# Supplementary material for: The IronChip evaluation package: a package of perl modules for robust analysis of custom microarrays
Source: BMC Bioinformatics. 2010 Mar 1;11:112. doi: 10.1186/1471-2105-11-112 (PMC2838865; doi:10.1186/1471-2105-11-112)
Supplement: Additional file 3 — Example dataset and ICEP analysis results. This ZIP archive includes several files containing a) 4 input data tables, corresponding to 2 IronChip hybridization experiments with a dye swap; b) 2 intermediate results files with single array evaluations; and c) Excel file with final results. [file 1471-2105-11-112-S3.ZIP]

Archive with 12 entries (12 files):
- array2_norm.txt
- array1_spk.txt
- array1_norm_genes.xls
- array1_norm_genes.txt
- array1_norm_all_ETSs.txt
- array1_norm.txt
- results.xls
- results.txt
- array2_spk.txt
- array2_norm_genes.xls
- array2_norm_genes.txt
- array2_norm_all_ETSs.txt
