# Supplementary material for: The IronChip evaluation package: a package of perl modules for robust analysis of custom microarrays
Source: BMC Bioinformatics. 2010 Mar 1;11:112. doi: 10.1186/1471-2105-11-112 (PMC2838865; doi:10.1186/1471-2105-11-112)
Supplement: Additional file 3 — Example dataset and ICEP analysis results. This ZIP archive includes several files containing a) 4 input data tables, corresponding to 2 IronChip hybridization experiments with a dye swap; b) 2 intermediate results files with single array evaluations; and c) Excel file with final results. [file 1471-2105-11-112-S3.ZIP › array2_norm.txt]

MetaColumn	MetaRow	Column	Row	Reporter id	Line_Counter	Flags	GS_Flags	Image-x-Pos	Image-y-Pos	C1_Volume	C1_Av-Vol/pixel	C1_BG-Arith	C1_BG-Geom	C1_BG-Median	C1_BG_Tot	C1_Vol-BG	C1_SNR1	C1_SNR1_Score	C1_Geo-Score	C1_Spot-area	C1_Sat-pixel	C2_Volume	C2_Av-Vol/Pixel	C2_BG-Arith	C2_BG-Geo	C2_BG-Median	C2_BG-Tot	C2_Vol-BG	C2_SNR2	C2_SNR2_Score	Rep_Vol-BG1	Rep_Vol-BG2	C2_Spot_area	C2_Sat-pixel	Ratio-C1/C2	Directional_Ratio-C1/C2	Log2_Ratio-C1/C2	Comp_Channel1	Comp_Channel2	Comp_Ratio-C1/C2	Comp_Directional_Ratio-C1/C2	Comp_Log2_Ratio	Reporter_Identifier	Comment	SNR-tot	SNR-tot_Score	SNR*GS	Replicas	Tot_Sat-pixel
1	1	1	1	slc11a2 (cds)/587/ok	1		P	166	147	15461	110	36	16	42	2260	13201	38.60	0.97	21.96	140.00	0.00	18269	130	28	14	36	1931	16338	67.91	0.99	21.96	0.00	140.00	0.00	0.81	-1.24	-0.31	12076.03	16338.00	0.74	-1.35	-0.44	slc11a2 (cds)/587/ok	|1|1|4	55.23	0.98	0.01	0.00	0.00
1	1	2	1	slc11a2 (cds)/587/ok	2		P	186	147	16164	138	40	19	45	2219	13945	50.80	0.98	16.92	117.00	0.00	19844	170	30	16	37	1828	18016	96.71	0.99	16.92	0.00	117.00	0.00	0.77	-1.29	-0.37	12752.29	18016.00	0.71	-1.41	-0.50	slc11a2 (cds)/587/ok	|1|1|4	77.25	0.98	0.00	0.00	0.00
1	1	3	1	slc11a2 (cds)/587/ok	3		P	204	148	14816	138	38	19	43	2039	12777	56.42	0.98	15.85	107.00	0.00	19364	181	30	16	36	1726	17638	108.56	0.99	15.85	0.00	107.00	0.00	0.72	-1.38	-0.47	11690.53	17638.00	0.66	-1.51	-0.59	slc11a2 (cds)/587/ok	|1|1|4	86.51	0.99	0.00	0.00	0.00
1	1	4	1	il4i1/755/ok	4		P	223	147	4985	70	42	23	46	1606	3379	23.65	0.96	11.59	71.00	0.00	5246	74	32	18	38	1313	3933	40.94	0.98	11.59	0.00	71.00	0.00	0.86	-1.16	-0.22	3117.30	3933.00	0.79	-1.26	-0.34	il4i1/755/ok	|1|1|8	33.43	0.97	0.00	0.00	0.00
1	1	5	1	il4i1/755/ok	5		P	242	147	6140	76	42	22	46	1789	4351	24.77	0.96	13.04	81.00	0.00	6152	76	31	18	37	1449	4703	41.47	0.98	13.04	0.00	81.00	0.00	0.93	-1.08	-0.11	4007.73	4703.00	0.85	-1.17	-0.23	il4i1/755/ok	|1|1|8	34.16	0.97	0.01	0.00	0.00
1	1	6	1	il4i1/755/ok	6		P	260	147	7032	66	40	20	44	2089	4943	20.57	0.95	19.77	107.00	0.00	7163	67	29	16	36	1689	5474	35.31	0.97	19.77	0.00	107.00	0.00	0.90	-1.11	-0.15	4549.42	5474.00	0.83	-1.20	-0.27	il4i1/755/ok	|1|1|8	28.90	0.96	0.01	0.00	0.00
1	1	7	1	nsep1/705/ok	7		P	279	148	9330	103	43	22	47	1964	7366	34.93	0.97	14.91	91.00	0.00	10867	119	30	17	36	1550	9317	69.97	0.99	14.91	0.00	91.00	0.00	0.79	-1.26	-0.34	6762.72	9317.00	0.73	-1.38	-0.46	nsep1/705/ok	|1|1|12	55.30	0.98	0.00	0.00	0.00
1	1	8	1	nsep1/705/ok	8		P	297	147	10145	110	39	20	44	1863	8282	42.62	0.98	15.24	92.00	0.00	10285	112	30	17	35	1537	8748	67.60	0.99	15.24	0.00	92.00	0.00	0.95	-1.06	-0.08	7598.17	8748.00	0.87	-1.15	-0.20	nsep1/705/ok	|1|1|12	56.51	0.98	0.00	0.00	0.00
1	1	9	1	nsep1/705/ok	9		P	315	147	12498	98	40	18	43	2337	10161	30.98	0.97	22.80	127.00	0.00	13850	109	27	14	35	1813	12037	61.65	0.98	22.80	0.00	127.00	0.00	0.84	-1.18	-0.24	9310.21	12037.00	0.77	-1.29	-0.37	nsep1/705/ok	|1|1|12	48.79	0.97	0.01	0.00	0.00
1	1	10	1	ftl1/569/ok	10		P	334	148	22263	245	41	21	46	1922	20341	101.79	0.99	13.81	91.00	0.00	21005	231	30	17	37	1549	19456	151.73	0.99	13.81	0.00	91.00	0.00	1.05	1.05	0.06	18557.70	19456.00	0.95	-1.05	-0.07	ftl1/569/ok	|1|1|16	129.20	0.99	0.00	0.00	0.00
1	1	11	1	ftl1/569/ok	11		P	352	148	25473	238	39	19	42	2071	23402	97.53	0.99	16.22	107.00	0.00	25073	234	30	16	37	1726	23347	145.29	0.99	16.22	0.00	107.00	0.00	1.00	1.00	0.00	21331.77	23347.00	0.91	-1.09	-0.13	ftl1/569/ok	|1|1|16	123.74	0.99	0.00	0.00	0.00
1	1	12	1	ftl1/569/ok	12		P	371	148	24634	239	41	20	45	2083	22551	96.82	0.99	14.99	103.00	0.00	22595	219	30	16	37	1685	20910	137.95	0.99	14.99	0.00	103.00	0.00	1.08	1.08	0.11	20560.78	20910.00	0.98	-1.02	-0.02	ftl1/569/ok	|1|1|16	119.18	0.99	0.00	0.00	0.00
1	1	13	1	ddx5/691/ok	13		P	389	147	7936	71	41	20	46	2195	5741	21.73	0.95	17.57	112.00	0.00	10076	90	31	16	38	1820	8256	44.99	0.98	17.57	0.00	112.00	0.00	0.70	-1.44	-0.52	5278.97	8256.00	0.64	-1.56	-0.65	ddx5/691/ok	|1|1|20	35.33	0.96	0.01	0.00	0.00
1	1	14	1	ddx5/691/ok	14		P	406	147	6287	71	45	23	49	2028	4259	19.92	0.95	14.42	89.00	0.00	9501	107	31	17	37	1541	7960	63.53	0.98	14.42	0.00	89.00	0.00	0.54	-1.87	-0.90	3923.51	7960.00	0.49	-2.03	-1.02	ddx5/691/ok	|1|1|20	47.08	0.96	0.01	0.00	0.00
1	1	15	1	ddx5/691/ok	15	GS,	M	426	148	10679	69	35	15	40	2270	8409	20.94	0.95	9.24	155.00	0.00	12121	78	26	12	34	1897	10224	37.86	0.97	9.24	0.00	155.00	0.00	0.82	-1.22	-0.28	7713.96	10224.00	0.75	-1.33	-0.41	ddx5/691/ok	|1|1|20	30.59	0.96	0.00	0.00	0.00
1	1	16	1	slc40a1/556/n	16		P	445	148	40421	337	39	19	45	2252	38169	136.62	0.99	18.91	120.00	0.00	65231	544	30	15	37	1848	63383	329.36	1.00	18.91	0.00	120.00	0.00	0.60	-1.66	-0.73	34686.94	63383.00	0.55	-1.83	-0.87	slc40a1/556/n	|1|1|24	252.13	0.99	0.00	0.00	0.00
1	1	17	1	slc40a1/556/n	17		P	463	148	45176	393	42	20	48	2264	42912	151.17	0.99	15.95	115.00	0.00	69750	607	30	16	36	1801	67949	379.52	1.00	15.95	0.00	115.00	0.00	0.63	-1.58	-0.66	38968.91	67949.00	0.57	-1.74	-0.80	slc40a1/556/n	|1|1|24	288.87	0.99	0.00	0.00	0.00
1	1	18	1	slc40a1/556/n	18		P	482	148	43607	301	38	16	43	2383	41224	108.87	0.99	22.86	145.00	0.00	73034	504	28	13	35	1921	71113	265.42	1.00	22.86	0.00	145.00	0.00	0.58	-1.73	-0.79	37445.34	71113.00	0.53	-1.90	-0.93	slc40a1/556/n	|1|1|24	202.86	0.99	0.00	0.00	0.00
1	1	19	1	atp5j/648/ok	19		P	500	149	15981	197	43	23	49	1823	14158	80.40	0.99	12.71	81.00	0.00	19428	240	31	18	38	1457	17971	158.22	0.99	12.71	0.00	81.00	0.00	0.79	-1.27	-0.34	12945.85	17971.00	0.72	-1.39	-0.47	atp5j/648/ok	|1|5|4	125.49	0.99	0.00	0.00	0.00
1	1	20	1	atp5j/648/ok	20		P	518	149	17375	215	44	23	48	1863	15512	86.60	0.99	12.71	81.00	0.00	19780	244	33	18	38	1476	18304	116.19	0.99	12.71	0.00	81.00	0.00	0.85	-1.18	-0.24	14175.89	18304.00	0.77	-1.29	-0.37	atp5j/648/ok	|1|5|4	102.47	0.99	0.00	0.00	0.00
1	1	21	1	atp5j/648/ok	21		P	536	149	21026	143	39	16	43	2410	18616	46.06	0.98	31.22	147.00	0.00	21935	149	28	13	36	1921	20014	69.25	0.99	31.22	0.00	147.00	0.00	0.93	-1.08	-0.10	16993.28	20014.00	0.85	-1.18	-0.24	atp5j/648/ok	|1|5|4	58.81	0.98	0.01	0.00	0.00
1	1	22	1	rela/757/ok	22		P	556	149	26906	259	40	20	45	2066	24840	107.02	0.99	16.10	104.00	0.00	22112	213	30	16	37	1714	20398	127.04	0.99	16.10	0.00	104.00	0.00	1.22	1.22	0.28	22634.18	20398.00	1.11	1.11	0.15	rela/757/ok	|1|5|8	117.46	0.99	0.00	0.00	0.00
1	1	23	1	rela/757/ok	23		P	574	149	30621	255	42	19	45	2317	28304	91.15	0.99	19.11	120.00	0.00	25114	209	30	15	38	1847	23267	120.94	0.99	19.11	0.00	120.00	0.00	1.22	1.22	0.28	25769.68	23267.00	1.11	1.11	0.15	rela/757/ok	|1|5|8	107.09	0.99	0.00	0.00	0.00
1	1	24	1	rela/757/ok	24		P	593	149	25972	262	43	21	48	2106	23866	101.06	0.99	14.83	99.00	0.00	21982	222	30	17	38	1649	20333	141.31	0.99	14.83	0.00	99.00	0.00	1.17	1.17	0.23	21752.07	20333.00	1.07	1.07	0.10	rela/757/ok	|1|5|8	122.84	0.99	0.00	0.00	0.00
1	1	1	2	fdxr/711/ok	25	GS,	M	166	166	4866	62	41	22	45	1688	3178	20.21	0.95	8.85	78.00	0.00	3964	51	33	18	38	1441	2523	17.98	0.94	8.85	0.00	78.00	0.00	1.26	1.26	0.33	2932.99	2523.00	1.16	1.16	0.22	fdxr/711/ok	|1|5|12	19.13	0.95	0.00	0.00	0.00
1	1	2	2	fdxr/711/ok	26	GS,	M	184	164	3474	68	43	24	47	1232	2242	22.50	0.96	8.41	51.00	0.00	2724	53	32	19	37	990	1734	27.31	0.96	8.41	0.00	51.00	0.00	1.29	1.29	0.37	2073.63	1734.00	1.20	1.20	0.26	fdxr/711/ok	|1|5|12	25.02	0.96	0.00	0.00	0.00
1	1	3	2	fdxr/711/ok	27		P	203	164	4035	56	44	23	48	1675	2360	15.29	0.93	19.60	72.00	0.00	3766	52	31	18	36	1292	2474	26.18	0.96	19.60	0.00	72.00	0.00	0.95	-1.05	-0.07	2182.08	2474.00	0.88	-1.13	-0.18	fdxr/711/ok	|1|5|12	21.44	0.95	0.01	0.00	0.00
1	1	4	2	stmn1/593/ok	28		P	223	165	9985	126	42	22	45	1742	8243	50.98	0.98	11.95	79.00	0.00	9081	115	31	18	37	1410	7671	71.41	0.99	11.95	0.00	79.00	0.00	1.07	1.07	0.10	7562.62	7671.00	0.99	-1.01	-0.02	stmn1/593/ok	|1|5|16	62.04	0.98	0.00	0.00	0.00
1	1	5	2	stmn1/593/ok	29	SNR2,	M	242	166	11242	141	46	23	46	1807	9435	35.14	0.97	12.33	80.00	0.00	9399	117	287	19	38	1529	7870	0.39	-1.57	12.33	0.00	80.00	0.00	1.20	1.20	0.26	8648.97	7870.00	1.10	1.10	0.14	stmn1/593/ok	|1|5|16	24.85	-0.82	0.00	0.00	0.00
1	1	6	2	stmn1/593/ok	30		P	260	165	10205	113	41	21	45	1889	8316	43.15	0.98	13.77	90.00	0.00	9251	103	31	17	37	1553	7698	60.18	0.98	13.77	0.00	90.00	0.00	1.08	1.08	0.11	7629.17	7698.00	0.99	-1.01	-0.01	stmn1/593/ok	|1|5|16	52.36	0.98	0.00	0.00	0.00
1	1	7	2	eya3/708/ok	31		P	279	166	12601	137	40	21	45	1891	10710	55.79	0.98	14.55	92.00	0.00	9331	101	30	17	37	1560	7771	60.37	0.98	14.55	0.00	92.00	0.00	1.38	1.38	0.46	9810.03	7771.00	1.26	1.26	0.34	eya3/708/ok	|1|5|20	58.13	0.98	0.00	0.00	0.00
1	1	8	2	eya3/708/ok	32		P	297	165	16304	97	34	13	42	2250	14054	30.43	0.97	20.11	168.00	0.00	12128	72	25	11	34	1867	10261	33.26	0.97	20.11	0.00	168.00	0.00	1.37	1.37	0.45	12851.34	10261.00	1.25	1.25	0.32	eya3/708/ok	|1|5|20	31.88	0.97	0.01	0.00	0.00
1	1	9	2	eya3/708/ok	33		P	315	165	13434	141	41	21	48	1986	11448	55.32	0.98	14.32	95.00	0.00	9848	104	30	17	37	1587	8261	61.80	0.98	14.32	0.00	95.00	0.00	1.39	1.39	0.47	10481.68	8261.00	1.27	1.27	0.34	eya3/708/ok	|1|5|20	58.65	0.98	0.00	0.00	0.00
1	1	10	2	trfr2/984/n	34		P	334	166	6133	54	41	20	47	2230	3903	14.37	0.93	19.68	113.00	0.00	5766	51	29	15	36	1739	4027	24.08	0.96	19.68	0.00	113.00	0.00	0.97	-1.03	-0.05	3597.50	4027.00	0.89	-1.12	-0.16	trfr2/984/n	|1|5|24	19.83	0.94	0.01	0.00	0.00
1	1	11	2	trfr2/984/n	35	GS,	M	350	166	2611	59	44	25	48	1101	1510	17.84	0.94	8.00	44.00	0.00	2451	56	32	20	37	860	1591	30.10	0.97	8.00	0.00	44.00	0.00	0.95	-1.05	-0.08	1400.04	1591.00	0.88	-1.14	-0.18	trfr2/984/n	|1|5|24	24.74	0.95	0.00	0.00	0.00
1	1	12	2	trfr2/984/n	36	SNR1,	M	371	166	8398	62	36	16	40	2227	6171	19.38	0.95	13.60	135.00	0.00	6122	45	28	14	36	1902	4220	18.77	0.95	13.60	0.00	135.00	0.00	1.46	1.46	0.55	5671.82	4220.00	1.34	1.34	0.43	trfr2/984/n	|1|5|24	19.08	0.95	0.01	0.00	0.00
1	1	13	2	impa1/652/ok	37		P	390	166	19248	194	40	20	45	2001	17247	76.22	0.99	14.13	99.00	0.00	28942	292	32	17	37	1685	27257	156.02	0.99	14.13	0.00	99.00	0.00	0.63	-1.58	-0.66	15751.07	27257.00	0.58	-1.73	-0.79	impa1/652/ok	|1|9|4	122.79	0.99	0.00	0.00	0.00
1	1	14	2	impa1/652/ok	38		P	408	166	27459	243	41	20	47	2208	25251	93.08	0.99	20.61	113.00	0.00	37141	329	28	15	36	1732	35409	211.74	1.00	20.61	0.00	113.00	0.00	0.71	-1.40	-0.49	23006.34	35409.00	0.65	-1.54	-0.62	impa1/652/ok	|1|9|4	163.55	0.99	0.00	0.00	0.00
1	1	15	2	impa1/652/ok	39		P	425	166	23934	208	40	19	45	2218	21716	80.78	0.99	17.86	115.00	0.00	34934	304	30	16	37	1811	33123	182.69	0.99	17.86	0.00	115.00	0.00	0.66	-1.53	-0.61	19804.11	33123.00	0.60	-1.67	-0.74	impa1/652/ok	|1|9|4	141.25	0.99	0.00	0.00	0.00
1	1	16	2	nifu-pending/760/ok	40	GS,	M	445	166	6110	111	43	24	48	1315	4795	45.97	0.98	8.92	55.00	0.00	4970	90	32	19	37	1061	3909	55.61	0.98	8.92	0.00	55.00	0.00	1.23	1.23	0.29	4414.04	3909.00	1.13	1.13	0.18	nifu-pending/760/ok	|1|9|8	51.02	0.98	0.00	0.00	0.00
1	1	17	2	nifu-pending/760/ok	41		P	463	167	7228	105	44	23	50	1616	5612	38.89	0.97	12.45	69.00	0.00	6278	91	32	19	38	1295	4983	51.82	0.98	12.45	0.00	69.00	0.00	1.13	1.13	0.17	5161.08	4983.00	1.04	1.04	0.05	nifu-pending/760/ok	|1|9|8	45.82	0.98	0.00	0.00	0.00
1	1	18	2	nifu-pending/760/ok	42		P	482	167	6593	97	44	24	48	1602	4991	33.94	0.97	12.71	68.00	0.00	5309	78	34	19	38	1284	4025	19.98	0.95	12.71	0.00	68.00	0.00	1.24	1.24	0.31	4593.32	4025.00	1.14	1.14	0.19	nifu-pending/760/ok	|1|9|8	27.85	0.96	0.00	0.00	0.00
1	1	19	2	gng11/716/ok	43		P	501	166	5101	81	42	23	47	1458	3643	29.57	0.97	12.42	63.00	0.00	5151	82	32	19	37	1187	3964	48.01	0.98	12.42	0.00	63.00	0.00	0.92	-1.09	-0.12	3359.29	3964.00	0.85	-1.18	-0.24	gng11/716/ok	|1|9|12	39.87	0.97	0.00	0.00	0.00
1	1	20	2	gng11/716/ok	44	GS,	M	517	166	2983	56	44	24	46	1293	1690	15.81	0.94	9.99	53.00	0.00	2802	53	35	20	39	1054	1748	13.85	0.93	9.99	0.00	53.00	0.00	0.97	-1.03	-0.05	1565.83	1748.00	0.90	-1.12	-0.16	gng11/716/ok	|1|9|12	14.86	0.93	0.01	0.00	0.00
1	1	21	2	gng11/716/ok	45	SNR2,	M	535	166	3701	64	44	24	48	1393	2308	18.87	0.95	11.19	58.00	0.00	2911	50	36	20	38	1144	1767	8.12	0.88	11.19	0.00	58.00	0.00	1.31	1.31	0.39	2134.29	1767.00	1.21	1.21	0.27	gng11/716/ok	|1|9|12	14.53	0.91	0.01	0.00	0.00
1	1	22	2	tmsb4x/595/ok	46		P	556	168	25609	208	40	19	46	2287	23322	78.40	0.99	14.28	123.00	0.00	30065	244	30	16	38	1908	28157	134.65	0.99	14.28	0.00	123.00	0.00	0.83	-1.21	-0.27	21259.30	28157.00	0.76	-1.32	-0.41	tmsb4x/595/ok	|1|9|16	110.18	0.99	0.00	0.00	0.00
1	1	23	2	tmsb4x/595/ok	47		P	575	167	20719	187	42	20	47	2229	18490	69.29	0.99	18.39	111.00	0.00	29081	262	30	16	37	1775	27306	158.28	0.99	18.39	0.00	111.00	0.00	0.68	-1.48	-0.56	16878.97	27306.00	0.62	-1.62	-0.69	tmsb4x/595/ok	|1|9|16	122.18	0.99	0.00	0.00	0.00
1	1	24	2	tmsb4x/595/ok	48		P	592	167	17725	199	41	21	45	1905	15820	83.93	0.99	13.73	89.00	0.00	26603	299	31	17	36	1545	25058	179.95	0.99	13.73	0.00	89.00	0.00	0.63	-1.58	-0.66	14455.59	25058.00	0.58	-1.73	-0.79	tmsb4x/595/ok	|1|9|16	140.40	0.99	0.00	0.00	0.00
1	1	1	3	gpx1/720/ok	49		P	166	184	21611	200	42	20	46	2198	19413	72.78	0.99	15.81	108.00	0.00	12446	115	31	16	38	1779	10667	61.33	0.98	15.81	0.00	108.00	0.00	1.82	1.82	0.86	17716.19	10667.00	1.66	1.66	0.73	gpx1/720/ok	|1|9|20	67.30	0.98	0.00	0.00	0.00
1	1	2	3	gpx1/720/ok	50		P	186	184	22895	227	41	20	45	2065	20830	89.79	0.99	14.91	101.00	0.00	12402	123	30	17	37	1672	10730	71.97	0.99	14.91	0.00	101.00	0.00	1.94	1.94	0.96	19001.03	10730.00	1.77	1.77	0.82	gpx1/720/ok	|1|9|20	81.37	0.99	0.00	0.00	0.00
1	1	3	3	gpx1/720/ok	51		P	205	184	20109	205	39	20	43	1943	18166	87.58	0.99	14.65	98.00	0.00	12132	124	30	17	37	1642	10490	72.47	0.99	14.65	0.00	98.00	0.00	1.73	1.73	0.79	16585.02	10490.00	1.58	1.58	0.66	gpx1/720/ok	|1|9|20	80.38	0.99	0.00	0.00	0.00
1	1	4	3	empty/empty/	52		P	223	183	9421	89	40	19	43	2063	7358	30.58	0.97	22.02	106.00	0.00	6863	65	29	16	36	1678	5185	33.98	0.97	22.02	0.00	106.00	0.00	1.42	1.42	0.50	6755.43	5185.00	1.30	1.30	0.38	empty/empty/	|1|9|24	32.33	0.97	0.01	0.00	0.00
1	1	5	3	empty/empty/	53	SNR1,	M	240	181	7284	119	88	25	48	1544	5740	2.75	0.64	10.14	61.00	0.00	5556	91	37	20	38	1228	4328	24.87	0.96	10.14	0.00	61.00	0.00	1.33	1.33	0.41	5278.06	4328.00	1.22	1.22	0.29	empty/empty/	|1|9|24	17.70	0.74	0.04	0.00	0.00
1	1	6	3	empty/empty/	54		P	260	184	8235	96	41	21	45	1837	6398	35.65	0.97	12.92	86.00	0.00	6159	72	31	17	37	1499	4660	38.01	0.97	12.92	0.00	86.00	0.00	1.37	1.37	0.46	5879.14	4660.00	1.26	1.26	0.34	empty/empty/	|1|9|24	36.85	0.97	0.00	0.00	0.00
1	1	7	3	ndufa4/654/ok	55	GS,	M	279	185	5954	117	43	24	45	1213	4741	48.31	0.98	8.99	51.00	0.00	4630	91	31	19	37	974	3656	57.46	0.98	8.99	0.00	51.00	0.00	1.30	1.30	0.37	4364.63	3656.00	1.19	1.19	0.26	ndufa4/654/ok	|1|13|4	53.08	0.98	0.00	0.00	0.00
1	1	8	3	ndufa4/654/ok	56	GS,	M	297	184	5855	117	44	25	48	1227	4628	46.73	0.98	8.36	50.00	0.00	4447	89	32	19	36	963	3484	55.93	0.98	8.36	0.00	50.00	0.00	1.33	1.33	0.41	4261.24	3484.00	1.22	1.22	0.29	ndufa4/654/ok	|1|13|4	51.54	0.98	0.00	0.00	0.00
1	1	9	3	ndufa4/654/ok	57	GS,	M	316	184	4533	119	45	25	48	962	3571	48.68	0.98	6.28	38.00	0.00	3822	101	33	20	38	772	3050	58.85	0.98	6.28	0.00	38.00	0.00	1.17	1.17	0.23	3293.30	3050.00	1.08	1.08	0.11	ndufa4/654/ok	|1|13|4	54.00	0.98	0.00	0.00	0.00
1	1	10	3	oaz1/766/ok	58		P	334	184	23619	168	38	17	44	2367	21252	58.81	0.98	25.43	141.00	0.00	27062	192	27	13	35	1890	25172	108.14	0.99	25.43	0.00	141.00	0.00	0.84	-1.18	-0.24	19383.56	25172.00	0.77	-1.30	-0.38	oaz1/766/ok	|1|13|8	87.05	0.99	0.00	0.00	0.00
1	1	11	3	oaz1/766/ok	59		P	353	184	19444	127	39	16	45	2434	17010	38.08	0.97	16.18	153.00	0.00	24764	162	27	12	34	1900	22864	79.34	0.99	16.18	0.00	153.00	0.00	0.74	-1.34	-0.43	15535.96	22864.00	0.68	-1.47	-0.56	oaz1/766/ok	|1|13|8	62.23	0.98	0.00	0.00	0.00
1	1	12	3	oaz1/766/ok	60		P	371	184	16351	139	41	19	46	2271	14080	48.67	0.98	21.30	118.00	0.00	20802	176	28	15	36	1774	19028	107.14	0.99	21.30	0.00	118.00	0.00	0.74	-1.35	-0.43	12874.97	19028.00	0.68	-1.48	-0.56	oaz1/766/ok	|1|13|8	83.21	0.98	0.00	0.00	0.00
1	1	13	3	eif2ak1/721/ok	61	SNR2,	M	388	185	5889	68	42	22	47	1895	3994	21.20	0.95	15.59	87.00	0.00	5211	60	36	18	37	1543	3668	9.76	0.90	15.59	0.00	87.00	0.00	1.09	1.09	0.12	3680.85	3668.00	1.00	1.00	0.01	eif2ak1/721/ok	|1|13|12	16.50	0.92	0.01	0.00	0.00
1	1	14	3	eif2ak1/721/ok	62		P	407	184	6209	74	42	22	47	1837	4372	24.59	0.96	14.19	84.00	0.00	6305	75	31	18	38	1489	4816	39.90	0.97	14.19	0.00	84.00	0.00	0.91	-1.10	-0.14	4026.95	4816.00	0.84	-1.20	-0.26	eif2ak1/721/ok	|1|13|12	33.14	0.97	0.01	0.00	0.00
1	1	15	3	eif2ak1/721/ok	63	SNR2,	M	427	184	5528	73	45	23	48	1779	3749	21.05	0.95	11.82	76.00	0.00	4844	64	37	19	37	1414	3430	9.31	0.89	11.82	0.00	76.00	0.00	1.09	1.09	0.13	3456.42	3430.00	1.01	1.01	0.01	eif2ak1/721/ok	|1|13|12	16.27	0.92	0.01	0.00	0.00
1	1	16	3	slc1a3/597/ok	64		P	445	185	13550	97	39	17	46	2388	11162	30.33	0.97	21.22	140.00	0.00	10022	72	27	14	36	1894	8128	34.96	0.97	21.22	0.00	140.00	0.00	1.37	1.37	0.46	10221.43	8128.00	1.26	1.26	0.33	slc1a3/597/ok	|1|13|16	32.73	0.97	0.01	0.00	0.00
1	1	17	3	slc1a3/597/ok	65		P	463	185	9609	106	43	22	47	1997	7612	37.01	0.97	13.81	91.00	0.00	7441	82	31	17	37	1564	5877	45.03	0.98	13.81	0.00	91.00	0.00	1.30	1.30	0.37	6987.15	5877.00	1.19	1.19	0.25	slc1a3/597/ok	|1|13|16	41.21	0.98	0.00	0.00	0.00
1	1	18	3	slc1a3/597/ok	66		P	481	185	13662	87	37	15	43	2380	11282	25.77	0.96	21.03	157.00	0.00	11050	70	26	12	35	1896	9154	33.11	0.97	21.03	0.00	157.00	0.00	1.23	1.23	0.30	10330.63	9154.00	1.13	1.13	0.17	slc1a3/597/ok	|1|13|16	29.67	0.97	0.01	0.00	0.00
1	1	19	3	hspd1/727/ok	67		P	501	184	32201	205	37	15	45	2396	29805	68.78	0.99	17.93	157.00	0.00	21363	136	26	12	35	1896	19467	71.19	0.99	17.93	0.00	157.00	0.00	1.53	1.53	0.61	27127.58	19467.00	1.39	1.39	0.48	hspd1/727/ok	|1|13|20	70.00	0.99	0.00	0.00	0.00
1	1	20	3	hspd1/727/ok	68		P	518	185	35103	254	38	17	44	2354	32749	94.60	0.99	23.93	138.00	0.00	21866	158	28	14	36	1918	19948	85.59	0.99	23.93	0.00	138.00	0.00	1.64	1.64	0.72	29789.70	19948.00	1.49	1.49	0.58	hspd1/727/ok	|1|13|20	90.20	0.99	0.00	0.00	0.00
1	1	21	3	hspd1/727/ok	69		P	537	185	33822	313	41	20	47	2157	31665	129.26	0.99	15.53	108.00	0.00	20506	190	31	16	38	1781	18725	109.97	0.99	15.53	0.00	108.00	0.00	1.69	1.69	0.76	28809.67	18725.00	1.54	1.54	0.62	hspd1/727/ok	|1|13|20	120.01	0.99	0.00	0.00	0.00
1	1	22	3	empty/empty/	70	GS,	M	556	181	1038	61	48	28	49	469	569	14.76	0.93	2.82	17.00	0.00	727	43	35	22	39	369	358	15.49	0.94	2.82	0.00	17.00	0.00	1.59	1.59	0.67	530.77	358.00	1.48	1.48	0.57	empty/empty/	|1|13|24	15.13	0.93	0.00	0.00	0.00
1	1	23	3	empty/empty/	71		P	572	184	4784	56	42	22	48	1889	2895	15.60	0.94	23.10	86.00	0.00	3839	45	30	17	36	1478	2361	20.24	0.95	23.10	0.00	86.00	0.00	1.23	1.23	0.29	2673.35	2361.00	1.13	1.13	0.18	empty/empty/	|1|13|24	18.07	0.94	0.01	0.00	0.00
1	1	24	3	empty/empty/	72	GS,	M	588	186	657	51	48	28	49	362	295	11.63	0.91	2.15	13.00	0.00	1512	116	35	22	39	285	1227	72.26	0.99	2.15	0.00	13.00	0.00	0.24	-4.16	-2.06	276.30	1227.00	0.23	-4.44	-2.15	empty/empty/	|1|13|24	51.76	0.94	0.00	0.00	0.00
1	1	1	4	hspa1b (short)/911/ok	73		P	166	201	5703	85	40	22	43	1468	4235	33.26	0.97	12.02	67.00	0.00	4275	64	32	19	38	1262	3013	32.68	0.97	12.02	0.00	67.00	0.00	1.41	1.41	0.49	3901.53	3013.00	1.29	1.29	0.37	hspa1b (short)/911/ok	|2|1|4	32.97	0.97	0.00	0.00	0.00
1	1	2	4	hspa1b (short)/911/ok	74		P	185	201	9295	77	39	18	43	2210	7085	24.98	0.96	19.69	120.00	0.00	7372	61	28	15	35	1792	5580	30.34	0.97	19.69	0.00	120.00	0.00	1.27	1.27	0.34	6506.31	5580.00	1.17	1.17	0.22	hspa1b (short)/911/ok	|2|1|4	27.79	0.96	0.01	0.00	0.00
1	1	3	4	hspa1b (short)/911/ok	75		P	204	202	6009	83	42	23	47	1628	4381	30.13	0.97	13.25	72.00	0.00	4613	64	31	18	37	1309	3304	34.48	0.97	13.25	0.00	72.00	0.00	1.33	1.33	0.41	4035.19	3304.00	1.22	1.22	0.29	hspa1b (short)/911/ok	|2|1|4	32.37	0.97	0.00	0.00	0.00
1	1	4	4	prodh/1000/ok	76		P	223	202	7928	81	40	20	46	1996	5932	27.37	0.96	16.99	98.00	0.00	6686	68	30	16	36	1613	5073	36.60	0.97	16.99	0.00	98.00	0.00	1.17	1.17	0.23	5453.49	5073.00	1.08	1.08	0.10	prodh/1000/ok	|2|1|8	32.32	0.97	0.01	0.00	0.00
1	1	5	4	prodh/1000/ok	77		P	241	202	10783	79	38	17	43	2301	8482	24.72	0.96	17.90	137.00	0.00	8503	62	27	14	35	1856	6647	30.14	0.97	17.90	0.00	137.00	0.00	1.28	1.28	0.35	7780.51	6647.00	1.17	1.17	0.23	prodh/1000/ok	|2|1|8	27.56	0.96	0.01	0.00	0.00
1	1	6	4	prodh/1000/ok	78		P	259	202	9963	77	39	18	46	2283	7680	24.31	0.96	14.52	129.00	0.00	7609	59	28	14	35	1846	5763	28.12	0.96	14.52	0.00	129.00	0.00	1.33	1.33	0.41	7049.18	5763.00	1.22	1.22	0.29	prodh/1000/ok	|2|1|8	26.28	0.96	0.01	0.00	0.00
1	1	7	4	kif20a/1071/ok	79		P	279	202	5364	76	42	23	47	1606	3758	25.69	0.96	10.94	71.00	0.00	4407	62	31	18	37	1293	3114	33.36	0.97	10.94	0.00	71.00	0.00	1.21	1.21	0.27	3464.66	3114.00	1.11	1.11	0.15	kif20a/1071/ok	|2|1|12	29.77	0.97	0.00	0.00	0.00
1	1	8	4	kif20a/1071/ok	80		P	296	202	7648	74	40	20	44	2045	5603	24.16	0.96	22.18	104.00	0.00	6575	63	28	16	35	1633	4942	33.94	0.97	22.18	0.00	104.00	0.00	1.13	1.13	0.18	5152.86	4942.00	1.04	1.04	0.06	kif20a/1071/ok	|2|1|12	29.46	0.96	0.01	0.00	0.00
1	1	9	4	kif20a/1071/ok	81		P	316	202	8069	67	39	19	45	2247	5822	20.03	0.95	22.41	121.00	0.00	6827	56	28	15	35	1787	5040	27.40	0.96	22.41	0.00	121.00	0.00	1.16	1.16	0.21	5352.99	5040.00	1.06	1.06	0.09	kif20a/1071/ok	|2|1|12	24.00	0.96	0.01	0.00	0.00
1	1	10	4	apg4b-pending/920/ok	82		P	334	202	9845	100	41	21	45	2035	7810	35.37	0.97	15.85	98.00	0.00	8119	83	31	17	37	1647	6472	39.96	0.97	15.85	0.00	98.00	0.00	1.21	1.21	0.27	7167.76	6472.00	1.11	1.11	0.15	apg4b-pending/920/ok	|2|1|16	37.73	0.97	0.00	0.00	0.00
1	1	11	4	apg4b-pending/920/ok	83		P	352	202	12727	93	37	17	43	2278	10449	31.02	0.97	19.29	137.00	0.00	10498	77	27	14	35	1879	8619	38.62	0.97	19.29	0.00	137.00	0.00	1.21	1.21	0.28	9572.43	8619.00	1.11	1.11	0.15	apg4b-pending/920/ok	|2|1|16	35.03	0.97	0.01	0.00	0.00
1	1	12	4	apg4b-pending/920/ok	84		P	370	203	11106	84	39	18	45	2330	8776	26.12	0.96	25.32	133.00	0.00	9439	71	28	14	35	1871	7568	35.16	0.97	25.32	0.00	133.00	0.00	1.16	1.16	0.21	8048.49	7568.00	1.06	1.06	0.09	apg4b-pending/920/ok	|2|1|16	30.97	0.97	0.01	0.00	0.00
1	1	13	4	prodh/999/ok	85		P	390	203	9442	96	42	21	47	2054	7388	33.56	0.97	18.15	98.00	0.00	7213	74	30	17	37	1647	5566	38.50	0.97	18.15	0.00	98.00	0.00	1.33	1.33	0.41	6782.80	5566.00	1.22	1.22	0.29	prodh/999/ok	|2|1|20	36.11	0.97	0.01	0.00	0.00
1	1	14	4	prodh/999/ok	86		P	407	202	11330	84	38	17	44	2324	9006	26.35	0.96	20.07	135.00	0.00	9159	68	27	14	35	1862	7297	33.60	0.97	20.07	0.00	135.00	0.00	1.23	1.23	0.30	8258.10	7297.00	1.13	1.13	0.18	prodh/999/ok	|2|1|20	30.20	0.97	0.01	0.00	0.00
1	1	15	4	prodh/999/ok	87		P	427	203	8425	104	43	23	48	1839	6586	37.42	0.97	12.37	81.00	0.00	6883	85	32	18	37	1451	5432	43.10	0.98	12.37	0.00	81.00	0.00	1.21	1.21	0.28	6050.81	5432.00	1.11	1.11	0.16	prodh/999/ok	|2|1|20	40.36	0.97	0.00	0.00	0.00
1	1	16	4	mmp3/1097/ok	88		P	444	203	4558	67	44	23	50	1596	2962	20.79	0.95	10.80	68.00	0.00	3727	55	32	19	38	1271	2456	26.96	0.96	10.80	0.00	68.00	0.00	1.21	1.21	0.27	2734.83	2456.00	1.11	1.11	0.16	mmp3/1097/ok	|2|1|24	24.07	0.96	0.01	0.00	0.00
1	1	17	4	mmp3/1097/ok	89		P	463	203	8254	63	40	18	46	2366	5888	17.16	0.94	19.77	132.00	0.00	6311	48	29	15	37	1938	4373	19.19	0.95	19.77	0.00	132.00	0.00	1.35	1.35	0.43	5413.29	4373.00	1.24	1.24	0.31	mmp3/1097/ok	|2|1|24	18.20	0.94	0.01	0.00	0.00
1	1	18	4	mmp3/1097/ok	90		P	483	203	4415	65	43	23	46	1570	2845	19.87	0.95	10.80	68.00	0.00	3746	55	32	19	38	1276	2470	26.88	0.96	10.80	0.00	68.00	0.00	1.15	1.15	0.20	2627.46	2470.00	1.06	1.06	0.09	mmp3/1097/ok	|2|1|24	23.64	0.96	0.01	0.00	0.00
1	1	19	4	fnbp3/917/ok	91		P	500	204	10359	97	42	20	45	2179	8180	31.51	0.97	20.44	107.00	0.00	7786	73	30	16	37	1755	6031	36.24	0.97	20.44	0.00	107.00	0.00	1.36	1.36	0.44	7505.17	6031.00	1.24	1.24	0.32	fnbp3/917/ok	|2|5|4	33.96	0.97	0.01	0.00	0.00
1	1	20	4	fnbp3/917/ok	92		P	518	204	8953	116	42	22	47	1725	7228	45.14	0.98	12.52	77.00	0.00	7001	91	31	18	37	1397	5604	52.88	0.98	12.52	0.00	77.00	0.00	1.29	1.29	0.37	6636.81	5604.00	1.18	1.18	0.24	fnbp3/917/ok	|2|5|4	49.16	0.98	0.00	0.00	0.00
1	1	21	4	fnbp3/917/ok	93		P	537	204	13039	91	38	16	44	2341	10698	28.84	0.97	27.77	143.00	0.00	9612	67	27	13	35	1883	7729	32.92	0.97	27.77	0.00	143.00	0.00	1.38	1.38	0.47	9799.11	7729.00	1.27	1.27	0.34	fnbp3/917/ok	|2|5|4	30.95	0.97	0.01	0.00	0.00
1	1	22	4	txnl/1005/ok	94		P	556	204	8658	122	43	23	47	1641	7017	47.35	0.98	11.59	71.00	0.00	7854	111	33	19	39	1352	6502	65.50	0.98	11.59	0.00	71.00	0.00	1.08	1.08	0.11	6444.25	6502.00	0.99	-1.01	-0.01	txnl/1005/ok	|2|5|8	57.15	0.98	0.00	0.00	0.00
1	1	23	4	txnl/1005/ok	95		P	575	204	8888	117	45	23	49	1767	7121	38.93	0.97	11.82	76.00	0.00	8301	109	32	19	38	1408	6893	61.84	0.98	11.82	0.00	76.00	0.00	1.03	1.03	0.05	6539.16	6893.00	0.95	-1.05	-0.08	txnl/1005/ok	|2|5|8	51.67	0.98	0.00	0.00	0.00
1	1	24	4	txnl/1005/ok	96		P	593	204	10533	109	42	21	44	2030	8503	38.62	0.97	15.21	97.00	0.00	9359	96	34	17	37	1669	7690	20.59	0.95	15.21	0.00	97.00	0.00	1.11	1.11	0.14	7799.65	7690.00	1.01	1.01	0.02	txnl/1005/ok	|2|5|8	30.95	0.96	0.00	0.00	0.00
1	1	1	5	slc30a4/1078/w	97	GS,	M	166	221	8410	183	43	24	46	1109	7301	84.57	0.99	7.85	46.00	0.00	7086	154	32	20	38	914	6172	108.07	0.99	7.85	0.00	46.00	0.00	1.18	1.18	0.24	6703.42	6172.00	1.09	1.09	0.12	slc30a4/1078/w	|2|5|12	97.04	0.99	0.00	0.00	0.00
1	1	2	5	slc30a4/1078/w	98		P	186	220	9006	117	42	22	47	1718	7288	46.04	0.98	13.51	77.00	0.00	8890	115	31	18	38	1400	7490	70.88	0.99	13.51	0.00	77.00	0.00	0.97	-1.03	-0.04	6691.56	7490.00	0.89	-1.12	-0.16	slc30a4/1078/w	|2|5|12	59.76	0.98	0.00	0.00	0.00
1	1	3	5	slc30a4/1078/w	99		P	204	220	7445	101	42	22	46	1649	5796	38.41	0.97	13.03	74.00	0.00	7646	103	31	18	38	1342	6304	63.62	0.98	13.03	0.00	74.00	0.00	0.92	-1.09	-0.12	5329.23	6304.00	0.85	-1.18	-0.24	slc30a4/1078/w	|2|5|12	52.55	0.98	0.00	0.00	0.00
1	1	4	5	ptma/922/ok	100		P	222	221	27938	190	39	17	45	2449	25489	62.45	0.98	24.84	147.00	0.00	22541	153	27	13	35	1895	20646	83.30	0.99	24.84	0.00	147.00	0.00	1.23	1.23	0.30	23221.83	20646.00	1.12	1.12	0.17	ptma/922/ok	|2|5|16	73.62	0.99	0.00	0.00	0.00
1	1	5	5	ptma/922/ok	101	SNR1,	M	241	221	36709	243	36	15	41	2328	34381	88.36	0.99	25.00	151.00	0.00	26699	177	26	12	35	1880	24819	97.45	0.99	25.00	0.00	151.00	0.00	1.39	1.39	0.47	31264.79	24819.00	1.26	1.26	0.33	ptma/922/ok	|2|5|16	93.01	0.99	0.00	0.00	0.00
1	1	6	5	ptma/922/ok	102		P	259	221	31434	238	40	18	45	2344	29090	85.40	0.99	25.04	132.00	0.00	25195	191	27	14	34	1827	23368	113.29	0.99	25.04	0.00	132.00	0.00	1.24	1.24	0.32	26480.80	23368.00	1.13	1.13	0.18	ptma/922/ok	|2|5|16	100.32	0.99	0.00	0.00	0.00
1	1	7	5	txk/1004/ok	103		P	277	220	9572	68	37	16	43	2303	7269	20.57	0.95	24.06	141.00	0.00	7793	55	27	13	35	1873	5920	25.53	0.96	24.06	0.00	141.00	0.00	1.23	1.23	0.30	6674.22	5920.00	1.13	1.13	0.17	txk/1004/ok	|2|5|20	23.19	0.96	0.01	0.00	0.00
1	1	8	5	txk/1004/ok	104		P	296	220	6408	81	41	22	45	1725	4683	29.42	0.97	13.61	79.00	0.00	5483	69	30	18	37	1392	4091	38.62	0.97	13.61	0.00	79.00	0.00	1.14	1.14	0.19	4311.57	4091.00	1.05	1.05	0.08	txk/1004/ok	|2|5|20	34.33	0.97	0.00	0.00	0.00
1	1	9	5	txk/1004/ok	105		P	315	221	6180	84	41	22	46	1650	4530	30.73	0.97	11.40	74.00	0.00	5047	68	31	18	36	1323	3724	37.51	0.97	11.40	0.00	74.00	0.00	1.22	1.22	0.28	4171.56	3724.00	1.12	1.12	0.16	txk/1004/ok	|2|5|20	34.29	0.97	0.00	0.00	0.00
1	1	10	5	mmp3/1100/ok	106		P	333	221	4757	68	43	23	47	1619	3138	21.57	0.95	10.90	70.00	0.00	4524	65	30	18	36	1257	3267	36.87	0.97	10.90	0.00	70.00	0.00	0.96	-1.04	-0.06	2896.30	3267.00	0.89	-1.13	-0.17	mmp3/1100/ok	|2|5|24	30.21	0.96	0.01	0.00	0.00
1	1	11	5	mmp3/1100/ok	107		P	351	220	5331	67	43	23	48	1808	3523	20.36	0.95	12.33	80.00	0.00	5010	63	30	18	37	1408	3602	33.52	0.97	12.33	0.00	80.00	0.00	0.98	-1.02	-0.03	3249.31	3602.00	0.90	-1.11	-0.15	mmp3/1100/ok	|2|5|24	27.73	0.96	0.01	0.00	0.00
1	1	12	5	mmp3/1100/ok	108		P	370	221	5485	69	41	22	46	1750	3735	22.70	0.96	12.33	80.00	0.00	4958	62	31	18	37	1422	3536	32.22	0.97	12.33	0.00	80.00	0.00	1.06	1.06	0.08	3443.59	3536.00	0.97	-1.03	-0.04	mmp3/1100/ok	|2|5|24	27.87	0.96	0.01	0.00	0.00
1	1	13	5	hephaestin (heph)/926/ok	109		P	390	222	29790	242	40	19	46	2294	27496	88.68	0.99	14.38	123.00	0.00	42399	345	30	15	36	1856	40543	180.44	0.99	14.38	0.00	123.00	0.00	0.68	-1.47	-0.56	25038.53	40543.00	0.62	-1.62	-0.70	hephaestin (heph)/926/ok	|2|9|4	142.17	0.99	0.00	0.00	0.00
1	1	14	5	hephaestin (heph)/926/ok	110		P	407	222	29298	259	39	19	45	2153	27145	104.33	0.99	15.34	113.00	0.00	41663	369	30	16	38	1789	39874	225.25	1.00	15.34	0.00	113.00	0.00	0.68	-1.47	-0.55	24720.87	39874.00	0.62	-1.61	-0.69	hephaestin (heph)/926/ok	|2|9|4	175.53	0.99	0.00	0.00	0.00
1	1	15	5	hephaestin (heph)/926/ok	111		P	426	222	32651	294	41	20	47	2209	30442	113.88	0.99	14.55	111.00	0.00	43194	389	30	16	37	1776	41418	234.55	1.00	14.55	0.00	111.00	0.00	0.73	-1.36	-0.44	27703.72	41418.00	0.67	-1.50	-0.58	hephaestin (heph)/926/ok	|2|9|4	184.36	0.99	0.00	0.00	0.00
1	1	16	5	txnl/1007/ok	112		P	446	223	12713	91	39	17	44	2362	10351	28.28	0.96	22.43	139.00	0.00	12870	93	27	13	35	1871	10999	48.11	0.98	22.43	0.00	139.00	0.00	0.94	-1.06	-0.09	9483.21	10999.00	0.86	-1.16	-0.21	txnl/1007/ok	|2|9|8	39.46	0.97	0.01	0.00	0.00
1	1	17	5	txnl/1007/ok	113		P	464	222	11114	131	42	22	48	1874	9240	50.79	0.98	13.22	85.00	0.00	11079	130	31	18	37	1496	9583	79.18	0.99	13.22	0.00	85.00	0.00	0.96	-1.04	-0.05	8471.32	9583.00	0.88	-1.13	-0.18	txnl/1007/ok	|2|9|8	66.52	0.98	0.00	0.00	0.00
1	1	18	5	txnl/1007/ok	114		P	482	223	11418	100	40	19	46	2217	9201	34.03	0.97	19.38	114.00	0.00	11880	104	31	16	38	1828	10052	52.95	0.98	19.38	0.00	114.00	0.00	0.92	-1.09	-0.13	8435.78	10052.00	0.84	-1.19	-0.25	txnl/1007/ok	|2|9|8	44.51	0.98	0.01	0.00	0.00
1	1	19	5	cav3/1081/w	115		P	501	222	12817	100	39	18	45	2296	10521	33.93	0.97	20.25	128.00	0.00	11722	92	30	15	37	1921	9801	45.52	0.98	20.25	0.00	128.00	0.00	1.07	1.07	0.10	9637.98	9801.00	0.98	-1.02	-0.02	cav3/1081/w	|2|9|12	40.15	0.97	0.01	0.00	0.00
1	1	20	5	cav3/1081/w	116		P	519	223	11132	102	41	20	46	2142	8990	35.28	0.97	16.77	109.00	0.00	11039	101	30	16	37	1767	9272	53.69	0.98	16.77	0.00	109.00	0.00	0.97	-1.03	-0.04	8243.52	9272.00	0.89	-1.12	-0.17	cav3/1081/w	|2|9|12	45.43	0.98	0.00	0.00	0.00
1	1	21	5	cav3/1081/w	117		P	537	222	12278	96	39	18	46	2326	9952	31.72	0.97	16.74	128.00	0.00	11913	93	29	15	37	1900	10013	46.90	0.98	16.74	0.00	128.00	0.00	0.99	-1.01	-0.01	9119.88	10013.00	0.91	-1.10	-0.13	cav3/1081/w	|2|9|12	40.04	0.97	0.01	0.00	0.00
1	1	22	5	mgrn1/928/ok	118		P	556	223	33411	244	38	17	44	2343	31068	88.64	0.99	18.78	137.00	0.00	25998	190	30	15	39	2005	23993	96.89	0.99	18.78	0.00	137.00	0.00	1.29	1.29	0.37	28269.84	23993.00	1.18	1.18	0.24	mgrn1/928/ok	|2|9|16	92.86	0.99	0.00	0.00	0.00
1	1	23	5	mgrn1/928/ok	119		P	574	223	35832	260	38	17	43	2321	33511	94.65	0.99	18.26	138.00	0.00	26671	193	31	14	36	1980	24691	72.17	0.99	18.26	0.00	138.00	0.00	1.36	1.36	0.44	30478.49	24691.00	1.23	1.23	0.30	mgrn1/928/ok	|2|9|16	84.16	0.99	0.00	0.00	0.00
1	1	24	5	mgrn1/928/ok	120		P	592	223	36692	262	39	17	44	2375	34317	92.33	0.99	24.62	140.00	0.00	25107	179	27	13	35	1889	23218	99.34	0.99	24.62	0.00	140.00	0.00	1.48	1.48	0.56	31206.95	23218.00	1.34	1.34	0.43	mgrn1/928/ok	|2|9|16	95.90	0.99	0.00	0.00	0.00
1	1	1	6	nrip1/1013/ok	121		P	166	239	10663	106	40	20	46	2041	8622	38.97	0.97	16.44	101.00	0.00	13827	137	30	17	37	1673	12154	81.27	0.99	16.44	0.00	101.00	0.00	0.71	-1.41	-0.50	7908.13	12154.00	0.65	-1.54	-0.62	nrip1/1013/ok	|2|9|20	63.73	0.98	0.00	0.00	0.00
1	1	2	6	nrip1/1013/ok	122		P	185	239	10507	107	41	21	44	2017	8490	39.28	0.97	15.50	98.00	0.00	14211	145	30	17	37	1638	12573	87.66	0.99	15.50	0.00	98.00	0.00	0.68	-1.48	-0.57	7787.80	12573.00	0.62	-1.61	-0.69	nrip1/1013/ok	|2|9|20	67.92	0.98	0.00	0.00	0.00
1	1	3	6	nrip1/1013/ok	123		P	203	239	9826	108	41	21	46	1931	7895	40.08	0.98	13.47	91.00	0.00	14544	160	30	17	37	1548	12996	102.08	0.99	13.47	0.00	91.00	0.00	0.61	-1.65	-0.72	7245.28	12996.00	0.56	-1.79	-0.84	nrip1/1013/ok	|2|9|20	77.54	0.98	0.00	0.00	0.00
1	1	4	6	hfe (long 2)/1113/ok	124		P	222	239	5926	60	39	20	44	1976	3950	18.62	0.95	19.38	99.00	0.00	4790	48	29	16	36	1614	3176	22.65	0.96	19.38	0.00	99.00	0.00	1.24	1.24	0.31	3640.55	3176.00	1.15	1.15	0.20	hfe (long 2)/1113/ok	|2|9|24	20.73	0.95	0.01	0.00	0.00
1	1	5	6	hfe (long 2)/1113/ok	125	GS,	M	239	237	2467	70	43	25	47	872	1595	25.30	0.96	5.84	35.00	0.00	2582	74	32	20	38	708	1874	45.00	0.98	5.84	0.00	35.00	0.00	0.85	-1.17	-0.23	1478.34	1874.00	0.79	-1.27	-0.34	hfe (long 2)/1113/ok	|2|9|24	36.51	0.97	0.00	0.00	0.00
1	1	6	6	hfe (long 2)/1113/ok	126		P	258	238	6715	57	39	19	46	2194	4521	16.54	0.94	15.54	117.00	0.00	5895	50	28	15	35	1762	4133	23.34	0.96	15.54	0.00	117.00	0.00	1.09	1.09	0.13	4163.33	4133.00	1.01	1.01	0.01	hfe (long 2)/1113/ok	|2|9|24	20.23	0.95	0.01	0.00	0.00
1	1	7	6	rpl32/930/ok	127		P	277	240	11087	79	38	17	43	2358	8729	23.56	0.96	13.03	141.00	0.00	9100	65	26	13	34	1842	7258	32.13	0.97	13.03	0.00	141.00	0.00	1.20	1.20	0.27	8005.65	7258.00	1.10	1.10	0.14	rpl32/930/ok	|2|13|4	28.17	0.96	0.01	0.00	0.00
1	1	8	6	rpl32/930/ok	128	GS,	M	296	240	6288	101	41	23	45	1409	4879	40.67	0.98	9.88	62.00	0.00	5831	94	31	19	36	1153	4678	59.00	0.98	9.88	0.00	62.00	0.00	1.04	1.04	0.06	4490.88	4678.00	0.96	-1.04	-0.06	rpl32/930/ok	|2|13|4	50.67	0.98	0.00	0.00	0.00
1	1	9	6	rpl32/930/ok	129		P	315	240	6552	91	42	23	46	1632	4920	33.37	0.97	11.96	72.00	0.00	6293	87	31	18	37	1313	4980	52.08	0.98	11.96	0.00	72.00	0.00	0.99	-1.01	-0.02	4528.38	4980.00	0.91	-1.10	-0.14	rpl32/930/ok	|2|13|4	43.74	0.97	0.00	0.00	0.00
1	1	10	6	peg12/1011/ok	130		P	333	239	7539	78	42	21	47	2040	5499	24.71	0.96	10.33	97.00	0.00	6091	63	29	16	36	1581	4510	33.44	0.97	10.33	0.00	97.00	0.00	1.22	1.22	0.29	5057.80	4510.00	1.12	1.12	0.17	peg12/1011/ok	|2|13|8	29.40	0.96	0.00	0.00	0.00
1	1	11	6	peg12/1011/ok	131		P	353	240	6246	79	42	22	43	1726	4520	27.06	0.96	13.61	79.00	0.00	5492	70	30	18	37	1391	4101	39.06	0.97	13.61	0.00	79.00	0.00	1.10	1.10	0.14	4162.41	4101.00	1.01	1.01	0.02	peg12/1011/ok	|2|13|8	33.60	0.97	0.01	0.00	0.00
1	1	12	6	peg12/1011/ok	132		P	372	240	10131	63	37	15	44	2374	7757	17.19	0.94	15.54	160.00	0.00	8475	53	26	12	35	1912	6563	22.62	0.96	15.54	0.00	160.00	0.00	1.18	1.18	0.24	7119.42	6563.00	1.08	1.08	0.12	peg12/1011/ok	|2|13|8	20.09	0.95	0.01	0.00	0.00
1	1	13	6	cav3/1083/w	133		P	387	240	6369	56	40	19	45	2190	4179	15.86	0.94	16.82	114.00	0.00	5521	48	30	16	36	1767	3754	16.98	0.94	16.82	0.00	114.00	0.00	1.11	1.11	0.15	3850.26	3754.00	1.03	1.03	0.04	cav3/1083/w	|2|13|12	16.43	0.94	0.01	0.00	0.00
1	1	14	6	cav3/1083/w	134	GS,	M	406	241	1522	61	46	27	50	667	855	18.46	0.95	4.45	25.00	0.00	1307	52	33	21	38	521	786	25.40	0.96	4.45	0.00	25.00	0.00	1.09	1.09	0.12	795.54	786.00	1.01	1.01	0.02	cav3/1083/w	|2|13|12	22.20	0.95	0.00	0.00	0.00
1	1	15	6	cav3/1083/w	135	GS,	M	427	239	1982	62	47	27	52	855	1127	18.42	0.95	5.65	32.00	0.00	1659	52	32	20	37	644	1015	27.36	0.96	5.65	0.00	32.00	0.00	1.11	1.11	0.15	1046.83	1015.00	1.03	1.03	0.04	cav3/1083/w	|2|13|12	23.32	0.95	0.00	0.00	0.00
1	1	16	6	serpinb5/935/ok	136		P	445	240	9951	98	40	20	45	2052	7899	35.81	0.97	19.38	102.00	0.00	5591	55	30	16	37	1663	3928	26.49	0.96	19.38	0.00	102.00	0.00	2.01	2.01	1.01	7248.93	3928.00	1.85	1.85	0.88	serpinb5/935/ok	|2|13|16	31.50	0.97	0.01	0.00	0.00
1	1	17	6	serpinb5/935/ok	137		P	464	240	11450	99	41	19	46	2247	9203	32.95	0.97	18.75	116.00	0.00	6410	55	30	16	37	1808	4602	24.36	0.96	18.75	0.00	116.00	0.00	2.00	2.00	1.00	8437.61	4602.00	1.83	1.83	0.87	serpinb5/935/ok	|2|13|16	28.98	0.96	0.01	0.00	0.00
1	1	18	6	serpinb5/935/ok	138		P	482	240	10539	95	40	20	46	2172	8367	32.43	0.97	16.55	111.00	0.00	6140	55	30	16	36	1760	4380	20.48	0.95	16.55	0.00	111.00	0.00	1.91	1.91	0.93	7675.67	4380.00	1.75	1.75	0.81	serpinb5/935/ok	|2|13|16	27.12	0.96	0.01	0.00	0.00
1	1	19	6	bcl10/1016/ok	139		P	501	241	14539	148	40	20	45	1968	12571	60.28	0.98	14.44	98.00	0.00	11976	122	31	17	38	1652	10324	71.24	0.99	14.44	0.00	98.00	0.00	1.22	1.22	0.28	11503.21	10324.00	1.11	1.11	0.16	bcl10/1016/ok	|2|13|20	65.99	0.98	0.00	0.00	0.00
1	1	20	6	bcl10/1016/ok	140		P	519	241	13808	141	42	21	47	2053	11755	52.83	0.98	14.79	98.00	0.00	12670	129	32	17	38	1684	10986	62.73	0.98	14.79	0.00	98.00	0.00	1.07	1.07	0.10	10761.00	10986.00	0.98	-1.02	-0.03	bcl10/1016/ok	|2|13|20	57.99	0.98	0.00	0.00	0.00
1	1	21	6	bcl10/1016/ok	141		P	538	241	13374	108	41	19	45	2350	11024	34.53	0.97	17.94	124.00	0.00	12258	99	30	15	38	1920	10338	48.90	0.98	17.94	0.00	124.00	0.00	1.07	1.07	0.09	10095.84	10338.00	0.98	-1.02	-0.03	bcl10/1016/ok	|2|13|20	42.33	0.97	0.01	0.00	0.00
1	1	22	6	empty/empty/	142	GS,	M	556	241	2727	52	45	25	48	1285	1442	13.77	0.93	8.76	52.00	0.00	2315	45	33	20	38	1024	1291	19.28	0.95	8.76	0.00	52.00	0.00	1.12	1.12	0.16	1337.37	1291.00	1.04	1.04	0.05	empty/empty/	|2|13|24	16.75	0.94	0.01	0.00	0.00
1	1	23	6	empty/empty/	143	GS,	M	571	238	3308	55	45	24	49	1461	1847	15.06	0.93	5.11	60.00	0.00	2918	49	34	20	39	1183	1735	18.67	0.95	5.11	0.00	60.00	0.00	1.06	1.06	0.09	1710.35	1735.00	0.99	-1.01	-0.02	empty/empty/	|2|13|24	16.96	0.94	0.00	0.00	0.00
1	1	24	6	empty/empty/	144		P	587	239	4107	55	43	23	47	1695	2412	15.49	0.94	16.63	75.00	0.00	3388	45	32	18	38	1383	2005	19.02	0.95	16.63	0.00	75.00	0.00	1.20	1.20	0.27	2229.86	2005.00	1.11	1.11	0.15	empty/empty/	|2|13|24	17.34	0.94	0.01	0.00	0.00
1	1	1	7	fgd2/1217/ok	145	GS,	M	163	258	3096	74	44	25	48	1042	2054	25.37	0.96	7.06	42.00	0.00	2572	61	34	21	39	867	1705	31.52	0.97	7.06	0.00	42.00	0.00	1.20	1.20	0.27	1900.79	1705.00	1.11	1.11	0.16	fgd2/1217/ok	|3|1|4	28.61	0.96	0.00	0.00	0.00
1	1	2	7	fgd2/1217/ok	146	GS,	M	184	258	2767	63	42	24	46	1062	1705	21.28	0.95	7.73	44.00	0.00	2249	51	32	20	38	872	1377	25.41	0.96	7.73	0.00	44.00	0.00	1.24	1.24	0.31	1579.64	1377.00	1.15	1.15	0.20	fgd2/1217/ok	|3|1|4	23.43	0.96	0.00	0.00	0.00
1	1	3	7	fgd2/1217/ok	147	GS,	M	205	256	2999	64	43	24	46	1131	1868	20.78	0.95	7.90	47.00	0.00	2554	54	32	20	38	920	1634	28.42	0.96	7.90	0.00	47.00	0.00	1.14	1.14	0.19	1729.68	1634.00	1.06	1.06	0.08	fgd2/1217/ok	|3|1|4	24.90	0.96	0.00	0.00	0.00
1	1	4	7	top1/1289/ok	148		P	220	258	6852	62	41	20	46	2191	4661	17.91	0.94	28.33	110.00	0.00	5933	54	29	16	36	1721	4212	25.81	0.96	28.33	0.00	110.00	0.00	1.11	1.11	0.15	4291.44	4212.00	1.02	1.02	0.03	top1/1289/ok	|3|1|8	22.21	0.95	0.02	0.00	0.00
1	1	5	7	top1/1289/ok	149	GS,	M	242	258	3682	72	45	25	48	1264	2418	23.50	0.96	7.83	51.00	0.00	3515	69	32	20	38	998	2517	39.34	0.97	7.83	0.00	51.00	0.00	0.96	-1.04	-0.06	2235.37	2517.00	0.89	-1.13	-0.17	top1/1289/ok	|3|1|8	32.40	0.96	0.00	0.00	0.00
1	1	6	7	top1/1289/ok	150		P	260	258	8709	65	38	17	43	2323	6386	18.78	0.95	20.26	135.00	0.00	6798	50	27	14	34	1832	4966	23.20	0.96	20.26	0.00	135.00	0.00	1.29	1.29	0.36	5868.19	4966.00	1.18	1.18	0.24	top1/1289/ok	|3|1|8	21.10	0.95	0.01	0.00	0.00
1	1	7	7	urod/1334/n	151		P	277	257	8678	67	38	18	45	2296	6382	20.31	0.95	24.96	130.00	0.00	9818	76	27	14	35	1821	7997	39.46	0.97	24.96	0.00	130.00	0.00	0.80	-1.25	-0.33	5864.53	7997.00	0.73	-1.36	-0.45	urod/1334/n	|3|1|12	31.38	0.96	0.01	0.00	0.00
1	1	8	7	urod/1334/n	152		P	296	258	7176	69	39	20	42	2033	5143	22.08	0.95	16.57	104.00	0.00	8606	83	30	16	37	1683	6923	45.48	0.98	16.57	0.00	104.00	0.00	0.74	-1.35	-0.43	4732.33	6923.00	0.68	-1.46	-0.55	urod/1334/n	|3|1|12	35.75	0.96	0.01	0.00	0.00
1	1	9	7	urod/1334/n	153		P	315	257	8060	61	39	17	45	2306	5754	17.61	0.94	30.12	132.00	0.00	9716	74	27	14	35	1823	7893	38.23	0.97	30.12	0.00	132.00	0.00	0.73	-1.37	-0.46	5290.85	7893.00	0.67	-1.49	-0.58	urod/1334/n	|3|1|12	29.76	0.96	0.02	0.00	0.00
1	1	10	7	_similar to transient receptor potential cation channel, subfamily v, member 4,/1404_	154		P	333	258	21302	181	40	19	45	2241	19061	67.00	0.99	16.25	118.00	0.00	16345	139	29	15	36	1807	14538	79.37	0.99	16.25	0.00	118.00	0.00	1.31	1.31	0.39	17396.93	14538.00	1.20	1.20	0.26	_similar to transient receptor potential cation channel, subfamily v, member 4,/1404_	|3|1|16	73.44	0.99	0.00	0.00	0.00
1	1	11	7	_similar to transient receptor potential cation channel, subfamily v, member 4,/1404_	155		P	351	258	22637	202	41	20	46	2197	20440	77.55	0.99	16.77	112.00	0.00	17714	158	30	16	37	1775	15939	92.63	0.99	16.77	0.00	112.00	0.00	1.28	1.28	0.36	18647.46	15939.00	1.17	1.17	0.23	_similar to transient receptor potential cation channel, subfamily v, member 4,/1404_	|3|1|16	85.43	0.99	0.00	0.00	0.00
1	1	12	7	_similar to transient receptor potential cation channel, subfamily v, member 4,/1404_	156		P	371	258	23133	173	39	18	44	2345	20788	60.04	0.98	19.70	134.00	0.00	19965	149	29	14	36	1907	18058	78.93	0.99	19.70	0.00	134.00	0.00	1.15	1.15	0.20	18962.95	18058.00	1.05	1.05	0.07	_similar to transient receptor potential cation channel, subfamily v, member 4,/1404_	|3|1|16	70.13	0.99	0.00	0.00	0.00
1	1	13	7	empty/empty/	157	GS,	M	387	258	0	0	45	27	47	-519	519	0.00	1.00	0.00	0.00	0.00	0	0	33	22	38	-343	343	0.00	1.00	0.00	0.00	0.00	0.00	1.51	1.51	0.60	484.72	343.17	1.41	1.41	0.50	empty/empty/	|3|1|20	0.00	0.00	0.00	0.00	0.00
1	1	14	7	empty/empty/	158	GS,	M	407	254	0	0	45	27	49	-519	519	0.00	1.00	0.00	0.00	0.00	0	0	35	22	38	-343	343	0.00	1.00	0.00	0.00	0.00	0.00	1.51	1.51	0.60	484.72	343.17	1.41	1.41	0.50	empty/empty/	|3|1|20	0.00	0.00	0.00	0.00	0.00
1	1	15	7	empty/empty/	159	GS,	M	427	254	0	0	46	28	48	-519	519	0.00	1.00	0.00	0.00	0.00	0	0	33	22	38	-343	343	0.00	1.00	0.00	0.00	0.00	0.00	1.51	1.51	0.60	484.72	343.17	1.41	1.41	0.50	empty/empty/	|3|1|20	0.00	0.00	0.00	0.00	0.00
1	1	16	7	cacna1c/1469	160	GS,	M	446	258	1020	60	44	26	47	439	581	19.84	0.95	2.63	17.00	0.00	789	46	33	21	38	356	433	22.73	0.96	2.63	0.00	17.00	0.00	1.34	1.34	0.42	541.89	433.00	1.25	1.25	0.32	cacna1c/1469	|3|1|24	21.34	0.95	0.00	0.00	0.00
1	1	17	7	cacna1c/1469	161	GS,	M	465	254	718	51	46	27	50	382	336	13.26	0.92	8.45	14.00	0.00	1156	83	35	22	38	303	853	42.03	0.98	8.45	0.00	14.00	0.00	0.39	-2.54	-1.34	314.45	853.00	0.37	-2.71	-1.44	cacna1c/1469	|3|1|24	31.16	0.94	0.01	0.00	0.00
1	1	18	7	cacna1c/1469	162	GS,	M	482	258	0	0	46	28	49	-38	38	0.00	1.00	0.00	0.00	0.00	0	0	33	22	38	-30	30	0.00	1.00	0.00	0.00	0.00	0.00	1.25	1.25	0.32	36.07	30.44	1.18	1.18	0.24	cacna1c/1469	|3|1|24	0.00	0.00	0.00	0.00	0.00
1	1	19	7	tlr9/1219/ok	163	GS,	M	501	258	3923	71	43	24	46	1298	2625	24.10	0.96	8.74	55.00	0.00	2955	54	32	19	38	1068	1887	25.97	0.96	8.74	0.00	55.00	0.00	1.39	1.39	0.48	2425.50	1887.00	1.29	1.29	0.36	tlr9/1219/ok	|3|5|4	25.05	0.96	0.00	0.00	0.00
1	1	20	7	tlr9/1219/ok	164	GS,	M	519	259	2548	67	46	26	49	982	1566	20.82	0.95	6.28	38.00	0.00	2376	63	35	21	40	802	1574	30.44	0.97	6.28	0.00	38.00	0.00	0.99	-1.01	-0.01	1451.63	1574.00	0.92	-1.08	-0.12	tlr9/1219/ok	|3|5|4	26.08	0.96	0.00	0.00	0.00
1	1	21	7	tlr9/1219/ok	165	GS,	M	536	258	5462	67	42	22	47	1787	3675	20.82	0.95	6.80	81.00	0.00	4209	52	36	19	40	1541	2668	11.95	0.92	6.80	0.00	81.00	0.00	1.38	1.38	0.46	3388.61	2668.00	1.27	1.27	0.34	tlr9/1219/ok	|3|5|4	16.97	0.93	0.00	0.00	0.00
1	1	22	7	4933407e01rik/1298/ok	166		P	555	260	14590	150	42	21	47	2032	12558	56.42	0.98	15.81	97.00	0.00	11267	116	31	17	37	1659	9608	62.46	0.98	15.81	0.00	97.00	0.00	1.31	1.31	0.39	11491.38	9608.00	1.20	1.20	0.26	4933407e01rik/1298/ok	|3|5|8	59.51	0.98	0.00	0.00	0.00
1	1	23	7	4933407e01rik/1298/ok	167		P	574	260	19007	161	39	19	43	2198	16809	60.87	0.98	17.36	118.00	0.00	13747	117	30	16	38	1861	11886	62.08	0.98	17.36	0.00	118.00	0.00	1.41	1.41	0.50	15353.52	11886.00	1.29	1.29	0.37	4933407e01rik/1298/ok	|3|5|8	61.48	0.98	0.00	0.00	0.00
1	1	24	7	4933407e01rik/1298/ok	168		P	593	260	17053	135	38	18	46	2238	14815	49.53	0.98	19.34	126.00	0.00	12734	101	30	15	37	1904	10830	51.56	0.98	19.34	0.00	126.00	0.00	1.37	1.37	0.45	13542.79	10830.00	1.25	1.25	0.32	4933407e01rik/1298/ok	|3|5|8	50.55	0.98	0.00	0.00	0.00
1	1	1	8	urod/1336/n	169		P	166	275	5699	65	42	21	46	1883	3816	20.04	0.95	14.71	88.00	0.00	5867	67	31	18	37	1552	4315	33.52	0.97	14.71	0.00	88.00	0.00	0.88	-1.13	-0.18	3517.80	4315.00	0.82	-1.23	-0.29	urod/1336/n	|3|5|12	27.61	0.96	0.01	0.00	0.00
1	1	2	8	urod/1336/n	170		P	185	276	8291	63	39	18	45	2324	5967	17.51	0.94	26.44	132.00	0.00	7923	60	27	14	34	1821	6102	29.75	0.97	26.44	0.00	132.00	0.00	0.98	-1.02	-0.03	5485.47	6102.00	0.90	-1.11	-0.15	urod/1336/n	|3|5|12	24.41	0.95	0.02	0.00	0.00
1	1	3	8	urod/1336/n	171	SNR1,	M	204	276	9517	64	35	15	40	2233	7284	19.84	0.95	18.20	149.00	0.00	8666	58	27	13	34	1904	6762	26.46	0.96	18.20	0.00	149.00	0.00	1.08	1.08	0.11	6687.91	6762.00	0.99	-1.01	-0.02	urod/1336/n	|3|5|12	23.38	0.96	0.01	0.00	0.00
1	1	4	8	trpm7/1407	172		P	222	276	20021	154	38	17	42	2255	17766	54.77	0.98	25.29	130.00	0.00	24230	186	27	14	34	1821	22409	109.61	0.99	25.29	0.00	130.00	0.00	0.79	-1.26	-0.33	16222.07	22409.00	0.72	-1.38	-0.47	trpm7/1407	|3|5|16	86.64	0.99	0.00	0.00	0.00
1	1	5	8	trpm7/1407	173		P	240	276	19482	158	39	18	43	2255	17227	58.73	0.98	19.39	123.00	0.00	24712	201	30	15	36	1870	22842	112.77	0.99	19.39	0.00	123.00	0.00	0.75	-1.33	-0.41	15732.92	22842.00	0.69	-1.45	-0.54	trpm7/1407	|3|5|16	89.90	0.99	0.00	0.00	0.00
1	1	6	8	trpm7/1407	174		P	260	276	23106	179	37	17	43	2231	20875	68.14	0.99	19.98	129.00	0.00	27868	216	28	14	36	1837	26031	129.31	0.99	19.98	0.00	129.00	0.00	0.80	-1.25	-0.32	19041.82	26031.00	0.73	-1.37	-0.45	trpm7/1407	|3|5|16	103.36	0.99	0.00	0.00	0.00
1	1	7	8	empty/empty/	175	GS,	M	274	276	0	0	44	27	46	-460	460	0.00	1.00	0.00	0.00	0.00	0	0	33	21	37	-302	302	0.00	1.00	0.00	0.00	0.00	0.00	1.52	1.52	0.61	429.20	301.95	1.42	1.42	0.51	empty/empty/	|3|5|20	0.00	0.00	0.00	0.00	0.00
1	1	8	8	empty/empty/	176	GS,	M	297	278	0	0	44	27	48	-460	460	0.00	1.00	0.00	0.00	0.00	0	0	32	21	36	-302	302	0.00	1.00	0.00	0.00	0.00	0.00	1.52	1.52	0.61	429.20	301.95	1.42	1.42	0.51	empty/empty/	|3|5|20	0.00	0.00	0.00	0.00	0.00
1	1	9	8	empty/empty/	177		P	315	276	8660	58	36	15	42	2284	6376	16.83	0.94	24.19	149.00	0.00	6228	42	27	13	35	1903	4325	16.84	0.94	24.19	0.00	149.00	0.00	1.47	1.47	0.56	5859.05	4325.00	1.35	1.35	0.44	empty/empty/	|3|5|20	16.83	0.94	0.01	0.00	0.00
1	1	10	8	trpc4/1465	178	GS,	M	332	278	1726	54	44	25	47	803	923	15.55	0.94	6.38	32.00	0.00	1448	45	33	20	38	652	796	20.34	0.95	6.38	0.00	32.00	0.00	1.16	1.16	0.21	858.40	796.00	1.08	1.08	0.11	trpc4/1465	|3|5|24	18.11	0.94	0.00	0.00	0.00
1	1	11	8	trpc4/1465	179		P	348	276	2613	53	43	24	48	1188	1425	15.75	0.94	11.16	49.00	0.00	2420	49	32	20	37	958	1462	24.21	0.96	11.16	0.00	49.00	0.00	0.97	-1.03	-0.04	1321.70	1462.00	0.90	-1.11	-0.15	trpc4/1465	|3|5|24	20.42	0.95	0.01	0.00	0.00
1	1	12	8	trpc4/1465	180	GS,	M	368	276	0	0	44	27	48	-136	136	0.00	1.00	0.00	0.00	0.00	0	0	34	22	38	-91	91	0.00	1.00	0.00	0.00	0.00	0.00	1.50	1.50	0.58	127.73	90.59	1.41	1.41	0.50	trpc4/1465	|3|5|24	0.00	0.00	0.00	0.00	0.00
1	1	13	8	msr2/1221/ok	181		P	389	277	9879	77	39	18	44	2296	7583	23.60	0.96	26.29	128.00	0.00	8495	66	28	14	36	1838	6657	32.71	0.97	26.29	0.00	128.00	0.00	1.14	1.14	0.19	6960.70	6657.00	1.05	1.05	0.06	msr2/1221/ok	|3|9|4	28.52	0.96	0.01	0.00	0.00
1	1	14	8	msr2/1221/ok	182		P	408	276	6645	82	42	22	49	1801	4844	28.88	0.97	15.72	81.00	0.00	5749	71	31	18	37	1434	4315	39.30	0.97	15.72	0.00	81.00	0.00	1.12	1.12	0.17	4458.86	4315.00	1.03	1.03	0.05	msr2/1221/ok	|3|9|4	34.49	0.97	0.01	0.00	0.00
1	1	15	8	msr2/1221/ok	183		P	427	277	9273	75	38	18	45	2235	7038	24.09	0.96	22.61	124.00	0.00	7679	62	29	15	36	1847	5832	29.24	0.97	22.61	0.00	124.00	0.00	1.21	1.21	0.27	6463.42	5832.00	1.11	1.11	0.15	msr2/1221/ok	|3|9|4	26.79	0.96	0.01	0.00	0.00
1	1	16	8	cd160 (long)/1301/ok	184		P	444	278	7405	94	42	22	46	1742	5663	33.94	0.97	16.27	79.00	0.00	5895	75	31	18	37	1416	4479	41.17	0.98	16.27	0.00	79.00	0.00	1.26	1.26	0.34	5207.69	4479.00	1.16	1.16	0.22	cd160 (long)/1301/ok	|3|9|8	37.73	0.97	0.00	0.00	0.00
1	1	17	8	cd160 (long)/1301/ok	185		P	464	277	8535	104	40	21	44	1740	6795	40.95	0.98	15.43	82.00	0.00	6331	77	31	18	38	1465	4866	41.90	0.98	15.43	0.00	82.00	0.00	1.40	1.40	0.48	6241.62	4866.00	1.28	1.28	0.36	cd160 (long)/1301/ok	|3|9|8	41.43	0.98	0.00	0.00	0.00
1	1	18	8	cd160 (long)/1301/ok	186		P	481	277	8318	99	42	22	45	1837	6481	35.64	0.97	13.62	84.00	0.00	6469	77	32	18	38	1505	4964	40.80	0.98	13.62	0.00	84.00	0.00	1.31	1.31	0.38	5954.94	4964.00	1.20	1.20	0.26	cd160 (long)/1301/ok	|3|9|8	38.30	0.97	0.00	0.00	0.00
1	1	19	8	uros/1339/n	187		P	500	278	7017	64	41	20	47	2199	4818	18.64	0.95	26.71	110.00	0.00	5788	53	29	16	35	1727	4061	24.55	0.96	26.71	0.00	110.00	0.00	1.19	1.19	0.25	4435.08	4061.00	1.09	1.09	0.13	uros/1339/n	|3|9|12	21.79	0.95	0.01	0.00	0.00
1	1	20	8	uros/1339/n	188		P	518	280	5867	66	40	21	45	1854	4013	21.33	0.95	15.57	89.00	0.00	4888	55	32	18	38	1588	3300	25.06	0.96	15.57	0.00	89.00	0.00	1.22	1.22	0.28	3698.25	3300.00	1.12	1.12	0.16	uros/1339/n	|3|9|12	23.27	0.96	0.01	0.00	0.00
1	1	21	8	uros/1339/n	189		P	537	279	5017	64	45	23	49	1832	3185	17.61	0.94	12.62	79.00	0.00	4392	56	33	19	39	1466	2926	23.95	0.96	12.62	0.00	79.00	0.00	1.09	1.09	0.12	2939.41	2926.00	1.00	1.00	0.01	uros/1339/n	|3|9|12	21.02	0.95	0.01	0.00	0.00
1	1	22	8	ube2d1/1413	190		P	555	278	5029	70	43	23	48	1651	3378	22.55	0.96	13.57	72.00	0.00	4085	57	32	19	39	1354	2731	27.04	0.96	13.57	0.00	72.00	0.00	1.24	1.24	0.31	3116.39	2731.00	1.14	1.14	0.19	ube2d1/1413	|3|9|16	24.90	0.96	0.01	0.00	0.00
1	1	23	8	ube2d1/1413	191		P	575	278	10401	62	35	14	42	2298	8103	17.12	0.94	14.10	167.00	0.00	9198	55	27	12	37	1976	7222	21.64	0.95	14.10	0.00	167.00	0.00	1.12	1.12	0.17	7434.96	7222.00	1.03	1.03	0.04	ube2d1/1413	|3|9|16	19.51	0.95	0.01	0.00	0.00
1	1	24	8	ube2d1/1413	192		P	593	278	7808	64	42	19	45	2366	5442	17.11	0.94	26.24	122.00	0.00	6298	52	31	16	39	1937	4361	19.90	0.95	26.24	0.00	122.00	0.00	1.25	1.25	0.32	5005.70	4361.00	1.15	1.15	0.20	ube2d1/1413	|3|9|16	18.56	0.95	0.02	0.00	0.00
1	1	1	9	txnrd2/1444	193	GS,	M	164	293	2706	77	44	25	47	879	1827	28.94	0.97	5.84	35.00	0.00	2376	68	33	20	38	711	1665	40.08	0.98	5.84	0.00	35.00	0.00	1.10	1.10	0.13	1691.95	1665.00	1.02	1.02	0.02	txnrd2/1444	|3|9|20	34.95	0.97	0.00	0.00	0.00
1	1	2	9	txnrd2/1444	194		P	184	294	6188	67	40	21	44	1895	4293	21.85	0.95	21.17	92.00	0.00	4973	54	29	17	36	1529	3444	27.19	0.96	21.17	0.00	92.00	0.00	1.25	1.25	0.32	3954.63	3444.00	1.15	1.15	0.20	txnrd2/1444	|3|9|20	24.67	0.96	0.01	0.00	0.00
1	1	3	9	txnrd2/1444	195	GS,	M	204	296	3384	69	41	23	45	1138	2246	26.27	0.96	8.87	49.00	0.00	2804	57	31	19	37	938	1866	31.97	0.97	8.87	0.00	49.00	0.00	1.20	1.20	0.27	2077.31	1866.00	1.11	1.11	0.15	txnrd2/1444	|3|9|20	29.26	0.97	0.00	0.00	0.00
1	1	4	9	empty/empty/	196	GS,	M	224	292	6635	54	39	18	45	2253	4382	14.71	0.93	7.34	123.00	0.00	5002	41	28	15	34	1794	3208	17.14	0.94	7.34	0.00	123.00	0.00	1.37	1.37	0.45	4036.10	3208.00	1.26	1.26	0.33	empty/empty/	|3|9|24	15.97	0.94	0.00	0.00	0.00
1	1	5	9	empty/empty/	197	GS,	M	240	298	6924	54	39	18	45	2276	4648	15.00	0.93	7.96	128.00	0.00	5262	41	28	14	36	1853	3409	16.58	0.94	7.96	0.00	128.00	0.00	1.36	1.36	0.45	4279.54	3409.00	1.26	1.26	0.33	empty/empty/	|3|9|24	15.81	0.94	0.01	0.00	0.00
1	1	6	9	empty/empty/	198		P	257	293	6906	52	39	17	44	2342	4564	13.18	0.92	19.10	134.00	0.00	5407	40	27	14	35	1859	3548	16.51	0.94	19.10	0.00	134.00	0.00	1.29	1.29	0.36	4202.68	3548.00	1.18	1.18	0.24	empty/empty/	|3|9|24	14.94	0.93	0.01	0.00	0.00
1	1	7	9	msr2/1223/ok	199		P	277	294	6822	80	41	21	44	1807	5015	28.64	0.97	14.10	85.00	0.00	6512	77	30	17	36	1460	5052	43.80	0.98	14.10	0.00	85.00	0.00	0.99	-1.01	-0.01	4615.27	5052.00	0.91	-1.09	-0.13	msr2/1223/ok	|3|13|4	37.00	0.97	0.00	0.00	0.00
1	1	8	9	msr2/1223/ok	200		P	297	295	6575	71	40	21	44	1886	4689	24.17	0.96	22.27	92.00	0.00	6092	66	28	16	34	1496	4596	37.84	0.97	22.27	0.00	92.00	0.00	1.02	1.02	0.03	4317.06	4596.00	0.94	-1.06	-0.09	msr2/1223/ok	|3|13|4	31.75	0.97	0.01	0.00	0.00
1	1	9	9	msr2/1223/ok	201		P	315	295	5661	78	42	22	46	1632	4029	27.07	0.96	11.03	73.00	0.00	4998	68	31	18	37	1325	3673	36.66	0.97	11.03	0.00	73.00	0.00	1.10	1.10	0.13	3712.90	3673.00	1.01	1.01	0.02	msr2/1223/ok	|3|13|4	32.23	0.97	0.00	0.00	0.00
1	1	10	9	pias3/1303/ok	202		P	334	295	4913	89	42	24	47	1304	3609	34.76	0.97	10.11	55.00	0.00	4342	79	32	19	38	1070	3272	46.06	0.98	10.11	0.00	55.00	0.00	1.10	1.10	0.14	3328.13	3272.00	1.02	1.02	0.02	pias3/1303/ok	|3|13|8	40.80	0.97	0.00	0.00	0.00
1	1	11	9	pias3/1303/ok	203		P	352	296	6520	83	41	22	45	1721	4799	28.82	0.97	12.44	79.00	0.00	5353	68	31	18	37	1410	3943	36.67	0.97	12.44	0.00	79.00	0.00	1.22	1.22	0.28	4417.70	3943.00	1.12	1.12	0.16	pias3/1303/ok	|3|13|8	32.98	0.97	0.00	0.00	0.00
1	1	12	9	pias3/1303/ok	204		P	372	296	6597	76	42	22	46	1887	4710	24.24	0.96	16.37	87.00	0.00	5553	64	30	17	36	1493	4060	33.76	0.97	16.37	0.00	87.00	0.00	1.16	1.16	0.21	4336.27	4060.00	1.07	1.07	0.09	pias3/1303/ok	|3|13|8	29.39	0.96	0.01	0.00	0.00
1	1	13	9	cpo (short form)/1341/n	205		P	389	296	7762	83	41	21	48	1947	5815	28.56	0.96	13.89	93.00	0.00	8549	92	30	17	36	1571	6978	52.81	0.98	13.89	0.00	93.00	0.00	0.83	-1.20	-0.26	5346.59	6978.00	0.77	-1.31	-0.38	cpo (short form)/1341/n	|3|13|12	42.45	0.97	0.00	0.00	0.00
1	1	14	9	cpo (short form)/1341/n	206		P	407	296	8869	94	42	21	47	2013	6856	32.21	0.97	14.28	94.00	0.00	10123	108	30	17	36	1572	8551	62.48	0.98	14.28	0.00	94.00	0.00	0.80	-1.25	-0.32	6297.30	8551.00	0.74	-1.36	-0.44	cpo (short form)/1341/n	|3|13|12	49.71	0.98	0.00	0.00	0.00
1	1	15	9	cpo (short form)/1341/n	207		P	427	296	11357	78	38	16	44	2355	9002	23.34	0.96	23.66	145.00	0.00	11676	81	27	13	35	1914	9762	39.35	0.97	23.66	0.00	145.00	0.00	0.92	-1.08	-0.12	8254.45	9762.00	0.85	-1.18	-0.24	cpo (short form)/1341/n	|3|13|12	32.35	0.96	0.01	0.00	0.00
1	1	16	9	dbh/1417	208		P	445	296	8160	117	43	23	47	1617	6543	44.96	0.98	11.54	70.00	0.00	6448	92	32	19	38	1305	5143	54.78	0.98	11.54	0.00	70.00	0.00	1.27	1.27	0.35	6011.55	5143.00	1.17	1.17	0.23	dbh/1417	|3|13|16	50.11	0.98	0.00	0.00	0.00
1	1	17	9	dbh/1417	209		P	463	296	10358	115	41	21	46	1915	8443	44.06	0.98	14.80	90.00	0.00	7256	81	31	18	38	1579	5677	43.40	0.98	14.80	0.00	90.00	0.00	1.49	1.49	0.57	7744.96	5677.00	1.36	1.36	0.45	dbh/1417	|3|13|16	43.73	0.98	0.00	0.00	0.00
1	1	18	9	dbh/1417	210		P	482	296	10020	111	41	21	46	1915	8105	41.58	0.98	16.53	90.00	0.00	7174	80	32	18	37	1586	5588	35.34	0.97	16.53	0.00	90.00	0.00	1.45	1.45	0.54	7436.79	5588.00	1.33	1.33	0.41	dbh/1417	|3|13|16	38.59	0.97	0.00	0.00	0.00
1	1	19	9	il-6ra/1369	211		P	500	297	15640	125	40	18	46	2305	13335	43.48	0.98	19.37	125.00	0.00	16564	133	32	16	38	1956	14608	45.70	0.98	19.37	0.00	125.00	0.00	0.91	-1.10	-0.13	12197.84	14608.00	0.84	-1.20	-0.26	il-6ra/1369	|3|13|20	44.60	0.98	0.00	0.00	0.00
1	1	20	9	il-6ra/1369	212		P	518	297	14887	108	39	17	45	2369	12518	33.57	0.97	22.47	138.00	0.00	16918	123	30	14	37	1978	14940	51.19	0.98	22.47	0.00	138.00	0.00	0.84	-1.19	-0.26	11455.01	14940.00	0.77	-1.30	-0.38	il-6ra/1369	|3|13|20	43.29	0.97	0.01	0.00	0.00
1	1	21	9	il-6ra/1369	213		P	537	297	15677	108	38	16	45	2359	13318	35.08	0.97	18.31	145.00	0.00	17136	118	29	14	37	2006	15130	56.71	0.98	18.31	0.00	145.00	0.00	0.88	-1.14	-0.18	12182.39	15130.00	0.81	-1.24	-0.31	il-6ra/1369	|3|13|20	47.16	0.98	0.01	0.00	0.00
1	1	22	9	empty/empty/	214	GS,	M	550	292	0	0	45	27	49	-569	569	0.00	1.00	0.00	0.00	0.00	0	0	38	23	39	-400	400	0.00	1.00	0.00	0.00	0.00	0.00	1.42	1.42	0.51	531.13	400.17	1.33	1.33	0.41	empty/empty/	|3|13|24	0.00	0.00	0.00	0.00	0.00
1	1	23	9	empty/empty/	215		P	575	298	8077	66	39	18	45	2234	5843	20.06	0.95	19.64	123.00	0.00	6675	54	30	16	38	1916	4759	22.99	0.96	19.64	0.00	123.00	0.00	1.23	1.23	0.30	5372.18	4759.00	1.13	1.13	0.17	empty/empty/	|3|13|24	21.58	0.95	0.01	0.00	0.00
1	1	24	9	empty/empty/	216	GS,	M	587	298	3346	63	44	24	48	1298	2048	19.42	0.95	8.82	53.00	0.00	2716	51	34	20	40	1084	1632	22.40	0.96	8.82	0.00	53.00	0.00	1.25	1.25	0.33	1895.27	1632.00	1.16	1.16	0.22	empty/empty/	|3|13|24	20.96	0.95	0.00	0.00	0.00
1	1	1	10	mllas	217	GS,	M	160	312	4541	55	40	21	46	1752	2789	16.56	0.94	2.99	83.00	0.00	4074	49	32	18	38	1503	2571	21.34	0.95	2.99	0.00	83.00	0.00	1.08	1.08	0.12	2576.06	2571.00	1.00	1.00	0.00	mllas	|4|1|4	19.10	0.95	0.00	0.00	0.00
1	1	2	10	mllas	218	GS,	M	180	313	1662	57	42	24	45	707	955	19.41	0.95	2.48	29.00	0.00	1153	40	33	21	39	604	549	15.82	0.94	2.48	0.00	29.00	0.00	1.74	1.74	0.80	887.97	549.00	1.62	1.62	0.69	mllas	|4|1|4	17.70	0.94	0.00	0.00	0.00
1	1	3	10	mllas	219	SNR1,	M	205	312	8481	54	36	15	41	2332	6149	14.23	0.93	22.60	157.00	0.00	6553	42	27	12	35	1939	4614	15.95	0.94	22.60	0.00	157.00	0.00	1.33	1.33	0.41	5651.73	4614.00	1.22	1.22	0.29	mllas	|4|1|4	15.11	0.93	0.02	0.00	0.00
1	1	4	10	kanr	220		P	223	313	4946	60	42	22	45	1811	3135	17.87	0.94	15.62	83.00	0.00	3656	44	30	17	35	1418	2238	20.34	0.95	15.62	0.00	83.00	0.00	1.40	1.40	0.49	2893.55	2238.00	1.29	1.29	0.37	kanr	|4|1|8	19.15	0.95	0.01	0.00	0.00
1	1	5	10	kanr	221	GS,	M	241	311	1409	59	46	27	49	637	772	17.03	0.94	4.15	24.00	0.00	1253	52	33	21	38	496	757	27.00	0.96	4.15	0.00	24.00	0.00	1.02	1.02	0.03	718.77	757.00	0.95	-1.05	-0.07	kanr	|4|1|8	22.57	0.95	0.00	0.00	0.00
1	1	6	10	kanr	222	GS,	M	256	312	1842	68	43	25	46	677	1165	24.28	0.96	5.05	27.00	0.00	1292	48	33	21	38	554	738	23.46	0.96	5.05	0.00	27.00	0.00	1.58	1.58	0.66	1081.90	738.00	1.47	1.47	0.55	kanr	|4|1|8	23.87	0.96	0.00	0.00	0.00
1	1	7	10	15b	223	GS,	M	275	314	0	0	46	27	49	-72	72	0.00	1.00	0.00	0.00	0.00	0	0	32	21	37	-47	47	0.00	1.00	0.00	0.00	0.00	0.00	1.52	1.52	0.61	67.99	47.19	1.44	1.44	0.53	15b	|4|1|12	0.00	0.00	0.00	0.00	0.00
1	1	8	10	15b	224	GS,	M	293	314	0	0	44	26	46	-72	72	0.00	1.00	0.00	0.00	0.00	0	0	33	21	37	-47	47	0.00	1.00	0.00	0.00	0.00	0.00	1.52	1.52	0.61	67.99	47.19	1.44	1.44	0.53	15b	|4|1|12	0.00	0.00	0.00	0.00	0.00
1	1	9	10	15b	225	GS,	M	313	314	0	0	44	27	47	-72	72	0.00	1.00	0.00	0.00	0.00	0	0	33	22	38	-47	47	0.00	1.00	0.00	0.00	0.00	0.00	1.52	1.52	0.61	67.99	47.19	1.44	1.44	0.53	15b	|4|1|12	0.00	0.00	0.00	0.00	0.00
1	1	10	10	cytp450	226		P	335	313	3949	66	43	24	46	1415	2534	20.94	0.95	12.54	60.00	0.00	3255	54	33	19	38	1159	2096	24.67	0.96	12.54	0.00	60.00	0.00	1.21	1.21	0.27	2341.93	2096.00	1.12	1.12	0.16	cytp450	|4|1|16	22.88	0.96	0.01	0.00	0.00
1	1	11	10	cytp450	227	GS,	M	352	315	2722	65	44	25	47	1041	1681	20.98	0.95	7.33	42.00	0.00	2590	62	33	20	38	846	1744	31.72	0.97	7.33	0.00	42.00	0.00	0.96	-1.04	-0.05	1557.54	1744.00	0.89	-1.12	-0.16	cytp450	|4|1|16	26.89	0.96	0.00	0.00	0.00
1	1	12	10	cytp450	228	GS,	M	371	314	3221	70	45	25	49	1164	2057	22.19	0.95	7.85	46.00	0.00	2648	58	32	20	37	903	1745	30.99	0.97	7.85	0.00	46.00	0.00	1.18	1.18	0.24	1903.54	1745.00	1.09	1.09	0.13	cytp450	|4|1|16	26.95	0.96	0.00	0.00	0.00
1	1	13	10	cytp450 1:2	229	GS,	M	388	314	1910	64	45	26	47	780	1130	19.57	0.95	5.27	30.00	0.00	1533	51	33	21	38	616	917	25.47	0.96	5.27	0.00	30.00	0.00	1.23	1.23	0.30	1049.60	917.00	1.14	1.14	0.19	cytp450 1:2	|4|1|20	22.71	0.95	0.00	0.00	0.00
1	1	14	10	cytp450 1:2	230	GS,	M	406	310	3182	66	44	25	49	1182	2000	21.04	0.95	3.87	48.00	0.00	2347	49	33	20	38	961	1386	21.76	0.95	3.87	0.00	48.00	0.00	1.44	1.44	0.53	1851.12	1386.00	1.34	1.34	0.42	cytp450 1:2	|4|1|20	21.40	0.95	0.00	0.00	0.00
1	1	15	10	cytp450 1:2	231	GS,	M	424	314	2658	59	45	25	49	1130	1528	17.62	0.94	4.34	45.00	0.00	2391	53	33	20	39	913	1478	25.83	0.96	4.34	0.00	45.00	0.00	1.03	1.03	0.05	1416.62	1478.00	0.96	-1.04	-0.06	cytp450 1:2	|4|1|20	22.11	0.95	0.00	0.00	0.00
1	1	16	10	cytp450 1:4	232	GS,	M	442	315	2008	65	45	26	48	804	1204	20.86	0.95	3.64	31.00	0.00	1287	42	34	21	38	652	635	15.06	0.93	3.64	0.00	31.00	0.00	1.90	1.90	0.92	1117.89	635.00	1.76	1.76	0.82	cytp450 1:4	|4|1|24	18.19	0.94	0.00	0.00	0.00
1	1	17	10	cytp450 1:4	233	GS,	M	464	316	2211	60	45	25	48	937	1274	17.73	0.94	8.10	37.00	0.00	1647	45	33	20	38	753	894	19.65	0.95	8.10	0.00	37.00	0.00	1.43	1.43	0.51	1182.47	894.00	1.32	1.32	0.40	cytp450 1:4	|4|1|24	18.72	0.95	0.00	0.00	0.00
1	1	18	10	cytp450 1:4	234	GS,	M	478	314	1434	55	47	27	50	700	734	14.80	0.93	2.71	26.00	0.00	1180	45	34	21	39	553	627	19.00	0.95	2.71	0.00	26.00	0.00	1.17	1.17	0.23	683.60	627.00	1.09	1.09	0.12	cytp450 1:4	|4|1|24	17.03	0.94	0.00	0.00	0.00
1	1	19	10	2xssc	235	GS,	M	501	316	551	50	46	27	49	300	251	12.05	0.92	5.40	11.00	0.00	681	62	37	22	38	245	436	15.61	0.94	5.40	0.00	11.00	0.00	0.58	-1.74	-0.80	235.33	436.00	0.54	-1.85	-0.89	2xssc	|4|5|4	13.95	0.93	0.00	0.00	0.00
1	1	20	10	2xssc	236	GS,	M	519	316	772	59	45	27	49	352	420	18.97	0.95	2.15	13.00	0.00	610	47	36	23	40	295	315	16.21	0.94	2.15	0.00	13.00	0.00	1.33	1.33	0.42	392.52	315.00	1.25	1.25	0.32	2xssc	|4|5|4	17.64	0.94	0.00	0.00	0.00
1	1	21	10	2xssc	237	GS,	M	532	312	2163	53	45	25	48	1036	1127	14.31	0.93	4.08	41.00	0.00	2242	55	36	21	41	876	1366	21.10	0.95	4.08	0.00	41.00	0.00	0.83	-1.21	-0.28	1046.83	1366.00	0.77	-1.30	-0.38	2xssc	|4|5|4	18.03	0.94	0.00	0.00	0.00
1	1	22	10	8h	238	GS,	M	554	312	4059	58	44	24	49	1648	2411	16.51	0.94	7.80	70.00	0.00	3829	55	32	19	39	1322	2507	26.12	0.96	7.80	0.00	70.00	0.00	0.96	-1.04	-0.06	2228.94	2507.00	0.89	-1.12	-0.17	8h	|4|5|8	21.85	0.95	0.00	0.00	0.00
1	1	23	10	8h	239	GS,	M	570	314	0	0	46	28	48	-219	219	0.00	1.00	0.00	0.00	0.00	0	0	36	23	41	-144	144	0.00	1.00	0.00	0.00	0.00	0.00	1.52	1.52	0.61	205.57	143.98	1.43	1.43	0.51	8h	|4|5|8	0.00	0.00	0.00	0.00	0.00
1	1	24	10	8h	240	GS,	M	589	312	5239	55	41	21	46	1955	3284	15.83	0.94	6.57	95.00	0.00	4179	44	33	18	40	1717	2462	16.12	0.94	6.57	0.00	95.00	0.00	1.33	1.33	0.42	3030.20	2462.00	1.23	1.23	0.30	8h	|4|5|8	15.98	0.94	0.00	0.00	0.00
1	1	1	11	egfp	241	GS,	M	165	332	1010	67	43	26	45	387	623	24.70	0.96	9.64	15.00	0.00	788	53	33	21	38	317	471	23.82	0.96	9.64	0.00	15.00	0.00	1.32	1.32	0.40	580.81	471.00	1.23	1.23	0.30	egfp	|4|5|12	24.26	0.96	0.00	0.00	0.00
1	1	2	11	egfp	242	GS,	M	183	329	1412	54	43	25	44	648	764	16.79	0.94	4.52	26.00	0.00	1293	50	32	21	37	534	759	25.35	0.96	4.52	0.00	26.00	0.00	1.01	1.01	0.01	711.36	759.00	0.94	-1.07	-0.09	egfp	|4|5|12	21.50	0.95	0.00	0.00	0.00
1	1	3	11	egfp	243		P	203	334	6170	58	42	20	48	2168	4002	15.83	0.94	32.45	107.00	0.00	4903	46	28	16	35	1663	3240	21.41	0.95	32.45	0.00	107.00	0.00	1.24	1.24	0.30	3688.18	3240.00	1.14	1.14	0.19	egfp	|4|5|12	18.82	0.94	0.02	0.00	0.00
1	1	4	11	fad6	244		P	220	330	5415	54	40	20	46	2033	3382	15.73	0.94	30.05	100.00	0.00	4623	46	29	16	36	1609	3014	21.60	0.95	30.05	0.00	100.00	0.00	1.12	1.12	0.17	3120.05	3014.00	1.04	1.04	0.05	fad6	|4|5|16	18.89	0.94	0.02	0.00	0.00
1	1	5	11	fad6	245	GS,	M	237	332	4082	62	41	23	44	1486	2596	19.89	0.95	4.95	66.00	0.00	2921	44	31	18	36	1216	1705	19.76	0.95	4.95	0.00	66.00	0.00	1.52	1.52	0.61	2398.87	1705.00	1.41	1.41	0.49	fad6	|4|5|16	19.82	0.95	0.00	0.00	0.00
1	1	6	11	fad6	246	GS,	M	258	332	1691	68	44	25	46	636	1055	23.50	0.96	4.00	25.00	0.00	1463	59	32	21	37	514	949	33.14	0.97	4.00	0.00	25.00	0.00	1.11	1.11	0.15	980.35	949.00	1.03	1.03	0.05	fad6	|4|5|16	28.73	0.96	0.00	0.00	0.00
1	1	7	11	fad6 1:2	247		P	278	334	7881	57	39	17	46	2386	5495	15.03	0.93	17.80	138.00	0.00	5755	42	27	14	35	1866	3889	17.21	0.94	17.80	0.00	138.00	0.00	1.41	1.41	0.50	5054.14	3889.00	1.30	1.30	0.38	fad6 1:2	|4|5|20	16.16	0.94	0.01	0.00	0.00
1	1	8	11	fad6 1:2	248		P	296	333	9121	56	37	15	43	2376	6745	14.46	0.93	17.36	162.00	0.00	6745	42	25	12	35	1888	4857	16.75	0.94	17.36	0.00	162.00	0.00	1.39	1.39	0.47	6195.97	4857.00	1.28	1.28	0.35	fad6 1:2	|4|5|20	15.65	0.94	0.01	0.00	0.00
1	1	9	11	fad6 1:2	249		P	312	334	7838	53	38	16	43	2375	5463	13.91	0.93	14.25	147.00	0.00	6086	41	27	13	35	1898	4188	16.73	0.94	14.25	0.00	147.00	0.00	1.30	1.30	0.38	5024.89	4188.00	1.20	1.20	0.26	fad6 1:2	|4|5|20	15.39	0.93	0.01	0.00	0.00
1	1	10	11	fad6 1:4	250	SNR1,	M	334	332	8778	55	37	15	41	2362	6416	14.29	0.93	11.66	160.00	0.00	6762	42	26	12	36	1930	4832	16.50	0.94	11.66	0.00	160.00	0.00	1.33	1.33	0.41	5895.58	4832.00	1.22	1.22	0.29	fad6 1:4	|4|5|24	15.43	0.93	0.01	0.00	0.00
1	1	11	11	fad6 1:4	251	GS,	M	348	332	729	56	44	26	47	341	388	17.19	0.94	8.00	13.00	0.00	607	47	34	22	39	284	323	21.15	0.95	8.00	0.00	13.00	0.00	1.20	1.20	0.26	362.79	323.00	1.12	1.12	0.17	fad6 1:4	|4|5|24	19.27	0.95	0.00	0.00	0.00
1	1	12	11	fad6 1:4	252	GS,	M	367	331	641	53	46	27	49	323	318	14.82	0.93	6.90	12.00	0.00	529	44	33	21	37	253	276	20.50	0.95	6.90	0.00	12.00	0.00	1.15	1.15	0.20	297.71	276.00	1.08	1.08	0.11	fad6 1:4	|4|5|24	17.89	0.94	0.00	0.00	0.00
1	1	13	11	cat	253		P	388	333	19735	193	42	21	45	2098	17637	74.39	0.99	16.37	102.00	0.00	21524	211	30	17	37	1690	19834	130.63	0.99	16.37	0.00	102.00	0.00	0.89	-1.12	-0.17	16105.01	19834.00	0.81	-1.23	-0.30	cat	|4|9|4	106.30	0.99	0.00	0.00	0.00
1	1	14	11	cat	254		P	408	334	25651	244	41	20	46	2116	23535	95.96	0.99	15.59	105.00	0.00	27878	266	30	16	37	1727	26151	164.20	0.99	15.59	0.00	105.00	0.00	0.90	-1.11	-0.15	21452.25	26151.00	0.82	-1.22	-0.29	cat	|4|9|4	134.48	0.99	0.00	0.00	0.00
1	1	15	11	cat	255		P	425	333	16335	180	43	21	47	1951	14384	68.53	0.99	14.50	91.00	0.00	19423	213	33	18	38	1626	17797	112.69	0.99	14.50	0.00	91.00	0.00	0.81	-1.24	-0.31	13151.21	17797.00	0.74	-1.35	-0.44	cat	|4|9|4	93.26	0.99	0.00	0.00	0.00
1	1	16	11	cat 1:2	256		P	444	333	9303	106	43	22	49	1954	7349	37.25	0.97	14.88	88.00	0.00	11164	127	33	18	39	1592	9572	67.77	0.99	14.88	0.00	88.00	0.00	0.77	-1.30	-0.38	6747.21	9572.00	0.70	-1.42	-0.50	cat 1:2	|4|9|8	54.68	0.98	0.00	0.00	0.00
1	1	17	11	cat 1:2	257		P	464	333	9635	100	42	21	46	2031	7604	34.02	0.97	14.71	96.00	0.00	10165	106	32	18	38	1684	8481	53.01	0.98	14.71	0.00	96.00	0.00	0.90	-1.12	-0.16	6979.85	8481.00	0.82	-1.22	-0.28	cat 1:2	|4|9|8	44.54	0.98	0.00	0.00	0.00
1	1	18	11	cat 1:2	258		P	481	333	10181	99	42	21	46	2135	8046	31.20	0.97	17.48	103.00	0.00	10441	101	32	17	38	1750	8691	52.30	0.98	17.48	0.00	103.00	0.00	0.93	-1.08	-0.11	7382.99	8691.00	0.85	-1.18	-0.24	cat 1:2	|4|9|8	43.07	0.97	0.01	0.00	0.00
1	1	19	11	cat 1:4	259		P	500	335	7692	78	43	21	48	2071	5621	22.52	0.96	16.77	98.00	0.00	7900	81	34	18	38	1729	6171	26.39	0.96	16.77	0.00	98.00	0.00	0.91	-1.10	-0.13	5169.31	6171.00	0.84	-1.19	-0.26	cat 1:4	|4|9|12	24.53	0.96	0.01	0.00	0.00
1	1	20	11	cat 1:4	260	SNR2,	M	518	334	5780	88	45	24	47	1565	4215	28.35	0.96	10.08	66.00	0.00	6745	102	35	20	41	1333	5412	51.06	0.98	10.08	0.00	66.00	0.00	0.78	-1.28	-0.36	3883.22	5412.00	0.72	-1.39	-0.48	cat 1:4	|4|9|12	41.30	0.97	0.00	0.00	0.00
1	1	21	11	cat 1:4	261		P	536	333	5776	75	43	23	47	1753	4023	24.32	0.96	13.51	77.00	0.00	6132	80	33	19	39	1449	4683	34.50	0.97	13.51	0.00	77.00	0.00	0.86	-1.16	-0.22	3707.41	4683.00	0.79	-1.26	-0.34	cat 1:4	|4|9|12	29.84	0.96	0.01	0.00	0.00
1	1	22	11	firluc	262		P	554	334	16845	155	41	20	45	2147	14698	58.00	0.98	17.95	109.00	0.00	20458	188	30	16	38	1767	18691	111.25	0.99	17.95	0.00	109.00	0.00	0.79	-1.27	-0.35	13436.49	18691.00	0.72	-1.39	-0.48	firluc	|4|9|16	88.72	0.99	0.00	0.00	0.00
1	1	23	11	firluc	263		P	573	335	22974	191	40	19	44	2244	20730	69.74	0.99	15.27	120.00	0.00	38904	324	31	16	38	1898	37006	170.52	0.99	15.27	0.00	120.00	0.00	0.56	-1.79	-0.84	18910.37	37006.00	0.51	-1.96	-0.97	firluc	|4|9|16	130.27	0.99	0.00	0.00	0.00
1	1	24	11	firluc	264		P	592	334	19613	153	41	19	47	2373	17240	52.68	0.98	16.96	128.00	0.00	21654	169	31	15	39	1983	19671	86.07	0.99	16.96	0.00	128.00	0.00	0.88	-1.14	-0.19	15744.72	19671.00	0.80	-1.25	-0.32	firluc	|4|9|16	71.36	0.98	0.00	0.00	0.00
1	1	1	12	firluc 1:2	265		P	166	350	9628	107	42	21	47	1921	7707	39.51	0.97	14.12	90.00	0.00	11679	130	31	17	37	1563	10116	76.55	0.99	14.12	0.00	90.00	0.00	0.76	-1.31	-0.39	7073.81	10116.00	0.70	-1.43	-0.52	firluc 1:2	|4|9|20	60.91	0.98	0.00	0.00	0.00
1	1	2	12	firluc 1:2	266		P	185	350	9839	97	39	19	42	1950	7889	36.01	0.97	16.63	101.00	0.00	12192	121	31	17	37	1690	10502	66.09	0.98	16.63	0.00	101.00	0.00	0.75	-1.33	-0.41	7239.81	10502.00	0.69	-1.45	-0.54	firluc 1:2	|4|9|20	53.22	0.98	0.00	0.00	0.00
1	1	3	12	firluc 1:2	267		P	203	350	11650	111	41	20	45	2094	9556	39.71	0.97	22.71	105.00	0.00	14062	134	28	16	35	1647	12415	83.63	0.99	22.71	0.00	105.00	0.00	0.77	-1.30	-0.38	8759.20	12415.00	0.71	-1.42	-0.50	firluc 1:2	|4|9|20	65.46	0.98	0.01	0.00	0.00
1	1	4	12	firluc 1:4	268		P	221	351	6857	63	40	20	43	2118	4739	18.55	0.95	11.84	108.00	0.00	7954	74	28	15	35	1669	6285	41.01	0.98	11.84	0.00	108.00	0.00	0.75	-1.33	-0.41	4362.80	6285.00	0.69	-1.44	-0.53	firluc 1:4	|4|9|24	31.83	0.96	0.01	0.00	0.00
1	1	5	12	firluc 1:4	269		P	240	350	5390	67	41	21	43	1734	3656	21.16	0.95	13.71	81.00	0.00	5885	73	31	18	36	1431	4454	40.19	0.98	13.71	0.00	81.00	0.00	0.82	-1.22	-0.28	3371.20	4454.00	0.76	-1.32	-0.40	firluc 1:4	|4|9|24	32.12	0.96	0.01	0.00	0.00
1	1	6	12	firluc 1:4	270		P	260	351	6640	76	42	21	45	1864	4776	24.93	0.96	18.76	87.00	0.00	7569	87	30	17	36	1471	6098	52.13	0.98	18.76	0.00	87.00	0.00	0.78	-1.28	-0.35	4396.65	6098.00	0.72	-1.39	-0.47	firluc 1:4	|4|9|24	40.86	0.97	0.01	0.00	0.00
1	1	7	12	6i	271		P	278	352	8640	63	38	17	43	2295	6345	18.13	0.94	12.36	138.00	0.00	8193	59	27	14	34	1870	6323	27.96	0.96	12.36	0.00	138.00	0.00	1.00	1.00	0.01	5830.74	6323.00	0.92	-1.08	-0.12	6i	|4|13|4	23.56	0.95	0.01	0.00	0.00
1	1	8	12	6i	272		P	295	350	6621	74	42	21	47	1907	4714	24.40	0.96	13.02	89.00	0.00	6210	70	30	17	36	1499	4711	38.91	0.97	13.02	0.00	89.00	0.00	1.00	1.00	0.00	4339.93	4711.00	0.92	-1.09	-0.12	6i	|4|13|4	32.48	0.97	0.01	0.00	0.00
1	1	9	12	6i	273		P	314	352	6493	74	40	21	44	1841	4652	24.95	0.96	24.29	88.00	0.00	7109	81	29	17	34	1460	5649	48.05	0.98	24.29	0.00	88.00	0.00	0.82	-1.21	-0.28	4283.20	5649.00	0.76	-1.32	-0.40	6i	|4|13|4	38.28	0.97	0.01	0.00	0.00
1	1	10	12	6i 1:2	274	GS,	M	335	351	3307	72	44	25	47	1140	2167	24.19	0.96	7.85	46.00	0.00	3094	67	33	20	38	915	2179	36.12	0.97	7.85	0.00	46.00	0.00	0.99	-1.01	-0.01	2004.69	2179.00	0.92	-1.09	-0.12	6i 1:2	|4|13|8	30.74	0.96	0.00	0.00	0.00
1	1	11	12	6i 1:2	275	GS,	M	352	352	4432	63	41	22	44	1552	2880	21.17	0.95	6.72	70.00	0.00	3802	54	33	19	38	1325	2477	24.01	0.96	6.72	0.00	70.00	0.00	1.16	1.16	0.22	2659.59	2477.00	1.07	1.07	0.10	6i 1:2	|4|13|8	22.63	0.96	0.00	0.00	0.00
1	1	12	12	6i 1:2	276		P	372	350	4448	68	42	23	45	1495	2953	22.54	0.96	13.16	65.00	0.00	3617	56	31	19	37	1209	2408	27.67	0.96	13.16	0.00	65.00	0.00	1.23	1.23	0.29	2726.57	2408.00	1.13	1.13	0.18	6i 1:2	|4|13|8	25.24	0.96	0.01	0.00	0.00
1	1	13	12	6i 1:4	277		P	388	350	7250	56	41	18	46	2380	4870	14.46	0.93	17.03	129.00	0.00	5420	42	29	15	36	1878	3542	16.88	0.94	17.03	0.00	129.00	0.00	1.37	1.37	0.46	4482.65	3542.00	1.27	1.27	0.34	6i 1:4	|4|13|12	15.71	0.94	0.01	0.00	0.00
1	1	14	12	6i 1:4	278	GS,	M	405	349	0	0	46	28	49	-505	505	0.00	1.00	0.00	0.00	0.00	0	0	34	22	38	-315	315	0.00	1.00	0.00	0.00	0.00	0.00	1.61	1.61	0.68	471.73	314.82	1.50	1.50	0.58	6i 1:4	|4|13|12	0.00	0.00	0.00	0.00	0.00
1	1	15	12	6i 1:4	279		P	421	349	4319	55	45	23	47	1798	2521	12.42	0.92	20.76	78.00	0.00	3599	46	33	18	36	1407	2192	11.80	0.92	20.76	0.00	78.00	0.00	1.15	1.15	0.20	2329.99	2192.00	1.06	1.06	0.09	6i 1:4	|4|13|12	12.12	0.92	0.02	0.00	0.00
1	1	16	12	ecfp	280	SNR2,	M	446	350	3595	56	47	24	47	1529	2066	8.19	0.88	11.07	64.00	0.00	2965	46	37	20	37	1257	1708	7.73	0.87	11.07	0.00	64.00	0.00	1.21	1.21	0.27	1911.82	1708.00	1.12	1.12	0.16	ecfp	|4|13|16	7.96	0.87	0.01	0.00	0.00
1	1	17	12	ecfp	281		P	465	353	7163	68	43	21	48	2214	4949	19.26	0.95	16.19	106.00	0.00	8055	76	32	17	39	1795	6260	36.01	0.97	16.19	0.00	106.00	0.00	0.79	-1.26	-0.34	4554.91	6260.00	0.73	-1.37	-0.46	ecfp	|4|13|16	28.87	0.96	0.01	0.00	0.00
1	1	18	12	ecfp	282	GS,	M	479	353	1273	64	47	27	50	545	728	18.98	0.95	3.64	20.00	0.00	1115	56	37	23	41	456	659	21.67	0.95	3.64	0.00	20.00	0.00	1.10	1.10	0.14	678.05	659.00	1.03	1.03	0.04	ecfp	|4|13|16	20.37	0.95	0.00	0.00	0.00
1	1	19	12	redfp	283	GS,	M	500	353	4019	86	45	25	49	1183	2836	30.02	0.97	9.31	47.00	0.00	3241	69	35	21	40	975	2266	32.42	0.97	9.31	0.00	47.00	0.00	1.25	1.25	0.32	2619.20	2266.00	1.16	1.16	0.21	redfp	|4|13|20	31.24	0.97	0.00	0.00	0.00
1	1	20	12	redfp	284	GS,	M	515	353	2782	66	45	26	49	1076	1706	20.94	0.95	6.79	42.00	0.00	2214	53	35	21	40	892	1322	22.61	0.96	6.79	0.00	42.00	0.00	1.29	1.29	0.37	1580.56	1322.00	1.20	1.20	0.26	redfp	|4|13|20	21.79	0.95	0.00	0.00	0.00
1	1	21	12	redfp	285		P	537	350	6006	64	44	22	50	2070	3936	18.35	0.95	18.44	94.00	0.00	4767	51	32	18	38	1651	3116	21.62	0.95	18.44	0.00	94.00	0.00	1.26	1.26	0.34	3627.73	3116.00	1.16	1.16	0.22	redfp	|4|13|20	20.05	0.95	0.01	0.00	0.00
1	1	22	12	renluc	286		P	556	353	5054	60	41	21	44	1781	3273	18.76	0.95	12.15	84.00	0.00	4316	51	31	18	37	1500	2816	23.17	0.96	12.15	0.00	84.00	0.00	1.16	1.16	0.22	3020.11	2816.00	1.07	1.07	0.10	renluc	|4|13|24	21.08	0.95	0.01	0.00	0.00
1	1	23	12	renluc	287	GS,	M	575	347	7325	193	46	26	50	994	6331	82.69	0.99	5.61	38.00	0.00	20387	537	34	21	40	800	19587	392.90	1.00	5.61	0.00	38.00	0.00	0.32	-3.09	-1.63	5817.96	19587.00	0.30	-3.37	-1.75	renluc	|4|13|24	283.91	0.99	0.00	0.00	0.00
1	1	24	12	renluc	288	GS,	M	588	350	3615	59	43	24	47	1438	2177	17.89	0.94	6.56	61.00	0.00	2819	46	33	20	39	1196	1623	19.44	0.95	6.56	0.00	61.00	0.00	1.34	1.34	0.42	2013.88	1623.00	1.24	1.24	0.31	renluc	|4|13|24	18.68	0.95	0.00	0.00	0.00
1	1	1	13	empty/empty/	289	GS,	M	160	366	0	0	45	27	48	-183	183	0.00	1.00	0.00	0.00	0.00	0	0	35	23	39	-125	125	0.00	1.00	0.00	0.00	0.00	0.00	1.46	1.46	0.54	171.45	125.23	1.37	1.37	0.45	empty/empty/	|5|1|4	0.00	0.00	0.00	0.00	0.00
1	1	2	13	empty/empty/	290	GS,	M	180	364	0	0	45	27	47	-183	183	0.00	1.00	0.00	0.00	0.00	0	0	34	22	39	-125	125	0.00	1.00	0.00	0.00	0.00	0.00	1.46	1.46	0.54	171.45	125.23	1.37	1.37	0.45	empty/empty/	|5|1|4	0.00	0.00	0.00	0.00	0.00
1	1	3	13	empty/empty/	291		P	201	369	6905	52	37	17	44	2240	4665	15.19	0.93	14.87	132.00	0.00	5294	40	28	14	35	1851	3443	16.34	0.94	14.87	0.00	132.00	0.00	1.35	1.35	0.44	4295.10	3443.00	1.25	1.25	0.32	empty/empty/	|5|1|4	15.77	0.94	0.01	0.00	0.00
1	1	4	13	ireb2/565/ok	292	SNR1,	M	222	368	10772	94	37	18	41	2091	8681	34.69	0.97	18.87	115.00	0.00	9173	80	28	15	36	1717	7456	45.00	0.98	18.87	0.00	115.00	0.00	1.16	1.16	0.22	7961.90	7456.00	1.07	1.07	0.09	ireb2/565/ok	|5|1|8	40.18	0.97	0.01	0.00	0.00
1	1	5	13	ireb2/565/ok	293		P	240	369	10119	99	41	20	44	2058	8061	34.97	0.97	17.26	102.00	0.00	9244	91	31	17	36	1693	7551	46.02	0.98	17.26	0.00	102.00	0.00	1.07	1.07	0.09	7396.66	7551.00	0.98	-1.02	-0.03	ireb2/565/ok	|5|1|8	40.87	0.97	0.00	0.00	0.00
1	1	6	13	ireb2/565/ok	294	SNR1,	M	258	368	12529	78	35	14	39	2277	10252	23.80	0.96	18.72	160.00	0.00	10017	63	26	12	34	1900	8117	27.64	0.96	18.72	0.00	160.00	0.00	1.26	1.26	0.34	9393.07	8117.00	1.16	1.16	0.21	ireb2/565/ok	|5|1|8	25.80	0.96	0.01	0.00	0.00
1	1	7	13	slc2a4/831/ok	295		P	277	369	10181	83	38	18	43	2200	7981	26.57	0.96	23.98	123.00	0.00	7928	64	29	15	36	1825	6103	24.29	0.96	23.98	0.00	123.00	0.00	1.31	1.31	0.39	7323.71	6103.00	1.20	1.20	0.26	slc2a4/831/ok	|5|1|12	25.46	0.96	0.01	0.00	0.00
1	1	8	13	slc2a4/831/ok	296		P	294	369	8059	79	41	20	45	2065	5994	26.37	0.96	16.27	102.00	0.00	6843	67	30	16	35	1661	5182	33.64	0.97	16.27	0.00	102.00	0.00	1.16	1.16	0.21	5510.14	5182.00	1.06	1.06	0.09	slc2a4/831/ok	|5|1|12	30.22	0.97	0.01	0.00	0.00
1	1	9	13	slc2a4/831/ok	297		P	314	369	10047	84	40	19	45	2239	7808	27.47	0.96	22.77	119.00	0.00	7652	64	28	15	35	1782	5870	32.27	0.97	22.77	0.00	119.00	0.00	1.33	1.33	0.41	7165.93	5870.00	1.22	1.22	0.29	slc2a4/831/ok	|5|1|12	29.97	0.97	0.01	0.00	0.00
1	1	10	13	slc25a11/646/ok	298		P	333	369	30417	230	38	17	45	2291	28126	88.23	0.99	18.49	132.00	0.00	33509	254	29	15	37	1929	31580	140.48	0.99	18.49	0.00	132.00	0.00	0.89	-1.12	-0.17	25608.62	31580.00	0.81	-1.23	-0.30	slc25a11/646/ok	|5|1|16	117.30	0.99	0.00	0.00	0.00
1	1	11	13	slc25a11/646/ok	299		P	350	369	32857	243	38	17	44	2314	30543	89.04	0.99	19.62	135.00	0.00	35734	265	29	14	36	1922	33812	148.03	0.99	19.62	0.00	135.00	0.00	0.90	-1.11	-0.15	27795.07	33812.00	0.82	-1.22	-0.28	slc25a11/646/ok	|5|1|16	122.15	0.99	0.00	0.00	0.00
1	1	12	13	slc25a11/646/ok	300		P	371	370	26828	244	40	19	45	2136	24692	96.63	0.99	15.24	110.00	0.00	30029	273	31	16	38	1803	28226	152.50	0.99	15.24	0.00	110.00	0.00	0.87	-1.14	-0.19	22500.16	28226.00	0.80	-1.25	-0.33	slc25a11/646/ok	|5|1|16	127.66	0.99	0.00	0.00	0.00
1	1	13	13	nr1i3/644/w	301		P	388	370	3954	67	45	24	50	1442	2512	20.46	0.95	10.34	59.00	0.00	3900	66	32	19	37	1133	2767	35.78	0.97	10.34	0.00	59.00	0.00	0.91	-1.10	-0.14	2321.72	2767.00	0.84	-1.19	-0.25	nr1i3/644/w	|5|1|20	29.14	0.96	0.01	0.00	0.00
1	1	14	13	nr1i3/644/w	302		P	409	370	4537	74	44	24	49	1451	3086	25.03	0.96	10.45	61.00	0.00	4041	66	31	19	37	1145	2896	36.98	0.97	10.45	0.00	61.00	0.00	1.07	1.07	0.09	2848.60	2896.00	0.98	-1.02	-0.02	nr1i3/644/w	|5|1|20	31.58	0.97	0.00	0.00	0.00
1	1	15	13	nr1i3/644/w	303		P	424	370	5493	66	42	22	47	1831	3662	20.83	0.95	14.84	83.00	0.00	5056	61	31	18	37	1468	3588	31.29	0.97	14.84	0.00	83.00	0.00	1.02	1.02	0.03	3376.70	3588.00	0.94	-1.06	-0.09	nr1i3/644/w	|5|1|20	26.58	0.96	0.01	0.00	0.00
1	1	16	13	nrip1/804/ok	304	GS,	M	440	369	0	0	46	28	50	-264	264	0.00	1.00	0.00	0.00	0.00	0	0	34	22	38	-172	172	0.00	1.00	0.00	0.00	0.00	0.00	1.53	1.53	0.62	247.19	172.02	1.44	1.44	0.52	nrip1/804/ok	|5|1|24	0.00	0.00	0.00	0.00	0.00
1	1	17	13	nrip1/804/ok	305	GS,	M	465	364	0	0	48	29	51	-264	264	0.00	1.00	0.00	0.00	0.00	0	0	39	24	42	-172	172	0.00	1.00	0.00	0.00	0.00	0.00	1.53	1.53	0.62	247.19	172.02	1.44	1.44	0.52	nrip1/804/ok	|5|1|24	0.00	0.00	0.00	0.00	0.00
1	1	18	13	nrip1/804/ok	306	GS,	M	477	364	0	0	49	29	51	-264	264	0.00	1.00	0.00	0.00	0.00	0	0	40	25	43	-172	172	0.00	1.00	0.00	0.00	0.00	0.00	1.53	1.53	0.62	247.19	172.02	1.44	1.44	0.52	nrip1/804/ok	|5|1|24	0.00	0.00	0.00	0.00	0.00
1	1	19	13	empty/empty/	307	GS,	M	495	366	7213	240	45	26	49	785	6428	115.43	0.99	5.51	30.00	0.00	30771	1026	35	22	40	651	30120	755.36	1.00	5.51	0.00	30.00	0.00	0.21	-4.69	-2.23	5906.54	30120.00	0.20	-5.10	-2.35	empty/empty/	|5|5|4	540.32	0.99	0.00	0.00	0.00
1	1	20	13	empty/empty/	308	GS,	M	513	364	0	0	48	29	51	-84	84	0.00	1.00	0.00	0.00	0.00	0	0	37	24	40	-60	60	0.00	1.00	0.00	0.00	0.00	0.00	1.40	1.40	0.48	78.85	59.81	1.32	1.32	0.40	empty/empty/	|5|5|4	0.00	0.00	0.00	0.00	0.00
1	1	21	13	empty/empty/	309	GS,	M	535	365	2989	60	42	24	46	1177	1812	19.74	0.95	5.33	50.00	0.00	2141	43	35	20	38	1012	1129	12.07	0.92	5.33	0.00	50.00	0.00	1.60	1.60	0.68	1678.14	1129.00	1.49	1.49	0.57	empty/empty/	|5|5|4	16.36	0.93	0.00	0.00	0.00
1	1	22	13	empty/empty/	310	GS,	M	555	370	2246	52	46	26	51	1116	1130	13.09	0.92	9.05	43.00	0.00	2168	50	34	21	39	883	1285	22.66	0.96	9.05	0.00	43.00	0.00	0.88	-1.14	-0.19	1049.60	1285.00	0.82	-1.22	-0.29	empty/empty/	|5|5|8	18.51	0.94	0.01	0.00	0.00
1	1	23	13	empty/empty/	311	GS,	M	569	364	2432	59	45	25	48	1038	1394	17.61	0.94	6.58	41.00	0.00	3218	78	34	20	38	837	2381	40.92	0.98	6.58	0.00	41.00	0.00	0.59	-1.71	-0.77	1293.12	2381.00	0.54	-1.84	-0.88	empty/empty/	|5|5|8	31.50	0.96	0.00	0.00	0.00
1	1	24	13	empty/empty/	312		P	593	366	3354	59	44	24	48	1391	1963	16.90	0.94	13.42	57.00	0.00	3459	61	34	20	40	1137	2322	29.20	0.97	13.42	0.00	57.00	0.00	0.85	-1.18	-0.24	1817.08	2322.00	0.78	-1.28	-0.35	empty/empty/	|5|5|8	23.86	0.95	0.01	0.00	0.00
1	1	1	14	sfrs3/829/ok	313		P	166	387	29598	214	38	17	44	2316	27282	78.82	0.99	22.47	138.00	0.00	23399	170	28	14	37	1935	21464	90.88	0.99	22.47	0.00	138.00	0.00	1.27	1.27	0.35	24844.86	21464.00	1.16	1.16	0.21	sfrs3/829/ok	|5|5|12	85.06	0.99	0.00	0.00	0.00
1	1	2	14	sfrs3/829/ok	314		P	184	387	33519	245	37	17	42	2293	31226	91.00	0.99	17.84	137.00	0.00	26976	197	28	14	35	1909	25067	108.50	0.99	17.84	0.00	137.00	0.00	1.25	1.25	0.32	28412.72	25067.00	1.13	1.13	0.18	sfrs3/829/ok	|5|5|12	100.13	0.99	0.00	0.00	0.00
1	1	3	14	sfrs3/829/ok	315		P	203	387	33651	227	38	16	42	2357	31294	78.85	0.99	22.50	148.00	0.00	28311	191	26	13	35	1895	26416	105.91	0.99	22.50	0.00	148.00	0.00	1.18	1.18	0.24	28474.21	26416.00	1.08	1.08	0.11	sfrs3/829/ok	|5|5|12	93.36	0.99	0.00	0.00	0.00
1	1	4	14	ldh1/642/ok	316		P	221	387	181163	1449	39	18	45	2260	178903	603.97	1.00	17.23	125.00	0.00	115273	922	29	15	37	1859	113414	565.24	1.00	17.23	0.00	125.00	0.00	1.58	1.58	0.66	161030.63	113414.00	1.42	1.42	0.51	ldh1/642/ok	|5|5|16	584.92	1.00	0.00	0.00	0.00
1	1	5	14	ldh1/642/ok	317		P	239	387	196460	1584	39	18	47	2267	194193	655.74	1.00	16.83	124.00	0.00	117443	947	29	15	37	1876	115567	570.35	1.00	16.83	0.00	124.00	0.00	1.68	1.68	0.75	174704.20	115567.00	1.51	1.51	0.60	ldh1/642/ok	|5|5|16	614.53	1.00	0.00	0.00	0.00
1	1	6	14	ldh1/642/ok	318		P	257	388	167995	1292	40	18	47	2362	165633	502.75	1.00	19.65	130.00	0.00	95340	733	29	15	36	1887	93453	429.85	1.00	19.65	0.00	130.00	0.00	1.77	1.77	0.83	149157.64	93453.00	1.60	1.60	0.67	ldh1/642/ok	|5|5|16	467.72	1.00	0.00	0.00	0.00
1	1	7	14	efna1/625/ok	319		P	277	388	21298	222	40	20	44	1953	19345	91.94	0.99	14.71	96.00	0.00	17988	187	31	17	38	1639	16349	114.40	0.99	14.71	0.00	96.00	0.00	1.18	1.18	0.24	17654.52	16349.00	1.08	1.08	0.11	efna1/625/ok	|5|5|20	103.78	0.99	0.00	0.00	0.00
1	1	8	14	efna1/625/ok	320		P	295	388	26968	203	40	18	46	2363	24605	71.19	0.99	22.82	133.00	0.00	22310	168	27	14	34	1825	20485	99.39	0.99	22.82	0.00	133.00	0.00	1.20	1.20	0.26	22421.37	20485.00	1.09	1.09	0.13	efna1/625/ok	|5|5|20	86.45	0.99	0.00	0.00	0.00
1	1	9	14	efna1/625/ok	321		P	313	388	27438	209	38	17	44	2286	25152	77.44	0.99	22.63	131.00	0.00	22463	171	27	14	35	1821	20642	101.50	0.99	22.63	0.00	131.00	0.00	1.22	1.22	0.29	22916.70	20642.00	1.11	1.11	0.15	efna1/625/ok	|5|5|20	90.28	0.99	0.00	0.00	0.00
1	1	10	14	peg12/801/ok	322	GS,	M	333	390	3682	97	45	25	48	964	2718	37.66	0.97	6.28	38.00	0.00	2983	79	35	21	38	802	2181	39.57	0.97	6.28	0.00	38.00	0.00	1.25	1.25	0.32	2510.89	2181.00	1.15	1.15	0.20	peg12/801/ok	|5|5|24	38.63	0.97	0.00	0.00	0.00
1	1	11	14	peg12/801/ok	323		P	349	388	6996	90	43	23	46	1756	5240	29.73	0.97	13.23	78.00	0.00	6970	89	33	19	38	1458	5512	46.62	0.98	13.23	0.00	78.00	0.00	0.95	-1.05	-0.07	4821.02	5512.00	0.87	-1.14	-0.19	peg12/801/ok	|5|5|24	39.10	0.97	0.00	0.00	0.00
1	1	12	14	peg12/801/ok	324		P	370	387	5398	83	43	24	48	1531	3867	29.34	0.97	11.26	65.00	0.00	5003	77	33	19	38	1246	3757	41.06	0.98	11.26	0.00	65.00	0.00	1.03	1.03	0.04	3564.52	3757.00	0.95	-1.05	-0.08	peg12/801/ok	|5|5|24	35.68	0.97	0.00	0.00	0.00
1	1	13	14	empty/empty/	325	GS,	M	384	384	0	0	47	28	50	-198	198	0.00	1.00	0.00	0.00	0.00	0	0	35	22	38	-137	137	0.00	1.00	0.00	0.00	0.00	0.00	1.44	1.44	0.53	185.65	137.27	1.35	1.35	0.44	empty/empty/	|5|9|4	0.00	0.00	0.00	0.00	0.00
1	1	14	14	empty/empty/	326		P	406	384	6428	55	40	19	45	2205	4223	15.28	0.93	26.61	117.00	0.00	5084	43	29	15	36	1788	3296	15.33	0.93	26.61	0.00	117.00	0.00	1.28	1.28	0.36	3890.55	3296.00	1.18	1.18	0.24	empty/empty/	|5|9|4	15.30	0.93	0.02	0.00	0.00
1	1	15	14	empty/empty/	327	GS,	M	421	388	1511	54	44	26	48	722	789	15.35	0.93	3.14	28.00	0.00	1261	45	32	21	38	574	687	21.35	0.95	3.14	0.00	28.00	0.00	1.15	1.15	0.20	734.49	687.00	1.07	1.07	0.10	empty/empty/	|5|9|4	18.59	0.94	0.00	0.00	0.00
1	1	16	14	actb/698/ok	328	GS,	M	443	388	4649	93	44	25	47	1226	3423	34.47	0.97	8.65	50.00	0.00	4839	97	33	20	38	982	3857	57.21	0.98	8.65	0.00	50.00	0.00	0.89	-1.13	-0.17	3157.64	3857.00	0.82	-1.22	-0.29	actb/698/ok	|5|9|8	47.23	0.98	0.00	0.00	0.00
1	1	17	14	actb/698/ok	329		P	462	389	5027	81	45	24	49	1508	3519	26.93	0.96	11.43	62.00	0.00	5224	84	33	20	39	1212	4012	47.26	0.98	11.43	0.00	62.00	0.00	0.88	-1.14	-0.19	3245.64	4012.00	0.81	-1.24	-0.31	actb/698/ok	|5|9|8	38.46	0.97	0.00	0.00	0.00
1	1	18	14	actb/698/ok	330		P	480	388	6466	71	43	22	47	1976	4490	21.75	0.95	16.49	91.00	0.00	5801	64	34	18	39	1657	4144	21.79	0.95	16.49	0.00	91.00	0.00	1.08	1.08	0.12	4134.95	4144.00	1.00	-1.00	-0.00	actb/698/ok	|5|9|8	21.77	0.95	0.01	0.00	0.00
1	1	19	14	sfrs3/827/ok	331		P	499	389	25080	218	42	20	46	2274	22806	79.36	0.99	14.95	115.00	0.00	20853	181	31	16	38	1854	18999	99.76	0.99	14.95	0.00	115.00	0.00	1.20	1.20	0.26	20791.83	18999.00	1.09	1.09	0.13	sfrs3/827/ok	|5|9|12	90.14	0.99	0.00	0.00	0.00
1	1	20	14	sfrs3/827/ok	332		P	517	389	29444	258	40	19	45	2196	27248	104.09	0.99	17.21	114.00	0.00	22238	195	30	16	37	1812	20426	112.76	0.99	17.21	0.00	114.00	0.00	1.33	1.33	0.42	24814.09	20426.00	1.21	1.21	0.28	sfrs3/827/ok	|5|9|12	108.51	0.99	0.00	0.00	0.00
1	1	21	14	sfrs3/827/ok	333		P	536	389	25482	204	39	18	44	2272	23210	75.09	0.99	14.50	125.00	0.00	22002	176	30	15	37	1914	20088	94.95	0.99	14.50	0.00	125.00	0.00	1.16	1.16	0.21	21157.84	20088.00	1.05	1.05	0.07	sfrs3/827/ok	|5|9|12	85.60	0.99	0.00	0.00	0.00
1	1	22	14	cotl1/614/ok	334		P	553	389	26766	198	39	17	46	2361	24405	70.88	0.99	19.11	135.00	0.00	27254	202	29	14	37	1944	25310	108.97	0.99	19.11	0.00	135.00	0.00	0.96	-1.04	-0.05	22240.25	25310.00	0.88	-1.14	-0.19	cotl1/614/ok	|5|9|16	91.92	0.99	0.00	0.00	0.00
1	1	23	14	cotl1/614/ok	335		P	573	389	27544	219	41	19	45	2333	25211	73.62	0.99	16.71	126.00	0.00	26963	214	30	15	38	1914	25049	118.65	0.99	16.71	0.00	126.00	0.00	1.01	1.01	0.01	22970.12	25049.00	0.92	-1.09	-0.12	cotl1/614/ok	|5|9|16	98.74	0.99	0.00	0.00	0.00
1	1	24	14	cotl1/614/ok	336		P	592	390	26953	243	40	19	44	2135	24818	97.49	0.99	17.68	111.00	0.00	26477	239	30	16	37	1782	24695	143.92	0.99	17.68	0.00	111.00	0.00	1.00	1.00	0.01	22614.26	24695.00	0.92	-1.09	-0.13	cotl1/614/ok	|5|9|16	122.92	0.99	0.00	0.00	0.00
1	1	1	15	ran/601/ok	337		P	165	406	16959	193	41	21	45	1852	15107	80.19	0.99	12.32	88.00	0.00	14210	161	31	18	38	1549	12661	99.79	0.99	12.32	0.00	88.00	0.00	1.19	1.19	0.25	13808.04	12661.00	1.09	1.09	0.13	ran/601/ok	|5|9|20	90.52	0.99	0.00	0.00	0.00
1	1	2	15	ran/601/ok	338		P	183	405	17166	159	43	20	46	2126	15040	36.69	0.97	16.39	108.00	0.00	15096	140	30	16	36	1738	13358	78.92	0.99	16.39	0.00	108.00	0.00	1.13	1.13	0.17	13747.18	13358.00	1.03	1.03	0.04	ran/601/ok	|5|9|20	61.54	0.98	0.00	0.00	0.00
1	1	3	15	ran/601/ok	339		P	204	406	17600	189	41	21	46	1932	15668	78.56	0.99	13.89	93.00	0.00	15759	169	30	17	37	1574	14185	107.40	0.99	13.89	0.00	93.00	0.00	1.10	1.10	0.14	14317.56	14185.00	1.01	1.01	0.01	ran/601/ok	|5|9|20	94.09	0.99	0.00	0.00	0.00
1	1	4	15	txk/797/ok	340	GS,	M	221	406	1568	63	44	25	47	635	933	21.07	0.95	4.00	25.00	0.00	1298	52	32	20	38	512	786	27.86	0.96	4.00	0.00	25.00	0.00	1.19	1.19	0.25	867.64	786.00	1.10	1.10	0.14	txk/797/ok	|5|9|24	24.70	0.96	0.00	0.00	0.00
1	1	5	15	txk/797/ok	341	GS,	M	240	407	2010	67	43	25	47	754	1256	23.44	0.96	5.27	30.00	0.00	1492	50	33	20	38	614	878	24.86	0.96	5.27	0.00	30.00	0.00	1.43	1.43	0.52	1165.86	878.00	1.33	1.33	0.41	txk/797/ok	|5|9|24	24.16	0.96	0.00	0.00	0.00
1	1	6	15	txk/797/ok	342	GS,	M	258	403	932	55	45	27	49	453	479	15.39	0.94	2.63	17.00	0.00	880	52	33	21	38	359	521	26.88	0.96	2.63	0.00	17.00	0.00	0.92	-1.09	-0.12	447.29	521.00	0.86	-1.16	-0.22	txk/797/ok	|5|9|24	21.90	0.95	0.00	0.00	0.00
1	1	7	15	empty/empty/	343	GS,	M	276	406	8511	56	38	16	44	2378	6133	14.88	0.93	3.29	152.00	0.00	6179	41	26	13	35	1905	4274	16.23	0.94	3.29	0.00	152.00	0.00	1.43	1.43	0.52	5637.11	4274.00	1.32	1.32	0.40	empty/empty/	|5|13|4	15.57	0.94	0.00	0.00	0.00
1	1	8	15	empty/empty/	344	GS,	M	294	403	5548	54	41	20	44	2048	3500	14.26	0.93	5.43	102.00	0.00	4591	45	29	16	35	1637	2954	18.03	0.94	5.43	0.00	102.00	0.00	1.18	1.18	0.24	3228.23	2954.00	1.09	1.09	0.13	empty/empty/	|5|13|4	16.25	0.94	0.00	0.00	0.00
1	1	9	15	empty/empty/	345	GS,	M	314	406	0	0	46	28	48	-368	368	0.00	1.00	0.00	0.00	0.00	0	0	36	22	38	-246	246	0.00	1.00	0.00	0.00	0.00	0.00	1.50	1.50	0.58	344.47	245.80	1.40	1.40	0.49	empty/empty/	|5|13|4	0.00	0.00	0.00	0.00	0.00
1	1	10	15	capn1/609/ok	346		P	332	407	25740	248	42	20	45	2105	23635	92.02	0.99	15.38	104.00	0.00	23002	221	32	17	38	1784	21218	114.58	0.99	15.38	0.00	104.00	0.00	1.11	1.11	0.16	21542.83	21218.00	1.02	1.02	0.02	capn1/609/ok	|5|13|8	103.91	0.99	0.00	0.00	0.00
1	1	11	15	capn1/609/ok	347		P	351	406	26626	216	42	19	47	2355	24271	76.05	0.99	17.41	123.00	0.00	25709	209	29	15	37	1867	23842	120.24	0.99	17.41	0.00	123.00	0.00	1.02	1.02	0.03	22118.89	23842.00	0.93	-1.08	-0.11	capn1/609/ok	|5|13|8	100.60	0.99	0.00	0.00	0.00
1	1	12	15	capn1/609/ok	348		P	368	407	25855	235	39	19	44	2105	23750	96.92	0.99	15.88	110.00	0.00	22256	202	30	16	37	1778	20478	115.22	0.99	15.88	0.00	110.00	0.00	1.16	1.16	0.21	21647.00	20478.00	1.06	1.06	0.08	capn1/609/ok	|5|13|8	106.46	0.99	0.00	0.00	0.00
1	1	13	15	gapd/530/ok	349		P	388	406	40982	328	38	18	45	2236	38746	133.69	0.99	15.27	125.00	0.00	22497	180	31	15	38	1937	20560	95.52	0.99	15.27	0.00	125.00	0.00	1.88	1.88	0.91	35208.02	20560.00	1.71	1.71	0.78	gapd/530/ok	|5|13|12	116.18	0.99	0.00	0.00	0.00
1	1	14	15	gapd/530/ok	350	SNR1,	M	406	407	44819	295	36	15	40	2284	42535	106.66	0.99	23.07	152.00	0.00	24087	158	27	13	36	1932	22155	82.08	0.99	23.07	0.00	152.00	0.00	1.92	1.92	0.94	38628.66	22155.00	1.74	1.74	0.80	gapd/530/ok	|5|13|12	95.17	0.99	0.00	0.00	0.00
1	1	15	15	gapd/530/ok	351		P	423	407	55368	458	40	19	47	2279	53089	182.88	0.99	18.26	121.00	0.00	28122	232	30	15	37	1859	26263	134.71	0.99	18.26	0.00	121.00	0.00	2.02	2.02	1.02	48147.12	26263.00	1.83	1.83	0.87	gapd/530/ok	|5|13|12	160.61	0.99	0.00	0.00	0.00
1	1	16	15	selp/591/ok	352		P	443	407	37321	308	42	19	47	2347	34974	110.56	0.99	18.43	121.00	0.00	164149	1357	31	16	39	1918	162231	677.88	1.00	18.43	0.00	121.00	0.00	0.22	-4.64	-2.21	31800.66	162231.00	0.20	-5.10	-2.35	selp/591/ok	|5|13|16	485.67	0.99	0.00	0.00	0.00
1	1	17	15	selp/591/ok	353		P	460	408	34988	287	40	19	46	2277	32711	111.17	0.99	20.06	122.00	0.00	161778	1326	31	16	38	1911	159867	769.18	1.00	20.06	0.00	122.00	0.00	0.20	-4.89	-2.29	29755.35	159867.00	0.19	-5.37	-2.43	selp/591/ok	|5|13|16	549.54	0.99	0.00	0.00	0.00
1	1	18	15	selp/591/ok	354		P	480	407	39229	306	40	18	45	2332	36897	113.82	0.99	19.49	128.00	0.00	165314	1292	31	15	39	1961	163353	678.54	1.00	19.49	0.00	128.00	0.00	0.23	-4.43	-2.15	33538.04	163353.00	0.21	-4.87	-2.28	selp/591/ok	|5|13|16	486.50	0.99	0.00	0.00	0.00
1	1	19	15	frda/715/ok	355		P	499	408	14881	160	43	22	48	2021	12860	61.08	0.98	13.55	93.00	0.00	13822	149	32	18	38	1633	12189	83.76	0.99	13.55	0.00	93.00	0.00	1.06	1.06	0.08	11766.00	12189.00	0.97	-1.04	-0.05	frda/715/ok	|5|13|20	73.31	0.99	0.00	0.00	0.00
1	1	20	15	frda/715/ok	356		P	517	408	19524	177	40	19	43	2139	17385	69.00	0.99	18.14	110.00	0.00	18282	166	31	16	38	1802	16480	94.77	0.99	18.14	0.00	110.00	0.00	1.05	1.05	0.08	15876.32	16480.00	0.96	-1.04	-0.05	frda/715/ok	|5|13|20	82.89	0.99	0.00	0.00	0.00
1	1	21	15	frda/715/ok	357		P	535	408	14159	129	41	20	46	2188	11971	45.22	0.98	14.52	110.00	0.00	13873	126	31	16	37	1798	12075	69.70	0.99	14.52	0.00	110.00	0.00	0.99	-1.01	-0.01	10957.50	12075.00	0.91	-1.10	-0.14	frda/715/ok	|5|13|20	58.75	0.98	0.00	0.00	0.00
1	1	22	15	prodh/794/ok	358	GS,	M	554	409	6164	104	43	24	45	1387	4777	36.85	0.97	9.43	59.00	0.00	4582	78	36	20	39	1193	3389	23.81	0.96	9.43	0.00	59.00	0.00	1.41	1.41	0.50	4397.57	3389.00	1.30	1.30	0.38	prodh/794/ok	|5|13|24	31.02	0.96	0.00	0.00	0.00
1	1	23	15	prodh/794/ok	359		P	572	408	9782	80	40	19	45	2259	7523	25.12	0.96	21.25	122.00	0.00	6969	57	29	15	37	1846	5123	26.34	0.96	21.25	0.00	122.00	0.00	1.47	1.47	0.55	6905.96	5123.00	1.35	1.35	0.43	prodh/794/ok	|5|13|24	25.74	0.96	0.01	0.00	0.00
1	1	24	15	prodh/794/ok	360		P	590	409	7716	84	42	21	47	1972	5744	28.35	0.96	17.18	92.00	0.00	5639	61	32	18	39	1625	4014	28.62	0.97	17.18	0.00	92.00	0.00	1.43	1.43	0.52	5281.71	4014.00	1.32	1.32	0.40	prodh/794/ok	|5|13|24	28.48	0.96	0.01	0.00	0.00
1	1	1	16	ierepo4-pending/1172/ok	361		P	165	424	16501	162	41	20	45	2083	14418	62.68	0.98	14.95	102.00	0.00	18713	183	31	17	37	1712	17001	109.05	0.99	14.95	0.00	102.00	0.00	0.85	-1.18	-0.24	13182.10	17001.00	0.78	-1.29	-0.37	ierepo4-pending/1172/ok	|6|1|4	88.94	0.99	0.00	0.00	0.00
1	1	2	16	ierepo4-pending/1172/ok	362		P	184	424	17317	147	40	19	44	2243	15074	51.85	0.98	17.73	118.00	0.00	19878	168	30	16	37	1845	18033	95.05	0.99	17.73	0.00	118.00	0.00	0.84	-1.20	-0.26	13778.06	18033.00	0.76	-1.31	-0.39	ierepo4-pending/1172/ok	|6|1|4	76.56	0.98	0.00	0.00	0.00
1	1	3	16	ierepo4-pending/1172/ok	363		P	204	424	21962	150	38	16	43	2373	19589	50.95	0.98	23.90	146.00	0.00	22864	157	26	13	34	1879	20985	87.01	0.99	23.90	0.00	146.00	0.00	0.93	-1.07	-0.10	17875.81	20985.00	0.85	-1.17	-0.23	ierepo4-pending/1172/ok	|6|1|4	71.30	0.98	0.00	0.00	0.00
1	1	4	16	prkaca/1265/ok	364		P	220	424	6023	63	42	21	46	1997	4026	18.43	0.95	17.82	95.00	0.00	5268	55	30	17	37	1609	3659	26.84	0.96	17.82	0.00	95.00	0.00	1.10	1.10	0.14	3710.16	3659.00	1.01	1.01	0.02	prkaca/1265/ok	|6|1|8	23.02	0.95	0.01	0.00	0.00
1	1	5	16	prkaca/1265/ok	365	GS,	M	236	422	49918	312	36	15	43	2335	47583	107.46	0.99	8.75	160.00	0.00	139522	872	28	12	36	1992	137530	399.19	1.00	8.75	0.00	160.00	0.00	0.35	-2.89	-1.53	43183.00	137530.00	0.31	-3.18	-1.67	prkaca/1265/ok	|6|1|8	292.32	0.99	0.00	0.00	0.00
1	1	6	16	prkaca/1265/ok	366		P	258	424	6720	66	39	19	42	1987	4733	21.88	0.95	15.81	102.00	0.00	5654	55	30	17	37	1694	3960	25.73	0.96	15.81	0.00	102.00	0.00	1.20	1.20	0.26	4357.31	3960.00	1.10	1.10	0.14	prkaca/1265/ok	|6|1|8	23.89	0.96	0.01	0.00	0.00
1	1	7	16	ahr/1184/ok	367	SNR1,	M	276	425	20960	172	39	18	41	2220	18740	64.04	0.98	17.60	122.00	0.00	21307	175	29	15	36	1843	19464	98.75	0.99	17.60	0.00	122.00	0.00	0.96	-1.04	-0.05	17105.76	19464.00	0.88	-1.14	-0.19	ahr/1184/ok	|6|1|12	83.22	0.99	0.00	0.00	0.00
1	1	8	16	ahr/1184/ok	368	SNR1,	M	294	424	25649	164	35	15	41	2272	23377	58.59	0.98	23.19	156.00	0.00	24376	156	27	12	34	1905	22471	66.95	0.99	23.19	0.00	156.00	0.00	1.04	1.04	0.06	21309.12	22471.00	0.95	-1.05	-0.08	ahr/1184/ok	|6|1|12	62.91	0.98	0.00	0.00	0.00
1	1	9	16	ahr/1184/ok	369		P	314	424	29883	262	38	19	44	2128	27755	108.21	0.99	17.09	114.00	0.00	28848	253	29	15	36	1759	27089	156.93	0.99	17.09	0.00	114.00	0.00	1.02	1.02	0.04	25272.91	27089.00	0.93	-1.07	-0.10	ahr/1184/ok	|6|1|12	134.79	0.99	0.00	0.00	0.00
1	1	10	16	atp7b/1144/ok	370		P	332	425	10308	106	40	20	44	1964	8344	38.59	0.97	15.04	97.00	0.00	8470	87	31	17	38	1653	6817	47.44	0.98	15.04	0.00	97.00	0.00	1.22	1.22	0.29	7654.70	6817.00	1.12	1.12	0.17	atp7b/1144/ok	|6|1|16	43.24	0.98	0.00	0.00	0.00
1	1	11	16	atp7b/1144/ok	371		P	350	425	11630	121	41	21	46	2007	9623	45.80	0.98	14.71	96.00	0.00	9134	95	31	17	37	1649	7485	49.84	0.98	14.71	0.00	96.00	0.00	1.29	1.29	0.36	8820.23	7485.00	1.18	1.18	0.24	atp7b/1144/ok	|6|1|16	47.86	0.98	0.00	0.00	0.00
1	1	12	16	atp7b/1144/ok	372		P	370	425	10398	103	42	21	46	2095	8303	34.62	0.97	15.98	101.00	0.00	9068	90	31	17	38	1709	7359	42.96	0.98	15.98	0.00	101.00	0.00	1.13	1.13	0.17	7617.32	7359.00	1.04	1.04	0.05	atp7b/1144/ok	|6|1|16	39.02	0.97	0.00	0.00	0.00
1	1	13	16	abce1/1067/ok	373		P	388	425	23843	179	38	17	44	2292	21551	67.36	0.99	19.76	133.00	0.00	15996	120	29	15	37	1931	14065	60.40	0.98	19.76	0.00	133.00	0.00	1.53	1.53	0.62	19654.57	14065.00	1.40	1.40	0.48	abce1/1067/ok	|6|1|20	63.98	0.98	0.00	0.00	0.00
1	1	14	16	abce1/1067/ok	374		P	407	425	25361	217	41	19	46	2248	23113	81.63	0.99	18.28	117.00	0.00	15849	135	30	16	37	1859	13990	73.05	0.99	18.28	0.00	117.00	0.00	1.65	1.65	0.72	21069.96	13990.00	1.51	1.51	0.59	abce1/1067/ok	|6|1|20	77.46	0.99	0.00	0.00	0.00
1	1	15	16	abce1/1067/ok	375		P	426	426	27953	207	40	17	45	2347	25606	65.50	0.98	19.39	135.00	0.00	17088	127	30	14	36	1942	15146	57.53	0.98	19.39	0.00	135.00	0.00	1.69	1.69	0.76	23327.76	15146.00	1.54	1.54	0.62	abce1/1067/ok	|6|1|20	61.64	0.98	0.00	0.00	0.00
1	1	16	16	4430402g14rik/884/ok	376		P	443	426	13239	117	42	20	46	2248	10991	38.93	0.97	19.35	113.00	0.00	9306	82	32	16	39	1863	7443	35.72	0.97	19.35	0.00	113.00	0.00	1.48	1.48	0.56	10065.80	7443.00	1.35	1.35	0.44	4430402g14rik/884/ok	|6|1|24	37.36	0.97	0.00	0.00	0.00
1	1	17	16	4430402g14rik/884/ok	377		P	462	426	14729	117	39	18	44	2272	12457	39.79	0.97	13.36	126.00	0.00	11105	88	31	16	39	1955	9150	39.29	0.97	13.36	0.00	126.00	0.00	1.36	1.36	0.45	11399.54	9150.00	1.25	1.25	0.32	4430402g14rik/884/ok	|6|1|24	39.54	0.97	0.00	0.00	0.00
1	1	18	16	4430402g14rik/884/ok	378		P	480	426	13768	138	41	20	46	2012	11756	49.65	0.98	15.23	100.00	0.00	8950	90	35	17	38	1747	7203	22.93	0.96	15.23	0.00	100.00	0.00	1.63	1.63	0.71	10761.91	7203.00	1.49	1.49	0.58	4430402g14rik/884/ok	|6|1|24	38.67	0.97	0.00	0.00	0.00
1	1	19	16	4933412d19rik/1310/ok	379		P	498	426	33713	291	40	19	43	2203	31510	114.40	0.99	15.73	116.00	0.00	20359	176	31	16	39	1855	18504	98.54	0.99	15.73	0.00	116.00	0.00	1.70	1.70	0.77	28669.52	18504.00	1.55	1.55	0.63	4933412d19rik/1310/ok	|6|5|4	106.77	0.99	0.00	0.00	0.00
1	1	20	16	4933412d19rik/1310/ok	380		P	518	426	34770	265	39	18	45	2334	32436	98.19	0.99	19.69	131.00	0.00	20830	159	29	15	37	1934	18896	84.09	0.99	19.69	0.00	131.00	0.00	1.72	1.72	0.78	29506.74	18896.00	1.56	1.56	0.64	4933412d19rik/1310/ok	|6|5|4	91.41	0.99	0.00	0.00	0.00
1	1	21	16	4933412d19rik/1310/ok	381		P	535	426	42576	306	40	17	45	2416	40160	104.86	0.99	19.04	139.00	0.00	24117	174	29	14	36	1943	22174	91.93	0.99	19.04	0.00	139.00	0.00	1.81	1.81	0.86	36484.79	22174.00	1.65	1.65	0.72	4933412d19rik/1310/ok	|6|5|4	98.61	0.99	0.00	0.00	0.00
1	1	22	16	ab041541/1259/ok	382		P	553	427	15890	119	39	18	45	2354	13536	39.55	0.97	16.37	134.00	0.00	19780	148	29	14	38	1928	17852	78.77	0.99	16.37	0.00	134.00	0.00	0.76	-1.32	-0.40	12380.55	17852.00	0.69	-1.44	-0.53	ab041541/1259/ok	|6|5|8	62.32	0.98	0.00	0.00	0.00
1	1	23	16	ab041541/1259/ok	383		P	572	426	13082	130	44	21	47	2154	10928	44.18	0.98	14.20	101.00	0.00	14545	144	33	17	39	1753	12792	70.07	0.99	14.20	0.00	101.00	0.00	0.85	-1.17	-0.23	10008.46	12792.00	0.78	-1.28	-0.35	ab041541/1259/ok	|6|5|8	58.58	0.98	0.00	0.00	0.00
1	1	24	16	ab041541/1259/ok	384		P	591	426	14872	127	41	19	44	2271	12601	43.34	0.98	14.39	117.00	0.00	16704	143	43	17	38	1934	14770	13.16	0.92	14.39	0.00	117.00	0.00	0.85	-1.17	-0.23	11530.49	14770.00	0.78	-1.28	-0.36	ab041541/1259/ok	|6|5|8	32.02	0.94	0.00	0.00	0.00
1	1	1	17	cul1 (belen's)/1182/n	385		P	165	442	42778	363	40	19	46	2236	40542	141.44	0.99	16.99	118.00	0.00	41474	351	31	16	37	1875	39599	186.87	0.99	16.99	0.00	118.00	0.00	1.02	1.02	0.03	36829.67	39599.00	0.93	-1.08	-0.10	cul1 (belen's)/1182/n	|6|5|12	165.72	0.99	0.00	0.00	0.00
1	1	2	17	cul1 (belen's)/1182/n	386		P	183	442	47674	338	38	17	46	2380	45294	125.16	0.99	17.05	141.00	0.00	46024	326	28	14	36	1953	44071	177.93	0.99	17.05	0.00	141.00	0.00	1.03	1.03	0.04	41118.24	44071.00	0.93	-1.07	-0.10	cul1 (belen's)/1182/n	|6|5|12	153.82	0.99	0.00	0.00	0.00
1	1	3	17	cul1 (belen's)/1182/n	387	SNR1,	M	203	442	49488	367	37	17	41	2271	47217	145.56	0.99	15.67	135.00	0.00	47288	350	28	14	35	1877	45411	204.68	1.00	15.67	0.00	135.00	0.00	1.04	1.04	0.06	42852.89	45411.00	0.94	-1.06	-0.08	cul1 (belen's)/1182/n	|6|5|12	177.60	0.99	0.00	0.00	0.00
1	1	4	17	fbxo32/1140/ok	388		P	220	443	8709	69	37	17	42	2182	6527	22.57	0.96	28.09	126.00	0.00	7827	62	28	14	35	1826	6001	30.53	0.97	28.09	0.00	126.00	0.00	1.09	1.09	0.12	5996.94	6001.00	1.00	-1.00	-0.00	fbxo32/1140/ok	|6|5|16	26.84	0.96	0.01	0.00	0.00
1	1	5	17	fbxo32/1140/ok	389		P	239	443	9230	81	40	19	43	2168	7062	25.49	0.96	21.80	114.00	0.00	8036	70	28	15	35	1733	6303	37.56	0.97	21.80	0.00	114.00	0.00	1.12	1.12	0.16	6485.32	6303.00	1.03	1.03	0.04	fbxo32/1140/ok	|6|5|16	32.09	0.97	0.01	0.00	0.00
1	1	6	17	fbxo32/1140/ok	390	SNR2,	M	258	443	13601	74	32	11	38	2091	11510	21.66	0.95	11.97	184.00	0.00	11491	62	23	10	33	1778	9713	26.93	0.96	11.97	0.00	184.00	0.00	1.19	1.19	0.24	10538.09	9713.00	1.08	1.08	0.12	fbxo32/1140/ok	|6|5|16	24.44	0.96	0.01	0.00	0.00
1	1	7	17	txnrd1(bad)/1036/ok	391		P	276	443	21741	191	40	19	44	2166	19575	70.21	0.99	16.84	114.00	0.00	18069	159	30	16	36	1793	16276	91.00	0.99	16.84	0.00	114.00	0.00	1.20	1.20	0.27	17863.11	16276.00	1.10	1.10	0.13	txnrd1(bad)/1036/ok	|6|5|20	81.27	0.99	0.00	0.00	0.00
1	1	8	17	txnrd1(bad)/1036/ok	392		P	295	443	19443	171	40	19	47	2215	17228	64.03	0.98	15.31	114.00	0.00	16579	145	29	16	37	1779	14800	84.88	0.99	15.31	0.00	114.00	0.00	1.16	1.16	0.22	15733.83	14800.00	1.06	1.06	0.09	txnrd1(bad)/1036/ok	|6|5|20	75.18	0.99	0.00	0.00	0.00
1	1	9	17	txnrd1(bad)/1036/ok	393		P	314	444	22365	207	39	19	45	2083	20282	84.65	0.99	15.89	108.00	0.00	17596	163	29	16	36	1712	15884	99.51	0.99	15.89	0.00	108.00	0.00	1.28	1.28	0.35	18504.21	15884.00	1.16	1.16	0.22	txnrd1(bad)/1036/ok	|6|5|20	92.38	0.99	0.00	0.00	0.00
1	1	10	17	b2m/873/ok	394		P	331	443	38511	266	39	17	45	2407	36104	91.44	0.99	20.54	145.00	0.00	64777	447	27	13	35	1912	62865	250.94	1.00	20.54	0.00	145.00	0.00	0.57	-1.74	-0.80	32821.65	62865.00	0.52	-1.92	-0.94	b2m/873/ok	|6|5|24	188.85	0.99	0.00	0.00	0.00
1	1	11	17	b2m/873/ok	395		P	351	443	40927	269	37	16	43	2362	38565	95.77	0.99	23.16	152.00	0.00	72586	478	26	12	35	1896	70690	271.28	1.00	23.16	0.00	152.00	0.00	0.55	-1.83	-0.87	35044.57	70690.00	0.50	-2.02	-1.01	b2m/873/ok	|6|5|24	203.42	0.99	0.00	0.00	0.00
1	1	12	17	b2m/873/ok	396		P	369	444	63047	544	41	19	46	2247	60800	218.33	1.00	16.18	116.00	0.00	119895	1034	30	16	37	1823	118072	610.19	1.00	16.18	0.00	116.00	0.00	0.51	-1.94	-0.96	55093.93	118072.00	0.47	-2.14	-1.10	b2m/873/ok	|6|5|24	458.26	1.00	0.00	0.00	0.00
1	1	13	17	pdzk1/1308/ok	397		P	388	443	16983	115	38	16	45	2379	14604	37.76	0.97	27.44	148.00	0.00	36628	247	27	13	36	1897	34731	139.19	0.99	27.44	0.00	148.00	0.00	0.42	-2.38	-1.25	13351.09	34731.00	0.38	-2.60	-1.38	pdzk1/1308/ok	|6|9|4	101.98	0.98	0.01	0.00	0.00
1	1	14	17	pdzk1/1308/ok	398		P	406	444	14891	127	40	19	46	2219	12672	45.76	0.98	16.72	117.00	0.00	37476	320	30	16	37	1830	35646	191.25	0.99	16.72	0.00	117.00	0.00	0.36	-2.81	-1.49	11595.05	35646.00	0.33	-3.07	-1.62	pdzk1/1308/ok	|6|9|4	139.05	0.98	0.00	0.00	0.00
1	1	15	17	pdzk1/1308/ok	399		P	424	443	16577	145	41	19	44	2215	14362	52.96	0.98	18.31	114.00	0.00	38852	341	30	16	37	1818	37034	203.35	1.00	18.31	0.00	114.00	0.00	0.39	-2.58	-1.37	13131.22	37034.00	0.35	-2.82	-1.50	pdzk1/1308/ok	|6|9|4	148.59	0.99	0.00	0.00	0.00
1	1	16	17	tram1/1257/ok	400		P	443	444	38902	381	42	21	46	2101	36801	152.98	0.99	14.24	102.00	0.00	40260	395	31	17	38	1731	38529	238.12	1.00	14.24	0.00	102.00	0.00	0.96	-1.05	-0.07	33451.32	38529.00	0.87	-1.15	-0.20	tram1/1257/ok	|6|9|8	200.13	0.99	0.00	0.00	0.00
1	1	17	17	tram1/1257/ok	401		P	461	444	37242	339	41	20	46	2178	35064	131.95	0.99	15.60	110.00	0.00	41285	375	31	17	39	1817	39468	224.40	1.00	15.60	0.00	110.00	0.00	0.89	-1.13	-0.17	31881.99	39468.00	0.81	-1.24	-0.31	tram1/1257/ok	|6|9|8	184.07	0.99	0.00	0.00	0.00
1	1	18	17	tram1/1257/ok	402		P	479	444	40284	336	39	18	43	2207	38077	132.90	0.99	16.82	120.00	0.00	39120	326	31	16	38	1904	37216	182.28	0.99	16.82	0.00	120.00	0.00	1.02	1.02	0.03	34603.85	37216.00	0.93	-1.08	-0.10	tram1/1257/ok	|6|9|8	159.51	0.99	0.00	0.00	0.00
1	1	19	17	cul3 long form/1170/ok	403		P	498	445	8452	106	42	22	47	1774	6678	39.13	0.97	12.33	80.00	0.00	8532	107	32	18	38	1451	7081	58.79	0.98	12.33	0.00	80.00	0.00	0.94	-1.06	-0.08	6134.80	7081.00	0.87	-1.15	-0.21	cul3 long form/1170/ok	|6|9|12	49.93	0.98	0.00	0.00	0.00
1	1	20	17	cul3 long form/1170/ok	404		P	517	444	10300	86	40	19	45	2273	8027	27.22	0.96	17.98	120.00	0.00	9907	83	31	16	38	1907	8000	39.09	0.97	17.98	0.00	120.00	0.00	1.00	1.00	0.00	7365.66	8000.00	0.92	-1.09	-0.12	cul3 long form/1170/ok	|6|9|12	33.68	0.97	0.01	0.00	0.00
1	1	21	17	cul3 long form/1170/ok	405		P	536	445	8313	92	43	22	47	1983	6330	31.78	0.97	13.67	90.00	0.00	8181	91	31	18	38	1577	6604	50.60	0.98	13.67	0.00	90.00	0.00	0.96	-1.04	-0.06	5817.04	6604.00	0.88	-1.14	-0.18	cul3 long form/1170/ok	|6|9|12	42.25	0.97	0.00	0.00	0.00
1	1	22	17	hsf4/1138/ok	406		P	554	444	4995	69	44	23	49	1684	3311	21.60	0.95	12.28	72.00	0.00	4107	57	33	19	39	1362	2745	26.75	0.96	12.28	0.00	72.00	0.00	1.21	1.21	0.27	3054.95	2745.00	1.11	1.11	0.15	hsf4/1138/ok	|6|9|16	24.31	0.96	0.01	0.00	0.00
1	1	23	17	hsf4/1138/ok	407		P	573	444	4138	68	44	24	47	1450	2688	21.64	0.95	10.45	61.00	0.00	3381	55	33	20	39	1195	2186	24.66	0.96	10.45	0.00	61.00	0.00	1.23	1.23	0.30	2483.34	2186.00	1.14	1.14	0.18	hsf4/1138/ok	|6|9|16	23.20	0.96	0.00	0.00	0.00
1	1	24	17	hsf4/1138/ok	408		P	590	444	6254	66	43	22	47	2047	4207	19.08	0.95	13.38	95.00	0.00	5411	57	32	18	39	1665	3746	25.80	0.96	13.38	0.00	95.00	0.00	1.12	1.12	0.17	3875.90	3746.00	1.03	1.03	0.05	hsf4/1138/ok	|6|9|16	22.69	0.95	0.01	0.00	0.00
1	1	1	18	sod3/1033/ok	409		P	165	461	13054	132	42	21	47	2062	10992	48.34	0.98	15.19	99.00	0.00	9981	101	31	17	36	1667	8314	55.70	0.98	15.19	0.00	99.00	0.00	1.32	1.32	0.40	10066.71	8314.00	1.21	1.21	0.28	sod3/1033/ok	|6|9|20	52.15	0.98	0.00	0.00	0.00
1	1	2	18	sod3/1033/ok	410		P	183	461	14079	138	39	20	44	2004	12075	54.17	0.98	14.59	102.00	0.00	10810	106	30	16	36	1663	9147	57.52	0.98	14.59	0.00	102.00	0.00	1.32	1.32	0.40	11052.10	9147.00	1.21	1.21	0.27	sod3/1033/ok	|6|9|20	55.87	0.98	0.00	0.00	0.00
1	1	3	18	sod3/1033/ok	411		P	203	461	15369	123	39	18	45	2252	13117	43.31	0.98	21.01	125.00	0.00	12462	100	28	14	35	1805	10657	55.60	0.98	21.01	0.00	125.00	0.00	1.23	1.23	0.30	11999.66	10657.00	1.13	1.13	0.17	sod3/1033/ok	|6|9|20	49.83	0.98	0.00	0.00	0.00
1	1	4	18	bace/860/db	412		P	221	460	5344	68	42	22	45	1741	3603	21.33	0.95	13.28	79.00	0.00	4741	60	32	18	37	1431	3310	27.31	0.96	13.28	0.00	79.00	0.00	1.09	1.09	0.12	3322.63	3310.00	1.00	1.00	0.01	bace/860/db	|6|9|24	24.50	0.96	0.01	0.00	0.00
1	1	5	18	bace/860/db	413		P	240	461	4441	65	42	22	45	1526	2915	19.44	0.95	10.80	68.00	0.00	4336	64	34	19	36	1268	3068	20.52	0.95	10.80	0.00	68.00	0.00	0.95	-1.05	-0.07	2691.71	3068.00	0.88	-1.14	-0.19	bace/860/db	|6|9|24	19.99	0.95	0.01	0.00	0.00
1	1	6	18	bace/860/db	414		P	256	462	4354	67	42	23	46	1476	2878	22.14	0.95	10.66	65.00	0.00	4102	63	31	19	38	1214	2888	33.99	0.97	10.66	0.00	65.00	0.00	1.00	-1.00	-0.01	2657.75	2888.00	0.92	-1.09	-0.12	bace/860/db	|6|9|24	28.69	0.96	0.00	0.00	0.00
1	1	7	18	slc11a2 (exon 1a)/1156/ok	415	SNR1,	M	275	460	8215	53	36	15	41	2323	5892	14.02	0.93	18.61	156.00	0.00	6380	41	26	12	35	1908	4472	16.20	0.94	18.61	0.00	156.00	0.00	1.32	1.32	0.40	5416.95	4472.00	1.21	1.21	0.28	slc11a2 (exon 1a)/1156/ok	|6|13|4	15.15	0.93	0.01	0.00	0.00
1	1	8	18	slc11a2 (exon 1a)/1156/ok	416	GS,	M	292	464	909	57	45	26	47	422	487	17.03	0.94	2.56	16.00	0.00	780	49	32	21	37	331	449	25.63	0.96	2.56	0.00	16.00	0.00	1.08	1.08	0.12	454.72	449.00	1.01	1.01	0.02	slc11a2 (exon 1a)/1156/ok	|6|13|4	21.76	0.95	0.00	0.00	0.00
1	1	9	18	slc11a2 (exon 1a)/1156/ok	417	GS,	M	313	463	646	54	45	27	49	323	323	15.30	0.93	7.53	12.00	0.00	533	44	33	21	37	252	281	21.41	0.95	7.53	0.00	12.00	0.00	1.15	1.15	0.20	302.36	281.00	1.08	1.08	0.11	slc11a2 (exon 1a)/1156/ok	|6|13|4	18.61	0.94	0.00	0.00	0.00
1	1	10	18	prkaca/1255/ok	418		P	331	462	26102	175	39	16	45	2416	23686	57.69	0.98	22.18	149.00	0.00	21209	142	26	13	35	1890	19319	76.47	0.99	22.18	0.00	149.00	0.00	1.23	1.23	0.29	21589.03	19319.00	1.12	1.12	0.16	prkaca/1255/ok	|6|13|8	67.74	0.98	0.00	0.00	0.00
1	1	11	18	prkaca/1255/ok	419		P	351	462	24327	227	42	20	47	2178	22149	88.32	0.99	15.49	107.00	0.00	19929	186	30	16	37	1734	18195	112.75	0.99	15.49	0.00	107.00	0.00	1.22	1.22	0.28	20196.51	18195.00	1.11	1.11	0.15	prkaca/1255/ok	|6|13|8	101.27	0.99	0.00	0.00	0.00
1	1	12	18	prkaca/1255/ok	420		P	370	462	24142	200	39	19	44	2239	21903	75.17	0.99	16.38	121.00	0.00	20389	169	30	15	36	1858	18531	84.68	0.99	16.38	0.00	121.00	0.00	1.18	1.18	0.24	19973.58	18531.00	1.08	1.08	0.11	prkaca/1255/ok	|6|13|8	80.06	0.99	0.00	0.00	0.00
1	1	13	18	cul3/1165/ok	421		P	387	462	16753	133	41	19	46	2371	14382	43.53	0.98	18.61	126.00	0.00	19029	151	29	15	37	1895	17134	82.38	0.99	18.61	0.00	126.00	0.00	0.84	-1.19	-0.25	13149.39	17134.00	0.77	-1.30	-0.38	cul3/1165/ok	|6|13|12	65.89	0.98	0.00	0.00	0.00
1	1	14	18	cul3/1165/ok	422		P	405	462	18194	175	40	20	46	2087	16107	69.88	0.99	15.11	104.00	0.00	19465	187	30	16	37	1714	17751	111.72	0.99	15.11	0.00	104.00	0.00	0.91	-1.10	-0.14	14716.20	17751.00	0.83	-1.21	-0.27	cul3/1165/ok	|6|13|12	93.18	0.99	0.00	0.00	0.00
1	1	15	18	cul3/1165/ok	423		P	425	462	16069	159	41	20	44	2044	14025	61.96	0.98	15.98	101.00	0.00	18392	182	31	17	38	1708	16684	107.77	0.99	15.98	0.00	101.00	0.00	0.84	-1.19	-0.25	12824.99	16684.00	0.77	-1.30	-0.38	cul3/1165/ok	|6|13|12	87.90	0.99	0.00	0.00	0.00
1	1	16	18	slc11a2 (non-ire)/1136/ok	424	SNR1,	M	444	463	13158	83	35	14	41	2286	10872	25.36	0.96	20.48	159.00	0.00	10922	69	26	12	36	1921	9001	31.33	0.97	20.48	0.00	159.00	0.00	1.21	1.21	0.27	9957.49	9001.00	1.11	1.11	0.15	slc11a2 (non-ire)/1136/ok	|6|13|16	28.50	0.96	0.01	0.00	0.00
1	1	17	18	slc11a2 (non-ire)/1136/ok	425		P	461	462	10765	103	41	20	45	2119	8646	35.24	0.97	15.59	105.00	0.00	8409	80	31	17	39	1760	6649	40.63	0.98	15.59	0.00	105.00	0.00	1.30	1.30	0.38	7930.00	6649.00	1.19	1.19	0.25	slc11a2 (non-ire)/1136/ok	|6|13|16	38.03	0.97	0.00	0.00	0.00
1	1	18	18	slc11a2 (non-ire)/1136/ok	426		P	479	463	13707	100	40	17	45	2379	11328	31.08	0.97	20.39	137.00	0.00	10871	79	29	14	38	1981	8890	36.63	0.97	20.39	0.00	137.00	0.00	1.27	1.27	0.35	10372.49	8890.00	1.17	1.17	0.22	slc11a2 (non-ire)/1136/ok	|6|13|16	33.97	0.97	0.01	0.00	0.00
1	1	19	18	acas2/1031/ok	427		P	498	463	13471	119	41	20	47	2210	11261	41.74	0.98	17.05	113.00	0.00	9711	86	31	16	37	1828	7883	42.48	0.98	17.05	0.00	113.00	0.00	1.43	1.43	0.51	10311.52	7883.00	1.31	1.31	0.39	acas2/1031/ok	|6|13|20	42.11	0.98	0.00	0.00	0.00
1	1	20	18	acas2/1031/ok	428		P	516	463	12733	122	42	21	48	2170	10563	42.95	0.98	16.10	104.00	0.00	8857	85	32	17	39	1766	7091	32.66	0.97	16.10	0.00	104.00	0.00	1.49	1.49	0.57	9676.22	7091.00	1.36	1.36	0.45	acas2/1031/ok	|6|13|20	38.15	0.97	0.00	0.00	0.00
1	1	21	18	acas2/1031/ok	429		P	534	463	14554	113	41	18	44	2366	12188	35.89	0.97	22.26	129.00	0.00	10039	78	29	15	37	1917	8122	37.53	0.97	22.26	0.00	129.00	0.00	1.50	1.50	0.59	11154.88	8122.00	1.37	1.37	0.46	acas2/1031/ok	|6|13|20	36.72	0.97	0.01	0.00	0.00
1	1	22	18	trappc4/856/ok	430		P	554	464	23575	190	40	19	46	2302	21273	70.93	0.99	16.08	124.00	0.00	25585	206	30	15	38	1904	23681	107.55	0.99	16.08	0.00	124.00	0.00	0.90	-1.11	-0.15	19402.59	23681.00	0.82	-1.22	-0.29	trappc4/856/ok	|6|13|24	91.10	0.99	0.00	0.00	0.00
1	1	23	18	trappc4/856/ok	431		P	572	463	24381	194	41	19	47	2358	22023	68.96	0.99	18.26	126.00	0.00	27557	219	33	15	37	1944	25613	65.92	0.98	18.26	0.00	126.00	0.00	0.86	-1.16	-0.22	20082.33	25613.00	0.78	-1.28	-0.35	trappc4/856/ok	|6|13|24	67.46	0.99	0.00	0.00	0.00
1	1	24	18	trappc4/856/ok	432		P	591	464	25249	193	40	18	47	2363	22886	68.80	0.99	19.89	131.00	0.00	25017	191	30	15	38	1953	23064	99.72	0.99	19.89	0.00	131.00	0.00	0.99	-1.01	-0.01	20864.30	23064.00	0.90	-1.11	-0.14	trappc4/856/ok	|6|13|24	85.66	0.99	0.00	0.00	0.00
1	1	1	19	empty/empty/	433	GS,	M	165	480	0	0	46	28	49	-499	499	0.00	1.00	0.00	0.00	0.00	0	0	34	22	38	-347	347	0.00	1.00	0.00	0.00	0.00	0.00	1.44	1.44	0.52	465.83	346.95	1.34	1.34	0.43	empty/empty/	|7|1|4	0.00	0.00	0.00	0.00	0.00
1	1	2	19	empty/empty/	434	GS,	M	182	478	5683	61	39	20	44	1861	3822	20.19	0.95	4.41	93.00	0.00	3834	41	31	17	37	1600	2234	16.47	0.94	4.41	0.00	93.00	0.00	1.71	1.71	0.77	3523.30	2234.00	1.58	1.58	0.66	empty/empty/	|7|1|4	18.42	0.94	0.00	0.00	0.00
1	1	3	19	empty/empty/	435	GS,	M	200	476	0	0	46	27	49	-284	284	0.00	1.00	0.00	0.00	0.00	0	0	34	22	37	-203	203	0.00	1.00	0.00	0.00	0.00	0.00	1.40	1.40	0.48	266.05	203.49	1.31	1.31	0.39	empty/empty/	|7|1|4	0.00	0.00	0.00	0.00	0.00
1	1	4	19	empty/empty/	436	SNR1,	M	218	476	8637	55	35	15	40	2272	6365	15.14	0.93	23.19	156.00	0.00	6358	41	27	13	35	1951	4407	14.19	0.93	23.19	0.00	156.00	0.00	1.44	1.44	0.53	5849.01	4407.00	1.33	1.33	0.41	empty/empty/	|7|1|8	14.67	0.93	0.02	0.00	0.00
1	1	5	19	empty/empty/	437	GS,	M	239	480	0	0	44	27	47	-631	631	0.00	1.00	0.00	0.00	0.00	0	0	32	21	37	-466	466	0.00	1.00	0.00	0.00	0.00	0.00	1.35	1.35	0.44	587.84	465.95	1.26	1.26	0.34	empty/empty/	|7|1|8	0.00	0.00	0.00	0.00	0.00
1	1	6	19	empty/empty/	438		P	258	481	7051	54	39	18	45	2303	4748	14.48	0.93	22.32	131.00	0.00	5305	40	28	14	35	1853	3452	16.14	0.94	22.32	0.00	131.00	0.00	1.38	1.38	0.46	4371.04	3452.00	1.27	1.27	0.34	empty/empty/	|7|1|8	15.33	0.93	0.02	0.00	0.00
1	1	7	19	empty/empty/	439		P	273	477	8371	52	36	14	42	2302	6069	13.88	0.93	18.19	160.00	0.00	6493	41	26	12	36	1905	4588	15.73	0.94	18.19	0.00	160.00	0.00	1.32	1.32	0.40	5578.65	4588.00	1.22	1.22	0.28	empty/empty/	|7|1|12	14.83	0.93	0.01	0.00	0.00
1	1	8	19	empty/empty/	440	GS,	M	293	481	0	0	45	27	45	-656	656	0.00	1.00	0.00	0.00	0.00	0	0	33	22	37	-438	438	0.00	1.00	0.00	0.00	0.00	0.00	1.50	1.50	0.58	611.36	437.55	1.40	1.40	0.48	empty/empty/	|7|1|12	0.00	0.00	0.00	0.00	0.00
1	1	9	19	empty/empty/	441	GS,	M	310	482	0	0	44	27	47	-656	656	0.00	1.00	0.00	0.00	0.00	0	0	33	22	38	-438	438	0.00	1.00	0.00	0.00	0.00	0.00	1.50	1.50	0.58	611.36	437.55	1.40	1.40	0.48	empty/empty/	|7|1|12	0.00	0.00	0.00	0.00	0.00
1	1	10	19	cnksr1/1512/ok	442		P	332	480	6049	75	40	21	43	1718	4331	25.70	0.96	13.66	81.00	0.00	4846	60	31	18	37	1447	3399	30.62	0.97	13.66	0.00	81.00	0.00	1.27	1.27	0.35	3989.42	3399.00	1.17	1.17	0.23	cnksr1/1512/ok	|7|1|16	28.27	0.96	0.01	0.00	0.00
1	1	11	19	cnksr1/1512/ok	443		P	350	480	5974	79	42	22	46	1688	4286	27.43	0.96	12.80	76.00	0.00	5306	70	32	18	38	1392	3914	37.52	0.97	12.80	0.00	76.00	0.00	1.10	1.10	0.13	3948.23	3914.00	1.01	1.01	0.01	cnksr1/1512/ok	|7|1|16	32.86	0.97	0.00	0.00	0.00
1	1	12	19	cnksr1/1512/ok	444		P	368	480	6624	76	41	21	45	1846	4778	25.39	0.96	13.78	87.00	0.00	5887	68	32	18	37	1539	4348	31.37	0.97	13.78	0.00	87.00	0.00	1.10	1.10	0.14	4398.48	4348.00	1.01	1.01	0.02	cnksr1/1512/ok	|7|1|16	28.54	0.96	0.01	0.00	0.00
1	1	13	19	empty/empty/	445	GS,	M	385	476	616	62	45	27	47	267	349	19.82	0.95	5.46	10.00	0.00	464	46	35	22	38	217	247	12.35	0.92	5.46	0.00	10.00	0.00	1.41	1.41	0.50	326.54	247.00	1.32	1.32	0.40	empty/empty/	|7|1|20	16.51	0.93	0.00	0.00	0.00
1	1	14	19	empty/empty/	446	GS,	M	403	476	2068	63	44	26	48	846	1222	20.43	0.95	5.47	33.00	0.00	1656	50	33	21	38	680	976	23.97	0.96	5.47	0.00	33.00	0.00	1.25	1.25	0.32	1134.50	976.00	1.16	1.16	0.22	empty/empty/	|7|1|20	22.27	0.95	0.00	0.00	0.00
1	1	15	19	empty/empty/	447		P	421	476	4886	55	42	21	47	1904	2982	15.01	0.93	24.14	89.00	0.00	4043	45	31	17	36	1526	2517	17.22	0.94	24.14	0.00	89.00	0.00	1.18	1.18	0.24	2753.18	2517.00	1.09	1.09	0.13	empty/empty/	|7|1|20	16.15	0.94	0.02	0.00	0.00
1	1	16	19	abcb8/1350/ok	448	GS,	M	443	480	2608	62	44	25	47	1047	1561	19.30	0.95	7.06	42.00	0.00	2175	52	34	20	39	859	1316	20.28	0.95	7.06	0.00	42.00	0.00	1.19	1.19	0.25	1447.02	1316.00	1.10	1.10	0.14	abcb8/1350/ok	|7|1|24	19.79	0.95	0.00	0.00	0.00
1	1	17	19	abcb8/1350/ok	449	GS,	M	464	481	3062	70	45	25	48	1118	1944	21.71	0.95	7.14	44.00	0.00	2445	56	34	20	38	902	1543	25.75	0.96	7.14	0.00	44.00	0.00	1.26	1.26	0.33	1799.61	1543.00	1.17	1.17	0.22	abcb8/1350/ok	|7|1|24	23.82	0.96	0.00	0.00	0.00
1	1	18	19	abcb8/1350/ok	450	GS,	M	480	480	4500	63	44	23	48	1657	2843	19.16	0.95	7.72	71.00	0.00	3538	50	32	19	38	1329	2209	22.77	0.96	7.72	0.00	71.00	0.00	1.29	1.29	0.36	2625.63	2209.00	1.19	1.19	0.25	abcb8/1350/ok	|7|1|24	21.04	0.95	0.00	0.00	0.00
1	1	19	19	empty/empty/	451	GS,	M	498	482	812	54	44	26	48	391	421	15.88	0.94	2.66	15.00	0.00	683	46	34	22	38	324	359	20.18	0.95	2.66	0.00	15.00	0.00	1.17	1.17	0.23	393.45	359.00	1.10	1.10	0.13	empty/empty/	|7|5|4	18.16	0.94	0.00	0.00	0.00
1	1	20	19	empty/empty/	452	GS,	M	515	478	1415	57	47	27	51	685	730	15.20	0.93	5.12	25.00	0.00	1145	46	36	22	39	542	603	11.25	0.91	5.12	0.00	25.00	0.00	1.21	1.21	0.28	679.90	603.00	1.13	1.13	0.17	empty/empty/	|7|5|4	13.37	0.92	0.00	0.00	0.00
1	1	21	19	empty/empty/	453	GS,	M	532	482	2017	63	45	26	48	830	1187	20.37	0.95	3.31	32.00	0.00	2769	87	35	21	39	677	2092	48.23	0.98	3.31	0.00	32.00	0.00	0.57	-1.76	-0.82	1102.20	2092.00	0.53	-1.90	-0.92	empty/empty/	|7|5|4	37.02	0.96	0.00	0.00	0.00
1	1	22	19	empty/empty/	454	GS,	M	550	482	0	0	47	28	49	-87	87	0.00	1.00	0.00	0.00	0.00	0	0	35	23	39	-65	65	0.00	1.00	0.00	0.00	0.00	0.00	1.34	1.34	0.43	82.49	65.06	1.27	1.27	0.34	empty/empty/	|7|5|8	0.00	0.00	0.00	0.00	0.00
1	1	23	19	empty/empty/	455	GS,	M	572	480	3194	55	43	24	47	1386	1808	16.10	0.94	7.06	58.00	0.00	2648	46	33	20	39	1139	1509	16.76	0.94	7.06	0.00	58.00	0.00	1.20	1.20	0.26	1674.46	1509.00	1.11	1.11	0.15	empty/empty/	|7|5|8	16.43	0.94	0.00	0.00	0.00
1	1	24	19	empty/empty/	456	GS,	M	588	480	3135	55	45	25	50	1401	1734	14.66	0.93	6.06	57.00	0.00	3554	62	33	20	39	1120	2434	32.34	0.97	6.06	0.00	57.00	0.00	0.71	-1.40	-0.49	1606.34	2434.00	0.66	-1.52	-0.60	empty/empty/	|7|5|8	25.11	0.95	0.00	0.00	0.00
1	1	1	20	empty/empty/	457	GS,	M	160	499	4799	53	42	21	46	1928	2871	14.93	0.93	3.20	90.00	0.00	4676	52	32	18	38	1596	3080	22.09	0.95	3.20	0.00	90.00	0.00	0.93	-1.07	-0.10	2651.33	3080.00	0.86	-1.16	-0.22	empty/empty/	|7|5|12	18.85	0.94	0.00	0.00	0.00
1	1	2	20	empty/empty/	458	GS,	M	180	495	0	0	44	27	47	-288	288	0.00	1.00	0.00	0.00	0.00	0	0	34	22	38	-209	209	0.00	1.00	0.00	0.00	0.00	0.00	1.38	1.38	0.46	270.25	209.19	1.29	1.29	0.37	empty/empty/	|7|5|12	0.00	0.00	0.00	0.00	0.00
1	1	3	20	empty/empty/	459	GS,	M	199	500	0	0	45	27	47	-288	288	0.00	1.00	0.00	0.00	0.00	0	0	33	21	37	-209	209	0.00	1.00	0.00	0.00	0.00	0.00	1.38	1.38	0.46	270.25	209.19	1.29	1.29	0.37	empty/empty/	|7|5|12	0.00	0.00	0.00	0.00	0.00
1	1	4	20	furin/1509/ok	460		P	220	497	4806	69	41	22	45	1562	3244	23.58	0.96	11.22	70.00	0.00	4068	58	30	18	36	1256	2812	31.44	0.97	11.22	0.00	70.00	0.00	1.15	1.15	0.21	2993.52	2812.00	1.06	1.06	0.09	furin/1509/ok	|7|5|16	27.79	0.96	0.00	0.00	0.00
1	1	5	20	furin/1509/ok	461	SNR1,	M	238	498	7797	69	38	18	41	2090	5707	23.04	0.96	19.73	113.00	0.00	6134	54	30	16	36	1798	4336	22.16	0.95	19.73	0.00	113.00	0.00	1.32	1.32	0.40	5247.90	4336.00	1.21	1.21	0.28	furin/1509/ok	|7|5|16	22.60	0.96	0.01	0.00	0.00
1	1	6	20	furin/1509/ok	462		P	256	498	5301	73	43	23	46	1652	3649	24.03	0.96	12.01	73.00	0.00	4449	61	31	18	37	1326	3123	31.87	0.97	12.01	0.00	73.00	0.00	1.17	1.17	0.22	3364.79	3123.00	1.08	1.08	0.11	furin/1509/ok	|7|5|16	28.22	0.96	0.00	0.00	0.00
1	1	7	20	empty/empty/	463	GS,	M	276	498	0	0	44	26	46	-228	228	0.00	1.00	0.00	0.00	0.00	0	0	33	21	38	-147	147	0.00	1.00	0.00	0.00	0.00	0.00	1.55	1.55	0.63	213.72	146.98	1.45	1.45	0.54	empty/empty/	|7|5|20	0.00	0.00	0.00	0.00	0.00
1	1	8	20	empty/empty/	464	GS,	M	291	498	0	0	46	28	49	-228	228	0.00	1.00	0.00	0.00	0.00	0	0	32	21	37	-147	147	0.00	1.00	0.00	0.00	0.00	0.00	1.55	1.55	0.63	213.72	146.98	1.45	1.45	0.54	empty/empty/	|7|5|20	0.00	0.00	0.00	0.00	0.00
1	1	9	20	empty/empty/	465	SNR1,	M	312	498	7707	56	37	16	39	2254	5453	15.53	0.94	13.54	138.00	0.00	5764	42	27	13	35	1856	3908	17.58	0.94	13.54	0.00	138.00	0.00	1.40	1.40	0.48	5015.75	3908.00	1.28	1.28	0.36	empty/empty/	|7|5|20	16.59	0.94	0.01	0.00	0.00
1	1	10	20	lbr/1348/ok	466		P	331	499	25414	180	39	17	44	2382	23032	63.03	0.98	23.01	141.00	0.00	20249	144	27	13	35	1881	18368	79.88	0.99	23.01	0.00	141.00	0.00	1.25	1.25	0.33	20996.58	18368.00	1.14	1.14	0.19	lbr/1348/ok	|7|5|24	71.95	0.99	0.00	0.00	0.00
1	1	11	20	lbr/1348/ok	467		P	349	499	26504	209	39	18	45	2278	24226	79.93	0.99	17.06	127.00	0.00	23201	183	29	15	36	1862	21339	104.35	0.99	17.06	0.00	127.00	0.00	1.14	1.14	0.18	22078.13	21339.00	1.03	1.03	0.05	lbr/1348/ok	|7|5|24	92.95	0.99	0.00	0.00	0.00
1	1	12	20	lbr/1348/ok	468		P	369	499	27072	224	39	18	43	2210	24862	87.75	0.99	17.84	121.00	0.00	22895	189	30	15	36	1848	21047	82.32	0.99	17.84	0.00	121.00	0.00	1.18	1.18	0.24	22654.10	21047.00	1.08	1.08	0.11	lbr/1348/ok	|7|5|24	85.08	0.99	0.00	0.00	0.00
1	1	13	20	empty/empty/	469		P	385	500	5155	64	41	21	44	1710	3445	21.05	0.95	22.36	80.00	0.00	3852	48	32	18	38	1455	2397	20.90	0.95	22.36	0.00	80.00	0.00	1.44	1.44	0.52	3177.81	2397.00	1.33	1.33	0.41	empty/empty/	|7|9|4	20.97	0.95	0.01	0.00	0.00
1	1	14	20	empty/empty/	470		P	406	498	5380	55	40	20	45	1970	3410	16.46	0.94	20.93	97.00	0.00	4289	44	30	17	37	1630	2659	18.78	0.95	20.93	0.00	97.00	0.00	1.28	1.28	0.36	3145.72	2659.00	1.18	1.18	0.24	empty/empty/	|7|9|4	17.66	0.94	0.01	0.00	0.00
1	1	15	20	empty/empty/	471	GS,	M	421	496	1036	58	45	27	49	480	556	17.28	0.94	2.89	18.00	0.00	783	44	34	21	38	384	399	17.18	0.94	2.89	0.00	18.00	0.00	1.39	1.39	0.48	518.72	399.00	1.30	1.30	0.38	empty/empty/	|7|9|4	17.23	0.94	0.00	0.00	0.00
1	1	16	20	empty/empty/	472	GS,	M	442	498	870	48	44	26	48	470	400	12.42	0.92	3.28	18.00	0.00	788	44	34	21	38	387	401	18.40	0.95	3.28	0.00	18.00	0.00	1.00	-1.00	-0.00	373.94	401.00	0.93	-1.07	-0.10	empty/empty/	|7|9|8	15.70	0.93	0.00	0.00	0.00
1	1	17	20	empty/empty/	473		P	462	501	6211	55	41	20	43	2192	4019	14.69	0.93	20.30	112.00	0.00	5202	46	29	15	36	1733	3469	20.98	0.95	20.30	0.00	112.00	0.00	1.16	1.16	0.21	3703.75	3469.00	1.07	1.07	0.09	empty/empty/	|7|9|8	18.11	0.94	0.01	0.00	0.00
1	1	18	20	empty/empty/	474	GS,	M	478	499	1291	61	44	26	48	545	746	20.29	0.95	3.30	21.00	0.00	1420	68	35	22	39	454	966	34.09	0.97	3.30	0.00	21.00	0.00	0.77	-1.29	-0.37	694.71	966.00	0.72	-1.39	-0.48	empty/empty/	|7|9|8	28.05	0.96	0.00	0.00	0.00
1	1	19	20	empty/empty/	475	GS,	M	495	496	1778	61	46	26	49	761	1017	18.19	0.95	3.24	29.00	0.00	1521	52	37	21	38	620	901	11.26	0.91	3.24	0.00	29.00	0.00	1.13	1.13	0.17	945.25	901.00	1.05	1.05	0.07	empty/empty/	|7|9|12	15.13	0.93	0.00	0.00	0.00
1	1	20	20	empty/empty/	476	GS,	M	515	498	723	52	47	27	49	381	342	10.91	0.91	2.40	14.00	0.00	631	45	35	22	39	309	322	16.30	0.94	2.40	0.00	14.00	0.00	1.06	1.06	0.09	320.03	322.00	0.99	-1.01	-0.01	empty/empty/	|7|9|12	13.87	0.92	0.00	0.00	0.00
1	1	21	20	empty/empty/	477		P	532	500	7593	62	38	18	45	2224	5369	19.13	0.95	19.37	122.00	0.00	6155	50	32	16	39	1938	4217	13.97	0.93	19.37	0.00	122.00	0.00	1.27	1.27	0.35	4938.96	4217.00	1.17	1.17	0.23	empty/empty/	|7|9|12	16.75	0.94	0.01	0.00	0.00
1	1	22	20	bach1/1507/ok	478	GS,	M	552	500	3015	63	44	25	48	1188	1827	19.44	0.95	4.70	48.00	0.00	2404	50	33	20	39	969	1435	22.10	0.95	4.70	0.00	48.00	0.00	1.27	1.27	0.35	1691.95	1435.00	1.18	1.18	0.24	bach1/1507/ok	|7|9|16	20.81	0.95	0.00	0.00	0.00
1	1	23	20	bach1/1507/ok	479	GS,	M	571	497	4912	63	44	23	48	1778	3134	18.10	0.94	7.00	78.00	0.00	5180	66	33	18	38	1441	3739	29.10	0.97	7.00	0.00	78.00	0.00	0.84	-1.19	-0.25	2892.63	3739.00	0.77	-1.29	-0.37	bach1/1507/ok	|7|9|16	24.23	0.95	0.00	0.00	0.00
1	1	24	20	bach1/1507/ok	480		P	591	500	3916	61	43	23	45	1496	2420	18.78	0.95	11.83	64.00	0.00	3045	48	33	19	38	1239	1806	20.25	0.95	11.83	0.00	64.00	0.00	1.34	1.34	0.42	2237.21	1806.00	1.24	1.24	0.31	bach1/1507/ok	|7|9|16	19.53	0.95	0.01	0.00	0.00
1	1	1	21	h-fer/549	481	SNR1,	M	163	517	125332	830	36	15	41	2326	123006	309.69	1.00	11.70	151.00	0.00	200887	1330	30	14	39	2078	198809	645.68	1.00	11.70	0.00	151.00	0.00	0.62	-1.62	-0.69	110975.47	198809.00	0.56	-1.79	-0.84	h-fer/549	|7|9|20	506.36	1.00	0.00	0.00	0.00
1	1	2	21	h-fer/549	482		P	182	517	135318	1118	39	18	44	2234	133084	450.50	1.00	17.46	121.00	0.00	223156	1844	30	15	38	1856	221300	1132.40	1.00	17.46	0.00	121.00	0.00	0.60	-1.66	-0.73	120009.12	221300.00	0.54	-1.84	-0.88	h-fer/549	|7|9|20	861.76	1.00	0.00	0.00	0.00
1	1	3	21	h-fer/549	483		P	201	517	142695	1115	40	18	44	2291	140404	428.04	1.00	17.95	128.00	0.00	226820	1772	29	15	36	1871	224949	1082.79	1.00	17.95	0.00	128.00	0.00	0.62	-1.60	-0.68	126567.89	224949.00	0.56	-1.78	-0.83	h-fer/549	|7|9|20	823.30	1.00	0.00	0.00	0.00
1	1	4	21	lbr/1346/ok	484	SNR2,	M	221	517	35473	233	35	15	40	2270	33203	85.10	0.99	24.90	152.00	0.00	29644	195	26	12	34	1876	27768	106.75	0.99	24.90	0.00	152.00	0.00	1.20	1.20	0.26	30200.09	27768.00	1.09	1.09	0.12	lbr/1346/ok	|7|9|24	96.54	0.99	0.00	0.00	0.00
1	1	5	21	lbr/1346/ok	485		P	239	517	34641	307	40	19	44	2155	32486	121.89	0.99	16.08	113.00	0.00	30014	266	29	16	36	1767	28247	163.06	0.99	16.08	0.00	113.00	0.00	1.15	1.15	0.20	29551.94	28247.00	1.05	1.05	0.07	lbr/1346/ok	|7|9|24	143.95	0.99	0.00	0.00	0.00
1	1	6	21	lbr/1346/ok	486		P	258	517	33829	310	39	19	44	2103	31726	130.43	0.99	15.21	109.00	0.00	29571	271	30	16	37	1763	27808	154.02	0.99	15.21	0.00	109.00	0.00	1.14	1.14	0.19	28864.82	27808.00	1.04	1.04	0.05	lbr/1346/ok	|7|9|24	142.71	0.99	0.00	0.00	0.00
1	1	7	21	empty/empty/	487	GS,	M	273	514	0	0	46	27	47	-365	365	0.00	1.00	0.00	0.00	0.00	0	0	33	22	38	-271	271	0.00	1.00	0.00	0.00	0.00	0.00	1.35	1.35	0.43	341.28	270.83	1.26	1.26	0.33	empty/empty/	|7|13|4	0.00	0.00	0.00	0.00	0.00
1	1	8	21	empty/empty/	488	GS,	M	292	514	0	0	59	28	48	-365	365	0.00	1.00	0.00	0.00	0.00	0	0	67	23	38	-271	271	0.00	1.00	0.00	0.00	0.00	0.00	1.35	1.35	0.43	341.28	270.83	1.26	1.26	0.33	empty/empty/	|7|13|4	0.00	0.00	0.00	0.00	0.00
1	1	9	21	empty/empty/	489	GS,	M	311	519	0	0	46	28	49	-365	365	0.00	1.00	0.00	0.00	0.00	0	0	33	21	38	-271	271	0.00	1.00	0.00	0.00	0.00	0.00	1.35	1.35	0.43	341.28	270.83	1.26	1.26	0.33	empty/empty/	|7|13|4	0.00	0.00	0.00	0.00	0.00
1	1	10	21	empty/empty/	490		P	329	519	7171	53	38	17	45	2338	4833	14.37	0.93	13.23	136.00	0.00	5577	41	28	14	35	1881	3696	16.70	0.94	13.23	0.00	136.00	0.00	1.31	1.31	0.39	4448.80	3696.00	1.20	1.20	0.27	empty/empty/	|7|13|8	15.57	0.94	0.01	0.00	0.00
1	1	11	21	empty/empty/	491		P	347	514	5037	54	42	21	45	1967	3070	14.68	0.93	28.81	93.00	0.00	4347	47	29	16	36	1533	2814	22.32	0.96	28.81	0.00	93.00	0.00	1.09	1.09	0.13	2833.92	2814.00	1.01	1.01	0.01	empty/empty/	|7|13|8	18.89	0.94	0.02	0.00	0.00
1	1	12	21	empty/empty/	492	GS,	M	368	517	0	0	45	27	48	-314	314	0.00	1.00	0.00	0.00	0.00	0	0	37	23	39	-189	189	0.00	1.00	0.00	0.00	0.00	0.00	1.66	1.66	0.73	293.73	189.14	1.55	1.55	0.64	empty/empty/	|7|13|8	0.00	0.00	0.00	0.00	0.00
1	1	13	21	empty/empty/	493	GS,	M	388	519	767	59	44	26	47	342	425	18.53	0.95	2.15	13.00	0.00	656	50	35	22	39	286	370	23.67	0.96	2.15	0.00	13.00	0.00	1.15	1.15	0.20	397.16	370.00	1.07	1.07	0.10	empty/empty/	|7|13|12	21.26	0.95	0.00	0.00	0.00
1	1	14	21	empty/empty/	494	GS,	M	403	514	0	0	45	27	49	-34	34	0.00	1.00	0.00	0.00	0.00	0	0	34	22	38	-23	23	0.00	1.00	0.00	0.00	0.00	0.00	1.47	1.47	0.55	32.65	23.44	1.39	1.39	0.48	empty/empty/	|7|13|12	0.00	0.00	0.00	0.00	0.00
1	1	15	21	empty/empty/	495	GS,	M	427	514	749	75	46	27	50	272	477	27.33	0.96	5.46	10.00	0.00	1648	165	34	22	38	219	1429	118.60	0.99	5.46	0.00	10.00	0.00	0.33	-3.00	-1.58	445.44	1429.00	0.31	-3.21	-1.68	empty/empty/	|7|13|12	86.06	0.97	0.00	0.00	0.00
1	1	16	21	bach1/1505/ok	496		P	443	518	8996	83	41	20	44	2126	6870	26.63	0.96	15.41	108.00	0.00	8184	76	31	17	38	1799	6385	36.88	0.97	15.41	0.00	108.00	0.00	1.08	1.08	0.11	6310.08	6385.00	0.99	-1.01	-0.02	bach1/1505/ok	|7|13|16	32.16	0.97	0.01	0.00	0.00
1	1	17	21	bach1/1505/ok	497		P	461	519	7798	77	43	21	47	2134	5664	22.94	0.96	18.46	101.00	0.00	6460	64	33	17	39	1766	4694	23.11	0.96	18.46	0.00	101.00	0.00	1.21	1.21	0.27	5208.61	4694.00	1.11	1.11	0.15	bach1/1505/ok	|7|13|16	23.03	0.96	0.01	0.00	0.00
1	1	18	21	bach1/1505/ok	498		P	478	518	8435	100	44	22	48	1886	6549	34.01	0.97	13.51	84.00	0.00	7830	93	34	18	39	1549	6281	32.49	0.97	13.51	0.00	84.00	0.00	1.04	1.04	0.06	6017.03	6281.00	0.96	-1.04	-0.06	bach1/1505/ok	|7|13|16	33.26	0.97	0.00	0.00	0.00
1	1	19	21	trpc6/1476	499	GS,	M	496	517	4040	59	44	23	47	1612	2428	16.01	0.94	6.63	69.00	0.00	3585	52	36	19	39	1338	2247	12.41	0.92	6.63	0.00	69.00	0.00	1.08	1.08	0.11	2244.56	2247.00	1.00	-1.00	-0.00	trpc6/1476	|7|13|20	14.32	0.93	0.00	0.00	0.00
1	1	20	21	trpc6/1476	500		P	518	519	6242	67	42	21	47	1978	4264	20.31	0.95	18.50	93.00	0.00	4585	49	32	18	38	1641	2944	20.66	0.95	18.50	0.00	93.00	0.00	1.45	1.45	0.53	3928.08	2944.00	1.33	1.33	0.42	trpc6/1476	|7|13|20	20.49	0.95	0.01	0.00	0.00
1	1	21	21	trpc6/1476	501	GS,	M	533	517	2459	66	47	26	50	967	1492	18.89	0.95	5.96	37.00	0.00	2066	56	38	21	39	777	1289	8.11	0.88	5.96	0.00	37.00	0.00	1.16	1.16	0.21	1383.45	1289.00	1.07	1.07	0.10	trpc6/1476	|7|13|20	14.54	0.91	0.00	0.00	0.00
1	1	22	21	ppox/1344/ok	502		P	553	519	29460	246	41	19	45	2302	27158	88.97	0.99	18.03	120.00	0.00	28103	234	32	16	39	1937	26166	102.42	0.99	18.03	0.00	120.00	0.00	1.04	1.04	0.05	24732.64	26166.00	0.95	-1.06	-0.08	ppox/1344/ok	|7|13|24	95.93	0.99	0.00	0.00	0.00
1	1	23	21	ppox/1344/ok	503		P	571	519	28688	217	42	18	48	2436	26252	72.20	0.99	20.44	132.00	0.00	28214	214	31	15	38	1995	26219	101.04	0.99	20.44	0.00	132.00	0.00	1.00	1.00	0.00	23912.59	26219.00	0.91	-1.10	-0.13	ppox/1344/ok	|7|13|24	87.81	0.99	0.00	0.00	0.00
1	1	24	21	ppox/1344/ok	504		P	589	519	30142	209	36	16	43	2274	27868	76.55	0.99	21.12	144.00	0.00	29667	206	28	14	37	1958	27709	108.74	0.99	21.12	0.00	144.00	0.00	1.01	1.01	0.01	25375.17	27709.00	0.92	-1.09	-0.13	ppox/1344/ok	|7|13|24	94.03	0.99	0.00	0.00	0.00
1	1	1	22	renluc	505	GS,	M	160	536	1075	51	43	25	46	528	547	14.92	0.93	3.50	21.00	0.00	1201	57	37	23	41	485	716	24.59	0.96	3.50	0.00	21.00	0.00	0.76	-1.31	-0.39	510.37	716.00	0.71	-1.40	-0.49	renluc	|8|1|4	20.34	0.94	0.00	0.00	0.00
1	1	2	22	renluc	506		P	180	534	8929	51	36	13	44	2335	6594	12.47	0.92	12.93	174.00	0.00	7066	41	25	11	35	1884	5182	15.29	0.93	12.93	0.00	174.00	0.00	1.27	1.27	0.35	6058.11	5182.00	1.17	1.17	0.23	renluc	|8|1|4	13.95	0.93	0.01	0.00	0.00
1	1	3	22	renluc	507	GS,	M	199	535	0	0	45	27	47	-793	793	0.00	1.00	0.00	0.00	0.00	0	0	34	22	38	-508	508	0.00	1.00	0.00	0.00	0.00	0.00	1.56	1.56	0.64	738.45	508.46	1.45	1.45	0.54	renluc	|8|1|4	0.00	0.00	0.00	0.00	0.00
1	1	4	22	redfp	508		P	219	534	8167	55	39	16	45	2420	5747	13.86	0.93	14.25	148.00	0.00	6223	42	27	13	35	1896	4327	17.26	0.94	14.25	0.00	148.00	0.00	1.33	1.33	0.41	5284.46	4327.00	1.22	1.22	0.29	redfp	|8|1|8	15.65	0.93	0.01	0.00	0.00
1	1	5	22	redfp	509	GS,	M	239	534	2002	74	46	26	49	710	1292	23.16	0.96	5.28	27.00	0.00	1233	46	32	20	37	553	680	21.66	0.95	5.28	0.00	27.00	0.00	1.90	1.90	0.93	1199.07	680.00	1.76	1.76	0.82	redfp	|8|1|8	22.43	0.96	0.00	0.00	0.00
1	1	6	22	redfp	510	GS,	M	256	535	2866	64	43	24	46	1096	1770	20.21	0.95	4.47	45.00	0.00	2217	49	32	20	36	879	1338	21.76	0.95	4.47	0.00	45.00	0.00	1.32	1.32	0.40	1639.48	1338.00	1.23	1.23	0.29	redfp	|8|1|8	21.00	0.95	0.00	0.00	0.00
1	1	7	22	ecfp	511		P	275	532	4509	53	41	21	44	1803	2706	15.17	0.93	23.48	85.00	0.00	3777	44	30	17	36	1447	2330	20.44	0.95	23.48	0.00	85.00	0.00	1.16	1.16	0.22	2499.87	2330.00	1.07	1.07	0.10	ecfp	|8|1|12	18.00	0.94	0.02	0.00	0.00
1	1	8	22	ecfp	512	GS,	M	294	533	3788	61	43	23	46	1446	2342	19.03	0.95	5.05	62.00	0.00	2465	40	33	19	37	1185	1280	14.48	0.93	5.05	0.00	62.00	0.00	1.83	1.83	0.87	2165.54	1280.00	1.69	1.69	0.76	ecfp	|8|1|12	16.91	0.94	0.00	0.00	0.00
1	1	9	22	ecfp	513	SNR1,	M	313	536	8141	56	37	16	41	2318	5823	15.36	0.93	18.64	146.00	0.00	6093	42	27	13	35	1894	4199	17.09	0.94	18.64	0.00	146.00	0.00	1.39	1.39	0.47	5353.90	4199.00	1.28	1.28	0.35	ecfp	|8|1|12	16.25	0.94	0.01	0.00	0.00
1	1	10	22	6i 1:4	514	GS,	M	330	534	3019	59	43	24	48	1241	1778	18.25	0.95	9.28	51.00	0.00	2620	51	32	19	37	989	1631	25.26	0.96	9.28	0.00	51.00	0.00	1.09	1.09	0.12	1646.85	1631.00	1.01	1.01	0.01	6i 1:4	|8|1|16	22.04	0.95	0.01	0.00	0.00
1	1	11	22	6i 1:4	515	GS,	M	350	535	1993	57	43	25	47	863	1130	18.20	0.95	6.10	35.00	0.00	1967	56	33	20	38	712	1255	29.99	0.97	6.10	0.00	35.00	0.00	0.90	-1.11	-0.15	1049.60	1255.00	0.84	-1.20	-0.26	6i 1:4	|8|1|16	24.80	0.95	0.00	0.00	0.00
1	1	12	22	6i 1:4	516	GS,	M	368	536	2754	64	44	25	47	1069	1685	20.34	0.95	7.94	43.00	0.00	2160	50	32	20	38	858	1302	24.30	0.96	7.94	0.00	43.00	0.00	1.29	1.29	0.37	1561.23	1302.00	1.20	1.20	0.26	6i 1:4	|8|1|16	22.40	0.95	0.00	0.00	0.00
1	1	13	22	6i 1:2	517		P	386	537	6820	62	42	20	46	2203	4617	16.89	0.94	22.31	110.00	0.00	6584	60	32	17	38	1835	4749	20.16	0.95	22.31	0.00	110.00	0.00	0.97	-1.03	-0.04	4251.18	4749.00	0.90	-1.12	-0.16	6i 1:2	|8|1|20	18.60	0.95	0.01	0.00	0.00
1	1	14	22	6i 1:2	518		P	406	537	4825	73	44	24	48	1551	3274	24.09	0.96	11.97	66.00	0.00	4645	70	33	19	38	1269	3376	37.11	0.97	11.97	0.00	66.00	0.00	0.97	-1.03	-0.04	3021.03	3376.00	0.89	-1.12	-0.16	6i 1:2	|8|1|20	31.29	0.97	0.00	0.00	0.00
1	1	15	22	6i 1:2	519	GS,	M	422	536	3828	87	44	25	47	1084	2744	32.65	0.97	7.45	44.00	0.00	4103	93	36	21	39	908	3195	29.76	0.97	7.45	0.00	44.00	0.00	0.86	-1.16	-0.22	2534.75	3195.00	0.79	-1.26	-0.33	6i 1:2	|8|1|20	31.23	0.97	0.00	0.00	0.00
1	1	16	22	6i	520		P	442	537	9526	69	39	17	43	2371	7155	19.74	0.95	20.39	138.00	0.00	8640	63	28	14	35	1897	6743	29.45	0.97	20.39	0.00	138.00	0.00	1.06	1.06	0.09	6570.19	6743.00	0.97	-1.03	-0.04	6i	|8|1|24	25.07	0.96	0.01	0.00	0.00
1	1	17	22	6i	521		P	460	537	5867	84	44	23	49	1643	4224	29.03	0.97	12.58	70.00	0.00	6095	87	37	19	39	1355	4740	16.68	0.94	12.58	0.00	70.00	0.00	0.89	-1.12	-0.17	3891.46	4740.00	0.82	-1.22	-0.28	6i	|8|1|24	23.68	0.95	0.00	0.00	0.00
1	1	18	22	6i	522		P	479	537	6331	86	43	23	47	1691	4640	29.52	0.97	13.68	74.00	0.00	6440	87	33	19	38	1391	5049	44.95	0.98	13.68	0.00	74.00	0.00	0.92	-1.09	-0.12	4272.22	5049.00	0.85	-1.18	-0.24	6i	|8|1|24	38.03	0.97	0.00	0.00	0.00
1	1	19	22	firluc 1:4	523		P	496	537	9065	86	43	21	46	2177	6888	27.05	0.96	17.21	105.00	0.00	9744	93	32	17	38	1777	7967	46.79	0.98	17.21	0.00	105.00	0.00	0.86	-1.16	-0.21	6326.51	7967.00	0.79	-1.26	-0.33	firluc 1:4	|8|5|4	38.21	0.97	0.01	0.00	0.00
1	1	20	22	firluc 1:4	524		P	514	537	9308	85	41	20	46	2183	7125	27.25	0.96	17.95	109.00	0.00	9690	89	34	17	37	1818	7872	20.17	0.95	17.95	0.00	109.00	0.00	0.91	-1.10	-0.14	6542.81	7872.00	0.83	-1.20	-0.27	firluc 1:4	|8|5|4	23.97	0.96	0.01	0.00	0.00
1	1	21	22	firluc 1:4	525		P	532	537	9032	98	41	21	46	1924	7108	36.27	0.97	14.55	92.00	0.00	9159	100	32	18	39	1633	7526	54.77	0.98	14.55	0.00	92.00	0.00	0.94	-1.06	-0.08	6527.30	7526.00	0.87	-1.15	-0.21	firluc 1:4	|8|5|4	46.45	0.98	0.00	0.00	0.00
1	1	22	22	firluc 1:2	526		P	553	537	14604	149	45	22	50	2149	12455	51.78	0.98	18.05	98.00	0.00	13924	142	33	18	39	1722	12202	57.33	0.98	18.05	0.00	98.00	0.00	1.02	1.02	0.03	11397.72	12202.00	0.93	-1.07	-0.10	firluc 1:2	|8|5|8	54.63	0.98	0.00	0.00	0.00
1	1	23	22	firluc 1:2	527		P	572	538	13147	113	38	19	44	2157	10990	42.21	0.98	15.40	116.00	0.00	14209	122	30	16	37	1831	12378	65.50	0.98	15.40	0.00	116.00	0.00	0.89	-1.13	-0.17	10064.89	12378.00	0.81	-1.23	-0.30	firluc 1:2	|8|5|8	55.10	0.98	0.00	0.00	0.00
1	1	24	22	firluc 1:2	528		P	589	538	15254	104	38	17	46	2412	12842	33.61	0.97	23.90	146.00	0.00	14120	97	29	14	36	2001	12119	44.75	0.98	23.90	0.00	146.00	0.00	1.06	1.06	0.08	11749.63	12119.00	0.97	-1.03	-0.04	firluc 1:2	|8|5|8	39.57	0.97	0.01	0.00	0.00
1	1	1	23	firluc	529		P	165	554	14175	128	41	20	45	2177	11998	44.66	0.98	12.10	111.00	0.00	16159	146	31	16	37	1815	14344	79.52	0.99	12.10	0.00	111.00	0.00	0.84	-1.20	-0.26	10982.06	14344.00	0.77	-1.31	-0.39	firluc	|8|5|12	64.49	0.98	0.00	0.00	0.00
1	1	2	23	firluc	530	SNR1,	M	182	553	12363	136	38	20	41	1810	10553	58.65	0.98	14.16	91.00	0.00	16387	180	31	17	38	1577	14810	113.23	0.99	14.16	0.00	91.00	0.00	0.71	-1.40	-0.49	9667.11	14810.00	0.65	-1.53	-0.62	firluc	|8|5|12	90.17	0.99	0.00	0.00	0.00
1	1	3	23	firluc	531		P	200	553	13685	118	40	19	46	2228	11457	41.24	0.98	20.27	116.00	0.00	17142	148	29	15	35	1767	15375	82.68	0.99	20.27	0.00	116.00	0.00	0.75	-1.34	-0.42	10489.87	15375.00	0.68	-1.47	-0.55	firluc	|8|5|12	65.33	0.98	0.00	0.00	0.00
1	1	4	23	cat 1:4	532		P	221	555	5380	76	42	22	44	1587	3793	25.58	0.96	10.62	71.00	0.00	6130	86	31	18	36	1293	4837	50.73	0.98	10.62	0.00	71.00	0.00	0.78	-1.28	-0.35	3496.73	4837.00	0.72	-1.38	-0.47	cat 1:4	|8|5|16	40.17	0.97	0.00	0.00	0.00
1	1	5	23	cat 1:4	533		P	239	555	5700	85	42	23	46	1535	4165	30.68	0.97	10.75	67.00	0.00	6570	98	31	18	36	1231	5339	61.10	0.98	10.75	0.00	67.00	0.00	0.78	-1.28	-0.36	3837.44	5339.00	0.72	-1.39	-0.48	cat 1:4	|8|5|16	48.34	0.97	0.00	0.00	0.00
1	1	6	23	cat 1:4	534		P	256	554	6391	74	40	21	45	1821	4570	26.00	0.96	12.23	86.00	0.00	7075	82	31	17	37	1495	5580	46.60	0.98	12.23	0.00	86.00	0.00	0.82	-1.22	-0.29	4208.17	5580.00	0.75	-1.33	-0.41	cat 1:4	|8|5|16	37.73	0.97	0.00	0.00	0.00
1	1	7	23	cat 1:2	535		P	275	554	10899	95	40	19	45	2173	8726	32.42	0.97	19.64	115.00	0.00	11492	100	29	15	36	1780	9712	55.10	0.98	19.64	0.00	115.00	0.00	0.90	-1.11	-0.15	8002.92	9712.00	0.82	-1.21	-0.28	cat 1:2	|8|5|20	45.20	0.97	0.01	0.00	0.00
1	1	8	23	cat 1:2	536		P	294	555	9757	90	37	19	44	2014	7743	34.89	0.97	15.78	108.00	0.00	10584	98	30	16	37	1767	8817	52.41	0.98	15.78	0.00	108.00	0.00	0.88	-1.14	-0.19	7106.65	8817.00	0.81	-1.24	-0.31	cat 1:2	|8|5|20	44.52	0.98	0.00	0.00	0.00
1	1	9	23	cat 1:2	537		P	312	554	9315	108	42	22	46	1858	7457	39.41	0.97	14.28	86.00	0.00	9936	116	31	17	37	1495	8441	70.47	0.99	14.28	0.00	86.00	0.00	0.88	-1.13	-0.18	6845.75	8441.00	0.81	-1.23	-0.30	cat 1:2	|8|5|20	57.10	0.98	0.00	0.00	0.00
1	1	10	23	cat	538		P	330	555	12699	127	41	20	46	2037	10662	48.27	0.98	15.23	100.00	0.00	14412	144	31	17	37	1688	12724	84.23	0.99	15.23	0.00	100.00	0.00	0.84	-1.19	-0.26	9766.34	12724.00	0.77	-1.30	-0.38	cat	|8|5|24	68.65	0.98	0.00	0.00	0.00
1	1	11	23	cat	539		P	349	555	13796	121	39	19	43	2140	11656	43.16	0.98	18.67	114.00	0.00	15394	135	31	16	38	1838	13556	72.91	0.99	18.67	0.00	114.00	0.00	0.86	-1.16	-0.22	10670.93	13556.00	0.79	-1.27	-0.35	cat	|8|5|24	59.91	0.98	0.00	0.00	0.00
1	1	12	23	cat	540		P	369	555	16692	136	41	19	47	2337	14355	46.13	0.98	17.87	123.00	0.00	19153	156	30	15	37	1894	17259	85.19	0.99	17.87	0.00	123.00	0.00	0.83	-1.20	-0.27	13124.86	17259.00	0.76	-1.31	-0.40	cat	|8|5|24	68.51	0.98	0.00	0.00	0.00
1	1	13	23	fad6 1:4	541	GS,	M	384	554	826	69	44	26	46	316	510	24.23	0.96	6.90	12.00	0.00	575	48	34	22	39	263	312	22.66	0.96	6.90	0.00	12.00	0.00	1.63	1.63	0.71	476.06	312.00	1.53	1.53	0.61	fad6 1:4	|8|9|4	23.46	0.96	0.00	0.00	0.00
1	1	14	23	fad6 1:4	542	GS,	M	404	552	1698	59	46	26	50	762	936	16.86	0.94	2.95	29.00	0.00	1499	52	35	21	39	621	878	22.87	0.96	2.95	0.00	29.00	0.00	1.07	1.07	0.09	870.42	878.00	0.99	-1.01	-0.01	fad6 1:4	|8|9|4	20.09	0.95	0.00	0.00	0.00
1	1	15	23	fad6 1:4	543	GS,	M	421	551	1010	53	47	27	49	517	493	13.75	0.93	3.16	19.00	0.00	830	44	34	22	39	413	417	18.23	0.95	3.16	0.00	19.00	0.00	1.18	1.18	0.24	460.28	417.00	1.10	1.10	0.14	fad6 1:4	|8|9|4	16.15	0.94	0.00	0.00	0.00
1	1	16	23	fad6 1:2	544	GS,	M	440	555	2357	59	45	25	47	1001	1356	17.24	0.94	8.07	40.00	0.00	2110	53	33	20	38	813	1297	26.25	0.96	8.07	0.00	40.00	0.00	1.05	1.05	0.06	1258.09	1297.00	0.97	-1.03	-0.04	fad6 1:2	|8|9|8	22.21	0.95	0.00	0.00	0.00
1	1	17	23	fad6 1:2	545	GS,	M	459	555	1143	57	47	27	50	543	600	16.01	0.94	3.44	20.00	0.00	1007	50	34	21	39	429	578	24.78	0.96	3.44	0.00	20.00	0.00	1.04	1.04	0.05	559.50	578.00	0.97	-1.03	-0.05	fad6 1:2	|8|9|8	20.86	0.95	0.00	0.00	0.00
1	1	18	23	fad6 1:2	546	GS,	M	480	554	1999	62	46	26	49	832	1167	18.80	0.95	6.38	32.00	0.00	1490	47	34	21	39	670	820	17.11	0.94	6.38	0.00	32.00	0.00	1.42	1.42	0.51	1083.75	820.00	1.32	1.32	0.40	fad6 1:2	|8|9|8	17.97	0.94	0.00	0.00	0.00
1	1	19	23	fad6	547	GS,	M	495	555	3334	63	45	25	50	1330	2004	18.59	0.95	4.36	53.00	0.00	2935	55	33	20	38	1051	1884	25.67	0.96	4.36	0.00	53.00	0.00	1.06	1.06	0.09	1854.80	1884.00	0.98	-1.02	-0.02	fad6	|8|9|12	22.41	0.95	0.00	0.00	0.00
1	1	20	23	fad6	548	GS,	M	513	550	0	0	44	27	46	-162	162	0.00	1.00	0.00	0.00	0.00	0	0	35	23	39	-110	110	0.00	1.00	0.00	0.00	0.00	0.00	1.47	1.47	0.55	152.02	110.07	1.38	1.38	0.47	fad6	|8|9|12	0.00	0.00	0.00	0.00	0.00
1	1	21	23	fad6	549	GS,	M	532	554	0	0	46	28	49	-162	162	0.00	1.00	0.00	0.00	0.00	0	0	35	23	40	-110	110	0.00	1.00	0.00	0.00	0.00	0.00	1.47	1.47	0.55	152.02	110.07	1.38	1.38	0.47	fad6	|8|9|12	0.00	0.00	0.00	0.00	0.00
1	1	22	23	egfp	550	GS,	M	552	554	4258	69	45	24	49	1498	2760	20.25	0.95	6.80	62.00	0.00	4510	73	37	20	39	1225	3285	12.96	0.92	6.80	0.00	62.00	0.00	0.84	-1.19	-0.25	2549.44	3285.00	0.78	-1.29	-0.37	egfp	|8|9|16	17.00	0.94	0.00	0.00	0.00
1	1	23	23	egfp	551	GS,	M	572	553	699	54	44	26	48	344	355	15.63	0.94	2.15	13.00	0.00	553	43	37	22	39	285	268	5.78	0.83	2.15	0.00	13.00	0.00	1.32	1.32	0.41	332.12	268.00	1.24	1.24	0.31	egfp	|8|9|16	11.78	0.87	0.00	0.00	0.00
1	1	24	23	egfp	552	GS,	M	593	553	0	0	47	28	49	-34	34	0.00	1.00	0.00	0.00	0.00	0	0	35	23	40	-69	69	0.00	1.00	0.00	0.00	0.00	0.00	0.49	-2.04	-1.03	32.35	69.50	0.47	-2.15	-1.10	egfp	|8|9|16	0.00	0.00	0.00	0.00	0.00
1	1	1	24	8h	553	GS,	M	160	570	1308	57	45	26	48	599	709	17.14	0.94	4.47	23.00	0.00	1359	59	37	23	42	529	830	26.00	0.96	4.47	0.00	23.00	0.00	0.85	-1.17	-0.23	660.46	830.00	0.80	-1.26	-0.33	8h	|8|9|20	22.02	0.95	0.00	0.00	0.00
1	1	2	24	8h	554		P	180	572	5445	56	40	20	44	1964	3481	16.36	0.94	29.00	98.00	0.00	4641	47	29	16	35	1589	3052	21.92	0.95	29.00	0.00	98.00	0.00	1.14	1.14	0.19	3210.81	3052.00	1.05	1.05	0.07	8h	|8|9|20	19.34	0.95	0.02	0.00	0.00
1	1	3	24	8h	555	SNR2,	M	201	575	6664	54	40	18	44	2269	4395	13.44	0.93	18.69	124.00	0.00	5146	42	34	15	36	1889	3257	5.72	0.83	18.69	0.00	124.00	0.00	1.35	1.35	0.43	4048.00	3257.00	1.24	1.24	0.31	8h	|8|9|20	10.33	0.87	0.01	0.00	0.00
1	1	4	24	2xssc	556	GS,	M	218	570	1087	54	44	26	48	521	566	15.82	0.94	3.84	20.00	0.00	919	46	34	21	38	423	496	19.12	0.95	3.84	0.00	20.00	0.00	1.14	1.14	0.19	527.99	496.00	1.06	1.06	0.09	2xssc	|8|9|24	17.55	0.94	0.00	0.00	0.00
1	1	5	24	2xssc	557	GS,	M	239	571	0	0	45	27	49	-54	54	0.00	1.00	0.00	0.00	0.00	0	0	34	22	38	-39	39	0.00	1.00	0.00	0.00	0.00	0.00	1.38	1.38	0.46	50.81	38.91	1.31	1.31	0.38	2xssc	|8|9|24	0.00	0.00	0.00	0.00	0.00
1	1	6	24	2xssc	558	GS,	M	254	569	0	0	46	27	49	-54	54	0.00	1.00	0.00	0.00	0.00	0	0	36	22	37	-39	39	0.00	1.00	0.00	0.00	0.00	0.00	1.38	1.38	0.46	50.81	38.91	1.31	1.31	0.38	2xssc	|8|9|24	0.00	0.00	0.00	0.00	0.00
1	1	7	24	cytp450 1:4	559	GS,	M	279	571	526	48	45	27	48	292	234	12.39	0.92	6.46	11.00	0.00	529	48	33	21	37	233	296	23.96	0.96	6.46	0.00	11.00	0.00	0.79	-1.26	-0.34	219.48	296.00	0.74	-1.35	-0.43	cytp450 1:4	|8|13|4	19.07	0.94	0.01	0.00	0.00
1	1	8	24	cytp450 1:4	560	GS,	M	292	572	3105	58	42	24	45	1272	1833	17.94	0.94	6.15	54.00	0.00	2374	44	33	20	38	1064	1310	18.53	0.95	6.15	0.00	54.00	0.00	1.40	1.40	0.48	1697.47	1310.00	1.30	1.30	0.37	cytp450 1:4	|8|13|4	18.24	0.95	0.00	0.00	0.00
1	1	9	24	cytp450 1:4	561		P	314	575	6765	54	39	18	44	2242	4523	15.02	0.93	19.30	125.00	0.00	5630	45	28	14	35	1797	3833	20.15	0.95	19.30	0.00	125.00	0.00	1.18	1.18	0.24	4165.16	3833.00	1.09	1.09	0.12	cytp450 1:4	|8|13|4	17.77	0.94	0.01	0.00	0.00
1	1	10	24	cytp450 1:2	562	GS,	M	333	572	2678	61	44	25	48	1093	1585	18.91	0.95	7.73	44.00	0.00	2238	51	32	20	38	875	1363	25.22	0.96	7.73	0.00	44.00	0.00	1.16	1.16	0.22	1469.13	1363.00	1.08	1.08	0.11	cytp450 1:2	|8|13|8	22.29	0.95	0.00	0.00	0.00
1	1	11	24	cytp450 1:2	563		P	350	574	3800	59	42	23	47	1476	2324	18.20	0.95	10.60	64.00	0.00	3124	49	34	19	39	1247	1877	18.66	0.95	10.60	0.00	64.00	0.00	1.24	1.24	0.31	2149.00	1877.00	1.14	1.14	0.20	cytp450 1:2	|8|13|8	18.43	0.95	0.01	0.00	0.00
1	1	12	24	cytp450 1:2	564		P	368	572	2812	57	43	24	47	1175	1637	17.85	0.94	10.31	49.00	0.00	2348	48	33	20	39	988	1360	21.31	0.95	10.31	0.00	49.00	0.00	1.20	1.20	0.27	1517.03	1360.00	1.12	1.12	0.16	cytp450 1:2	|8|13|8	19.65	0.95	0.01	0.00	0.00
1	1	13	24	cytp450	565		P	388	573	8339	61	38	17	43	2287	6052	17.61	0.94	26.53	136.00	0.00	6644	49	28	14	36	1899	4745	20.86	0.95	26.53	0.00	136.00	0.00	1.28	1.28	0.35	5563.12	4745.00	1.17	1.17	0.23	cytp450	|8|13|12	19.30	0.95	0.02	0.00	0.00
1	1	14	24	cytp450	566		P	406	573	6225	64	43	22	47	2089	4136	18.15	0.94	16.73	97.00	0.00	5187	53	32	17	38	1682	3505	22.32	0.96	16.73	0.00	97.00	0.00	1.18	1.18	0.24	3810.89	3505.00	1.09	1.09	0.12	cytp450	|8|13|12	20.34	0.95	0.01	0.00	0.00
1	1	15	24	cytp450	567	GS,	M	421	570	1295	59	47	27	49	591	704	16.60	0.94	2.21	22.00	0.00	1057	48	34	21	39	467	590	21.84	0.95	2.21	0.00	22.00	0.00	1.19	1.19	0.25	655.83	590.00	1.11	1.11	0.15	cytp450	|8|13|12	19.40	0.95	0.00	0.00	0.00
1	1	16	24	15b	568	GS,	M	442	572	1176	69	46	27	50	460	716	23.33	0.96	2.51	17.00	0.00	807	47	34	22	39	366	441	19.79	0.95	2.51	0.00	17.00	0.00	1.62	1.62	0.70	666.94	441.00	1.51	1.51	0.60	15b	|8|13|16	21.63	0.95	0.00	0.00	0.00
1	1	17	24	15b	569		P	460	575	8389	57	40	17	44	2439	5950	14.31	0.93	27.01	147.00	0.00	7093	48	26	13	36	1890	5203	21.15	0.95	27.01	0.00	147.00	0.00	1.14	1.14	0.19	5469.94	5203.00	1.05	1.05	0.07	15b	|8|13|16	18.06	0.94	0.02	0.00	0.00
1	1	18	24	15b	570	GS,	M	480	572	961	96	44	27	49	265	696	40.41	0.98	5.46	10.00	0.00	899	90	35	22	40	222	677	57.63	0.98	5.46	0.00	10.00	0.00	1.03	1.03	0.04	648.42	677.00	0.96	-1.04	-0.06	15b	|8|13|16	49.77	0.98	0.00	0.00	0.00
1	1	19	24	kanr	571	GS,	M	499	574	2084	69	46	26	49	790	1294	22.71	0.96	5.27	30.00	0.00	1512	50	34	21	40	642	870	23.45	0.96	5.27	0.00	30.00	0.00	1.49	1.49	0.57	1200.92	870.00	1.38	1.38	0.47	kanr	|8|13|20	23.08	0.96	0.00	0.00	0.00
1	1	20	24	kanr	572	GS,	M	514	574	2436	70	45	26	49	905	1531	22.61	0.96	3.15	35.00	0.00	1749	50	34	21	40	738	1011	22.81	0.96	3.15	0.00	35.00	0.00	1.51	1.51	0.60	1419.38	1011.00	1.40	1.40	0.49	kanr	|8|13|20	22.71	0.96	0.00	0.00	0.00
1	1	21	24	kanr	573		P	534	575	4119	61	44	24	48	1603	2516	17.76	0.94	11.21	68.00	0.00	3478	51	33	19	39	1296	2182	23.30	0.96	11.21	0.00	68.00	0.00	1.15	1.15	0.21	2325.39	2182.00	1.07	1.07	0.09	kanr	|8|13|20	20.71	0.95	0.01	0.00	0.00
1	1	22	24	mllas	574		P	551	575	3979	63	45	24	49	1511	2468	17.47	0.94	14.61	63.00	0.00	3058	49	34	20	39	1239	1819	20.41	0.95	14.61	0.00	63.00	0.00	1.36	1.36	0.44	2281.30	1819.00	1.25	1.25	0.33	mllas	|8|13|24	19.00	0.95	0.01	0.00	0.00
1	1	23	24	mllas	575	GS,	M	572	570	694	53	46	27	48	352	342	14.65	0.93	8.00	13.00	0.00	559	43	34	22	39	285	274	17.70	0.94	8.00	0.00	13.00	0.00	1.25	1.25	0.32	320.03	274.00	1.17	1.17	0.22	mllas	|8|13|24	16.25	0.94	0.01	0.00	0.00
1	1	24	24	mllas	576		P	590	572	3851	58	43	23	46	1544	2307	16.88	0.94	15.33	66.00	0.00	4336	66	34	20	40	1295	3041	32.63	0.97	15.33	0.00	66.00	0.00	0.76	-1.32	-0.40	2133.37	3041.00	0.70	-1.43	-0.51	mllas	|8|13|24	25.98	0.95	0.01	0.00	0.00
2	1	1	1	mpp1/578/ok	577		P	613	146	9222	91	42	21	46	2114	7108	30.23	0.97	15.27	101.00	0.00	7305	72	31	17	37	1690	5615	36.27	0.97	15.27	0.00	101.00	0.00	1.27	1.27	0.34	6527.30	5615.00	1.16	1.16	0.22	mpp1/578/ok	|1|2|4	33.38	0.97	0.01	0.00	0.00
2	1	2	1	mpp1/578/ok	578	SNR2,	M	632	146	11458	84	38	17	46	2331	9127	27.08	0.96	18.06	137.00	0.00	10094	74	27	14	35	1866	8228	37.34	0.97	18.06	0.00	137.00	0.00	1.11	1.11	0.15	8368.36	8228.00	1.02	1.02	0.02	mpp1/578/ok	|1|2|4	32.62	0.97	0.01	0.00	0.00
2	1	3	1	mpp1/578/ok	579	SNR2,	M	651	146	12224	83	37	16	45	2347	9877	25.71	0.96	23.26	148.00	0.00	9718	66	27	13	35	1896	7822	31.06	0.97	23.26	0.00	148.00	0.00	1.26	1.26	0.34	9051.58	7822.00	1.16	1.16	0.21	mpp1/578/ok	|1|2|4	28.51	0.96	0.01	0.00	0.00
2	1	4	1	tfr2/826/ok	580		P	669	146	6973	74	42	21	47	2003	4970	23.17	0.96	15.04	94.00	0.00	5804	62	31	17	37	1619	4185	29.28	0.97	15.04	0.00	94.00	0.00	1.19	1.19	0.25	4574.11	4185.00	1.09	1.09	0.13	tfr2/826/ok	|1|2|8	26.40	0.96	0.01	0.00	0.00
2	1	5	1	tfr2/826/ok	581		P	687	146	6355	78	42	22	47	1794	4561	26.21	0.96	12.41	82.00	0.00	5161	63	31	18	38	1465	3696	30.77	0.97	12.41	0.00	82.00	0.00	1.23	1.23	0.30	4199.93	3696.00	1.14	1.14	0.18	tfr2/826/ok	|1|2|8	28.58	0.96	0.00	0.00	0.00
2	1	6	1	tfr2/826/ok	582		P	706	146	6905	73	43	22	47	2035	4870	22.12	0.95	14.98	94.00	0.00	5734	61	32	17	38	1638	4096	25.25	0.96	14.98	0.00	94.00	0.00	1.19	1.19	0.25	4482.65	4096.00	1.09	1.09	0.13	tfr2/826/ok	|1|2|8	23.74	0.96	0.01	0.00	0.00
2	1	7	1	gpx4/800/ok	583		P	724	146	27249	225	40	19	46	2280	24969	84.31	0.99	17.09	121.00	0.00	32244	266	30	16	38	1893	30351	147.46	0.99	17.09	0.00	121.00	0.00	0.82	-1.22	-0.28	22750.99	30351.00	0.75	-1.33	-0.42	gpx4/800/ok	|1|2|12	120.11	0.99	0.00	0.00	0.00
2	1	8	1	gpx4/800/ok	584		P	743	146	33239	275	40	19	44	2252	30987	104.22	0.99	17.46	121.00	0.00	37245	308	29	15	37	1842	35403	183.14	0.99	17.46	0.00	121.00	0.00	0.88	-1.14	-0.19	28196.59	35403.00	0.80	-1.26	-0.33	gpx4/800/ok	|1|2|12	149.00	0.99	0.00	0.00	0.00
2	1	9	1	gpx4/800/ok	585		P	760	146	27626	225	39	18	45	2265	25361	85.00	0.99	18.14	123.00	0.00	30976	252	30	15	37	1887	29089	137.50	0.99	18.14	0.00	123.00	0.00	0.87	-1.15	-0.20	23105.94	29089.00	0.79	-1.26	-0.33	gpx4/800/ok	|1|2|12	114.30	0.99	0.00	0.00	0.00
2	1	10	1	slc31a2/570/ok	586		P	779	145	18202	146	39	18	43	2260	15942	52.20	0.98	17.31	125.00	0.00	17102	137	30	15	37	1894	15208	67.93	0.99	17.31	0.00	125.00	0.00	1.05	1.05	0.07	14566.38	15208.00	0.96	-1.04	-0.06	slc31a2/570/ok	|1|2|16	60.58	0.98	0.00	0.00	0.00
2	1	11	1	slc31a2/570/ok	587	SNR1,	M	797	146	17776	137	39	18	42	2298	15478	45.11	0.98	19.56	130.00	0.00	16758	129	30	15	37	1927	14831	59.62	0.98	19.56	0.00	130.00	0.00	1.04	1.04	0.06	14145.01	14831.00	0.95	-1.05	-0.07	slc31a2/570/ok	|1|2|16	52.86	0.98	0.00	0.00	0.00
2	1	12	1	slc31a2/570/ok	588	SNR2,	M	817	147	18746	119	37	15	43	2354	16392	37.62	0.97	26.14	157.00	0.00	17769	113	26	12	35	1897	15872	54.75	0.98	26.14	0.00	157.00	0.00	1.03	1.03	0.05	14974.96	15872.00	0.94	-1.06	-0.08	slc31a2/570/ok	|1|2|16	46.97	0.98	0.01	0.00	0.00
2	1	13	1	empty/empty/	589	GS,	M	836	145	1494	55	47	27	50	721	773	14.64	0.93	2.51	27.00	0.00	1342	50	33	21	38	563	779	22.77	0.96	2.51	0.00	27.00	0.00	0.99	-1.01	-0.01	719.69	779.00	0.92	-1.08	-0.11	empty/empty/	|1|2|20	19.14	0.94	0.00	0.00	0.00
2	1	14	1	empty/empty/	590	GS,	M	852	146	1912	66	45	26	48	752	1160	21.17	0.95	5.91	29.00	0.00	1349	47	33	21	38	599	750	21.41	0.95	5.91	0.00	29.00	0.00	1.55	1.55	0.63	1077.29	750.00	1.44	1.44	0.52	empty/empty/	|1|2|20	21.29	0.95	0.00	0.00	0.00
2	1	15	1	empty/empty/	591		P	870	145	4406	86	44	25	48	1256	3150	31.88	0.97	10.97	51.00	0.00	3275	64	33	20	38	1013	2262	29.07	0.97	10.97	0.00	51.00	0.00	1.39	1.39	0.48	2907.30	2262.00	1.29	1.29	0.36	empty/empty/	|1|2|20	30.51	0.97	0.00	0.00	0.00
2	1	16	1	empty/empty/	592	GS,	M	894	143	2286	56	45	26	48	1046	1240	15.60	0.94	4.71	41.00	0.00	1948	48	35	21	39	847	1101	14.21	0.93	4.71	0.00	41.00	0.00	1.13	1.13	0.17	1151.10	1101.00	1.05	1.05	0.06	empty/empty/	|1|2|24	14.92	0.93	0.00	0.00	0.00
2	1	17	1	empty/empty/	593		P	905	149	5507	63	42	22	46	1885	3622	18.67	0.95	18.08	87.00	0.00	4376	50	33	19	40	1610	2766	19.21	0.95	18.08	0.00	87.00	0.00	1.31	1.31	0.39	3340.04	2766.00	1.21	1.21	0.27	empty/empty/	|1|2|24	18.94	0.95	0.01	0.00	0.00
2	1	18	1	empty/empty/	594	GS,	M	928	145	3160	62	45	25	49	1262	1898	18.49	0.95	5.16	51.00	0.00	2904	57	33	20	39	1016	1888	27.73	0.96	5.16	0.00	51.00	0.00	1.01	1.01	0.01	1757.28	1888.00	0.93	-1.07	-0.10	empty/empty/	|1|2|24	23.56	0.95	0.00	0.00	0.00
2	1	19	1	slc11a1/584/ok	595		P	947	148	16901	159	44	21	50	2230	14671	54.90	0.98	15.97	106.00	0.00	19541	184	32	17	39	1803	17738	99.40	0.99	15.97	0.00	106.00	0.00	0.83	-1.21	-0.27	13411.96	17738.00	0.76	-1.32	-0.40	slc11a1/584/ok	|1|6|4	80.29	0.99	0.00	0.00	0.00
2	1	20	1	slc11a1/584/ok	596		P	965	147	19246	150	41	19	47	2380	16866	50.86	0.98	19.59	128.00	0.00	19854	155	34	16	40	2033	17821	51.74	0.98	19.59	0.00	128.00	0.00	0.95	-1.06	-0.08	15405.26	17821.00	0.86	-1.16	-0.21	slc11a1/584/ok	|1|6|4	51.30	0.98	0.00	0.00	0.00
2	1	21	1	slc11a1/584/ok	597		P	982	147	18124	168	43	21	49	2254	15870	61.09	0.98	16.25	108.00	0.00	21354	198	33	17	40	1869	19485	102.47	0.99	16.25	0.00	108.00	0.00	0.81	-1.23	-0.30	14501.00	19485.00	0.74	-1.34	-0.43	slc11a1/584/ok	|1|6|4	84.35	0.99	0.00	0.00	0.00
2	1	22	1	actb/508/ok	598		P	1002	147	224750	1827	42	19	45	2346	222404	700.21	1.00	17.53	123.00	0.00	155654	1265	31	16	38	1943	153711	721.29	1.00	17.53	0.00	123.00	0.00	1.45	1.45	0.53	199915.63	153711.00	1.30	1.30	0.38	actb/508/ok	|1|6|8	710.83	1.00	0.00	0.00	0.00
2	1	23	1	actb/508/ok	599		P	1020	148	240933	1772	43	19	52	2533	238400	624.79	1.00	17.54	136.00	0.00	148399	1091	32	15	39	2060	146339	505.70	1.00	17.54	0.00	136.00	0.00	1.63	1.63	0.70	214201.83	146339.00	1.46	1.46	0.55	actb/508/ok	|1|6|8	568.37	1.00	0.00	0.00	0.00
2	1	24	1	actb/508/ok	600		P	1038	148	233102	1689	42	18	49	2498	230604	604.98	1.00	19.08	138.00	0.00	134586	975	31	15	38	2039	132547	435.69	1.00	19.08	0.00	138.00	0.00	1.74	1.74	0.80	207239.91	132547.00	1.56	1.56	0.64	actb/508/ok	|1|6|8	527.17	1.00	0.00	0.00	0.00
2	1	1	2	bcl10/805/ok	601	SNR2,	M	613	164	17092	116	39	16	46	2425	14667	36.24	0.97	22.04	147.00	0.00	15091	103	33	13	35	1941	13150	14.52	0.93	22.04	0.00	147.00	0.00	1.12	1.12	0.16	13408.33	13150.00	1.02	1.02	0.03	bcl10/805/ok	|1|6|12	27.61	0.95	0.01	0.00	0.00
2	1	2	2	bcl10/805/ok	602	SNR2,	M	631	163	17264	112	39	16	46	2466	14798	33.86	0.97	19.94	154.00	0.00	16032	104	26	12	35	1890	14142	53.33	0.98	19.94	0.00	154.00	0.00	1.05	1.05	0.07	13527.34	14142.00	0.96	-1.05	-0.06	bcl10/805/ok	|1|6|12	44.67	0.98	0.01	0.00	0.00
2	1	3	2	bcl10/805/ok	603		P	650	164	16228	113	41	17	46	2488	13740	33.95	0.97	15.48	143.00	0.00	14690	103	28	14	37	1960	12730	50.19	0.98	15.48	0.00	143.00	0.00	1.08	1.08	0.11	12565.97	12730.00	0.99	-1.01	-0.02	bcl10/805/ok	|1|6|12	42.85	0.97	0.00	0.00	0.00
2	1	4	2	oaz2/658/ok	604		P	668	163	30007	246	41	19	48	2333	27674	89.52	0.99	17.95	122.00	0.00	33151	272	30	15	38	1884	31267	152.95	0.99	17.95	0.00	122.00	0.00	0.89	-1.13	-0.18	25199.61	31267.00	0.81	-1.24	-0.31	oaz2/658/ok	|1|6|16	125.31	0.99	0.00	0.00	0.00
2	1	5	2	oaz2/658/ok	605	SNR1,	M	687	164	28730	218	39	18	42	2314	26416	75.34	0.99	18.73	132.00	0.00	28594	217	29	14	36	1898	26696	121.37	0.99	18.73	0.00	132.00	0.00	0.99	-1.01	-0.02	24061.04	26696.00	0.90	-1.11	-0.15	oaz2/658/ok	|1|6|16	101.01	0.99	0.00	0.00	0.00
2	1	6	2	oaz2/658/ok	606		P	705	164	24240	211	42	20	46	2272	21968	77.46	0.99	17.25	115.00	0.00	27185	236	32	16	38	1867	25318	118.43	0.99	17.25	0.00	115.00	0.00	0.87	-1.15	-0.20	20032.49	25318.00	0.79	-1.26	-0.34	oaz2/658/ok	|1|6|16	100.06	0.99	0.00	0.00	0.00
2	1	7	2	empty/empty/	607	GS,	M	721	164	860	61	45	27	47	372	488	19.88	0.95	2.23	14.00	0.00	653	47	34	22	39	303	350	21.78	0.95	2.23	0.00	14.00	0.00	1.39	1.39	0.48	455.65	350.00	1.30	1.30	0.38	empty/empty/	|1|6|20	20.85	0.95	0.00	0.00	0.00
2	1	8	2	empty/empty/	608	SNR2,	M	741	161	7254	57	40	18	46	2330	4924	15.05	0.93	26.84	127.00	0.00	7607	60	27	14	35	1806	5801	29.86	0.97	26.84	0.00	127.00	0.00	0.85	-1.18	-0.24	4532.04	5801.00	0.78	-1.28	-0.36	empty/empty/	|1|6|20	23.64	0.95	0.02	0.00	0.00
2	1	9	2	empty/empty/	609		P	758	164	5461	56	42	21	45	2040	3421	15.36	0.93	21.63	98.00	0.00	4649	47	29	16	36	1594	3055	22.41	0.96	21.63	0.00	98.00	0.00	1.12	1.12	0.16	3155.81	3055.00	1.03	1.03	0.05	empty/empty/	|1|6|20	19.21	0.94	0.01	0.00	0.00
2	1	10	2	empty/empty/	610		P	782	164	6533	62	43	21	47	2186	4347	16.69	0.94	30.76	106.00	0.00	5370	51	29	16	36	1667	3703	24.49	0.96	30.76	0.00	106.00	0.00	1.17	1.17	0.23	4004.07	3703.00	1.08	1.08	0.11	empty/empty/	|1|6|24	20.96	0.95	0.02	0.00	0.00
2	1	11	2	empty/empty/	611	GS,	M	800	161	0	0	46	28	50	-391	391	0.00	1.00	0.00	0.00	0.00	0	0	33	22	38	-227	227	0.00	1.00	0.00	0.00	0.00	0.00	1.72	1.72	0.78	365.21	226.77	1.61	1.61	0.69	empty/empty/	|1|6|24	0.00	0.00	0.00	0.00	0.00
2	1	12	2	empty/empty/	612	GS,	M	819	166	634	53	48	28	50	337	297	13.19	0.92	7.53	12.00	0.00	545	45	36	22	39	265	280	14.35	0.93	7.53	0.00	12.00	0.00	1.06	1.06	0.09	278.16	280.00	0.99	-1.01	-0.01	empty/empty/	|1|6|24	13.78	0.93	0.01	0.00	0.00
2	1	13	2	prnp/588/ok	613	SNR2,	M	832	165	12701	86	39	17	47	2441	10260	25.37	0.96	24.58	147.00	0.00	11223	76	28	13	35	1927	9296	33.38	0.97	24.58	0.00	147.00	0.00	1.10	1.10	0.14	9400.35	9296.00	1.01	1.01	0.02	prnp/588/ok	|1|10|4	29.65	0.96	0.01	0.00	0.00
2	1	14	2	prnp/588/ok	614		P	851	165	10723	97	40	19	43	2141	8582	30.47	0.97	16.73	111.00	0.00	9703	87	31	16	37	1797	7906	40.07	0.98	16.73	0.00	111.00	0.00	1.09	1.09	0.12	7871.67	7906.00	1.00	-1.00	-0.01	prnp/588/ok	|1|10|4	35.60	0.97	0.01	0.00	0.00
2	1	15	2	prnp/588/ok	615		P	870	165	11300	90	43	19	49	2421	8879	26.56	0.96	17.98	125.00	0.00	9919	79	29	15	38	1886	8033	39.23	0.97	17.98	0.00	125.00	0.00	1.11	1.11	0.14	8142.36	8033.00	1.01	1.01	0.02	prnp/588/ok	|1|10|4	33.50	0.97	0.01	0.00	0.00
2	1	16	2	calr/510/ok	616		P	891	165	117270	985	41	19	46	2299	114971	400.02	1.00	20.39	119.00	0.00	78945	663	30	16	37	1860	77085	396.41	1.00	20.39	0.00	119.00	0.00	1.49	1.49	0.58	103769.83	77085.00	1.35	1.35	0.43	calr/510/ok	|1|10|8	398.22	1.00	0.00	0.00	0.00
2	1	17	2	calr/510/ok	617		P	909	165	114091	951	41	19	47	2322	111769	371.42	1.00	17.80	120.00	0.00	80114	668	30	15	37	1858	78256	403.59	1.00	17.80	0.00	120.00	0.00	1.43	1.43	0.51	100897.48	78256.00	1.29	1.29	0.37	calr/510/ok	|1|10|8	387.84	1.00	0.00	0.00	0.00
2	1	18	2	calr/510/ok	618		P	928	165	105894	767	42	18	47	2490	103404	254.41	1.00	21.47	138.00	0.00	81330	589	30	14	38	1995	79335	314.37	1.00	21.47	0.00	138.00	0.00	1.30	1.30	0.38	93391.20	79335.00	1.18	1.18	0.24	calr/510/ok	|1|10|8	285.97	1.00	0.00	0.00	0.00
2	1	19	2	mrpl18/807/ok	619		P	946	165	12350	84	38	16	45	2379	9971	26.16	0.96	18.15	147.00	0.00	11438	78	29	14	39	2031	9407	33.80	0.97	18.15	0.00	147.00	0.00	1.06	1.06	0.08	9137.19	9407.00	0.97	-1.03	-0.04	mrpl18/807/ok	|1|10|12	30.22	0.97	0.01	0.00	0.00
2	1	20	2	mrpl18/807/ok	620		P	964	165	13163	91	40	17	46	2476	10687	26.31	0.96	15.33	145.00	0.00	12743	88	30	14	39	2044	10699	38.49	0.97	15.33	0.00	145.00	0.00	1.00	-1.00	-0.00	9789.10	10699.00	0.91	-1.09	-0.13	mrpl18/807/ok	|1|10|12	32.97	0.97	0.01	0.00	0.00
2	1	21	2	mrpl18/807/ok	621		P	983	166	11421	80	40	17	48	2427	8994	23.57	0.96	22.72	142.00	0.00	10708	75	30	14	39	2034	8674	32.89	0.97	22.72	0.00	142.00	0.00	1.04	1.04	0.05	8247.16	8674.00	0.95	-1.05	-0.07	mrpl18/807/ok	|1|10|12	28.61	0.96	0.01	0.00	0.00
2	1	22	2	slc2a3/719/ok	622		P	1002	166	12632	101	41	19	47	2365	10267	32.71	0.97	20.98	125.00	0.00	11087	89	31	16	39	1949	9138	41.69	0.98	20.98	0.00	125.00	0.00	1.12	1.12	0.17	9406.72	9138.00	1.03	1.03	0.04	slc2a3/719/ok	|1|10|16	37.47	0.97	0.01	0.00	0.00
2	1	23	2	slc2a3/719/ok	623		P	1020	166	12771	89	40	17	46	2435	10336	26.43	0.96	20.42	143.00	0.00	10825	76	29	14	38	1994	8831	34.02	0.97	20.42	0.00	143.00	0.00	1.17	1.17	0.23	9469.55	8831.00	1.07	1.07	0.10	slc2a3/719/ok	|1|10|16	30.46	0.97	0.01	0.00	0.00
2	1	24	2	slc2a3/719/ok	624		P	1040	166	11691	119	45	22	48	2155	9536	38.32	0.97	21.84	98.00	0.00	10979	112	36	19	42	1852	9127	49.10	0.98	21.84	0.00	98.00	0.00	1.04	1.04	0.06	8740.98	9127.00	0.96	-1.04	-0.06	slc2a3/719/ok	|1|10|16	44.04	0.98	0.01	0.00	0.00
2	1	1	3	empty/empty/	625	GS,	M	613	185	1897	56	44	25	47	857	1040	16.45	0.94	2.61	34.00	0.00	1516	45	34	21	39	715	801	18.71	0.95	2.61	0.00	34.00	0.00	1.30	1.30	0.38	966.50	801.00	1.21	1.21	0.27	empty/empty/	|1|10|20	17.62	0.94	0.00	0.00	0.00
2	1	2	3	empty/empty/	626	GS,	M	632	182	684	49	47	28	50	387	297	11.91	0.92	2.40	14.00	0.00	628	45	35	22	39	303	325	13.10	0.92	2.40	0.00	14.00	0.00	0.91	-1.09	-0.13	278.16	325.00	0.86	-1.17	-0.22	empty/empty/	|1|10|20	12.51	0.92	0.00	0.00	0.00
2	1	3	3	empty/empty/	627	GS,	M	649	182	9097	53	37	14	44	2357	6740	12.70	0.92	6.93	173.00	0.00	6982	40	26	11	36	1905	5077	15.01	0.93	6.93	0.00	173.00	0.00	1.33	1.33	0.41	6191.41	5077.00	1.22	1.22	0.29	empty/empty/	|1|10|20	13.90	0.93	0.01	0.00	0.00
2	1	4	3	empty/empty/	628	GS,	M	667	179	5460	63	41	21	45	1848	3612	18.73	0.95	9.00	87.00	0.00	3471	40	34	18	38	1572	1899	9.03	0.89	9.00	0.00	87.00	0.00	1.90	1.90	0.93	3330.88	1899.00	1.75	1.75	0.81	empty/empty/	|1|10|24	14.70	0.91	0.00	0.00	0.00
2	1	5	3	empty/empty/	629	GS,	M	689	179	1822	63	45	26	48	753	1069	20.12	0.95	2.90	29.00	0.00	1374	47	34	21	39	611	763	21.65	0.95	2.90	0.00	29.00	0.00	1.40	1.40	0.49	993.28	763.00	1.30	1.30	0.38	empty/empty/	|1|10|24	20.90	0.95	0.00	0.00	0.00
2	1	6	3	empty/empty/	630	GS,	M	704	180	1104	55	45	26	46	524	580	15.47	0.94	3.64	20.00	0.00	1028	51	34	21	39	429	599	25.02	0.96	3.64	0.00	20.00	0.00	0.97	-1.03	-0.05	540.97	599.00	0.90	-1.11	-0.15	empty/empty/	|1|10|24	20.80	0.95	0.00	0.00	0.00
2	1	7	3	1700013n18rik/592/ok	631		P	725	183	22104	219	40	20	44	2009	20095	92.19	0.99	14.56	101.00	0.00	17866	177	31	17	38	1710	16156	104.28	0.99	14.56	0.00	101.00	0.00	1.24	1.24	0.31	18334.65	16156.00	1.13	1.13	0.18	1700013n18rik/592/ok	|1|14|4	98.42	0.99	0.00	0.00	0.00
2	1	8	3	1700013n18rik/592/ok	632		P	743	182	22247	166	37	17	43	2264	19983	61.04	0.98	18.00	134.00	0.00	19568	146	29	15	36	1947	17621	73.59	0.99	18.00	0.00	134.00	0.00	1.13	1.13	0.18	18233.10	17621.00	1.03	1.03	0.05	1700013n18rik/592/ok	|1|14|4	67.61	0.98	0.00	0.00	0.00
2	1	9	3	1700013n18rik/592/ok	633		P	762	183	20128	166	41	19	47	2310	17818	58.03	0.98	16.05	121.00	0.00	18249	151	30	15	37	1870	16379	81.59	0.99	16.05	0.00	121.00	0.00	1.09	1.09	0.12	16269.26	16379.00	0.99	-1.01	-0.01	1700013n18rik/592/ok	|1|14|4	70.80	0.99	0.00	0.00	0.00
2	1	10	3	myc/517/ok	634		P	781	182	34605	235	39	17	43	2430	32175	78.05	0.99	19.78	147.00	0.00	27368	186	28	13	36	1974	25394	93.63	0.99	19.78	0.00	147.00	0.00	1.27	1.27	0.34	29270.78	25394.00	1.15	1.15	0.20	myc/517/ok	|1|14|8	86.19	0.99	0.00	0.00	0.00
2	1	11	3	myc/517/ok	635		P	798	183	32207	248	42	19	48	2438	29769	85.40	0.99	20.04	130.00	0.00	24885	191	30	15	38	1937	22948	101.60	0.99	20.04	0.00	130.00	0.00	1.30	1.30	0.38	27095.02	22948.00	1.18	1.18	0.24	myc/517/ok	|1|14|8	93.85	0.99	0.00	0.00	0.00
2	1	12	3	myc/517/ok	636		P	817	183	31011	226	41	18	49	2461	28550	77.42	0.99	15.04	137.00	0.00	24166	176	32	15	37	2011	22155	55.86	0.98	15.04	0.00	137.00	0.00	1.29	1.29	0.37	25992.26	22155.00	1.17	1.17	0.23	myc/517/ok	|1|14|8	67.50	0.98	0.00	0.00	0.00
2	1	13	3	gsk3b/815/ok	637	GS,	M	835	183	19727	104	32	11	39	2098	17629	30.22	0.97	7.01	190.00	0.00	15792	83	23	9	35	1758	14034	36.11	0.97	7.01	0.00	190.00	0.00	1.26	1.26	0.33	16097.75	14034.00	1.15	1.15	0.20	gsk3b/815/ok	|1|14|12	33.30	0.97	0.00	0.00	0.00
2	1	14	3	gsk3b/815/ok	638	SNR2,	M	853	182	17869	113	38	15	43	2408	15461	34.46	0.97	17.50	158.00	0.00	14299	91	26	12	35	1924	12375	43.16	0.98	17.50	0.00	158.00	0.00	1.25	1.25	0.32	14129.57	12375.00	1.14	1.14	0.19	gsk3b/815/ok	|1|14|12	39.05	0.97	0.01	0.00	0.00
2	1	15	3	gsk3b/815/ok	639		P	873	183	17660	131	43	18	47	2455	15205	34.38	0.97	18.71	135.00	0.00	13452	100	29	14	37	1942	11510	44.92	0.98	18.71	0.00	135.00	0.00	1.32	1.32	0.40	13897.05	11510.00	1.21	1.21	0.27	gsk3b/815/ok	|1|14|12	39.99	0.97	0.01	0.00	0.00
2	1	16	3	mpp1/579/ok	640		P	891	184	15467	147	42	21	46	2167	13300	54.18	0.98	15.59	105.00	0.00	10900	104	32	17	38	1763	9137	51.62	0.98	15.59	0.00	105.00	0.00	1.46	1.46	0.54	12166.03	9137.00	1.33	1.33	0.41	mpp1/579/ok	|1|14|16	52.91	0.98	0.00	0.00	0.00
2	1	17	3	mpp1/579/ok	641		P	909	183	14031	122	43	20	48	2326	11705	40.54	0.98	16.15	115.00	0.00	10830	94	31	16	38	1853	8977	45.95	0.98	16.15	0.00	115.00	0.00	1.30	1.30	0.38	10715.51	8977.00	1.19	1.19	0.26	mpp1/579/ok	|1|14|16	43.33	0.98	0.00	0.00	0.00
2	1	18	3	mpp1/579/ok	642		P	927	183	14895	112	41	18	45	2402	12493	34.88	0.97	19.32	133.00	0.00	12168	91	30	15	38	1982	10186	42.46	0.98	19.32	0.00	133.00	0.00	1.23	1.23	0.29	11432.27	10186.00	1.12	1.12	0.17	mpp1/579/ok	|1|14|16	38.85	0.97	0.01	0.00	0.00
2	1	19	3	empty/empty/	643	GS,	M	944	184	2333	63	47	27	50	988	1345	17.92	0.94	7.26	37.00	0.00	1745	47	35	21	39	781	964	16.05	0.94	7.26	0.00	37.00	0.00	1.40	1.40	0.48	1247.95	964.00	1.29	1.29	0.37	empty/empty/	|1|14|20	17.01	0.94	0.00	0.00	0.00
2	1	20	3	empty/empty/	644	GS,	M	964	179	4647	57	46	24	52	1924	2723	14.62	0.93	6.12	81.00	0.00	3615	45	33	19	40	1522	2093	16.76	0.94	6.12	0.00	81.00	0.00	1.30	1.30	0.38	2515.48	2093.00	1.20	1.20	0.27	empty/empty/	|1|14|20	15.73	0.94	0.00	0.00	0.00
2	1	21	3	empty/empty/	645	GS,	M	981	179	3659	68	46	25	50	1353	2306	20.77	0.95	6.01	54.00	0.00	3395	63	35	20	39	1099	2296	25.54	0.96	6.01	0.00	54.00	0.00	1.00	1.00	0.01	2132.46	2296.00	0.93	-1.08	-0.11	empty/empty/	|1|14|20	23.28	0.96	0.00	0.00	0.00
2	1	22	3	empty/empty/	646		P	1001	184	6086	61	43	21	48	2119	3967	16.81	0.94	17.95	100.00	0.00	5026	50	32	17	39	1730	3296	21.38	0.95	17.95	0.00	100.00	0.00	1.20	1.20	0.27	3656.12	3296.00	1.11	1.11	0.15	empty/empty/	|1|14|24	19.23	0.95	0.01	0.00	0.00
2	1	23	3	empty/empty/	647	GS,	M	1023	185	0	0	52	30	53	-354	354	0.00	1.00	0.00	0.00	0.00	0	0	42	25	42	-231	231	0.00	1.00	0.00	0.00	0.00	0.00	1.53	1.53	0.61	331.14	231.22	1.43	1.43	0.52	empty/empty/	|1|14|24	0.00	0.00	0.00	0.00	0.00
2	1	24	3	empty/empty/	648	SNR2,	M	1037	182	20452	292	51	26	55	1833	18619	99.19	0.99	12.50	70.00	0.00	101368	1448	43	23	45	1592	99776	574.57	1.00	12.50	0.00	70.00	0.00	0.19	-5.36	-2.42	16996.00	99776.00	0.17	-5.87	-2.55	empty/empty/	|1|14|24	412.29	0.99	0.00	0.00	0.00
2	1	1	4	psap/959/ok	649		P	613	200	50492	407	40	19	47	2322	48170	162.93	0.99	21.28	124.00	0.00	44713	361	29	15	36	1865	42848	213.16	1.00	21.28	0.00	124.00	0.00	1.12	1.12	0.17	43712.39	42848.00	1.02	1.02	0.03	psap/959/ok	|2|2|4	189.71	0.99	0.00	0.00	0.00
2	1	2	4	psap/959/ok	650	SNR2,	M	632	200	65936	400	37	14	42	2384	63552	130.79	0.99	14.42	165.00	0.00	51084	310	25	11	34	1886	49198	163.13	0.99	14.42	0.00	165.00	0.00	1.29	1.29	0.37	57571.83	49198.00	1.17	1.17	0.23	psap/959/ok	|2|2|4	147.85	0.99	0.00	0.00	0.00
2	1	3	4	psap/959/ok	651		P	651	200	46976	351	38	17	46	2339	44637	135.93	0.99	18.66	134.00	0.00	41609	311	30	15	38	1967	39642	169.75	0.99	18.66	0.00	134.00	0.00	1.13	1.13	0.17	40525.48	39642.00	1.02	1.02	0.03	psap/959/ok	|2|2|4	153.77	0.99	0.00	0.00	0.00
2	1	4	4	abcb7 (bad)/1146/ok	652		P	669	200	8379	75	43	20	48	2266	6113	21.91	0.95	18.37	111.00	0.00	6652	60	31	16	38	1815	4837	22.95	0.96	18.37	0.00	111.00	0.00	1.26	1.26	0.34	5618.84	4837.00	1.16	1.16	0.22	abcb7 (bad)/1146/ok	|2|2|8	22.44	0.96	0.01	0.00	0.00
2	1	5	4	abcb7 (bad)/1146/ok	653		P	688	200	7360	66	42	20	45	2256	5104	18.00	0.94	14.06	112.00	0.00	6505	58	31	16	37	1797	4708	23.73	0.96	14.06	0.00	112.00	0.00	1.08	1.08	0.12	4696.67	4708.00	1.00	-1.00	-0.00	abcb7 (bad)/1146/ok	|2|2|8	21.06	0.95	0.01	0.00	0.00
2	1	6	4	abcb7 (bad)/1146/ok	654		P	706	200	6099	70	43	22	47	1922	4177	21.00	0.95	14.10	87.00	0.00	5229	60	32	18	38	1553	3676	28.71	0.97	14.10	0.00	87.00	0.00	1.14	1.14	0.18	3848.43	3676.00	1.05	1.05	0.07	abcb7 (bad)/1146/ok	|2|2|8	25.15	0.96	0.01	0.00	0.00
2	1	7	4	vhlh/1148/n	655	GS,	M	720	200	1419	57	45	26	50	661	758	16.40	0.94	4.89	25.00	0.00	1159	46	33	21	39	525	634	21.63	0.95	4.89	0.00	25.00	0.00	1.20	1.20	0.26	705.81	634.00	1.11	1.11	0.15	vhlh/1148/n	|2|2|12	19.19	0.95	0.00	0.00	0.00
2	1	8	4	vhlh/1148/n	656	GS,	M	742	200	2221	57	46	26	48	1000	1221	15.79	0.94	6.87	39.00	0.00	1847	47	33	20	39	798	1049	21.85	0.95	6.87	0.00	39.00	0.00	1.16	1.16	0.22	1133.58	1049.00	1.08	1.08	0.11	vhlh/1148/n	|2|2|12	19.06	0.94	0.00	0.00	0.00
2	1	9	4	vhlh/1148/n	657		P	760	202	8180	60	40	17	45	2371	5809	16.14	0.94	17.34	136.00	0.00	5904	43	30	15	39	1974	3930	15.49	0.94	17.34	0.00	136.00	0.00	1.48	1.48	0.56	5341.11	3930.00	1.36	1.36	0.44	vhlh/1148/n	|2|2|12	15.82	0.94	0.01	0.00	0.00
2	1	10	4	tlr4/1231/ok	658	SNR2,	M	781	200	10565	70	38	16	46	2376	8189	19.76	0.95	18.91	152.00	0.00	7931	52	27	13	35	1920	6011	22.57	0.96	18.91	0.00	152.00	0.00	1.36	1.36	0.45	7513.38	6011.00	1.25	1.25	0.32	tlr4/1231/ok	|2|2|16	21.21	0.95	0.01	0.00	0.00
2	1	11	4	tlr4/1231/ok	659	SNR2,	M	798	201	11155	68	35	14	41	2303	8852	19.79	0.95	19.15	163.00	0.00	8218	50	26	12	35	1930	6288	20.73	0.95	19.15	0.00	163.00	0.00	1.41	1.41	0.49	8117.76	6288.00	1.29	1.29	0.37	tlr4/1231/ok	|2|2|16	20.27	0.95	0.01	0.00	0.00
2	1	12	4	tlr4/1231/ok	660		P	817	202	9029	70	41	18	48	2383	6646	19.97	0.95	25.83	129.00	0.00	6862	53	28	14	36	1860	5002	24.11	0.96	25.83	0.00	129.00	0.00	1.33	1.33	0.41	6105.59	5002.00	1.22	1.22	0.29	tlr4/1231/ok	|2|2|16	22.14	0.95	0.01	0.00	0.00
2	1	13	4	sbno1/1294/ok	661	SNR2,	M	836	201	41183	261	38	15	43	2367	38816	84.81	0.99	20.19	158.00	0.00	33918	215	27	12	35	1935	31983	109.82	0.99	20.19	0.00	158.00	0.00	1.21	1.21	0.28	35271.23	31983.00	1.10	1.10	0.14	sbno1/1294/ok	|2|2|20	98.12	0.99	0.00	0.00	0.00
2	1	14	4	sbno1/1294/ok	662		P	854	202	40825	319	40	18	46	2340	38485	121.15	0.99	16.95	128.00	0.00	31154	243	29	15	37	1888	29266	138.98	0.99	16.95	0.00	128.00	0.00	1.32	1.32	0.40	34972.32	29266.00	1.19	1.19	0.26	sbno1/1294/ok	|2|2|20	130.37	0.99	0.00	0.00	0.00
2	1	15	4	sbno1/1294/ok	663		P	872	202	42712	314	40	18	46	2401	40311	112.86	0.99	19.14	136.00	0.00	32239	237	30	15	38	1977	30262	125.34	0.99	19.14	0.00	136.00	0.00	1.33	1.33	0.41	36621.12	30262.00	1.21	1.21	0.28	sbno1/1294/ok	|2|2|20	119.26	0.99	0.00	0.00	0.00
2	1	16	4	empty/empty/	664	GS,	M	894	198	893	56	46	27	49	433	460	15.80	0.94	2.35	16.00	0.00	714	45	33	21	38	342	372	20.30	0.95	2.35	0.00	16.00	0.00	1.24	1.24	0.31	429.66	372.00	1.15	1.15	0.21	empty/empty/	|2|2|24	18.19	0.94	0.00	0.00	0.00
2	1	17	4	empty/empty/	665	SNR2,	M	908	201	3494	57	45	24	49	1480	2014	14.29	0.93	13.83	61.00	0.00	2786	46	38	20	39	1200	1586	4.78	0.79	13.83	0.00	61.00	0.00	1.27	1.27	0.34	1864.00	1586.00	1.18	1.18	0.23	empty/empty/	|2|2|24	10.65	0.84	0.01	0.00	0.00
2	1	18	4	empty/empty/	666		P	925	203	4176	61	45	24	50	1661	2515	17.24	0.94	15.69	69.00	0.00	3736	54	33	19	39	1330	2406	24.26	0.96	15.69	0.00	69.00	0.00	1.05	1.05	0.06	2324.47	2406.00	0.97	-1.04	-0.05	empty/empty/	|2|2|24	21.04	0.95	0.01	0.00	0.00
2	1	19	4	hnrpdl/962/ok	667		P	946	203	19228	146	40	18	47	2364	16864	50.10	0.98	19.29	132.00	0.00	18821	143	31	15	37	1975	16846	57.52	0.98	19.29	0.00	132.00	0.00	1.00	1.00	0.00	15403.44	16846.00	0.91	-1.09	-0.13	hnrpdl/962/ok	|2|6|4	53.94	0.98	0.00	0.00	0.00
2	1	20	4	hnrpdl/962/ok	668		P	965	202	21441	154	42	18	49	2517	18924	48.05	0.98	17.75	139.00	0.00	21856	157	30	14	37	1995	19861	75.19	0.99	17.75	0.00	139.00	0.00	0.95	-1.05	-0.07	17272.67	19861.00	0.87	-1.15	-0.20	hnrpdl/962/ok	|2|6|4	63.10	0.98	0.00	0.00	0.00
2	1	21	4	hnrpdl/962/ok	669		P	983	202	18010	141	43	19	50	2481	15529	43.76	0.98	20.34	128.00	0.00	18979	148	33	16	38	1992	16987	48.02	0.98	20.34	0.00	128.00	0.00	0.91	-1.09	-0.13	14191.33	16987.00	0.84	-1.20	-0.26	hnrpdl/962/ok	|2|6|4	45.94	0.98	0.00	0.00	0.00
2	1	22	4	fmo3/1120/ok	670		P	1002	203	7574	67	44	21	50	2350	5224	18.01	0.94	18.12	113.00	0.00	6482	57	31	16	40	1857	4625	25.01	0.96	18.12	0.00	113.00	0.00	1.13	1.13	0.18	4806.39	4625.00	1.04	1.04	0.06	fmo3/1120/ok	|2|6|8	21.79	0.95	0.01	0.00	0.00
2	1	23	4	fmo3/1120/ok	671		P	1023	199	9592	86	47	22	50	2414	7178	22.51	0.96	17.19	111.00	0.00	11964	108	35	17	39	1931	10033	41.01	0.98	17.19	0.00	111.00	0.00	0.72	-1.40	-0.48	6591.18	10033.00	0.66	-1.52	-0.61	fmo3/1120/ok	|2|6|8	33.08	0.96	0.01	0.00	0.00
2	1	24	4	fmo3/1120/ok	672	GS,	M	1034	197	9026	244	60	31	59	1140	7886	62.85	0.98	7.00	37.00	0.00	16469	445	64	29	50	1084	15385	66.07	0.98	7.00	0.00	37.00	0.00	0.51	-1.95	-0.96	7237.07	15385.00	0.47	-2.13	-1.09	fmo3/1120/ok	|2|6|8	64.48	0.98	0.00	0.00	0.00
2	1	1	5	vhlh/1150/n	673		P	613	218	4789	61	45	23	49	1812	2977	17.07	0.94	13.87	78.00	0.00	3915	50	32	18	38	1421	2494	20.03	0.95	13.87	0.00	78.00	0.00	1.19	1.19	0.26	2748.60	2494.00	1.10	1.10	0.14	vhlh/1150/n	|2|6|12	18.61	0.95	0.01	0.00	0.00
2	1	2	5	vhlh/1150/n	674		P	630	219	3715	62	43	24	48	1419	2296	19.77	0.95	10.40	60.00	0.00	3050	51	32	19	38	1151	1899	24.38	0.96	10.40	0.00	60.00	0.00	1.21	1.21	0.27	2123.27	1899.00	1.12	1.12	0.16	vhlh/1150/n	|2|6|12	22.20	0.95	0.01	0.00	0.00
2	1	3	5	vhlh/1150/n	675	GS,	M	649	219	3618	62	44	24	47	1394	2224	18.82	0.95	9.68	58.00	0.00	3053	53	33	20	38	1134	1919	25.19	0.96	9.68	0.00	58.00	0.00	1.16	1.16	0.21	2057.09	1919.00	1.07	1.07	0.10	vhlh/1150/n	|2|6|12	22.24	0.95	0.01	0.00	0.00
2	1	4	5	magi3-pending/1233/ok	676	SNR2,	M	669	219	34635	242	43	17	45	2472	32163	62.80	0.98	21.64	143.00	0.00	31102	217	34	14	35	1990	29112	43.27	0.98	21.64	0.00	143.00	0.00	1.10	1.10	0.14	29259.93	29112.00	1.01	1.01	0.01	magi3-pending/1233/ok	|2|6|16	53.92	0.98	0.00	0.00	0.00
2	1	5	5	magi3-pending/1233/ok	677		P	688	219	30334	241	40	19	49	2341	27993	90.95	0.99	16.06	126.00	0.00	29171	232	29	15	38	1898	27273	131.42	0.99	16.06	0.00	126.00	0.00	1.03	1.03	0.04	25488.28	27273.00	0.93	-1.07	-0.10	magi3-pending/1233/ok	|2|6|16	113.01	0.99	0.00	0.00	0.00
2	1	6	5	magi3-pending/1233/ok	678		P	706	219	37018	314	40	19	45	2223	34795	117.05	0.99	18.10	118.00	0.00	29707	252	31	16	39	1881	27826	142.65	0.99	18.10	0.00	118.00	0.00	1.25	1.25	0.32	31638.91	27826.00	1.14	1.14	0.19	magi3-pending/1233/ok	|2|6|16	130.48	0.99	0.00	0.00	0.00
2	1	7	5	sbno1 (short)/1296/ok	679		P	724	220	33488	252	40	18	46	2392	31096	90.39	0.99	19.40	133.00	0.00	27742	209	30	15	37	1948	25794	95.39	0.99	19.40	0.00	133.00	0.00	1.21	1.21	0.27	28295.16	25794.00	1.10	1.10	0.13	sbno1 (short)/1296/ok	|2|6|20	92.92	0.99	0.00	0.00	0.00
2	1	8	5	sbno1 (short)/1296/ok	680		P	743	219	30461	272	42	20	47	2264	28197	101.70	0.99	18.59	112.00	0.00	25277	226	30	16	37	1775	23502	136.05	0.99	18.59	0.00	112.00	0.00	1.20	1.20	0.26	25672.87	23502.00	1.09	1.09	0.13	sbno1 (short)/1296/ok	|2|6|20	120.11	0.99	0.00	0.00	0.00
2	1	9	5	sbno1 (short)/1296/ok	681		P	761	219	35338	260	37	17	43	2287	33051	98.45	0.99	16.87	136.00	0.00	27109	199	29	14	37	1941	25168	108.86	0.99	16.87	0.00	136.00	0.00	1.31	1.31	0.39	30062.70	25168.00	1.19	1.19	0.26	sbno1 (short)/1296/ok	|2|6|20	103.79	0.99	0.00	0.00	0.00
2	1	10	5	arntl/1159/ok	682		P	780	219	8452	75	42	20	47	2260	6192	22.44	0.96	17.96	113.00	0.00	7783	69	31	16	38	1833	5950	29.43	0.97	17.96	0.00	113.00	0.00	1.04	1.04	0.06	5691.00	5950.00	0.96	-1.05	-0.06	arntl/1159/ok	|2|6|24	26.17	0.96	0.01	0.00	0.00
2	1	11	5	arntl/1159/ok	683		P	799	220	8879	69	39	18	44	2290	6589	19.39	0.95	17.76	129.00	0.00	8695	67	33	15	37	1968	6727	13.15	0.92	17.76	0.00	129.00	0.00	0.98	-1.02	-0.03	6053.55	6727.00	0.90	-1.11	-0.15	arntl/1159/ok	|2|6|24	16.57	0.94	0.01	0.00	0.00
2	1	12	5	arntl/1159/ok	684	SNR2,	M	817	219	9153	64	39	17	46	2408	6745	17.24	0.94	27.96	144.00	0.00	9074	63	27	13	35	1878	7196	30.17	0.97	27.96	0.00	144.00	0.00	0.94	-1.07	-0.09	6195.97	7196.00	0.86	-1.16	-0.22	arntl/1159/ok	|2|6|24	24.57	0.95	0.02	0.00	0.00
2	1	13	5	slc7a7/992/ok	685		P	836	220	29270	209	39	17	43	2371	26899	72.59	0.99	18.65	140.00	0.00	46144	330	29	14	37	1961	44183	178.86	0.99	18.65	0.00	140.00	0.00	0.61	-1.64	-0.72	24498.23	44183.00	0.55	-1.80	-0.85	slc7a7/992/ok	|2|10|4	136.49	0.99	0.00	0.00	0.00
2	1	14	5	slc7a7/992/ok	686		P	854	220	28990	215	39	17	44	2346	26644	76.31	0.99	19.83	135.00	0.00	46335	343	29	14	36	1944	44391	188.79	0.99	19.83	0.00	135.00	0.00	0.60	-1.67	-0.74	24267.42	44391.00	0.55	-1.83	-0.87	slc7a7/992/ok	|2|10|4	143.98	0.99	0.00	0.00	0.00
2	1	15	5	slc7a7/992/ok	687		P	873	220	28381	182	40	16	45	2477	25904	55.71	0.98	23.92	156.00	0.00	42161	270	27	12	36	1937	40224	141.86	0.99	23.92	0.00	156.00	0.00	0.64	-1.55	-0.63	23597.55	40224.00	0.59	-1.70	-0.77	slc7a7/992/ok	|2|10|4	107.77	0.99	0.00	0.00	0.00
2	1	16	5	shc1/1123/ok	688		P	890	221	17925	161	43	20	49	2245	15680	56.44	0.98	17.37	111.00	0.00	16732	151	31	16	38	1806	14926	78.18	0.99	17.37	0.00	111.00	0.00	1.05	1.05	0.07	14328.46	14926.00	0.96	-1.04	-0.06	shc1/1123/ok	|2|10|8	68.18	0.98	0.00	0.00	0.00
2	1	17	5	shc1/1123/ok	689		P	909	220	20366	168	42	20	49	2373	17993	57.96	0.98	20.37	121.00	0.00	18012	149	31	16	38	1903	16109	72.45	0.99	20.37	0.00	121.00	0.00	1.12	1.12	0.16	16428.05	16109.00	1.02	1.02	0.03	shc1/1123/ok	|2|10|8	65.61	0.98	0.00	0.00	0.00
2	1	18	5	shc1/1123/ok	690		P	928	220	19890	182	44	21	46	2245	17645	61.67	0.98	15.93	109.00	0.00	17948	165	32	17	39	1839	16109	89.71	0.99	15.93	0.00	109.00	0.00	1.10	1.10	0.13	16112.27	16109.00	1.00	1.00	0.00	shc1/1123/ok	|2|10|8	76.98	0.99	0.00	0.00	0.00
2	1	19	5	vhlh/1152/n	691	GS,	M	947	219	3177	66	45	25	46	1183	1994	18.57	0.95	9.66	48.00	0.00	2556	53	34	21	40	988	1568	22.79	0.96	9.66	0.00	48.00	0.00	1.27	1.27	0.35	1845.60	1568.00	1.18	1.18	0.24	vhlh/1152/n	|2|10|12	20.79	0.95	0.01	0.00	0.00
2	1	20	5	vhlh/1152/n	692	GS,	M	966	217	2430	58	47	26	51	1101	1329	15.72	0.94	3.53	42.00	0.00	1961	47	34	21	40	874	1087	19.05	0.95	3.53	0.00	42.00	0.00	1.22	1.22	0.29	1233.19	1087.00	1.13	1.13	0.18	vhlh/1152/n	|2|10|12	17.47	0.94	0.00	0.00	0.00
2	1	21	5	vhlh/1152/n	693	GS,	M	979	217	4675	55	44	23	47	1925	2750	13.89	0.93	5.41	85.00	0.00	4011	47	33	18	40	1569	2442	19.07	0.95	5.41	0.00	85.00	0.00	1.13	1.13	0.17	2540.26	2442.00	1.04	1.04	0.06	vhlh/1152/n	|2|10|12	16.68	0.94	0.00	0.00	0.00
2	1	22	5	msr2/1235/ok	694		P	1002	222	7589	81	45	22	47	2048	5541	18.35	0.95	13.93	94.00	0.00	6681	71	37	19	40	1742	4939	15.12	0.93	13.93	0.00	94.00	0.00	1.12	1.12	0.17	5096.19	4939.00	1.03	1.03	0.05	msr2/1235/ok	|2|10|16	16.82	0.94	0.01	0.00	0.00
2	1	23	5	msr2/1235/ok	695		P	1021	221	10551	82	43	19	47	2432	8119	22.76	0.96	22.84	128.00	0.00	8893	69	32	16	40	2012	6881	28.90	0.97	22.84	0.00	128.00	0.00	1.18	1.18	0.24	7449.55	6881.00	1.08	1.08	0.11	msr2/1235/ok	|2|10|16	26.01	0.96	0.01	0.00	0.00
2	1	24	5	msr2/1235/ok	696	SNR2,	M	1040	221	9133	101	47	24	50	2116	7017	30.09	0.97	13.08	90.00	0.00	7900	88	41	21	43	1859	6041	27.68	0.96	13.08	0.00	90.00	0.00	1.16	1.16	0.22	6444.25	6041.00	1.07	1.07	0.09	msr2/1235/ok	|2|10|16	28.91	0.97	0.00	0.00	0.00
2	1	1	6	4933407e01rik/1300/ok	697	SNR2,	M	614	238	23301	135	37	14	43	2356	20945	39.22	0.97	19.20	173.00	0.00	17007	98	24	11	35	1848	15159	47.08	0.98	19.20	0.00	173.00	0.00	1.38	1.38	0.47	19105.28	15159.00	1.26	1.26	0.33	4933407e01rik/1300/ok	|2|10|20	43.33	0.98	0.00	0.00	0.00
2	1	2	6	4933407e01rik/1300/ok	698		P	632	237	24813	175	39	17	44	2384	22429	60.43	0.98	20.43	142.00	0.00	16356	115	29	14	37	1966	14390	57.32	0.98	20.43	0.00	142.00	0.00	1.56	1.56	0.64	20450.24	14390.00	1.42	1.42	0.51	4933407e01rik/1300/ok	|2|10|20	58.90	0.98	0.00	0.00	0.00
2	1	3	6	4933407e01rik/1300/ok	699	SNR2,	M	650	238	20156	132	36	15	43	2327	17829	45.10	0.98	19.10	153.00	0.00	14903	97	27	13	35	1932	12971	47.00	0.98	19.10	0.00	153.00	0.00	1.37	1.37	0.46	16279.24	12971.00	1.26	1.26	0.33	4933407e01rik/1300/ok	|2|10|20	46.06	0.98	0.00	0.00	0.00
2	1	4	6	epas1/1162/ok	700		P	668	237	9366	92	44	21	48	2157	7209	26.77	0.96	15.23	102.00	0.00	6760	66	34	17	38	1762	4998	15.81	0.94	15.23	0.00	102.00	0.00	1.44	1.44	0.53	6619.47	4998.00	1.32	1.32	0.41	epas1/1162/ok	|2|10|24	21.99	0.95	0.01	0.00	0.00
2	1	5	6	epas1/1162/ok	701		P	688	237	7419	95	43	23	47	1771	5648	33.65	0.97	13.89	78.00	0.00	5538	71	32	18	38	1436	4102	37.32	0.97	13.89	0.00	78.00	0.00	1.38	1.38	0.46	5193.98	4102.00	1.27	1.27	0.34	epas1/1162/ok	|2|10|24	35.53	0.97	0.00	0.00	0.00
2	1	6	6	epas1/1162/ok	702		P	706	238	8385	93	43	22	47	1947	6438	30.32	0.97	14.80	90.00	0.00	6172	69	32	18	38	1601	4571	32.58	0.97	14.80	0.00	90.00	0.00	1.41	1.41	0.49	5915.67	4571.00	1.29	1.29	0.37	epas1/1162/ok	|2|10|24	31.47	0.97	0.00	0.00	0.00
2	1	7	6	txn1/1022/ok	703		P	724	238	35700	313	41	19	45	2220	33480	123.77	0.99	18.31	114.00	0.00	31947	280	33	16	38	1865	30082	103.09	0.99	18.31	0.00	114.00	0.00	1.11	1.11	0.15	30450.47	30082.00	1.01	1.01	0.02	txn1/1022/ok	|2|14|4	113.90	0.99	0.00	0.00	0.00
2	1	8	6	txn1/1022/ok	704		P	743	238	31857	263	41	19	48	2323	29534	97.71	0.99	17.84	121.00	0.00	31461	260	32	16	38	1909	29552	99.37	0.99	17.84	0.00	121.00	0.00	1.00	-1.00	-0.00	26882.45	29552.00	0.91	-1.10	-0.14	txn1/1022/ok	|2|14|4	98.54	0.99	0.00	0.00	0.00
2	1	9	6	txn1/1022/ok	705		P	762	238	55232	489	42	20	47	2252	52980	179.66	0.99	16.77	113.00	0.00	52739	467	30	16	38	1817	50922	277.37	1.00	16.77	0.00	113.00	0.00	1.04	1.04	0.06	48048.88	50922.00	0.94	-1.06	-0.08	txn1/1022/ok	|2|14|4	233.68	1.00	0.00	0.00	0.00
2	1	10	6	nos2/1130/ok	706		P	779	238	14861	140	42	20	46	2146	12715	47.00	0.98	15.82	106.00	0.00	11133	105	32	17	38	1801	9332	52.91	0.98	15.82	0.00	106.00	0.00	1.36	1.36	0.45	11634.15	9332.00	1.25	1.25	0.32	nos2/1130/ok	|2|14|8	50.04	0.98	0.00	0.00	0.00
2	1	11	6	nos2/1130/ok	707		P	798	239	14288	121	40	19	44	2233	12055	41.79	0.98	18.83	118.00	0.00	11028	93	30	16	37	1855	9173	47.12	0.98	18.83	0.00	118.00	0.00	1.31	1.31	0.39	11033.91	9173.00	1.20	1.20	0.27	nos2/1130/ok	|2|14|8	44.53	0.98	0.00	0.00	0.00
2	1	12	6	nos2/1130/ok	708		P	818	238	12513	120	44	21	49	2180	10333	39.40	0.97	15.38	104.00	0.00	9108	88	31	17	38	1746	7362	44.95	0.98	15.38	0.00	104.00	0.00	1.40	1.40	0.49	9466.82	7362.00	1.29	1.29	0.36	nos2/1130/ok	|2|14|8	42.27	0.98	0.00	0.00	0.00
2	1	13	6	il6/1477	709	GS,	M	834	237	4120	82	47	26	51	1294	2826	26.56	0.96	9.22	50.00	0.00	4207	84	34	20	39	1009	3198	46.08	0.98	9.22	0.00	50.00	0.00	0.88	-1.13	-0.18	2610.02	3198.00	0.82	-1.23	-0.29	il6/1477	|2|14|12	37.61	0.97	0.00	0.00	0.00
2	1	14	6	il6/1477	710		P	853	238	8729	67	38	17	43	2262	6467	20.42	0.95	19.95	130.00	0.00	6987	54	29	15	37	1914	5073	23.31	0.96	19.95	0.00	130.00	0.00	1.27	1.27	0.35	5942.15	5073.00	1.17	1.17	0.23	il6/1477	|2|14|12	21.91	0.95	0.01	0.00	0.00
2	1	15	6	il6/1477	711		P	873	237	5012	64	43	23	46	1762	3250	19.23	0.95	13.56	78.00	0.00	5035	65	32	18	38	1422	3613	33.02	0.97	13.56	0.00	78.00	0.00	0.90	-1.11	-0.15	2999.02	3613.00	0.83	-1.20	-0.27	il6/1477	|2|14|12	27.02	0.96	0.01	0.00	0.00
2	1	16	6	tlr6/1238/ok	712		P	892	239	10038	88	42	20	48	2287	7751	27.55	0.96	18.16	114.00	0.00	7848	69	33	17	38	1888	5960	25.75	0.96	18.16	0.00	114.00	0.00	1.30	1.30	0.38	7113.94	5960.00	1.19	1.19	0.26	tlr6/1238/ok	|2|14|16	26.66	0.96	0.01	0.00	0.00
2	1	17	6	tlr6/1238/ok	713		P	910	240	8714	101	46	23	51	1997	6717	32.88	0.97	12.92	86.00	0.00	6431	75	32	18	39	1541	4890	39.22	0.97	12.92	0.00	86.00	0.00	1.37	1.37	0.46	6170.41	4890.00	1.26	1.26	0.34	tlr6/1238/ok	|2|14|16	36.19	0.97	0.00	0.00	0.00
2	1	18	6	tlr6/1238/ok	714		P	929	239	9476	92	46	22	51	2262	7214	26.93	0.96	15.34	103.00	0.00	7400	72	32	17	39	1777	5623	33.34	0.97	15.34	0.00	103.00	0.00	1.28	1.28	0.36	6624.03	5623.00	1.18	1.18	0.24	tlr6/1238/ok	|2|14|16	30.30	0.97	0.01	0.00	0.00
2	1	19	6	zfp364/1314/n	715		P	946	240	21532	186	43	20	49	2326	19206	64.88	0.98	16.92	116.00	0.00	32159	277	31	16	39	1886	30273	153.61	0.99	16.92	0.00	116.00	0.00	0.63	-1.58	-0.66	17528.45	30273.00	0.58	-1.73	-0.79	zfp364/1314/n	|2|14|20	117.91	0.99	0.00	0.00	0.00
2	1	20	6	zfp364/1314/n	716		P	965	240	22844	173	43	19	50	2482	20362	56.35	0.98	17.83	132.00	0.00	33977	257	34	16	40	2067	31910	77.32	0.99	17.83	0.00	132.00	0.00	0.64	-1.57	-0.65	18576.74	31910.00	0.58	-1.72	-0.78	zfp364/1314/n	|2|14|20	67.65	0.98	0.00	0.00	0.00
2	1	21	6	zfp364/1314/n	717		P	984	241	23593	156	39	16	45	2436	21157	51.09	0.98	18.86	151.00	0.00	35444	235	29	13	38	2026	33418	109.83	0.99	18.86	0.00	151.00	0.00	0.63	-1.58	-0.66	19297.45	33418.00	0.58	-1.73	-0.79	zfp364/1314/n	|2|14|20	85.65	0.98	0.00	0.00	0.00
2	1	22	6	epas1 (short + dif 3')/1164/ok	718		P	1002	240	20156	160	41	19	47	2347	17809	55.69	0.98	15.45	126.00	0.00	21107	168	30	15	37	1909	19198	89.69	0.99	15.45	0.00	126.00	0.00	0.93	-1.08	-0.11	16261.09	19198.00	0.85	-1.18	-0.24	epas1 (short + dif 3')/1164/ok	|2|14|24	74.65	0.99	0.00	0.00	0.00
2	1	23	6	epas1 (short + dif 3')/1164/ok	719		P	1020	240	20994	186	43	20	47	2297	18697	63.85	0.98	17.96	113.00	0.00	21339	189	32	16	39	1862	19477	98.48	0.99	17.96	0.00	113.00	0.00	0.96	-1.04	-0.06	17066.75	19477.00	0.88	-1.14	-0.19	epas1 (short + dif 3')/1164/ok	|2|14|24	82.99	0.99	0.00	0.00	0.00
2	1	24	6	epas1 (short + dif 3')/1164/ok	720		P	1039	240	25743	197	41	19	48	2440	23303	68.40	0.99	22.61	131.00	0.00	25231	193	32	16	39	2044	23187	93.31	0.99	22.61	0.00	131.00	0.00	1.01	1.01	0.01	21242.09	23187.00	0.92	-1.09	-0.13	epas1 (short + dif 3')/1164/ok	|2|14|24	81.81	0.99	0.00	0.00	0.00
2	1	1	7	slc11a2 (cds+3'ire)/1153/ok	721		P	614	255	14337	94	38	16	43	2398	11939	28.02	0.96	28.80	152.00	0.00	14315	94	27	13	36	1932	12383	45.67	0.98	28.80	0.00	152.00	0.00	0.96	-1.04	-0.05	10928.39	12383.00	0.88	-1.13	-0.18	slc11a2 (cds+3'ire)/1153/ok	|3|2|4	37.88	0.97	0.01	0.00	0.00
2	1	2	7	slc11a2 (cds+3'ire)/1153/ok	722		P	632	256	10976	106	43	21	45	2147	8829	34.54	0.97	15.02	104.00	0.00	11703	113	31	17	38	1741	9962	60.00	0.98	15.02	0.00	104.00	0.00	0.89	-1.13	-0.17	8096.80	9962.00	0.81	-1.23	-0.30	slc11a2 (cds+3'ire)/1153/ok	|3|2|4	48.95	0.98	0.00	0.00	0.00
2	1	3	7	slc11a2 (cds+3'ire)/1153/ok	723		P	650	255	13940	110	39	18	44	2276	11664	38.16	0.97	17.77	127.00	0.00	14171	112	30	15	37	1926	12245	56.43	0.98	17.77	0.00	127.00	0.00	0.95	-1.05	-0.07	10678.21	12245.00	0.87	-1.15	-0.20	slc11a2 (cds+3'ire)/1153/ok	|3|2|4	48.17	0.98	0.00	0.00	0.00
2	1	4	7	9330132e09rik/1494/ok	724		P	669	256	15153	107	38	17	45	2358	12795	34.60	0.97	20.72	142.00	0.00	14545	102	29	14	37	1981	12564	49.41	0.98	20.72	0.00	142.00	0.00	1.02	1.02	0.03	11706.90	12564.00	0.93	-1.07	-0.10	9330132e09rik/1494/ok	|3|2|8	42.65	0.98	0.01	0.00	0.00
2	1	5	7	9330132e09rik/1494/ok	725		P	688	256	12234	119	43	21	47	2162	10072	40.85	0.98	16.53	103.00	0.00	12837	125	31	17	38	1728	11109	70.56	0.99	16.53	0.00	103.00	0.00	0.91	-1.10	-0.14	9229.16	11109.00	0.83	-1.20	-0.27	9330132e09rik/1494/ok	|3|2|8	57.65	0.98	0.00	0.00	0.00
2	1	6	7	9330132e09rik/1494/ok	726		P	707	257	13931	108	40	18	45	2327	11604	35.50	0.97	21.89	129.00	0.00	13404	104	30	15	37	1925	11479	52.19	0.98	21.89	0.00	129.00	0.00	1.01	1.01	0.02	10623.62	11479.00	0.93	-1.08	-0.11	9330132e09rik/1494/ok	|3|2|8	44.63	0.98	0.01	0.00	0.00
2	1	7	7	cabp4/1532/ok	727		P	724	257	24160	206	41	19	47	2261	21899	77.42	0.99	17.42	117.00	0.00	23019	197	30	16	37	1857	21162	110.00	0.99	17.42	0.00	117.00	0.00	1.03	1.03	0.05	19969.96	21162.00	0.94	-1.06	-0.08	cabp4/1532/ok	|3|2|12	95.12	0.99	0.00	0.00	0.00
2	1	8	7	cabp4/1532/ok	728		P	742	256	23927	193	40	19	45	2312	21615	69.96	0.99	19.06	124.00	0.00	22582	182	30	15	37	1894	20688	100.41	0.99	19.06	0.00	124.00	0.00	1.04	1.04	0.06	19712.57	20688.00	0.95	-1.05	-0.07	cabp4/1532/ok	|3|2|12	86.54	0.99	0.00	0.00	0.00
2	1	9	7	cabp4/1532/ok	729		P	762	256	21473	168	42	19	48	2421	19052	54.69	0.98	17.09	128.00	0.00	22455	175	30	15	37	1919	20536	95.53	0.99	17.09	0.00	128.00	0.00	0.93	-1.08	-0.11	17388.77	20536.00	0.85	-1.18	-0.24	cabp4/1532/ok	|3|2|12	77.83	0.99	0.00	0.00	0.00
2	1	10	7	empty/empty/	730	GS,	M	777	256	838	64	46	27	49	353	485	20.49	0.95	8.00	13.00	0.00	784	60	35	22	39	287	497	31.35	0.97	8.00	0.00	13.00	0.00	0.98	-1.02	-0.04	452.86	497.00	0.91	-1.10	-0.13	empty/empty/	|3|2|16	26.48	0.96	0.00	0.00	0.00
2	1	11	7	empty/empty/	731	GS,	M	799	256	2095	65	45	26	49	827	1268	21.41	0.95	5.89	32.00	0.00	2498	78	34	21	39	674	1824	39.97	0.97	5.89	0.00	32.00	0.00	0.70	-1.44	-0.52	1176.93	1824.00	0.65	-1.55	-0.63	empty/empty/	|3|2|16	32.06	0.96	0.00	0.00	0.00
2	1	12	7	empty/empty/	732	SNR2,	M	816	256	6861	55	41	19	46	2335	4526	14.21	0.93	25.11	124.00	0.00	6059	49	27	14	35	1786	4273	22.72	0.96	25.11	0.00	124.00	0.00	1.06	1.06	0.08	4167.90	4273.00	0.98	-1.03	-0.04	empty/empty/	|3|2|16	18.95	0.94	0.02	0.00	0.00
2	1	13	7	empty/empty/	733	GS,	M	836	253	3230	56	45	24	49	1412	1818	14.83	0.93	6.81	58.00	0.00	2576	44	32	19	38	1118	1458	19.28	0.95	6.81	0.00	58.00	0.00	1.25	1.25	0.32	1683.66	1458.00	1.15	1.15	0.21	empty/empty/	|3|2|20	17.20	0.94	0.00	0.00	0.00
2	1	14	7	empty/empty/	734	GS,	M	849	256	0	0	47	28	49	-184	184	0.00	1.00	0.00	0.00	0.00	0	0	34	22	39	-113	113	0.00	1.00	0.00	0.00	0.00	0.00	1.62	1.62	0.70	172.70	113.44	1.52	1.52	0.61	empty/empty/	|3|2|20	0.00	0.00	0.00	0.00	0.00
2	1	15	7	empty/empty/	735		P	873	256	2843	58	45	25	48	1218	1625	16.56	0.94	13.36	49.00	0.00	2248	46	33	20	39	976	1272	20.42	0.95	13.36	0.00	49.00	0.00	1.28	1.28	0.35	1505.97	1272.00	1.18	1.18	0.24	empty/empty/	|3|2|20	18.59	0.95	0.01	0.00	0.00
2	1	16	7	empty/empty/	736		P	893	257	2537	51	46	26	50	1284	1253	12.10	0.92	11.24	50.00	0.00	2302	46	34	21	40	1029	1273	18.82	0.95	11.24	0.00	50.00	0.00	0.98	-1.02	-0.02	1163.10	1273.00	0.91	-1.09	-0.13	empty/empty/	|3|2|24	15.82	0.93	0.01	0.00	0.00
2	1	17	7	empty/empty/	737	GS,	M	911	253	0	0	47	28	51	-155	155	0.00	1.00	0.00	0.00	0.00	0	0	36	23	40	-101	101	0.00	1.00	0.00	0.00	0.00	0.00	1.53	1.53	0.61	146.06	101.44	1.44	1.44	0.53	empty/empty/	|3|2|24	0.00	0.00	0.00	0.00	0.00
2	1	18	7	empty/empty/	738	GS,	M	924	255	0	0	49	30	54	-155	155	0.00	1.00	0.00	0.00	0.00	0	0	37	24	41	-101	101	0.00	1.00	0.00	0.00	0.00	0.00	1.53	1.53	0.61	146.06	101.44	1.44	1.44	0.53	empty/empty/	|3|2|24	0.00	0.00	0.00	0.00	0.00
2	1	19	7	bcs1l/1373	739		P	946	258	21436	169	43	19	48	2465	18971	54.50	0.98	18.01	127.00	0.00	18955	149	30	15	37	1917	17038	79.40	0.99	18.01	0.00	127.00	0.00	1.11	1.11	0.16	17315.30	17038.00	1.02	1.02	0.02	bcs1l/1373	|3|6|4	68.10	0.98	0.00	0.00	0.00
2	1	20	7	bcs1l/1373	740		P	966	257	20702	195	42	21	48	2200	18502	73.56	0.99	16.54	106.00	0.00	17593	166	31	17	38	1774	15819	94.00	0.99	16.54	0.00	106.00	0.00	1.17	1.17	0.23	16889.86	15819.00	1.07	1.07	0.09	bcs1l/1373	|3|6|4	84.40	0.99	0.00	0.00	0.00
2	1	21	7	bcs1l/1373	741		P	985	258	20221	149	40	18	44	2409	17812	48.90	0.98	19.02	136.00	0.00	20161	148	35	15	38	2010	18151	23.25	0.96	19.02	0.00	136.00	0.00	0.98	-1.02	-0.03	16263.81	18151.00	0.90	-1.12	-0.16	bcs1l/1373	|3|6|4	38.29	0.97	0.00	0.00	0.00
2	1	22	7	d11ertd18e/1496/ok	742		P	1002	258	88102	667	41	18	47	2425	85677	246.18	1.00	20.08	132.00	0.00	72130	546	30	15	39	1982	70148	299.72	1.00	20.08	0.00	132.00	0.00	1.22	1.22	0.29	77471.12	70148.00	1.10	1.10	0.14	d11ertd18e/1496/ok	|3|6|8	274.26	1.00	0.00	0.00	0.00
2	1	23	7	d11ertd18e/1496/ok	743		P	1021	258	94405	705	42	19	47	2502	91903	250.68	1.00	20.94	134.00	0.00	69292	517	30	15	39	1994	67298	283.20	1.00	20.94	0.00	134.00	0.00	1.37	1.37	0.45	83064.63	67298.00	1.23	1.23	0.30	d11ertd18e/1496/ok	|3|6|8	267.44	1.00	0.00	0.00	0.00
2	1	24	7	d11ertd18e/1496/ok	744		P	1039	258	100035	775	43	19	48	2478	97557	273.70	1.00	17.73	129.00	0.00	76964	597	31	15	40	1997	74967	327.88	1.00	17.73	0.00	129.00	0.00	1.30	1.30	0.38	88142.22	74967.00	1.18	1.18	0.23	d11ertd18e/1496/ok	|3|6|8	302.01	1.00	0.00	0.00	0.00
2	1	1	8	cabp4/1534/ok	745	GS,	M	613	273	3807	78	45	25	49	1216	2591	25.88	0.96	8.02	49.00	0.00	2973	61	35	20	39	990	1983	17.22	0.94	8.02	0.00	49.00	0.00	1.31	1.31	0.39	2394.27	1983.00	1.21	1.21	0.27	cabp4/1534/ok	|3|6|12	21.98	0.95	0.00	0.00	0.00
2	1	2	8	cabp4/1534/ok	746		P	632	274	5747	71	43	23	48	1824	3923	21.79	0.95	12.71	81.00	0.00	4538	56	31	18	38	1453	3085	26.52	0.96	12.71	0.00	81.00	0.00	1.27	1.27	0.35	3615.82	3085.00	1.17	1.17	0.23	cabp4/1534/ok	|3|6|12	24.27	0.96	0.01	0.00	0.00
2	1	3	8	cabp4/1534/ok	747		P	651	275	7238	65	43	20	49	2290	4948	17.15	0.94	17.28	112.00	0.00	6012	54	31	16	39	1839	4173	22.78	0.96	17.28	0.00	112.00	0.00	1.19	1.19	0.25	4553.99	4173.00	1.09	1.09	0.13	cabp4/1534/ok	|3|6|12	20.16	0.95	0.01	0.00	0.00
2	1	4	8	empty/empty/	748	GS,	M	670	274	2135	53	45	25	48	1008	1127	14.54	0.93	8.00	40.00	0.00	1815	45	35	21	40	841	974	17.95	0.94	8.00	0.00	40.00	0.00	1.16	1.16	0.21	1046.83	974.00	1.07	1.07	0.10	empty/empty/	|3|6|16	16.33	0.94	0.01	0.00	0.00
2	1	5	8	empty/empty/	749	GS,	M	685	274	4233	60	43	23	47	1654	2579	17.47	0.94	7.53	71.00	0.00	3193	45	32	19	38	1324	1869	19.28	0.95	7.53	0.00	71.00	0.00	1.38	1.38	0.46	2383.25	1869.00	1.28	1.28	0.35	empty/empty/	|3|6|16	18.39	0.95	0.00	0.00	0.00
2	1	6	8	empty/empty/	750	GS,	M	705	273	4397	57	43	23	47	1754	2643	16.23	0.94	8.82	77.00	0.00	3920	51	32	18	38	1414	2506	23.28	0.96	8.82	0.00	77.00	0.00	1.05	1.05	0.08	2442.03	2506.00	0.97	-1.03	-0.04	empty/empty/	|3|6|16	20.07	0.95	0.01	0.00	0.00
2	1	7	8	empty/empty/	751	GS,	M	721	272	5069	64	43	23	48	1784	3285	19.16	0.95	9.62	79.00	0.00	7992	101	33	18	38	1455	6537	53.40	0.98	9.62	0.00	79.00	0.00	0.50	-1.99	-0.99	3031.11	6537.00	0.46	-2.16	-1.11	empty/empty/	|3|6|20	40.12	0.96	0.01	0.00	0.00
2	1	8	8	empty/empty/	752	GS,	M	744	272	2232	68	44	26	46	843	1389	23.08	0.96	6.57	33.00	0.00	1522	46	34	21	38	690	832	19.19	0.95	6.57	0.00	33.00	0.00	1.67	1.67	0.74	1288.51	832.00	1.55	1.55	0.63	empty/empty/	|3|6|20	21.23	0.95	0.00	0.00	0.00
2	1	9	8	empty/empty/	753	GS,	M	763	273	1409	64	45	27	49	584	825	20.87	0.95	4.10	22.00	0.00	1022	46	35	21	39	472	550	14.46	0.93	4.10	0.00	22.00	0.00	1.50	1.50	0.58	767.80	550.00	1.40	1.40	0.48	empty/empty/	|3|6|20	17.95	0.94	0.00	0.00	0.00
2	1	10	8	empty/empty/	754	GS,	M	781	272	3608	58	43	24	48	1465	2143	17.47	0.94	7.30	62.00	0.00	2663	43	34	19	39	1208	1455	14.05	0.93	7.30	0.00	62.00	0.00	1.47	1.47	0.56	1982.62	1455.00	1.36	1.36	0.45	empty/empty/	|3|6|24	15.85	0.94	0.00	0.00	0.00
2	1	11	8	empty/empty/	755	GS,	M	794	273	732	67	45	27	49	296	436	22.98	0.96	5.88	11.00	0.00	464	42	34	22	39	240	224	17.10	0.94	5.88	0.00	11.00	0.00	1.95	1.95	0.96	407.38	224.00	1.82	1.82	0.86	empty/empty/	|3|6|24	20.26	0.95	0.00	0.00	0.00
2	1	12	8	empty/empty/	756	GS,	M	818	271	1852	62	46	26	50	791	1061	18.54	0.95	3.23	30.00	0.00	1349	45	34	21	39	631	718	19.44	0.95	3.23	0.00	30.00	0.00	1.48	1.48	0.56	985.89	718.00	1.37	1.37	0.46	empty/empty/	|3|6|24	18.99	0.95	0.00	0.00	0.00
2	1	13	8	sepp1/1422	757		P	835	276	28135	208	39	18	47	2379	25756	74.52	0.99	17.82	135.00	0.00	109952	814	30	15	39	1988	107964	452.18	1.00	17.82	0.00	135.00	0.00	0.24	-4.19	-2.07	23463.56	107964.00	0.22	-4.60	-2.20	sepp1/1422	|3|10|4	324.05	0.99	0.00	0.00	0.00
2	1	14	8	sepp1/1422	758		P	853	276	28283	210	39	17	45	2336	25947	75.68	0.99	20.19	135.00	0.00	103839	769	29	15	37	1962	101877	426.95	1.00	20.19	0.00	135.00	0.00	0.25	-3.93	-1.97	23636.48	101877.00	0.23	-4.31	-2.11	sepp1/1422	|3|10|4	306.61	0.99	0.00	0.00	0.00
2	1	15	8	sepp1/1422	759		P	872	276	25356	181	39	17	44	2371	22985	61.95	0.98	19.82	140.00	0.00	99036	707	30	14	38	2001	97035	376.17	1.00	19.82	0.00	140.00	0.00	0.24	-4.22	-2.08	20954.00	97035.00	0.22	-4.63	-2.21	sepp1/1422	|3|10|4	269.58	0.99	0.00	0.00	0.00
2	1	16	8	d11ertd18e/1498/ok	760		P	890	276	49686	355	38	17	45	2355	47331	131.42	0.99	20.04	140.00	0.00	33540	240	30	14	38	2007	31533	123.94	0.99	20.04	0.00	140.00	0.00	1.50	1.50	0.59	42955.71	31533.00	1.36	1.36	0.45	d11ertd18e/1498/ok	|3|10|8	127.73	0.99	0.00	0.00	0.00
2	1	17	8	d11ertd18e/1498/ok	761		P	910	276	41689	321	38	18	46	2288	39401	124.96	0.99	18.75	130.00	0.00	31647	243	31	15	39	1981	29666	128.25	0.99	18.75	0.00	130.00	0.00	1.33	1.33	0.41	35799.49	29666.00	1.21	1.21	0.27	d11ertd18e/1498/ok	|3|10|8	126.62	0.99	0.00	0.00	0.00
2	1	18	8	d11ertd18e/1498/ok	762		P	927	276	43512	322	40	18	44	2373	41139	112.20	0.99	17.95	135.00	0.00	32788	243	30	15	38	1967	30821	126.26	0.99	17.95	0.00	135.00	0.00	1.33	1.33	0.42	37368.61	30821.00	1.21	1.21	0.28	d11ertd18e/1498/ok	|3|10|8	119.44	0.99	0.00	0.00	0.00
2	1	19	8	slc22a17/1541/ok	763		P	945	277	11453	90	41	19	49	2368	9085	28.53	0.96	17.85	127.00	0.00	8777	69	30	15	38	1919	6858	31.82	0.97	17.85	0.00	127.00	0.00	1.32	1.32	0.41	8330.09	6858.00	1.21	1.21	0.28	slc22a17/1541/ok	|3|10|12	30.22	0.97	0.01	0.00	0.00
2	1	20	8	slc22a17/1541/ok	764		P	963	277	12390	95	40	18	47	2379	10011	30.09	0.97	18.75	130.00	0.00	9194	71	30	15	38	1950	7244	32.21	0.97	18.75	0.00	130.00	0.00	1.38	1.38	0.47	9173.61	7244.00	1.27	1.27	0.34	slc22a17/1541/ok	|3|10|12	31.17	0.97	0.01	0.00	0.00
2	1	21	8	slc22a17/1541/ok	765		P	984	277	11366	84	42	18	48	2476	8890	23.74	0.96	16.70	135.00	0.00	9340	69	30	15	38	1987	7353	30.75	0.97	16.70	0.00	135.00	0.00	1.21	1.21	0.27	8152.39	7353.00	1.11	1.11	0.15	slc22a17/1541/ok	|3|10|12	27.47	0.96	0.01	0.00	0.00
2	1	22	8	empty/empty/	766		P	1004	276	5985	57	43	21	47	2197	3788	14.90	0.93	10.63	105.00	0.00	4811	46	32	17	39	1782	3029	16.85	0.94	10.63	0.00	105.00	0.00	1.25	1.25	0.32	3492.15	3029.00	1.15	1.15	0.21	empty/empty/	|3|10|16	15.90	0.94	0.01	0.00	0.00
2	1	23	8	empty/empty/	767	GS,	M	1018	272	1686	51	47	27	50	877	809	12.51	0.92	4.83	33.00	0.00	1637	50	35	21	40	709	928	22.21	0.95	4.83	0.00	33.00	0.00	0.87	-1.15	-0.20	753.00	928.00	0.81	-1.23	-0.30	empty/empty/	|3|10|16	18.03	0.94	0.00	0.00	0.00
2	1	24	8	empty/empty/	768		P	1036	275	6579	59	43	20	49	2288	4291	15.50	0.94	21.14	112.00	0.00	5235	47	31	16	39	1847	3388	18.56	0.95	21.14	0.00	112.00	0.00	1.27	1.27	0.34	3952.80	3388.00	1.17	1.17	0.22	empty/empty/	|3|10|16	17.10	0.94	0.01	0.00	0.00
2	1	1	9	empty/empty/	769	GS,	M	613	293	0	0	45	27	49	-415	415	0.00	1.00	0.00	0.00	0.00	0	0	35	22	39	-274	274	0.00	1.00	0.00	0.00	0.00	0.00	1.52	1.52	0.60	388.17	273.78	1.42	1.42	0.50	empty/empty/	|3|10|20	0.00	0.00	0.00	0.00	0.00
2	1	2	9	empty/empty/	770	GS,	M	632	291	1578	58	47	27	51	728	850	16.52	0.94	5.05	27.00	0.00	1521	56	35	22	40	585	936	26.14	0.96	5.05	0.00	27.00	0.00	0.91	-1.10	-0.14	790.92	936.00	0.84	-1.18	-0.24	empty/empty/	|3|10|20	21.87	0.95	0.00	0.00	0.00
2	1	3	9	empty/empty/	771	GS,	M	651	293	3922	59	44	24	49	1562	2360	17.40	0.94	5.36	66.00	0.00	2898	44	33	19	39	1269	1629	18.01	0.94	5.36	0.00	66.00	0.00	1.45	1.45	0.53	2182.08	1629.00	1.34	1.34	0.42	empty/empty/	|3|10|20	17.71	0.94	0.00	0.00	0.00
2	1	4	9	empty/empty/	772		P	667	291	5544	55	42	21	47	2091	3453	14.78	0.93	22.57	101.00	0.00	4484	44	33	18	40	1772	2712	16.37	0.94	22.57	0.00	101.00	0.00	1.27	1.27	0.35	3185.14	2712.00	1.17	1.17	0.23	empty/empty/	|3|10|24	15.60	0.94	0.02	0.00	0.00
2	1	5	9	empty/empty/	773	GS,	M	689	290	991	55	47	28	50	497	494	14.33	0.93	3.09	18.00	0.00	802	45	34	22	40	391	411	19.20	0.95	3.09	0.00	18.00	0.00	1.20	1.20	0.27	461.21	411.00	1.12	1.12	0.17	empty/empty/	|3|10|24	16.94	0.94	0.00	0.00	0.00
2	1	6	9	empty/empty/	774	GS,	M	704	295	682	68	45	27	49	271	411	23.53	0.96	5.46	10.00	0.00	385	39	35	22	40	223	162	13.10	0.92	5.46	0.00	10.00	0.00	2.54	2.54	1.34	384.16	162.00	2.37	2.37	1.25	empty/empty/	|3|10|24	19.04	0.94	0.00	0.00	0.00
2	1	7	9	dnaja1/1446	775		P	724	294	48937	395	39	18	45	2260	46677	160.93	0.99	18.54	124.00	0.00	66475	536	30	15	38	1912	64563	306.48	1.00	18.54	0.00	124.00	0.00	0.72	-1.38	-0.47	42365.83	64563.00	0.66	-1.52	-0.61	dnaja1/1446	|3|14|4	244.77	1.00	0.00	0.00	0.00
2	1	8	9	dnaja1/1446	776		P	742	294	57863	442	41	18	45	2417	55446	156.24	0.99	18.56	131.00	0.00	69726	532	29	15	37	1931	67795	302.92	1.00	18.56	0.00	131.00	0.00	0.82	-1.22	-0.29	50271.16	67795.00	0.74	-1.35	-0.43	dnaja1/1446	|3|14|4	241.01	0.99	0.00	0.00	0.00
2	1	9	9	dnaja1/1446	777		P	761	293	40110	352	42	20	45	2254	37856	126.45	0.99	16.84	114.00	0.00	60009	526	31	16	38	1833	58176	315.07	1.00	16.84	0.00	114.00	0.00	0.65	-1.54	-0.62	34404.25	58176.00	0.59	-1.69	-0.76	dnaja1/1446	|3|14|4	240.06	0.99	0.00	0.00	0.00
2	1	10	9	abcg2/1501/ok	778		P	780	293	13505	110	42	19	49	2391	11114	35.10	0.97	17.16	123.00	0.00	9745	79	32	16	38	1951	7794	30.84	0.97	17.16	0.00	123.00	0.00	1.43	1.43	0.51	10177.75	7794.00	1.31	1.31	0.38	abcg2/1501/ok	|3|14|8	33.04	0.97	0.00	0.00	0.00
2	1	11	9	abcg2/1501/ok	779		P	798	294	14122	117	39	18	44	2207	11915	42.05	0.98	18.58	121.00	0.00	10434	86	30	15	37	1873	8561	39.84	0.97	18.58	0.00	121.00	0.00	1.39	1.39	0.48	10906.56	8561.00	1.27	1.27	0.35	abcg2/1501/ok	|3|14|8	40.96	0.98	0.00	0.00	0.00
2	1	12	9	abcg2/1501/ok	780	SNR1,	M	818	294	14028	122	39	19	42	2146	11882	43.19	0.98	16.15	115.00	0.00	9275	81	32	16	38	1849	7426	27.17	0.96	16.15	0.00	115.00	0.00	1.60	1.60	0.68	10876.54	7426.00	1.46	1.46	0.55	abcg2/1501/ok	|3|14|8	36.08	0.97	0.00	0.00	0.00
2	1	13	9	empty/empty/	781	GS,	M	836	293	2919	56	46	25	50	1302	1617	14.96	0.93	8.34	52.00	0.00	2458	47	34	20	39	1048	1410	18.53	0.95	8.34	0.00	52.00	0.00	1.15	1.15	0.20	1498.61	1410.00	1.06	1.06	0.09	empty/empty/	|3|14|12	16.84	0.94	0.01	0.00	0.00
2	1	14	9	empty/empty/	782		P	849	293	3951	61	45	24	48	1556	2395	16.96	0.94	14.54	65.00	0.00	3244	50	33	19	38	1250	1994	22.42	0.96	14.54	0.00	65.00	0.00	1.20	1.20	0.26	2214.24	1994.00	1.11	1.11	0.15	empty/empty/	|3|14|12	19.88	0.95	0.01	0.00	0.00
2	1	15	9	empty/empty/	783	GS,	M	868	291	4195	61	45	24	50	1655	2540	16.99	0.94	7.33	69.00	0.00	2997	43	32	19	38	1309	1688	17.75	0.94	7.33	0.00	69.00	0.00	1.50	1.50	0.59	2347.44	1688.00	1.39	1.39	0.48	empty/empty/	|3|14|12	17.38	0.94	0.00	0.00	0.00
2	1	16	9	empty/empty/	784		P	889	293	6464	59	42	20	47	2222	4242	15.68	0.94	19.10	110.00	0.00	5784	53	31	17	38	1816	3968	22.25	0.96	19.10	0.00	110.00	0.00	1.07	1.07	0.10	3907.94	3968.00	0.98	-1.02	-0.02	empty/empty/	|3|14|16	19.25	0.94	0.01	0.00	0.00
2	1	17	9	empty/empty/	785	GS,	M	907	293	0	0	47	28	50	-406	406	0.00	1.00	0.00	0.00	0.00	0	0	35	23	40	-267	267	0.00	1.00	0.00	0.00	0.00	0.00	1.52	1.52	0.60	379.44	267.47	1.42	1.42	0.50	empty/empty/	|3|14|16	0.00	0.00	0.00	0.00	0.00
2	1	18	9	empty/empty/	786	GS,	M	929	289	0	0	48	28	49	-406	406	0.00	1.00	0.00	0.00	0.00	0	0	37	23	39	-267	267	0.00	1.00	0.00	0.00	0.00	0.00	1.52	1.52	0.60	379.44	267.47	1.42	1.42	0.50	empty/empty/	|3|14|16	0.00	0.00	0.00	0.00	0.00
2	1	19	9	empty/empty/	787	GS,	M	947	290	2255	56	47	27	52	1065	1190	14.79	0.93	3.47	40.00	0.00	1857	46	34	21	39	830	1027	19.27	0.95	3.47	0.00	40.00	0.00	1.16	1.16	0.21	1104.97	1027.00	1.08	1.08	0.11	empty/empty/	|3|14|20	17.18	0.94	0.00	0.00	0.00
2	1	20	9	empty/empty/	788	GS,	M	966	292	1616	56	44	26	48	746	870	16.48	0.94	5.67	29.00	0.00	1358	47	33	21	39	605	753	21.71	0.95	5.67	0.00	29.00	0.00	1.16	1.16	0.21	809.41	753.00	1.07	1.07	0.10	empty/empty/	|3|14|20	19.27	0.95	0.00	0.00	0.00
2	1	21	9	empty/empty/	789	GS,	M	985	293	861	57	47	28	51	414	447	16.35	0.94	9.64	15.00	0.00	726	48	37	22	41	337	389	13.39	0.93	9.64	0.00	15.00	0.00	1.15	1.15	0.20	417.59	389.00	1.07	1.07	0.10	empty/empty/	|3|14|20	14.95	0.93	0.01	0.00	0.00
2	1	22	9	empty/empty/	790	GS,	M	998	291	5615	59	42	21	46	2004	3611	16.91	0.94	8.29	95.00	0.00	4239	45	33	18	40	1699	2540	16.60	0.94	8.29	0.00	95.00	0.00	1.42	1.42	0.51	3329.96	2540.00	1.31	1.31	0.39	empty/empty/	|3|14|24	16.75	0.94	0.00	0.00	0.00
2	1	23	9	empty/empty/	791	GS,	M	1019	294	0	0	48	29	50	-320	320	0.00	1.00	0.00	0.00	0.00	0	0	36	23	41	-230	230	0.00	1.00	0.00	0.00	0.00	0.00	1.40	1.40	0.48	299.94	229.57	1.31	1.31	0.39	empty/empty/	|3|14|24	0.00	0.00	0.00	0.00	0.00
2	1	24	9	empty/empty/	792		P	1034	294	7645	61	40	19	45	2342	5303	16.81	0.94	17.77	126.00	0.00	6155	49	31	15	38	1952	4203	19.27	0.95	17.77	0.00	126.00	0.00	1.26	1.26	0.34	4878.63	4203.00	1.16	1.16	0.22	empty/empty/	|3|14|24	18.08	0.94	0.01	0.00	0.00
2	1	1	10	mllas	793	GS,	M	615	312	861	57	46	27	49	408	453	16.61	0.94	2.66	15.00	0.00	699	47	35	22	39	330	369	19.27	0.95	2.66	0.00	15.00	0.00	1.23	1.23	0.30	423.16	369.00	1.15	1.15	0.20	mllas	|4|2|4	17.99	0.94	0.00	0.00	0.00
2	1	2	10	mllas	794	GS,	M	630	309	1862	60	46	27	50	824	1038	17.45	0.94	5.41	31.00	0.00	1430	46	34	21	40	651	779	20.52	0.95	5.41	0.00	31.00	0.00	1.33	1.33	0.41	964.65	779.00	1.24	1.24	0.31	mllas	|4|2|4	19.05	0.95	0.00	0.00	0.00
2	1	3	10	mllas	795	GS,	M	653	313	1084	57	44	26	48	495	589	17.54	0.94	2.96	19.00	0.00	906	48	34	22	39	411	495	21.57	0.95	2.96	0.00	19.00	0.00	1.19	1.19	0.25	549.31	495.00	1.11	1.11	0.15	mllas	|4|2|4	19.66	0.95	0.00	0.00	0.00
2	1	4	10	kanr	796		P	669	312	6890	62	40	19	45	2177	4713	17.88	0.94	21.14	112.00	0.00	5661	51	31	16	39	1822	3839	21.50	0.95	21.14	0.00	112.00	0.00	1.23	1.23	0.30	4339.02	3839.00	1.13	1.13	0.18	kanr	|4|2|8	19.77	0.95	0.01	0.00	0.00
2	1	5	10	kanr	797		P	685	310	7451	63	44	20	52	2409	5042	16.33	0.94	24.73	119.00	0.00	5616	47	31	16	39	1901	3715	18.65	0.95	24.73	0.00	119.00	0.00	1.36	1.36	0.44	4639.97	3715.00	1.25	1.25	0.32	kanr	|4|2|8	17.53	0.94	0.02	0.00	0.00
2	1	6	10	kanr	798	SNR2,	M	705	312	4282	62	45	24	49	1640	2642	17.43	0.94	12.81	69.00	0.00	3524	51	37	19	40	1344	2180	7.74	0.87	12.81	0.00	69.00	0.00	1.21	1.21	0.28	2441.11	2180.00	1.12	1.12	0.16	kanr	|4|2|8	13.48	0.90	0.01	0.00	0.00
2	1	7	10	15b	799	GS,	M	725	313	2553	62	44	25	47	1016	1537	20.10	0.95	8.65	41.00	0.00	1737	42	33	20	39	835	902	17.74	0.94	8.65	0.00	41.00	0.00	1.70	1.70	0.77	1424.91	902.00	1.58	1.58	0.66	15b	|4|2|12	18.96	0.95	0.00	0.00	0.00
2	1	8	10	15b	800		P	741	314	3284	70	44	25	47	1159	2125	23.57	0.96	11.57	47.00	0.00	4393	93	33	20	39	944	3449	57.91	0.98	11.57	0.00	47.00	0.00	0.62	-1.62	-0.70	1966.07	3449.00	0.57	-1.75	-0.81	15b	|4|2|12	44.21	0.97	0.00	0.00	0.00
2	1	9	10	15b	801		P	763	312	3011	59	44	25	49	1261	1750	17.37	0.94	10.97	51.00	0.00	2836	56	33	20	38	1010	1826	27.80	0.96	10.97	0.00	51.00	0.00	0.96	-1.04	-0.06	1621.07	1826.00	0.89	-1.13	-0.17	15b	|4|2|12	23.18	0.95	0.01	0.00	0.00
2	1	10	10	cytp450	802		P	780	312	5505	63	43	22	47	1910	3595	18.61	0.95	13.64	87.00	0.00	4714	54	32	18	38	1549	3165	25.08	0.96	13.64	0.00	87.00	0.00	1.14	1.14	0.18	3315.30	3165.00	1.05	1.05	0.07	cytp450	|4|2|16	22.08	0.95	0.01	0.00	0.00
2	1	11	10	cytp450	803		P	796	313	4801	71	42	23	46	1545	3256	24.45	0.96	10.49	68.00	0.00	4529	67	32	19	38	1287	3242	34.80	0.97	10.49	0.00	68.00	0.00	1.00	1.00	0.01	3004.52	3242.00	0.93	-1.08	-0.11	cytp450	|4|2|16	30.07	0.96	0.00	0.00	0.00
2	1	12	10	cytp450	804		P	815	312	4377	66	45	24	49	1584	2793	19.77	0.95	11.34	66.00	0.00	3874	59	33	19	39	1274	2600	27.65	0.96	11.34	0.00	66.00	0.00	1.07	1.07	0.10	2579.74	2600.00	0.99	-1.01	-0.01	cytp450	|4|2|16	24.04	0.96	0.01	0.00	0.00
2	1	13	10	cytp450 1:2	805		P	836	314	6850	62	44	21	49	2326	4524	15.86	0.94	26.13	111.00	0.00	5983	54	31	16	38	1814	4169	23.68	0.96	26.13	0.00	111.00	0.00	1.09	1.09	0.12	4166.07	4169.00	1.00	-1.00	-0.00	cytp450 1:2	|4|2|20	20.15	0.95	0.02	0.00	0.00
2	1	14	10	cytp450 1:2	806	GS,	M	855	310	4846	57	44	22	49	1912	2934	15.27	0.93	9.15	85.00	0.00	4221	50	32	18	38	1522	2699	22.19	0.95	9.15	0.00	85.00	0.00	1.09	1.09	0.12	2709.14	2699.00	1.00	1.00	0.01	cytp450 1:2	|4|2|20	19.05	0.94	0.01	0.00	0.00
2	1	15	10	cytp450 1:2	807	GS,	M	873	314	1389	63	47	27	50	600	789	17.90	0.94	3.79	22.00	0.00	1190	54	36	22	41	491	699	22.88	0.96	3.79	0.00	22.00	0.00	1.13	1.13	0.17	734.49	699.00	1.05	1.05	0.07	cytp450 1:2	|4|2|20	20.54	0.95	0.00	0.00	0.00
2	1	16	10	cytp450 1:4	808	GS,	M	892	312	1215	58	46	27	49	566	649	17.00	0.94	3.72	21.00	0.00	1048	50	35	22	39	456	592	22.20	0.95	3.72	0.00	21.00	0.00	1.10	1.10	0.13	604.90	592.00	1.02	1.02	0.03	cytp450 1:4	|4|2|24	19.77	0.95	0.00	0.00	0.00
2	1	17	10	cytp450 1:4	809	GS,	M	910	311	1027	57	46	27	48	487	540	16.22	0.94	3.09	18.00	0.00	895	50	35	22	40	394	501	23.12	0.96	3.09	0.00	18.00	0.00	1.08	1.08	0.11	503.88	501.00	1.01	1.01	0.01	cytp450 1:4	|4|2|24	19.97	0.95	0.00	0.00	0.00
2	1	18	10	cytp450 1:4	810	SNR2,	M	930	314	5051	59	44	22	49	1934	3117	15.60	0.94	11.09	86.00	0.00	3911	45	36	19	39	1592	2319	8.36	0.88	11.09	0.00	86.00	0.00	1.34	1.34	0.43	2877.03	2319.00	1.24	1.24	0.31	cytp450 1:4	|4|2|24	12.52	0.90	0.01	0.00	0.00
2	1	19	10	2xssc	811	GS,	M	949	308	4026	58	43	23	46	1602	2424	16.81	0.94	4.83	70.00	0.00	3080	44	33	19	40	1342	1738	17.67	0.94	4.83	0.00	70.00	0.00	1.39	1.39	0.48	2240.88	1738.00	1.29	1.29	0.37	2xssc	|4|6|4	17.25	0.94	0.00	0.00	0.00
2	1	20	10	2xssc	812	GS,	M	967	314	2133	58	48	27	50	988	1145	14.41	0.93	3.93	37.00	0.00	1697	46	34	21	39	771	926	19.08	0.95	3.93	0.00	37.00	0.00	1.24	1.24	0.31	1063.44	926.00	1.15	1.15	0.20	2xssc	|4|6|4	16.91	0.94	0.00	0.00	0.00
2	1	21	10	2xssc	813	GS,	M	984	312	3016	56	45	25	49	1338	1678	15.12	0.93	8.42	54.00	0.00	2439	45	34	20	39	1086	1353	16.91	0.94	8.42	0.00	54.00	0.00	1.24	1.24	0.31	1554.78	1353.00	1.15	1.15	0.20	2xssc	|4|6|4	16.04	0.94	0.01	0.00	0.00
2	1	22	10	8h	814	GS,	M	1004	314	1617	62	48	28	53	726	891	17.77	0.94	5.20	26.00	0.00	1358	52	36	22	40	573	785	21.94	0.95	5.20	0.00	26.00	0.00	1.14	1.14	0.18	828.82	785.00	1.06	1.06	0.08	8h	|4|6|8	19.96	0.95	0.00	0.00	0.00
2	1	23	10	8h	815	GS,	M	1023	308	0	0	47	29	52	-75	75	0.00	1.00	0.00	0.00	0.00	0	0	38	24	42	-54	54	0.00	1.00	0.00	0.00	0.00	0.00	1.40	1.40	0.49	71.06	53.66	1.32	1.32	0.41	8h	|4|6|8	0.00	0.00	0.00	0.00	0.00
2	1	24	10	8h	816		P	1037	309	6070	60	42	21	46	2141	3929	16.47	0.94	10.56	102.00	0.00	4610	45	32	17	40	1756	2854	17.89	0.94	10.56	0.00	102.00	0.00	1.38	1.38	0.46	3621.31	2854.00	1.27	1.27	0.34	8h	|4|6|8	17.19	0.94	0.01	0.00	0.00
2	1	1	11	egfp	817		P	614	328	5552	65	43	22	47	1902	3650	19.19	0.95	22.44	86.00	0.00	3731	43	32	18	39	1553	2178	17.38	0.94	22.44	0.00	86.00	0.00	1.68	1.68	0.74	3365.70	2178.00	1.55	1.55	0.63	egfp	|4|6|12	18.31	0.95	0.01	0.00	0.00
2	1	2	11	egfp	818		P	631	328	5269	59	42	21	45	1932	3337	16.78	0.94	12.22	90.00	0.00	4032	45	32	18	39	1594	2438	18.42	0.95	12.22	0.00	90.00	0.00	1.37	1.37	0.45	3078.79	2438.00	1.26	1.26	0.34	egfp	|4|6|12	17.62	0.94	0.01	0.00	0.00
2	1	3	11	egfp	819		P	650	330	3663	58	44	24	47	1487	2176	16.59	0.94	14.96	63.00	0.00	3006	48	33	20	39	1233	1773	20.38	0.95	14.96	0.00	63.00	0.00	1.23	1.23	0.30	2012.96	1773.00	1.14	1.14	0.18	egfp	|4|6|12	18.58	0.95	0.01	0.00	0.00
2	1	4	11	fad6	820		P	670	330	4682	64	44	23	47	1687	2995	19.27	0.95	12.33	73.00	0.00	3762	52	32	19	39	1373	2389	23.60	0.96	12.33	0.00	73.00	0.00	1.25	1.25	0.33	2765.11	2389.00	1.16	1.16	0.21	fad6	|4|6|16	21.54	0.95	0.01	0.00	0.00
2	1	5	11	fad6	821		P	686	330	7798	60	40	18	47	2374	5424	16.17	0.94	23.36	130.00	0.00	6536	50	31	15	39	2012	4524	18.29	0.95	23.36	0.00	130.00	0.00	1.20	1.20	0.26	4989.24	4524.00	1.10	1.10	0.14	fad6	|4|6|16	17.26	0.94	0.01	0.00	0.00
2	1	6	11	fad6	822	GS,	M	706	329	1711	68	48	27	49	673	1038	17.77	0.94	4.23	25.00	0.00	1381	55	36	22	39	539	842	15.30	0.93	4.23	0.00	25.00	0.00	1.23	1.23	0.30	964.65	842.00	1.15	1.15	0.20	fad6	|4|6|16	16.58	0.94	0.00	0.00	0.00
2	1	7	11	fad6 1:2	823	GS,	M	724	329	4770	64	44	23	47	1718	3052	18.92	0.95	7.62	74.00	0.00	3537	48	33	19	39	1401	2136	20.01	0.95	7.62	0.00	74.00	0.00	1.43	1.43	0.51	2817.41	2136.00	1.32	1.32	0.40	fad6 1:2	|4|6|20	19.47	0.95	0.00	0.00	0.00
2	1	8	11	fad6 1:2	824	GS,	M	743	329	3985	66	43	23	46	1400	2585	21.71	0.95	6.04	60.00	0.00	2907	48	33	19	38	1168	1739	20.42	0.95	6.04	0.00	60.00	0.00	1.49	1.49	0.57	2388.76	1739.00	1.37	1.37	0.46	fad6 1:2	|4|6|20	21.08	0.95	0.00	0.00	0.00
2	1	9	11	fad6 1:2	825	GS,	M	760	330	2423	64	45	26	49	976	1447	19.52	0.95	8.12	38.00	0.00	1796	47	33	21	38	780	1016	21.25	0.95	8.12	0.00	38.00	0.00	1.42	1.42	0.51	1341.98	1016.00	1.32	1.32	0.40	fad6 1:2	|4|6|20	20.40	0.95	0.00	0.00	0.00
2	1	10	11	fad6 1:4	826	GS,	M	780	327	1623	62	46	26	49	689	934	18.89	0.95	4.49	26.00	0.00	1370	53	34	21	40	555	815	22.99	0.96	4.49	0.00	26.00	0.00	1.15	1.15	0.20	868.57	815.00	1.07	1.07	0.09	fad6 1:4	|4|6|24	21.04	0.95	0.00	0.00	0.00
2	1	11	11	fad6 1:4	827	GS,	M	798	331	2568	64	46	26	50	1033	1535	19.15	0.95	4.27	40.00	0.00	1876	47	34	21	39	824	1052	19.14	0.95	4.27	0.00	40.00	0.00	1.46	1.46	0.55	1423.07	1052.00	1.35	1.35	0.44	fad6 1:4	|4|6|24	19.14	0.95	0.00	0.00	0.00
2	1	12	11	fad6 1:4	828	GS,	M	815	331	3944	64	44	24	48	1482	2462	18.92	0.95	8.19	62.00	0.00	2813	45	32	19	38	1189	1624	19.68	0.95	8.19	0.00	62.00	0.00	1.52	1.52	0.60	2275.79	1624.00	1.40	1.40	0.49	fad6 1:4	|4|6|24	19.31	0.95	0.00	0.00	0.00
2	1	13	11	cat	829		P	836	331	23342	193	42	19	48	2344	20998	67.79	0.99	15.44	121.00	0.00	25818	213	31	16	39	1905	23913	117.63	0.99	15.44	0.00	121.00	0.00	0.88	-1.14	-0.19	19153.32	23913.00	0.80	-1.25	-0.32	cat	|4|10|4	96.00	0.99	0.00	0.00	0.00
2	1	14	11	cat	830		P	854	332	33517	335	44	21	49	2146	31371	125.58	0.99	15.23	100.00	0.00	36833	368	36	18	39	1783	35050	109.28	0.99	15.23	0.00	100.00	0.00	0.90	-1.12	-0.16	28543.83	35050.00	0.81	-1.23	-0.30	cat	|4|10|4	117.72	0.99	0.00	0.00	0.00
2	1	15	11	cat	831		P	871	331	34664	301	42	20	46	2288	32376	114.60	0.99	17.61	115.00	0.00	40509	352	34	17	39	1921	38588	118.44	0.99	17.61	0.00	115.00	0.00	0.84	-1.19	-0.25	29452.50	38588.00	0.76	-1.31	-0.39	cat	|4|10|4	116.54	0.99	0.00	0.00	0.00
2	1	16	11	cat 1:2	832		P	891	332	14212	105	40	18	47	2399	11813	32.51	0.97	18.62	136.00	0.00	15609	115	29	15	38	1972	13637	56.72	0.98	18.62	0.00	136.00	0.00	0.87	-1.15	-0.21	10813.77	13637.00	0.79	-1.26	-0.33	cat 1:2	|4|10|8	46.23	0.97	0.01	0.00	0.00
2	1	17	11	cat 1:2	833		P	910	332	14522	106	43	18	48	2491	12031	30.14	0.97	17.87	137.00	0.00	15678	114	29	14	37	1963	13715	57.08	0.98	17.87	0.00	137.00	0.00	0.88	-1.14	-0.19	11012.08	13715.00	0.80	-1.25	-0.32	cat 1:2	|4|10|8	45.64	0.97	0.01	0.00	0.00
2	1	18	11	cat 1:2	834		P	927	332	14505	108	41	18	49	2467	12038	33.64	0.97	20.56	134.00	0.00	14044	105	30	15	38	1971	12073	50.68	0.98	20.56	0.00	134.00	0.00	1.00	-1.00	-0.00	11018.44	12073.00	0.91	-1.10	-0.13	cat 1:2	|4|10|8	43.01	0.97	0.01	0.00	0.00
2	1	19	11	cat 1:4	835		P	947	332	9536	96	42	21	47	2065	7471	32.97	0.97	15.19	99.00	0.00	10003	101	34	18	40	1774	8229	43.19	0.98	15.19	0.00	99.00	0.00	0.91	-1.10	-0.14	6858.52	8229.00	0.83	-1.20	-0.26	cat 1:4	|4|10|12	38.42	0.97	0.00	0.00	0.00
2	1	20	11	cat 1:4	836		P	965	332	8615	94	43	22	48	1989	6626	32.17	0.97	15.24	92.00	0.00	9524	104	33	18	39	1671	7853	50.27	0.98	15.24	0.00	92.00	0.00	0.84	-1.19	-0.25	6087.33	7853.00	0.78	-1.29	-0.37	cat 1:4	|4|10|12	42.20	0.97	0.00	0.00	0.00
2	1	21	11	cat 1:4	837		P	982	333	10646	79	39	17	44	2349	8297	24.65	0.96	21.45	135.00	0.00	11063	82	30	15	38	1977	9086	38.05	0.97	21.45	0.00	135.00	0.00	0.91	-1.10	-0.13	7611.85	9086.00	0.84	-1.19	-0.26	cat 1:4	|4|10|12	32.06	0.97	0.01	0.00	0.00
2	1	22	11	firluc	838		P	1002	332	15363	123	45	20	51	2539	12824	35.45	0.97	18.28	125.00	0.00	16908	135	35	16	40	2010	14898	32.35	0.97	18.28	0.00	125.00	0.00	0.86	-1.16	-0.22	11733.27	14898.00	0.79	-1.27	-0.34	firluc	|4|10|16	33.93	0.97	0.01	0.00	0.00
2	1	23	11	firluc	839		P	1021	332	11778	125	46	23	52	2160	9618	41.16	0.98	14.98	94.00	0.00	15324	163	35	19	42	1764	13560	85.04	0.99	14.98	0.00	94.00	0.00	0.71	-1.41	-0.50	8815.68	13560.00	0.65	-1.54	-0.62	firluc	|4|10|16	66.81	0.98	0.00	0.00	0.00
2	1	24	11	firluc	840		P	1039	332	13954	133	45	22	50	2276	11678	44.00	0.98	20.44	105.00	0.00	15018	143	32	17	40	1798	13220	78.26	0.99	20.44	0.00	105.00	0.00	0.88	-1.13	-0.18	10690.95	13220.00	0.81	-1.24	-0.31	firluc	|4|10|16	63.49	0.98	0.00	0.00	0.00
2	1	1	12	firluc 1:2	841		P	612	348	14864	152	43	21	49	2106	12758	56.96	0.98	16.20	98.00	0.00	16397	167	33	18	39	1735	14662	90.60	0.99	16.20	0.00	98.00	0.00	0.87	-1.15	-0.20	11673.25	14662.00	0.80	-1.26	-0.33	firluc 1:2	|4|10|20	75.67	0.99	0.00	0.00	0.00
2	1	2	12	firluc 1:2	842		P	630	349	16878	134	42	19	49	2416	14462	42.78	0.98	24.81	126.00	0.00	18035	143	31	16	39	1967	16068	73.07	0.99	24.81	0.00	126.00	0.00	0.90	-1.11	-0.15	13222.08	16068.00	0.82	-1.22	-0.28	firluc 1:2	|4|10|20	59.87	0.98	0.01	0.00	0.00
2	1	3	12	firluc 1:2	843		P	648	349	18286	124	37	16	43	2337	15949	41.39	0.98	25.34	147.00	0.00	18873	128	29	14	39	2025	16848	61.00	0.98	25.34	0.00	147.00	0.00	0.95	-1.06	-0.08	14572.73	16848.00	0.86	-1.16	-0.21	firluc 1:2	|4|10|20	52.13	0.98	0.01	0.00	0.00
2	1	4	12	firluc 1:4	844		P	668	349	16152	128	41	19	48	2356	13796	42.72	0.98	14.23	126.00	0.00	16699	133	31	16	39	1986	14713	65.97	0.98	14.23	0.00	126.00	0.00	0.94	-1.07	-0.09	12616.87	14713.00	0.86	-1.17	-0.22	firluc 1:4	|4|10|24	55.57	0.98	0.00	0.00	0.00
2	1	5	12	firluc 1:4	845	SNR1,	M	685	350	16300	96	35	14	42	2306	13994	28.31	0.96	11.00	170.00	0.00	14754	87	28	12	38	2017	12737	34.76	0.97	11.00	0.00	170.00	0.00	1.10	1.10	0.14	12796.82	12737.00	1.00	1.00	0.01	firluc 1:4	|4|10|24	31.70	0.97	0.00	0.00	0.00
2	1	6	12	firluc 1:4	846		P	704	350	11542	117	43	21	47	2093	9449	40.09	0.98	17.02	99.00	0.00	12794	129	33	18	39	1741	11053	64.65	0.98	17.02	0.00	99.00	0.00	0.85	-1.17	-0.23	8661.73	11053.00	0.78	-1.28	-0.35	firluc 1:4	|4|10|24	53.79	0.98	0.00	0.00	0.00
2	1	7	12	6i	847		P	723	349	6754	101	43	23	47	1550	5204	36.84	0.97	12.34	67.00	0.00	6247	93	38	20	39	1319	4928	17.36	0.94	12.34	0.00	67.00	0.00	1.06	1.06	0.08	4788.11	4928.00	0.97	-1.03	-0.04	6i	|4|14|4	28.80	0.95	0.00	0.00	0.00
2	1	8	12	6i	848		P	740	350	9418	91	41	20	45	2093	7325	31.09	0.97	15.77	104.00	0.00	8315	80	31	17	37	1724	6591	41.48	0.98	15.77	0.00	104.00	0.00	1.11	1.11	0.15	6725.32	6591.00	1.02	1.02	0.03	6i	|4|14|4	36.66	0.97	0.01	0.00	0.00
2	1	9	12	6i	849		P	760	350	6598	106	43	24	47	1468	5130	41.19	0.98	10.81	62.00	0.00	5853	94	33	19	38	1201	4652	52.91	0.98	10.81	0.00	62.00	0.00	1.10	1.10	0.14	4720.44	4652.00	1.01	1.01	0.02	6i	|4|14|4	47.41	0.98	0.00	0.00	0.00
2	1	10	12	6i 1:2	850		P	778	349	5795	83	44	23	47	1631	4164	27.50	0.96	11.54	70.00	0.00	5020	72	32	19	38	1318	3702	38.56	0.97	11.54	0.00	70.00	0.00	1.12	1.12	0.17	3836.53	3702.00	1.04	1.04	0.05	6i 1:2	|4|14|8	33.49	0.97	0.00	0.00	0.00
2	1	11	12	6i 1:2	851		P	797	350	6993	97	45	24	51	1699	5294	33.84	0.97	14.22	72.00	0.00	5634	78	32	18	38	1331	4303	43.92	0.98	14.22	0.00	72.00	0.00	1.23	1.23	0.30	4870.40	4303.00	1.13	1.13	0.18	6i 1:2	|4|14|8	39.20	0.97	0.00	0.00	0.00
2	1	12	12	6i 1:2	852		P	815	349	7307	72	42	21	45	2108	5199	22.17	0.95	19.58	102.00	0.00	6643	65	32	17	38	1761	4882	27.34	0.96	19.58	0.00	102.00	0.00	1.06	1.06	0.09	4783.54	4882.00	0.98	-1.02	-0.03	6i 1:2	|4|14|8	24.89	0.96	0.01	0.00	0.00
2	1	13	12	6i 1:4	853		P	832	348	3200	53	45	24	48	1456	1744	13.83	0.93	11.01	60.00	0.00	3020	50	33	19	39	1165	1855	19.05	0.95	11.01	0.00	60.00	0.00	0.94	-1.06	-0.09	1615.55	1855.00	0.87	-1.15	-0.20	6i 1:4	|4|14|12	16.65	0.94	0.01	0.00	0.00
2	1	14	12	6i 1:4	854	GS,	M	853	348	1636	61	45	26	48	701	935	18.83	0.95	4.59	27.00	0.00	1502	56	36	22	40	592	910	20.80	0.95	4.59	0.00	27.00	0.00	1.03	1.03	0.04	869.49	910.00	0.96	-1.05	-0.07	6i 1:4	|4|14|12	19.84	0.95	0.00	0.00	0.00
2	1	15	12	6i 1:4	855		P	868	352	4583	74	45	24	48	1492	3091	23.05	0.96	13.28	62.00	0.00	3715	60	34	20	39	1210	2505	23.66	0.96	13.28	0.00	62.00	0.00	1.23	1.23	0.30	2853.18	2505.00	1.14	1.14	0.19	6i 1:4	|4|14|12	23.35	0.96	0.01	0.00	0.00
2	1	16	12	ecfp	856	GS,	M	892	350	1308	52	48	28	52	688	620	12.49	0.92	2.67	25.00	0.00	1152	46	34	21	40	537	615	20.07	0.95	2.67	0.00	25.00	0.00	1.01	1.01	0.01	578.03	615.00	0.94	-1.06	-0.09	ecfp	|4|14|16	16.72	0.93	0.00	0.00	0.00
2	1	17	12	ecfp	857	GS,	M	911	351	0	0	47	29	51	-74	74	0.00	1.00	0.00	0.00	0.00	0	0	35	23	40	-46	46	0.00	1.00	0.00	0.00	0.00	0.00	1.62	1.62	0.70	70.32	45.97	1.53	1.53	0.61	ecfp	|4|14|16	0.00	0.00	0.00	0.00	0.00
2	1	18	12	ecfp	858	GS,	M	924	350	3413	61	46	25	51	1410	2003	16.91	0.94	5.73	56.00	0.00	2699	48	33	20	39	1109	1590	21.41	0.95	5.73	0.00	56.00	0.00	1.26	1.26	0.33	1853.88	1590.00	1.17	1.17	0.22	ecfp	|4|14|16	19.29	0.95	0.00	0.00	0.00
2	1	19	12	redfp	859	GS,	M	947	350	3295	70	47	26	51	1213	2082	21.17	0.95	9.88	47.00	0.00	2495	53	37	21	41	997	1498	14.88	0.93	9.88	0.00	47.00	0.00	1.39	1.39	0.47	1926.53	1498.00	1.29	1.29	0.36	redfp	|4|14|20	18.30	0.94	0.00	0.00	0.00
2	1	20	12	redfp	860	GS,	M	966	348	3425	65	46	26	50	1356	2069	18.81	0.95	8.61	53.00	0.00	2814	53	37	21	40	1101	1713	12.64	0.92	8.61	0.00	53.00	0.00	1.21	1.21	0.27	1914.58	1713.00	1.12	1.12	0.16	redfp	|4|14|20	16.03	0.93	0.00	0.00	0.00
2	1	21	12	redfp	861		P	982	350	8624	64	41	18	46	2448	6176	16.99	0.94	23.27	134.00	0.00	6902	52	31	15	38	2009	4893	16.42	0.94	23.27	0.00	134.00	0.00	1.26	1.26	0.34	5676.39	4893.00	1.16	1.16	0.21	redfp	|4|14|20	16.71	0.94	0.01	0.00	0.00
2	1	22	12	renluc	862		P	1002	350	3296	60	47	26	52	1404	1892	16.12	0.94	13.09	55.00	0.00	3072	56	36	21	41	1163	1909	20.50	0.95	13.09	0.00	55.00	0.00	0.99	-1.01	-0.01	1751.76	1909.00	0.92	-1.09	-0.12	renluc	|4|14|24	18.44	0.94	0.01	0.00	0.00
2	1	23	12	renluc	863	GS,	M	1017	346	0	0	47	28	50	-176	176	0.00	1.00	0.00	0.00	0.00	0	0	37	24	42	-140	140	0.00	1.00	0.00	0.00	0.00	0.00	1.26	1.26	0.33	165.38	139.68	1.18	1.18	0.24	renluc	|4|14|24	0.00	0.00	0.00	0.00	0.00
2	1	24	12	renluc	864		P	1040	350	5353	59	46	23	52	2076	3277	15.54	0.94	15.82	90.00	0.00	4148	46	32	18	39	1608	2540	18.90	0.95	15.82	0.00	90.00	0.00	1.29	1.29	0.37	3023.78	2540.00	1.19	1.19	0.25	renluc	|4|14|24	17.30	0.94	0.01	0.00	0.00
2	1	1	13	sytl2/772/ok	865		P	612	367	15841	109	37	16	43	2335	13506	36.22	0.97	16.92	145.00	0.00	11971	83	29	14	38	2015	9956	36.93	0.97	16.92	0.00	145.00	0.00	1.36	1.36	0.44	12353.29	9956.00	1.24	1.24	0.31	sytl2/772/ok	|5|2|4	36.58	0.97	0.00	0.00	0.00
2	1	2	13	sytl2/772/ok	866		P	631	367	13114	137	44	22	49	2123	10991	47.71	0.98	16.22	96.00	0.00	10330	108	32	18	39	1701	8629	57.68	0.98	16.22	0.00	96.00	0.00	1.27	1.27	0.35	10065.80	8629.00	1.17	1.17	0.22	sytl2/772/ok	|5|2|4	52.93	0.98	0.00	0.00	0.00
2	1	3	13	sytl2/772/ok	867		P	650	367	13365	144	42	21	47	1992	11373	54.55	0.98	14.24	93.00	0.00	9636	104	33	18	39	1665	7971	54.12	0.98	14.24	0.00	93.00	0.00	1.43	1.43	0.51	10413.44	7971.00	1.31	1.31	0.39	sytl2/772/ok	|5|2|4	54.34	0.98	0.00	0.00	0.00
2	1	4	13	hpxn/636/ok	868		P	669	366	11113	86	40	18	46	2364	8749	26.25	0.96	19.16	129.00	0.00	8414	65	30	15	38	1960	6454	28.17	0.96	19.16	0.00	129.00	0.00	1.36	1.36	0.44	8023.88	6454.00	1.24	1.24	0.31	hpxn/636/ok	|5|2|8	27.22	0.96	0.01	0.00	0.00
2	1	5	13	hpxn/636/ok	869		P	687	368	12018	83	39	17	45	2389	9629	25.26	0.96	21.77	144.00	0.00	8935	62	29	14	38	2009	6926	25.76	0.96	21.77	0.00	144.00	0.00	1.39	1.39	0.48	8825.70	6926.00	1.27	1.27	0.35	hpxn/636/ok	|5|2|8	25.51	0.96	0.01	0.00	0.00
2	1	6	13	hpxn/636/ok	870		P	706	366	10117	73	40	17	46	2406	7711	20.73	0.95	23.28	139.00	0.00	8470	61	31	15	38	2023	6447	20.52	0.95	23.28	0.00	139.00	0.00	1.20	1.20	0.26	7077.46	6447.00	1.10	1.10	0.13	hpxn/636/ok	|5|2|8	20.63	0.95	0.01	0.00	0.00
2	1	7	13	fmo1/522/ok	871		P	724	368	12521	75	35	14	43	2313	10208	21.61	0.95	17.53	168.00	0.00	12119	72	26	11	36	1897	10222	32.51	0.97	17.53	0.00	168.00	0.00	1.00	-1.00	-0.00	9353.00	10222.00	0.91	-1.09	-0.13	fmo1/522/ok	|5|2|12	27.60	0.96	0.01	0.00	0.00
2	1	8	13	fmo1/522/ok	872		P	742	367	9312	77	41	19	47	2294	7018	22.69	0.96	17.46	121.00	0.00	8058	67	30	16	38	1879	6179	31.08	0.97	17.46	0.00	121.00	0.00	1.14	1.14	0.18	6445.16	6179.00	1.04	1.04	0.06	fmo1/522/ok	|5|2|12	27.21	0.96	0.01	0.00	0.00
2	1	9	13	fmo1/522/ok	873		P	761	368	7698	82	43	22	47	2023	5675	26.25	0.96	13.93	94.00	0.00	7079	75	31	17	39	1634	5445	38.78	0.97	13.93	0.00	94.00	0.00	1.04	1.04	0.06	5218.66	5445.00	0.96	-1.04	-0.06	fmo1/522/ok	|5|2|12	33.11	0.97	0.01	0.00	0.00
2	1	10	13	cox7b/615/ok	874		P	779	368	10518	101	44	21	48	2187	8331	30.59	0.97	17.39	104.00	0.00	7897	76	33	17	38	1773	6124	31.17	0.97	17.39	0.00	104.00	0.00	1.36	1.36	0.44	7642.85	6124.00	1.25	1.25	0.32	cox7b/615/ok	|5|2|16	30.88	0.97	0.01	0.00	0.00
2	1	11	13	cox7b/615/ok	875		P	797	368	9170	96	42	21	47	2023	7147	33.29	0.97	15.41	96.00	0.00	7673	80	31	17	37	1633	6040	42.60	0.98	15.41	0.00	96.00	0.00	1.18	1.18	0.24	6562.89	6040.00	1.09	1.09	0.12	cox7b/615/ok	|5|2|16	38.23	0.97	0.00	0.00	0.00
2	1	12	13	cox7b/615/ok	876		P	816	368	10305	90	41	19	45	2234	8071	28.77	0.97	18.38	115.00	0.00	8040	70	31	16	38	1854	6186	32.09	0.97	18.38	0.00	115.00	0.00	1.30	1.30	0.38	7405.78	6186.00	1.20	1.20	0.26	cox7b/615/ok	|5|2|16	30.48	0.97	0.01	0.00	0.00
2	1	13	13	figf/699/ok	877		P	835	369	38301	268	39	17	46	2422	35879	93.05	0.99	22.09	143.00	0.00	25253	177	30	14	38	2016	23237	86.30	0.99	22.09	0.00	143.00	0.00	1.54	1.54	0.63	32618.37	23237.00	1.40	1.40	0.49	figf/699/ok	|5|2|20	89.74	0.99	0.00	0.00	0.00
2	1	14	13	figf/699/ok	878		P	854	368	32857	296	40	19	44	2149	30708	116.40	0.99	16.98	111.00	0.00	22163	200	31	16	38	1830	20333	110.46	0.99	16.98	0.00	111.00	0.00	1.51	1.51	0.59	27944.29	20333.00	1.37	1.37	0.46	figf/699/ok	|5|2|20	113.47	0.99	0.00	0.00	0.00
2	1	15	13	figf/699/ok	879		P	871	369	33157	304	42	20	46	2216	30941	115.66	0.99	18.10	109.00	0.00	22826	209	32	17	39	1852	20974	112.07	0.99	18.10	0.00	109.00	0.00	1.48	1.48	0.56	28155.00	20974.00	1.34	1.34	0.42	figf/699/ok	|5|2|20	113.88	0.99	0.00	0.00	0.00
2	1	16	13	gas7/536/ok	880	GS,	M	892	368	6755	58	44	21	52	2411	4344	14.29	0.93	8.43	117.00	0.00	5812	50	31	16	38	1878	3934	18.92	0.95	8.43	0.00	117.00	0.00	1.10	1.10	0.14	4001.32	3934.00	1.02	1.02	0.02	gas7/536/ok	|5|2|24	16.76	0.94	0.01	0.00	0.00
2	1	17	13	gas7/536/ok	881	GS,	M	907	369	2717	73	46	26	50	958	1759	24.13	0.96	6.74	37.00	0.00	2047	55	35	21	40	785	1262	19.35	0.95	6.74	0.00	37.00	0.00	1.39	1.39	0.48	1629.36	1262.00	1.29	1.29	0.37	gas7/536/ok	|5|2|24	21.87	0.95	0.00	0.00	0.00
2	1	18	13	gas7/536/ok	882		P	927	368	5802	60	42	21	47	2026	3776	17.36	0.94	18.25	96.00	0.00	4563	48	33	18	39	1702	2861	18.54	0.95	18.25	0.00	96.00	0.00	1.32	1.32	0.40	3481.15	2861.00	1.22	1.22	0.28	gas7/536/ok	|5|2|24	17.96	0.94	0.01	0.00	0.00
2	1	19	13	bnip3l/762/ok	883		P	946	369	33585	282	43	20	48	2384	31201	99.31	0.99	16.65	119.00	0.00	30901	260	32	16	38	1942	28959	132.13	0.99	16.65	0.00	119.00	0.00	1.08	1.08	0.11	28390.11	28959.00	0.98	-1.02	-0.03	bnip3l/762/ok	|5|6|4	116.88	0.99	0.00	0.00	0.00
2	1	20	13	bnip3l/762/ok	884		P	965	370	32896	276	41	19	48	2310	30586	103.58	0.99	16.50	119.00	0.00	30224	254	32	16	40	1959	28265	135.13	0.99	16.50	0.00	119.00	0.00	1.08	1.08	0.11	27833.96	28265.00	0.98	-1.02	-0.02	bnip3l/762/ok	|5|6|4	120.40	0.99	0.00	0.00	0.00
2	1	21	13	bnip3l/762/ok	885		P	983	369	25763	218	41	19	45	2288	23475	79.17	0.99	16.28	118.00	0.00	25486	216	32	17	40	1948	23538	111.96	0.99	16.28	0.00	118.00	0.00	1.00	-1.00	-0.00	21397.90	23538.00	0.91	-1.10	-0.14	bnip3l/762/ok	|5|6|4	96.96	0.99	0.00	0.00	0.00
2	1	22	13	empty/empty/	886	GS,	M	998	366	0	0	49	29	53	-445	445	0.00	1.00	0.00	0.00	0.00	0	0	37	24	41	-315	315	0.00	1.00	0.00	0.00	0.00	0.00	1.41	1.41	0.50	415.52	315.35	1.32	1.32	0.40	empty/empty/	|5|6|8	0.00	0.00	0.00	0.00	0.00
2	1	23	13	empty/empty/	887	GS,	M	1023	370	1271	58	47	27	50	601	670	16.32	0.94	2.21	22.00	0.00	1074	49	36	22	41	494	580	20.60	0.95	2.21	0.00	22.00	0.00	1.16	1.16	0.21	624.35	580.00	1.08	1.08	0.11	empty/empty/	|5|6|8	18.59	0.94	0.00	0.00	0.00
2	1	24	13	empty/empty/	888		P	1034	368	8745	58	39	16	46	2456	6289	14.98	0.93	16.49	151.00	0.00	7745	51	30	14	39	2063	5682	19.41	0.95	16.49	0.00	151.00	0.00	1.11	1.11	0.15	5779.60	5682.00	1.02	1.02	0.02	empty/empty/	|5|6|8	17.34	0.94	0.01	0.00	0.00
2	1	1	14	cp/514/ok	889		P	612	384	8309	72	41	20	46	2266	6043	21.09	0.95	14.21	116.00	0.00	7004	60	30	16	37	1830	5174	24.46	0.96	14.21	0.00	116.00	0.00	1.17	1.17	0.22	5554.90	5174.00	1.07	1.07	0.10	cp/514/ok	|5|6|12	22.84	0.96	0.01	0.00	0.00
2	1	2	14	cp/514/ok	890		P	631	385	8950	76	44	20	50	2389	6561	20.19	0.95	18.06	117.00	0.00	7452	64	31	16	38	1869	5583	24.28	0.96	18.06	0.00	117.00	0.00	1.18	1.18	0.23	6027.98	5583.00	1.08	1.08	0.11	cp/514/ok	|5|6|12	22.33	0.95	0.01	0.00	0.00
2	1	3	14	cp/514/ok	891		P	650	385	7013	82	43	22	46	1894	5119	27.02	0.96	13.60	86.00	0.00	6134	71	33	18	39	1586	4548	34.55	0.97	13.60	0.00	86.00	0.00	1.13	1.13	0.17	4710.38	4548.00	1.04	1.04	0.05	cp/514/ok	|5|6|12	31.01	0.97	0.01	0.00	0.00
2	1	4	14	akr1b8/600/ok	892		P	668	386	10945	111	42	21	47	2068	8877	38.66	0.97	15.75	99.00	0.00	7218	73	34	18	39	1761	5457	29.36	0.97	15.75	0.00	99.00	0.00	1.63	1.63	0.70	8140.54	5457.00	1.49	1.49	0.58	akr1b8/600/ok	|5|6|16	34.33	0.97	0.00	0.00	0.00
2	1	5	14	akr1b8/600/ok	893		P	687	386	12250	105	43	20	49	2342	9908	33.28	0.97	19.06	117.00	0.00	8306	71	30	16	38	1862	6444	33.89	0.97	19.06	0.00	117.00	0.00	1.54	1.54	0.62	9079.81	6444.00	1.41	1.41	0.49	akr1b8/600/ok	|5|6|16	33.59	0.97	0.01	0.00	0.00
2	1	6	14	akr1b8/600/ok	894		P	705	386	11588	98	42	20	47	2332	9256	31.23	0.97	16.05	118.00	0.00	9376	79	32	16	38	1891	7485	30.07	0.97	16.05	0.00	118.00	0.00	1.24	1.24	0.31	8485.89	7485.00	1.13	1.13	0.18	akr1b8/600/ok	|5|6|16	30.66	0.97	0.01	0.00	0.00
2	1	7	14	tparl/678/ok	895		P	724	386	13617	138	45	22	50	2176	11441	44.36	0.98	14.13	99.00	0.00	10649	108	35	18	39	1764	8885	33.54	0.97	14.13	0.00	99.00	0.00	1.29	1.29	0.36	10475.31	8885.00	1.18	1.18	0.24	tparl/678/ok	|5|6|20	39.32	0.97	0.00	0.00	0.00
2	1	8	14	tparl/678/ok	896		P	742	386	14706	114	41	19	45	2389	12317	36.95	0.97	17.12	129.00	0.00	11215	87	31	15	38	1970	9245	40.00	0.97	17.12	0.00	129.00	0.00	1.33	1.33	0.41	11272.21	9245.00	1.22	1.22	0.29	tparl/678/ok	|5|6|20	38.50	0.97	0.00	0.00	0.00
2	1	9	14	tparl/678/ok	897		P	761	386	13976	110	39	18	43	2265	11711	36.98	0.97	17.06	127.00	0.00	11594	91	31	15	39	1952	9642	42.59	0.98	17.06	0.00	127.00	0.00	1.21	1.21	0.28	10720.97	9642.00	1.11	1.11	0.15	tparl/678/ok	|5|6|20	39.88	0.97	0.00	0.00	0.00
2	1	10	14	frda/528/ok	898		P	780	386	18970	151	39	18	44	2272	16698	52.84	0.98	18.44	126.00	0.00	15643	124	32	16	38	1960	13683	40.36	0.98	18.44	0.00	126.00	0.00	1.22	1.22	0.29	15252.75	13683.00	1.11	1.11	0.16	frda/528/ok	|5|6|24	47.01	0.98	0.00	0.00	0.00
2	1	11	14	frda/528/ok	899		P	798	387	20651	155	39	18	45	2354	18297	55.71	0.98	16.52	133.00	0.00	17296	130	30	15	37	1961	15335	63.62	0.98	16.52	0.00	133.00	0.00	1.19	1.19	0.25	16703.87	15335.00	1.09	1.09	0.12	frda/528/ok	|5|6|24	59.80	0.98	0.00	0.00	0.00
2	1	12	14	frda/528/ok	900		P	816	387	17450	147	42	20	49	2332	15118	50.73	0.98	17.84	119.00	0.00	15982	134	30	15	37	1841	14141	74.75	0.99	17.84	0.00	119.00	0.00	1.07	1.07	0.10	13818.03	14141.00	0.98	-1.02	-0.03	frda/528/ok	|5|6|24	63.88	0.98	0.00	0.00	0.00
2	1	13	14	maob/753/ok	901		P	835	387	19981	172	42	20	48	2278	17703	61.43	0.98	17.71	116.00	0.00	44675	385	31	16	38	1859	42816	226.04	1.00	17.71	0.00	116.00	0.00	0.41	-2.42	-1.27	16164.90	42816.00	0.38	-2.65	-1.41	maob/753/ok	|5|10|4	165.63	0.99	0.00	0.00	0.00
2	1	14	14	maob/753/ok	902		P	853	387	18273	154	40	19	46	2262	16011	55.69	0.98	17.76	119.00	0.00	42355	356	30	16	38	1869	40486	208.15	1.00	17.76	0.00	119.00	0.00	0.40	-2.53	-1.34	14629.03	40486.00	0.36	-2.77	-1.47	maob/753/ok	|5|10|4	152.36	0.99	0.00	0.00	0.00
2	1	15	14	maob/753/ok	903		P	872	388	16393	133	46	20	50	2461	13932	34.99	0.97	17.47	123.00	0.00	40884	332	37	17	40	2060	38824	94.44	0.99	17.47	0.00	123.00	0.00	0.36	-2.79	-1.48	12740.47	38824.00	0.33	-3.05	-1.61	maob/753/ok	|5|10|4	71.22	0.98	0.00	0.00	0.00
2	1	16	14	atp7a/605/ok	904		P	890	387	34418	255	42	18	49	2479	31939	84.73	0.99	18.75	135.00	0.00	25823	191	30	15	38	1985	23838	98.24	0.99	18.75	0.00	135.00	0.00	1.34	1.34	0.42	29057.41	23838.00	1.22	1.22	0.29	atp7a/605/ok	|5|10|8	91.73	0.99	0.00	0.00	0.00
2	1	17	14	atp7a/605/ok	905		P	908	387	30239	218	41	18	46	2466	27773	71.83	0.99	24.32	139.00	0.00	25669	185	31	15	39	2038	23631	84.26	0.99	24.32	0.00	139.00	0.00	1.18	1.18	0.23	25289.20	23631.00	1.07	1.07	0.10	atp7a/605/ok	|5|10|8	78.29	0.99	0.00	0.00	0.00
2	1	18	14	atp7a/605/ok	906		P	927	387	26286	205	42	19	48	2433	23853	69.90	0.99	19.58	128.00	0.00	23817	186	31	15	38	1961	21856	95.55	0.99	19.58	0.00	128.00	0.00	1.09	1.09	0.13	21740.30	21856.00	0.99	-1.01	-0.01	atp7a/605/ok	|5|10|8	83.71	0.99	0.00	0.00	0.00
2	1	19	14	cat/511/ok	907		P	946	388	29000	236	42	19	48	2374	26626	84.95	0.99	18.50	123.00	0.00	52099	424	31	16	39	1935	50164	237.28	1.00	18.50	0.00	123.00	0.00	0.53	-1.88	-0.91	24251.13	50164.00	0.48	-2.07	-1.05	cat/511/ok	|5|10|12	178.21	0.99	0.00	0.00	0.00
2	1	20	14	cat/511/ok	908		P	964	388	31415	211	40	17	48	2483	28932	66.25	0.98	12.18	149.00	0.00	61237	411	30	14	39	2050	59187	205.44	1.00	12.18	0.00	149.00	0.00	0.49	-2.05	-1.03	26337.87	59187.00	0.44	-2.25	-1.17	cat/511/ok	|5|10|12	152.63	0.99	0.00	0.00	0.00
2	1	21	14	cat/511/ok	909		P	983	388	26355	208	43	19	50	2457	23898	67.05	0.99	18.30	127.00	0.00	53713	423	33	16	40	2026	51687	200.77	1.00	18.30	0.00	127.00	0.00	0.46	-2.16	-1.11	21781.06	51687.00	0.42	-2.37	-1.25	cat/511/ok	|5|10|12	149.67	0.99	0.00	0.00	0.00
2	1	22	14	3110024a21rik/780/ok	910		P	1002	388	6407	89	46	24	51	1736	4671	28.14	0.96	11.96	72.00	0.00	5226	73	37	20	40	1424	3802	19.56	0.95	11.96	0.00	72.00	0.00	1.23	1.23	0.30	4300.59	3802.00	1.13	1.13	0.18	3110024a21rik/780/ok	|5|10|16	24.23	0.96	0.00	0.00	0.00
2	1	23	14	3110024a21rik/780/ok	911		P	1020	388	9375	66	41	17	45	2467	6908	17.58	0.94	16.47	141.00	0.00	8487	60	30	14	39	2026	6461	24.73	0.96	16.47	0.00	141.00	0.00	1.07	1.07	0.10	6344.76	6461.00	0.98	-1.02	-0.03	3110024a21rik/780/ok	|5|10|16	21.46	0.95	0.01	0.00	0.00
2	1	24	14	3110024a21rik/780/ok	912		P	1039	389	6430	78	45	23	50	1902	4528	22.58	0.96	15.10	82.00	0.00	5148	63	34	19	41	1567	3581	27.26	0.96	15.10	0.00	82.00	0.00	1.26	1.26	0.34	4169.73	3581.00	1.16	1.16	0.22	3110024a21rik/780/ok	|5|10|16	25.03	0.96	0.01	0.00	0.00
2	1	1	15	dkk1/673/ok	913		P	612	403	10833	81	39	18	43	2345	8488	25.25	0.96	18.93	134.00	0.00	9843	73	29	15	37	1954	7889	33.64	0.97	18.93	0.00	134.00	0.00	1.08	1.08	0.11	7785.98	7889.00	0.99	-1.01	-0.02	dkk1/673/ok	|5|10|20	29.74	0.96	0.01	0.00	0.00
2	1	2	15	dkk1/673/ok	914		P	631	403	9267	86	42	20	44	2159	7108	26.90	0.96	18.06	108.00	0.00	7763	72	31	16	38	1779	5984	35.22	0.97	18.06	0.00	108.00	0.00	1.19	1.19	0.25	6527.30	5984.00	1.09	1.09	0.13	dkk1/673/ok	|5|10|20	31.34	0.97	0.01	0.00	0.00
2	1	3	15	dkk1/673/ok	915		P	652	404	11410	110	43	21	49	2173	9237	36.80	0.97	15.74	104.00	0.00	9557	92	31	17	37	1736	7821	48.65	0.98	15.74	0.00	104.00	0.00	1.18	1.18	0.24	8468.58	7821.00	1.08	1.08	0.11	dkk1/673/ok	|5|10|20	43.13	0.98	0.00	0.00	0.00
2	1	4	15	ccs/518/ok	916		P	668	404	10071	113	44	22	49	1956	8115	37.18	0.97	13.39	89.00	0.00	8443	95	32	18	39	1599	6844	46.81	0.98	13.39	0.00	89.00	0.00	1.19	1.19	0.25	7445.90	6844.00	1.09	1.09	0.12	ccs/518/ok	|5|10|24	42.27	0.98	0.00	0.00	0.00
2	1	5	15	ccs/518/ok	917		P	686	404	13179	129	42	21	46	2103	11076	46.32	0.98	19.18	102.00	0.00	10567	104	32	17	39	1757	8810	54.21	0.98	19.18	0.00	102.00	0.00	1.26	1.26	0.33	10143.16	8810.00	1.15	1.15	0.20	ccs/518/ok	|5|10|24	50.42	0.98	0.00	0.00	0.00
2	1	6	15	ccs/518/ok	918	SNR2,	M	705	404	13431	107	39	18	45	2273	11158	36.17	0.97	22.01	125.00	0.00	9961	80	40	16	38	2010	7951	7.81	0.87	22.01	0.00	125.00	0.00	1.40	1.40	0.49	10217.79	7951.00	1.29	1.29	0.36	ccs/518/ok	|5|10|24	26.16	0.91	0.01	0.00	0.00
2	1	7	15	herpud1/731/ok	919		P	724	405	49188	428	42	20	49	2277	46911	163.98	0.99	18.35	115.00	0.00	33354	290	30	16	38	1836	31518	169.40	0.99	18.35	0.00	115.00	0.00	1.49	1.49	0.57	42576.89	31518.00	1.35	1.35	0.43	herpud1/731/ok	|5|14|4	166.71	0.99	0.00	0.00	0.00
2	1	8	15	herpud1/731/ok	920		P	742	405	46670	336	40	17	46	2419	44251	117.87	0.99	18.39	139.00	0.00	30271	218	30	14	38	1998	28273	99.25	0.99	18.39	0.00	139.00	0.00	1.57	1.57	0.65	40177.21	28273.00	1.42	1.42	0.51	herpud1/731/ok	|5|14|4	108.96	0.99	0.00	0.00	0.00
2	1	9	15	herpud1/731/ok	921		P	760	405	39402	323	41	19	47	2309	37093	121.75	0.99	18.99	122.00	0.00	27700	227	31	16	36	1897	25803	118.86	0.99	18.99	0.00	122.00	0.00	1.44	1.44	0.52	33715.08	25803.00	1.31	1.31	0.39	herpud1/731/ok	|5|14|4	120.31	0.99	0.00	0.00	0.00
2	1	10	15	arg1/603/ok	922		P	778	405	7032	84	43	22	48	1858	5174	28.25	0.96	13.47	84.00	0.00	5306	63	34	19	40	1563	3743	23.41	0.96	13.47	0.00	84.00	0.00	1.38	1.38	0.47	4760.68	3743.00	1.27	1.27	0.35	arg1/603/ok	|5|14|8	25.94	0.96	0.00	0.00	0.00
2	1	11	15	arg1/603/ok	923		P	798	405	8747	80	43	21	47	2259	6488	23.82	0.96	15.48	110.00	0.00	6776	62	30	16	38	1783	4993	29.09	0.97	15.48	0.00	110.00	0.00	1.30	1.30	0.38	5961.33	4993.00	1.19	1.19	0.26	arg1/603/ok	|5|14|8	26.59	0.96	0.01	0.00	0.00
2	1	12	15	arg1/603/ok	924	SNR2,	M	817	406	11109	73	36	15	43	2314	8795	21.84	0.95	15.33	153.00	0.00	8402	55	27	13	35	1920	6482	24.03	0.96	15.33	0.00	153.00	0.00	1.36	1.36	0.44	8065.81	6482.00	1.24	1.24	0.32	arg1/603/ok	|5|14|8	22.96	0.96	0.01	0.00	0.00
2	1	13	15	eno1/504/ok	925		P	835	406	86420	739	44	20	47	2328	84092	230.52	1.00	17.69	117.00	0.00	52837	452	32	16	39	1929	50908	234.89	1.00	17.69	0.00	117.00	0.00	1.65	1.65	0.72	76046.73	50908.00	1.49	1.49	0.58	eno1/504/ok	|5|14|12	232.72	1.00	0.00	0.00	0.00
2	1	14	15	eno1/504/ok	926		P	854	406	87559	712	41	19	47	2343	85216	280.93	1.00	18.14	123.00	0.00	53323	434	31	16	38	1923	51400	209.25	1.00	18.14	0.00	123.00	0.00	1.66	1.66	0.73	77056.85	51400.00	1.50	1.50	0.58	eno1/504/ok	|5|14|12	247.70	1.00	0.00	0.00	0.00
2	1	15	15	eno1/504/ok	927		P	871	406	64635	534	39	19	45	2251	62384	216.46	1.00	18.95	121.00	0.00	44579	368	32	16	39	1920	42659	183.61	0.99	18.95	0.00	121.00	0.00	1.46	1.46	0.55	56520.25	42659.00	1.32	1.32	0.41	eno1/504/ok	|5|14|12	200.71	0.99	0.00	0.00	0.00
2	1	16	15	2610203c20rik/775/ok	928		P	891	405	23340	224	43	21	46	2160	21180	83.48	0.99	15.74	104.00	0.00	18618	179	32	17	39	1782	16836	100.97	0.99	15.74	0.00	104.00	0.00	1.26	1.26	0.33	19318.30	16836.00	1.15	1.15	0.20	2610203c20rik/775/ok	|5|14|16	92.64	0.99	0.00	0.00	0.00
2	1	17	15	2610203c20rik/775/ok	929		P	908	406	33016	243	40	18	49	2431	30585	86.17	0.99	18.13	136.00	0.00	26572	195	31	15	38	2018	24554	97.93	0.99	18.13	0.00	136.00	0.00	1.25	1.25	0.32	27833.05	24554.00	1.13	1.13	0.18	2610203c20rik/775/ok	|5|14|16	92.24	0.99	0.00	0.00	0.00
2	1	18	15	2610203c20rik/775/ok	930		P	927	406	23839	183	40	18	48	2369	21470	65.26	0.98	20.95	130.00	0.00	21636	166	31	15	40	2006	19630	83.93	0.99	20.95	0.00	130.00	0.00	1.09	1.09	0.13	19581.15	19630.00	1.00	-1.00	-0.00	2610203c20rik/775/ok	|5|14|16	75.18	0.99	0.00	0.00	0.00
2	1	19	15	shmt1/671/ok	931		P	945	406	18658	167	41	20	47	2223	16435	60.85	0.98	17.37	112.00	0.00	15740	141	32	17	39	1879	13861	72.19	0.99	17.37	0.00	112.00	0.00	1.19	1.19	0.25	15014.00	13861.00	1.08	1.08	0.12	shmt1/671/ok	|5|14|20	66.77	0.98	0.00	0.00	0.00
2	1	20	15	shmt1/671/ok	932		P	964	406	16301	146	42	20	47	2236	14065	48.23	0.98	18.96	112.00	0.00	15533	139	32	17	39	1865	13668	67.87	0.99	18.96	0.00	112.00	0.00	1.03	1.03	0.04	12861.34	13668.00	0.94	-1.06	-0.09	shmt1/671/ok	|5|14|20	58.88	0.98	0.00	0.00	0.00
2	1	21	15	shmt1/671/ok	933		P	983	406	17547	133	42	19	50	2483	15064	41.83	0.98	18.79	132.00	0.00	16197	123	31	15	39	1995	14202	60.10	0.98	18.79	0.00	132.00	0.00	1.06	1.06	0.09	13768.98	14202.00	0.97	-1.03	-0.04	shmt1/671/ok	|5|14|20	51.77	0.98	0.00	0.00	0.00
2	1	22	15	aprt/506/ok	934		P	1001	406	21703	175	41	19	47	2373	19330	63.08	0.98	17.67	124.00	0.00	22661	183	32	16	40	1991	20670	92.56	0.99	17.67	0.00	124.00	0.00	0.94	-1.07	-0.10	17640.92	20670.00	0.85	-1.17	-0.23	aprt/506/ok	|5|14|24	79.21	0.99	0.00	0.00	0.00
2	1	23	15	aprt/506/ok	935		P	1020	406	23405	172	42	18	50	2504	20901	56.38	0.98	16.15	136.00	0.00	21998	162	31	15	39	2029	19969	74.37	0.99	16.15	0.00	136.00	0.00	1.05	1.05	0.07	19065.39	19969.00	0.95	-1.05	-0.07	aprt/506/ok	|5|14|24	65.99	0.98	0.00	0.00	0.00
2	1	24	15	aprt/506/ok	936		P	1038	407	23714	172	42	18	49	2496	21218	54.63	0.98	16.79	138.00	0.00	22060	160	31	15	41	2072	19988	74.37	0.99	16.79	0.00	138.00	0.00	1.06	1.06	0.09	19352.74	19988.00	0.97	-1.03	-0.05	aprt/506/ok	|5|14|24	65.25	0.98	0.00	0.00	0.00
2	1	1	16	akr1a4/1049/ok	937		P	613	423	64950	467	39	17	46	2391	62559	172.48	0.99	20.33	139.00	0.00	67664	487	29	14	37	1984	65680	259.62	1.00	20.33	0.00	139.00	0.00	0.95	-1.05	-0.07	56677.81	65680.00	0.86	-1.16	-0.21	akr1a4/1049/ok	|6|2|4	220.40	1.00	0.00	0.00	0.00
2	1	2	16	akr1a4/1049/ok	938		P	631	422	75530	586	40	18	47	2359	73171	222.24	1.00	18.49	129.00	0.00	82974	643	30	15	38	1959	81015	359.52	1.00	18.49	0.00	129.00	0.00	0.90	-1.11	-0.15	66227.73	81015.00	0.82	-1.22	-0.29	akr1a4/1049/ok	|6|2|4	298.86	1.00	0.00	0.00	0.00
2	1	3	16	akr1a4/1049/ok	939		P	651	423	65884	484	41	18	48	2442	63442	165.40	0.99	21.43	136.00	0.00	67288	495	29	14	37	1944	65344	279.43	1.00	21.43	0.00	136.00	0.00	0.97	-1.03	-0.04	57472.80	65344.00	0.88	-1.14	-0.19	akr1a4/1049/ok	|6|2|4	229.60	1.00	0.00	0.00	0.00
2	1	4	16	sfrs3/965/ok	940		P	668	423	64898	464	40	17	49	2393	62505	167.10	0.99	22.31	140.00	0.00	42577	304	29	14	38	1979	40598	163.93	0.99	22.31	0.00	140.00	0.00	1.54	1.54	0.62	56629.20	40598.00	1.39	1.39	0.48	sfrs3/965/ok	|6|2|8	165.52	0.99	0.00	0.00	0.00
2	1	5	16	sfrs3/965/ok	941		P	686	423	57068	460	40	19	46	2308	54760	178.74	0.99	18.69	124.00	0.00	36994	298	32	16	38	1969	35025	121.59	0.99	18.69	0.00	124.00	0.00	1.56	1.56	0.64	49653.02	35025.00	1.42	1.42	0.50	sfrs3/965/ok	|6|2|8	152.86	0.99	0.00	0.00	0.00
2	1	6	16	sfrs3/965/ok	942		P	705	423	63176	514	41	19	45	2315	60861	173.97	0.99	17.78	123.00	0.00	38597	314	32	16	38	1919	36678	123.08	0.99	17.78	0.00	123.00	0.00	1.66	1.66	0.73	55148.86	36678.00	1.50	1.50	0.59	sfrs3/965/ok	|6|2|8	150.69	0.99	0.00	0.00	0.00
2	1	7	16	bcl2l/870/ok	943		P	723	423	55665	484	41	20	45	2256	53409	185.97	0.99	17.69	115.00	0.00	26046	226	31	16	38	1865	24181	120.32	0.99	17.69	0.00	115.00	0.00	2.21	2.21	1.14	48435.52	24181.00	2.00	2.00	1.00	bcl2l/870/ok	|6|2|12	156.62	0.99	0.00	0.00	0.00
2	1	8	16	bcl2l/870/ok	944		P	741	423	54912	422	41	18	48	2380	52532	155.24	0.99	17.39	130.00	0.00	25512	196	31	15	39	1978	23534	102.56	0.99	17.39	0.00	130.00	0.00	2.23	2.23	1.16	47645.09	23534.00	2.02	2.02	1.02	bcl2l/870/ok	|6|2|12	131.56	0.99	0.00	0.00	0.00
2	1	9	16	bcl2l/870/ok	945		P	761	423	52226	439	41	19	47	2269	49957	169.09	0.99	16.65	119.00	0.00	24196	203	34	16	38	1953	22243	66.66	0.98	16.65	0.00	119.00	0.00	2.25	2.25	1.17	45323.77	22243.00	2.04	2.04	1.03	bcl2l/870/ok	|6|2|12	128.52	0.99	0.00	0.00	0.00
2	1	10	16	mpo/1039/ok	946		P	780	423	9732	85	41	19	46	2224	7508	27.54	0.96	18.87	115.00	0.00	7085	62	31	16	38	1867	5218	24.28	0.96	18.87	0.00	115.00	0.00	1.44	1.44	0.52	6892.28	5218.00	1.32	1.32	0.40	mpo/1039/ok	|6|2|16	25.96	0.96	0.01	0.00	0.00
2	1	11	16	mpo/1039/ok	947		P	797	423	7969	76	40	20	45	2097	5872	24.93	0.96	16.63	105.00	0.00	6368	61	31	17	37	1759	4609	25.94	0.96	16.63	0.00	105.00	0.00	1.27	1.27	0.35	5398.67	4609.00	1.17	1.17	0.23	mpo/1039/ok	|6|2|16	25.44	0.96	0.01	0.00	0.00
2	1	12	16	mpo/1039/ok	948		P	816	423	9373	76	42	19	48	2379	6994	22.18	0.95	19.63	123.00	0.00	7097	58	31	16	38	1925	5172	24.65	0.96	19.63	0.00	123.00	0.00	1.35	1.35	0.44	6423.26	5172.00	1.24	1.24	0.31	mpo/1039/ok	|6|2|16	23.45	0.96	0.01	0.00	0.00
2	1	13	16	slc11a2 (cds+3'nonire-800pb)/951/ok	949		P	835	424	29892	277	42	21	48	2215	27677	104.69	0.99	15.70	108.00	0.00	25636	237	31	17	39	1800	23836	139.30	0.99	15.70	0.00	108.00	0.00	1.16	1.16	0.22	25202.33	23836.00	1.06	1.06	0.08	slc11a2 (cds+3'nonire-800pb)/951/ok	|6|2|20	123.21	0.99	0.00	0.00	0.00
2	1	14	16	slc11a2 (cds+3'nonire-800pb)/951/ok	950		P	853	423	35560	267	42	18	47	2442	33118	85.84	0.99	15.18	133.00	0.00	28386	213	30	15	37	1968	26418	110.14	0.99	15.18	0.00	133.00	0.00	1.25	1.25	0.33	30123.26	26418.00	1.14	1.14	0.19	slc11a2 (cds+3'nonire-800pb)/951/ok	|6|2|20	98.74	0.99	0.00	0.00	0.00
2	1	15	16	slc11a2 (cds+3'nonire-800pb)/951/ok	951		P	872	424	35227	280	43	19	46	2366	32861	75.77	0.99	17.15	126.00	0.00	29580	235	32	16	38	1965	27615	90.95	0.99	17.15	0.00	126.00	0.00	1.19	1.19	0.25	29890.94	27615.00	1.08	1.08	0.11	slc11a2 (cds+3'nonire-800pb)/951/ok	|6|2|20	83.70	0.99	0.00	0.00	0.00
2	1	16	16	bcl2l/871/ok	952		P	891	425	22167	207	42	20	47	2175	19992	80.01	0.99	15.07	107.00	0.00	16194	151	34	17	39	1828	14366	48.85	0.98	15.07	0.00	107.00	0.00	1.39	1.39	0.48	18241.26	14366.00	1.27	1.27	0.34	bcl2l/871/ok	|6|2|24	66.29	0.98	0.00	0.00	0.00
2	1	17	16	bcl2l/871/ok	953		P	909	425	26959	247	42	20	48	2204	24755	96.07	0.99	15.93	109.00	0.00	20536	188	32	17	39	1835	18701	96.93	0.99	15.93	0.00	109.00	0.00	1.32	1.32	0.40	22557.21	18701.00	1.21	1.21	0.27	bcl2l/871/ok	|6|2|24	96.50	0.99	0.00	0.00	0.00
2	1	18	16	bcl2l/871/ok	954		P	928	425	25065	211	41	19	45	2298	22767	75.23	0.99	20.64	119.00	0.00	20096	169	31	16	40	1925	18171	89.28	0.99	20.64	0.00	119.00	0.00	1.25	1.25	0.33	20756.49	18171.00	1.14	1.14	0.19	bcl2l/871/ok	|6|2|24	82.55	0.99	0.00	0.00	0.00
2	1	19	16	abcb9/1045/ok	955		P	946	425	15941	171	45	22	50	2086	13855	63.03	0.98	14.59	93.00	0.00	12256	132	34	19	41	1725	10531	63.77	0.98	14.59	0.00	93.00	0.00	1.32	1.32	0.40	12670.49	10531.00	1.20	1.20	0.27	abcb9/1045/ok	|6|6|4	63.40	0.98	0.00	0.00	0.00
2	1	20	16	abcb9/1045/ok	956		P	965	425	12775	136	43	22	47	2057	10718	49.00	0.98	15.04	94.00	0.00	14503	154	33	18	41	1715	12788	85.46	0.99	15.04	0.00	94.00	0.00	0.84	-1.19	-0.25	9817.32	12788.00	0.77	-1.30	-0.38	abcb9/1045/ok	|6|6|4	69.66	0.98	0.00	0.00	0.00
2	1	21	16	abcb9/1045/ok	957		P	982	425	14261	140	43	21	49	2152	12109	50.25	0.98	15.23	102.00	0.00	11888	117	33	18	40	1810	10078	59.73	0.98	15.23	0.00	102.00	0.00	1.20	1.20	0.26	11083.03	10078.00	1.10	1.10	0.14	abcb9/1045/ok	|6|6|4	55.19	0.98	0.00	0.00	0.00
2	1	22	16	sod1/961/ok	958		P	1001	426	55577	452	43	20	50	2439	53138	162.12	0.99	17.41	123.00	0.00	77120	627	33	16	41	2029	75091	306.83	1.00	17.41	0.00	123.00	0.00	0.71	-1.41	-0.50	48191.29	75091.00	0.64	-1.56	-0.64	sod1/961/ok	|6|6|8	245.38	1.00	0.00	0.00	0.00
2	1	23	16	sod1/961/ok	959		P	1020	425	50680	412	42	19	49	2374	48306	153.79	0.99	19.03	123.00	0.00	65995	537	34	16	40	2011	63984	209.00	1.00	19.03	0.00	123.00	0.00	0.75	-1.32	-0.41	43835.04	63984.00	0.69	-1.46	-0.55	sod1/961/ok	|6|6|8	183.48	0.99	0.00	0.00	0.00
2	1	24	16	sod1/961/ok	960		P	1038	425	50512	363	41	18	47	2462	48050	127.17	0.99	20.01	139.00	0.00	65476	471	30	14	38	2008	63468	252.77	1.00	20.01	0.00	139.00	0.00	0.76	-1.32	-0.40	43604.16	63468.00	0.69	-1.46	-0.54	sod1/961/ok	|6|6|8	200.08	0.99	0.00	0.00	0.00
2	1	1	17	bag1/863/n	961		P	612	442	18643	166	43	20	49	2286	16357	59.30	0.98	20.41	112.00	0.00	19816	177	32	16	38	1824	17992	70.96	0.99	20.41	0.00	112.00	0.00	0.91	-1.10	-0.14	14943.18	17992.00	0.83	-1.20	-0.27	bag1/863/n	|6|6|12	65.39	0.98	0.00	0.00	0.00
2	1	2	17	bag1/863/n	962		P	630	441	17995	170	44	21	48	2257	15738	60.37	0.98	16.54	106.00	0.00	17484	165	34	17	39	1824	15660	61.33	0.98	16.54	0.00	106.00	0.00	1.00	1.00	0.01	14381.13	15660.00	0.92	-1.09	-0.12	bag1/863/n	|6|6|12	60.85	0.98	0.00	0.00	0.00
2	1	3	17	bag1/863/n	963		P	651	441	26093	199	41	18	48	2394	23699	67.83	0.99	20.52	131.00	0.00	20747	158	30	15	38	1956	18791	82.60	0.99	20.52	0.00	131.00	0.00	1.26	1.26	0.33	21600.80	18791.00	1.15	1.15	0.20	bag1/863/n	|6|6|12	75.57	0.99	0.00	0.00	0.00
2	1	4	17	prdx4/1024/ok	964		P	668	442	48420	372	39	18	43	2295	46125	144.35	0.99	18.15	130.00	0.00	36960	284	30	15	38	1966	34994	156.05	0.99	18.15	0.00	130.00	0.00	1.32	1.32	0.40	41867.90	34994.00	1.20	1.20	0.26	prdx4/1024/ok	|6|6|16	150.31	0.99	0.00	0.00	0.00
2	1	5	17	prdx4/1024/ok	965		P	686	442	52609	454	42	20	48	2310	50299	170.18	0.99	18.02	116.00	0.00	37261	321	32	16	38	1884	35377	144.69	0.99	18.02	0.00	116.00	0.00	1.42	1.42	0.51	45632.12	35377.00	1.29	1.29	0.37	prdx4/1024/ok	|6|6|16	157.95	0.99	0.00	0.00	0.00
2	1	6	17	prdx4/1024/ok	966		P	705	441	51120	370	41	18	46	2452	48668	128.84	0.99	18.04	138.00	0.00	35219	255	29	14	37	1944	33275	139.91	0.99	18.04	0.00	138.00	0.00	1.46	1.46	0.55	44161.48	33275.00	1.33	1.33	0.41	prdx4/1024/ok	|6|6|16	134.49	0.99	0.00	0.00	0.00
2	1	7	17	atox1/943/ok	967		P	723	441	10440	119	45	23	49	1993	8447	41.38	0.98	13.91	88.00	0.00	8666	98	34	18	39	1619	7047	33.15	0.97	13.91	0.00	88.00	0.00	1.20	1.20	0.26	7748.60	7047.00	1.10	1.10	0.14	atox1/943/ok	|6|6|20	37.49	0.97	0.00	0.00	0.00
2	1	8	17	atox1/943/ok	968		P	742	441	12522	99	41	19	46	2359	10163	30.60	0.97	15.08	126.00	0.00	10081	80	31	16	39	1954	8127	31.54	0.97	15.08	0.00	126.00	0.00	1.25	1.25	0.32	9312.03	8127.00	1.15	1.15	0.20	atox1/943/ok	|6|6|20	31.08	0.97	0.00	0.00	0.00
2	1	9	17	atox1/943/ok	969		P	761	442	13268	95	40	17	46	2424	10844	28.75	0.97	18.81	139.00	0.00	10787	78	30	14	38	1993	8794	34.95	0.97	18.81	0.00	139.00	0.00	1.23	1.23	0.30	9932.01	8794.00	1.13	1.13	0.18	atox1/943/ok	|6|6|20	32.00	0.97	0.01	0.00	0.00
2	1	10	17	bcl2/867/ok	970		P	779	442	40646	323	40	18	45	2326	38320	119.90	0.99	17.64	126.00	0.00	28526	226	31	15	38	1934	26592	117.24	0.99	17.64	0.00	126.00	0.00	1.44	1.44	0.53	34823.31	26592.00	1.31	1.31	0.39	bcl2/867/ok	|6|6|24	118.58	0.99	0.00	0.00	0.00
2	1	11	17	bcl2/867/ok	971		P	798	442	46337	396	41	20	46	2282	44055	152.26	0.99	16.95	117.00	0.00	36207	309	33	16	39	1918	34289	138.36	0.99	16.95	0.00	117.00	0.00	1.28	1.28	0.36	40000.35	34289.00	1.17	1.17	0.22	bcl2/867/ok	|6|6|24	145.48	0.99	0.00	0.00	0.00
2	1	12	17	bcl2/867/ok	972		P	817	442	36861	318	41	19	45	2239	34622	120.68	0.99	17.03	116.00	0.00	28709	247	31	16	38	1854	26855	141.21	0.99	17.03	0.00	116.00	0.00	1.29	1.29	0.37	31482.58	26855.00	1.17	1.17	0.23	bcl2/867/ok	|6|6|24	131.35	0.99	0.00	0.00	0.00
2	1	13	17	abcb10/1042/ok	973		P	834	443	16245	159	42	21	47	2126	14119	59.78	0.98	14.95	102.00	0.00	12502	123	35	18	38	1791	10711	35.17	0.97	14.95	0.00	102.00	0.00	1.32	1.32	0.40	12910.41	10711.00	1.21	1.21	0.27	abcb10/1042/ok	|6|10|4	49.04	0.98	0.00	0.00	0.00
2	1	14	17	abcb10/1042/ok	974		P	853	443	19384	175	41	20	46	2190	17194	64.77	0.98	16.37	111.00	0.00	12694	114	31	16	38	1823	10871	60.70	0.98	16.37	0.00	111.00	0.00	1.58	1.58	0.66	15702.97	10871.00	1.44	1.44	0.53	abcb10/1042/ok	|6|10|4	62.77	0.98	0.00	0.00	0.00
2	1	15	17	abcb10/1042/ok	975		P	871	443	17836	161	42	20	48	2260	15576	57.13	0.98	15.56	111.00	0.00	12412	112	34	17	39	1887	10525	39.82	0.97	15.56	0.00	111.00	0.00	1.48	1.48	0.57	14234.01	10525.00	1.35	1.35	0.44	abcb10/1042/ok	|6|10|4	49.24	0.98	0.00	0.00	0.00
2	1	16	17	amh/957/ok	976		P	890	442	10873	85	42	19	47	2385	8488	24.21	0.96	19.95	128.00	0.00	8316	65	30	15	38	1953	6363	28.74	0.97	19.95	0.00	128.00	0.00	1.33	1.33	0.42	7785.98	6363.00	1.22	1.22	0.29	amh/957/ok	|6|10|8	26.57	0.96	0.01	0.00	0.00
2	1	17	17	amh/957/ok	977		P	908	443	7225	105	47	24	50	1679	5546	32.73	0.97	10.53	69.00	0.00	5624	82	35	20	40	1370	4254	38.31	0.97	10.53	0.00	69.00	0.00	1.30	1.30	0.38	5100.76	4254.00	1.20	1.20	0.26	amh/957/ok	|6|10|8	35.63	0.97	0.00	0.00	0.00
2	1	18	17	amh/957/ok	978		P	927	443	9774	79	43	19	48	2403	7371	22.31	0.96	13.82	124.00	0.00	8062	65	31	16	38	1931	6131	28.90	0.97	13.82	0.00	124.00	0.00	1.20	1.20	0.27	6767.29	6131.00	1.10	1.10	0.14	amh/957/ok	|6|10|8	25.82	0.96	0.01	0.00	0.00
2	1	19	17	bace/861/ok	979		P	945	443	20311	183	44	21	50	2317	17994	62.99	0.98	16.37	111.00	0.00	18751	169	32	17	39	1849	16902	93.06	0.99	16.37	0.00	111.00	0.00	1.06	1.06	0.09	16428.96	16902.00	0.97	-1.03	-0.04	bace/861/ok	|6|10|12	79.46	0.99	0.00	0.00	0.00
2	1	20	17	bace/861/ok	980		P	963	443	20509	157	43	19	48	2466	18043	49.17	0.98	18.97	131.00	0.00	18511	141	33	16	39	2034	16477	45.94	0.98	18.97	0.00	131.00	0.00	1.10	1.10	0.13	16473.42	16477.00	1.00	-1.00	-0.00	bace/861/ok	|6|10|12	47.58	0.98	0.00	0.00	0.00
2	1	21	17	bace/861/ok	981		P	983	444	20202	163	43	20	50	2427	17775	54.18	0.98	21.63	124.00	0.00	18884	152	32	16	39	1973	16911	62.53	0.98	21.63	0.00	124.00	0.00	1.05	1.05	0.07	16230.24	16911.00	0.96	-1.04	-0.06	bace/861/ok	|6|10|12	58.50	0.98	0.00	0.00	0.00
2	1	22	17	txn1/1021/ok	982	GS,	M	1001	438	0	0	53	30	53	-492	492	0.00	1.00	0.00	0.00	0.00	0	0	38	24	41	-406	406	0.00	1.00	0.00	0.00	0.00	0.00	1.21	1.21	0.28	459.43	405.70	1.13	1.13	0.18	txn1/1021/ok	|6|10|16	0.00	0.00	0.00	0.00	0.00
2	1	23	17	txn1/1021/ok	983	GS,	M	1018	438	0	0	50	29	51	-492	492	0.00	1.00	0.00	0.00	0.00	0	0	41	24	42	-406	406	0.00	1.00	0.00	0.00	0.00	0.00	1.21	1.21	0.28	459.43	405.70	1.13	1.13	0.18	txn1/1021/ok	|6|10|16	0.00	0.00	0.00	0.00	0.00
2	1	24	17	txn1/1021/ok	984	GS,	M	1038	441	0	0	47	29	53	-492	492	0.00	1.00	0.00	0.00	0.00	0	0	36	23	41	-406	406	0.00	1.00	0.00	0.00	0.00	0.00	1.21	1.21	0.28	459.43	405.70	1.13	1.13	0.18	txn1/1021/ok	|6|10|16	0.00	0.00	0.00	0.00	0.00
2	1	1	18	mt3/941/db	985		P	611	459	12975	111	42	19	45	2267	10708	35.34	0.97	16.58	117.00	0.00	11643	100	31	16	38	1874	9769	49.76	0.98	16.58	0.00	117.00	0.00	1.10	1.10	0.13	9808.21	9769.00	1.00	1.00	0.01	mt3/941/db	|6|10|20	43.16	0.98	0.00	0.00	0.00
2	1	2	18	mt3/941/db	986		P	630	459	12965	101	40	18	45	2335	10630	32.49	0.97	19.45	129.00	0.00	11651	90	30	15	38	1952	9699	43.66	0.98	19.45	0.00	129.00	0.00	1.10	1.10	0.13	9737.21	9699.00	1.00	1.00	0.01	mt3/941/db	|6|10|20	38.48	0.97	0.01	0.00	0.00
2	1	3	18	mt3/941/db	987		P	650	460	12656	116	43	21	47	2248	10408	38.94	0.97	15.29	109.00	0.00	11172	102	32	17	39	1834	9338	52.90	0.98	15.29	0.00	109.00	0.00	1.11	1.11	0.16	9535.10	9338.00	1.02	1.02	0.03	mt3/941/db	|6|10|20	46.45	0.98	0.00	0.00	0.00
2	1	4	18	bat1a/865/ok	988		P	668	460	15028	127	38	18	43	2165	12863	47.61	0.98	18.83	118.00	0.00	10528	89	32	16	39	1914	8614	40.61	0.98	18.83	0.00	118.00	0.00	1.49	1.49	0.58	11768.73	8614.00	1.37	1.37	0.45	bat1a/865/ok	|6|10|24	44.25	0.98	0.00	0.00	0.00
2	1	5	18	bat1a/865/ok	989		P	686	460	15082	133	42	20	48	2265	12817	45.39	0.98	19.03	113.00	0.00	10257	91	32	17	39	1866	8391	44.46	0.98	19.03	0.00	113.00	0.00	1.53	1.53	0.61	11726.90	8391.00	1.40	1.40	0.48	bat1a/865/ok	|6|10|24	44.93	0.98	0.00	0.00	0.00
2	1	6	18	bat1a/865/ok	990		P	705	461	16809	118	39	17	45	2376	14433	38.29	0.97	19.72	142.00	0.00	11930	84	29	14	38	1988	9942	39.14	0.97	19.72	0.00	142.00	0.00	1.45	1.45	0.54	13195.73	9942.00	1.33	1.33	0.41	bat1a/865/ok	|6|10|24	38.72	0.97	0.01	0.00	0.00
2	1	7	18	gsk3b/1028/ok	991		P	723	461	33525	260	41	19	48	2392	31133	92.48	0.99	20.45	129.00	0.00	19221	149	30	15	38	1951	17270	75.57	0.99	20.45	0.00	129.00	0.00	1.80	1.80	0.85	28328.62	17270.00	1.64	1.64	0.71	gsk3b/1028/ok	|6|14|4	84.45	0.99	0.00	0.00	0.00
2	1	8	18	gsk3b/1028/ok	992		P	742	460	31379	253	41	19	45	2346	29033	89.04	0.99	15.08	124.00	0.00	17850	144	30	15	38	1912	15938	76.44	0.99	15.08	0.00	124.00	0.00	1.82	1.82	0.87	26429.24	15938.00	1.66	1.66	0.73	gsk3b/1028/ok	|6|14|4	82.98	0.99	0.00	0.00	0.00
2	1	9	18	gsk3b/1028/ok	993		P	760	461	34292	309	40	20	44	2173	32119	125.60	0.99	15.64	111.00	0.00	20319	183	31	16	38	1826	18493	101.41	0.99	15.64	0.00	111.00	0.00	1.74	1.74	0.80	29220.15	18493.00	1.58	1.58	0.66	gsk3b/1028/ok	|6|14|4	114.15	0.99	0.00	0.00	0.00
2	1	10	18	mtf1/947/ok	994		P	778	461	12879	107	41	19	45	2264	10615	35.22	0.97	17.02	120.00	0.00	9126	76	30	16	38	1884	7242	36.67	0.97	17.02	0.00	120.00	0.00	1.47	1.47	0.55	9723.55	7242.00	1.34	1.34	0.43	mtf1/947/ok	|6|14|8	35.95	0.97	0.00	0.00	0.00
2	1	11	18	mtf1/947/ok	995		P	798	460	10537	100	44	21	46	2193	8344	31.21	0.97	16.50	105.00	0.00	8269	79	33	17	37	1794	6475	27.24	0.96	16.50	0.00	105.00	0.00	1.29	1.29	0.37	7654.70	6475.00	1.18	1.18	0.24	mtf1/947/ok	|6|14|8	29.30	0.97	0.01	0.00	0.00
2	1	12	18	mtf1/947/ok	996		P	817	461	11180	96	40	19	44	2222	8958	32.23	0.97	16.44	117.00	0.00	8827	75	31	16	38	1880	6947	35.46	0.97	16.44	0.00	117.00	0.00	1.29	1.29	0.37	8214.36	6947.00	1.18	1.18	0.24	mtf1/947/ok	|6|14|8	33.88	0.97	0.01	0.00	0.00
2	1	13	18	aplp2/851/ok	997		P	833	461	65956	458	38	16	43	2372	63584	164.79	0.99	23.05	144.00	0.00	47962	333	29	14	38	1996	45966	173.64	0.99	23.05	0.00	144.00	0.00	1.38	1.38	0.47	57600.64	45966.00	1.25	1.25	0.33	aplp2/851/ok	|6|14|12	169.27	0.99	0.00	0.00	0.00
2	1	14	18	aplp2/851/ok	998		P	852	461	66079	529	41	19	46	2324	63755	196.29	0.99	18.92	125.00	0.00	45712	366	32	16	39	1966	43746	162.19	0.99	18.92	0.00	125.00	0.00	1.46	1.46	0.54	57754.59	43746.00	1.32	1.32	0.40	aplp2/851/ok	|6|14|12	180.05	0.99	0.00	0.00	0.00
2	1	15	18	aplp2/851/ok	999		P	872	461	64526	468	38	17	45	2319	62207	181.08	0.99	19.33	138.00	0.00	44915	325	29	14	38	1984	42931	174.93	0.99	19.33	0.00	138.00	0.00	1.45	1.45	0.54	56360.88	42931.00	1.31	1.31	0.39	aplp2/851/ok	|6|14|12	178.03	0.99	0.00	0.00	0.00
2	1	16	18	txn2/1018/ok	1000		P	890	461	43673	349	43	19	47	2430	41243	123.66	0.99	20.03	125.00	0.00	25722	206	32	16	39	1969	23753	72.85	0.99	20.03	0.00	125.00	0.00	1.74	1.74	0.80	37462.49	23753.00	1.58	1.58	0.66	txn2/1018/ok	|6|14|16	101.49	0.99	0.00	0.00	0.00
2	1	17	18	txn2/1018/ok	1001		P	907	461	40751	287	40	17	46	2401	38350	98.51	0.99	20.56	142.00	0.00	26703	188	31	14	39	2053	24650	87.57	0.99	20.56	0.00	142.00	0.00	1.56	1.56	0.64	34850.41	24650.00	1.41	1.41	0.50	txn2/1018/ok	|6|14|16	93.20	0.99	0.00	0.00	0.00
2	1	18	18	txn2/1018/ok	1002		P	926	461	39912	259	40	16	46	2469	37443	83.06	0.99	23.80	154.00	0.00	28346	184	29	13	38	2022	26324	89.35	0.99	23.80	0.00	154.00	0.00	1.42	1.42	0.51	34031.23	26324.00	1.29	1.29	0.37	txn2/1018/ok	|6|14|16	86.26	0.99	0.00	0.00	0.00
2	1	19	18	ccl11/938/ok	1003		P	947	462	9842	97	44	22	50	2179	7663	31.19	0.97	15.98	101.00	0.00	8775	87	33	18	41	1799	6976	40.86	0.98	15.98	0.00	101.00	0.00	1.10	1.10	0.14	7033.67	6976.00	1.01	1.01	0.01	ccl11/938/ok	|6|14|20	36.35	0.97	0.01	0.00	0.00
2	1	20	18	ccl11/938/ok	1004		P	964	462	9134	97	44	22	51	2092	7042	31.99	0.97	13.59	94.00	0.00	9048	96	33	18	40	1706	7342	49.41	0.98	13.59	0.00	94.00	0.00	0.96	-1.04	-0.06	6467.07	7342.00	0.88	-1.14	-0.18	ccl11/938/ok	|6|14|20	41.62	0.97	0.00	0.00	0.00
2	1	21	18	ccl11/938/ok	1005		P	983	462	11269	109	43	21	48	2157	9112	37.07	0.97	15.85	103.00	0.00	10512	102	33	17	39	1787	8725	48.24	0.98	15.85	0.00	103.00	0.00	1.04	1.04	0.06	8354.69	8725.00	0.96	-1.04	-0.06	ccl11/938/ok	|6|14|20	43.02	0.98	0.00	0.00	0.00
2	1	22	18	sec61a2-pending/857/ok	1006		P	1001	462	11203	74	41	17	47	2516	8687	19.62	0.95	16.67	151.00	0.00	9737	64	29	13	38	2030	7707	26.58	0.96	16.67	0.00	151.00	0.00	1.13	1.13	0.17	7967.37	7707.00	1.03	1.03	0.05	sec61a2-pending/857/ok	|6|14|24	23.36	0.96	0.01	0.00	0.00
2	1	23	18	sec61a2-pending/857/ok	1007		P	1019	461	9741	93	45	21	49	2257	7484	25.19	0.96	17.29	105.00	0.00	8467	81	43	18	41	1939	6528	10.48	0.90	17.29	0.00	105.00	0.00	1.15	1.15	0.20	6870.38	6528.00	1.05	1.05	0.07	sec61a2-pending/857/ok	|6|14|24	19.29	0.93	0.01	0.00	0.00
2	1	24	18	sec61a2-pending/857/ok	1008	GS,	M	1038	462	7180	83	44	22	50	1953	5227	26.62	0.96	7.09	87.00	0.00	6725	77	34	19	41	1630	5095	37.26	0.97	7.09	0.00	87.00	0.00	1.03	1.03	0.04	4809.14	5095.00	0.94	-1.06	-0.08	sec61a2-pending/857/ok	|6|14|24	32.38	0.97	0.00	0.00	0.00
2	1	1	19	trpv4/1406	1009		P	611	477	11292	93	41	19	49	2332	8960	29.80	0.97	21.88	121.00	0.00	9591	79	30	16	39	1899	7692	38.10	0.97	21.88	0.00	121.00	0.00	1.16	1.16	0.22	8216.18	7692.00	1.07	1.07	0.10	trpv4/1406	|7|2|4	34.20	0.97	0.01	0.00	0.00
2	1	2	19	trpv4/1406	1010		P	630	478	9844	86	43	20	49	2290	7554	25.45	0.96	18.67	114.00	0.00	8526	75	31	16	37	1843	6683	31.13	0.97	18.67	0.00	114.00	0.00	1.13	1.13	0.18	6934.24	6683.00	1.04	1.04	0.05	trpv4/1406	|7|2|4	28.43	0.96	0.01	0.00	0.00
2	1	3	19	trpv4/1406	1011		P	651	478	8595	97	44	22	48	1969	6626	29.94	0.97	13.04	89.00	0.00	7224	81	33	18	38	1593	5631	34.14	0.97	13.04	0.00	89.00	0.00	1.18	1.18	0.23	6087.33	5631.00	1.08	1.08	0.11	trpv4/1406	|7|2|4	32.11	0.97	0.00	0.00	0.00
2	1	4	19	sepn1/1434	1012	SNR2,	M	667	478	63394	328	31	11	38	2031	61363	105.78	0.99	11.02	193.00	0.00	51108	265	23	9	34	1720	49388	124.99	0.99	11.02	0.00	193.00	0.00	1.24	1.24	0.31	55600.91	49388.00	1.13	1.13	0.17	sepn1/1434	|7|2|8	115.79	0.99	0.00	0.00	0.00
2	1	5	19	sepn1/1434	1013		P	685	478	65028	508	39	18	44	2289	62739	197.94	0.99	18.46	128.00	0.00	50238	392	30	15	39	1959	48279	217.37	1.00	18.46	0.00	128.00	0.00	1.30	1.30	0.38	56839.88	48279.00	1.18	1.18	0.24	sepn1/1434	|7|2|8	207.88	1.00	0.00	0.00	0.00
2	1	6	19	sepn1/1434	1014		P	704	479	62072	509	41	19	48	2350	59722	197.58	0.99	17.13	122.00	0.00	45760	375	31	16	39	1950	43810	205.18	1.00	17.13	0.00	122.00	0.00	1.36	1.36	0.45	54123.11	43810.00	1.24	1.24	0.30	sepn1/1434	|7|2|8	201.42	1.00	0.00	0.00	0.00
2	1	7	19	nubp2/1374	1015	GS,	M	726	475	3014	60	46	25	51	1274	1740	16.68	0.94	6.27	50.00	0.00	2806	56	34	20	39	1019	1787	25.88	0.96	6.27	0.00	50.00	0.00	0.97	-1.03	-0.04	1611.87	1787.00	0.90	-1.11	-0.15	nubp2/1374	|7|2|12	21.77	0.95	0.00	0.00	0.00
2	1	8	19	nubp2/1374	1016	GS,	M	744	477	1560	58	45	26	51	710	850	17.10	0.94	5.28	27.00	0.00	1213	45	36	22	40	590	623	12.86	0.92	5.28	0.00	27.00	0.00	1.36	1.36	0.45	790.92	623.00	1.27	1.27	0.34	nubp2/1374	|7|2|12	15.13	0.93	0.00	0.00	0.00
2	1	9	19	nubp2/1374	1017	GS,	M	759	475	0	0	48	28	48	-75	75	0.00	1.00	0.00	0.00	0.00	0	0	40	23	40	-73	73	0.00	1.00	0.00	0.00	0.00	0.00	1.03	1.03	0.04	70.43	72.69	0.97	-1.03	-0.05	nubp2/1374	|7|2|12	0.00	0.00	0.00	0.00	0.00
2	1	10	19	hs epo/2306/ok	1018		P	779	479	9727	92	42	20	48	2159	7568	29.97	0.97	17.61	106.00	0.00	8024	76	33	17	38	1801	6223	27.51	0.96	17.61	0.00	106.00	0.00	1.22	1.22	0.28	6947.01	6223.00	1.12	1.12	0.16	hs epo/2306/ok	|7|2|16	28.77	0.97	0.01	0.00	0.00
2	1	11	19	hs epo/2306/ok	1019		P	796	479	10441	89	42	20	47	2293	8148	27.69	0.96	17.72	117.00	0.00	8714	74	30	16	38	1856	6858	35.83	0.97	17.72	0.00	117.00	0.00	1.19	1.19	0.25	7476.00	6858.00	1.09	1.09	0.12	hs epo/2306/ok	|7|2|16	32.02	0.97	0.01	0.00	0.00
2	1	12	19	hs epo/2306/ok	1020		P	816	478	9845	95	41	20	45	2086	7759	32.88	0.97	15.89	104.00	0.00	7778	75	30	17	37	1723	6055	38.40	0.97	15.89	0.00	104.00	0.00	1.28	1.28	0.36	7121.24	6055.00	1.18	1.18	0.23	hs epo/2306/ok	|7|2|16	35.74	0.97	0.00	0.00	0.00
2	1	13	19	thrap3/1243/ok	1021	SNR1,	M	835	479	17576	111	36	15	42	2310	15266	35.38	0.97	16.63	158.00	0.00	13226	84	29	13	38	2022	11204	35.45	0.97	16.63	0.00	158.00	0.00	1.36	1.36	0.45	13952.46	11204.00	1.25	1.25	0.32	thrap3/1243/ok	|7|2|20	35.42	0.97	0.00	0.00	0.00
2	1	14	19	thrap3/1243/ok	1022		P	852	479	17049	120	40	17	46	2459	14590	37.10	0.97	20.05	142.00	0.00	13234	93	29	14	38	1983	11251	43.95	0.98	20.05	0.00	142.00	0.00	1.30	1.30	0.37	13338.37	11251.00	1.19	1.19	0.25	thrap3/1243/ok	|7|2|20	40.67	0.98	0.01	0.00	0.00
2	1	15	19	thrap3/1243/ok	1023		P	872	479	18387	166	43	20	49	2261	16126	58.48	0.98	15.90	111.00	0.00	14690	132	34	17	40	1881	12809	43.47	0.98	15.90	0.00	111.00	0.00	1.26	1.26	0.33	14733.45	12809.00	1.15	1.15	0.20	thrap3/1243/ok	|7|2|20	51.52	0.98	0.00	0.00	0.00
2	1	16	19	2610301i15rik/1191/ok	1024	GS,	M	890	480	3943	74	47	25	51	1351	2592	23.15	0.96	8.52	53.00	0.00	3004	57	37	21	41	1101	1903	11.50	0.91	8.52	0.00	53.00	0.00	1.36	1.36	0.45	2395.19	1903.00	1.26	1.26	0.33	2610301i15rik/1191/ok	|7|2|24	18.28	0.93	0.00	0.00	0.00
2	1	17	19	2610301i15rik/1191/ok	1025		P	910	479	7238	68	43	21	47	2206	5032	19.72	0.95	19.24	106.00	0.00	5801	55	33	17	39	1811	3990	18.26	0.95	19.24	0.00	106.00	0.00	1.26	1.26	0.33	4630.82	3990.00	1.16	1.16	0.21	2610301i15rik/1191/ok	|7|2|24	19.01	0.95	0.01	0.00	0.00
2	1	18	19	2610301i15rik/1191/ok	1026		P	927	480	9083	64	39	17	48	2424	6659	17.19	0.94	21.31	143.00	0.00	7436	52	30	14	38	2012	5424	20.25	0.95	21.31	0.00	143.00	0.00	1.23	1.23	0.30	6117.46	5424.00	1.13	1.13	0.17	2610301i15rik/1191/ok	|7|2|24	18.79	0.95	0.01	0.00	0.00
2	1	19	19	slc39a3/1400	1027		P	946	480	10307	90	44	21	50	2367	7940	27.31	0.96	17.94	114.00	0.00	9064	80	33	17	39	1914	7150	35.54	0.97	17.94	0.00	114.00	0.00	1.11	1.11	0.15	7286.32	7150.00	1.02	1.02	0.03	slc39a3/1400	|7|6|4	31.69	0.97	0.01	0.00	0.00
2	1	20	19	slc39a3/1400	1028		P	964	480	11622	95	43	19	48	2377	9245	28.60	0.97	19.40	122.00	0.00	10407	85	32	16	41	1975	8432	39.40	0.97	19.40	0.00	122.00	0.00	1.10	1.10	0.13	8475.87	8432.00	1.01	1.01	0.01	slc39a3/1400	|7|6|4	34.43	0.97	0.01	0.00	0.00
2	1	21	19	slc39a3/1400	1029		P	982	480	9446	94	44	22	51	2188	7258	29.96	0.97	14.87	100.00	0.00	8063	81	36	18	42	1839	6224	28.34	0.96	14.87	0.00	100.00	0.00	1.17	1.17	0.22	6664.18	6224.00	1.07	1.07	0.10	slc39a3/1400	|7|6|4	29.16	0.97	0.00	0.00	0.00
2	1	22	19	sepm/1430	1030		P	1001	480	7063	89	44	23	48	1806	5257	30.34	0.97	12.62	79.00	0.00	6159	78	33	19	40	1484	4675	40.37	0.98	12.62	0.00	79.00	0.00	1.12	1.12	0.17	4836.57	4675.00	1.03	1.03	0.05	sepm/1430	|7|6|8	35.71	0.97	0.00	0.00	0.00
2	1	23	19	sepm/1430	1031	SNR1,	M	1020	480	8434	77	46	22	53	2404	6030	20.65	0.95	24.70	110.00	0.00	7772	71	32	17	40	1843	5929	33.29	0.97	24.70	0.00	110.00	0.00	1.02	1.02	0.02	5543.02	5929.00	0.93	-1.07	-0.10	sepm/1430	|7|6|8	27.70	0.96	0.01	0.00	0.00
2	1	24	19	sepm/1430	1032		P	1039	480	7353	77	44	22	49	2084	5269	23.43	0.96	16.36	95.00	0.00	8062	85	34	18	40	1739	6323	31.85	0.97	16.36	0.00	95.00	0.00	0.83	-1.20	-0.26	4847.54	6323.00	0.77	-1.30	-0.38	sepm/1430	|7|6|8	27.96	0.96	0.01	0.00	0.00
2	1	1	20	actg1/1371	1033		P	611	496	67519	527	39	18	43	2294	65225	208.91	1.00	20.72	128.00	0.00	32982	258	31	15	38	1977	31005	136.23	0.99	20.72	0.00	128.00	0.00	2.10	2.10	1.07	59077.88	31005.00	1.91	1.91	0.93	actg1/1371	|7|6|12	176.35	0.99	0.00	0.00	0.00
2	1	2	20	actg1/1371	1034		P	630	497	83578	721	41	20	45	2265	81313	281.61	1.00	17.65	116.00	0.00	39082	337	31	16	38	1879	37203	178.31	0.99	17.65	0.00	116.00	0.00	2.19	2.19	1.13	73548.95	37203.00	1.98	1.98	0.98	actg1/1371	|7|6|12	235.69	1.00	0.00	0.00	0.00
2	1	3	20	actg1/1371	1035		P	649	497	92808	658	40	17	45	2430	90378	236.53	1.00	21.49	141.00	0.00	41443	294	30	14	39	2030	39413	146.94	0.99	21.49	0.00	141.00	0.00	2.29	2.29	1.20	81694.78	39413.00	2.07	2.07	1.05	actg1/1371	|7|6|12	196.90	0.99	0.00	0.00	0.00
2	1	4	20	hs epo/2274/ok	1036	SNR2,	M	668	496	17477	104	35	14	41	2277	15200	32.41	0.97	18.17	168.00	0.00	12352	74	26	11	35	1903	10449	32.88	0.97	18.17	0.00	168.00	0.00	1.45	1.45	0.54	13892.51	10449.00	1.33	1.33	0.41	hs epo/2274/ok	|7|6|16	32.65	0.97	0.01	0.00	0.00
2	1	5	20	hs epo/2274/ok	1037		P	687	497	16069	129	41	19	47	2346	13723	43.42	0.98	17.22	125.00	0.00	10666	85	30	15	38	1925	8741	41.36	0.98	17.22	0.00	125.00	0.00	1.57	1.57	0.65	12550.52	8741.00	1.44	1.44	0.52	hs epo/2274/ok	|7|6|16	42.40	0.98	0.00	0.00	0.00
2	1	6	20	hs epo/2274/ok	1038		P	705	497	16219	126	39	18	45	2317	13902	43.86	0.98	15.20	129.00	0.00	10822	84	30	15	38	1945	8877	40.17	0.98	15.20	0.00	129.00	0.00	1.57	1.57	0.65	12713.21	8877.00	1.43	1.43	0.52	hs epo/2274/ok	|7|6|16	42.05	0.98	0.00	0.00	0.00
2	1	7	20	tlr3/1239/ok	1039		P	723	497	15547	109	39	17	46	2403	13144	34.86	0.97	17.17	142.00	0.00	9992	70	29	14	38	2000	7992	31.05	0.97	17.17	0.00	142.00	0.00	1.64	1.64	0.72	12024.21	7992.00	1.50	1.50	0.59	tlr3/1239/ok	|7|6|20	33.01	0.97	0.00	0.00	0.00
2	1	8	20	tlr3/1239/ok	1040		P	742	497	14258	125	42	20	48	2293	11965	42.81	0.98	16.11	114.00	0.00	8923	78	31	16	39	1857	7066	37.89	0.97	16.11	0.00	114.00	0.00	1.69	1.69	0.76	10952.04	7066.00	1.55	1.55	0.63	tlr3/1239/ok	|7|6|20	40.42	0.98	0.00	0.00	0.00
2	1	9	20	tlr3/1239/ok	1041		P	760	498	14923	121	42	19	46	2350	12573	37.63	0.97	18.69	123.00	0.00	9457	77	31	15	38	1906	7551	33.35	0.97	18.69	0.00	123.00	0.00	1.67	1.67	0.74	11505.03	7551.00	1.52	1.52	0.61	tlr3/1239/ok	|7|6|20	35.55	0.97	0.00	0.00	0.00
2	1	10	20	2610301i15rik/1175/ok	1042		P	778	498	12363	102	41	19	44	2298	10065	32.12	0.97	20.37	121.00	0.00	9074	75	31	16	37	1895	7179	30.51	0.97	20.37	0.00	121.00	0.00	1.40	1.40	0.49	9222.79	7179.00	1.28	1.28	0.36	2610301i15rik/1175/ok	|7|6|24	31.33	0.97	0.01	0.00	0.00
2	1	11	20	2610301i15rik/1175/ok	1043		P	797	497	14416	93	40	16	46	2472	11944	25.93	0.96	18.98	155.00	0.00	10896	70	28	13	37	2002	8894	30.11	0.97	18.98	0.00	155.00	0.00	1.34	1.34	0.43	10932.94	8894.00	1.23	1.23	0.30	2610301i15rik/1175/ok	|7|6|24	28.10	0.96	0.01	0.00	0.00
2	1	12	20	2610301i15rik/1175/ok	1044		P	815	497	10729	125	43	22	48	1886	8843	43.86	0.98	13.26	86.00	0.00	7977	93	35	19	39	1597	6380	33.87	0.97	13.26	0.00	86.00	0.00	1.39	1.39	0.47	8109.55	6380.00	1.27	1.27	0.35	2610301i15rik/1175/ok	|7|6|24	39.18	0.97	0.00	0.00	0.00
2	1	13	20	slc30a6/1392	1045		P	835	498	14035	107	41	18	46	2378	11657	33.52	0.97	21.59	131.00	0.00	11367	87	30	15	38	1960	9407	41.00	0.98	21.59	0.00	131.00	0.00	1.24	1.24	0.31	10671.84	9407.00	1.13	1.13	0.18	slc30a6/1392	|7|10|4	37.44	0.97	0.01	0.00	0.00
2	1	14	20	slc30a6/1392	1046		P	852	498	13012	111	42	20	47	2298	10714	36.41	0.97	17.60	117.00	0.00	10072	86	30	16	38	1853	8219	43.48	0.98	17.60	0.00	117.00	0.00	1.30	1.30	0.38	9813.67	8219.00	1.19	1.19	0.26	slc30a6/1392	|7|10|4	40.10	0.97	0.00	0.00	0.00
2	1	15	20	slc30a6/1392	1047		P	870	498	11618	106	42	20	47	2223	9395	34.82	0.97	20.68	110.00	0.00	9737	89	31	17	39	1823	7914	44.48	0.98	20.68	0.00	110.00	0.00	1.19	1.19	0.25	8612.53	7914.00	1.09	1.09	0.12	slc30a6/1392	|7|10|4	39.94	0.97	0.01	0.00	0.00
2	1	16	20	empty/empty/	1048	GS,	M	894	497	0	0	49	29	53	-405	405	0.00	1.00	0.00	0.00	0.00	0	0	39	24	41	-267	267	0.00	1.00	0.00	0.00	0.00	0.00	1.52	1.52	0.60	378.36	266.88	1.42	1.42	0.50	empty/empty/	|7|10|8	0.00	0.00	0.00	0.00	0.00
2	1	17	20	empty/empty/	1049		P	905	494	8653	59	40	17	44	2446	6207	15.35	0.93	10.36	146.00	0.00	6948	48	30	14	38	2035	4913	17.73	0.94	10.36	0.00	146.00	0.00	1.26	1.26	0.34	5704.71	4913.00	1.16	1.16	0.22	empty/empty/	|7|10|8	16.58	0.94	0.01	0.00	0.00
2	1	18	20	empty/empty/	1050	GS,	M	928	496	0	0	48	29	52	-607	607	0.00	1.00	0.00	0.00	0.00	0	0	36	23	41	-416	416	0.00	1.00	0.00	0.00	0.00	0.00	1.46	1.46	0.55	565.72	415.66	1.36	1.36	0.44	empty/empty/	|7|10|8	0.00	0.00	0.00	0.00	0.00
2	1	19	20	trpc2 (form 2)/1463	1051		P	945	499	10983	91	43	20	50	2388	8595	27.53	0.96	27.46	121.00	0.00	9318	77	32	16	40	1951	7367	31.32	0.97	27.46	0.00	121.00	0.00	1.17	1.17	0.22	7883.52	7367.00	1.07	1.07	0.10	trpc2 (form 2)/1463	|7|10|12	29.49	0.97	0.01	0.00	0.00
2	1	20	20	trpc2 (form 2)/1463	1052		P	964	498	11343	83	42	18	48	2477	8866	23.28	0.96	18.97	137.00	0.00	9958	73	30	15	38	2018	7940	31.12	0.97	18.97	0.00	137.00	0.00	1.12	1.12	0.16	8130.52	7940.00	1.02	1.02	0.03	trpc2 (form 2)/1463	|7|10|12	27.48	0.96	0.01	0.00	0.00
2	1	21	20	trpc2 (form 2)/1463	1053		P	984	499	9650	97	45	22	51	2177	7473	30.18	0.97	15.54	99.00	0.00	8947	90	34	18	41	1789	7158	42.38	0.98	15.54	0.00	99.00	0.00	1.04	1.04	0.06	6860.35	7158.00	0.96	-1.04	-0.06	trpc2 (form 2)/1463	|7|10|12	36.79	0.97	0.01	0.00	0.00
2	1	22	20	npc2/1311/ok	1054		P	1001	499	25082	179	40	17	46	2418	22664	60.05	0.98	17.78	140.00	0.00	24058	172	32	15	39	2074	21984	72.05	0.99	17.78	0.00	140.00	0.00	1.03	1.03	0.04	20663.17	21984.00	0.94	-1.06	-0.09	npc2/1311/ok	|7|10|16	66.32	0.98	0.00	0.00	0.00
2	1	23	20	npc2/1311/ok	1055		P	1019	499	26325	225	44	20	48	2370	23955	76.50	0.99	17.32	117.00	0.00	26618	228	35	17	41	1989	24629	77.77	0.99	17.32	0.00	117.00	0.00	0.97	-1.03	-0.04	21832.69	24629.00	0.89	-1.13	-0.17	npc2/1311/ok	|7|10|16	77.14	0.99	0.00	0.00	0.00
2	1	24	20	npc2/1311/ok	1056		P	1038	499	22454	173	40	18	43	2310	20144	57.50	0.98	18.90	130.00	0.00	23264	179	32	16	40	2045	21219	83.44	0.99	18.90	0.00	130.00	0.00	0.95	-1.05	-0.08	18379.08	21219.00	0.87	-1.15	-0.21	npc2/1311/ok	|7|10|16	71.65	0.99	0.00	0.00	0.00
2	1	1	21	tlr3/1230/ok	1057		P	612	515	11768	91	40	18	45	2351	9417	28.09	0.96	17.10	130.00	0.00	8987	69	29	15	38	1928	7059	32.06	0.97	17.10	0.00	130.00	0.00	1.33	1.33	0.42	8632.58	7059.00	1.22	1.22	0.29	tlr3/1230/ok	|7|10|20	30.14	0.97	0.01	0.00	0.00
2	1	2	21	tlr3/1230/ok	1058		P	630	514	8148	99	43	23	50	1848	6300	36.00	0.97	13.42	82.00	0.00	6494	79	33	19	39	1523	4971	41.02	0.98	13.42	0.00	82.00	0.00	1.27	1.27	0.34	5789.65	4971.00	1.16	1.16	0.22	tlr3/1230/ok	|7|10|20	38.59	0.97	0.00	0.00	0.00
2	1	3	21	tlr3/1230/ok	1059		P	650	515	11934	105	44	20	48	2325	9609	31.53	0.97	19.27	114.00	0.00	8611	76	31	16	39	1853	6758	35.75	0.97	19.27	0.00	114.00	0.00	1.42	1.42	0.51	8807.48	6758.00	1.30	1.30	0.38	tlr3/1230/ok	|7|10|20	33.71	0.97	0.01	0.00	0.00
2	1	4	21	prostein-pending/1173/ok	1060		P	668	515	30872	289	42	20	44	2151	28721	102.23	0.99	14.77	107.00	0.00	24697	231	32	17	39	1825	22872	121.17	0.99	14.77	0.00	107.00	0.00	1.26	1.26	0.33	26146.97	22872.00	1.14	1.14	0.19	prostein-pending/1173/ok	|7|10|24	112.10	0.99	0.00	0.00	0.00
2	1	5	21	prostein-pending/1173/ok	1061		P	686	515	35210	250	39	17	44	2413	32797	87.37	0.99	22.69	141.00	0.00	28000	199	30	14	38	2011	25989	100.57	0.99	22.69	0.00	141.00	0.00	1.26	1.26	0.34	29833.09	25989.00	1.15	1.15	0.20	prostein-pending/1173/ok	|7|10|24	94.20	0.99	0.00	0.00	0.00
2	1	6	21	prostein-pending/1173/ok	1062		P	705	515	41209	332	42	19	48	2409	38800	119.95	0.99	17.67	124.00	0.00	30276	244	33	16	39	1959	28317	78.84	0.99	17.67	0.00	124.00	0.00	1.37	1.37	0.45	35256.79	28317.00	1.25	1.25	0.32	prostein-pending/1173/ok	|7|10|24	101.50	0.99	0.00	0.00	0.00
2	1	7	21	rgmc/1379	1063	GS,	M	723	515	14947	75	31	10	39	1952	12995	20.16	0.95	7.77	200.00	0.00	11954	60	24	9	35	1714	10240	22.21	0.95	7.77	0.00	200.00	0.00	1.27	1.27	0.34	11888.74	10240.00	1.16	1.16	0.22	rgmc/1379	|7|14|4	21.21	0.95	0.00	0.00	0.00
2	1	8	21	rgmc/1379	1064		P	742	515	10968	87	41	19	47	2359	8609	25.71	0.96	19.08	126.00	0.00	8452	67	32	16	39	1966	6486	22.12	0.95	19.08	0.00	126.00	0.00	1.33	1.33	0.41	7896.28	6486.00	1.22	1.22	0.28	rgmc/1379	|7|14|4	23.98	0.96	0.01	0.00	0.00
2	1	9	21	rgmc/1379	1065		P	760	515	8763	87	43	21	48	2137	6626	27.32	0.96	16.47	101.00	0.00	6296	62	32	17	39	1746	4550	27.95	0.96	16.47	0.00	101.00	0.00	1.46	1.46	0.54	6087.33	4550.00	1.34	1.34	0.42	rgmc/1379	|7|14|4	27.64	0.96	0.01	0.00	0.00
2	1	10	21	dio1/1425	1066		P	779	516	12428	113	41	20	45	2181	10247	38.66	0.97	16.69	110.00	0.00	22755	207	33	17	39	1874	20881	107.09	0.99	16.69	0.00	110.00	0.00	0.49	-2.04	-1.03	9388.51	20881.00	0.45	-2.22	-1.15	dio1/1425	|7|14|8	80.51	0.98	0.00	0.00	0.00
2	1	11	21	dio1/1425	1067		P	797	516	10597	94	41	20	45	2231	8366	30.00	0.97	22.45	113.00	0.00	20762	184	30	16	37	1798	18964	107.54	0.99	22.45	0.00	113.00	0.00	0.44	-2.27	-1.18	7674.76	18964.00	0.40	-2.47	-1.31	dio1/1425	|7|14|8	78.94	0.98	0.01	0.00	0.00
2	1	12	21	dio1/1425	1068		P	816	516	11366	93	40	19	46	2271	9095	30.38	0.97	16.56	122.00	0.00	21075	173	31	16	38	1945	19130	88.33	0.99	16.56	0.00	122.00	0.00	0.48	-2.10	-1.07	8339.20	19130.00	0.44	-2.29	-1.20	dio1/1425	|7|14|8	66.05	0.98	0.01	0.00	0.00
2	1	13	21	slc30a3/1386	1069		P	834	516	17094	160	43	21	48	2214	14880	57.45	0.98	20.90	107.00	0.00	13490	126	32	17	39	1802	11688	67.57	0.99	20.90	0.00	107.00	0.00	1.27	1.27	0.35	13601.83	11688.00	1.16	1.16	0.22	slc30a3/1386	|7|14|12	62.71	0.98	0.00	0.00	0.00
2	1	14	21	slc30a3/1386	1070		P	852	516	16733	109	38	16	46	2402	14331	34.91	0.97	18.31	153.00	0.00	14082	92	30	13	38	2048	12034	33.60	0.97	18.31	0.00	153.00	0.00	1.19	1.19	0.25	13103.05	12034.00	1.09	1.09	0.12	slc30a3/1386	|7|14|12	34.26	0.97	0.01	0.00	0.00
2	1	15	21	slc30a3/1386	1071		P	872	516	18074	132	39	17	47	2391	15683	43.84	0.98	26.05	137.00	0.00	14625	107	30	15	38	2005	12620	49.95	0.98	26.05	0.00	137.00	0.00	1.24	1.24	0.31	14331.18	12620.00	1.14	1.14	0.18	slc30a3/1386	|7|14|12	46.99	0.98	0.01	0.00	0.00
2	1	16	21	zfp364/1306/ok	1072		P	890	517	32315	236	40	18	46	2416	29899	80.39	0.99	20.84	137.00	0.00	31048	227	31	15	39	2049	28999	111.12	0.99	20.84	0.00	137.00	0.00	1.03	1.03	0.04	27212.61	28999.00	0.94	-1.07	-0.09	zfp364/1306/ok	|7|14|16	96.98	0.99	0.00	0.00	0.00
2	1	17	21	zfp364/1306/ok	1073		P	908	517	31253	272	43	20	48	2332	28921	96.79	0.99	16.52	115.00	0.00	28947	252	31	16	39	1875	27072	142.68	0.99	16.52	0.00	115.00	0.00	1.07	1.07	0.10	26327.91	27072.00	0.97	-1.03	-0.04	zfp364/1306/ok	|7|14|16	121.91	0.99	0.00	0.00	0.00
2	1	18	21	zfp364/1306/ok	1074		P	927	518	28821	246	41	19	47	2253	26568	94.73	0.99	15.91	117.00	0.00	26601	227	32	16	39	1918	24683	123.01	0.99	15.91	0.00	117.00	0.00	1.08	1.08	0.11	24198.63	24683.00	0.98	-1.02	-0.03	zfp364/1306/ok	|7|14|16	109.79	0.99	0.00	0.00	0.00
2	1	19	21	tlr6/1228/ok	1075		P	945	516	9232	67	37	17	43	2295	6937	20.30	0.95	17.50	138.00	0.00	7682	56	30	14	39	1992	5690	23.18	0.96	17.50	0.00	138.00	0.00	1.22	1.22	0.29	6371.23	5690.00	1.12	1.12	0.16	tlr6/1228/ok	|7|14|20	21.79	0.95	0.01	0.00	0.00
2	1	20	21	tlr6/1228/ok	1076	SNR1,	M	963	517	10934	66	37	14	42	2358	8576	17.69	0.94	14.96	165.00	0.00	8520	52	28	12	37	2002	6518	19.51	0.95	14.96	0.00	165.00	0.00	1.32	1.32	0.40	7866.20	6518.00	1.21	1.21	0.27	tlr6/1228/ok	|7|14|20	18.62	0.95	0.01	0.00	0.00
2	1	21	21	tlr6/1228/ok	1077		P	981	517	7845	68	43	20	49	2322	5523	19.25	0.95	15.63	115.00	0.00	6315	55	31	16	39	1880	4435	22.90	0.96	15.63	0.00	115.00	0.00	1.25	1.25	0.32	5079.74	4435.00	1.15	1.15	0.20	tlr6/1228/ok	|7|14|20	21.15	0.95	0.01	0.00	0.00
2	1	22	21	arntl/1169/ok	1078		P	1002	516	5935	67	45	23	51	2011	3924	19.40	0.95	17.14	88.00	0.00	5464	62	34	19	41	1654	3810	27.38	0.96	17.14	0.00	88.00	0.00	1.03	1.03	0.04	3616.73	3810.00	0.95	-1.05	-0.08	arntl/1169/ok	|7|14|24	23.73	0.96	0.01	0.00	0.00
2	1	23	21	arntl/1169/ok	1079	GS,	M	1019	517	3559	68	45	25	50	1303	2256	21.50	0.95	8.47	52.00	0.00	3352	64	35	21	41	1075	2277	31.15	0.97	8.47	0.00	52.00	0.00	0.99	-1.01	-0.01	2086.50	2277.00	0.92	-1.09	-0.13	arntl/1169/ok	|7|14|24	26.77	0.96	0.00	0.00	0.00
2	1	24	21	arntl/1169/ok	1080	GS,	M	1037	516	6765	72	44	22	48	2077	4688	21.41	0.95	8.23	94.00	0.00	6483	69	34	19	41	1756	4727	30.12	0.97	8.23	0.00	94.00	0.00	0.99	-1.01	-0.01	4316.14	4727.00	0.91	-1.10	-0.13	arntl/1169/ok	|7|14|24	26.13	0.96	0.00	0.00	0.00
2	1	1	22	renluc	1081		P	615	532	8239	59	39	17	46	2399	5840	15.95	0.94	25.46	140.00	0.00	7335	52	29	14	37	1990	5345	21.11	0.95	25.46	0.00	140.00	0.00	1.09	1.09	0.13	5369.44	5345.00	1.00	1.00	0.01	renluc	|8|2|4	18.71	0.94	0.02	0.00	0.00
2	1	2	22	renluc	1082	GS,	M	630	533	0	0	48	29	51	-549	549	0.00	1.00	0.00	0.00	0.00	0	0	41	24	41	-380	380	0.00	1.00	0.00	0.00	0.00	0.00	1.45	1.45	0.53	512.51	379.72	1.35	1.35	0.43	renluc	|8|2|4	0.00	0.00	0.00	0.00	0.00
2	1	3	22	renluc	1083	GS,	M	647	531	1046	55	46	27	49	509	537	15.38	0.93	3.16	19.00	0.00	1007	53	36	23	42	431	576	23.84	0.96	3.16	0.00	19.00	0.00	0.93	-1.07	-0.10	501.10	576.00	0.87	-1.15	-0.20	renluc	|8|2|4	20.06	0.95	0.00	0.00	0.00
2	1	4	22	redfp	1084		P	669	536	6346	61	43	21	47	2153	4193	16.64	0.94	17.94	104.00	0.00	4949	48	31	17	38	1752	3197	18.76	0.95	17.94	0.00	104.00	0.00	1.31	1.31	0.39	3863.08	3197.00	1.21	1.21	0.27	redfp	|8|2|8	17.73	0.94	0.01	0.00	0.00
2	1	5	22	redfp	1085		P	685	533	8042	70	43	20	49	2318	5724	19.73	0.95	21.27	115.00	0.00	5807	50	31	16	38	1880	3927	20.22	0.95	21.27	0.00	115.00	0.00	1.46	1.46	0.54	5263.44	3927.00	1.34	1.34	0.42	redfp	|8|2|8	19.98	0.95	0.01	0.00	0.00
2	1	6	22	redfp	1086		P	704	534	5500	63	43	22	46	1895	3605	18.53	0.95	17.54	87.00	0.00	4112	47	32	18	40	1583	2529	19.42	0.95	17.54	0.00	87.00	0.00	1.43	1.43	0.51	3324.46	2529.00	1.31	1.31	0.39	redfp	|8|2|8	18.98	0.95	0.01	0.00	0.00
2	1	7	22	ecfp	1087	GS,	M	725	534	0	0	47	28	50	-292	292	0.00	1.00	0.00	0.00	0.00	0	0	36	23	41	-195	195	0.00	1.00	0.00	0.00	0.00	0.00	1.49	1.49	0.58	273.28	195.38	1.40	1.40	0.48	ecfp	|8|2|12	0.00	0.00	0.00	0.00	0.00
2	1	8	22	ecfp	1088		P	740	532	4911	56	43	22	49	1939	2972	15.17	0.93	19.70	87.00	0.00	4489	52	33	18	40	1590	2899	22.25	0.96	19.70	0.00	87.00	0.00	1.03	1.03	0.04	2744.01	2899.00	0.95	-1.06	-0.08	ecfp	|8|2|12	19.04	0.94	0.01	0.00	0.00
2	1	9	22	ecfp	1089	GS,	M	760	534	1997	55	45	26	49	925	1072	15.69	0.94	6.93	36.00	0.00	1718	48	34	21	40	763	955	20.53	0.95	6.93	0.00	36.00	0.00	1.12	1.12	0.17	996.05	955.00	1.04	1.04	0.06	ecfp	|8|2|12	18.27	0.94	0.00	0.00	0.00
2	1	10	22	6i 1:4	1090		P	780	534	5504	60	44	22	48	1999	3505	16.46	0.94	17.96	91.00	0.00	4738	52	32	18	38	1612	3126	22.66	0.96	17.96	0.00	91.00	0.00	1.12	1.12	0.17	3232.81	3126.00	1.03	1.03	0.05	6i 1:4	|8|2|16	19.80	0.95	0.01	0.00	0.00
2	1	11	22	6i 1:4	1091	GS,	M	798	533	2907	75	47	26	49	1021	1886	22.72	0.96	6.34	39.00	0.00	2355	60	35	21	40	822	1533	29.48	0.97	6.34	0.00	39.00	0.00	1.23	1.23	0.30	1746.24	1533.00	1.14	1.14	0.19	6i 1:4	|8|2|16	26.32	0.96	0.00	0.00	0.00
2	1	12	22	6i 1:4	1092		P	816	533	8628	59	41	17	48	2501	6127	14.71	0.93	19.91	146.00	0.00	7049	48	32	14	38	2066	4983	12.93	0.92	19.91	0.00	146.00	0.00	1.23	1.23	0.30	5631.63	4983.00	1.13	1.13	0.18	6i 1:4	|8|2|16	13.84	0.93	0.01	0.00	0.00
2	1	13	22	6i 1:2	1093	GS,	M	835	535	5010	111	46	25	49	1143	3867	41.48	0.98	6.95	45.00	0.00	4738	105	37	21	40	945	3793	32.50	0.97	6.95	0.00	45.00	0.00	1.02	1.02	0.03	3564.52	3793.00	0.94	-1.06	-0.09	6i 1:2	|8|2|20	37.26	0.97	0.00	0.00	0.00
2	1	14	22	6i 1:2	1094		P	853	535	10877	77	40	17	43	2416	8461	21.76	0.95	12.34	141.00	0.00	9132	65	30	14	38	2012	7120	27.54	0.96	12.34	0.00	141.00	0.00	1.19	1.19	0.25	7761.36	7120.00	1.09	1.09	0.12	6i 1:2	|8|2|20	24.82	0.96	0.01	0.00	0.00
2	1	15	22	6i 1:2	1095		P	871	535	10818	69	38	15	45	2401	8417	18.75	0.95	20.14	157.00	0.00	10168	65	29	13	38	2036	8132	25.82	0.96	20.14	0.00	157.00	0.00	1.04	1.04	0.05	7721.25	8132.00	0.95	-1.05	-0.07	6i 1:2	|8|2|20	22.57	0.95	0.01	0.00	0.00
2	1	16	22	6i	1096		P	890	534	7055	109	45	24	47	1561	5494	39.44	0.97	10.66	65.00	0.00	7574	117	35	20	41	1319	6255	64.02	0.98	10.66	0.00	65.00	0.00	0.88	-1.14	-0.19	5053.23	6255.00	0.81	-1.24	-0.31	6i	|8|2|24	53.17	0.98	0.00	0.00	0.00
2	1	17	22	6i	1097	GS,	M	909	536	6414	131	46	25	50	1245	5169	51.51	0.98	8.59	49.00	0.00	6365	130	34	21	40	1011	5354	80.48	0.99	8.59	0.00	49.00	0.00	0.97	-1.04	-0.05	4756.10	5354.00	0.89	-1.13	-0.17	6i	|8|2|24	67.57	0.98	0.00	0.00	0.00
2	1	18	22	6i	1098		P	926	536	10426	81	42	19	48	2453	7973	22.93	0.96	17.97	129.00	0.00	10178	79	31	15	39	1984	8194	33.46	0.97	17.97	0.00	129.00	0.00	0.97	-1.03	-0.04	7316.41	8194.00	0.89	-1.12	-0.16	6i	|8|2|24	28.68	0.96	0.01	0.00	0.00
2	1	19	22	firluc 1:4	1099		P	945	536	11387	128	46	23	51	2059	9328	42.86	0.98	13.73	89.00	0.00	11596	130	33	18	40	1637	9959	72.78	0.99	13.73	0.00	89.00	0.00	0.94	-1.07	-0.09	8551.49	9959.00	0.86	-1.16	-0.22	firluc 1:4	|8|6|4	59.72	0.98	0.00	0.00	0.00
2	1	20	22	firluc 1:4	1100		P	964	536	12017	117	42	21	48	2125	9892	41.60	0.98	18.85	103.00	0.00	12597	122	32	17	39	1787	10810	63.70	0.98	18.85	0.00	103.00	0.00	0.92	-1.09	-0.13	9065.24	10810.00	0.84	-1.19	-0.25	firluc 1:4	|8|6|4	53.80	0.98	0.00	0.00	0.00
2	1	21	22	firluc 1:4	1101		P	982	535	11716	115	44	22	51	2207	9509	38.42	0.97	14.95	102.00	0.00	12754	125	32	17	40	1782	10972	66.68	0.99	14.95	0.00	102.00	0.00	0.87	-1.15	-0.21	8716.39	10972.00	0.79	-1.26	-0.33	firluc 1:4	|8|6|4	54.41	0.98	0.00	0.00	0.00
2	1	22	22	firluc 1:2	1102		P	1001	535	17949	141	43	19	48	2445	15504	45.67	0.98	15.93	127.00	0.00	20520	162	33	16	40	2035	18485	65.13	0.98	15.93	0.00	127.00	0.00	0.84	-1.19	-0.25	14168.62	18485.00	0.77	-1.30	-0.38	firluc 1:2	|8|6|8	56.25	0.98	0.00	0.00	0.00
2	1	23	22	firluc 1:2	1103		P	1020	536	16100	155	44	22	50	2244	13856	53.38	0.98	14.31	104.00	0.00	18832	181	33	18	40	1832	17000	97.79	0.99	14.31	0.00	104.00	0.00	0.82	-1.23	-0.30	12671.40	17000.00	0.75	-1.34	-0.42	firluc 1:2	|8|6|8	78.78	0.98	0.00	0.00	0.00
2	1	24	22	firluc 1:2	1104		P	1037	535	16350	134	41	19	49	2352	13998	45.84	0.98	18.62	122.00	0.00	19286	158	32	16	41	2002	17284	79.30	0.99	18.62	0.00	122.00	0.00	0.81	-1.23	-0.30	12800.45	17284.00	0.74	-1.35	-0.43	firluc 1:2	|8|6|8	64.77	0.98	0.00	0.00	0.00
2	1	1	23	firluc	1105		P	612	552	24400	183	39	18	43	2356	22044	65.49	0.98	19.59	133.00	0.00	26962	203	31	15	38	1997	24965	102.62	0.99	19.59	0.00	133.00	0.00	0.88	-1.13	-0.18	20101.36	24965.00	0.81	-1.24	-0.31	firluc	|8|6|12	86.08	0.99	0.00	0.00	0.00
2	1	2	23	firluc	1106		P	630	551	25928	242	42	21	47	2197	23731	91.72	0.99	15.49	107.00	0.00	28364	265	32	17	40	1828	26536	151.06	0.99	15.49	0.00	107.00	0.00	0.89	-1.12	-0.16	21629.79	26536.00	0.82	-1.23	-0.29	firluc	|8|6|12	124.96	0.99	0.00	0.00	0.00
2	1	3	23	firluc	1107		P	649	552	24716	238	43	21	47	2184	22532	89.26	0.99	17.58	104.00	0.00	30714	295	36	17	39	1812	28902	72.46	0.99	17.58	0.00	104.00	0.00	0.78	-1.28	-0.36	20543.56	28902.00	0.71	-1.41	-0.49	firluc	|8|6|12	81.29	0.99	0.00	0.00	0.00
2	1	4	23	cat 1:4	1108		P	668	553	11684	127	42	21	47	1950	9734	47.50	0.98	14.89	92.00	0.00	10785	117	37	19	39	1704	9081	27.74	0.96	14.89	0.00	92.00	0.00	1.07	1.07	0.10	8921.34	9081.00	0.98	-1.02	-0.03	cat 1:4	|8|6|16	38.90	0.97	0.00	0.00	0.00
2	1	5	23	cat 1:4	1109		P	686	553	9693	129	44	23	47	1734	7959	45.97	0.98	11.77	75.00	0.00	9365	125	35	19	40	1455	7910	57.56	0.98	11.77	0.00	75.00	0.00	1.01	1.01	0.01	7303.65	7910.00	0.92	-1.08	-0.12	cat 1:4	|8|6|16	52.09	0.98	0.00	0.00	0.00
2	1	6	23	cat 1:4	1110		P	704	553	11154	120	44	22	48	2030	9124	40.18	0.98	16.33	93.00	0.00	10403	112	33	18	39	1691	8712	54.17	0.98	16.33	0.00	93.00	0.00	1.05	1.05	0.07	8365.62	8712.00	0.96	-1.04	-0.06	cat 1:4	|8|6|16	47.69	0.98	0.00	0.00	0.00
2	1	7	23	cat 1:2	1111		P	723	552	31434	321	43	21	49	2077	29357	125.72	0.99	13.38	98.00	0.00	28761	293	35	18	40	1771	26990	120.55	0.99	13.38	0.00	98.00	0.00	1.09	1.09	0.12	26722.34	26990.00	0.99	-1.01	-0.01	cat 1:2	|8|6|20	123.16	0.99	0.00	0.00	0.00
2	1	8	23	cat 1:2	1112		P	741	552	17716	144	44	20	51	2463	15253	45.52	0.98	19.03	123.00	0.00	16054	131	32	16	41	2006	14048	62.94	0.98	19.03	0.00	123.00	0.00	1.09	1.09	0.12	13940.65	14048.00	0.99	-1.01	-0.01	cat 1:2	|8|6|20	54.93	0.98	0.00	0.00	0.00
2	1	9	23	cat 1:2	1113		P	761	553	18684	152	40	18	43	2256	16428	53.75	0.98	19.95	123.00	0.00	15493	126	31	16	39	1927	13566	64.45	0.98	19.95	0.00	123.00	0.00	1.21	1.21	0.28	15007.64	13566.00	1.11	1.11	0.15	cat 1:2	|8|6|20	59.34	0.98	0.00	0.00	0.00
2	1	10	23	cat	1114		P	779	552	77078	653	40	19	46	2237	74841	272.06	1.00	18.10	118.00	0.00	68870	584	31	16	39	1896	66974	338.25	1.00	18.10	0.00	118.00	0.00	1.12	1.12	0.16	67729.78	66974.00	1.01	1.01	0.02	cat	|8|6|24	306.94	1.00	0.00	0.00	0.00
2	1	11	23	cat	1115		P	797	553	73284	527	39	17	46	2387	70897	193.33	0.99	20.91	139.00	0.00	63554	457	31	15	40	2059	61495	230.45	1.00	20.91	0.00	139.00	0.00	1.15	1.15	0.21	64182.09	61495.00	1.04	1.04	0.06	cat	|8|6|24	212.70	1.00	0.00	0.00	0.00
2	1	12	23	cat	1116		P	816	553	29310	242	42	20	50	2370	26940	87.68	0.99	16.26	121.00	0.00	30839	255	30	16	38	1897	28942	143.50	0.99	16.26	0.00	121.00	0.00	0.93	-1.07	-0.10	24535.34	28942.00	0.85	-1.18	-0.24	cat	|8|6|24	118.91	0.99	0.00	0.00	0.00
2	1	13	23	fad6 1:4	1117	GS,	M	837	549	1489	62	47	27	50	651	838	17.76	0.94	2.62	24.00	0.00	1221	51	35	22	41	528	693	23.25	0.96	2.62	0.00	24.00	0.00	1.21	1.21	0.27	779.82	693.00	1.13	1.13	0.17	fad6 1:4	|8|10|4	20.69	0.95	0.00	0.00	0.00
2	1	14	23	fad6 1:4	1118	GS,	M	854	552	3786	58	45	24	49	1552	2234	16.07	0.94	6.33	65.00	0.00	3331	51	34	20	40	1278	2053	21.85	0.95	6.33	0.00	65.00	0.00	1.09	1.09	0.12	2066.28	2053.00	1.01	1.01	0.01	fad6 1:4	|8|10|4	19.18	0.95	0.00	0.00	0.00
2	1	15	23	fad6 1:4	1119		P	870	555	3348	63	45	25	49	1319	2029	19.15	0.95	12.05	53.00	0.00	2769	52	36	21	41	1099	1670	14.63	0.93	12.05	0.00	53.00	0.00	1.21	1.21	0.28	1877.79	1670.00	1.12	1.12	0.17	fad6 1:4	|8|10|4	17.04	0.94	0.01	0.00	0.00
2	1	16	23	fad6 1:2	1120		P	890	554	9469	58	38	15	44	2433	7036	14.44	0.93	19.04	162.00	0.00	7555	47	29	13	39	2042	5513	16.73	0.94	19.04	0.00	162.00	0.00	1.28	1.28	0.35	6461.59	5513.00	1.17	1.17	0.23	fad6 1:2	|8|10|8	15.62	0.94	0.01	0.00	0.00
2	1	17	23	fad6 1:2	1121	GS,	M	908	554	3062	71	45	25	49	1077	1985	23.54	0.96	8.49	43.00	0.00	2225	52	35	21	41	917	1308	20.94	0.95	8.49	0.00	43.00	0.00	1.52	1.52	0.60	1837.32	1308.00	1.40	1.40	0.49	fad6 1:2	|8|10|8	22.28	0.95	0.00	0.00	0.00
2	1	18	23	fad6 1:2	1122	GS,	M	927	553	1408	61	48	28	52	638	770	17.40	0.94	3.87	23.00	0.00	1208	53	36	22	41	517	691	21.94	0.95	3.87	0.00	23.00	0.00	1.11	1.11	0.16	716.92	691.00	1.04	1.04	0.05	fad6 1:2	|8|10|8	19.80	0.95	0.00	0.00	0.00
2	1	19	23	fad6	1123		P	945	553	8425	62	44	19	49	2544	5881	14.83	0.93	13.48	136.00	0.00	6614	49	29	14	38	1968	4646	19.30	0.95	13.48	0.00	136.00	0.00	1.27	1.27	0.34	5406.90	4646.00	1.16	1.16	0.22	fad6	|8|10|12	17.21	0.94	0.01	0.00	0.00
2	1	20	23	fad6	1124		P	963	554	9327	61	40	16	45	2479	6848	15.71	0.94	19.16	152.00	0.00	7768	51	29	13	38	2012	5756	20.15	0.95	19.16	0.00	152.00	0.00	1.19	1.19	0.25	6290.00	5756.00	1.09	1.09	0.13	fad6	|8|10|12	18.07	0.94	0.01	0.00	0.00
2	1	21	23	fad6	1125	GS,	M	980	553	2893	59	49	27	52	1309	1584	14.59	0.93	8.63	49.00	0.00	2743	56	36	21	41	1038	1705	20.25	0.95	8.63	0.00	49.00	0.00	0.93	-1.08	-0.11	1468.21	1705.00	0.86	-1.16	-0.22	fad6	|8|10|12	17.65	0.94	0.01	0.00	0.00
2	1	22	23	egfp	1126	GS,	M	1002	552	1205	63	50	28	52	537	668	14.84	0.93	3.36	19.00	0.00	955	50	38	23	42	438	517	16.67	0.94	3.36	0.00	19.00	0.00	1.29	1.29	0.37	622.50	517.00	1.20	1.20	0.27	egfp	|8|10|16	15.78	0.94	0.00	0.00	0.00
2	1	23	23	egfp	1127	GS,	M	1022	551	1952	57	48	27	52	921	1031	15.06	0.93	5.77	34.00	0.00	3225	95	36	22	41	744	2481	54.45	0.98	5.77	0.00	34.00	0.00	0.42	-2.41	-1.27	958.18	2481.00	0.39	-2.59	-1.37	egfp	|8|10|16	39.94	0.95	0.00	0.00	0.00
2	1	24	23	egfp	1128		P	1040	555	7600	56	44	19	53	2560	5040	12.78	0.92	20.18	136.00	0.00	6262	46	32	15	40	2085	4177	15.09	0.93	20.18	0.00	136.00	0.00	1.21	1.21	0.27	4638.14	4177.00	1.11	1.11	0.15	egfp	|8|10|16	13.98	0.93	0.02	0.00	0.00
2	1	1	24	8h	1129	GS,	M	609	570	3134	54	44	24	48	1391	1743	15.09	0.93	6.95	58.00	0.00	2670	46	34	20	39	1163	1507	18.61	0.95	6.95	0.00	58.00	0.00	1.16	1.16	0.21	1614.63	1507.00	1.07	1.07	0.10	8h	|8|10|20	16.94	0.94	0.00	0.00	0.00
2	1	2	24	8h	1130	GS,	M	630	573	0	0	49	29	51	-173	173	0.00	1.00	0.00	0.00	0.00	0	0	42	24	42	-121	121	0.00	1.00	0.00	0.00	0.00	0.00	1.43	1.43	0.51	162.83	121.49	1.34	1.34	0.42	8h	|8|10|20	0.00	0.00	0.00	0.00	0.00
2	1	3	24	8h	1131	GS,	M	651	570	650	59	47	28	49	304	346	17.30	0.94	6.46	11.00	0.00	532	48	37	23	41	255	277	17.72	0.94	6.46	0.00	11.00	0.00	1.25	1.25	0.32	323.75	277.00	1.17	1.17	0.22	8h	|8|10|20	17.51	0.94	0.00	0.00	0.00
2	1	4	24	2xssc	1132	GS,	M	665	567	0	0	48	29	51	-30	30	0.00	1.00	0.00	0.00	0.00	0	0	43	24	40	-23	23	0.00	1.00	0.00	0.00	0.00	0.00	1.28	1.28	0.36	28.50	23.45	1.22	1.22	0.28	2xssc	|8|10|24	0.00	0.00	0.00	0.00	0.00
2	1	5	24	2xssc	1133	GS,	M	688	568	1535	64	47	27	50	650	885	18.04	0.94	2.51	24.00	0.00	1196	50	38	23	42	550	646	15.34	0.93	2.51	0.00	24.00	0.00	1.37	1.37	0.45	823.28	646.00	1.27	1.27	0.35	2xssc	|8|10|24	16.74	0.94	0.00	0.00	0.00
2	1	6	24	2xssc	1134	GS,	M	708	568	0	0	50	29	51	-74	74	0.00	1.00	0.00	0.00	0.00	0	0	40	24	41	-63	63	0.00	1.00	0.00	0.00	0.00	0.00	1.16	1.16	0.22	69.53	63.19	1.10	1.10	0.14	2xssc	|8|10|24	0.00	0.00	0.00	0.00	0.00
2	1	7	24	cytp450 1:4	1135	GS,	M	725	570	929	62	48	28	52	423	506	17.16	0.94	2.66	15.00	0.00	793	53	37	23	41	345	448	21.56	0.95	2.66	0.00	15.00	0.00	1.13	1.13	0.18	472.35	448.00	1.05	1.05	0.08	cytp450 1:4	|8|14|4	19.48	0.95	0.00	0.00	0.00
2	1	8	24	cytp450 1:4	1136		P	745	570	7411	61	41	19	44	2304	5107	15.98	0.94	11.20	122.00	0.00	6573	54	31	16	38	1911	4662	22.58	0.96	11.20	0.00	122.00	0.00	1.10	1.10	0.13	4699.41	4662.00	1.01	1.01	0.01	cytp450 1:4	|8|14|4	19.56	0.95	0.01	0.00	0.00
2	1	9	24	cytp450 1:4	1137	GS,	M	759	568	804	62	53	29	51	375	429	9.80	0.90	2.15	13.00	0.00	685	53	96	25	42	331	354	0.85	-0.18	2.15	0.00	13.00	0.00	1.21	1.21	0.28	400.88	354.00	1.13	1.13	0.18	cytp450 1:4	|8|14|4	6.95	0.16	0.00	0.00	0.00
2	1	10	24	cytp450 1:2	1138		P	781	572	5314	69	43	23	46	1736	3578	21.70	0.95	14.83	77.00	0.00	4028	52	33	19	40	1460	2568	21.81	0.95	14.83	0.00	77.00	0.00	1.39	1.39	0.48	3299.72	2568.00	1.28	1.28	0.36	cytp450 1:2	|8|14|8	21.75	0.95	0.01	0.00	0.00
2	1	11	24	cytp450 1:2	1139	GS,	M	798	572	4958	74	45	24	49	1590	3368	23.30	0.96	6.13	67.00	0.00	3682	55	33	19	40	1305	2377	25.31	0.96	6.13	0.00	67.00	0.00	1.42	1.42	0.50	3107.22	2377.00	1.31	1.31	0.39	cytp450 1:2	|8|14|8	24.33	0.96	0.00	0.00	0.00
2	1	12	24	cytp450 1:2	1140	GS,	M	819	572	3319	72	46	26	50	1177	2142	22.92	0.96	7.29	46.00	0.00	3461	75	35	21	41	960	2501	40.15	0.98	7.29	0.00	46.00	0.00	0.86	-1.17	-0.22	1981.70	2501.00	0.79	-1.26	-0.34	cytp450 1:2	|8|14|8	32.69	0.96	0.00	0.00	0.00
2	1	13	24	cytp450	1141		P	835	571	7600	76	45	22	49	2182	5418	22.05	0.95	19.12	100.00	0.00	6271	63	33	18	40	1757	4514	25.18	0.96	19.12	0.00	100.00	0.00	1.20	1.20	0.26	4983.76	4514.00	1.10	1.10	0.14	cytp450	|8|14|12	23.67	0.96	0.01	0.00	0.00
2	1	14	24	cytp450	1142		P	854	571	8219	73	42	20	46	2222	5997	21.64	0.95	19.87	112.00	0.00	6598	59	32	17	39	1857	4741	25.15	0.96	19.87	0.00	112.00	0.00	1.26	1.26	0.34	5512.88	4741.00	1.16	1.16	0.22	cytp450	|8|14|12	23.46	0.96	0.01	0.00	0.00
2	1	15	24	cytp450	1143		P	871	573	6807	73	43	22	48	2022	4785	22.75	0.96	14.59	93.00	0.00	5820	63	33	18	39	1682	4138	28.05	0.96	14.59	0.00	93.00	0.00	1.16	1.16	0.21	4404.89	4138.00	1.06	1.06	0.09	cytp450	|8|14|12	25.54	0.96	0.01	0.00	0.00
2	1	16	24	15b	1144		P	890	569	3671	62	45	24	49	1445	2226	18.41	0.95	11.12	59.00	0.00	2983	51	35	21	42	1221	1762	20.63	0.95	11.12	0.00	59.00	0.00	1.26	1.26	0.34	2058.93	1762.00	1.17	1.17	0.22	15b	|8|14|16	19.55	0.95	0.01	0.00	0.00
2	1	17	24	15b	1145	GS,	M	910	567	1269	55	48	27	51	630	639	13.55	0.93	3.33	23.00	0.00	1131	49	43	23	42	526	605	5.12	0.80	3.33	0.00	23.00	0.00	1.06	1.06	0.08	595.64	605.00	0.98	-1.02	-0.02	15b	|8|14|16	10.24	0.85	0.00	0.00	0.00
2	1	18	24	15b	1146	GS,	M	927	567	3679	53	45	24	49	1661	2018	13.67	0.93	8.45	69.00	0.00	3117	45	34	19	40	1345	1772	13.84	0.93	8.45	0.00	69.00	0.00	1.14	1.14	0.19	1867.68	1772.00	1.05	1.05	0.08	15b	|8|14|16	13.75	0.93	0.01	0.00	0.00
2	1	19	24	kanr	1147		P	947	573	4588	68	46	24	49	1630	2958	20.17	0.95	13.29	67.00	0.00	3559	53	36	20	40	1363	2196	19.01	0.95	13.29	0.00	67.00	0.00	1.35	1.35	0.43	2731.16	2196.00	1.24	1.24	0.31	kanr	|8|14|20	19.60	0.95	0.01	0.00	0.00
2	1	20	24	kanr	1148		P	964	573	7481	67	43	21	48	2286	5195	18.28	0.95	12.01	111.00	0.00	6305	57	33	17	40	1900	4405	22.70	0.96	12.01	0.00	111.00	0.00	1.18	1.18	0.24	4779.88	4405.00	1.09	1.09	0.12	kanr	|8|14|20	20.61	0.95	0.01	0.00	0.00
2	1	21	24	kanr	1149	GS,	M	983	572	3516	62	47	25	50	1453	2063	16.56	0.94	9.63	57.00	0.00	2880	51	36	21	42	1193	1687	17.40	0.94	9.63	0.00	57.00	0.00	1.22	1.22	0.29	1909.06	1687.00	1.13	1.13	0.18	kanr	|8|14|20	16.99	0.94	0.01	0.00	0.00
2	1	22	24	mllas	1150	GS,	M	1002	570	3066	67	47	26	51	1187	1879	19.46	0.95	8.48	46.00	0.00	2457	53	45	21	40	985	1472	3.31	0.70	8.48	0.00	46.00	0.00	1.28	1.28	0.35	1739.80	1472.00	1.18	1.18	0.24	mllas	|8|14|24	13.96	0.78	0.00	0.00	0.00
2	1	23	24	mllas	1151	GS,	M	1020	573	2356	64	49	27	51	1009	1347	16.71	0.94	6.74	37.00	0.00	1884	51	38	22	42	831	1053	17.41	0.94	6.74	0.00	37.00	0.00	1.28	1.28	0.36	1249.79	1053.00	1.19	1.19	0.25	mllas	|8|14|24	17.06	0.94	0.00	0.00	0.00
2	1	24	24	mllas	1152	SNR1,	M	1040	569	5336	61	46	23	53	2027	3309	15.60	0.94	16.34	87.00	0.00	5009	58	35	19	41	1658	3351	23.09	0.96	16.34	0.00	87.00	0.00	0.99	-1.01	-0.02	3053.12	3351.00	0.91	-1.10	-0.13	mllas	|8|14|24	19.71	0.95	0.01	0.00	0.00
3	1	1	1	1110046b24rik/590/ok	1153		P	1069	155	37075	309	47	21	51	2524	34551	91.28	0.99	20.02	120.00	0.00	146538	1221	45	19	42	2234	144304	264.83	1.00	20.02	0.00	120.00	0.00	0.24	-4.18	-2.06	31418.42	144304.00	0.22	-4.59	-2.20	1110046b24rik/590/ok	|1|3|4	198.08	0.99	0.00	0.00	0.00
3	1	2	1	1110046b24rik/590/ok	1154		P	1086	154	11280	152	53	27	56	1970	9310	43.95	0.98	12.05	74.00	0.00	11974	162	60	25	48	1875	10099	17.98	0.94	12.05	0.00	74.00	0.00	0.92	-1.08	-0.12	8535.09	10099.00	0.85	-1.18	-0.24	1110046b24rik/590/ok	|1|3|4	33.58	0.96	0.00	0.00	0.00
3	1	3	1	1110046b24rik/590/ok	1155		P	1105	154	13991	122	58	24	56	2727	11264	17.88	0.94	16.05	115.00	0.00	15027	131	57	22	49	2539	12488	17.43	0.94	16.05	0.00	115.00	0.00	0.90	-1.11	-0.15	10314.25	12488.00	0.83	-1.21	-0.28	1110046b24rik/590/ok	|1|3|4	17.66	0.94	0.01	0.00	0.00
3	1	4	1	il4i1/756/ok	1156	GS,	M	1126	157	21946	233	60	27	64	2556	19390	50.60	0.98	8.90	94.00	0.00	27971	298	63	26	52	2424	25547	48.27	0.98	8.90	0.00	94.00	0.00	0.76	-1.32	-0.40	17695.33	25547.00	0.69	-1.44	-0.53	il4i1/756/ok	|1|3|8	49.45	0.98	0.00	0.00	0.00
3	1	5	1	il4i1/756/ok	1157	GS,	M	1142	154	12003	191	66	30	62	1906	10097	25.29	0.96	6.45	63.00	0.00	22564	358	72	29	55	1849	20715	33.39	0.97	6.45	0.00	63.00	0.00	0.49	-2.05	-1.04	9251.93	20715.00	0.45	-2.24	-1.16	il4i1/756/ok	|1|3|8	29.62	0.96	0.00	0.00	0.00
3	1	6	1	il4i1/756/ok	1158	GS,	M	1157	158	33424	452	67	31	67	2316	31108	109.85	0.99	7.62	74.00	0.00	47708	645	113	31	58	2298	45410	18.69	0.95	7.62	0.00	74.00	0.00	0.69	-1.46	-0.55	28306.01	45410.00	0.62	-1.60	-0.68	il4i1/756/ok	|1|3|8	78.79	0.96	0.00	0.00	0.00
3	1	7	1	eya1/707/w	1159	GS,	M	1176	152	71927	1844	127	33	62	1286	70641	29.14	0.97	4.11	39.00	0.00	240125	6157	290	30	52	1163	238962	26.60	0.96	4.11	0.00	39.00	1.00	0.30	-3.38	-1.76	63951.78	238962.00	0.27	-3.74	-1.90	eya1/707/w	|1|3|12	27.90	0.96	0.00	0.00	0.00
3	1	8	1	eya1/707/w	1160		P	1198	154	5775	63	45	23	50	2079	3696	17.22	0.94	14.16	91.00	0.00	5509	61	34	19	41	1696	3813	26.30	0.96	14.16	0.00	91.00	0.00	0.97	-1.03	-0.04	3407.85	3813.00	0.89	-1.12	-0.16	eya1/707/w	|1|3|12	22.23	0.95	0.01	0.00	0.00
3	1	9	1	eya1/707/w	1161		P	1217	155	7831	66	45	20	50	2428	5403	16.54	0.94	27.78	119.00	0.00	7010	59	31	16	39	1918	5092	23.98	0.96	27.78	0.00	119.00	0.00	1.06	1.06	0.09	4970.05	5092.00	0.98	-1.02	-0.03	eya1/707/w	|1|3|12	20.60	0.95	0.02	0.00	0.00
3	1	10	1	hspa9a/574/ok	1162		P	1235	155	111444	813	42	18	50	2503	108941	276.81	1.00	21.70	137.00	0.00	63428	463	31	15	40	2065	61363	233.52	1.00	21.70	0.00	137.00	0.00	1.78	1.78	0.83	98360.20	61363.00	1.60	1.60	0.68	hspa9a/574/ok	|1|3|16	256.08	1.00	0.00	0.00	0.00
3	1	11	1	hspa9a/574/ok	1163		P	1254	155	109847	845	44	19	52	2519	107328	293.88	1.00	19.66	130.00	0.00	62276	479	31	15	39	1992	60284	223.36	1.00	19.66	0.00	130.00	0.00	1.78	1.78	0.83	96912.83	60284.00	1.61	1.61	0.68	hspa9a/574/ok	|1|3|16	261.01	1.00	0.00	0.00	0.00
3	1	12	1	hspa9a/574/ok	1164		P	1272	155	95764	748	42	19	47	2401	93363	275.30	1.00	19.96	128.00	0.00	63110	493	32	16	41	2026	61084	259.59	1.00	19.96	0.00	128.00	0.00	1.53	1.53	0.61	84375.98	61084.00	1.38	1.38	0.47	hspa9a/574/ok	|1|3|16	267.56	1.00	0.00	0.00	0.00
3	1	13	1	actb/698/ok	1165		P	1290	155	599779	3702	38	15	46	2445	597334	1242.46	1.00	19.51	162.00	0.00	300026	1852	28	12	38	2003	298023	912.72	1.00	19.51	0.00	162.00	0.00	2.00	2.00	1.00	533651.94	298023.00	1.79	1.79	0.84	actb/698/ok	|1|3|20	1090.13	1.00	0.00	0.00	0.00
3	1	14	1	actb/698/ok	1166		P	1309	155	523862	3796	41	18	47	2464	521398	1350.87	1.00	19.01	138.00	0.00	310793	2252	31	15	39	2052	308741	1140.12	1.00	19.01	0.00	138.00	0.00	1.69	1.69	0.76	466204.78	308741.00	1.51	1.51	0.59	actb/698/ok	|1|3|20	1249.95	1.00	0.00	0.00	0.00
3	1	15	1	actb/698/ok	1167		P	1327	156	487268	3315	39	17	47	2453	484815	1198.46	1.00	21.78	147.00	0.00	350860	2387	30	14	39	2061	348799	1233.04	1.00	21.78	0.00	147.00	0.00	1.39	1.39	0.48	433690.13	348799.00	1.24	1.24	0.31	actb/698/ok	|1|3|20	1215.88	1.00	0.00	0.00	0.00
3	1	16	1	slc11a2 (cds+3'ire)/1153/n	1168		P	1347	155	8491	81	44	21	49	2228	6263	23.84	0.96	16.14	105.00	0.00	9762	93	32	17	40	1811	7951	45.20	0.98	16.14	0.00	105.00	0.00	0.79	-1.27	-0.34	5755.85	7951.00	0.72	-1.38	-0.47	slc11a2 (cds+3'ire)/1153/n	|1|3|24	36.14	0.97	0.01	0.00	0.00
3	1	17	1	slc11a2 (cds+3'ire)/1153/n	1169		P	1365	155	10104	86	45	21	51	2444	7660	23.68	0.96	15.60	118.00	0.00	12874	109	32	16	39	1925	10949	52.65	0.98	15.60	0.00	118.00	0.00	0.70	-1.43	-0.52	7030.94	10949.00	0.64	-1.56	-0.64	slc11a2 (cds+3'ire)/1153/n	|1|3|24	40.82	0.97	0.01	0.00	0.00
3	1	18	1	slc11a2 (cds+3'ire)/1153/n	1170		P	1383	155	8809	81	43	20	46	2223	6586	23.73	0.96	15.93	109.00	0.00	10914	100	32	17	40	1843	9071	49.88	0.98	15.93	0.00	109.00	0.00	0.73	-1.38	-0.46	6050.81	9071.00	0.67	-1.50	-0.58	slc11a2 (cds+3'ire)/1153/n	|1|3|24	39.06	0.97	0.01	0.00	0.00
3	1	19	1	atp5j/649/ok	1171		P	1401	156	14480	121	40	19	45	2253	12227	41.57	0.98	19.28	120.00	0.00	21070	176	31	16	39	1915	19155	94.25	0.99	19.28	0.00	120.00	0.00	0.64	-1.57	-0.65	11190.35	19155.00	0.58	-1.71	-0.78	atp5j/649/ok	|1|7|4	72.84	0.98	0.00	0.00	0.00
3	1	20	1	atp5j/649/ok	1172		P	1420	156	16675	139	43	20	49	2396	14279	45.73	0.98	20.68	120.00	0.00	25306	211	32	16	40	1944	23362	107.19	0.99	20.68	0.00	120.00	0.00	0.61	-1.64	-0.71	13055.80	23362.00	0.56	-1.79	-0.84	atp5j/649/ok	|1|7|4	82.40	0.98	0.00	0.00	0.00
3	1	21	1	atp5j/649/ok	1173		P	1438	157	15462	139	45	21	50	2335	13127	45.22	0.98	17.46	111.00	0.00	23402	211	32	17	41	1879	21523	113.60	0.99	17.46	0.00	111.00	0.00	0.61	-1.64	-0.71	12008.75	21523.00	0.56	-1.79	-0.84	atp5j/649/ok	|1|7|4	86.46	0.98	0.00	0.00	0.00
3	1	22	1	nifu-pending/759/ok	1174	GS,	M	1455	155	1670	62	47	27	52	733	937	17.59	0.94	4.59	27.00	0.00	1390	51	37	22	41	603	787	17.75	0.94	4.59	0.00	27.00	0.00	1.19	1.19	0.25	871.34	787.00	1.11	1.11	0.15	nifu-pending/759/ok	|1|7|8	17.67	0.94	0.00	0.00	0.00
3	1	23	1	nifu-pending/759/ok	1175	GS,	M	1476	156	3222	64	47	26	50	1287	1935	18.09	0.94	9.22	50.00	0.00	2920	58	36	21	42	1069	1851	23.48	0.96	9.22	0.00	50.00	0.00	1.05	1.05	0.06	1791.33	1851.00	0.97	-1.03	-0.05	nifu-pending/759/ok	|1|7|8	20.96	0.95	0.01	0.00	0.00
3	1	24	1	nifu-pending/759/ok	1176		P	1492	156	5674	56	44	22	49	2174	3500	14.65	0.93	18.20	101.00	0.00	4841	48	32	17	40	1765	3076	19.03	0.95	18.20	0.00	101.00	0.00	1.14	1.14	0.19	3228.23	3076.00	1.05	1.05	0.07	nifu-pending/759/ok	|1|7|8	16.98	0.94	0.01	0.00	0.00
3	1	1	2	fech/712/n	1177		P	1070	173	21450	173	47	21	52	2568	18882	50.22	0.98	19.22	124.00	0.00	28293	228	46	19	46	2386	25907	40.89	0.98	19.22	0.00	124.00	0.00	0.73	-1.37	-0.46	17234.57	25907.00	0.67	-1.50	-0.59	fech/712/n	|1|7|12	45.79	0.98	0.00	0.00	0.00
3	1	2	2	fech/712/n	1178		P	1088	172	14278	160	57	27	58	2366	11912	37.95	0.97	15.10	89.00	0.00	19630	221	70	25	50	2242	17388	15.13	0.93	15.10	0.00	89.00	0.00	0.69	-1.46	-0.55	10903.83	17388.00	0.63	-1.59	-0.67	fech/712/n	|1|7|12	28.89	0.95	0.00	0.00	0.00
3	1	3	2	fech/712/n	1179		P	1104	173	17479	173	55	25	56	2516	14963	41.19	0.98	17.04	101.00	0.00	27248	270	46	22	48	2213	25035	83.52	0.99	17.04	0.00	101.00	0.00	0.60	-1.67	-0.74	13677.23	25035.00	0.55	-1.83	-0.87	fech/712/n	|1|7|12	65.85	0.98	0.00	0.00	0.00
3	1	4	2	stmn1/594/ok	1180		P	1123	173	27228	235	54	24	57	2735	24493	58.98	0.98	18.39	116.00	0.00	27451	237	47	21	48	2463	24988	69.36	0.99	18.39	0.00	116.00	0.00	0.98	-1.02	-0.03	22319.94	24988.00	0.89	-1.12	-0.16	stmn1/594/ok	|1|7|16	64.38	0.98	0.00	0.00	0.00
3	1	5	2	stmn1/594/ok	1181	SNR2,	M	1141	173	16447	203	69	30	64	2455	13992	33.79	0.97	14.04	81.00	0.00	18402	227	77	29	56	2384	16018	20.13	0.95	14.04	0.00	81.00	0.00	0.87	-1.14	-0.20	12795.00	16018.00	0.80	-1.25	-0.32	stmn1/594/ok	|1|7|16	27.81	0.96	0.00	0.00	0.00
3	1	6	2	stmn1/594/ok	1182	SNR2,	M	1157	174	42092	478	75	31	70	2756	39336	80.17	0.99	14.37	88.00	0.00	78954	897	99	30	58	2654	76300	37.13	0.97	14.37	0.00	88.00	0.00	0.52	-1.94	-0.96	35740.80	76300.00	0.47	-2.13	-1.09	stmn1/594/ok	|1|7|16	62.47	0.98	0.00	0.00	0.00
3	1	7	2	eya3/710/ok	1183		P	1176	173	22377	171	53	22	57	2872	19505	40.00	0.97	18.76	131.00	0.00	27283	208	44	19	45	2457	24826	53.32	0.98	18.76	0.00	131.00	0.00	0.79	-1.27	-0.35	17799.63	24826.00	0.72	-1.39	-0.48	eya3/710/ok	|1|7|20	47.13	0.98	0.00	0.00	0.00
3	1	8	2	eya3/710/ok	1184		P	1198	173	19713	134	41	17	47	2487	17226	40.44	0.98	17.98	147.00	0.00	14961	102	31	14	39	2089	12872	42.68	0.98	17.98	0.00	147.00	0.00	1.34	1.34	0.42	15732.01	12872.00	1.22	1.22	0.29	eya3/710/ok	|1|7|20	41.57	0.98	0.00	0.00	0.00
3	1	9	2	eya3/710/ok	1185		P	1217	173	19410	141	41	18	48	2470	16940	44.53	0.98	16.49	138.00	0.00	14837	108	30	15	38	2001	12836	51.26	0.98	16.49	0.00	138.00	0.00	1.32	1.32	0.40	15472.43	12836.00	1.21	1.21	0.27	eya3/710/ok	|1|7|20	48.01	0.98	0.00	0.00	0.00
3	1	10	2	slc11a2 (non-ire)/1136/n	1186		P	1236	173	12800	108	43	20	48	2364	10436	33.33	0.97	19.39	118.00	0.00	10958	93	32	16	39	1926	9032	42.65	0.98	19.39	0.00	118.00	0.00	1.16	1.16	0.21	9560.59	9032.00	1.06	1.06	0.08	slc11a2 (non-ire)/1136/n	|1|7|24	38.27	0.97	0.01	0.00	0.00
3	1	11	2	slc11a2 (non-ire)/1136/n	1187		P	1254	173	10486	114	44	22	49	2031	8455	39.40	0.97	13.16	92.00	0.00	9365	102	34	18	40	1698	7667	49.79	0.98	13.16	0.00	92.00	0.00	1.10	1.10	0.14	7755.90	7667.00	1.01	1.01	0.02	slc11a2 (non-ire)/1136/n	|1|7|24	44.89	0.98	0.00	0.00	0.00
3	1	12	2	slc11a2 (non-ire)/1136/n	1188		P	1272	174	12652	113	43	20	46	2266	10386	36.48	0.97	17.23	112.00	0.00	11631	104	35	18	41	1964	9667	33.53	0.97	17.23	0.00	112.00	0.00	1.07	1.07	0.10	9515.07	9667.00	0.98	-1.02	-0.02	slc11a2 (non-ire)/1136/n	|1|7|24	35.04	0.97	0.00	0.00	0.00
3	1	13	2	ndufa4/653/ok	1189	SNR2,	M	1290	174	19054	141	44	18	47	2445	16609	28.43	0.96	23.13	135.00	0.00	15867	118	44	15	39	2071	13796	7.49	0.87	23.13	0.00	135.00	0.00	1.20	1.20	0.27	15171.96	13796.00	1.10	1.10	0.14	ndufa4/653/ok	|1|11|4	20.79	0.90	0.01	0.00	0.00
3	1	14	2	ndufa4/653/ok	1190		P	1308	174	25318	186	40	18	47	2437	22881	63.73	0.98	18.74	136.00	0.00	23827	175	32	15	39	2026	21801	62.51	0.98	18.74	0.00	136.00	0.00	1.05	1.05	0.07	20859.78	21801.00	0.96	-1.05	-0.06	ndufa4/653/ok	|1|11|4	63.13	0.98	0.00	0.00	0.00
3	1	15	2	ndufa4/653/ok	1191		P	1327	175	24162	167	39	17	47	2426	21736	55.91	0.98	19.55	145.00	0.00	20338	140	29	14	37	2000	18338	68.17	0.99	19.55	0.00	145.00	0.00	1.19	1.19	0.25	19822.24	18338.00	1.08	1.08	0.11	ndufa4/653/ok	|1|11|4	62.34	0.98	0.00	0.00	0.00
3	1	16	2	slc11a1/763/ok	1192		P	1345	174	17351	100	36	13	45	2329	15022	29.43	0.97	17.15	173.00	0.00	18410	106	26	11	34	1901	16509	47.83	0.98	17.15	0.00	173.00	0.00	0.91	-1.10	-0.14	13730.83	16509.00	0.83	-1.20	-0.27	slc11a1/763/ok	|1|11|8	39.72	0.97	0.01	0.00	0.00
3	1	17	2	slc11a1/763/ok	1193		P	1364	174	15871	122	42	19	47	2442	13429	37.48	0.97	19.65	130.00	0.00	16755	129	30	15	37	1936	14819	66.20	0.98	19.65	0.00	130.00	0.00	0.91	-1.10	-0.14	12283.29	14819.00	0.83	-1.21	-0.27	slc11a1/763/ok	|1|11|8	53.79	0.98	0.01	0.00	0.00
3	1	18	2	slc11a1/763/ok	1194		P	1383	174	15040	116	41	18	47	2387	12653	35.56	0.97	17.87	130.00	0.00	16806	129	31	15	37	1975	14831	61.50	0.98	17.87	0.00	130.00	0.00	0.85	-1.17	-0.23	11577.77	14831.00	0.78	-1.28	-0.36	slc11a1/763/ok	|1|11|8	50.23	0.98	0.01	0.00	0.00
3	1	19	2	gng11/717/ok	1195	GS,	M	1400	174	3999	67	45	25	49	1473	2526	19.88	0.95	9.48	60.00	0.00	4755	79	35	20	40	1227	3528	37.13	0.97	9.48	0.00	60.00	0.00	0.72	-1.40	-0.48	2334.58	3528.00	0.66	-1.51	-0.60	gng11/717/ok	|1|11|12	29.78	0.96	0.00	0.00	0.00
3	1	20	2	gng11/717/ok	1196		P	1418	173	5039	68	45	23	50	1738	3301	20.39	0.95	12.04	74.00	0.00	5076	69	34	19	39	1430	3646	32.49	0.97	12.04	0.00	74.00	0.00	0.91	-1.10	-0.14	3045.78	3646.00	0.84	-1.20	-0.26	gng11/717/ok	|1|11|12	27.12	0.96	0.01	0.00	0.00
3	1	21	2	gng11/717/ok	1197	GS,	M	1437	175	4158	67	45	24	49	1515	2643	19.78	0.95	9.58	62.00	0.00	4733	76	34	20	40	1246	3487	39.66	0.97	9.58	0.00	62.00	0.00	0.76	-1.32	-0.40	2442.03	3487.00	0.70	-1.43	-0.51	gng11/717/ok	|1|11|12	31.33	0.96	0.00	0.00	0.00
3	1	22	2	trf/596/ok	1198		P	1456	175	8490	74	43	20	47	2326	6164	21.22	0.95	18.34	114.00	0.00	10500	92	33	17	40	1932	8568	41.32	0.98	18.34	0.00	114.00	0.00	0.72	-1.39	-0.48	5665.43	8568.00	0.66	-1.51	-0.60	trf/596/ok	|1|11|16	32.85	0.96	0.01	0.00	0.00
3	1	23	2	trf/596/ok	1199		P	1475	174	11657	75	39	16	46	2467	9190	20.17	0.95	23.86	156.00	0.00	12343	79	30	13	39	2069	10274	32.39	0.97	23.86	0.00	156.00	0.00	0.89	-1.12	-0.16	8425.76	10274.00	0.82	-1.22	-0.29	trf/596/ok	|1|11|16	26.98	0.96	0.01	0.00	0.00
3	1	24	2	trf/596/ok	1200		P	1494	175	8544	74	45	21	48	2366	6178	19.24	0.95	19.81	115.00	0.00	10365	90	33	17	39	1901	8464	35.91	0.97	19.81	0.00	115.00	0.00	0.73	-1.37	-0.45	5678.22	8464.00	0.67	-1.49	-0.58	trf/596/ok	|1|11|16	28.81	0.96	0.01	0.00	0.00
3	1	1	3	hspd1/726/ok	1201		P	1069	190	34860	301	51	23	57	2623	32237	85.66	0.99	16.92	116.00	0.00	20939	181	61	21	48	2462	18477	15.96	0.94	16.92	0.00	116.00	0.00	1.74	1.74	0.80	29326.83	18477.00	1.59	1.59	0.67	hspd1/726/ok	|1|11|20	61.62	0.95	0.00	0.00	0.00
3	1	2	3	hspd1/726/ok	1202		P	1086	189	43473	359	81	24	58	2911	40562	14.39	0.93	16.90	121.00	0.00	28990	240	49	20	46	2477	26513	53.40	0.98	16.90	0.00	121.00	0.00	1.53	1.53	0.61	36847.72	26513.00	1.39	1.39	0.47	hspd1/726/ok	|1|11|20	39.11	0.95	0.01	0.00	0.00
3	1	3	3	hspd1/726/ok	1203		P	1106	191	32284	262	53	22	55	2737	29547	61.47	0.98	17.16	123.00	0.00	24203	197	58	21	49	2615	21588	24.01	0.96	17.16	0.00	123.00	0.00	1.37	1.37	0.45	26894.21	21588.00	1.25	1.25	0.32	hspd1/726/ok	|1|11|20	46.66	0.97	0.00	0.00	0.00
3	1	4	3	empty/empty/	1204	GS,	M	1125	191	3393	113	59	32	59	949	2444	30.08	0.97	3.35	30.00	0.00	4019	134	58	29	51	865	3154	20.52	0.95	3.35	0.00	30.00	0.00	0.77	-1.29	-0.37	2259.25	3154.00	0.72	-1.40	-0.48	empty/empty/	|1|11|24	25.75	0.96	0.00	0.00	0.00
3	1	5	3	empty/empty/	1205	GS,	M	1144	188	0	0	71	38	66	-122	122	0.00	1.00	0.00	0.00	0.00	0	0	71	35	54	-231	231	0.00	1.00	0.00	0.00	0.00	0.00	0.53	-1.89	-0.92	114.79	230.55	0.50	-2.01	-1.01	empty/empty/	|1|11|24	0.00	0.00	0.00	0.00	0.00
3	1	6	3	empty/empty/	1206	GS,	M	1157	188	4653	222	64	34	65	723	3930	64.23	0.98	4.13	21.00	0.00	6140	292	61	31	53	661	5479	68.00	0.99	4.13	0.00	21.00	0.00	0.72	-1.39	-0.48	3622.23	5479.00	0.66	-1.51	-0.60	empty/empty/	|1|11|24	66.14	0.98	0.00	0.00	0.00
3	1	7	3	p4ha1/661/ok	1207		P	1177	190	14147	112	45	20	49	2505	11642	31.49	0.97	18.76	126.00	0.00	20353	162	38	18	43	2215	18138	50.78	0.98	18.76	0.00	126.00	0.00	0.64	-1.56	-0.64	10658.20	18138.00	0.59	-1.70	-0.77	p4ha1/661/ok	|1|15|4	42.25	0.97	0.01	0.00	0.00
3	1	8	3	p4ha1/661/ok	1208		P	1198	191	9420	90	45	22	52	2282	7138	26.78	0.96	20.44	105.00	0.00	7283	69	32	17	41	1822	5461	31.89	0.97	20.44	0.00	105.00	0.00	1.31	1.31	0.39	6554.68	5461.00	1.20	1.20	0.26	p4ha1/661/ok	|1|15|4	29.45	0.97	0.01	0.00	0.00
3	1	9	3	p4ha1/661/ok	1209		P	1216	192	8886	87	42	21	50	2119	6767	28.41	0.96	17.00	102.00	0.00	7048	69	33	18	40	1804	5244	29.70	0.97	17.00	0.00	102.00	0.00	1.29	1.29	0.37	6216.05	5244.00	1.19	1.19	0.25	p4ha1/661/ok	|1|15|4	29.06	0.97	0.01	0.00	0.00
3	1	10	3	idh3a/771/ok	1210		P	1235	192	31692	256	44	20	52	2468	29224	84.33	0.99	17.19	124.00	0.00	21141	170	33	16	40	2006	19135	68.99	0.99	17.19	0.00	124.00	0.00	1.53	1.53	0.61	26602.02	19135.00	1.39	1.39	0.48	idh3a/771/ok	|1|15|8	77.04	0.99	0.00	0.00	0.00
3	1	11	3	idh3a/771/ok	1211		P	1253	193	33699	202	38	15	45	2427	31272	61.63	0.98	19.49	167.00	0.00	25167	151	29	12	38	2050	23117	64.24	0.98	19.49	0.00	167.00	0.00	1.35	1.35	0.44	28454.31	23117.00	1.23	1.23	0.30	idh3a/771/ok	|1|15|8	62.95	0.98	0.00	0.00	0.00
3	1	12	3	idh3a/771/ok	1212		P	1272	192	30759	206	39	16	44	2419	28340	68.15	0.99	22.28	149.00	0.00	23356	157	32	14	39	2134	21222	66.50	0.98	22.28	0.00	149.00	0.00	1.34	1.34	0.42	25802.26	21222.00	1.22	1.22	0.28	idh3a/771/ok	|1|15|8	67.33	0.99	0.00	0.00	0.00
3	1	13	3	prdx5/790/ok	1213		P	1290	193	37639	304	43	19	48	2378	35261	101.64	0.99	17.57	124.00	0.00	50691	409	37	16	40	2044	48647	89.09	0.99	17.57	0.00	124.00	0.00	0.72	-1.38	-0.46	32059.99	48647.00	0.66	-1.52	-0.60	prdx5/790/ok	|1|15|12	95.57	0.99	0.00	0.00	0.00
3	1	14	3	prdx5/790/ok	1214		P	1308	193	43097	332	41	18	47	2398	40699	116.99	0.99	17.39	130.00	0.00	49484	381	31	15	39	1992	47492	199.38	0.99	17.39	0.00	130.00	0.00	0.86	-1.17	-0.22	36971.41	47492.00	0.78	-1.28	-0.36	prdx5/790/ok	|1|15|12	163.46	0.99	0.00	0.00	0.00
3	1	15	3	prdx5/790/ok	1215		P	1327	193	39569	300	42	18	47	2439	37130	101.72	0.99	21.03	132.00	0.00	50324	381	31	15	38	1998	48326	191.96	0.99	21.03	0.00	132.00	0.00	0.77	-1.30	-0.38	33748.51	48326.00	0.70	-1.43	-0.52	prdx5/790/ok	|1|15|12	153.61	0.99	0.00	0.00	0.00
3	1	16	3	akr1b8 (bad)/598/ok	1216		P	1344	193	12662	85	39	16	46	2429	10233	24.61	0.96	23.97	149.00	0.00	10847	73	29	14	38	2034	8813	30.31	0.97	23.97	0.00	149.00	0.00	1.16	1.16	0.22	9375.77	8813.00	1.06	1.06	0.09	akr1b8 (bad)/598/ok	|1|15|16	27.61	0.96	0.01	0.00	0.00
3	1	17	3	akr1b8 (bad)/598/ok	1217		P	1363	194	9706	81	41	19	46	2303	7403	24.44	0.96	17.37	120.00	0.00	8807	73	31	16	39	1907	6900	33.68	0.97	17.37	0.00	120.00	0.00	1.07	1.07	0.10	6796.48	6900.00	0.98	-1.02	-0.02	akr1b8 (bad)/598/ok	|1|15|16	29.43	0.96	0.01	0.00	0.00
3	1	18	3	akr1b8 (bad)/598/ok	1218		P	1381	193	10858	85	43	19	50	2466	8392	24.30	0.96	18.12	127.00	0.00	9115	72	31	15	38	1950	7165	31.82	0.97	18.12	0.00	127.00	0.00	1.17	1.17	0.23	7698.46	7165.00	1.07	1.07	0.10	akr1b8 (bad)/598/ok	|1|15|16	28.31	0.96	0.01	0.00	0.00
3	1	19	3	hspd1/728/ok	1219		P	1401	193	43077	329	41	18	47	2387	40690	118.63	0.99	19.69	131.00	0.00	35085	268	31	15	39	2002	33083	135.89	0.99	19.69	0.00	131.00	0.00	1.23	1.23	0.30	36963.28	33083.00	1.12	1.12	0.16	hspd1/728/ok	|1|15|20	127.55	0.99	0.00	0.00	0.00
3	1	20	3	hspd1/728/ok	1220		P	1419	193	45846	300	39	16	45	2461	43385	99.21	0.99	26.67	153.00	0.00	35457	232	28	13	37	1983	33474	118.19	0.99	26.67	0.00	153.00	0.00	1.30	1.30	0.37	39395.76	33474.00	1.18	1.18	0.23	hspd1/728/ok	|1|15|20	109.11	0.99	0.00	0.00	0.00
3	1	21	3	hspd1/728/ok	1221		P	1438	194	42947	341	41	19	45	2334	40613	124.67	0.99	18.01	126.00	0.00	35215	279	32	16	40	2000	33215	144.91	0.99	18.01	0.00	126.00	0.00	1.22	1.22	0.29	36893.77	33215.00	1.11	1.11	0.15	hspd1/728/ok	|1|15|20	135.17	0.99	0.00	0.00	0.00
3	1	22	3	empty/empty/	1222		P	1457	190	5226	61	43	22	47	1888	3338	17.46	0.94	10.17	85.00	0.00	4450	52	34	19	39	1580	2870	20.60	0.95	10.17	0.00	85.00	0.00	1.16	1.16	0.22	3079.71	2870.00	1.07	1.07	0.10	empty/empty/	|1|15|24	19.09	0.95	0.01	0.00	0.00
3	1	23	3	empty/empty/	1223	GS,	M	1476	188	0	0	50	30	54	-287	287	0.00	1.00	0.00	0.00	0.00	0	0	38	24	42	-209	209	0.00	1.00	0.00	0.00	0.00	0.00	1.37	1.37	0.46	268.59	209.02	1.28	1.28	0.36	empty/empty/	|1|15|24	0.00	0.00	0.00	0.00	0.00
3	1	24	3	empty/empty/	1224	GS,	M	1492	193	926	62	48	28	52	420	506	17.41	0.94	2.48	15.00	0.00	713	48	38	23	41	346	367	15.18	0.93	2.48	0.00	15.00	0.00	1.38	1.38	0.46	472.35	367.00	1.29	1.29	0.36	empty/empty/	|1|15|24	16.33	0.94	0.00	0.00	0.00
3	1	1	4	1110012l19rik/913/ok	1225		P	1069	210	22916	161	45	19	51	2669	20247	44.46	0.98	18.81	142.00	0.00	31571	222	39	17	44	2347	29224	63.94	0.98	18.81	0.00	142.00	0.00	0.69	-1.44	-0.53	18472.47	29224.00	0.63	-1.58	-0.66	1110012l19rik/913/ok	|2|3|4	55.07	0.98	0.00	0.00	0.00
3	1	2	4	1110012l19rik/913/ok	1226		P	1088	209	34312	304	57	25	60	2773	31539	72.31	0.99	16.58	113.00	0.00	36234	321	57	22	48	2482	33752	47.68	0.98	16.58	0.00	113.00	0.00	0.93	-1.07	-0.10	28695.74	33752.00	0.85	-1.18	-0.23	1110012l19rik/913/ok	|2|3|4	61.25	0.98	0.00	0.00	0.00
3	1	3	4	1110012l19rik/913/ok	1227	SNR2,	M	1103	207	53209	488	63	26	60	2860	50349	104.80	0.99	20.77	109.00	0.00	81497	748	73	26	54	2815	78682	90.46	0.99	20.77	0.00	109.00	0.00	0.64	-1.56	-0.64	45677.20	78682.00	0.58	-1.72	-0.78	1110012l19rik/913/ok	|2|3|4	97.89	0.99	0.00	0.00	0.00
3	1	4	4	txk/1003/ok	1228	GS,	M	1120	207	2279	109	65	34	61	705	1574	19.40	0.95	3.51	21.00	0.00	2375	113	93	31	52	653	1722	2.98	0.66	3.51	0.00	21.00	0.00	0.91	-1.09	-0.13	1459.00	1722.00	0.85	-1.18	-0.24	txk/1003/ok	|2|3|8	13.88	0.76	0.00	0.00	0.00
3	1	5	4	txk/1003/ok	1229	GS,	M	1138	208	2705	129	72	36	67	761	1944	19.31	0.95	4.13	21.00	0.00	7338	349	82	33	56	702	6636	28.92	0.97	4.13	0.00	21.00	0.00	0.29	-3.41	-1.77	1799.61	6636.00	0.27	-3.69	-1.88	txk/1003/ok	|2|3|8	24.59	0.96	0.00	0.00	0.00
3	1	6	4	txk/1003/ok	1230	GS,	M	1163	210	12067	318	63	32	62	1226	10841	88.90	0.99	7.86	38.00	0.00	21059	554	62	31	55	1173	19886	125.35	0.99	7.86	0.00	38.00	0.00	0.55	-1.83	-0.88	9929.28	19886.00	0.50	-2.00	-1.00	txk/1003/ok	|2|3|8	108.67	0.99	0.00	0.00	0.00
3	1	7	4	slc30a4/1077/w	1231		P	1180	210	26398	269	52	24	54	2369	24029	77.62	0.99	16.65	98.00	0.00	33219	339	50	23	47	2246	30973	89.92	0.99	16.65	0.00	98.00	0.00	0.78	-1.29	-0.37	21899.71	30973.00	0.71	-1.41	-0.50	slc30a4/1077/w	|2|3|12	84.00	0.99	0.00	0.00	0.00
3	1	8	4	slc30a4/1077/w	1232		P	1198	210	18094	183	43	21	46	2115	15979	67.69	0.99	15.54	99.00	0.00	20509	207	34	18	41	1806	18703	113.57	0.99	15.54	0.00	99.00	0.00	0.85	-1.17	-0.23	14599.97	18703.00	0.78	-1.28	-0.36	slc30a4/1077/w	|2|3|12	93.49	0.99	0.00	0.00	0.00
3	1	9	4	slc30a4/1077/w	1233		P	1216	211	16835	115	40	17	47	2460	14375	35.69	0.97	24.61	146.00	0.00	16227	111	29	14	38	2027	14200	51.72	0.98	24.61	0.00	146.00	0.00	1.01	1.01	0.02	13143.03	14200.00	0.93	-1.08	-0.11	slc30a4/1077/w	|2|3|12	44.43	0.98	0.01	0.00	0.00
3	1	10	4	fbxo32 (long)/921/ok	1234		P	1234	211	15301	120	44	20	51	2503	12798	36.17	0.97	22.83	128.00	0.00	8310	65	31	15	38	1975	6335	27.89	0.96	22.83	0.00	128.00	0.00	2.02	2.02	1.01	11709.62	6335.00	1.85	1.85	0.89	fbxo32 (long)/921/ok	|2|3|16	32.30	0.97	0.01	0.00	0.00
3	1	11	4	fbxo32 (long)/921/ok	1235		P	1252	210	8676	80	45	21	53	2327	6349	22.00	0.95	27.46	109.00	0.00	7096	65	33	17	39	1872	5224	23.67	0.96	27.46	0.00	109.00	0.00	1.22	1.22	0.28	5834.40	5224.00	1.12	1.12	0.16	fbxo32 (long)/921/ok	|2|3|16	22.85	0.96	0.01	0.00	0.00
3	1	12	4	fbxo32 (long)/921/ok	1236		P	1272	212	9051	73	44	20	49	2459	6592	19.28	0.95	21.67	124.00	0.00	8070	65	34	17	41	2048	6022	23.03	0.96	21.67	0.00	124.00	0.00	1.09	1.09	0.13	6056.29	6022.00	1.01	1.01	0.01	fbxo32 (long)/921/ok	|2|3|16	21.24	0.95	0.01	0.00	0.00
3	1	13	4	ptp4a2/1002/ok	1237		P	1291	211	126561	997	43	19	49	2448	124113	359.56	1.00	18.80	127.00	0.00	108256	852	32	16	38	1987	106269	444.86	1.00	18.80	0.00	127.00	0.00	1.17	1.17	0.22	111967.98	106269.00	1.05	1.05	0.08	ptp4a2/1002/ok	|2|3|20	404.47	1.00	0.00	0.00	0.00
3	1	14	4	ptp4a2/1002/ok	1238		P	1309	211	146923	999	40	17	46	2478	144445	348.38	1.00	20.22	147.00	0.00	109938	748	30	14	38	2027	107911	357.94	1.00	20.22	0.00	147.00	0.00	1.34	1.34	0.42	130187.74	107911.00	1.21	1.21	0.27	ptp4a2/1002/ok	|2|3|20	353.19	1.00	0.00	0.00	0.00
3	1	15	4	ptp4a2/1002/ok	1239		P	1328	211	135786	917	39	16	46	2438	133348	324.03	1.00	20.25	148.00	0.00	112105	757	29	14	37	2009	110096	386.80	1.00	20.25	0.00	148.00	0.00	1.21	1.21	0.28	120245.70	110096.00	1.09	1.09	0.13	ptp4a2/1002/ok	|2|3|20	356.80	1.00	0.00	0.00	0.00
3	1	16	4	il9r (long)/1098/ok	1240		P	1345	210	18042	132	42	18	48	2499	15543	40.94	0.98	19.33	137.00	0.00	17307	126	30	14	37	1978	15329	62.74	0.98	19.33	0.00	137.00	0.00	1.01	1.01	0.02	14204.04	15329.00	0.93	-1.08	-0.11	il9r (long)/1098/ok	|2|3|24	52.97	0.98	0.00	0.00	0.00
3	1	17	4	il9r (long)/1098/ok	1241		P	1363	212	19417	137	40	17	47	2448	16969	43.02	0.98	21.97	142.00	0.00	20544	145	31	14	37	2028	18516	59.55	0.98	21.97	0.00	142.00	0.00	0.92	-1.09	-0.13	15498.75	18516.00	0.84	-1.19	-0.26	il9r (long)/1098/ok	|2|3|24	51.95	0.98	0.01	0.00	0.00
3	1	18	4	il9r (long)/1098/ok	1242		P	1384	212	18607	127	41	17	46	2494	16113	37.68	0.97	20.59	147.00	0.00	17931	122	29	14	37	2004	15927	57.11	0.98	20.59	0.00	147.00	0.00	1.01	1.01	0.02	14721.65	15927.00	0.92	-1.08	-0.11	il9r (long)/1098/ok	|2|3|24	48.38	0.98	0.01	0.00	0.00
3	1	19	4	fnbp3 (short)/918/ok	1243		P	1401	212	17655	145	43	20	48	2412	15243	45.91	0.98	17.87	122.00	0.00	16704	137	30	15	38	1879	14825	73.98	0.99	17.87	0.00	122.00	0.00	1.03	1.03	0.04	13931.57	14825.00	0.94	-1.06	-0.09	fnbp3 (short)/918/ok	|2|7|4	61.57	0.98	0.00	0.00	0.00
3	1	20	4	fnbp3 (short)/918/ok	1244		P	1419	213	18407	136	42	18	49	2483	15924	43.23	0.98	18.31	135.00	0.00	17518	130	30	15	39	1998	15520	62.01	0.98	18.31	0.00	135.00	0.00	1.03	1.03	0.04	14550.03	15520.00	0.94	-1.07	-0.09	fnbp3 (short)/918/ok	|2|7|4	53.45	0.98	0.00	0.00	0.00
3	1	21	4	fnbp3 (short)/918/ok	1245		P	1438	213	18151	131	43	18	48	2547	15604	38.01	0.97	22.14	139.00	0.00	18027	130	30	14	39	2012	16015	62.86	0.98	22.14	0.00	139.00	0.00	0.97	-1.03	-0.04	14259.44	16015.00	0.89	-1.12	-0.17	fnbp3 (short)/918/ok	|2|7|4	51.94	0.98	0.01	0.00	0.00
3	1	22	4	txnl/1006/ok	1246		P	1457	212	7888	79	45	22	50	2179	5709	21.69	0.95	17.07	100.00	0.00	8141	81	37	19	41	1863	6278	22.00	0.95	17.07	0.00	100.00	0.00	0.91	-1.10	-0.14	5249.73	6278.00	0.84	-1.20	-0.26	txnl/1006/ok	|2|7|8	21.85	0.95	0.01	0.00	0.00
3	1	23	4	txnl/1006/ok	1247		P	1475	213	8148	81	44	22	47	2174	5974	24.38	0.96	23.08	101.00	0.00	8699	86	32	17	39	1744	6955	38.86	0.97	23.08	0.00	101.00	0.00	0.86	-1.16	-0.22	5491.87	6955.00	0.79	-1.27	-0.34	txnl/1006/ok	|2|7|8	32.44	0.97	0.01	0.00	0.00
3	1	24	4	txnl/1006/ok	1248		P	1494	213	9708	76	42	19	46	2424	7284	21.29	0.95	15.72	128.00	0.00	9838	77	31	15	39	1981	7857	33.72	0.97	15.72	0.00	128.00	0.00	0.93	-1.08	-0.11	6687.91	7857.00	0.85	-1.17	-0.23	txnl/1006/ok	|2|7|8	28.20	0.96	0.01	0.00	0.00
3	1	1	5	hamp/1080/w	1249	GS,	M	1067	227	5725	110	54	29	58	1486	4239	29.85	0.97	9.34	52.00	0.00	5387	104	44	25	48	1284	4103	39.82	0.97	9.34	0.00	52.00	0.00	1.03	1.03	0.05	3905.20	4103.00	0.95	-1.05	-0.07	hamp/1080/w	|2|7|12	35.19	0.97	0.00	0.00	0.00
3	1	2	5	hamp/1080/w	1250	GS,	M	1083	228	16792	622	61	33	63	886	15906	202.85	1.00	4.59	27.00	0.00	19701	730	58	30	51	806	18895	175.71	0.99	4.59	0.00	27.00	0.00	0.84	-1.19	-0.25	14533.69	18895.00	0.77	-1.30	-0.38	hamp/1080/w	|2|7|12	189.77	0.99	0.00	0.00	0.00
3	1	3	5	hamp/1080/w	1251	GS,	M	1101	226	16720	209	64	30	62	2379	14341	47.02	0.98	4.63	80.00	0.00	22988	287	78	28	53	2264	20724	22.91	0.96	4.63	0.00	80.00	0.00	0.69	-1.45	-0.53	13112.14	20724.00	0.63	-1.58	-0.66	hamp/1080/w	|2|7|12	36.98	0.97	0.00	0.00	0.00
3	1	4	5	krt1-19/927/ok	1252		P	1124	228	98661	753	55	21	54	2786	95875	157.01	0.99	18.56	131.00	0.00	49982	382	44	19	45	2428	47554	96.52	0.99	18.56	0.00	131.00	0.00	2.02	2.02	1.01	86631.89	47554.00	1.82	1.82	0.87	krt1-19/927/ok	|2|7|16	130.32	0.99	0.00	0.00	0.00
3	1	5	5	krt1-19/927/ok	1253	SNR2,	M	1143	228	109736	971	77	27	64	3060	106676	94.79	0.99	15.99	113.00	0.00	37683	333	210	30	56	3358	34325	4.53	0.78	15.99	0.00	113.00	0.00	3.11	3.11	1.64	96327.74	34325.00	2.81	2.81	1.49	krt1-19/927/ok	|2|7|16	67.10	0.84	0.00	0.00	0.00
3	1	6	5	krt1-19/927/ok	1254	SNR2,	M	1161	229	108917	864	58	23	58	2936	105981	197.95	0.99	18.01	126.00	0.00	42325	336	66	23	53	2879	39446	39.81	0.97	18.01	0.00	126.00	0.00	2.69	2.69	1.43	95704.05	39446.00	2.43	2.43	1.28	krt1-19/927/ok	|2|7|16	142.77	0.98	0.00	0.00	0.00
3	1	7	5	gpx4/1010/ok	1255	SNR2,	M	1180	230	41539	495	115	38	75	3200	38339	37.96	0.97	14.69	84.00	0.00	51368	612	156	39	63	3260	48108	21.59	0.95	14.69	0.00	84.00	0.00	0.80	-1.25	-0.33	34840.47	48108.00	0.72	-1.38	-0.47	gpx4/1010/ok	|2|7|20	30.88	0.96	0.00	0.00	0.00
3	1	8	5	gpx4/1010/ok	1256		P	1197	230	45669	431	59	25	56	2662	43007	90.82	0.99	14.77	106.00	0.00	52315	494	77	24	45	2563	49752	37.93	0.97	14.77	0.00	106.00	0.00	0.86	-1.16	-0.21	39054.64	49752.00	0.78	-1.27	-0.35	gpx4/1010/ok	|2|7|20	69.59	0.98	0.00	0.00	0.00
3	1	9	5	gpx4/1010/ok	1257		P	1216	229	41113	257	39	16	46	2485	38628	82.31	0.99	25.23	160.00	0.00	42620	266	29	13	38	2032	40588	125.97	0.99	25.23	0.00	160.00	0.00	0.95	-1.05	-0.07	35101.46	40588.00	0.86	-1.16	-0.21	gpx4/1010/ok	|2|7|20	106.41	0.99	0.00	0.00	0.00
3	1	10	5	hfe (long 1)/1112/ok	1258		P	1235	229	14976	117	41	19	47	2382	12594	37.58	0.97	18.83	128.00	0.00	15455	121	31	16	39	1989	13466	58.66	0.98	18.83	0.00	128.00	0.00	0.94	-1.07	-0.10	11524.12	13466.00	0.86	-1.17	-0.22	hfe (long 1)/1112/ok	|2|7|24	49.26	0.98	0.01	0.00	0.00
3	1	11	5	hfe (long 1)/1112/ok	1259		P	1253	229	19372	120	38	15	43	2420	16952	35.26	0.97	17.70	161.00	0.00	17601	109	28	13	38	2017	15584	48.94	0.98	17.70	0.00	161.00	0.00	1.09	1.09	0.12	15483.32	15584.00	0.99	-1.01	-0.01	hfe (long 1)/1112/ok	|2|7|24	42.65	0.98	0.01	0.00	0.00
3	1	12	5	hfe (long 1)/1112/ok	1260		P	1272	230	17937	129	41	18	48	2480	15457	40.62	0.98	19.58	139.00	0.00	16785	121	32	15	40	2097	14688	53.64	0.98	19.58	0.00	139.00	0.00	1.05	1.05	0.07	14125.94	14688.00	0.96	-1.04	-0.06	hfe (long 1)/1112/ok	|2|7|24	47.57	0.98	0.00	0.00	0.00
3	1	13	5	mgrn1/929/ok	1261		P	1290	230	26570	187	41	17	48	2484	24086	61.12	0.98	19.14	142.00	0.00	23889	168	29	14	37	2004	21885	83.32	0.99	19.14	0.00	142.00	0.00	1.10	1.10	0.14	21951.34	21885.00	1.00	1.00	0.00	mgrn1/929/ok	|2|11|4	73.07	0.99	0.00	0.00	0.00
3	1	14	5	mgrn1/929/ok	1262		P	1308	231	28815	190	39	16	44	2437	26378	60.22	0.98	18.00	152.00	0.00	23942	158	32	14	38	2062	21880	43.35	0.98	18.00	0.00	152.00	0.00	1.21	1.21	0.27	24026.64	21880.00	1.10	1.10	0.14	mgrn1/929/ok	|2|11|4	52.47	0.98	0.00	0.00	0.00
3	1	15	5	mgrn1/929/ok	1263		P	1327	230	26397	190	39	17	45	2389	24008	65.29	0.98	21.62	139.00	0.00	23175	167	30	14	37	1972	21203	73.21	0.99	21.62	0.00	139.00	0.00	1.13	1.13	0.18	21880.69	21203.00	1.03	1.03	0.05	mgrn1/929/ok	|2|11|4	69.36	0.99	0.00	0.00	0.00
3	1	16	5	tmpo/1009/ok	1264		P	1346	230	11225	95	40	19	44	2207	9018	31.33	0.97	22.53	118.00	0.00	9957	84	30	16	38	1871	8086	41.55	0.98	22.53	0.00	118.00	0.00	1.12	1.12	0.16	8269.03	8086.00	1.02	1.02	0.03	tmpo/1009/ok	|2|11|8	36.80	0.97	0.01	0.00	0.00
3	1	17	5	tmpo/1009/ok	1265		P	1364	231	11149	88	41	18	46	2345	8804	26.74	0.96	20.61	127.00	0.00	9201	72	31	15	38	1951	7250	31.91	0.97	20.61	0.00	127.00	0.00	1.21	1.21	0.28	8074.01	7250.00	1.11	1.11	0.16	tmpo/1009/ok	|2|11|8	29.44	0.97	0.01	0.00	0.00
3	1	18	5	tmpo/1009/ok	1266		P	1382	231	10494	87	41	19	45	2290	8204	27.76	0.96	17.20	120.00	0.00	8984	75	31	16	39	1919	7065	34.06	0.97	17.20	0.00	120.00	0.00	1.16	1.16	0.22	7527.06	7065.00	1.07	1.07	0.09	tmpo/1009/ok	|2|11|8	31.07	0.97	0.01	0.00	0.00
3	1	19	5	fbxo2/1082/w	1267		P	1403	230	8794	86	44	21	49	2178	6616	26.79	0.96	16.37	102.00	0.00	8560	84	33	18	40	1791	6769	38.22	0.97	16.37	0.00	102.00	0.00	0.98	-1.02	-0.03	6078.20	6769.00	0.90	-1.11	-0.16	fbxo2/1082/w	|2|11|12	33.00	0.97	0.01	0.00	0.00
3	1	20	5	fbxo2/1082/w	1268		P	1420	231	8425	86	44	22	50	2143	6282	26.04	0.96	20.78	98.00	0.00	8610	88	33	18	39	1739	6871	36.25	0.97	20.78	0.00	98.00	0.00	0.91	-1.09	-0.13	5773.21	6871.00	0.84	-1.19	-0.25	fbxo2/1082/w	|2|11|12	31.56	0.97	0.01	0.00	0.00
3	1	21	5	fbxo2/1082/w	1269		P	1438	232	9305	80	44	20	47	2365	6940	22.12	0.95	18.28	117.00	0.00	8994	77	33	17	39	1944	7050	32.41	0.97	18.28	0.00	117.00	0.00	0.98	-1.02	-0.02	6373.97	7050.00	0.90	-1.11	-0.15	fbxo2/1082/w	|2|11|12	27.74	0.96	0.01	0.00	0.00
3	1	22	5	rps2/932/ok	1270		P	1456	231	87726	601	40	17	46	2448	85278	211.10	1.00	24.47	146.00	0.00	52888	362	30	14	39	2033	50855	182.13	0.99	24.47	0.00	146.00	0.00	1.68	1.68	0.75	77112.57	50855.00	1.52	1.52	0.60	rps2/932/ok	|2|11|16	197.15	0.99	0.00	0.00	0.00
3	1	23	5	rps2/932/ok	1271		P	1475	231	102196	746	43	18	48	2490	99706	228.45	1.00	22.58	137.00	0.00	54235	396	34	15	40	2092	52143	136.02	0.99	22.58	0.00	137.00	0.00	1.91	1.91	0.94	90071.64	52143.00	1.73	1.73	0.79	rps2/932/ok	|2|11|16	188.00	0.99	0.00	0.00	0.00
3	1	24	5	rps2/932/ok	1272		P	1493	232	144962	1188	41	19	48	2334	142628	458.83	1.00	17.87	122.00	0.00	67192	551	32	16	39	1957	65235	278.79	1.00	17.87	0.00	122.00	0.00	2.19	2.19	1.13	128560.19	65235.00	1.97	1.97	0.98	rps2/932/ok	|2|11|16	379.63	1.00	0.00	0.00	0.00
3	1	1	6	bcl10/1015/ok	1273		P	1069	246	32221	242	44	19	51	2550	29671	74.54	0.99	20.84	133.00	0.00	29575	222	35	16	43	2192	27383	91.98	0.99	20.84	0.00	133.00	0.00	1.08	1.08	0.12	27006.38	27383.00	0.99	-1.01	-0.02	bcl10/1015/ok	|2|11|20	83.71	0.99	0.00	0.00	0.00
3	1	2	6	bcl10/1015/ok	1274		P	1087	247	29900	237	52	22	54	2714	27186	52.61	0.98	17.26	126.00	0.00	32002	254	45	19	45	2390	29612	51.61	0.98	17.26	0.00	126.00	0.00	0.92	-1.09	-0.12	24757.98	29612.00	0.84	-1.20	-0.26	bcl10/1015/ok	|2|11|20	52.11	0.98	0.00	0.00	0.00
3	1	3	6	bcl10/1015/ok	1275		P	1106	247	30891	227	50	20	53	2745	28146	54.53	0.98	19.10	136.00	0.00	27411	202	60	18	45	2488	24923	11.80	0.92	19.10	0.00	136.00	0.00	1.13	1.13	0.18	25626.72	24923.00	1.03	1.03	0.04	bcl10/1015/ok	|2|11|20	39.45	0.94	0.00	0.00	0.00
3	1	4	6	slc40a1/556/n	1276		P	1124	247	100378	784	58	23	58	2957	97421	181.22	0.99	17.70	128.00	0.00	111503	871	58	21	49	2710	108793	119.58	0.99	17.70	0.00	128.00	0.00	0.90	-1.12	-0.16	88020.10	108793.00	0.81	-1.24	-0.31	slc40a1/556/n	|2|11|24	153.53	0.99	0.00	0.00	0.00
3	1	5	6	slc40a1/556/n	1277	SNR2,	M	1142	246	102492	932	78	27	60	2955	99537	105.55	0.99	15.24	110.00	0.00	111569	1014	107	29	52	3202	108367	70.09	0.99	15.24	0.00	110.00	0.00	0.92	-1.09	-0.12	89919.92	108367.00	0.83	-1.21	-0.27	slc40a1/556/n	|2|11|24	89.59	0.99	0.00	0.00	0.00
3	1	6	6	slc40a1/556/n	1278	SNR2,	M	1161	247	94996	736	66	23	57	3013	91983	70.31	0.99	17.61	129.00	0.00	109041	845	287	23	51	2978	106063	3.91	0.74	17.61	0.00	129.00	0.00	0.87	-1.15	-0.21	83136.49	106063.00	0.78	-1.28	-0.35	slc40a1/556/n	|2|11|24	49.79	0.82	0.00	0.00	0.00
3	1	7	6	rpl32/931/ok	1279	GS,	M	1181	244	0	0	266	59	82	-1962	1962	0.00	1.00	0.00	0.00	0.00	0	0	652	57	70	-40675	40675	0.00	1.00	0.00	0.00	0.00	0.00	0.05	-20.73	-4.37	1816.52	40675.12	0.04	-22.39	-4.48	rpl32/931/ok	|2|15|4	0.00	0.00	0.00	0.00	0.00
3	1	8	6	rpl32/931/ok	1280		P	1198	249	37493	280	44	19	50	2550	34943	88.60	0.99	19.58	134.00	0.00	45915	343	42	18	44	2369	43546	85.96	0.99	19.58	0.00	134.00	0.00	0.80	-1.25	-0.32	31772.65	43546.00	0.73	-1.37	-0.45	rpl32/931/ok	|2|15|4	87.29	0.99	0.00	0.00	0.00
3	1	9	6	rpl32/931/ok	1281		P	1217	248	22584	157	39	17	46	2408	20176	51.97	0.98	23.05	144.00	0.00	19365	134	30	14	38	2021	17344	64.75	0.98	23.05	0.00	144.00	0.00	1.16	1.16	0.22	18408.09	17344.00	1.06	1.06	0.09	rpl32/931/ok	|2|15|4	58.71	0.98	0.00	0.00	0.00
3	1	10	6	peg12/1012/ok	1282		P	1234	248	14372	112	42	19	48	2438	11934	34.61	0.97	17.33	128.00	0.00	13292	104	32	16	40	2014	11278	46.57	0.98	17.33	0.00	128.00	0.00	1.06	1.06	0.08	10923.84	11278.00	0.97	-1.03	-0.05	peg12/1012/ok	|2|15|8	41.03	0.97	0.01	0.00	0.00
3	1	11	6	peg12/1012/ok	1283		P	1253	249	16043	126	42	19	49	2411	13632	41.29	0.98	20.61	127.00	0.00	14094	111	31	16	39	1992	12102	53.32	0.98	20.61	0.00	127.00	0.00	1.13	1.13	0.17	12467.81	12102.00	1.03	1.03	0.04	peg12/1012/ok	|2|15|8	47.69	0.98	0.00	0.00	0.00
3	1	12	6	peg12/1012/ok	1284		P	1272	249	15164	112	41	18	47	2443	12721	33.85	0.97	19.49	136.00	0.00	14875	109	34	16	40	2141	12734	40.29	0.98	19.49	0.00	136.00	0.00	1.00	-1.00	-0.00	11639.61	12734.00	0.91	-1.09	-0.13	peg12/1012/ok	|2|15|8	37.21	0.97	0.01	0.00	0.00
3	1	13	6	sfxn3/1085/ok	1285		P	1290	248	18612	137	42	18	49	2478	16134	40.65	0.98	20.95	136.00	0.00	18107	133	32	15	39	2032	16075	46.34	0.98	20.95	0.00	136.00	0.00	1.00	1.00	0.01	14740.71	16075.00	0.92	-1.09	-0.13	sfxn3/1085/ok	|2|15|12	43.58	0.98	0.01	0.00	0.00
3	1	14	6	sfxn3/1085/ok	1286		P	1309	249	20256	149	41	18	48	2426	17830	48.82	0.98	22.16	136.00	0.00	17413	128	31	15	38	2023	15390	59.06	0.98	22.16	0.00	136.00	0.00	1.16	1.16	0.21	16280.15	15390.00	1.06	1.06	0.08	sfxn3/1085/ok	|2|15|12	54.18	0.98	0.00	0.00	0.00
3	1	15	6	sfxn3/1085/ok	1287		P	1327	248	21290	153	40	17	44	2424	18866	49.76	0.98	19.04	139.00	0.00	17610	127	31	15	39	2049	15561	52.57	0.98	19.04	0.00	139.00	0.00	1.21	1.21	0.28	17220.06	15561.00	1.11	1.11	0.15	sfxn3/1085/ok	|2|15|12	51.18	0.98	0.00	0.00	0.00
3	1	16	6	serpinb5/936/ok	1288		P	1346	249	14508	110	39	18	45	2342	12166	36.23	0.97	18.59	132.00	0.00	10137	77	32	15	39	2021	8116	30.40	0.97	18.59	0.00	132.00	0.00	1.50	1.50	0.58	11134.87	8116.00	1.37	1.37	0.46	serpinb5/936/ok	|2|15|16	33.44	0.97	0.01	0.00	0.00
3	1	17	6	serpinb5/936/ok	1289		P	1363	250	14392	117	40	19	45	2303	12089	39.93	0.97	17.53	123.00	0.00	9597	78	32	16	39	1969	7628	32.82	0.97	17.53	0.00	123.00	0.00	1.58	1.58	0.66	11064.83	7628.00	1.45	1.45	0.54	serpinb5/936/ok	|2|15|16	36.55	0.97	0.00	0.00	0.00
3	1	18	6	serpinb5/936/ok	1290		P	1382	249	13562	115	43	20	48	2378	11184	36.15	0.97	17.73	118.00	0.00	8913	76	31	16	38	1883	7030	36.00	0.97	17.73	0.00	118.00	0.00	1.59	1.59	0.67	10241.45	7030.00	1.46	1.46	0.54	serpinb5/936/ok	|2|15|16	36.08	0.97	0.00	0.00	0.00
3	1	19	6	mrpl18/1017/ok	1291		P	1400	249	31111	261	40	19	43	2215	28896	100.73	0.99	18.13	119.00	0.00	27496	231	31	16	39	1913	25583	126.50	0.99	18.13	0.00	119.00	0.00	1.13	1.13	0.18	26305.30	25583.00	1.03	1.03	0.04	mrpl18/1017/ok	|2|15|20	114.34	0.99	0.00	0.00	0.00
3	1	20	6	mrpl18/1017/ok	1292		P	1418	250	30518	244	43	19	48	2419	28099	82.77	0.99	16.54	125.00	0.00	29301	234	35	17	41	2095	27206	96.70	0.99	16.54	0.00	125.00	0.00	1.03	1.03	0.05	25584.19	27206.00	0.94	-1.06	-0.09	mrpl18/1017/ok	|2|15|20	90.00	0.99	0.00	0.00	0.00
3	1	21	6	mrpl18/1017/ok	1293		P	1437	250	29373	229	41	19	47	2391	26982	80.38	0.99	19.21	128.00	0.00	30770	240	31	16	39	1989	28781	125.29	0.99	19.21	0.00	128.00	0.00	0.94	-1.07	-0.09	24573.35	28781.00	0.85	-1.17	-0.23	mrpl18/1017/ok	|2|15|20	105.26	0.99	0.00	0.00	0.00
3	1	22	6	empty/empty/	1294	GS,	M	1456	244	0	0	54	30	53	-504	504	0.00	1.00	0.00	0.00	0.00	0	0	40	24	44	-345	345	0.00	1.00	0.00	0.00	0.00	0.00	1.46	1.46	0.55	470.03	344.57	1.36	1.36	0.45	empty/empty/	|2|15|24	0.00	0.00	0.00	0.00	0.00
3	1	23	6	empty/empty/	1295	GS,	M	1472	244	0	0	55	30	51	-504	504	0.00	1.00	0.00	0.00	0.00	0	0	39	24	41	-345	345	0.00	1.00	0.00	0.00	0.00	0.00	1.46	1.46	0.55	470.03	344.57	1.36	1.36	0.45	empty/empty/	|2|15|24	0.00	0.00	0.00	0.00	0.00
3	1	24	6	empty/empty/	1296		P	1495	247	8392	58	41	17	49	2500	5892	14.55	0.93	27.38	144.00	0.00	6971	48	29	14	38	2012	4959	18.83	0.95	27.38	0.00	144.00	0.00	1.19	1.19	0.25	5416.95	4959.00	1.09	1.09	0.13	empty/empty/	|2|15|24	16.83	0.94	0.02	0.00	0.00
3	1	1	7	leap2-pending/1218/ok	1297		P	1069	265	30337	232	48	20	48	2567	27770	47.74	0.98	18.18	131.00	0.00	36128	276	34	16	40	2087	34041	107.39	0.99	18.18	0.00	131.00	0.00	0.82	-1.23	-0.29	25286.49	34041.00	0.74	-1.35	-0.43	leap2-pending/1218/ok	|3|3|4	83.10	0.98	0.00	0.00	0.00
3	1	2	7	leap2-pending/1218/ok	1298		P	1087	265	60468	517	46	21	53	2490	57978	174.17	0.99	16.92	117.00	0.00	79149	676	39	18	44	2160	76989	231.70	1.00	16.92	0.00	117.00	0.00	0.75	-1.33	-0.41	52552.27	76989.00	0.68	-1.46	-0.55	leap2-pending/1218/ok	|3|3|4	204.96	0.99	0.00	0.00	0.00
3	1	3	7	leap2-pending/1218/ok	1299		P	1105	266	42770	308	47	20	53	2712	40058	87.16	0.99	17.81	139.00	0.00	72698	523	41	17	45	2405	70293	147.24	0.99	17.81	0.00	139.00	0.00	0.57	-1.75	-0.81	36392.70	70293.00	0.52	-1.93	-0.95	leap2-pending/1218/ok	|3|3|4	120.99	0.99	0.00	0.00	0.00
3	1	4	7	ccnf/1290/ok	1300	GS,	M	1124	265	7290	110	63	28	56	1873	5417	13.88	0.93	6.80	66.00	0.00	8115	123	205	27	51	1809	6306	0.69	-0.44	6.80	0.00	66.00	0.00	0.86	-1.16	-0.22	4982.84	6306.00	0.79	-1.27	-0.34	ccnf/1290/ok	|3|3|8	9.83	-0.02	0.00	0.00	0.00
3	1	5	7	ccnf/1290/ok	1301		P	1144	264	16284	115	48	19	56	2710	13574	25.19	0.96	22.02	142.00	0.00	22823	161	45	18	48	2571	20252	39.46	0.97	22.02	0.00	142.00	0.00	0.67	-1.49	-0.58	12415.09	20252.00	0.61	-1.63	-0.71	ccnf/1290/ok	|3|3|8	33.10	0.97	0.01	0.00	0.00
3	1	6	7	ccnf/1290/ok	1302	GS,	M	1163	262	2287	135	102	39	64	669	1618	8.89	0.89	2.82	17.00	0.00	2032	120	207	37	53	633	1399	1.93	0.48	2.82	0.00	17.00	0.00	1.16	1.16	0.21	1499.53	1399.00	1.07	1.07	0.10	ccnf/1290/ok	|3|3|8	6.43	0.63	0.00	0.00	0.00
3	1	7	7	urod/1335/n	1303	GS,	M	1177	267	0	0	97	44	74	-273	273	0.00	1.00	0.00	0.00	0.00	0	0	127	45	66	-1085	1085	0.00	1.00	0.00	0.00	0.00	0.00	0.25	-3.97	-1.99	255.86	1084.66	0.24	-4.24	-2.08	urod/1335/n	|3|3|12	0.00	0.00	0.00	0.00	0.00
3	1	8	7	urod/1335/n	1304	SNR2,	M	1197	266	14285	123	67	25	59	2861	11424	10.54	0.91	21.70	116.00	0.00	16053	138	80	22	45	2528	13525	5.70	0.82	21.70	0.00	116.00	0.00	0.84	-1.18	-0.24	10459.84	13525.00	0.77	-1.29	-0.37	urod/1335/n	|3|3|12	8.47	0.86	0.02	0.00	0.00
3	1	9	7	urod/1335/n	1305	GS,	M	1214	267	14952	114	47	20	51	2599	12353	27.89	0.96	8.66	131.00	0.00	48373	369	51	18	43	2378	45995	34.72	0.97	8.66	0.00	131.00	0.00	0.27	-3.72	-1.90	11304.95	45995.00	0.25	-4.07	-2.02	urod/1335/n	|3|3|12	31.49	0.97	0.00	0.00	0.00
3	1	10	7	trpv4/1405	1306		P	1234	266	27896	216	43	19	48	2465	25431	72.27	0.99	18.87	129.00	0.00	29208	226	32	16	40	2041	27167	113.96	0.99	18.87	0.00	129.00	0.00	0.94	-1.07	-0.10	23169.32	27167.00	0.85	-1.17	-0.23	trpv4/1405	|3|3|16	95.42	0.99	0.00	0.00	0.00
3	1	11	7	trpv4/1405	1307		P	1253	267	38364	293	41	18	49	2421	35943	103.55	0.99	20.07	131.00	0.00	34366	262	33	16	39	2058	32308	119.90	0.99	20.07	0.00	131.00	0.00	1.11	1.11	0.15	32676.20	32308.00	1.01	1.01	0.02	trpv4/1405	|3|3|16	112.02	0.99	0.00	0.00	0.00
3	1	12	7	trpv4/1405	1308		P	1271	267	40156	266	40	16	48	2451	37705	86.89	0.99	19.55	151.00	0.00	36311	240	30	14	40	2095	34216	112.99	0.99	19.55	0.00	151.00	0.00	1.10	1.10	0.14	34267.87	34216.00	1.00	1.00	0.00	trpv4/1405	|3|3|16	100.79	0.99	0.00	0.00	0.00
3	1	13	7	slc39a2/1397	1309		P	1290	266	42389	314	43	19	50	2524	39865	105.45	0.99	17.86	135.00	0.00	47659	353	34	16	41	2096	45563	116.86	0.99	17.86	0.00	135.00	0.00	0.87	-1.14	-0.19	36218.45	45563.00	0.79	-1.26	-0.33	slc39a2/1397	|3|3|20	111.30	0.99	0.00	0.00	0.00
3	1	14	7	slc39a2/1397	1310		P	1308	267	51164	413	43	19	50	2411	48753	145.28	0.99	17.08	124.00	0.00	52504	423	35	16	40	2031	50473	115.56	0.99	17.08	0.00	124.00	0.00	0.97	-1.04	-0.05	44238.13	50473.00	0.88	-1.14	-0.19	slc39a2/1397	|3|3|20	131.26	0.99	0.00	0.00	0.00
3	1	15	7	slc39a2/1397	1311		P	1327	267	61983	500	40	18	44	2273	59710	194.50	0.99	18.69	124.00	0.00	56654	457	34	16	38	1992	54662	136.12	0.99	18.69	0.00	124.00	0.00	1.09	1.09	0.13	54112.30	54662.00	0.99	-1.01	-0.01	slc39a2/1397	|3|3|20	167.87	0.99	0.00	0.00	0.00
3	1	16	7	ttyh1/1474	1312		P	1346	268	5160	65	44	23	51	1831	3329	19.01	0.95	14.79	79.00	0.00	3756	48	32	18	38	1455	2301	20.49	0.95	14.79	0.00	79.00	0.00	1.45	1.45	0.53	3071.46	2301.00	1.33	1.33	0.42	ttyh1/1474	|3|3|24	19.77	0.95	0.01	0.00	0.00
3	1	17	7	ttyh1/1474	1313		P	1366	268	4103	66	45	24	50	1516	2587	20.07	0.95	10.78	62.00	0.00	3140	51	34	20	39	1219	1921	17.03	0.94	10.78	0.00	62.00	0.00	1.35	1.35	0.43	2390.60	1921.00	1.24	1.24	0.32	ttyh1/1474	|3|3|24	18.61	0.95	0.01	0.00	0.00
3	1	18	7	ttyh1/1474	1314		P	1384	266	7697	77	44	21	48	2129	5568	21.85	0.95	17.85	100.00	0.00	6201	62	32	17	39	1730	4471	28.73	0.97	17.85	0.00	100.00	0.00	1.25	1.25	0.32	5120.87	4471.00	1.15	1.15	0.20	ttyh1/1474	|3|3|24	25.53	0.96	0.01	0.00	0.00
3	1	19	7	tlr7/1220/ok	1315		P	1399	268	7581	71	44	21	47	2231	5350	18.53	0.95	18.38	107.00	0.00	6429	60	35	18	40	1880	4549	15.48	0.94	18.38	0.00	107.00	0.00	1.18	1.18	0.23	4921.59	4549.00	1.08	1.08	0.11	tlr7/1220/ok	|3|7|4	17.07	0.94	0.01	0.00	0.00
3	1	20	7	tlr7/1220/ok	1316	GS,	M	1418	262	5207	208	50	28	53	705	4502	84.96	0.99	3.85	25.00	0.00	4616	185	47	27	45	663	3953	73.00	0.99	3.85	0.00	25.00	0.00	1.14	1.14	0.19	4145.94	3953.00	1.05	1.05	0.07	tlr7/1220/ok	|3|7|4	79.20	0.99	0.00	0.00	0.00
3	1	21	7	tlr7/1220/ok	1317	SNR2,	M	1437	266	6359	66	50	23	53	2234	4125	10.36	0.90	14.36	96.00	0.00	6304	66	39	19	41	1795	4509	9.99	0.90	14.36	0.00	96.00	0.00	0.91	-1.09	-0.13	3800.82	4509.00	0.84	-1.19	-0.25	tlr7/1220/ok	|3|7|4	10.18	0.90	0.01	0.00	0.00
3	1	22	7	4933412d19rik/1299/ok	1318		P	1456	268	8294	90	45	22	47	2035	6259	26.92	0.96	15.58	92.00	0.00	9245	100	37	19	41	1770	7475	34.26	0.97	15.58	0.00	92.00	0.00	0.84	-1.19	-0.26	5752.20	7475.00	0.77	-1.30	-0.38	4933412d19rik/1299/ok	|3|7|8	30.81	0.97	0.01	0.00	0.00
3	1	23	7	4933412d19rik/1299/ok	1319		P	1475	268	9579	104	44	22	49	2034	7545	35.08	0.97	13.51	92.00	0.00	10297	112	34	18	39	1699	8598	55.95	0.98	13.51	0.00	92.00	0.00	0.88	-1.14	-0.19	6926.03	8598.00	0.81	-1.24	-0.31	4933412d19rik/1299/ok	|3|7|8	46.69	0.98	0.00	0.00	0.00
3	1	24	7	4933412d19rik/1299/ok	1320		P	1493	268	12233	96	40	18	45	2322	9911	30.49	0.97	23.11	127.00	0.00	14460	114	30	15	39	1939	12521	57.80	0.98	23.11	0.00	127.00	0.00	0.79	-1.26	-0.34	9082.54	12521.00	0.73	-1.38	-0.46	4933412d19rik/1299/ok	|3|7|8	46.21	0.97	0.01	0.00	0.00
3	1	1	8	uros/1337/n	1321		P	1068	284	13531	92	40	17	46	2461	11070	27.38	0.96	22.55	147.00	0.00	12665	86	29	14	38	2033	10632	38.61	0.97	22.55	0.00	147.00	0.00	1.04	1.04	0.06	10137.70	10632.00	0.95	-1.05	-0.07	uros/1337/n	|3|7|12	33.47	0.97	0.01	0.00	0.00
3	1	2	8	uros/1337/n	1322		P	1087	284	13997	107	44	19	50	2510	11487	30.89	0.97	18.18	131.00	0.00	13416	102	32	16	41	2075	11341	45.88	0.98	18.18	0.00	131.00	0.00	1.01	1.01	0.02	10517.17	11341.00	0.93	-1.08	-0.11	uros/1337/n	|3|7|12	39.11	0.97	0.01	0.00	0.00
3	1	3	8	uros/1337/n	1323		P	1105	284	13467	116	49	22	55	2577	10890	30.84	0.97	21.70	116.00	0.00	12556	108	37	18	43	2089	10467	39.54	0.97	21.70	0.00	116.00	0.00	1.04	1.04	0.06	9973.88	10467.00	0.95	-1.05	-0.07	uros/1337/n	|3|7|12	35.46	0.97	0.01	0.00	0.00
3	1	4	8	trpm7/1408	1324		P	1123	284	39888	330	49	22	55	2616	37272	100.55	0.99	17.84	121.00	0.00	48581	401	46	19	45	2340	46241	84.28	0.99	17.84	0.00	121.00	0.00	0.81	-1.24	-0.31	33876.77	46241.00	0.73	-1.36	-0.45	trpm7/1408	|3|7|16	92.77	0.99	0.00	0.00	0.00
3	1	5	8	trpm7/1408	1325		P	1141	283	71047	477	49	19	54	2792	68255	119.20	0.99	21.51	149.00	0.00	88780	596	76	18	46	2691	86089	24.58	0.96	21.51	0.00	149.00	0.00	0.79	-1.26	-0.33	61804.89	86089.00	0.72	-1.39	-0.48	trpm7/1408	|3|7|16	86.06	0.97	0.00	0.00	0.00
3	1	6	8	trpm7/1408	1326		P	1160	285	98485	665	56	19	55	2845	95640	82.06	0.99	22.73	148.00	0.00	122289	826	74	18	48	2616	119673	25.63	0.96	22.73	0.00	148.00	0.00	0.80	-1.25	-0.32	86420.87	119673.00	0.72	-1.38	-0.47	trpm7/1408	|3|7|16	60.79	0.97	0.00	0.00	0.00
3	1	7	8	txnrd2/1443	1327	SNR2,	M	1178	285	27592	294	60	27	64	2557	25035	72.99	0.99	13.24	94.00	0.00	24917	265	61	27	57	2536	22381	53.06	0.98	13.24	0.00	94.00	0.00	1.12	1.12	0.16	22810.76	22381.00	1.02	1.02	0.03	txnrd2/1443	|3|7|20	63.81	0.98	0.00	0.00	0.00
3	1	8	8	txnrd2/1443	1328		P	1198	284	29531	225	51	21	58	2788	26743	57.19	0.98	19.69	131.00	0.00	37018	283	47	19	47	2517	34501	67.97	0.99	19.69	0.00	131.00	0.00	0.78	-1.29	-0.37	24357.03	34501.00	0.71	-1.42	-0.50	txnrd2/1443	|3|7|20	62.81	0.98	0.00	0.00	0.00
3	1	9	8	txnrd2/1443	1329		P	1216	285	32327	269	55	23	57	2738	29589	58.26	0.98	17.88	120.00	0.00	30239	252	50	21	46	2482	27757	53.03	0.98	17.88	0.00	120.00	0.00	1.07	1.07	0.09	26932.20	27757.00	0.97	-1.03	-0.04	txnrd2/1443	|3|7|20	55.71	0.98	0.00	0.00	0.00
3	1	10	8	ttyh1/1473	1330		P	1235	284	10339	92	45	21	51	2356	7983	25.95	0.96	16.77	112.00	0.00	9405	84	33	17	41	1931	7474	37.52	0.97	16.77	0.00	112.00	0.00	1.07	1.07	0.10	7325.53	7474.00	0.98	-1.02	-0.03	ttyh1/1473	|3|7|24	32.26	0.97	0.01	0.00	0.00
3	1	11	8	ttyh1/1473	1331		P	1254	285	14523	99	41	17	48	2525	11998	28.66	0.97	24.65	147.00	0.00	11620	79	29	14	38	2029	9591	34.46	0.97	24.65	0.00	147.00	0.00	1.25	1.25	0.32	10982.06	9591.00	1.15	1.15	0.20	ttyh1/1473	|3|7|24	31.69	0.97	0.01	0.00	0.00
3	1	12	8	ttyh1/1473	1332		P	1273	285	12222	98	43	20	48	2443	9779	29.21	0.97	16.37	125.00	0.00	10163	81	35	17	41	2079	8084	22.39	0.96	16.37	0.00	125.00	0.00	1.21	1.21	0.27	8962.32	8084.00	1.11	1.11	0.15	ttyh1/1473	|3|7|24	26.03	0.96	0.01	0.00	0.00
3	1	13	8	tlr5/1222/ok	1333		P	1289	286	8552	84	45	22	49	2232	6320	24.36	0.96	17.44	102.00	0.00	7282	71	34	18	41	1833	5449	31.18	0.97	17.44	0.00	102.00	0.00	1.16	1.16	0.21	5807.91	5449.00	1.07	1.07	0.09	tlr5/1222/ok	|3|11|4	27.98	0.96	0.01	0.00	0.00
3	1	14	8	tlr5/1222/ok	1334		P	1308	286	12596	82	38	16	44	2399	10197	23.80	0.96	17.82	154.00	0.00	10209	66	30	14	40	2086	8123	26.25	0.96	17.82	0.00	154.00	0.00	1.26	1.26	0.33	9342.99	8123.00	1.15	1.15	0.20	tlr5/1222/ok	|3|11|4	25.06	0.96	0.01	0.00	0.00
3	1	15	8	tlr5/1222/ok	1335		P	1327	285	8325	81	44	21	50	2203	6122	22.70	0.96	14.63	103.00	0.00	6983	68	32	17	40	1778	5205	30.09	0.97	14.63	0.00	103.00	0.00	1.18	1.18	0.23	5627.07	5205.00	1.08	1.08	0.11	tlr5/1222/ok	|3|11|4	26.66	0.96	0.01	0.00	0.00
3	1	16	8	cd160/1302/ok	1336		P	1345	286	24973	194	42	19	46	2399	22574	58.60	0.98	20.10	129.00	0.00	20233	157	32	15	37	1988	18245	58.66	0.98	20.10	0.00	129.00	0.00	1.24	1.24	0.31	20581.62	18245.00	1.13	1.13	0.17	cd160/1302/ok	|3|11|8	58.63	0.98	0.00	0.00	0.00
3	1	17	8	cd160/1302/ok	1337		P	1364	286	23713	180	42	18	46	2427	21286	59.54	0.98	20.11	132.00	0.00	22256	169	31	15	38	1988	20268	82.21	0.99	20.11	0.00	132.00	0.00	1.05	1.05	0.07	19414.38	20268.00	0.96	-1.04	-0.06	cd160/1302/ok	|3|11|8	71.77	0.99	0.00	0.00	0.00
3	1	18	8	cd160/1302/ok	1338		P	1382	286	23939	184	40	18	46	2363	21576	64.75	0.98	22.15	130.00	0.00	20270	156	30	15	37	1946	18324	74.92	0.99	22.15	0.00	130.00	0.00	1.18	1.18	0.24	19677.22	18324.00	1.07	1.07	0.10	cd160/1302/ok	|3|11|8	70.02	0.99	0.00	0.00	0.00
3	1	19	8	cpo (short form)/1340/n	1339		P	1400	286	25317	183	40	17	46	2399	22918	62.83	0.98	22.62	138.00	0.00	29769	216	30	15	38	2002	27767	103.05	0.99	22.62	0.00	138.00	0.00	0.83	-1.21	-0.28	20893.30	27767.00	0.75	-1.33	-0.41	cpo (short form)/1340/n	|3|11|12	85.34	0.99	0.00	0.00	0.00
3	1	20	8	cpo (short form)/1340/n	1340		P	1418	286	20856	159	42	19	48	2435	18421	51.74	0.98	18.05	131.00	0.00	30123	230	32	16	40	2035	28088	108.72	0.99	18.05	0.00	131.00	0.00	0.66	-1.52	-0.61	16816.37	28088.00	0.60	-1.67	-0.74	cpo (short form)/1340/n	|3|11|12	85.14	0.98	0.00	0.00	0.00
3	1	21	8	cpo (short form)/1340/n	1341		P	1438	287	22191	171	41	18	47	2379	19812	56.53	0.98	19.44	130.00	0.00	31505	242	32	16	41	2040	29465	122.02	0.99	19.44	0.00	130.00	0.00	0.67	-1.49	-0.57	18078.03	29465.00	0.61	-1.63	-0.70	cpo (short form)/1340/n	|3|11|12	95.09	0.99	0.00	0.00	0.00
3	1	22	8	slc30a6/1416	1342		P	1455	287	28928	235	44	20	52	2468	26460	81.23	0.99	17.91	123.00	0.00	27807	226	32	16	40	1991	25816	117.49	0.99	17.91	0.00	123.00	0.00	1.02	1.02	0.04	24100.87	25816.00	0.93	-1.07	-0.10	slc30a6/1416	|3|11|16	101.00	0.99	0.00	0.00	0.00
3	1	23	8	slc30a6/1416	1343		P	1474	287	33107	251	42	19	48	2445	30662	85.67	0.99	18.59	132.00	0.00	28011	212	31	15	39	2035	25976	105.56	0.99	18.59	0.00	132.00	0.00	1.18	1.18	0.24	27902.69	25976.00	1.07	1.07	0.10	slc30a6/1416	|3|11|16	96.13	0.99	0.00	0.00	0.00
3	1	24	8	slc30a6/1416	1344		P	1493	287	33465	250	40	18	46	2402	31063	89.39	0.99	21.10	134.00	0.00	29444	220	37	16	41	2147	27297	43.66	0.98	21.10	0.00	134.00	0.00	1.14	1.14	0.19	28265.32	27297.00	1.04	1.04	0.05	slc30a6/1416	|3|11|16	70.34	0.98	0.00	0.00	0.00
3	1	1	9	il-6ra/1368	1345		P	1068	302	11985	86	41	18	48	2482	9503	24.20	0.96	23.23	139.00	0.00	11140	80	29	14	38	1996	9144	36.92	0.97	23.23	0.00	139.00	0.00	1.04	1.04	0.06	8710.92	9144.00	0.95	-1.05	-0.07	il-6ra/1368	|3|11|20	31.22	0.97	0.01	0.00	0.00
3	1	2	9	il-6ra/1368	1346		P	1087	302	13297	86	42	17	52	2598	10699	22.83	0.96	23.19	155.00	0.00	12329	80	35	13	39	2078	10251	10.50	0.90	23.19	0.00	155.00	0.00	1.04	1.04	0.06	9800.02	10251.00	0.96	-1.05	-0.06	il-6ra/1368	|3|11|20	17.77	0.93	0.01	0.00	0.00
3	1	3	9	il-6ra/1368	1347	GS,	M	1102	299	1748	125	113	33	59	467	1281	2.71	0.63	2.23	14.00	0.00	1859	133	63	27	44	384	1475	7.12	0.86	2.23	0.00	14.00	0.00	0.87	-1.15	-0.20	1188.93	1475.00	0.81	-1.24	-0.31	il-6ra/1368	|3|11|20	5.39	0.72	0.01	0.00	0.00
3	1	4	9	empty/empty/	1348	GS,	M	1126	299	0	0	55	31	54	-710	710	0.00	1.00	0.00	0.00	0.00	0	0	43	25	44	-311	311	0.00	1.00	0.00	0.00	0.00	0.00	2.28	2.28	1.19	661.19	310.67	2.13	2.13	1.09	empty/empty/	|3|11|24	0.00	0.00	0.00	0.00	0.00
3	1	5	9	empty/empty/	1349	GS,	M	1144	300	0	0	59	33	58	-710	710	0.00	1.00	0.00	0.00	0.00	0	0	54	29	49	-311	311	0.00	1.00	0.00	0.00	0.00	0.00	2.28	2.28	1.19	661.19	310.67	2.13	2.13	1.09	empty/empty/	|3|11|24	0.00	0.00	0.00	0.00	0.00
3	1	6	9	empty/empty/	1350	GS,	M	1158	299	0	0	80	39	66	-710	710	0.00	1.00	0.00	0.00	0.00	0	0	92	35	53	-311	311	0.00	1.00	0.00	0.00	0.00	0.00	2.28	2.28	1.19	661.19	310.67	2.13	2.13	1.09	empty/empty/	|3|11|24	0.00	0.00	0.00	0.00	0.00
3	1	7	9	tlr2/1226/w	1351	GS,	M	1175	302	0	0	68	37	66	-710	710	0.00	1.00	0.00	0.00	0.00	0	0	63	33	54	-311	311	0.00	1.00	0.00	0.00	0.00	0.00	2.28	2.28	1.19	661.19	310.67	2.13	2.13	1.09	tlr2/1226/w	|3|15|4	0.00	0.00	0.00	0.00	0.00
3	1	8	9	tlr2/1226/w	1352	GS,	M	1196	303	5230	122	60	32	63	1356	3874	32.15	0.97	9.31	43.00	0.00	7238	168	55	30	55	1275	5963	53.62	0.98	9.31	0.00	43.00	0.00	0.65	-1.54	-0.62	3570.93	5963.00	0.60	-1.67	-0.74	tlr2/1226/w	|3|15|4	44.21	0.97	0.00	0.00	0.00
3	1	9	9	tlr2/1226/w	1353	GS,	M	1212	299	11468	294	61	32	61	1234	10234	82.97	0.99	4.23	39.00	0.00	29753	763	62	30	54	1188	28565	144.75	0.99	4.23	0.00	39.00	0.00	0.36	-2.79	-1.48	9376.68	28565.00	0.33	-3.05	-1.61	tlr2/1226/w	|3|15|4	117.97	0.99	0.00	0.00	0.00
3	1	10	9	ube2g2/1304/ok	1354		P	1234	304	46655	406	55	24	56	2714	43941	99.45	0.99	17.27	115.00	0.00	49283	429	50	22	47	2513	46770	114.90	0.99	17.27	0.00	115.00	0.00	0.94	-1.06	-0.09	39897.49	46770.00	0.85	-1.17	-0.23	ube2g2/1304/ok	|3|15|8	107.45	0.99	0.00	0.00	0.00
3	1	11	9	ube2g2/1304/ok	1355		P	1252	304	50169	356	40	17	46	2445	47724	124.56	0.99	20.52	141.00	0.00	42774	303	31	15	39	2069	40705	148.95	0.99	20.52	0.00	141.00	0.00	1.17	1.17	0.23	43310.16	40705.00	1.06	1.06	0.09	ube2g2/1304/ok	|3|15|8	137.30	0.99	0.00	0.00	0.00
3	1	12	9	ube2g2/1304/ok	1356		P	1271	304	45303	312	40	17	48	2466	42837	105.82	0.99	24.19	145.00	0.00	43088	297	31	15	41	2117	40971	140.60	0.99	24.19	0.00	145.00	0.00	1.05	1.05	0.06	38901.22	40971.00	0.95	-1.05	-0.07	ube2g2/1304/ok	|3|15|8	124.43	0.99	0.00	0.00	0.00
3	1	13	9	cpo/1342/n	1357		P	1290	304	15431	118	42	19	49	2458	12973	36.31	0.97	19.31	131.00	0.00	16392	125	31	15	40	2023	14369	60.15	0.98	19.31	0.00	131.00	0.00	0.90	-1.11	-0.15	11868.74	14369.00	0.83	-1.21	-0.28	cpo/1342/n	|3|15|12	49.68	0.98	0.01	0.00	0.00
3	1	14	9	cpo/1342/n	1358		P	1308	304	17614	125	42	18	48	2522	15092	36.78	0.97	19.48	141.00	0.00	17860	127	31	15	39	2052	15808	58.17	0.98	19.48	0.00	141.00	0.00	0.95	-1.05	-0.07	13794.41	15808.00	0.87	-1.15	-0.20	cpo/1342/n	|3|15|12	48.66	0.98	0.01	0.00	0.00
3	1	15	9	cpo/1342/n	1359		P	1327	304	20951	133	38	15	44	2395	18556	41.90	0.98	21.02	157.00	0.00	19558	125	30	13	38	2035	17523	45.89	0.98	21.02	0.00	157.00	0.00	1.06	1.06	0.08	16938.84	17523.00	0.97	-1.03	-0.05	cpo/1342/n	|3|15|12	43.94	0.98	0.01	0.00	0.00
3	1	16	9	hectd1/1421	1360		P	1344	304	47350	367	41	19	46	2388	44962	130.90	0.99	17.36	129.00	0.00	30808	239	30	15	38	1955	28853	129.53	0.99	17.36	0.00	129.00	0.00	1.56	1.56	0.64	40818.71	28853.00	1.41	1.41	0.50	hectd1/1421	|3|15|16	130.22	0.99	0.00	0.00	0.00
3	1	17	9	hectd1/1421	1361		P	1363	305	38667	312	40	19	44	2302	36365	114.19	0.99	19.44	124.00	0.00	27957	225	32	16	40	1981	25976	117.39	0.99	19.44	0.00	124.00	0.00	1.40	1.40	0.49	33057.45	25976.00	1.27	1.27	0.35	hectd1/1421	|3|15|16	115.80	0.99	0.00	0.00	0.00
3	1	18	9	hectd1/1421	1362		P	1383	304	40372	334	42	19	48	2338	38034	124.35	0.99	17.84	121.00	0.00	30887	255	31	16	39	1921	28966	139.26	0.99	17.84	0.00	121.00	0.00	1.31	1.31	0.39	34565.02	28966.00	1.19	1.19	0.25	hectd1/1421	|3|15|16	132.01	0.99	0.00	0.00	0.00
3	1	19	9	il-6ra/1370	1363		P	1401	305	13346	111	43	20	49	2387	10959	33.36	0.97	16.69	120.00	0.00	12392	103	33	17	41	2001	10391	45.70	0.98	16.69	0.00	120.00	0.00	1.05	1.05	0.08	10036.68	10391.00	0.97	-1.04	-0.05	il-6ra/1370	|3|15|20	40.01	0.97	0.01	0.00	0.00
3	1	20	9	il-6ra/1370	1364		P	1418	305	13663	102	42	18	47	2463	11200	30.46	0.97	18.28	134.00	0.00	13191	98	32	15	39	2048	11143	43.18	0.98	18.28	0.00	134.00	0.00	1.01	1.01	0.01	10256.01	11143.00	0.92	-1.09	-0.12	il-6ra/1370	|3|15|20	37.36	0.97	0.01	0.00	0.00
3	1	21	9	il-6ra/1370	1365		P	1437	305	13765	107	43	19	49	2459	11306	30.88	0.97	17.73	129.00	0.00	15144	117	31	16	39	2001	13143	54.81	0.98	17.73	0.00	129.00	0.00	0.86	-1.16	-0.22	10352.47	13143.00	0.79	-1.27	-0.34	il-6ra/1370	|3|15|20	44.49	0.97	0.01	0.00	0.00
3	1	22	9	empty/empty/	1366		P	1453	302	3805	61	50	26	56	1634	2171	14.55	0.93	12.55	62.00	0.00	3207	52	36	21	41	1271	1936	18.63	0.95	12.55	0.00	62.00	0.00	1.12	1.12	0.17	2008.37	1936.00	1.04	1.04	0.05	empty/empty/	|3|15|24	16.72	0.94	0.01	0.00	0.00
3	1	23	9	empty/empty/	1367	GS,	M	1470	299	0	0	55	30	53	-224	224	0.00	1.00	0.00	0.00	0.00	0	0	43	25	42	-156	156	0.00	1.00	0.00	0.00	0.00	0.00	1.44	1.44	0.52	209.97	155.86	1.35	1.35	0.43	empty/empty/	|3|15|24	0.00	0.00	0.00	0.00	0.00
3	1	24	9	empty/empty/	1368	GS,	M	1494	304	0	0	49	29	52	-224	224	0.00	1.00	0.00	0.00	0.00	0	0	48	24	42	-156	156	0.00	1.00	0.00	0.00	0.00	0.00	1.44	1.44	0.52	209.97	155.86	1.35	1.35	0.43	empty/empty/	|3|15|24	0.00	0.00	0.00	0.00	0.00
3	1	1	10	mllas	1369	GS,	M	1068	320	749	58	49	29	52	372	377	15.13	0.93	2.15	13.00	0.00	662	51	36	23	42	295	367	23.35	0.96	2.15	0.00	13.00	0.00	1.03	1.03	0.04	352.57	367.00	0.96	-1.04	-0.06	mllas	|4|3|4	19.68	0.94	0.00	0.00	0.00
3	1	2	10	mllas	1370		P	1085	321	5526	58	46	22	49	2157	3369	13.73	0.93	14.58	96.00	0.00	4403	46	32	18	39	1703	2700	18.03	0.94	14.58	0.00	96.00	0.00	1.25	1.25	0.32	3108.13	2700.00	1.15	1.15	0.20	mllas	|4|3|4	16.03	0.94	0.01	0.00	0.00
3	1	3	10	mllas	1371	GS,	M	1106	315	0	0	109	32	55	-368	368	0.00	1.00	0.00	0.00	0.00	0	0	114	26	42	-225	225	0.00	1.00	0.00	0.00	0.00	0.00	1.64	1.64	0.71	344.27	224.61	1.53	1.53	0.62	mllas	|4|3|4	0.00	0.00	0.00	0.00	0.00
3	1	4	10	kanr	1372	GS,	M	1124	319	3794	72	46	25	50	1349	2445	21.92	0.95	9.11	53.00	0.00	3171	60	37	21	41	1133	2038	20.66	0.95	9.11	0.00	53.00	0.00	1.20	1.20	0.26	2260.17	2038.00	1.11	1.11	0.15	kanr	|4|3|8	21.30	0.95	0.00	0.00	0.00
3	1	5	10	kanr	1373		P	1144	321	5985	87	47	25	52	1704	4281	27.01	0.96	12.67	69.00	0.00	5512	80	39	21	43	1458	4054	28.49	0.96	12.67	0.00	69.00	0.00	1.06	1.06	0.08	3943.65	4054.00	0.97	-1.03	-0.04	kanr	|4|3|8	27.76	0.96	0.00	0.00	0.00
3	1	6	10	kanr	1374	GS,	M	1160	320	5121	125	58	30	56	1222	3899	29.15	0.97	8.61	41.00	0.00	5913	144	52	26	46	1069	4844	26.17	0.96	8.61	0.00	41.00	0.00	0.80	-1.24	-0.31	3593.83	4844.00	0.74	-1.35	-0.43	kanr	|4|3|8	27.70	0.96	0.00	0.00	0.00
3	1	7	10	15b	1375	GS,	M	1176	316	184707	5958	522	33	59	1038	183669	18.70	0.95	7.28	31.00	2.00	67510	2178	140	28	49	878	66632	31.70	0.97	7.28	0.00	31.00	0.00	2.76	2.76	1.46	165293.53	66632.00	2.48	2.48	1.31	15b	|4|3|12	26.02	0.96	0.00	0.00	0.00
3	1	8	10	15b	1376	GS,	M	1193	318	0	0	70	37	65	-14733	14733	0.00	1.00	0.00	0.00	0.00	0	0	97	37	53	-3153	3153	0.00	1.00	0.00	0.00	0.00	0.00	4.67	4.67	2.22	13468.65	3152.94	4.27	4.27	2.09	15b	|4|3|12	0.00	0.00	0.00	0.00	0.00
3	1	9	10	15b	1377	GS,	M	1213	316	6049	155	71	33	64	1294	4755	18.11	0.94	7.54	39.00	0.00	3744	96	66	30	53	1164	2580	7.85	0.87	7.54	0.00	39.00	0.00	1.84	1.84	0.88	4377.44	2580.00	1.70	1.70	0.76	15b	|4|3|12	13.95	0.90	0.00	0.00	0.00
3	1	10	10	cytp450	1378	GS,	M	1232	316	0	0	278	42	67	-394	394	0.00	1.00	0.00	0.00	0.00	0	0	137	37	55	-493	493	0.00	1.00	0.00	0.00	0.00	0.00	0.80	-1.25	-0.32	368.30	493.28	0.75	-1.34	-0.42	cytp450	|4|3|16	0.00	0.00	0.00	0.00	0.00
3	1	11	10	cytp450	1379		P	1254	321	9818	77	45	20	52	2534	7284	19.13	0.95	12.46	128.00	0.00	9070	71	34	16	39	2069	7001	21.79	0.95	12.46	0.00	128.00	0.00	1.04	1.04	0.06	6687.91	7001.00	0.96	-1.05	-0.07	cytp450	|4|3|16	20.50	0.95	0.01	0.00	0.00
3	1	12	10	cytp450	1380		P	1273	321	8182	75	45	21	51	2339	5843	19.95	0.95	16.15	109.00	0.00	7666	70	34	17	40	1888	5778	27.08	0.96	16.15	0.00	109.00	0.00	1.01	1.01	0.02	5372.18	5778.00	0.93	-1.08	-0.11	cytp450	|4|3|16	23.79	0.96	0.01	0.00	0.00
3	1	13	10	cytp450 1:2	1381		P	1290	321	7053	67	44	21	50	2256	4797	18.35	0.95	13.74	105.00	0.00	6593	63	33	17	40	1834	4759	27.30	0.96	13.74	0.00	105.00	0.00	1.01	1.01	0.01	4415.87	4759.00	0.93	-1.08	-0.11	cytp450 1:2	|4|3|20	23.26	0.95	0.01	0.00	0.00
3	1	14	10	cytp450 1:2	1382	GS,	M	1306	320	4657	65	45	24	51	1726	2931	18.60	0.95	7.59	72.00	0.00	4243	59	35	20	41	1420	2823	24.57	0.96	7.59	0.00	72.00	0.00	1.04	1.04	0.05	2706.39	2823.00	0.96	-1.04	-0.06	cytp450 1:2	|4|3|20	21.79	0.95	0.00	0.00	0.00
3	1	15	10	cytp450 1:2	1383		P	1327	321	6136	70	44	22	47	1966	4170	20.61	0.95	14.37	88.00	0.00	4853	55	34	19	40	1636	3217	21.29	0.95	14.37	0.00	88.00	0.00	1.30	1.30	0.37	3842.02	3217.00	1.19	1.19	0.26	cytp450 1:2	|4|3|20	20.96	0.95	0.01	0.00	0.00
3	1	16	10	cytp450 1:4	1384		P	1345	320	4831	59	46	24	50	1932	2899	14.98	0.93	13.25	82.00	0.00	3870	47	36	19	39	1578	2292	12.88	0.92	13.25	0.00	82.00	0.00	1.26	1.26	0.34	2677.02	2292.00	1.17	1.17	0.22	cytp450 1:4	|4|3|24	13.97	0.93	0.01	0.00	0.00
3	1	17	10	cytp450 1:4	1385	GS,	M	1365	320	4385	61	44	23	49	1686	2699	17.50	0.94	5.07	72.00	0.00	3431	48	33	19	39	1368	2063	20.28	0.95	5.07	0.00	72.00	0.00	1.31	1.31	0.39	2493.44	2063.00	1.21	1.21	0.27	cytp450 1:4	|4|3|24	18.94	0.95	0.00	0.00	0.00
3	1	18	10	cytp450 1:4	1386		P	1382	321	8689	59	39	16	45	2426	6263	14.97	0.93	20.22	148.00	0.00	7402	50	29	14	38	2023	5379	19.01	0.95	20.22	0.00	148.00	0.00	1.16	1.16	0.22	5755.85	5379.00	1.07	1.07	0.10	cytp450 1:4	|4|3|24	17.11	0.94	0.01	0.00	0.00
3	1	19	10	2xssc	1387	GS,	M	1401	315	4814	146	50	28	52	916	3898	48.16	0.98	4.42	33.00	0.00	3926	119	40	23	42	764	3162	43.85	0.98	4.42	0.00	33.00	0.00	1.23	1.23	0.30	3592.92	3162.00	1.14	1.14	0.18	2xssc	|4|7|4	46.06	0.98	0.00	0.00	0.00
3	1	20	10	2xssc	1388	GS,	M	1416	320	847	56	47	27	48	411	436	15.61	0.94	2.48	15.00	0.00	765	51	38	23	41	346	419	18.09	0.94	2.48	0.00	15.00	0.00	1.04	1.04	0.06	407.38	419.00	0.97	-1.03	-0.04	2xssc	|4|7|4	16.90	0.94	0.00	0.00	0.00
3	1	21	10	2xssc	1389	GS,	M	1437	315	5905	118	48	26	51	1303	4602	42.54	0.98	6.00	50.00	0.00	5882	118	37	21	41	1070	4812	48.07	0.98	6.00	0.00	50.00	0.00	0.96	-1.05	-0.06	4237.45	4812.00	0.88	-1.14	-0.18	2xssc	|4|7|4	45.39	0.98	0.00	0.00	0.00
3	1	22	10	8h	1390	GS,	M	1458	316	0	0	50	29	52	-162	162	0.00	1.00	0.00	0.00	0.00	0	0	48	26	43	-150	150	0.00	1.00	0.00	0.00	0.00	0.00	1.08	1.08	0.11	152.56	150.16	1.02	1.02	0.02	8h	|4|7|8	0.00	0.00	0.00	0.00	0.00
3	1	23	10	8h	1391		P	1473	319	6571	66	44	22	49	2158	4413	17.98	0.94	10.41	100.00	0.00	5059	51	34	18	42	1797	3262	19.34	0.95	10.41	0.00	100.00	0.00	1.35	1.35	0.44	4064.48	3262.00	1.25	1.25	0.32	8h	|4|7|8	18.67	0.95	0.01	0.00	0.00
3	1	24	10	8h	1392	GS,	M	1495	319	2571	60	48	26	49	1122	1449	14.54	0.93	3.57	43.00	0.00	2989	70	37	22	41	931	2058	28.98	0.97	3.57	0.00	43.00	0.00	0.70	-1.42	-0.51	1343.82	2058.00	0.65	-1.53	-0.61	8h	|4|7|8	22.93	0.95	0.00	0.00	0.00
3	1	1	11	egfp	1393		P	1070	338	9864	64	40	16	47	2497	7367	16.16	0.94	21.84	154.00	0.00	7549	49	29	13	38	2056	5493	17.91	0.94	21.84	0.00	154.00	0.00	1.34	1.34	0.42	6763.64	5493.00	1.23	1.23	0.30	egfp	|4|7|12	17.06	0.94	0.01	0.00	0.00
3	1	2	11	egfp	1394		P	1088	341	3472	64	47	26	50	1384	2088	18.32	0.95	10.64	54.00	0.00	2826	52	36	21	42	1142	1684	20.29	0.95	10.64	0.00	54.00	0.00	1.24	1.24	0.31	1932.05	1684.00	1.15	1.15	0.20	egfp	|4|7|12	19.33	0.95	0.01	0.00	0.00
3	1	3	11	egfp	1395		P	1105	338	9963	62	39	15	45	2448	7515	15.76	0.94	19.27	161.00	0.00	7850	49	29	13	40	2052	5798	17.59	0.94	19.27	0.00	161.00	0.00	1.30	1.30	0.37	6898.66	5798.00	1.19	1.19	0.25	egfp	|4|7|12	16.70	0.94	0.01	0.00	0.00
3	1	4	11	fad6	1396		P	1125	340	4819	86	46	25	50	1403	3416	29.05	0.97	11.37	56.00	0.00	4130	74	36	21	42	1179	2951	35.19	0.97	11.37	0.00	56.00	0.00	1.16	1.16	0.21	3151.22	2951.00	1.07	1.07	0.09	fad6	|4|7|16	32.27	0.97	0.00	0.00	0.00
3	1	5	11	fad6	1397		P	1143	339	6827	75	45	23	51	2063	4764	22.07	0.95	16.81	91.00	0.00	5364	59	35	19	40	1711	3653	22.11	0.95	16.81	0.00	91.00	0.00	1.30	1.30	0.38	4385.68	3653.00	1.20	1.20	0.26	fad6	|4|7|16	22.09	0.95	0.01	0.00	0.00
3	1	6	11	fad6	1398		P	1163	336	22218	162	47	19	50	2605	19613	34.64	0.97	19.78	137.00	0.00	44408	324	40	16	42	2258	42150	67.17	0.99	19.78	0.00	137.00	0.00	0.47	-2.15	-1.10	17897.57	42150.00	0.42	-2.36	-1.24	fad6	|4|7|16	53.44	0.98	0.01	0.00	0.00
3	1	7	11	fad6 1:2	1399	GS,	M	1176	336	52321	1539	56	30	57	1031	51290	562.30	1.00	5.53	34.00	0.00	197502	5809	60	28	47	963	196539	1103.57	1.00	5.53	0.00	34.00	0.00	0.26	-3.83	-1.94	46525.54	196539.00	0.24	-4.22	-2.08	fad6 1:2	|4|7|20	875.80	1.00	0.00	0.00	0.00
3	1	8	11	fad6 1:2	1400	GS,	M	1193	336	31838	624	65	32	62	1624	30214	152.66	0.99	5.64	51.00	0.00	69370	1360	63	29	49	1471	67899	264.10	1.00	5.64	0.00	51.00	0.00	0.44	-2.25	-1.17	27497.52	67899.00	0.40	-2.47	-1.30	fad6 1:2	|4|7|20	215.70	0.99	0.00	0.00	0.00
3	1	9	11	fad6 1:2	1401	GS,	M	1213	336	5835	389	67	35	61	521	5314	83.75	0.99	2.66	15.00	0.00	31551	2103	69	34	56	504	31047	326.90	1.00	2.66	0.00	15.00	0.00	0.17	-5.84	-2.55	4888.68	31047.00	0.16	-6.35	-2.67	fad6 1:2	|4|7|20	238.62	0.99	0.00	0.00	0.00
3	1	10	11	fad6 1:4	1402	GS,	M	1237	340	0	0	75	38	67	-95	95	0.00	1.00	0.00	0.00	0.00	0	0	104	38	57	-142	142	0.00	1.00	0.00	0.00	0.00	0.00	0.67	-1.50	-0.58	89.77	142.46	0.63	-1.59	-0.67	fad6 1:4	|4|7|24	0.00	0.00	0.00	0.00	0.00
3	1	11	11	fad6 1:4	1403	GS,	M	1248	337	2094	209	72	36	62	356	1738	31.65	0.97	5.46	10.00	0.00	2479	248	90	36	52	361	2118	22.91	0.96	5.46	0.00	10.00	0.00	0.82	-1.22	-0.29	1610.03	2118.00	0.76	-1.32	-0.40	fad6 1:4	|4|7|24	27.63	0.96	0.00	0.00	0.00
3	1	12	11	fad6 1:4	1404	GS,	M	1273	341	2763	64	45	25	49	1080	1683	19.66	0.95	9.58	43.00	0.00	2390	56	36	21	41	923	1467	24.40	0.96	9.58	0.00	43.00	0.00	1.15	1.15	0.20	1559.39	1467.00	1.06	1.06	0.09	fad6 1:4	|4|7|24	22.16	0.95	0.00	0.00	0.00
3	1	13	11	cat	1405		P	1291	340	57580	440	43	19	47	2492	55088	147.88	0.99	19.15	131.00	0.00	84381	644	34	16	39	2071	82310	240.66	1.00	19.15	0.00	131.00	0.00	0.67	-1.49	-0.58	49948.58	82310.00	0.61	-1.65	-0.72	cat	|4|11|4	199.73	0.99	0.00	0.00	0.00
3	1	14	11	cat	1406		P	1310	341	68550	557	42	19	47	2386	66164	202.71	1.00	17.16	123.00	0.00	82512	671	33	16	40	2017	80495	308.04	1.00	17.16	0.00	123.00	0.00	0.82	-1.22	-0.28	59923.07	80495.00	0.74	-1.34	-0.43	cat	|4|11|4	260.75	1.00	0.00	0.00	0.00
3	1	15	11	cat	1407		P	1327	342	68143	550	44	20	51	2472	65671	194.63	0.99	17.94	124.00	0.00	76196	614	32	16	41	2005	74191	314.22	1.00	17.94	0.00	124.00	0.00	0.89	-1.13	-0.18	59479.33	74191.00	0.80	-1.25	-0.32	cat	|4|11|4	261.36	1.00	0.00	0.00	0.00
3	1	16	11	cat 1:2	1408		P	1346	341	23124	154	36	15	43	2306	20818	53.25	0.98	24.30	150.00	0.00	22915	153	32	14	38	2067	20848	44.82	0.98	24.30	0.00	150.00	0.00	1.00	-1.00	-0.00	18990.15	20848.00	0.91	-1.10	-0.13	cat 1:2	|4|11|8	49.22	0.98	0.00	0.00	0.00
3	1	17	11	cat 1:2	1409		P	1365	341	21008	168	41	19	45	2354	18654	56.69	0.98	20.22	125.00	0.00	23576	189	32	16	40	2008	21568	90.35	0.99	20.22	0.00	125.00	0.00	0.86	-1.16	-0.21	17027.75	21568.00	0.79	-1.27	-0.34	cat 1:2	|4|11|8	75.42	0.99	0.00	0.00	0.00
3	1	18	11	cat 1:2	1410		P	1382	342	19097	139	42	18	45	2452	16645	42.29	0.98	24.96	137.00	0.00	22319	163	32	15	38	2064	20255	63.37	0.98	24.96	0.00	137.00	0.00	0.82	-1.22	-0.28	15204.64	20255.00	0.75	-1.33	-0.41	cat 1:2	|4|11|8	53.87	0.98	0.01	0.00	0.00
3	1	19	11	cat 1:4	1411		P	1402	341	16145	135	41	19	49	2310	13835	47.45	0.98	19.63	120.00	0.00	18867	157	32	16	40	1959	16908	77.09	0.99	19.63	0.00	120.00	0.00	0.82	-1.22	-0.29	12652.32	16908.00	0.75	-1.34	-0.42	cat 1:4	|4|11|12	64.01	0.98	0.00	0.00	0.00
3	1	20	11	cat 1:4	1412		P	1419	341	15697	102	38	16	46	2431	13266	30.65	0.97	23.47	154.00	0.00	17012	110	30	13	39	2079	14933	44.57	0.98	23.47	0.00	154.00	0.00	0.89	-1.13	-0.17	12135.12	14933.00	0.81	-1.23	-0.30	cat 1:4	|4|11|12	38.25	0.97	0.01	0.00	0.00
3	1	21	11	cat 1:4	1413		P	1438	342	15888	113	40	17	45	2427	13461	34.71	0.97	23.65	140.00	0.00	19815	142	32	15	40	2090	17725	64.46	0.98	23.65	0.00	140.00	0.00	0.76	-1.32	-0.40	12312.38	17725.00	0.69	-1.44	-0.53	cat 1:4	|4|11|12	51.77	0.98	0.01	0.00	0.00
3	1	22	11	firluc	1414		P	1456	342	26324	212	44	20	51	2463	23861	71.05	0.99	18.32	124.00	0.00	42974	347	35	17	41	2083	40891	147.79	0.99	18.32	0.00	124.00	0.00	0.58	-1.71	-0.78	21747.54	40891.00	0.53	-1.88	-0.91	firluc	|4|11|16	115.95	0.99	0.00	0.00	0.00
3	1	23	11	firluc	1415		P	1475	342	28007	228	41	19	47	2312	25695	83.79	0.99	17.53	123.00	0.00	42405	345	37	17	43	2125	40280	128.44	0.99	17.53	0.00	123.00	0.00	0.64	-1.57	-0.65	23408.34	40280.00	0.58	-1.72	-0.78	firluc	|4|11|16	108.44	0.99	0.00	0.00	0.00
3	1	24	11	firluc	1416		P	1493	342	34530	276	43	19	49	2431	32099	95.39	0.99	16.85	125.00	0.00	44613	357	33	16	41	2052	42561	173.77	0.99	16.85	0.00	125.00	0.00	0.75	-1.33	-0.41	29202.07	42561.00	0.69	-1.46	-0.54	firluc	|4|11|16	140.17	0.99	0.00	0.00	0.00
3	1	1	12	firluc 1:2	1417		P	1068	358	22386	142	41	16	50	2554	19832	40.48	0.98	24.08	158.00	0.00	26148	165	28	13	38	2010	24138	78.87	0.99	24.08	0.00	158.00	0.00	0.82	-1.22	-0.28	18096.17	24138.00	0.75	-1.33	-0.42	firluc 1:2	|4|11|20	62.68	0.98	0.01	0.00	0.00
3	1	2	12	firluc 1:2	1418		P	1087	358	19475	165	42	20	48	2331	17144	58.49	0.98	18.10	118.00	0.00	23291	197	33	17	41	1974	21317	95.55	0.99	18.10	0.00	118.00	0.00	0.80	-1.24	-0.31	15657.59	21317.00	0.73	-1.36	-0.45	firluc 1:2	|4|11|20	79.22	0.99	0.00	0.00	0.00
3	1	3	12	firluc 1:2	1419		P	1106	358	22332	183	43	20	49	2394	19938	58.15	0.98	18.24	122.00	0.00	25337	208	34	16	39	2007	23330	83.90	0.99	18.24	0.00	122.00	0.00	0.85	-1.17	-0.23	18192.29	23330.00	0.78	-1.28	-0.36	firluc 1:2	|4|11|20	72.18	0.99	0.00	0.00	0.00
3	1	4	12	firluc 1:4	1420		P	1125	357	17357	146	43	20	50	2377	14980	47.90	0.98	17.76	119.00	0.00	20530	173	33	17	40	1970	18560	86.10	0.99	17.76	0.00	119.00	0.00	0.81	-1.24	-0.31	13692.68	18560.00	0.74	-1.36	-0.44	firluc 1:4	|4|11|24	69.67	0.98	0.00	0.00	0.00
3	1	5	12	firluc 1:4	1421		P	1142	358	18525	149	45	20	51	2507	16018	45.03	0.98	17.57	124.00	0.00	18766	151	34	17	40	2054	16712	60.70	0.98	17.57	0.00	124.00	0.00	0.96	-1.04	-0.06	14635.39	16712.00	0.88	-1.14	-0.19	firluc 1:4	|4|11|24	53.44	0.98	0.00	0.00	0.00
3	1	6	12	firluc 1:4	1422		P	1162	357	19133	140	41	18	45	2441	16692	44.04	0.98	21.05	137.00	0.00	20121	147	32	15	41	2109	18012	64.62	0.98	21.05	0.00	137.00	0.00	0.93	-1.08	-0.11	15247.31	18012.00	0.85	-1.18	-0.24	firluc 1:4	|4|11|24	55.30	0.98	0.00	0.00	0.00
3	1	7	12	6i	1423		P	1181	357	29169	307	51	24	55	2295	26874	96.50	0.99	17.82	95.00	0.00	45659	481	47	22	46	2086	43573	131.32	0.99	17.82	0.00	95.00	0.00	0.62	-1.62	-0.70	24475.60	43573.00	0.56	-1.78	-0.83	6i	|4|15|4	115.23	0.99	0.00	0.00	0.00
3	1	8	12	6i	1424		P	1197	358	39732	432	54	26	57	2356	37376	128.94	0.99	14.89	92.00	0.00	56170	611	71	25	50	2334	53836	51.96	0.98	14.89	0.00	92.00	0.00	0.69	-1.44	-0.53	33970.71	53836.00	0.63	-1.58	-0.66	6i	|4|15|4	98.30	0.99	0.00	0.00	0.00
3	1	9	12	6i	1425	GS,	M	1217	358	13031	233	65	32	66	1804	11227	56.27	0.98	9.27	56.00	0.00	15720	281	66	30	57	1659	14061	29.66	0.97	9.27	0.00	56.00	0.00	0.80	-1.25	-0.32	10280.58	14061.00	0.73	-1.37	-0.45	6i	|4|15|4	44.98	0.97	0.00	0.00	0.00
3	1	10	12	6i 1:2	1426		P	1232	355	31602	232	53	21	58	2905	28697	56.33	0.98	12.57	136.00	0.00	53420	393	49	20	51	2668	50752	80.66	0.99	12.57	0.00	136.00	0.00	0.57	-1.77	-0.82	26125.26	50752.00	0.51	-1.94	-0.96	6i 1:2	|4|15|8	69.57	0.98	0.00	0.00	0.00
3	1	11	12	6i 1:2	1427		P	1254	358	9577	131	64	29	58	2139	7438	24.21	0.96	12.98	73.00	0.00	11285	155	65	27	50	1988	9297	18.63	0.95	12.98	0.00	73.00	0.00	0.80	-1.25	-0.32	6828.42	9297.00	0.73	-1.36	-0.45	6i 1:2	|4|15|8	21.60	0.95	0.01	0.00	0.00
3	1	12	12	6i 1:2	1428		P	1270	360	22232	163	43	19	49	2517	19715	49.49	0.98	11.86	136.00	0.00	55145	405	37	17	44	2311	52834	161.30	0.99	11.86	0.00	136.00	0.00	0.37	-2.68	-1.42	17990.07	52834.00	0.34	-2.94	-1.55	6i 1:2	|4|15|8	119.30	0.99	0.00	0.00	0.00
3	1	13	12	6i 1:4	1429		P	1290	358	8075	61	40	18	45	2359	5716	17.11	0.94	19.06	132.00	0.00	6695	51	32	16	39	2063	4632	17.99	0.94	19.06	0.00	132.00	0.00	1.23	1.23	0.30	5256.13	4632.00	1.13	1.13	0.18	6i 1:4	|4|15|12	17.56	0.94	0.01	0.00	0.00
3	1	14	12	6i 1:4	1430	SNR2,	M	1309	358	5563	60	46	23	50	2098	3465	14.97	0.93	15.89	92.00	0.00	5080	55	41	19	40	1779	3301	8.96	0.89	15.89	0.00	92.00	0.00	1.05	1.05	0.07	3196.14	3301.00	0.97	-1.03	-0.05	6i 1:4	|4|15|12	12.34	0.91	0.01	0.00	0.00
3	1	15	12	6i 1:4	1431		P	1327	360	5062	71	45	24	51	1708	3354	21.41	0.95	11.59	71.00	0.00	5535	78	34	20	40	1398	4137	38.38	0.97	11.59	0.00	71.00	0.00	0.81	-1.23	-0.30	3094.38	4137.00	0.75	-1.34	-0.42	6i 1:4	|4|15|12	31.08	0.96	0.01	0.00	0.00
3	1	16	12	ecfp	1432		P	1345	361	2660	59	47	26	49	1159	1501	15.51	0.94	10.85	45.00	0.00	2239	50	37	21	41	958	1281	12.88	0.92	10.85	0.00	45.00	0.00	1.17	1.17	0.23	1391.74	1281.00	1.09	1.09	0.12	ecfp	|4|15|16	14.26	0.93	0.01	0.00	0.00
3	1	17	12	ecfp	1433	GS,	M	1364	355	1493	57	47	27	50	702	791	15.07	0.93	4.49	26.00	0.00	1376	53	38	23	42	586	790	15.18	0.93	4.49	0.00	26.00	0.00	1.00	1.00	0.00	736.35	790.00	0.93	-1.07	-0.10	ecfp	|4|15|16	15.13	0.93	0.00	0.00	0.00
3	1	18	12	ecfp	1434	GS,	M	1381	361	1436	62	48	28	53	640	796	17.50	0.94	4.08	23.00	0.00	1307	57	38	23	42	531	776	20.92	0.95	4.08	0.00	23.00	0.00	1.03	1.03	0.04	740.97	776.00	0.95	-1.05	-0.07	ecfp	|4|15|16	19.28	0.95	0.00	0.00	0.00
3	1	19	12	redfp	1435		P	1402	359	5587	76	43	23	47	1688	3899	24.47	0.96	13.68	74.00	0.00	4282	58	35	20	41	1456	2826	21.12	0.95	13.68	0.00	74.00	0.00	1.38	1.38	0.46	3593.83	2826.00	1.27	1.27	0.35	redfp	|4|15|20	22.85	0.96	0.01	0.00	0.00
3	1	20	12	redfp	1436		P	1418	361	4557	79	46	25	51	1447	3110	25.09	0.96	10.89	58.00	0.00	3799	66	38	21	42	1243	2556	18.85	0.95	10.89	0.00	58.00	0.00	1.22	1.22	0.28	2870.61	2556.00	1.12	1.12	0.17	redfp	|4|15|20	22.19	0.95	0.00	0.00	0.00
3	1	21	12	redfp	1437		P	1435	360	8089	76	45	22	51	2309	5780	20.99	0.95	15.01	107.00	0.00	6977	65	38	18	42	1973	5004	16.12	0.94	15.01	0.00	107.00	0.00	1.16	1.16	0.21	5314.61	5004.00	1.06	1.06	0.09	redfp	|4|15|20	18.71	0.94	0.01	0.00	0.00
3	1	22	12	renluc	1438	GS,	M	1456	356	2128	59	48	27	53	981	1147	15.87	0.94	5.11	36.00	0.00	1929	54	38	23	42	813	1116	18.21	0.95	5.11	0.00	36.00	0.00	1.03	1.03	0.04	1065.29	1116.00	0.95	-1.05	-0.07	renluc	|4|15|24	17.08	0.94	0.00	0.00	0.00
3	1	23	12	renluc	1439	GS,	M	1471	356	2336	58	48	27	53	1067	1269	15.56	0.94	4.80	40.00	0.00	2180	55	38	22	43	897	1283	21.00	0.95	4.80	0.00	40.00	0.00	0.99	-1.01	-0.02	1177.86	1283.00	0.92	-1.09	-0.12	renluc	|4|15|24	18.48	0.94	0.00	0.00	0.00
3	1	24	12	renluc	1440		P	1494	359	5338	61	46	23	50	2022	3316	15.11	0.93	13.73	88.00	0.00	4889	56	38	19	41	1709	3180	13.95	0.93	13.73	0.00	88.00	0.00	1.04	1.04	0.06	3059.54	3180.00	0.96	-1.04	-0.06	renluc	|4|15|24	14.54	0.93	0.01	0.00	0.00
3	1	1	13	empty/empty/	1441	GS,	M	1064	374	0	0	48	29	51	-329	329	0.00	1.00	0.00	0.00	0.00	0	0	37	24	42	-342	342	0.00	1.00	0.00	0.00	0.00	0.00	0.96	-1.04	-0.06	308.09	342.04	0.90	-1.11	-0.15	empty/empty/	|5|3|4	0.00	0.00	0.00	0.00	0.00
3	1	2	13	empty/empty/	1442		P	1087	374	8177	61	42	18	48	2467	5710	15.45	0.94	16.88	134.00	0.00	7263	54	32	15	39	2039	5224	19.44	0.95	16.88	0.00	134.00	0.00	1.09	1.09	0.13	5250.64	5224.00	1.01	1.01	0.01	empty/empty/	|5|3|4	17.56	0.94	0.01	0.00	0.00
3	1	3	13	empty/empty/	1443	GS,	M	1102	377	2944	67	50	28	55	1221	1723	17.61	0.94	9.93	44.00	0.00	2304	52	39	22	42	960	1344	9.62	0.90	9.93	0.00	44.00	0.00	1.28	1.28	0.36	1596.22	1344.00	1.19	1.19	0.25	empty/empty/	|5|3|4	14.19	0.92	0.01	0.00	0.00
3	1	4	13	empty/empty/	1444	GS,	M	1122	375	1580	61	47	27	51	703	877	17.39	0.94	2.71	26.00	0.00	1314	51	37	23	41	587	727	20.03	0.95	2.71	0.00	26.00	0.00	1.21	1.21	0.27	815.88	727.00	1.12	1.12	0.17	empty/empty/	|5|3|8	18.75	0.95	0.00	0.00	0.00
3	1	5	13	empty/empty/	1445	GS,	M	1143	376	1816	57	50	28	53	891	925	13.17	0.92	5.89	32.00	0.00	1763	55	37	22	42	708	1055	18.26	0.95	5.89	0.00	32.00	0.00	0.88	-1.14	-0.19	860.25	1055.00	0.82	-1.23	-0.29	empty/empty/	|5|3|8	15.92	0.93	0.00	0.00	0.00
3	1	6	13	empty/empty/	1446	GS,	M	1163	373	2904	57	47	26	52	1315	1589	14.44	0.93	8.78	51.00	0.00	3000	59	37	21	41	1085	1915	22.17	0.95	8.78	0.00	51.00	0.00	0.83	-1.21	-0.27	1472.82	1915.00	0.77	-1.30	-0.38	empty/empty/	|5|3|8	18.71	0.94	0.01	0.00	0.00
3	1	7	13	sfrs3/830/ok	1447		P	1179	377	59900	475	48	20	50	2551	57349	121.44	0.99	17.64	126.00	0.00	42162	335	36	17	42	2156	40006	135.20	0.99	17.64	0.00	126.00	0.00	1.43	1.43	0.52	51985.66	40006.00	1.30	1.30	0.38	sfrs3/830/ok	|5|3|12	128.50	0.99	0.00	0.00	0.00
3	1	8	13	sfrs3/830/ok	1448	SNR1,	M	1199	376	83149	660	66	25	63	3121	80028	112.83	0.99	19.14	126.00	0.00	62747	498	59	22	49	2790	59957	77.37	0.99	19.14	0.00	126.00	0.00	1.33	1.33	0.42	72393.80	59957.00	1.21	1.21	0.27	sfrs3/830/ok	|5|3|12	96.74	0.99	0.00	0.00	0.00
3	1	9	13	sfrs3/830/ok	1449	SNR2,	M	1215	377	83322	604	56	22	61	3030	80292	137.80	0.99	18.19	138.00	0.00	76157	552	85	23	56	3180	72977	24.03	0.96	18.19	0.00	138.00	0.00	1.10	1.10	0.14	72631.13	72977.00	1.00	-1.00	-0.01	sfrs3/830/ok	|5|3|12	98.91	0.97	0.00	0.00	0.00
3	1	10	13	slc25a11/645/ok	1450	SNR2,	M	1235	377	97053	783	56	23	59	2879	94174	193.67	0.99	18.69	124.00	0.00	95475	770	52	22	53	2694	92781	196.91	0.99	18.69	0.00	124.00	0.00	1.02	1.02	0.02	85104.34	92781.00	0.92	-1.09	-0.12	slc25a11/645/ok	|5|3|16	195.30	0.99	0.00	0.00	0.00
3	1	11	13	slc25a11/645/ok	1451	SNR2,	M	1252	378	97471	833	64	25	59	2873	94598	127.48	0.99	16.72	117.00	0.00	101862	871	60	23	52	2649	99213	123.71	0.99	16.72	0.00	117.00	0.00	0.95	-1.05	-0.07	85485.12	99213.00	0.86	-1.16	-0.21	slc25a11/645/ok	|5|3|16	125.61	0.99	0.00	0.00	0.00
3	1	12	13	slc25a11/645/ok	1452		P	1272	377	127516	911	48	19	53	2720	124796	257.08	1.00	17.24	140.00	0.00	115212	823	52	19	46	2640	112572	148.07	0.99	17.24	0.00	140.00	0.00	1.11	1.11	0.15	112580.30	112572.00	1.00	1.00	0.00	slc25a11/645/ok	|5|3|16	209.78	0.99	0.00	0.00	0.00
3	1	13	13	2210018m11rik/632/ok	1453		P	1289	377	12278	104	42	20	48	2322	9956	33.87	0.97	18.31	118.00	0.00	11839	100	34	17	38	1958	9881	32.27	0.97	18.31	0.00	118.00	0.00	1.01	1.01	0.01	9123.53	9881.00	0.92	-1.08	-0.12	2210018m11rik/632/ok	|5|3|20	33.08	0.97	0.01	0.00	0.00
3	1	14	13	2210018m11rik/632/ok	1454		P	1309	378	15385	101	39	16	44	2427	12958	30.26	0.97	21.73	152.00	0.00	14395	95	30	14	39	2066	12329	41.04	0.98	21.73	0.00	152.00	0.00	1.05	1.05	0.07	11855.10	12329.00	0.96	-1.04	-0.06	2210018m11rik/632/ok	|5|3|20	36.05	0.97	0.01	0.00	0.00
3	1	15	13	2210018m11rik/632/ok	1455	SNR2,	M	1327	378	15776	103	39	16	42	2411	13365	28.89	0.97	26.67	153.00	0.00	14125	92	38	14	38	2082	12043	9.22	0.89	26.67	0.00	153.00	0.00	1.11	1.11	0.15	12225.12	12043.00	1.02	1.02	0.02	2210018m11rik/632/ok	|5|3|20	21.44	0.92	0.01	0.00	0.00
3	1	16	13	peg12/802/ok	1456		P	1346	377	14891	110	41	18	46	2428	12463	34.16	0.97	19.47	135.00	0.00	13230	98	32	15	40	2068	11162	41.05	0.98	19.47	0.00	135.00	0.00	1.12	1.12	0.16	11404.99	11162.00	1.02	1.02	0.03	peg12/802/ok	|5|3|24	37.76	0.97	0.01	0.00	0.00
3	1	17	13	peg12/802/ok	1457		P	1364	378	15705	120	42	19	47	2438	13267	36.93	0.97	19.31	131.00	0.00	14285	109	33	16	39	2058	12227	42.78	0.98	19.31	0.00	131.00	0.00	1.09	1.09	0.12	12136.03	12227.00	0.99	-1.01	-0.01	peg12/802/ok	|5|3|24	39.96	0.97	0.01	0.00	0.00
3	1	18	13	peg12/802/ok	1458		P	1383	377	15414	116	41	18	44	2398	13016	35.33	0.97	18.85	133.00	0.00	14417	108	31	15	38	2002	12415	50.49	0.98	18.85	0.00	133.00	0.00	1.05	1.05	0.07	11907.84	12415.00	0.96	-1.04	-0.06	peg12/802/ok	|5|3|24	43.57	0.98	0.01	0.00	0.00
3	1	19	13	empty/empty/	1459	GS,	M	1401	378	3265	60	47	26	52	1396	1869	16.10	0.94	5.97	54.00	0.00	3360	62	35	21	41	1120	2240	28.10	0.96	5.97	0.00	54.00	0.00	0.83	-1.20	-0.26	1730.60	2240.00	0.77	-1.29	-0.37	empty/empty/	|5|7|4	22.90	0.95	0.00	0.00	0.00
3	1	20	13	empty/empty/	1460	GS,	M	1420	375	0	0	48	29	51	-174	174	0.00	1.00	0.00	0.00	0.00	0	0	41	25	43	-120	120	0.00	1.00	0.00	0.00	0.00	0.00	1.46	1.46	0.54	163.66	119.57	1.37	1.37	0.45	empty/empty/	|5|7|4	0.00	0.00	0.00	0.00	0.00
3	1	21	13	empty/empty/	1461	GS,	M	1440	377	1769	61	46	27	49	770	999	17.64	0.94	3.07	29.00	0.00	1568	54	38	23	42	654	914	18.98	0.95	3.07	0.00	29.00	0.00	1.09	1.09	0.13	928.63	914.00	1.02	1.02	0.02	empty/empty/	|5|7|4	18.32	0.95	0.00	0.00	0.00
3	1	22	13	psmc4/825/ok	1462		P	1455	379	21162	157	41	18	46	2437	18725	50.86	0.98	20.98	135.00	0.00	21931	162	32	15	40	2090	19841	75.21	0.99	20.98	0.00	135.00	0.00	0.94	-1.06	-0.08	17092.15	19841.00	0.86	-1.16	-0.22	psmc4/825/ok	|5|7|8	64.20	0.98	0.00	0.00	0.00
3	1	23	13	psmc4/825/ok	1463		P	1474	379	22773	169	41	18	48	2427	20346	55.93	0.98	24.79	135.00	0.00	23529	174	33	16	41	2106	21423	78.08	0.99	24.79	0.00	135.00	0.00	0.95	-1.05	-0.07	18562.23	21423.00	0.87	-1.15	-0.21	psmc4/825/ok	|5|7|8	67.92	0.98	0.00	0.00	0.00
3	1	24	13	psmc4/825/ok	1464		P	1492	379	23883	177	42	18	47	2465	21418	57.03	0.98	17.66	135.00	0.00	23514	174	33	16	41	2134	21380	77.21	0.99	17.66	0.00	135.00	0.00	1.00	1.00	0.00	19534.02	21380.00	0.91	-1.09	-0.13	psmc4/825/ok	|5|7|8	67.87	0.98	0.00	0.00	0.00
3	1	1	14	psap/828/ok	1465		P	1068	394	123762	741	41	15	50	2546	121216	221.58	1.00	15.99	167.00	0.00	104500	626	27	12	37	1994	102506	304.35	1.00	15.99	0.00	167.00	0.00	1.18	1.18	0.24	109370.49	102506.00	1.07	1.07	0.09	psap/828/ok	|5|7|12	266.20	1.00	0.00	0.00	0.00
3	1	2	14	psap/828/ok	1466		P	1086	395	114751	695	37	15	47	2401	112350	231.91	1.00	18.56	165.00	0.00	111013	673	28	12	37	2014	108999	296.85	1.00	18.56	0.00	165.00	0.00	1.03	1.03	0.04	101418.70	108999.00	0.93	-1.07	-0.10	psap/828/ok	|5|7|12	266.37	1.00	0.00	0.00	0.00
3	1	3	14	psap/828/ok	1467		P	1104	395	137177	771	37	13	47	2367	134810	234.13	1.00	14.87	178.00	0.00	116084	652	26	11	37	1929	114155	304.83	1.00	14.87	0.00	178.00	0.00	1.18	1.18	0.24	121555.83	114155.00	1.06	1.06	0.09	psap/828/ok	|5|7|12	271.79	1.00	0.00	0.00	0.00
3	1	4	14	mgst1/633/ok	1468		P	1123	395	29289	219	42	19	50	2485	26804	71.41	0.99	20.15	134.00	0.00	33330	249	33	16	41	2102	31228	115.54	0.99	20.15	0.00	134.00	0.00	0.86	-1.17	-0.22	24412.24	31228.00	0.78	-1.28	-0.36	mgst1/633/ok	|5|7|16	96.04	0.99	0.00	0.00	0.00
3	1	5	14	mgst1/633/ok	1469		P	1142	395	32402	194	39	15	46	2473	29929	57.30	0.98	19.20	167.00	0.00	36479	218	28	12	38	2031	34448	98.40	0.99	19.20	0.00	167.00	0.00	0.87	-1.15	-0.20	27239.74	34448.00	0.79	-1.26	-0.34	mgst1/633/ok	|5|7|16	80.52	0.99	0.00	0.00	0.00
3	1	6	14	mgst1/633/ok	1470		P	1160	396	34722	273	45	20	51	2549	32173	87.66	0.99	18.80	127.00	0.00	35255	278	34	16	42	2088	33167	118.56	0.99	18.80	0.00	127.00	0.00	0.97	-1.03	-0.04	29268.97	33167.00	0.88	-1.13	-0.18	mgst1/633/ok	|5|7|16	104.26	0.99	0.00	0.00	0.00
3	1	7	14	prkdc/624/ok	1471		P	1178	396	15363	125	41	19	46	2342	13021	41.83	0.98	18.50	123.00	0.00	14123	115	33	16	41	2022	12101	53.60	0.98	18.50	0.00	123.00	0.00	1.08	1.08	0.11	11912.38	12101.00	0.98	-1.02	-0.02	prkdc/624/ok	|5|7|20	48.08	0.98	0.00	0.00	0.00
3	1	8	14	prkdc/624/ok	1472		P	1198	395	23105	160	48	19	51	2732	20373	37.97	0.97	22.46	144.00	0.00	28214	196	41	16	43	2364	25850	41.17	0.98	22.46	0.00	144.00	0.00	0.79	-1.27	-0.34	18586.71	25850.00	0.72	-1.39	-0.48	prkdc/624/ok	|5|7|20	39.60	0.97	0.01	0.00	0.00
3	1	9	14	prkdc/624/ok	1473	SNR1,	M	1215	396	19829	211	71	28	63	2669	17160	18.31	0.95	18.81	94.00	0.00	26705	284	56	25	52	2377	24328	67.29	0.99	18.81	0.00	94.00	0.00	0.71	-1.42	-0.50	15672.11	24328.00	0.64	-1.55	-0.63	prkdc/624/ok	|5|7|20	49.31	0.96	0.01	0.00	0.00
3	1	10	14	txnl/799/ok	1474	SNR2,	M	1234	395	15885	227	64	30	61	2073	13812	42.90	0.98	11.22	70.00	0.00	15228	218	76	30	55	2113	13115	22.67	0.96	11.22	0.00	70.00	0.00	1.05	1.05	0.07	12631.41	13115.00	0.96	-1.04	-0.05	txnl/799/ok	|5|7|24	34.31	0.96	0.00	0.00	0.00
3	1	11	14	txnl/799/ok	1475	SNR2,	M	1252	396	19237	181	59	26	60	2709	16528	39.59	0.97	14.43	106.00	0.00	19716	186	104	25	53	2688	17028	5.19	0.81	14.43	0.00	106.00	0.00	0.97	-1.03	-0.04	15098.43	17028.00	0.89	-1.13	-0.17	txnl/799/ok	|5|7|24	28.23	0.86	0.00	0.00	0.00
3	1	12	14	txnl/799/ok	1476	SNR2,	M	1270	395	21919	359	83	36	64	2176	19743	59.26	0.98	12.91	61.00	0.00	42462	696	131	37	55	2257	40205	25.61	0.96	12.91	0.00	61.00	0.00	0.49	-2.04	-1.03	18015.46	40205.00	0.45	-2.23	-1.16	txnl/799/ok	|5|7|24	45.65	0.97	0.00	0.00	0.00
3	1	13	14	empty/empty/	1477	GS,	M	1286	398	0	0	53	31	56	-500	500	0.00	1.00	0.00	0.00	0.00	0	0	55	28	43	-2355	2355	0.00	1.00	0.00	0.00	0.00	0.00	0.21	-4.71	-2.24	466.57	2355.05	0.20	-5.05	-2.34	empty/empty/	|5|11|4	0.00	0.00	0.00	0.00	0.00
3	1	14	14	empty/empty/	1478	GS,	M	1307	394	728	61	49	28	50	340	388	16.58	0.94	6.90	12.00	0.00	695	58	37	23	42	279	416	25.80	0.96	6.90	0.00	12.00	0.00	0.93	-1.07	-0.10	362.79	416.00	0.87	-1.15	-0.20	empty/empty/	|5|11|4	21.68	0.95	0.00	0.00	0.00
3	1	15	14	empty/empty/	1479	GS,	M	1326	396	0	0	50	30	54	-35	35	0.00	1.00	0.00	0.00	0.00	0	0	40	25	42	-24	24	0.00	1.00	0.00	0.00	0.00	0.00	1.45	1.45	0.54	33.31	24.19	1.38	1.38	0.46	empty/empty/	|5|11|4	0.00	0.00	0.00	0.00	0.00
3	1	16	14	capn1/610/ok	1480		P	1344	397	61987	496	41	19	46	2332	59655	188.27	0.99	18.73	125.00	0.00	53586	429	32	16	40	2008	51578	224.42	1.00	18.73	0.00	125.00	0.00	1.16	1.16	0.21	54062.77	51578.00	1.05	1.05	0.07	capn1/610/ok	|5|11|8	207.14	1.00	0.00	0.00	0.00
3	1	17	14	capn1/610/ok	1481		P	1363	397	68361	514	42	19	46	2463	65898	176.76	0.99	20.52	133.00	0.00	56883	428	33	16	39	2075	54808	172.66	0.99	20.52	0.00	133.00	0.00	1.20	1.20	0.27	59683.65	54808.00	1.09	1.09	0.12	capn1/610/ok	|5|11|8	174.72	0.99	0.00	0.00	0.00
3	1	18	14	capn1/610/ok	1482		P	1381	397	57464	386	40	17	48	2483	54981	126.21	0.99	22.93	149.00	0.00	50826	341	30	14	39	2068	48758	164.04	0.99	22.93	0.00	149.00	0.00	1.13	1.13	0.17	49852.16	48758.00	1.02	1.02	0.03	capn1/610/ok	|5|11|8	146.35	0.99	0.00	0.00	0.00
3	1	19	14	prkdc/623/ok	1483		P	1400	397	12379	101	42	19	49	2361	10018	30.80	0.97	17.98	123.00	0.00	11466	93	32	16	39	1998	9468	41.86	0.98	17.98	0.00	123.00	0.00	1.06	1.06	0.08	9179.99	9468.00	0.97	-1.03	-0.04	prkdc/623/ok	|5|11|12	36.75	0.97	0.01	0.00	0.00
3	1	20	14	prkdc/623/ok	1484	SNR1,	M	1418	398	12646	100	53	20	48	2509	10137	8.94	0.89	17.26	127.00	0.00	12159	96	38	17	41	2120	10039	20.97	0.95	17.26	0.00	127.00	0.00	1.01	1.01	0.01	9288.35	10039.00	0.93	-1.08	-0.11	prkdc/623/ok	|5|11|12	16.12	0.91	0.02	0.00	0.00
3	1	21	14	prkdc/623/ok	1485		P	1437	398	13554	93	40	17	47	2459	11095	27.02	0.96	21.04	146.00	0.00	13842	95	32	15	40	2134	11708	37.20	0.97	21.04	0.00	146.00	0.00	0.95	-1.06	-0.08	10160.45	11708.00	0.87	-1.15	-0.20	prkdc/623/ok	|5|11|12	32.51	0.97	0.01	0.00	0.00
3	1	22	14	cct7/613/ok	1486		P	1455	398	54405	363	41	17	46	2524	51881	113.91	0.99	23.56	150.00	0.00	51514	343	33	14	40	2160	49354	139.36	0.99	23.56	0.00	150.00	0.00	1.05	1.05	0.07	47058.29	49354.00	0.95	-1.05	-0.07	cct7/613/ok	|5|11|16	127.28	0.99	0.00	0.00	0.00
3	1	23	14	cct7/613/ok	1487		P	1474	398	49639	352	43	18	51	2551	47088	112.66	0.99	19.42	141.00	0.00	51929	368	31	15	39	2076	49853	176.07	0.99	19.42	0.00	141.00	0.00	0.94	-1.06	-0.08	42736.54	49853.00	0.86	-1.17	-0.22	cct7/613/ok	|5|11|16	147.80	0.99	0.00	0.00	0.00
3	1	24	14	cct7/613/ok	1488		P	1493	398	60195	427	43	18	51	2556	57639	141.11	0.99	18.90	141.00	0.00	56126	398	35	15	41	2170	53956	135.96	0.99	18.90	0.00	141.00	0.00	1.07	1.07	0.10	52246.90	53956.00	0.97	-1.03	-0.05	cct7/613/ok	|5|11|16	138.56	0.99	0.00	0.00	0.00
3	1	1	15	empty/empty/	1489	SNR2,	M	1064	411	5985	60	47	23	52	2266	3719	12.44	0.92	11.96	100.00	0.00	4795	48	37	18	40	1788	3007	6.62	0.85	11.96	0.00	100.00	0.00	1.24	1.24	0.31	3428.93	3007.00	1.14	1.14	0.19	empty/empty/	|5|11|20	9.96	0.88	0.01	0.00	0.00
3	1	2	15	empty/empty/	1490	GS,	M	1082	411	0	0	51	30	54	-448	448	0.00	1.00	0.00	0.00	0.00	0	0	41	24	43	-682	682	0.00	1.00	0.00	0.00	0.00	0.00	0.66	-1.52	-0.60	418.84	681.76	0.61	-1.63	-0.70	empty/empty/	|5|11|20	0.00	0.00	0.00	0.00	0.00
3	1	3	15	empty/empty/	1491		P	1106	411	4325	55	46	24	53	1870	2455	13.59	0.93	15.18	78.00	0.00	3651	47	33	19	39	1474	2177	19.25	0.95	15.18	0.00	78.00	0.00	1.13	1.13	0.17	2269.36	2177.00	1.04	1.04	0.06	empty/empty/	|5|11|20	16.66	0.94	0.01	0.00	0.00
3	1	4	15	hs peroxiredoxin 4/795/ok	1492		P	1123	414	38157	353	44	21	50	2295	35862	129.73	0.99	15.89	108.00	0.00	19341	179	33	17	40	1860	17481	96.58	0.99	15.89	0.00	108.00	0.00	2.05	2.05	1.04	32603.02	17481.00	1.87	1.87	0.90	hs peroxiredoxin 4/795/ok	|5|11|24	114.36	0.99	0.00	0.00	0.00
3	1	5	15	hs peroxiredoxin 4/795/ok	1493		P	1142	414	38769	301	43	19	48	2449	36320	101.20	0.99	20.75	129.00	0.00	21426	166	36	16	41	2101	19325	42.73	0.98	20.75	0.00	129.00	0.00	1.88	1.88	0.91	33016.80	19325.00	1.71	1.71	0.77	hs peroxiredoxin 4/795/ok	|5|11|24	77.68	0.98	0.00	0.00	0.00
3	1	6	15	hs peroxiredoxin 4/795/ok	1494		P	1160	414	36213	290	43	19	48	2408	33805	96.51	0.99	17.98	125.00	0.00	18356	147	33	16	41	2050	16306	67.16	0.99	17.98	0.00	125.00	0.00	2.07	2.07	1.05	30744.22	16306.00	1.89	1.89	0.91	hs peroxiredoxin 4/795/ok	|5|11|24	83.14	0.99	0.00	0.00	0.00
3	1	7	15	empty/empty/	1495	GS,	M	1181	411	1296	62	50	29	53	600	696	16.28	0.94	3.79	21.00	0.00	1016	48	36	23	42	478	538	19.66	0.95	3.79	0.00	21.00	0.00	1.29	1.29	0.37	648.42	538.00	1.21	1.21	0.27	empty/empty/	|5|15|4	18.05	0.94	0.00	0.00	0.00
3	1	8	15	empty/empty/	1496		P	1199	414	38646	644	51	26	52	1549	37097	170.28	0.99	11.62	60.00	0.00	91362	1523	38	22	43	1299	90063	888.93	1.00	11.62	0.00	60.00	0.00	0.41	-2.43	-1.28	33718.70	90063.00	0.37	-2.67	-1.42	empty/empty/	|5|15|4	640.00	1.00	0.00	0.00	0.00
3	1	9	15	empty/empty/	1497	GS,	M	1213	412	22316	1395	54	31	55	491	21825	585.06	1.00	1.90	16.00	0.00	56029	3502	143	31	51	500	55529	63.62	0.98	1.90	0.00	16.00	0.00	0.39	-2.54	-1.35	19902.89	55529.00	0.36	-2.79	-1.48	empty/empty/	|5|15|4	416.14	0.99	0.00	0.00	0.00
3	1	10	15	mt2/749/ok	1498	SNR2,	M	1235	411	51261	410	55	23	59	2830	48431	102.11	0.99	13.58	125.00	0.00	85780	686	81	22	52	2768	83012	30.52	0.97	13.58	0.00	125.00	0.00	0.58	-1.71	-0.78	43947.76	83012.00	0.53	-1.89	-0.92	mt2/749/ok	|5|15|8	75.36	0.98	0.00	0.00	0.00
3	1	11	15	mt2/749/ok	1499		P	1254	414	38478	287	49	20	54	2740	35738	79.82	0.99	22.84	134.00	0.00	35047	262	45	19	49	2528	32519	63.52	0.98	22.84	0.00	134.00	0.00	1.10	1.10	0.14	32490.98	32519.00	1.00	-1.00	-0.00	mt2/749/ok	|5|15|8	72.13	0.99	0.00	0.00	0.00
3	1	12	15	mt2/749/ok	1500	SNR2,	M	1267	411	100145	936	65	26	59	2828	97317	175.75	0.99	17.59	107.00	0.00	299859	2802	68	25	52	2692	297167	376.05	1.00	17.59	0.00	107.00	0.00	0.33	-3.05	-1.61	87926.73	297167.00	0.30	-3.38	-1.76	mt2/749/ok	|5|15|8	293.51	1.00	0.00	0.00	0.00
3	1	13	15	ppib/520/ok	1501		P	1290	415	43416	381	49	22	51	2506	40910	109.94	0.99	16.48	114.00	0.00	43084	378	60	20	44	2317	40767	34.74	0.97	16.48	0.00	114.00	0.00	1.00	1.00	0.01	37161.89	40767.00	0.91	-1.10	-0.13	ppib/520/ok	|5|15|12	81.53	0.98	0.00	0.00	0.00
3	1	14	15	ppib/520/ok	1502		P	1309	415	41053	326	42	19	47	2383	38670	116.60	0.99	18.01	126.00	0.00	30336	241	32	16	40	2008	28328	122.29	0.99	18.01	0.00	126.00	0.00	1.37	1.37	0.45	35139.39	28328.00	1.24	1.24	0.31	ppib/520/ok	|5|15|12	119.48	0.99	0.00	0.00	0.00
3	1	15	15	ppib/520/ok	1503		P	1326	415	39927	322	42	19	47	2361	37566	111.75	0.99	18.32	124.00	0.00	29053	234	35	16	39	2040	27013	70.07	0.99	18.32	0.00	124.00	0.00	1.39	1.39	0.48	34142.32	27013.00	1.26	1.26	0.34	ppib/520/ok	|5|15|12	93.27	0.99	0.00	0.00	0.00
3	1	16	15	ltf/568/ok	1504		P	1344	415	15954	128	44	19	48	2407	13547	31.50	0.97	17.98	125.00	0.00	12414	99	33	16	39	1981	10433	34.79	0.97	17.98	0.00	125.00	0.00	1.30	1.30	0.38	12390.55	10433.00	1.19	1.19	0.25	ltf/568/ok	|5|15|16	33.19	0.97	0.01	0.00	0.00
3	1	17	15	ltf/568/ok	1505		P	1363	416	15448	119	41	18	44	2354	13094	37.56	0.97	18.15	130.00	0.00	11931	92	33	16	39	2048	9883	31.57	0.97	18.15	0.00	130.00	0.00	1.32	1.32	0.41	11978.75	9883.00	1.21	1.21	0.28	ltf/568/ok	|5|15|16	34.69	0.97	0.00	0.00	0.00
3	1	18	15	ltf/568/ok	1506		P	1382	416	16481	111	40	17	47	2479	14002	32.70	0.97	19.35	149.00	0.00	12527	84	31	14	39	2107	10420	32.94	0.97	19.35	0.00	149.00	0.00	1.34	1.34	0.43	12804.09	10420.00	1.23	1.23	0.30	ltf/568/ok	|5|15|16	32.82	0.97	0.01	0.00	0.00
3	1	19	15	cox17/701/ok	1507		P	1401	417	20757	167	44	20	48	2448	18309	54.10	0.98	16.48	124.00	0.00	17403	140	35	17	42	2111	15292	53.43	0.98	16.48	0.00	124.00	0.00	1.20	1.20	0.26	16714.76	15292.00	1.09	1.09	0.13	cox17/701/ok	|5|15|20	53.77	0.98	0.00	0.00	0.00
3	1	20	15	cox17/701/ok	1508		P	1418	417	38538	324	42	19	44	2301	36237	116.80	0.99	17.02	119.00	0.00	27428	230	33	17	41	1999	25429	114.06	0.99	17.02	0.00	119.00	0.00	1.43	1.43	0.51	32941.81	25429.00	1.30	1.30	0.37	cox17/701/ok	|5|15|20	115.44	0.99	0.00	0.00	0.00
3	1	21	15	cox17/701/ok	1509		P	1436	417	24536	187	41	18	44	2378	22158	62.38	0.98	18.56	131.00	0.00	18192	139	32	16	40	2059	16133	63.59	0.98	18.56	0.00	131.00	0.00	1.37	1.37	0.46	20204.67	16133.00	1.25	1.25	0.32	cox17/701/ok	|5|15|20	62.99	0.98	0.00	0.00	0.00
3	1	22	15	prdx5/791/ok	1510		P	1455	417	36297	286	43	20	51	2479	33818	97.78	0.99	18.80	127.00	0.00	49298	388	33	16	40	2055	47243	186.17	0.99	18.80	0.00	127.00	0.00	0.72	-1.40	-0.48	30755.97	47243.00	0.65	-1.54	-0.62	prdx5/791/ok	|5|15|24	148.70	0.99	0.00	0.00	0.00
3	1	23	15	prdx5/791/ok	1511		P	1473	417	38545	304	44	19	48	2468	36077	92.51	0.99	18.44	127.00	0.00	54921	432	35	17	41	2121	52800	174.99	0.99	18.44	0.00	127.00	0.00	0.68	-1.46	-0.55	32797.26	52800.00	0.62	-1.61	-0.69	prdx5/791/ok	|5|15|24	139.97	0.99	0.00	0.00	0.00
3	1	24	15	prdx5/791/ok	1512		P	1491	417	47321	356	42	19	51	2483	44838	122.17	0.99	17.60	133.00	0.00	68434	515	34	16	41	2104	66330	221.16	1.00	17.60	0.00	133.00	0.00	0.68	-1.48	-0.56	40706.84	66330.00	0.61	-1.63	-0.70	prdx5/791/ok	|5|15|24	178.66	0.99	0.00	0.00	0.00
3	1	1	16	pdzk1/1317/ok	1513		P	1067	432	25035	193	41	19	49	2415	22620	66.56	0.98	19.66	130.00	0.00	62001	477	32	16	39	2038	59963	238.75	1.00	19.66	0.00	130.00	0.00	0.38	-2.65	-1.41	20623.30	59963.00	0.34	-2.91	-1.54	pdzk1/1317/ok	|6|3|4	175.26	0.99	0.00	0.00	0.00
3	1	2	16	pdzk1/1317/ok	1514		P	1085	433	24848	184	43	19	48	2519	22329	56.22	0.98	19.07	135.00	0.00	62031	459	33	15	41	2088	59943	198.36	0.99	19.07	0.00	135.00	0.00	0.37	-2.68	-1.42	20359.62	59943.00	0.34	-2.94	-1.56	pdzk1/1317/ok	|6|3|4	145.79	0.99	0.00	0.00	0.00
3	1	3	16	pdzk1/1317/ok	1515		P	1104	433	28566	213	41	18	48	2449	26117	72.66	0.99	19.42	134.00	0.00	71737	535	32	15	41	2072	69665	268.77	1.00	19.42	0.00	134.00	0.00	0.37	-2.67	-1.42	23790.38	69665.00	0.34	-2.93	-1.55	pdzk1/1317/ok	|6|3|4	196.87	0.99	0.00	0.00	0.00
3	1	4	16	vdac3/1260/ok	1516		P	1122	432	49111	305	39	15	45	2468	46643	95.31	0.99	18.26	161.00	0.00	39532	246	28	13	38	2026	37506	117.29	0.99	18.26	0.00	161.00	0.00	1.24	1.24	0.31	42335.16	37506.00	1.13	1.13	0.17	vdac3/1260/ok	|6|3|8	106.87	0.99	0.00	0.00	0.00
3	1	5	16	vdac3/1260/ok	1517		P	1141	432	43469	313	42	18	48	2513	40956	104.87	0.99	19.24	139.00	0.00	40427	291	32	15	41	2101	38326	140.07	0.99	19.24	0.00	139.00	0.00	1.07	1.07	0.10	37203.41	38326.00	0.97	-1.03	-0.04	vdac3/1260/ok	|6|3|8	123.73	0.99	0.00	0.00	0.00
3	1	6	16	vdac3/1260/ok	1518		P	1160	433	47614	363	45	19	50	2540	45074	104.07	0.99	18.18	131.00	0.00	39970	305	36	16	42	2150	37820	92.93	0.99	18.18	0.00	131.00	0.00	1.19	1.19	0.25	40919.76	37820.00	1.08	1.08	0.11	vdac3/1260/ok	|6|3|8	98.66	0.99	0.00	0.00	0.00
3	1	7	16	ube2d2/1183/w	1519		P	1178	433	47113	306	38	16	45	2412	44701	104.83	0.99	25.98	154.00	0.00	50416	327	31	14	40	2118	48298	136.34	0.99	25.98	0.00	154.00	0.00	0.93	-1.08	-0.11	40583.23	48298.00	0.84	-1.19	-0.25	ube2d2/1183/w	|6|3|12	121.61	0.99	0.00	0.00	0.00
3	1	8	16	ube2d2/1183/w	1520		P	1194	436	85312	677	45	20	50	2495	82817	223.04	1.00	16.37	126.00	0.00	153495	1218	38	18	45	2265	151230	509.18	1.00	16.37	0.00	126.00	0.00	0.55	-1.83	-0.87	74900.83	151230.00	0.50	-2.02	-1.01	ube2d2/1183/w	|6|3|12	393.07	1.00	0.00	0.00	0.00
3	1	9	16	ube2d2/1183/w	1521		P	1215	433	70765	524	53	21	55	2849	67916	115.74	0.99	16.12	135.00	0.00	70040	519	44	19	46	2503	67537	154.03	0.99	16.12	0.00	135.00	0.00	1.01	1.01	0.01	61499.83	67537.00	0.91	-1.10	-0.14	ube2d2/1183/w	|6|3|12	136.23	0.99	0.00	0.00	0.00
3	1	10	16	atp7a/1143/ok	1522		P	1234	432	40125	302	63	22	59	2976	37149	29.53	0.97	20.76	133.00	0.00	38329	288	60	21	50	2810	35519	35.77	0.97	20.76	0.00	133.00	0.00	1.05	1.05	0.06	33765.67	35519.00	0.95	-1.05	-0.07	atp7a/1143/ok	|6|3|16	32.80	0.97	0.01	0.00	0.00
3	1	11	16	atp7a/1143/ok	1523		P	1252	433	49196	322	49	19	56	2874	46322	81.17	0.99	24.47	153.00	0.00	58319	381	45	17	49	2624	55695	85.16	0.99	24.47	0.00	153.00	0.00	0.83	-1.20	-0.27	42045.61	55695.00	0.75	-1.32	-0.41	atp7a/1143/ok	|6|3|16	83.19	0.99	0.00	0.00	0.00
3	1	12	16	atp7a/1143/ok	1524		P	1269	434	61380	418	46	19	52	2725	58655	118.03	0.99	20.54	147.00	0.00	118835	808	41	17	47	2448	116387	218.65	1.00	20.54	0.00	147.00	0.00	0.50	-1.98	-0.99	53162.09	116387.00	0.46	-2.19	-1.13	atp7a/1143/ok	|6|3|16	175.70	0.99	0.00	0.00	0.00
3	1	13	16	txnrd1/1037/ok	1525		P	1289	433	100208	789	53	22	53	2757	97451	189.41	0.99	18.83	127.00	0.00	84138	663	46	19	45	2436	81702	162.85	0.99	18.83	0.00	127.00	0.00	1.19	1.19	0.25	88047.05	81702.00	1.08	1.08	0.11	txnrd1/1037/ok	|6|3|20	176.63	0.99	0.00	0.00	0.00
3	1	14	16	txnrd1/1037/ok	1526		P	1308	433	82860	609	40	18	46	2420	80440	224.42	1.00	20.81	136.00	0.00	52300	385	32	15	39	2054	50246	183.78	0.99	20.81	0.00	136.00	0.00	1.60	1.60	0.68	72764.18	50246.00	1.45	1.45	0.53	txnrd1/1037/ok	|6|3|20	205.11	1.00	0.00	0.00	0.00
3	1	15	16	txnrd1/1037/ok	1527		P	1327	433	102064	690	98	18	46	2641	99423	16.86	0.94	22.20	148.00	0.00	57580	389	31	14	40	2105	55475	177.54	0.99	22.20	0.00	148.00	0.00	1.79	1.79	0.84	89817.58	55475.00	1.62	1.62	0.70	txnrd1/1037/ok	|6|3|20	126.11	0.96	0.01	0.00	0.00
3	1	16	16	b2m/874/db	1528	SNR2,	M	1345	433	56809	430	42	19	49	2443	54366	147.85	0.99	12.99	132.00	0.00	116289	881	359	18	41	2352	113937	3.85	0.74	12.99	0.00	132.00	0.00	0.48	-2.10	-1.07	49297.97	113937.00	0.43	-2.31	-1.21	b2m/874/db	|6|3|24	104.58	0.82	0.00	0.00	0.00
3	1	17	16	b2m/874/db	1529		P	1363	434	47663	280	38	14	45	2424	45239	84.63	0.99	21.79	170.00	0.00	77178	454	30	12	38	2028	75150	128.39	0.99	21.79	0.00	170.00	0.00	0.60	-1.66	-0.73	41068.62	75150.00	0.55	-1.83	-0.87	b2m/874/db	|6|3|24	108.74	0.99	0.00	0.00	0.00
3	1	18	16	b2m/874/db	1530		P	1383	433	43131	300	40	17	46	2422	40709	100.69	0.99	18.22	144.00	0.00	77382	537	31	15	40	2099	75283	264.96	1.00	18.22	0.00	144.00	0.00	0.54	-1.85	-0.89	36980.43	75283.00	0.49	-2.04	-1.03	b2m/874/db	|6|3|24	200.43	0.99	0.00	0.00	0.00
3	1	19	16	pdzk1/1309/ok	1531		P	1400	433	37940	292	45	20	50	2557	35383	93.24	0.99	17.01	130.00	0.00	95904	738	36	17	42	2161	93743	259.10	1.00	17.01	0.00	130.00	0.00	0.38	-2.65	-1.41	32170.23	93743.00	0.34	-2.91	-1.54	pdzk1/1309/ok	|6|7|4	194.72	0.99	0.00	0.00	0.00
3	1	20	16	pdzk1/1309/ok	1532		P	1419	434	34743	230	41	16	47	2488	32255	70.50	0.99	22.30	151.00	0.00	88294	585	31	14	40	2118	86176	263.81	1.00	22.30	0.00	151.00	0.00	0.37	-2.67	-1.42	29343.11	86176.00	0.34	-2.94	-1.55	pdzk1/1309/ok	|6|7|4	193.09	0.99	0.00	0.00	0.00
3	1	21	16	pdzk1/1309/ok	1533		P	1436	435	31588	249	43	19	49	2436	29152	84.99	0.99	17.67	127.00	0.00	97825	770	37	17	41	2127	95698	217.33	1.00	17.67	0.00	127.00	0.00	0.30	-3.28	-1.71	26536.89	95698.00	0.28	-3.61	-1.85	pdzk1/1309/ok	|6|7|4	165.01	0.99	0.00	0.00	0.00
3	1	22	16	1110012o05rik/1258/ok	1534		P	1454	435	28793	209	41	18	47	2469	26324	68.02	0.99	18.12	138.00	0.00	26605	193	33	15	41	2124	24481	85.33	0.99	18.12	0.00	138.00	0.00	1.08	1.08	0.10	23977.76	24481.00	0.98	-1.02	-0.03	1110012o05rik/1258/ok	|6|7|8	77.16	0.99	0.00	0.00	0.00
3	1	23	16	1110012o05rik/1258/ok	1535		P	1473	435	27937	204	44	19	49	2564	25373	62.89	0.98	19.14	137.00	0.00	27417	200	34	16	40	2141	25276	72.88	0.99	19.14	0.00	137.00	0.00	1.00	1.00	0.01	23116.80	25276.00	0.91	-1.09	-0.13	1110012o05rik/1258/ok	|6|7|8	68.07	0.99	0.00	0.00	0.00
3	1	24	16	1110012o05rik/1258/ok	1536		P	1491	435	29319	220	43	19	48	2489	26830	70.05	0.99	21.55	133.00	0.00	28808	217	34	15	39	2061	26747	53.76	0.98	21.55	0.00	133.00	0.00	1.00	1.00	0.00	24435.78	26747.00	0.91	-1.09	-0.13	1110012o05rik/1258/ok	|6|7|8	62.44	0.98	0.00	0.00	0.00
3	1	1	17	trb1-pending/1181/ok	1537		P	1068	450	34024	272	42	19	48	2411	31613	95.28	0.99	17.60	125.00	0.00	30700	246	36	16	40	2040	28660	53.83	0.98	17.60	0.00	125.00	0.00	1.10	1.10	0.14	28762.65	28660.00	1.00	1.00	0.01	trb1-pending/1181/ok	|6|7|12	77.38	0.98	0.00	0.00	0.00
3	1	2	17	trb1-pending/1181/ok	1538		P	1085	451	34153	202	38	14	45	2429	31724	59.89	0.98	17.27	169.00	0.00	31169	184	28	12	38	2013	29156	79.94	0.99	17.27	0.00	169.00	0.00	1.09	1.09	0.12	28863.02	29156.00	0.99	-1.01	-0.01	trb1-pending/1181/ok	|6|7|12	70.63	0.99	0.00	0.00	0.00
3	1	3	17	trb1-pending/1181/ok	1539		P	1105	451	37001	289	45	20	51	2508	34493	79.86	0.99	19.21	128.00	0.00	35217	275	33	16	41	2074	33143	126.91	0.99	19.21	0.00	128.00	0.00	1.04	1.04	0.06	31366.00	33143.00	0.95	-1.06	-0.08	trb1-pending/1181/ok	|6|7|12	106.03	0.99	0.00	0.00	0.00
3	1	4	17	atp7b/1139/ok	1540		P	1123	450	16583	135	45	20	51	2473	14110	37.74	0.97	18.65	123.00	0.00	15064	122	34	17	40	2063	13001	51.23	0.98	18.65	0.00	123.00	0.00	1.09	1.09	0.12	12902.23	13001.00	0.99	-1.01	-0.01	atp7b/1139/ok	|6|7|16	45.00	0.98	0.00	0.00	0.00
3	1	5	17	atp7b/1139/ok	1541		P	1141	451	18025	120	40	17	48	2483	15542	37.08	0.97	23.68	150.00	0.00	16521	110	31	14	39	2089	14432	41.92	0.98	23.68	0.00	150.00	0.00	1.08	1.08	0.11	14203.13	14432.00	0.98	-1.02	-0.02	atp7b/1139/ok	|6|7|16	39.58	0.97	0.01	0.00	0.00
3	1	6	17	atp7b/1139/ok	1542		P	1160	451	20952	140	41	17	50	2536	18416	41.41	0.98	20.10	150.00	0.00	19576	131	31	14	39	2093	17483	55.04	0.98	20.10	0.00	150.00	0.00	1.05	1.05	0.08	16811.84	17483.00	0.96	-1.04	-0.06	atp7b/1139/ok	|6|7|16	48.70	0.98	0.00	0.00	0.00
3	1	7	17	tyr/1035/ok	1543		P	1179	451	16135	108	42	17	50	2537	13598	30.22	0.97	21.50	149.00	0.00	16321	110	36	15	42	2214	14107	25.41	0.96	21.50	0.00	149.00	0.00	0.96	-1.04	-0.05	12436.91	14107.00	0.88	-1.13	-0.18	tyr/1035/ok	|6|7|20	27.92	0.96	0.01	0.00	0.00
3	1	8	17	tyr/1035/ok	1544	GS,	M	1193	448	53559	505	49	23	52	2398	51161	162.39	0.99	7.36	106.00	0.00	98666	931	41	20	45	2118	96548	375.61	1.00	7.36	0.00	106.00	0.00	0.53	-1.89	-0.92	46409.25	96548.00	0.48	-2.08	-1.06	tyr/1035/ok	|6|7|20	289.36	1.00	0.00	0.00	0.00
3	1	9	17	tyr/1035/ok	1545		P	1217	450	16966	157	56	24	59	2642	14324	35.76	0.97	16.39	108.00	0.00	19049	176	52	22	46	2335	16714	27.43	0.96	16.39	0.00	108.00	0.00	0.86	-1.17	-0.22	13096.69	16714.00	0.78	-1.28	-0.35	tyr/1035/ok	|6|7|20	31.87	0.97	0.00	0.00	0.00
3	1	10	17	bat1a/864/ok	1546	SNR2,	M	1234	451	43440	384	75	26	62	2888	40552	22.65	0.96	15.35	113.00	0.00	36816	326	58	24	53	2664	34152	53.74	0.98	15.35	0.00	113.00	0.00	1.19	1.19	0.25	36838.69	34152.00	1.08	1.08	0.11	bat1a/864/ok	|6|7|24	41.24	0.97	0.01	0.00	0.00
3	1	11	17	bat1a/864/ok	1547	SNR2,	M	1253	451	39886	307	61	23	64	3041	36845	51.48	0.98	17.36	130.00	0.00	39962	307	58	22	52	2846	37116	51.84	0.98	17.36	0.00	130.00	0.00	0.99	-1.01	-0.01	33491.06	37116.00	0.90	-1.11	-0.15	bat1a/864/ok	|6|7|24	51.66	0.98	0.00	0.00	0.00
3	1	12	17	bat1a/864/ok	1548		P	1271	452	63543	504	49	21	55	2679	60864	146.88	0.99	17.40	126.00	0.00	48764	387	50	20	49	2502	46262	54.20	0.98	17.40	0.00	126.00	0.00	1.32	1.32	0.40	55151.57	46262.00	1.19	1.19	0.25	bat1a/864/ok	|6|7|24	110.71	0.99	0.00	0.00	0.00
3	1	13	17	slc11a2 (exon 1b)/1157/ok	1549	GS,	M	1291	451	12679	165	54	27	57	2049	10630	44.05	0.98	7.62	77.00	0.00	18642	242	92	25	47	1944	16698	5.42	0.82	7.62	0.00	77.00	0.00	0.64	-1.57	-0.65	9737.21	16698.00	0.58	-1.71	-0.78	slc11a2 (exon 1b)/1157/ok	|6|11|4	31.38	0.87	0.00	0.00	0.00
3	1	14	17	slc11a2 (exon 1b)/1157/ok	1550		P	1308	452	4324	69	49	26	50	1611	2713	17.62	0.94	10.55	63.00	0.00	3834	61	41	22	44	1387	2447	16.12	0.94	10.55	0.00	63.00	0.00	1.11	1.11	0.15	2506.30	2447.00	1.02	1.02	0.03	slc11a2 (exon 1b)/1157/ok	|6|11|4	16.89	0.94	0.01	0.00	0.00
3	1	15	17	slc11a2 (exon 1b)/1157/ok	1551		P	1326	452	6909	67	42	21	49	2125	4784	20.24	0.95	17.19	103.00	0.00	5860	57	33	18	41	1828	4032	23.50	0.96	17.19	0.00	103.00	0.00	1.19	1.19	0.25	4403.97	4032.00	1.09	1.09	0.13	slc11a2 (exon 1b)/1157/ok	|6|11|4	21.93	0.95	0.01	0.00	0.00
3	1	16	17	adar/1256/ok	1552		P	1344	453	37006	280	43	19	47	2482	34524	93.84	0.99	19.92	132.00	0.00	30357	230	37	16	40	2126	28231	60.32	0.98	19.92	0.00	132.00	0.00	1.22	1.22	0.29	31394.02	28231.00	1.11	1.11	0.15	adar/1256/ok	|6|11|8	78.88	0.99	0.00	0.00	0.00
3	1	17	17	adar/1256/ok	1553		P	1361	453	36336	233	38	16	44	2423	33913	75.25	0.99	23.96	156.00	0.00	29916	192	30	13	38	2048	27868	83.27	0.99	23.96	0.00	156.00	0.00	1.22	1.22	0.28	30841.83	27868.00	1.11	1.11	0.15	adar/1256/ok	|6|11|8	79.36	0.99	0.00	0.00	0.00
3	1	18	17	adar/1256/ok	1554		P	1381	453	38968	255	38	16	42	2393	36575	84.17	0.99	25.57	153.00	0.00	32690	214	31	14	39	2086	30604	69.92	0.99	25.57	0.00	153.00	0.00	1.20	1.20	0.26	33247.16	30604.00	1.09	1.09	0.12	adar/1256/ok	|6|11|8	77.37	0.99	0.00	0.00	0.00
3	1	19	17	crebbp/1167/ok	1555		P	1400	452	16805	141	42	19	45	2311	14494	46.19	0.98	18.35	119.00	0.00	15173	128	36	17	41	2037	13136	40.93	0.98	18.35	0.00	119.00	0.00	1.10	1.10	0.14	13251.15	13136.00	1.01	1.01	0.01	crebbp/1167/ok	|6|11|12	43.64	0.98	0.00	0.00	0.00
3	1	20	17	crebbp/1167/ok	1556	SNR2,	M	1417	453	16945	120	43	18	48	2485	14460	25.90	0.96	20.68	141.00	0.00	14346	102	43	15	40	2158	12188	8.56	0.88	20.68	0.00	141.00	0.00	1.19	1.19	0.25	13220.26	12188.00	1.08	1.08	0.12	crebbp/1167/ok	|6|11|12	19.29	0.91	0.01	0.00	0.00
3	1	21	17	crebbp/1167/ok	1557		P	1437	453	15014	142	47	22	54	2356	12658	44.37	0.98	16.18	106.00	0.00	14758	139	35	18	40	1893	12865	59.80	0.98	16.18	0.00	106.00	0.00	0.98	-1.02	-0.02	11582.32	12865.00	0.90	-1.11	-0.15	crebbp/1167/ok	|6|11|12	52.65	0.98	0.00	0.00	0.00
3	1	22	17	hsf4/1137/ok	1558		P	1456	453	9397	90	44	21	48	2217	7180	26.83	0.96	17.17	104.00	0.00	8158	78	39	19	42	1972	6186	22.27	0.96	17.17	0.00	104.00	0.00	1.16	1.16	0.21	6593.00	6186.00	1.07	1.07	0.09	hsf4/1137/ok	|6|11|16	24.66	0.96	0.01	0.00	0.00
3	1	23	17	hsf4/1137/ok	1559		P	1474	453	9402	94	46	22	50	2209	7193	26.99	0.96	16.64	100.00	0.00	7836	78	37	19	42	1873	5963	23.43	0.96	16.64	0.00	100.00	0.00	1.21	1.21	0.27	6604.87	5963.00	1.11	1.11	0.15	hsf4/1137/ok	|6|11|16	25.27	0.96	0.01	0.00	0.00
3	1	24	17	hsf4/1137/ok	1560		P	1491	453	8766	93	46	23	51	2127	6639	28.14	0.96	14.28	94.00	0.00	7714	82	36	19	42	1790	5924	30.96	0.97	14.28	0.00	94.00	0.00	1.12	1.12	0.16	6099.20	5924.00	1.03	1.03	0.04	hsf4/1137/ok	|6|11|16	29.58	0.97	0.01	0.00	0.00
3	1	1	18	tyrp1/1032/ok	1561		P	1067	469	12509	96	43	19	47	2452	10057	27.42	0.96	17.51	130.00	0.00	10915	84	34	16	41	2094	8821	28.74	0.97	17.51	0.00	130.00	0.00	1.14	1.14	0.19	9215.50	8821.00	1.04	1.04	0.06	tyrp1/1032/ok	|6|11|20	28.09	0.96	0.01	0.00	0.00
3	1	2	18	tyrp1/1032/ok	1562		P	1085	469	11648	97	45	20	48	2411	9237	20.88	0.95	17.06	120.00	0.00	10296	86	33	17	41	1987	8309	38.58	0.97	17.06	0.00	120.00	0.00	1.11	1.11	0.15	8468.58	8309.00	1.02	1.02	0.03	tyrp1/1032/ok	|6|11|20	31.02	0.96	0.01	0.00	0.00
3	1	3	18	tyrp1/1032/ok	1563		P	1104	470	12803	92	43	18	50	2559	10244	25.70	0.96	22.03	139.00	0.00	11583	83	32	15	39	2080	9503	33.99	0.97	22.03	0.00	139.00	0.00	1.08	1.08	0.11	9385.78	9503.00	0.99	-1.01	-0.02	tyrp1/1032/ok	|6|11|20	30.13	0.97	0.01	0.00	0.00
3	1	4	18	hspa5/859/ok	1564		P	1123	469	140556	913	40	16	48	2508	138048	302.43	1.00	18.88	154.00	0.00	94052	611	30	14	40	2094	91958	288.19	1.00	18.88	0.00	154.00	0.00	1.50	1.50	0.59	124457.14	91958.00	1.35	1.35	0.44	hspa5/859/ok	|6|11|24	295.39	1.00	0.00	0.00	0.00
3	1	5	18	hspa5/859/ok	1565		P	1141	469	165366	1110	39	16	47	2456	162910	401.15	1.00	20.88	149.00	0.00	112132	753	31	14	40	2105	110027	366.60	1.00	20.88	0.00	149.00	0.00	1.48	1.48	0.57	146720.59	110027.00	1.33	1.33	0.42	hspa5/859/ok	|6|11|24	384.27	1.00	0.00	0.00	0.00
3	1	6	18	hspa5/859/ok	1566		P	1160	470	141783	881	40	16	48	2511	139272	287.77	1.00	21.61	161.00	0.00	94505	587	29	13	40	2083	92422	276.11	1.00	21.61	0.00	161.00	0.00	1.51	1.51	0.59	125553.76	92422.00	1.36	1.36	0.44	hspa5/859/ok	|6|11|24	282.00	1.00	0.00	0.00	0.00
3	1	7	18	itga10/1316/ok	1567		P	1177	469	16134	122	44	19	53	2540	13594	37.15	0.97	16.73	132.00	0.00	14203	108	32	15	40	2041	12162	49.64	0.98	16.73	0.00	132.00	0.00	1.12	1.12	0.16	12433.27	12162.00	1.02	1.02	0.03	itga10/1316/ok	|6|15|4	43.84	0.98	0.00	0.00	0.00
3	1	8	18	itga10/1316/ok	1568		P	1197	469	15574	119	42	19	49	2457	13117	37.32	0.97	17.68	131.00	0.00	14591	111	32	15	39	2030	12561	50.65	0.98	17.68	0.00	131.00	0.00	1.04	1.04	0.06	11999.66	12561.00	0.96	-1.05	-0.07	itga10/1316/ok	|6|15|4	44.49	0.98	0.00	0.00	0.00
3	1	9	18	itga10/1316/ok	1569	GS,	M	1217	469	0	0	108	46	78	-527	527	0.00	1.00	0.00	0.00	0.00	0	0	86	40	54	-372	372	0.00	1.00	0.00	0.00	0.00	0.00	1.42	1.42	0.50	492.00	372.01	1.32	1.32	0.40	itga10/1316/ok	|6|15|4	0.00	0.00	0.00	0.00	0.00
3	1	10	18	tlr9 (long)/1241/ok	1570	SNR2,	M	1231	468	21042	257	134	37	74	3052	17990	9.78	0.90	11.62	82.00	0.00	21287	260	185	36	61	2913	18374	5.26	0.81	11.62	0.00	82.00	0.00	0.98	-1.02	-0.03	16425.33	18374.00	0.89	-1.12	-0.16	tlr9 (long)/1241/ok	|6|15|8	7.85	0.85	0.01	0.00	0.00
3	1	11	18	tlr9 (long)/1241/ok	1571	SNR2,	M	1252	471	27005	252	99	28	61	3022	23983	12.29	0.92	15.55	107.00	0.00	24458	229	192	28	55	2979	21479	3.14	0.68	15.55	0.00	107.00	0.00	1.12	1.12	0.16	21858.04	21479.00	1.02	1.02	0.03	tlr9 (long)/1241/ok	|6|15|8	8.97	0.77	0.01	0.00	0.00
3	1	12	18	tlr9 (long)/1241/ok	1572		P	1271	470	30802	225	54	20	52	2792	28010	35.23	0.97	16.72	137.00	0.00	36755	268	48	19	48	2606	34149	62.30	0.98	16.72	0.00	137.00	0.00	0.82	-1.22	-0.29	25503.66	34149.00	0.75	-1.34	-0.42	tlr9 (long)/1241/ok	|6|15|8	50.61	0.98	0.00	0.00	0.00
3	1	13	18	arntl/1160/ok	1573	GS,	M	1286	471	29735	300	57	25	57	2522	27213	71.34	0.99	9.01	99.00	0.00	91688	926	52	23	48	2274	89414	206.79	1.00	9.01	0.00	99.00	0.00	0.30	-3.29	-1.72	24782.42	89414.00	0.28	-3.61	-1.85	arntl/1160/ok	|6|15|12	154.68	0.99	0.00	0.00	0.00
[truncated: 7,643 more rows]
[truncated: 6 more columns]
