# Supplementary material for: The IronChip evaluation package: a package of perl modules for robust analysis of custom microarrays
Source: BMC Bioinformatics. 2010 Mar 1;11:112. doi: 10.1186/1471-2105-11-112 (PMC2838865; doi:10.1186/1471-2105-11-112)
Supplement: Additional file 3 — Example dataset and ICEP analysis results. This ZIP archive includes several files containing a) 4 input data tables, corresponding to 2 IronChip hybridization experiments with a dye swap; b) 2 intermediate results files with single array evaluations; and c) Excel file with final results. [file 1471-2105-11-112-S3.ZIP › array1_spk.txt]

MetaColumn	MetaRow	Column	Row	Reporter id	Line_Counter	Flags	GS_Flags	Image-x-Pos	Image-y-Pos	C1_Volume	C1_Av-Vol/pixel	C1_BG-Arith	C1_BG-Geom	C1_BG-Median	C1_BG_Tot	C1_Vol-BG	C1_SNR1	C1_SNR1_Score	C1_Geo-Score	C1_Spot-area	C1_Sat-pixel	C2_Volume	C2_Av-Vol/Pixel	C2_BG-Arith	C2_BG-Geo	C2_BG-Median	C2_BG-Tot	C2_Vol-BG	C2_SNR2	C2_SNR2_Score	Rep_Vol-BG1	Rep_Vol-BG2	C2_Spot_area	C2_Sat-pixel	Ratio-C1/C2	Directional_Ratio-C1/C2	Log2_Ratio-C1/C2	Comp_Channel1	Comp_Channel2	Comp_Ratio-C1/C2	Comp_Directional_Ratio-C1/C2	Comp_Log2_Ratio	Reporter_Identifier	Comment	SNR-tot	SNR-tot_Score	SNR*GS	Replicas	Tot_Sat-pixel
1	1	1	1	slc11a2 (cds)/587/ok	1	SNR2,	M	208	139	9342	79	43	20	49	2348	6994	23.22	0.96	18.10	118.00	0.00	13321	113	41	20	51	2324	10997	41.24	0.98	18.10	0.00	118.00	0.00	0.64	-1.57	-0.65	5259.03	10997.00	0.48	-2.09	-1.06	slc11a2 (cds)/587/ok	|1|1|4	33.47	0.97	0.01	0.00	0.00
1	1	2	1	slc11a2 (cds)/587/ok	2	SNR2,	M	226	139	8322	82	43	21	49	2150	6172	25.59	0.96	17.08	102.00	0.00	11549	113	40	21	49	2112	9437	44.94	0.98	17.08	0.00	102.00	0.00	0.65	-1.53	-0.61	4672.25	9437.00	0.50	-2.02	-1.01	slc11a2 (cds)/587/ok	|1|1|4	36.57	0.97	0.01	0.00	0.00
1	1	3	1	slc11a2 (cds)/587/ok	3		P	245	139	9376	90	44	21	50	2227	7149	27.44	0.96	20.04	104.00	0.00	12367	119	39	20	47	2073	10294	49.94	0.98	20.04	0.00	104.00	0.00	0.69	-1.44	-0.53	5369.25	10294.00	0.52	-1.92	-0.94	slc11a2 (cds)/587/ok	|1|1|4	40.29	0.97	0.01	0.00	0.00
1	1	4	1	il4i1/755/ok	4	SNR2,	M	263	139	4888	65	44	23	47	1722	3166	19.64	0.95	13.74	75.00	0.00	5722	76	43	23	51	1750	3972	27.37	0.96	13.74	0.00	75.00	0.00	0.80	-1.25	-0.33	2484.29	3972.00	0.63	-1.60	-0.68	il4i1/755/ok	|1|1|8	23.82	0.96	0.01	0.00	0.00
1	1	5	1	il4i1/755/ok	5	SNR1,	M	280	138	9990	62	36	15	43	2329	7661	17.66	0.94	14.31	160.00	0.00	10094	63	35	15	47	2345	7749	19.32	0.95	14.31	0.00	160.00	0.00	0.99	-1.01	-0.02	5732.42	7749.00	0.74	-1.35	-0.43	il4i1/755/ok	|1|1|8	18.51	0.95	0.01	0.00	0.00
1	1	6	1	il4i1/755/ok	6	GS,	M	299	138	8748	62	41	17	47	2480	6268	15.99	0.94	8.10	142.00	0.00	8263	58	31	15	41	2085	6178	22.50	0.96	8.10	0.00	142.00	0.00	1.01	1.01	0.02	4740.99	6178.00	0.77	-1.30	-0.38	il4i1/755/ok	|1|1|8	19.51	0.95	0.01	0.00	0.00
1	1	7	1	nsep1/705/ok	7		P	318	138	7682	76	43	21	49	2165	5517	23.12	0.96	12.87	101.00	0.00	8168	81	31	17	39	1718	6450	41.72	0.98	12.87	0.00	101.00	0.00	0.86	-1.17	-0.23	4201.69	6450.00	0.65	-1.54	-0.62	nsep1/705/ok	|1|1|12	33.73	0.97	0.01	0.00	0.00
1	1	8	1	nsep1/705/ok	8		P	336	139	8340	82	42	21	48	2127	6213	26.09	0.96	15.66	102.00	0.00	8636	85	31	17	38	1714	6922	44.92	0.98	15.66	0.00	102.00	0.00	0.90	-1.11	-0.16	4701.62	6922.00	0.68	-1.47	-0.56	nsep1/705/ok	|1|1|12	36.74	0.97	0.01	0.00	0.00
1	1	9	1	nsep1/705/ok	9	GS,	M	354	139	5132	88	44	24	47	1388	3744	32.32	0.97	9.38	58.00	0.00	6217	107	33	20	39	1135	5082	64.99	0.98	9.38	0.00	58.00	0.00	0.74	-1.36	-0.44	2911.46	5082.00	0.57	-1.75	-0.80	nsep1/705/ok	|1|1|12	51.33	0.98	0.00	0.00	0.00
1	1	10	1	ftl1/569/ok	10		P	375	140	12019	117	42	21	50	2148	9871	41.60	0.98	17.48	103.00	0.00	23075	224	31	17	38	1717	21358	136.67	0.99	17.48	0.00	103.00	0.00	0.46	-2.16	-1.11	7286.09	21358.00	0.34	-2.93	-1.55	ftl1/569/ok	|1|1|16	101.02	0.98	0.00	0.00	0.00
1	1	11	1	ftl1/569/ok	11		P	392	139	12892	114	42	20	47	2255	10637	38.95	0.97	18.42	113.00	0.00	23421	207	31	16	39	1854	21567	113.16	0.99	18.42	0.00	113.00	0.00	0.49	-2.03	-1.02	7820.00	21567.00	0.36	-2.76	-1.46	ftl1/569/ok	|1|1|16	84.63	0.98	0.00	0.00	0.00
1	1	12	1	ftl1/569/ok	12		P	411	139	12609	131	43	22	49	2081	10528	47.41	0.98	14.36	96.00	0.00	21614	225	31	17	38	1658	19956	140.00	0.99	14.36	0.00	96.00	0.00	0.53	-1.90	-0.92	7744.16	19956.00	0.39	-2.58	-1.37	ftl1/569/ok	|1|1|16	104.51	0.98	0.00	0.00	0.00
1	1	13	1	ddx5/691/ok	13		P	430	139	7607	85	43	22	47	1958	5649	27.95	0.96	14.46	90.00	0.00	6558	73	34	18	38	1606	4952	17.64	0.94	14.46	0.00	90.00	0.00	1.14	1.14	0.19	4296.75	4952.00	0.87	-1.15	-0.20	ddx5/691/ok	|1|1|20	23.37	0.95	0.01	0.00	0.00
1	1	14	1	ddx5/691/ok	14		P	448	138	9664	69	40	17	47	2446	7218	19.40	0.95	27.93	141.00	0.00	8713	62	28	14	36	1914	6799	28.43	0.96	27.93	0.00	141.00	0.00	1.06	1.06	0.09	5418.27	6799.00	0.80	-1.25	-0.33	ddx5/691/ok	|1|1|20	24.33	0.96	0.01	0.00	0.00
1	1	15	1	ddx5/691/ok	15		P	466	138	6992	84	45	23	51	1928	5064	26.07	0.96	13.80	83.00	0.00	6212	75	33	18	38	1521	4691	34.85	0.97	13.80	0.00	83.00	0.00	1.08	1.08	0.11	3874.50	4691.00	0.83	-1.21	-0.28	ddx5/691/ok	|1|1|20	30.77	0.97	0.01	0.00	0.00
1	1	16	1	slc40a1/556/n	16		P	485	139	33038	273	42	19	46	2346	30692	99.46	0.99	22.13	121.00	0.00	61637	509	30	16	38	1900	59737	295.17	1.00	22.13	0.00	121.00	0.00	0.51	-1.95	-0.96	21313.93	59737.00	0.36	-2.80	-1.49	slc40a1/556/n	|1|1|24	220.24	0.99	0.00	0.00	0.00
1	1	17	1	slc40a1/556/n	17		P	503	138	32721	275	42	20	48	2334	30387	103.03	0.99	18.35	119.00	0.00	61459	516	31	16	40	1909	59550	296.56	1.00	18.35	0.00	119.00	0.00	0.51	-1.96	-0.97	21113.46	59550.00	0.35	-2.82	-1.50	slc40a1/556/n	|1|1|24	221.99	0.99	0.00	0.00	0.00
1	1	18	1	slc40a1/556/n	18		P	521	139	35770	303	42	20	49	2342	33428	112.35	0.99	18.10	118.00	0.00	63479	538	31	16	38	1878	61601	314.97	1.00	18.10	0.00	118.00	0.00	0.54	-1.84	-0.88	23107.58	61601.00	0.38	-2.67	-1.41	slc40a1/556/n	|1|1|24	236.46	0.99	0.00	0.00	0.00
1	1	19	1	atp5j/648/ok	19		P	541	140	11482	108	43	21	48	2220	9262	36.15	0.97	17.64	106.00	0.00	12815	121	32	17	39	1807	11008	62.26	0.98	17.64	0.00	106.00	0.00	0.84	-1.19	-0.25	6860.02	11008.00	0.62	-1.60	-0.68	atp5j/648/ok	|1|5|4	50.91	0.98	0.00	0.00	0.00
1	1	20	1	atp5j/648/ok	20		P	558	139	12677	146	43	22	49	1930	10747	57.35	0.98	13.64	87.00	0.00	12755	147	33	18	39	1593	11162	85.51	0.99	13.64	0.00	87.00	0.00	0.96	-1.04	-0.05	7896.50	11162.00	0.71	-1.41	-0.50	atp5j/648/ok	|1|5|4	72.80	0.99	0.00	0.00	0.00
1	1	21	1	atp5j/648/ok	21		P	577	139	15827	123	43	19	48	2449	13378	37.66	0.97	20.29	129.00	0.00	15284	118	34	16	40	2082	13202	44.25	0.98	20.29	0.00	129.00	0.00	1.01	1.01	0.02	9714.58	13202.00	0.74	-1.36	-0.44	atp5j/648/ok	|1|5|4	41.09	0.98	0.01	0.00	0.00
1	1	22	1	rela/757/ok	22		P	596	139	18577	122	41	17	51	2553	16024	34.86	0.97	13.24	152.00	0.00	18012	119	32	14	38	2079	15933	33.28	0.97	13.24	0.00	152.00	0.00	1.01	1.01	0.01	11523.61	15933.00	0.72	-1.38	-0.47	rela/757/ok	|1|5|8	34.08	0.97	0.00	0.00	0.00
1	1	23	1	rela/757/ok	23		P	614	139	16177	136	43	20	50	2362	13815	45.87	0.98	13.92	119.00	0.00	16235	136	30	16	38	1881	14354	73.38	0.99	13.92	0.00	119.00	0.00	0.96	-1.04	-0.06	10014.58	14354.00	0.70	-1.43	-0.52	rela/757/ok	|1|5|8	61.19	0.98	0.00	0.00	0.00
1	1	24	1	rela/757/ok	24		P	633	139	15057	142	45	22	50	2284	12773	47.02	0.98	15.39	106.00	0.00	15277	144	31	17	38	1754	13523	82.86	0.99	15.39	0.00	106.00	0.00	0.94	-1.06	-0.08	9298.36	13523.00	0.69	-1.45	-0.54	rela/757/ok	|1|5|8	67.37	0.98	0.00	0.00	0.00
1	1	1	2	fdxr/711/ok	25	GS,	M	207	156	2611	57	45	25	50	1161	1450	16.23	0.94	9.26	46.00	0.00	3125	68	44	25	52	1161	1964	24.87	0.96	9.26	0.00	46.00	0.00	0.74	-1.35	-0.44	1186.58	1964.00	0.60	-1.66	-0.73	fdxr/711/ok	|1|5|12	21.00	0.95	0.01	0.00	0.00
1	1	2	2	fdxr/711/ok	26	SNR2,	M	224	158	7082	56	40	18	44	2304	4778	15.38	0.94	19.02	126.00	0.00	7846	62	39	18	49	2318	5528	19.62	0.95	19.02	0.00	126.00	0.00	0.86	-1.16	-0.21	3667.12	5528.00	0.66	-1.51	-0.59	fdxr/711/ok	|1|5|12	17.63	0.94	0.01	0.00	0.00
1	1	3	2	fdxr/711/ok	27		P	244	158	6975	58	40	19	46	2256	4719	16.12	0.94	22.52	121.00	0.00	7211	60	39	19	48	2267	4944	18.66	0.95	22.52	0.00	121.00	0.00	0.95	-1.05	-0.07	3624.26	4944.00	0.73	-1.36	-0.45	fdxr/711/ok	|1|5|12	17.44	0.94	0.01	0.00	0.00
1	1	4	2	stmn1/593/ok	28	GS,	M	263	155	5317	74	45	24	49	1708	3609	22.58	0.96	5.82	72.00	0.00	8171	113	43	24	51	1701	6470	46.94	0.98	5.82	0.00	72.00	0.00	0.56	-1.79	-0.84	2812.03	6470.00	0.43	-2.30	-1.20	stmn1/593/ok	|1|5|16	36.83	0.97	0.00	0.00	0.00
1	1	5	2	stmn1/593/ok	29		P	281	156	8855	67	40	18	46	2363	6492	19.24	0.95	13.50	132.00	0.00	11217	85	36	17	45	2246	8971	31.75	0.97	13.50	0.00	132.00	0.00	0.72	-1.38	-0.47	4901.15	8971.00	0.55	-1.83	-0.87	stmn1/593/ok	|1|5|16	26.25	0.96	0.01	0.00	0.00
1	1	6	2	stmn1/593/ok	30		P	299	157	9016	67	41	18	45	2417	6599	18.45	0.95	19.83	134.00	0.00	11110	83	32	15	41	2060	9050	36.01	0.97	19.83	0.00	134.00	0.00	0.73	-1.37	-0.46	4977.56	9050.00	0.55	-1.82	-0.86	stmn1/593/ok	|1|5|16	28.61	0.96	0.01	0.00	0.00
1	1	7	2	eya3/708/ok	31		P	319	157	8418	71	42	20	48	2347	6071	20.01	0.95	18.27	119.00	0.00	10044	84	31	16	38	1884	8160	37.85	0.97	18.27	0.00	119.00	0.00	0.74	-1.34	-0.43	4599.88	8160.00	0.56	-1.77	-0.83	eya3/708/ok	|1|5|20	30.28	0.96	0.01	0.00	0.00
1	1	8	2	eya3/708/ok	32		P	336	157	8438	79	42	20	47	2184	6254	24.77	0.96	15.75	107.00	0.00	9945	93	31	16	38	1761	8184	49.51	0.98	15.75	0.00	107.00	0.00	0.76	-1.31	-0.39	4730.97	8184.00	0.58	-1.73	-0.79	eya3/708/ok	|1|5|20	39.14	0.97	0.01	0.00	0.00
1	1	9	2	eya3/708/ok	33		P	355	157	7058	76	44	22	48	2043	5015	23.19	0.96	16.33	93.00	0.00	8070	87	31	17	38	1616	6454	47.29	0.98	16.33	0.00	93.00	0.00	0.78	-1.29	-0.36	3839.01	6454.00	0.59	-1.68	-0.75	eya3/708/ok	|1|5|20	37.24	0.97	0.01	0.00	0.00
1	1	10	2	trfr2/984/n	34	GS,	M	374	154	2127	57	47	26	51	978	1149	15.64	0.94	7.31	37.00	0.00	1784	48	33	21	39	764	1020	22.46	0.96	7.31	0.00	37.00	0.00	1.13	1.13	0.17	952.10	1020.00	0.93	-1.07	-0.10	trfr2/984/n	|1|5|24	19.35	0.94	0.00	0.00	0.00
1	1	11	2	trfr2/984/n	35	GS,	M	391	157	3299	59	46	25	50	1396	1903	16.11	0.94	6.13	56.00	0.00	2777	50	33	20	39	1109	1668	22.71	0.96	6.13	0.00	56.00	0.00	1.14	1.14	0.19	1534.69	1668.00	0.92	-1.09	-0.12	trfr2/984/n	|1|5|24	19.69	0.95	0.00	0.00	0.00
1	1	12	2	trfr2/984/n	36	GS,	M	411	156	3237	61	45	25	51	1324	1913	18.61	0.95	9.70	53.00	0.00	2665	50	32	19	38	1032	1633	24.62	0.96	9.70	0.00	53.00	0.00	1.17	1.17	0.23	1542.32	1633.00	0.94	-1.06	-0.08	trfr2/984/n	|1|5|24	21.82	0.95	0.01	0.00	0.00
1	1	13	2	impa1/652/ok	37		P	430	158	17790	157	44	21	50	2342	15448	54.25	0.98	17.27	113.00	0.00	24513	217	33	17	39	1872	22641	81.50	0.99	17.27	0.00	113.00	0.00	0.68	-1.47	-0.55	11131.27	22641.00	0.49	-2.03	-1.02	impa1/652/ok	|1|9|4	69.23	0.98	0.00	0.00	0.00
1	1	14	2	impa1/652/ok	38		P	447	157	18788	147	41	19	45	2372	16416	49.37	0.98	16.67	128.00	0.00	20554	161	30	15	38	1943	18611	84.16	0.99	16.67	0.00	128.00	0.00	0.88	-1.13	-0.18	11790.18	18611.00	0.63	-1.58	-0.66	impa1/652/ok	|1|9|4	68.99	0.98	0.00	0.00	0.00
1	1	15	2	impa1/652/ok	39		P	466	156	16435	158	42	21	48	2158	14277	58.05	0.98	14.46	104.00	0.00	19320	186	31	17	38	1747	17573	98.06	0.99	14.46	0.00	104.00	0.00	0.81	-1.23	-0.30	10331.20	17573.00	0.59	-1.70	-0.77	impa1/652/ok	|1|9|4	80.58	0.99	0.00	0.00	0.00
1	1	16	2	nifu-pending/760/ok	40		P	485	155	7593	70	43	21	48	2230	5363	20.54	0.95	10.79	108.00	0.00	7458	69	32	17	40	1836	5622	30.42	0.97	10.79	0.00	108.00	0.00	0.95	-1.05	-0.07	4090.63	5622.00	0.73	-1.37	-0.46	nifu-pending/760/ok	|1|9|8	25.95	0.96	0.01	0.00	0.00
1	1	17	2	nifu-pending/760/ok	41		P	503	156	7685	68	44	21	49	2335	5350	18.58	0.95	15.21	113.00	0.00	7393	65	33	17	39	1885	5508	21.59	0.95	15.21	0.00	113.00	0.00	0.97	-1.03	-0.04	4081.24	5508.00	0.74	-1.35	-0.43	nifu-pending/760/ok	|1|9|8	20.14	0.95	0.01	0.00	0.00
1	1	18	2	nifu-pending/760/ok	42	GS,	M	521	157	4388	78	47	25	50	1427	2961	23.30	0.96	9.27	56.00	0.00	4390	78	38	21	40	1159	3231	15.77	0.94	9.27	0.00	56.00	0.00	0.92	-1.09	-0.13	2331.81	3231.00	0.72	-1.39	-0.47	nifu-pending/760/ok	|1|9|8	19.89	0.95	0.00	0.00	0.00
1	1	19	2	gng11/716/ok	43		P	539	158	5684	65	43	22	47	1938	3746	18.46	0.95	20.74	88.00	0.00	4577	52	33	18	39	1595	2982	20.91	0.95	20.74	0.00	88.00	0.00	1.26	1.26	0.33	2912.93	2982.00	0.98	-1.02	-0.03	gng11/716/ok	|1|9|12	19.72	0.95	0.01	0.00	0.00
1	1	20	2	gng11/716/ok	44	GS,	M	559	157	1720	66	48	27	52	710	1010	17.02	0.94	4.52	26.00	0.00	1394	54	40	22	41	583	811	6.71	0.85	4.52	0.00	26.00	0.00	1.25	1.25	0.32	842.75	811.00	1.04	1.04	0.06	gng11/716/ok	|1|9|12	12.94	0.89	0.00	0.00	0.00
1	1	21	2	gng11/716/ok	45		P	578	156	4806	65	46	24	51	1766	3040	18.29	0.95	15.40	74.00	0.00	3672	50	36	20	42	1488	2184	15.09	0.93	15.40	0.00	74.00	0.00	1.39	1.39	0.48	2390.64	2184.00	1.09	1.09	0.13	gng11/716/ok	|1|9|12	16.77	0.94	0.01	0.00	0.00
1	1	22	2	tmsb4x/595/ok	46		P	597	158	20195	224	43	22	48	1948	18247	90.37	0.99	14.46	90.00	0.00	16866	187	33	18	40	1632	15234	110.73	0.99	14.46	0.00	90.00	0.00	1.20	1.20	0.26	13030.91	15234.00	0.86	-1.17	-0.23	tmsb4x/595/ok	|1|9|16	101.07	0.99	0.00	0.00	0.00
1	1	23	2	tmsb4x/595/ok	47		P	615	157	18014	188	45	22	49	2134	15880	68.12	0.99	15.67	96.00	0.00	14973	156	31	17	38	1644	13329	95.30	0.99	15.67	0.00	96.00	0.00	1.19	1.19	0.25	11425.60	13329.00	0.86	-1.17	-0.22	tmsb4x/595/ok	|1|9|16	82.83	0.99	0.00	0.00	0.00
1	1	24	2	tmsb4x/595/ok	48		P	633	158	19577	225	42	22	46	1880	17697	93.76	0.99	13.30	87.00	0.00	14743	169	33	18	39	1593	13150	98.03	0.99	13.30	0.00	87.00	0.00	1.35	1.35	0.43	12658.96	13150.00	0.96	-1.04	-0.05	tmsb4x/595/ok	|1|9|16	95.92	0.99	0.00	0.00	0.00
1	1	1	3	gpx1/720/ok	49	SNR2,	M	208	175	6899	66	42	20	47	2125	4774	19.71	0.95	14.13	104.00	0.00	19169	184	41	21	51	2174	16995	76.38	0.99	14.13	0.00	104.00	0.00	0.28	-3.56	-1.83	3664.22	16995.00	0.22	-4.64	-2.21	gpx1/720/ok	|1|9|20	55.78	0.96	0.01	0.00	0.00
1	1	2	3	gpx1/720/ok	50		P	226	175	8117	67	41	19	46	2296	5821	19.58	0.95	22.90	121.00	0.00	19642	162	39	19	48	2265	17377	66.62	0.98	22.90	0.00	121.00	0.00	0.33	-2.99	-1.58	4420.44	17377.00	0.25	-3.93	-1.97	gpx1/720/ok	|1|9|20	49.10	0.96	0.01	0.00	0.00
1	1	3	3	gpx1/720/ok	51	SNR2,	M	246	177	6302	75	44	23	50	1916	4386	23.52	0.96	12.84	84.00	0.00	17214	205	42	22	50	1875	15339	92.55	0.99	12.84	0.00	84.00	0.00	0.29	-3.50	-1.81	3381.80	15339.00	0.22	-4.54	-2.18	gpx1/720/ok	|1|9|20	67.52	0.97	0.01	0.00	0.00
1	1	4	3	empty/empty/	52	SNR2,	M	264	175	6054	62	43	21	46	2079	3975	17.28	0.94	20.72	97.00	0.00	9302	96	40	21	49	2011	7291	38.27	0.97	20.72	0.00	97.00	0.00	0.55	-1.83	-0.88	3081.16	7291.00	0.42	-2.37	-1.24	empty/empty/	|1|9|24	29.69	0.96	0.01	0.00	0.00
1	1	5	3	empty/empty/	53		P	282	176	7015	60	43	20	47	2330	4685	15.27	0.93	13.61	117.00	0.00	9842	84	40	18	46	2154	7688	17.09	0.94	13.61	0.00	117.00	0.00	0.61	-1.64	-0.71	3599.55	7688.00	0.47	-2.14	-1.09	empty/empty/	|1|9|24	16.21	0.94	0.01	0.00	0.00
1	1	6	3	empty/empty/	54		P	300	175	6669	63	41	20	45	2127	4542	18.19	0.95	14.05	106.00	0.00	9428	89	32	17	40	1823	7605	44.06	0.98	14.05	0.00	106.00	0.00	0.60	-1.67	-0.74	3495.50	7605.00	0.46	-2.18	-1.12	empty/empty/	|1|9|24	33.71	0.96	0.01	0.00	0.00
1	1	7	3	ndufa4/654/ok	55		P	320	174	4471	75	44	24	50	1462	3009	25.07	0.96	10.70	60.00	0.00	4841	81	33	20	39	1174	3667	45.35	0.98	10.70	0.00	60.00	0.00	0.82	-1.22	-0.29	2367.56	3667.00	0.65	-1.55	-0.63	ndufa4/654/ok	|1|13|4	36.64	0.97	0.00	0.00	0.00
1	1	8	3	ndufa4/654/ok	56		P	337	175	4979	72	44	24	49	1624	3355	22.87	0.96	12.67	69.00	0.00	5268	76	32	19	38	1294	3974	42.87	0.98	12.67	0.00	69.00	0.00	0.84	-1.18	-0.24	2624.40	3974.00	0.66	-1.51	-0.60	ndufa4/654/ok	|1|13|4	34.36	0.96	0.01	0.00	0.00
1	1	9	3	ndufa4/654/ok	57	GS,	M	354	174	4120	78	44	25	47	1300	2820	26.56	0.96	9.11	53.00	0.00	4366	82	33	20	39	1048	3318	48.18	0.98	9.11	0.00	53.00	0.00	0.85	-1.18	-0.23	2226.61	3318.00	0.67	-1.49	-0.58	ndufa4/654/ok	|1|13|4	38.90	0.97	0.00	0.00	0.00
1	1	10	3	oaz1/766/ok	58		P	374	176	13725	140	41	21	47	2053	11672	54.68	0.98	16.55	98.00	0.00	14894	152	31	17	38	1677	13217	90.35	0.99	16.55	0.00	98.00	0.00	0.88	-1.13	-0.18	8538.16	13217.00	0.65	-1.55	-0.63	oaz1/766/ok	|1|13|8	74.68	0.98	0.00	0.00	0.00
1	1	11	3	oaz1/766/ok	59		P	393	175	11866	128	43	22	49	2031	9835	45.51	0.98	14.59	93.00	0.00	13497	145	31	18	38	1629	11868	85.96	0.99	14.59	0.00	93.00	0.00	0.83	-1.21	-0.27	7260.94	11868.00	0.61	-1.63	-0.71	oaz1/766/ok	|1|13|8	68.77	0.98	0.00	0.00	0.00
1	1	12	3	oaz1/766/ok	60		P	411	175	11550	133	44	22	48	1947	9603	49.32	0.98	13.30	87.00	0.00	12950	149	31	18	38	1538	11412	89.00	0.99	13.30	0.00	87.00	0.00	0.84	-1.19	-0.25	7098.77	11412.00	0.62	-1.61	-0.68	oaz1/766/ok	|1|13|8	71.95	0.98	0.00	0.00	0.00
1	1	13	3	eif2ak1/721/ok	61		P	429	175	4844	68	45	24	49	1686	3158	20.66	0.95	11.59	71.00	0.00	4288	60	32	19	38	1325	2963	31.00	0.97	11.59	0.00	71.00	0.00	1.07	1.07	0.09	2478.35	2963.00	0.84	-1.20	-0.26	eif2ak1/721/ok	|1|13|12	26.34	0.96	0.01	0.00	0.00
1	1	14	3	eif2ak1/721/ok	62		P	448	175	4960	64	44	23	49	1790	3170	18.81	0.95	12.82	78.00	0.00	4695	60	32	19	39	1450	3245	29.07	0.97	12.82	0.00	78.00	0.00	0.98	-1.02	-0.03	2487.26	3245.00	0.77	-1.30	-0.38	eif2ak1/721/ok	|1|13|12	24.49	0.96	0.01	0.00	0.00
1	1	15	3	eif2ak1/721/ok	63		P	468	174	5173	64	45	23	49	1885	3288	17.62	0.94	13.20	81.00	0.00	5601	69	32	18	38	1481	4120	35.93	0.97	13.20	0.00	81.00	0.00	0.80	-1.25	-0.33	2574.78	4120.00	0.62	-1.60	-0.68	eif2ak1/721/ok	|1|13|12	28.29	0.96	0.01	0.00	0.00
1	1	16	3	slc1a3/597/ok	64		P	484	175	10543	84	42	19	47	2395	8148	24.53	0.96	20.18	126.00	0.00	8661	69	30	15	37	1925	6736	31.44	0.97	20.18	0.00	126.00	0.00	1.21	1.21	0.27	6076.65	6736.00	0.90	-1.11	-0.15	slc1a3/597/ok	|1|13|16	28.19	0.96	0.01	0.00	0.00
1	1	17	3	slc1a3/597/ok	65		P	503	176	11729	89	41	18	47	2419	9310	26.69	0.96	19.78	132.00	0.00	9904	75	31	15	39	1997	7907	33.71	0.97	19.78	0.00	132.00	0.00	1.18	1.18	0.24	6893.65	7907.00	0.87	-1.15	-0.20	slc1a3/597/ok	|1|13|16	30.40	0.97	0.01	0.00	0.00
1	1	18	3	slc1a3/597/ok	66		P	522	176	9489	116	43	22	49	1834	7655	43.81	0.98	12.75	82.00	0.00	8378	102	33	19	40	1534	6844	56.11	0.98	12.75	0.00	82.00	0.00	1.12	1.12	0.16	5728.18	6844.00	0.84	-1.19	-0.26	slc1a3/597/ok	|1|13|16	50.34	0.98	0.00	0.00	0.00
1	1	19	3	hspd1/727/ok	67		P	540	176	14544	140	44	21	50	2235	12309	47.65	0.98	16.10	104.00	0.00	28002	269	33	17	40	1804	26198	142.98	0.99	16.10	0.00	104.00	0.00	0.47	-2.13	-1.09	8978.43	26198.00	0.34	-2.92	-1.54	hspd1/727/ok	|1|13|20	106.57	0.98	0.00	0.00	0.00
1	1	20	3	hspd1/727/ok	68		P	558	175	18998	157	42	19	47	2356	16642	51.65	0.98	18.97	121.00	0.00	30662	253	35	16	40	1994	28668	80.77	0.99	18.97	0.00	121.00	0.00	0.58	-1.72	-0.78	11943.71	28668.00	0.42	-2.40	-1.26	hspd1/727/ok	|1|13|20	67.79	0.98	0.00	0.00	0.00
1	1	21	3	hspd1/727/ok	69	GS,	M	577	176	18070	151	42	20	48	2360	15710	52.26	0.98	9.23	120.00	0.00	30171	251	32	16	39	1941	28230	135.97	0.99	9.23	0.00	120.00	0.00	0.56	-1.80	-0.85	11309.83	28230.00	0.40	-2.50	-1.32	hspd1/727/ok	|1|13|20	103.00	0.99	0.00	0.00	0.00
1	1	22	3	empty/empty/	70	GS,	M	591	173	1726	58	46	27	50	799	927	16.40	0.94	2.55	30.00	0.00	1343	45	34	21	40	643	700	18.72	0.95	2.55	0.00	30.00	0.00	1.32	1.32	0.41	777.07	700.00	1.11	1.11	0.15	empty/empty/	|1|13|24	17.60	0.94	0.00	0.00	0.00
1	1	23	3	empty/empty/	71	GS,	M	612	174	0	0	48	29	51	-85	85	0.00	1.00	0.00	0.00	0.00	0	0	36	23	40	-56	56	0.00	1.00	0.00	0.00	0.00	0.00	1.51	1.51	0.60	80.83	56.09	1.44	1.44	0.53	empty/empty/	|1|13|24	0.00	0.00	0.00	0.00	0.00
1	1	24	3	empty/empty/	72	GS,	M	632	175	1072	47	47	27	51	629	443	10.41	0.90	2.26	23.00	0.00	1055	46	34	21	40	493	562	20.53	0.95	2.26	0.00	23.00	0.00	0.79	-1.27	-0.34	386.39	562.00	0.69	-1.45	-0.54	empty/empty/	|1|13|24	16.27	0.92	0.00	0.00	0.00
1	1	1	4	hspa1b (short)/911/ok	73	GS,	M	206	191	2755	61	46	26	51	1151	1604	18.01	0.94	7.23	45.00	0.00	3746	83	45	26	54	1177	2569	31.77	0.97	7.23	0.00	45.00	0.00	0.62	-1.60	-0.68	1305.50	2569.00	0.51	-1.97	-0.98	hspa1b (short)/911/ok	|2|1|4	25.83	0.95	0.00	0.00	0.00
1	1	2	4	hspa1b (short)/911/ok	74		P	227	195	8784	57	37	16	44	2374	6410	15.32	0.93	16.18	153.00	0.00	9986	65	36	15	47	2366	7620	19.55	0.95	16.18	0.00	153.00	0.00	0.84	-1.19	-0.25	4842.56	7620.00	0.64	-1.57	-0.65	hspa1b (short)/911/ok	|2|1|4	17.56	0.94	0.01	0.00	0.00
1	1	3	4	hspa1b (short)/911/ok	75	SNR2,	M	245	193	6089	60	42	21	47	2095	3994	17.09	0.94	20.47	101.00	0.00	6777	67	39	20	49	2055	4722	23.46	0.96	20.47	0.00	101.00	0.00	0.85	-1.18	-0.24	3095.09	4722.00	0.66	-1.53	-0.61	hspa1b (short)/911/ok	|2|1|4	20.52	0.95	0.01	0.00	0.00
1	1	4	4	prodh/1000/ok	76		P	264	194	9436	64	38	16	44	2399	7037	17.71	0.94	15.12	148.00	0.00	11528	78	36	16	47	2327	9201	26.62	0.96	15.12	0.00	148.00	0.00	0.76	-1.31	-0.39	5289.62	9201.00	0.57	-1.74	-0.80	prodh/1000/ok	|2|1|8	22.60	0.95	0.01	0.00	0.00
1	1	5	4	prodh/1000/ok	77		P	282	194	5711	70	42	22	46	1796	3915	22.45	0.96	13.09	82.00	0.00	7215	88	39	21	46	1728	5487	37.58	0.97	13.09	0.00	82.00	0.00	0.71	-1.40	-0.49	3037.13	5487.00	0.55	-1.81	-0.85	prodh/1000/ok	|2|1|8	30.95	0.96	0.01	0.00	0.00
1	1	6	4	prodh/1000/ok	78		P	301	194	6450	67	43	21	49	2060	4390	20.07	0.95	14.80	96.00	0.00	7500	78	33	18	39	1715	5785	37.67	0.97	14.80	0.00	96.00	0.00	0.76	-1.32	-0.40	3384.72	5785.00	0.59	-1.71	-0.77	prodh/1000/ok	|2|1|8	30.18	0.96	0.01	0.00	0.00
1	1	7	4	kif20a/1071/ok	79		P	317	194	8570	61	41	17	47	2464	6106	15.15	0.93	23.31	141.00	0.00	8063	57	31	14	36	1933	6130	12.16	0.92	23.31	0.00	141.00	0.00	1.00	-1.00	-0.01	4624.96	6130.00	0.75	-1.33	-0.41	kif20a/1071/ok	|2|1|12	13.74	0.93	0.02	0.00	0.00
1	1	8	4	kif20a/1071/ok	80		P	338	193	8651	61	40	17	44	2415	6236	15.48	0.94	28.94	142.00	0.00	8007	56	27	13	35	1881	6126	26.27	0.96	28.94	0.00	142.00	0.00	1.02	1.02	0.03	4718.08	6126.00	0.77	-1.30	-0.38	kif20a/1071/ok	|2|1|12	21.56	0.95	0.02	0.00	0.00
1	1	9	4	kif20a/1071/ok	81		P	357	194	4909	66	43	23	50	1710	3199	20.78	0.95	12.05	74.00	0.00	4455	60	32	19	38	1369	3086	30.56	0.97	12.05	0.00	74.00	0.00	1.04	1.04	0.05	2508.79	3086.00	0.81	-1.23	-0.30	kif20a/1071/ok	|2|1|12	26.13	0.96	0.01	0.00	0.00
1	1	10	4	apg4b-pending/920/ok	82		P	374	194	6573	72	43	22	48	1971	4602	22.41	0.96	15.67	91.00	0.00	6807	75	31	17	38	1585	5222	39.71	0.97	15.67	0.00	91.00	0.00	0.88	-1.13	-0.18	3539.18	5222.00	0.68	-1.48	-0.56	apg4b-pending/920/ok	|2|1|16	32.24	0.96	0.01	0.00	0.00
1	1	11	4	apg4b-pending/920/ok	83		P	393	195	9621	74	39	18	46	2338	7283	22.74	0.96	20.30	130.00	0.00	8225	63	30	15	39	1961	6264	27.54	0.96	20.30	0.00	130.00	0.00	1.16	1.16	0.22	5464.43	6264.00	0.87	-1.15	-0.20	apg4b-pending/920/ok	|2|1|16	25.25	0.96	0.01	0.00	0.00
1	1	12	4	apg4b-pending/920/ok	84		P	411	194	8306	75	42	20	46	2231	6075	22.48	0.96	17.68	111.00	0.00	7734	70	30	16	37	1783	5951	34.51	0.97	17.68	0.00	111.00	0.00	1.02	1.02	0.03	4602.74	5951.00	0.77	-1.29	-0.37	apg4b-pending/920/ok	|2|1|16	29.12	0.96	0.01	0.00	0.00
1	1	13	4	prodh/999/ok	85		P	430	193	6945	79	43	22	48	1950	4995	26.12	0.96	14.71	88.00	0.00	6917	79	32	18	38	1562	5355	41.81	0.98	14.71	0.00	88.00	0.00	0.93	-1.07	-0.10	3824.53	5355.00	0.71	-1.40	-0.49	prodh/999/ok	|2|1|20	34.86	0.97	0.01	0.00	0.00
1	1	14	4	prodh/999/ok	86	SNR1,	M	448	194	11080	75	37	16	44	2354	8726	22.44	0.96	15.32	148.00	0.00	9940	67	29	14	38	2010	7930	28.61	0.97	15.32	0.00	148.00	0.00	1.10	1.10	0.14	6483.78	7930.00	0.82	-1.22	-0.29	prodh/999/ok	|2|1|20	25.71	0.96	0.01	0.00	0.00
1	1	15	4	prodh/999/ok	87		P	468	194	9377	80	43	20	50	2364	7013	23.25	0.96	18.61	117.00	0.00	8958	77	33	16	38	1913	7045	24.41	0.96	18.61	0.00	117.00	0.00	1.00	-1.00	-0.01	5272.55	7045.00	0.75	-1.34	-0.42	prodh/999/ok	|2|1|20	23.84	0.96	0.01	0.00	0.00
1	1	16	4	mmp3/1097/ok	88		P	485	193	5308	65	43	22	48	1825	3483	19.77	0.95	15.43	82.00	0.00	3977	49	32	18	37	1482	2495	21.15	0.95	15.43	0.00	82.00	0.00	1.40	1.40	0.48	2719.05	2495.00	1.09	1.09	0.12	mmp3/1097/ok	|2|1|24	20.47	0.95	0.01	0.00	0.00
1	1	17	4	mmp3/1097/ok	89		P	502	196	3874	61	46	25	52	1578	2296	16.96	0.94	11.85	64.00	0.00	3517	55	33	19	39	1244	2273	25.34	0.96	11.85	0.00	64.00	0.00	1.01	1.01	0.01	1833.02	2273.00	0.81	-1.24	-0.31	mmp3/1097/ok	|2|1|24	21.56	0.95	0.01	0.00	0.00
1	1	18	4	mmp3/1097/ok	90		P	523	193	7636	62	43	19	48	2404	5232	15.54	0.94	19.59	124.00	0.00	6236	50	32	16	40	1971	4265	17.68	0.94	19.59	0.00	124.00	0.00	1.23	1.23	0.29	3996.02	4265.00	0.94	-1.07	-0.09	mmp3/1097/ok	|2|1|24	16.65	0.94	0.01	0.00	0.00
1	1	19	4	fnbp3/917/ok	91		P	541	194	7090	80	44	22	48	1982	5108	25.53	0.96	15.45	89.00	0.00	7496	84	32	18	39	1598	5898	44.61	0.98	15.45	0.00	89.00	0.00	0.87	-1.15	-0.21	3906.34	5898.00	0.66	-1.51	-0.59	fnbp3/917/ok	|2|5|4	36.34	0.97	0.01	0.00	0.00
1	1	20	4	fnbp3/917/ok	92		P	560	195	8423	75	44	21	47	2322	6101	20.99	0.95	17.30	112.00	0.00	9395	84	32	17	40	1891	7504	39.05	0.97	17.30	0.00	112.00	0.00	0.81	-1.23	-0.30	4621.38	7504.00	0.62	-1.62	-0.70	fnbp3/917/ok	|2|5|4	31.35	0.96	0.01	0.00	0.00
1	1	21	4	fnbp3/917/ok	93		P	578	194	8479	78	43	21	49	2269	6210	23.23	0.96	23.53	109.00	0.00	9102	84	32	17	40	1856	7246	39.83	0.97	23.53	0.00	109.00	0.00	0.86	-1.17	-0.22	4699.47	7246.00	0.65	-1.54	-0.62	fnbp3/917/ok	|2|5|4	32.61	0.96	0.01	0.00	0.00
1	1	22	4	txnl/1005/ok	94		P	596	194	8197	100	43	22	48	1824	6373	36.56	0.97	13.09	82.00	0.00	7228	88	34	19	40	1529	5699	37.22	0.97	13.09	0.00	82.00	0.00	1.12	1.12	0.16	4816.10	5699.00	0.85	-1.18	-0.24	txnl/1005/ok	|2|5|8	36.89	0.97	0.00	0.00	0.00
1	1	23	4	txnl/1005/ok	95		P	615	194	8903	102	43	22	48	1926	6977	36.58	0.97	12.96	87.00	0.00	7574	87	32	18	38	1565	6009	47.28	0.98	12.96	0.00	87.00	0.00	1.16	1.16	0.22	5246.94	6009.00	0.87	-1.15	-0.20	txnl/1005/ok	|2|5|8	42.27	0.98	0.00	0.00	0.00
1	1	24	4	txnl/1005/ok	96		P	633	194	8245	103	44	23	48	1830	6415	36.65	0.97	13.33	80.00	0.00	7562	95	32	18	39	1470	6092	53.43	0.98	13.33	0.00	80.00	0.00	1.05	1.05	0.07	4846.13	6092.00	0.80	-1.26	-0.33	txnl/1005/ok	|2|5|8	45.81	0.98	0.00	0.00	0.00
1	1	1	5	slc30a4/1078/w	97	SNR2,	M	208	213	5565	69	45	23	49	1868	3697	20.03	0.95	15.32	81.00	0.00	6987	86	43	23	52	1865	5122	31.91	0.97	15.32	0.00	81.00	0.00	0.72	-1.39	-0.47	2876.87	5122.00	0.56	-1.78	-0.83	slc30a4/1078/w	|2|5|12	26.64	0.96	0.01	0.00	0.00
1	1	2	5	slc30a4/1078/w	98	SNR2,	M	228	213	7589	67	42	20	47	2284	5305	18.80	0.95	18.92	114.00	0.00	9018	79	39	20	50	2226	6792	28.00	0.96	18.92	0.00	114.00	0.00	0.78	-1.28	-0.36	4048.75	6792.00	0.60	-1.68	-0.75	slc30a4/1078/w	|2|5|12	23.85	0.95	0.01	0.00	0.00
1	1	3	5	slc30a4/1078/w	99	SNR2,	M	245	212	7360	74	42	21	46	2070	5290	22.88	0.96	16.66	100.00	0.00	7872	79	40	21	49	2052	5820	29.38	0.97	16.66	0.00	100.00	0.00	0.91	-1.10	-0.14	4037.92	5820.00	0.69	-1.44	-0.53	slc30a4/1078/w	|2|5|12	26.33	0.96	0.01	0.00	0.00
1	1	4	5	ptma/922/ok	100		P	263	212	14503	102	39	17	45	2397	12106	30.71	0.97	17.14	142.00	0.00	26785	189	36	16	47	2321	24464	75.81	0.99	17.14	0.00	142.00	0.00	0.49	-2.02	-1.01	8838.26	24464.00	0.36	-2.77	-1.47	ptma/922/ok	|2|5|16	57.84	0.98	0.01	0.00	0.00
1	1	5	5	ptma/922/ok	101		P	282	213	12590	114	42	20	48	2225	10365	39.32	0.97	17.78	110.00	0.00	26461	241	37	19	46	2070	24391	113.93	0.99	17.78	0.00	110.00	0.00	0.42	-2.35	-1.23	7630.66	24391.00	0.31	-3.20	-1.68	ptma/922/ok	|2|5|16	85.22	0.98	0.00	0.00	0.00
1	1	6	5	ptma/922/ok	102		P	301	213	14370	103	42	18	48	2511	11859	30.77	0.97	15.95	139.00	0.00	24968	180	29	14	38	1990	22978	92.97	0.99	15.95	0.00	139.00	0.00	0.52	-1.94	-0.95	8667.54	22978.00	0.38	-2.65	-1.41	ptma/922/ok	|2|5|16	69.25	0.98	0.01	0.00	0.00
1	1	7	5	txk/1004/ok	103		P	319	211	5450	69	44	23	48	1816	3634	19.78	0.95	11.95	79.00	0.00	5092	64	33	18	38	1446	3646	24.95	0.96	11.95	0.00	79.00	0.00	1.00	-1.00	-0.00	2830.46	3646.00	0.78	-1.29	-0.37	txk/1004/ok	|2|5|20	22.52	0.95	0.01	0.00	0.00
1	1	8	5	txk/1004/ok	104		P	338	213	8896	63	38	17	44	2360	6536	18.08	0.94	25.87	141.00	0.00	7503	53	27	13	36	1892	5611	24.09	0.96	25.87	0.00	141.00	0.00	1.16	1.16	0.22	4932.58	5611.00	0.88	-1.14	-0.19	txk/1004/ok	|2|5|20	21.30	0.95	0.01	0.00	0.00
1	1	9	5	txk/1004/ok	105		P	357	212	5884	66	43	22	49	1953	3931	19.91	0.95	14.92	89.00	0.00	4736	53	32	18	38	1572	3164	23.56	0.96	14.92	0.00	89.00	0.00	1.24	1.24	0.31	3048.88	3164.00	0.96	-1.04	-0.05	txk/1004/ok	|2|5|20	21.81	0.95	0.01	0.00	0.00
1	1	10	5	mmp3/1100/ok	106		P	374	213	4276	65	44	24	49	1562	2714	20.32	0.95	12.28	66.00	0.00	3414	52	32	19	38	1242	2172	24.75	0.96	12.28	0.00	66.00	0.00	1.25	1.25	0.32	2147.33	2172.00	0.99	-1.01	-0.02	mmp3/1100/ok	|2|5|24	22.64	0.95	0.01	0.00	0.00
1	1	11	5	mmp3/1100/ok	107		P	392	213	4605	66	44	24	50	1658	2947	19.82	0.95	10.90	70.00	0.00	3846	55	32	19	39	1322	2524	25.77	0.96	10.90	0.00	70.00	0.00	1.17	1.17	0.22	2321.38	2524.00	0.92	-1.09	-0.12	mmp3/1100/ok	|2|5|24	22.99	0.95	0.01	0.00	0.00
1	1	12	5	mmp3/1100/ok	108		P	412	213	5983	63	42	21	48	2029	3954	18.61	0.95	16.44	95.00	0.00	4818	51	31	17	38	1630	3188	22.89	0.96	16.44	0.00	95.00	0.00	1.24	1.24	0.31	3065.75	3188.00	0.96	-1.04	-0.06	mmp3/1100/ok	|2|5|24	20.86	0.95	0.01	0.00	0.00
1	1	13	5	hephaestin (heph)/926/ok	109		P	430	212	20742	198	43	21	49	2207	18535	73.76	0.99	15.81	105.00	0.00	29275	279	31	17	38	1740	27535	172.16	0.99	15.81	0.00	105.00	0.00	0.67	-1.49	-0.57	13225.44	27535.00	0.48	-2.08	-1.06	hephaestin (heph)/926/ok	|2|9|4	132.44	0.99	0.00	0.00	0.00
1	1	14	5	hephaestin (heph)/926/ok	110		P	449	213	23670	186	39	18	45	2314	21356	68.53	0.99	17.06	127.00	0.00	31662	249	30	15	38	1911	29751	140.86	0.99	17.06	0.00	127.00	0.00	0.72	-1.39	-0.48	15122.68	29751.00	0.51	-1.97	-0.98	hephaestin (heph)/926/ok	|2|9|4	110.77	0.99	0.00	0.00	0.00
1	1	15	5	hephaestin (heph)/926/ok	111		P	467	213	23121	176	42	19	48	2436	20685	55.59	0.98	19.48	131.00	0.00	30281	231	31	15	37	1960	28321	91.22	0.99	19.48	0.00	131.00	0.00	0.73	-1.37	-0.45	14672.70	28321.00	0.52	-1.93	-0.95	hephaestin (heph)/926/ok	|2|9|4	75.54	0.99	0.00	0.00	0.00
1	1	16	5	txnl/1007/ok	112		P	487	213	8726	96	44	22	48	2005	6721	32.07	0.97	13.81	91.00	0.00	8903	98	31	17	38	1583	7320	55.93	0.98	13.81	0.00	91.00	0.00	0.92	-1.09	-0.12	5064.59	7320.00	0.69	-1.45	-0.53	txnl/1007/ok	|2|9|8	45.59	0.97	0.00	0.00	0.00
1	1	17	5	txnl/1007/ok	113		P	506	213	8419	98	43	22	49	1919	6500	34.08	0.97	12.58	86.00	0.00	8872	103	32	18	40	1569	7303	56.80	0.98	12.58	0.00	86.00	0.00	0.89	-1.12	-0.17	4906.87	7303.00	0.67	-1.49	-0.57	txnl/1007/ok	|2|9|8	46.83	0.98	0.00	0.00	0.00
1	1	18	5	txnl/1007/ok	114		P	524	213	9316	94	44	22	49	2129	7187	30.16	0.97	14.23	99.00	0.00	9054	91	32	17	39	1720	7334	44.27	0.98	14.23	0.00	99.00	0.00	0.98	-1.02	-0.03	5396.25	7334.00	0.74	-1.36	-0.44	txnl/1007/ok	|2|9|8	37.88	0.97	0.00	0.00	0.00
1	1	19	5	cav3/1081/w	115		P	541	213	9325	84	40	19	45	2156	7169	27.93	0.96	14.40	111.00	0.00	8493	77	32	17	40	1868	6625	35.37	0.97	14.40	0.00	111.00	0.00	1.08	1.08	0.11	5383.46	6625.00	0.81	-1.23	-0.30	cav3/1081/w	|2|9|12	31.87	0.97	0.01	0.00	0.00
1	1	20	5	cav3/1081/w	116		P	559	213	10204	80	44	19	50	2474	7730	20.83	0.95	16.73	128.00	0.00	9979	78	35	16	39	2002	7977	12.63	0.92	16.73	0.00	128.00	0.00	0.97	-1.03	-0.05	5781.27	7977.00	0.72	-1.38	-0.46	cav3/1081/w	|2|9|12	17.23	0.93	0.01	0.00	0.00
1	1	21	5	cav3/1081/w	117		P	578	213	8582	92	44	22	48	2031	6551	29.87	0.97	19.04	93.00	0.00	8322	89	34	18	41	1720	6602	38.14	0.97	19.04	0.00	93.00	0.00	0.99	-1.01	-0.01	4943.29	6602.00	0.75	-1.34	-0.42	cav3/1081/w	|2|9|12	34.26	0.97	0.01	0.00	0.00
1	1	22	5	mgrn1/928/ok	118		P	597	214	24694	147	39	15	49	2486	22208	41.70	0.98	20.63	168.00	0.00	26668	159	26	11	36	1905	24763	78.42	0.99	20.63	0.00	168.00	0.00	0.90	-1.12	-0.16	15692.95	24763.00	0.63	-1.58	-0.66	mgrn1/928/ok	|2|9|16	62.80	0.98	0.00	0.00	0.00
1	1	23	5	mgrn1/928/ok	119		P	615	212	21660	176	43	20	48	2427	19233	57.95	0.98	17.30	123.00	0.00	24395	198	35	16	38	1963	22432	43.58	0.98	17.30	0.00	123.00	0.00	0.86	-1.17	-0.22	13696.24	22432.00	0.61	-1.64	-0.71	mgrn1/928/ok	|2|9|16	51.27	0.98	0.00	0.00	0.00
1	1	24	5	mgrn1/928/ok	120		P	633	214	25231	172	39	17	45	2444	22787	56.19	0.98	19.07	147.00	0.00	26933	183	29	14	38	2016	24917	90.98	0.99	19.07	0.00	147.00	0.00	0.91	-1.09	-0.13	16079.82	24917.00	0.65	-1.55	-0.63	mgrn1/928/ok	|2|9|16	75.61	0.99	0.00	0.00	0.00
1	1	1	6	nrip1/1013/ok	121	SNR2,	M	209	231	7518	82	42	21	46	1968	5550	26.83	0.96	13.85	92.00	0.00	11417	124	43	22	50	2041	9376	46.64	0.98	13.85	0.00	92.00	0.00	0.59	-1.69	-0.76	4225.46	9376.00	0.45	-2.22	-1.15	nrip1/1013/ok	|2|9|20	38.04	0.97	0.01	0.00	0.00
1	1	2	6	nrip1/1013/ok	122		P	226	231	9324	80	42	20	48	2305	7019	24.08	0.96	18.89	116.00	0.00	12090	104	39	19	48	2212	9878	36.87	0.97	18.89	0.00	116.00	0.00	0.71	-1.41	-0.49	5276.82	9878.00	0.53	-1.87	-0.90	nrip1/1013/ok	|2|9|20	31.14	0.96	0.01	0.00	0.00
1	1	3	6	nrip1/1013/ok	123	SNR2,	M	246	231	9230	85	42	20	46	2202	7028	27.07	0.96	20.02	109.00	0.00	11514	106	40	20	49	2180	9334	40.94	0.98	20.02	0.00	109.00	0.00	0.75	-1.33	-0.41	5283.22	9334.00	0.57	-1.77	-0.82	nrip1/1013/ok	|2|9|20	34.71	0.97	0.01	0.00	0.00
1	1	4	6	hfe (long 2)/1113/ok	124	GS,	M	263	231	1591	69	46	27	51	614	977	22.96	0.96	3.65	23.00	0.00	1667	72	43	26	49	597	1070	29.98	0.97	3.65	0.00	23.00	0.00	0.91	-1.10	-0.13	816.67	1070.00	0.76	-1.31	-0.39	hfe (long 2)/1113/ok	|2|9|24	26.70	0.96	0.00	0.00	0.00
1	1	5	6	hfe (long 2)/1113/ok	125	GS,	M	281	228	2314	64	45	26	49	923	1391	20.02	0.95	3.72	36.00	0.00	2306	64	41	24	46	866	1440	22.16	0.95	3.72	0.00	36.00	0.00	0.97	-1.04	-0.05	1140.85	1440.00	0.79	-1.26	-0.34	hfe (long 2)/1113/ok	|2|9|24	21.12	0.95	0.00	0.00	0.00
1	1	6	6	hfe (long 2)/1113/ok	126	GS,	M	297	230	2226	74	46	26	51	794	1432	24.94	0.96	5.03	30.00	0.00	1816	61	36	22	41	663	1153	29.43	0.97	5.03	0.00	30.00	0.00	1.24	1.24	0.31	1172.64	1153.00	1.02	1.02	0.02	hfe (long 2)/1113/ok	|2|9|24	27.28	0.96	0.00	0.00	0.00
1	1	7	6	rpl32/930/ok	127		P	319	230	8119	65	39	18	46	2274	5845	20.03	0.95	22.19	125.00	0.00	7681	61	30	15	38	1895	5786	28.02	0.96	22.19	0.00	125.00	0.00	1.01	1.01	0.01	4437.68	5786.00	0.77	-1.30	-0.38	rpl32/930/ok	|2|13|4	24.35	0.96	0.01	0.00	0.00
1	1	8	6	rpl32/930/ok	128		P	339	231	9382	65	41	17	46	2485	6897	16.37	0.94	27.70	145.00	0.00	8664	60	27	13	35	1894	6770	27.98	0.96	27.70	0.00	145.00	0.00	1.02	1.02	0.03	5189.99	6770.00	0.77	-1.30	-0.38	rpl32/930/ok	|2|13|4	22.92	0.95	0.02	0.00	0.00
1	1	9	6	rpl32/930/ok	129	GS,	M	357	230	4361	70	45	24	50	1514	2847	21.71	0.95	9.88	62.00	0.00	5119	83	32	19	38	1189	3930	48.39	0.98	9.88	0.00	62.00	0.00	0.72	-1.38	-0.47	2246.77	3930.00	0.57	-1.75	-0.81	rpl32/930/ok	|2|13|4	37.50	0.96	0.00	0.00	0.00
1	1	10	6	peg12/1011/ok	130		P	375	230	4402	67	44	24	49	1568	2834	20.43	0.95	12.60	66.00	0.00	3328	50	32	19	37	1236	2092	24.14	0.96	12.60	0.00	66.00	0.00	1.35	1.35	0.44	2237.07	2092.00	1.07	1.07	0.10	peg12/1011/ok	|2|13|8	22.36	0.95	0.01	0.00	0.00
1	1	11	6	peg12/1011/ok	131		P	393	233	4475	65	44	24	50	1634	2841	19.98	0.95	12.02	69.00	0.00	3766	55	32	19	39	1308	2458	26.14	0.96	12.02	0.00	69.00	0.00	1.16	1.16	0.21	2242.29	2458.00	0.91	-1.10	-0.13	peg12/1011/ok	|2|13|8	23.26	0.96	0.01	0.00	0.00
1	1	12	6	peg12/1011/ok	132		P	412	232	4292	68	46	25	51	1559	2733	20.48	0.95	11.49	63.00	0.00	3374	54	32	19	39	1210	2164	26.04	0.96	11.49	0.00	63.00	0.00	1.26	1.26	0.34	2161.55	2164.00	1.00	-1.00	-0.00	peg12/1011/ok	|2|13|8	23.43	0.96	0.01	0.00	0.00
1	1	13	6	cav3/1083/w	133		P	428	228	8027	63	38	18	44	2277	5750	19.10	0.95	25.00	128.00	0.00	5424	42	30	15	38	1933	3491	15.98	0.94	25.00	0.00	128.00	0.00	1.65	1.65	0.72	4369.41	3491.00	1.25	1.25	0.32	cav3/1083/w	|2|13|12	17.61	0.94	0.01	0.00	0.00
1	1	14	6	cav3/1083/w	134	GS,	M	446	228	2252	61	47	27	52	990	1262	17.44	0.94	3.89	37.00	0.00	1733	47	33	21	39	765	968	21.47	0.95	3.89	0.00	37.00	0.00	1.30	1.30	0.38	1040.48	968.00	1.07	1.07	0.10	cav3/1083/w	|2|13|12	19.56	0.95	0.00	0.00	0.00
1	1	15	6	cav3/1083/w	135	GS,	M	464	230	1449	56	48	28	52	719	730	14.42	0.93	4.30	26.00	0.00	1298	50	33	21	39	548	750	24.55	0.96	4.30	0.00	26.00	0.00	0.97	-1.03	-0.04	619.84	750.00	0.83	-1.21	-0.27	cav3/1083/w	|2|13|12	20.13	0.94	0.00	0.00	0.00
1	1	16	6	serpinb5/935/ok	136		P	486	231	6426	69	44	22	50	2057	4369	20.45	0.95	14.59	93.00	0.00	6922	74	32	18	39	1640	5282	38.25	0.97	14.59	0.00	93.00	0.00	0.83	-1.21	-0.27	3369.39	5282.00	0.64	-1.57	-0.65	serpinb5/935/ok	|2|13|16	30.67	0.96	0.01	0.00	0.00
1	1	17	6	serpinb5/935/ok	137		P	503	231	6402	65	45	22	49	2165	4237	17.02	0.94	15.54	99.00	0.00	7409	75	31	17	39	1702	5707	37.85	0.97	15.54	0.00	99.00	0.00	0.74	-1.35	-0.43	3272.99	5707.00	0.57	-1.74	-0.80	serpinb5/935/ok	|2|13|16	29.34	0.95	0.01	0.00	0.00
1	1	18	6	serpinb5/935/ok	138		P	522	231	7667	64	41	19	46	2305	5362	18.11	0.94	18.93	120.00	0.00	8586	72	31	16	39	1898	6688	33.49	0.97	18.93	0.00	120.00	0.00	0.80	-1.25	-0.32	4089.90	6688.00	0.61	-1.64	-0.71	serpinb5/935/ok	|2|13|16	26.92	0.96	0.01	0.00	0.00
1	1	19	6	bcl10/1016/ok	139		P	541	231	11134	87	41	18	46	2368	8766	26.75	0.96	12.86	128.00	0.00	12250	96	30	15	38	1930	10320	47.55	0.98	12.86	0.00	128.00	0.00	0.85	-1.18	-0.24	6511.90	10320.00	0.63	-1.58	-0.66	bcl10/1016/ok	|2|13|20	38.58	0.97	0.00	0.00	0.00
1	1	20	6	bcl10/1016/ok	140		P	561	232	14003	106	42	19	50	2474	11529	33.13	0.97	16.19	132.00	0.00	13011	99	31	15	38	1999	11012	44.51	0.98	16.19	0.00	132.00	0.00	1.05	1.05	0.07	8439.15	11012.00	0.77	-1.30	-0.38	bcl10/1016/ok	|2|13|20	39.23	0.97	0.00	0.00	0.00
1	1	21	6	bcl10/1016/ok	141		P	579	232	13654	129	44	21	51	2268	11386	43.05	0.98	16.03	106.00	0.00	12718	120	33	17	41	1845	10873	61.61	0.98	16.03	0.00	106.00	0.00	1.05	1.05	0.07	8340.07	10873.00	0.77	-1.30	-0.38	bcl10/1016/ok	|2|13|20	53.15	0.98	0.00	0.00	0.00
1	1	22	6	empty/empty/	142	GS,	M	592	229	5175	60	45	23	50	1963	3212	16.40	0.94	6.55	86.00	0.00	3974	46	33	19	40	1594	2380	18.31	0.95	6.55	0.00	86.00	0.00	1.35	1.35	0.43	2518.43	2380.00	1.06	1.06	0.08	empty/empty/	|2|13|24	17.38	0.94	0.00	0.00	0.00
1	1	23	6	empty/empty/	143	GS,	M	612	232	1862	53	45	26	48	906	956	14.08	0.93	3.81	35.00	0.00	1696	48	35	21	40	741	955	19.44	0.95	3.81	0.00	35.00	0.00	1.00	1.00	0.00	800.05	955.00	0.84	-1.19	-0.26	empty/empty/	|2|13|24	16.98	0.94	0.00	0.00	0.00
1	1	24	6	empty/empty/	144	GS,	M	630	228	0	0	47	28	52	-102	102	0.00	1.00	0.00	0.00	0.00	0	0	35	23	41	-74	74	0.00	1.00	0.00	0.00	0.00	0.00	1.38	1.38	0.47	96.11	73.67	1.30	1.30	0.38	empty/empty/	|2|13|24	0.00	0.00	0.00	0.00	0.00
1	1	1	7	fgd2/1217/ok	145	GS,	M	206	249	4706	61	42	22	47	1723	2983	18.26	0.95	8.73	77.00	0.00	5163	67	44	24	53	1836	3327	21.47	0.95	8.73	0.00	77.00	0.00	0.90	-1.12	-0.16	2348.20	3327.00	0.71	-1.42	-0.50	fgd2/1217/ok	|3|1|4	19.93	0.95	0.00	0.00	0.00
1	1	2	7	fgd2/1217/ok	146	GS,	M	226	249	2593	68	46	26	51	986	1607	21.38	0.95	6.28	38.00	0.00	2860	75	44	26	51	983	1877	29.00	0.97	6.28	0.00	38.00	0.00	0.86	-1.17	-0.22	1307.81	1877.00	0.70	-1.44	-0.52	fgd2/1217/ok	|3|1|4	25.48	0.96	0.00	0.00	0.00
1	1	3	7	fgd2/1217/ok	147	GS,	M	243	251	2602	59	47	26	52	1142	1460	14.31	0.93	9.93	44.00	0.00	2980	68	50	26	51	1138	1842	8.18	0.88	9.93	0.00	44.00	0.00	0.79	-1.26	-0.34	1194.33	1842.00	0.65	-1.54	-0.63	fgd2/1217/ok	|3|1|4	11.65	0.90	0.01	0.00	0.00
1	1	4	7	top1/1289/ok	148		P	264	250	5364	64	43	22	49	1849	3515	18.47	0.95	15.04	84.00	0.00	5094	61	40	22	48	1814	3280	20.54	0.95	15.04	0.00	84.00	0.00	1.07	1.07	0.10	2742.68	3280.00	0.84	-1.20	-0.26	top1/1289/ok	|3|1|8	19.53	0.95	0.01	0.00	0.00
1	1	5	7	top1/1289/ok	149		P	282	249	8877	64	38	17	44	2352	6525	18.56	0.95	20.13	138.00	0.00	7700	56	34	16	43	2180	5520	19.29	0.95	20.13	0.00	138.00	0.00	1.18	1.18	0.24	4924.73	5520.00	0.89	-1.12	-0.16	top1/1289/ok	|3|1|8	18.93	0.95	0.01	0.00	0.00
1	1	6	7	top1/1289/ok	150		P	298	246	6155	62	43	21	47	2110	4045	17.06	0.94	13.67	99.00	0.00	5352	54	32	17	39	1724	3628	23.46	0.96	13.67	0.00	99.00	0.00	1.11	1.11	0.16	3132.48	3628.00	0.86	-1.16	-0.21	top1/1289/ok	|3|1|8	20.51	0.95	0.01	0.00	0.00
1	1	7	7	urod/1334/n	151		P	319	250	6794	72	42	22	48	2043	4751	22.36	0.96	15.37	95.00	0.00	7119	75	31	17	37	1631	5488	39.46	0.97	15.37	0.00	95.00	0.00	0.87	-1.16	-0.21	3647.51	5488.00	0.66	-1.50	-0.59	urod/1334/n	|3|1|12	32.07	0.96	0.01	0.00	0.00
1	1	8	7	urod/1334/n	152		P	337	249	6112	69	42	22	47	1910	4202	21.76	0.95	13.00	88.00	0.00	6329	72	31	18	37	1548	4781	37.22	0.97	13.00	0.00	88.00	0.00	0.88	-1.14	-0.19	3247.40	4781.00	0.68	-1.47	-0.56	urod/1334/n	|3|1|12	30.49	0.96	0.01	0.00	0.00
1	1	9	7	urod/1334/n	153		P	357	249	6772	67	42	21	48	2109	4663	20.20	0.95	16.57	101.00	0.00	6094	60	30	17	37	1686	4408	29.50	0.97	16.57	0.00	101.00	0.00	1.06	1.06	0.08	3583.55	4408.00	0.81	-1.23	-0.30	urod/1334/n	|3|1|12	25.28	0.96	0.01	0.00	0.00
1	1	10	7	_similar to transient receptor potential cation channel, subfamily v, member 4,/1404_	154	SNR1,	M	374	250	15432	92	35	14	42	2306	13126	27.92	0.96	14.74	167.00	0.00	17089	102	26	11	35	1906	15183	48.72	0.98	14.74	0.00	167.00	0.00	0.86	-1.16	-0.21	9541.34	15183.00	0.63	-1.59	-0.67	_similar to transient receptor potential cation channel, subfamily v, member 4,/1404_	|3|1|16	39.71	0.97	0.01	0.00	0.00
1	1	11	7	_similar to transient receptor potential cation channel, subfamily v, member 4,/1404_	155		P	393	249	11324	106	42	20	48	2186	9138	36.12	0.97	15.49	107.00	0.00	14179	133	30	16	37	1735	12444	76.04	0.99	15.49	0.00	107.00	0.00	0.73	-1.36	-0.45	6773.08	12444.00	0.54	-1.84	-0.88	_similar to transient receptor potential cation channel, subfamily v, member 4,/1404_	|3|1|16	59.53	0.98	0.00	0.00	0.00
1	1	12	7	_similar to transient receptor potential cation channel, subfamily v, member 4,/1404_	156		P	413	251	12924	127	43	21	47	2139	10785	44.75	0.98	17.44	102.00	0.00	16078	158	31	17	38	1726	14352	92.27	0.99	17.44	0.00	102.00	0.00	0.75	-1.33	-0.41	7922.92	14352.00	0.55	-1.81	-0.86	_similar to transient receptor potential cation channel, subfamily v, member 4,/1404_	|3|1|16	72.52	0.98	0.00	0.00	0.00
1	1	13	7	empty/empty/	157	GS,	M	425	249	0	0	49	29	53	-361	361	0.00	1.00	0.00	0.00	0.00	0	0	43	24	39	-233	233	0.00	1.00	0.00	0.00	0.00	0.00	1.55	1.55	0.63	318.75	233.30	1.37	1.37	0.45	empty/empty/	|3|1|20	0.00	0.00	0.00	0.00	0.00
1	1	14	7	empty/empty/	158		P	444	250	6564	56	42	20	48	2314	4250	14.40	0.93	24.78	118.00	0.00	5227	44	28	15	36	1774	3453	19.43	0.95	24.78	0.00	118.00	0.00	1.23	1.23	0.30	3282.49	3453.00	0.95	-1.05	-0.07	empty/empty/	|3|1|20	17.10	0.94	0.02	0.00	0.00
1	1	15	7	empty/empty/	159		P	462	246	7134	58	43	20	50	2395	4739	14.92	0.93	22.79	122.00	0.00	5455	45	28	15	36	1789	3666	19.92	0.95	22.79	0.00	122.00	0.00	1.29	1.29	0.37	3638.80	3666.00	0.99	-1.01	-0.01	empty/empty/	|3|1|20	17.60	0.94	0.02	0.00	0.00
1	1	16	7	cacna1c/1469	160	GS,	M	486	248	1826	57	46	26	49	837	989	16.27	0.94	6.87	32.00	0.00	1441	45	33	21	39	667	774	20.06	0.95	6.87	0.00	32.00	0.00	1.28	1.28	0.35	826.16	774.00	1.07	1.07	0.09	cacna1c/1469	|3|1|24	18.26	0.94	0.00	0.00	0.00
1	1	17	7	cacna1c/1469	161	GS,	M	503	249	2323	61	47	27	52	1010	1313	17.51	0.94	6.81	38.00	0.00	1785	47	34	21	40	786	999	21.13	0.95	6.81	0.00	38.00	0.00	1.31	1.31	0.39	1080.22	999.00	1.08	1.08	0.11	cacna1c/1469	|3|1|24	19.40	0.95	0.00	0.00	0.00
1	1	18	7	cacna1c/1469	162	GS,	M	522	246	2713	62	47	26	49	1128	1585	13.57	0.93	9.93	44.00	0.00	1996	45	37	21	39	909	1087	5.82	0.83	9.93	0.00	44.00	0.00	1.46	1.46	0.54	1290.86	1087.00	1.19	1.19	0.25	cacna1c/1469	|3|1|24	10.44	0.87	0.01	0.00	0.00
1	1	19	7	tlr9/1219/ok	163		P	541	250	4625	64	44	23	48	1658	2967	19.34	0.95	13.57	72.00	0.00	3705	51	33	19	39	1373	2332	22.97	0.96	13.57	0.00	72.00	0.00	1.27	1.27	0.35	2336.28	2332.00	1.00	1.00	0.00	tlr9/1219/ok	|3|5|4	21.23	0.95	0.01	0.00	0.00
1	1	20	7	tlr9/1219/ok	164		P	558	249	5019	64	45	23	49	1828	3191	18.11	0.94	14.55	78.00	0.00	4047	52	33	19	40	1463	2584	23.09	0.96	14.55	0.00	78.00	0.00	1.23	1.23	0.30	2502.85	2584.00	0.97	-1.03	-0.05	tlr9/1219/ok	|3|5|4	20.75	0.95	0.01	0.00	0.00
1	1	21	7	tlr9/1219/ok	165		P	578	249	5099	70	44	23	48	1684	3415	21.26	0.95	13.30	73.00	0.00	3932	54	34	20	41	1432	2500	23.06	0.96	13.30	0.00	73.00	0.00	1.37	1.37	0.45	2668.79	2500.00	1.07	1.07	0.09	tlr9/1219/ok	|3|5|4	22.18	0.95	0.01	0.00	0.00
1	1	22	7	4933407e01rik/1298/ok	166		P	596	250	15556	111	40	17	47	2424	13132	34.36	0.97	13.12	140.00	0.00	14283	102	30	14	39	2020	12263	47.94	0.98	13.12	0.00	140.00	0.00	1.07	1.07	0.10	9545.47	12263.00	0.78	-1.28	-0.36	4933407e01rik/1298/ok	|3|5|8	41.70	0.97	0.00	0.00	0.00
1	1	23	7	4933407e01rik/1298/ok	167		P	615	250	14604	112	39	18	46	2346	12258	38.09	0.97	19.30	130.00	0.00	13927	107	31	15	38	1999	11928	47.93	0.98	19.30	0.00	130.00	0.00	1.03	1.03	0.04	8943.23	11928.00	0.75	-1.33	-0.42	4933407e01rik/1298/ok	|3|5|8	43.29	0.98	0.01	0.00	0.00
1	1	24	7	4933407e01rik/1298/ok	168		P	634	249	14500	100	40	17	46	2461	12039	30.11	0.97	19.59	145.00	0.00	14115	97	31	14	39	2052	12063	35.35	0.97	19.59	0.00	145.00	0.00	1.00	-1.00	-0.00	8791.97	12063.00	0.73	-1.37	-0.46	4933407e01rik/1298/ok	|3|5|8	32.83	0.97	0.01	0.00	0.00
1	1	1	8	urod/1336/n	169	SNR2,	M	207	267	6439	63	41	20	47	2087	4352	18.97	0.95	19.18	102.00	0.00	7198	71	43	22	53	2226	4972	22.05	0.95	19.18	0.00	102.00	0.00	0.88	-1.14	-0.19	3356.99	4972.00	0.68	-1.48	-0.57	urod/1336/n	|3|5|12	20.57	0.95	0.01	0.00	0.00
1	1	2	8	urod/1336/n	170	SNR2,	M	226	267	5070	61	43	22	47	1861	3209	17.31	0.94	14.14	83.00	0.00	6443	78	44	23	51	1889	4554	21.41	0.95	14.14	0.00	83.00	0.00	0.70	-1.42	-0.51	2516.21	4554.00	0.55	-1.81	-0.86	urod/1336/n	|3|5|12	19.47	0.95	0.01	0.00	0.00
1	1	3	8	urod/1336/n	171	SNR2,	M	246	269	6082	76	42	22	46	1758	4324	25.86	0.96	13.66	80.00	0.00	6787	85	41	22	50	1780	5007	33.44	0.97	13.66	0.00	80.00	0.00	0.86	-1.16	-0.21	3336.55	5007.00	0.67	-1.50	-0.59	urod/1336/n	|3|5|12	29.89	0.97	0.01	0.00	0.00
1	1	4	8	trpm7/1407	172		P	264	269	13021	116	44	21	49	2313	10708	37.48	0.97	15.78	112.00	0.00	18731	167	39	19	47	2145	16586	66.27	0.98	15.78	0.00	112.00	0.00	0.65	-1.55	-0.63	7869.38	16586.00	0.47	-2.11	-1.08	trpm7/1407	|3|5|16	53.83	0.98	0.00	0.00	0.00
1	1	5	8	trpm7/1407	173		P	282	268	12402	129	42	21	48	2048	10354	48.34	0.98	15.56	96.00	0.00	17582	183	35	19	43	1811	15771	96.69	0.99	15.56	0.00	96.00	0.00	0.66	-1.52	-0.61	7622.99	15771.00	0.48	-2.07	-1.05	trpm7/1407	|3|5|16	76.44	0.98	0.00	0.00	0.00
1	1	6	8	trpm7/1407	174		P	301	268	16353	126	41	18	48	2398	13955	41.07	0.98	12.33	130.00	0.00	20063	154	29	15	38	1930	18133	82.43	0.99	12.33	0.00	130.00	0.00	0.77	-1.30	-0.38	10110.59	18133.00	0.56	-1.79	-0.84	trpm7/1407	|3|5|16	65.12	0.98	0.00	0.00	0.00
1	1	7	8	empty/empty/	175	GS,	M	321	267	689	69	47	28	50	276	413	22.50	0.96	5.46	10.00	0.00	435	44	34	22	39	216	219	19.63	0.95	5.46	0.00	10.00	0.00	1.89	1.89	0.92	361.59	219.00	1.65	1.65	0.72	empty/empty/	|3|5|20	21.12	0.95	0.00	0.00	0.00
1	1	8	8	empty/empty/	176		P	337	264	4975	60	43	22	46	1834	3141	17.43	0.94	27.17	83.00	0.00	3860	47	30	17	36	1435	2425	21.39	0.95	27.17	0.00	83.00	0.00	1.30	1.30	0.37	2465.73	2425.00	1.02	1.02	0.02	empty/empty/	|3|5|20	19.51	0.95	0.02	0.00	0.00
1	1	9	8	empty/empty/	177		P	354	264	6836	56	41	19	45	2299	4537	15.05	0.93	20.65	121.00	0.00	5496	45	28	15	35	1766	3730	20.82	0.95	20.65	0.00	121.00	0.00	1.22	1.22	0.28	3491.86	3730.00	0.94	-1.07	-0.10	empty/empty/	|3|5|20	18.17	0.94	0.01	0.00	0.00
1	1	10	8	trpc4/1465	178	GS,	M	374	266	1780	57	46	26	50	817	963	16.62	0.94	3.40	31.00	0.00	1368	44	33	21	38	642	726	19.86	0.95	3.40	0.00	31.00	0.00	1.33	1.33	0.41	805.59	726.00	1.11	1.11	0.15	trpc4/1465	|3|5|24	18.31	0.94	0.00	0.00	0.00
1	1	11	8	trpc4/1465	179	GS,	M	391	270	1420	65	48	27	50	605	815	18.99	0.95	3.79	22.00	0.00	982	45	33	21	38	466	516	20.27	0.95	3.79	0.00	22.00	0.00	1.58	1.58	0.66	687.93	516.00	1.33	1.33	0.41	trpc4/1465	|3|5|24	19.64	0.95	0.00	0.00	0.00
1	1	12	8	trpc4/1465	180		P	410	268	5801	57	42	21	46	2104	3697	15.67	0.94	26.09	101.00	0.00	4588	45	29	16	35	1624	2964	20.68	0.95	26.09	0.00	101.00	0.00	1.25	1.25	0.32	2876.87	2964.00	0.97	-1.03	-0.04	trpc4/1465	|3|5|24	18.34	0.94	0.02	0.00	0.00
1	1	13	8	msr2/1221/ok	181		P	431	269	5820	74	44	23	51	1816	4004	24.12	0.96	13.94	79.00	0.00	4892	62	32	18	38	1446	3446	31.12	0.97	13.94	0.00	79.00	0.00	1.16	1.16	0.22	3102.42	3446.00	0.90	-1.11	-0.15	msr2/1221/ok	|3|9|4	27.84	0.96	0.01	0.00	0.00
1	1	14	8	msr2/1221/ok	182	SNR1,	M	448	268	7915	75	44	22	54	2286	5629	22.09	0.95	18.73	106.00	0.00	6795	64	31	17	38	1771	5024	30.28	0.97	18.73	0.00	106.00	0.00	1.12	1.12	0.16	4282.35	5024.00	0.85	-1.17	-0.23	msr2/1221/ok	|3|9|4	26.51	0.96	0.01	0.00	0.00
1	1	15	8	msr2/1221/ok	183		P	468	269	6152	76	44	23	48	1850	4302	23.76	0.96	12.71	81.00	0.00	5685	70	33	19	39	1504	4181	35.25	0.97	12.71	0.00	81.00	0.00	1.03	1.03	0.04	3320.48	4181.00	0.79	-1.26	-0.33	msr2/1221/ok	|3|9|4	30.06	0.96	0.01	0.00	0.00
1	1	16	8	cd160 (long)/1301/ok	184		P	484	270	5771	77	45	24	49	1769	4002	24.47	0.96	13.74	75.00	0.00	4880	65	32	19	39	1401	3479	33.09	0.97	13.74	0.00	75.00	0.00	1.15	1.15	0.20	3100.96	3479.00	0.89	-1.12	-0.17	cd160 (long)/1301/ok	|3|9|8	29.10	0.96	0.01	0.00	0.00
1	1	17	8	cd160 (long)/1301/ok	185		P	503	269	5939	85	44	24	48	1646	4293	29.31	0.97	12.86	70.00	0.00	4995	71	32	19	38	1323	3672	38.49	0.97	12.86	0.00	70.00	0.00	1.17	1.17	0.23	3313.91	3672.00	0.90	-1.11	-0.15	cd160 (long)/1301/ok	|3|9|8	34.21	0.97	0.00	0.00	0.00
1	1	18	8	cd160 (long)/1301/ok	186		P	523	268	6767	78	43	22	46	1918	4849	25.04	0.96	13.88	87.00	0.00	5559	64	33	18	39	1579	3980	29.00	0.97	13.88	0.00	87.00	0.00	1.22	1.22	0.28	3718.67	3980.00	0.93	-1.07	-0.10	cd160 (long)/1301/ok	|3|9|8	27.09	0.96	0.01	0.00	0.00
1	1	19	8	uros/1339/n	187	GS,	M	539	268	5393	65	44	23	48	1885	3508	18.86	0.95	8.27	83.00	0.00	4279	52	32	18	39	1515	2764	22.97	0.96	8.27	0.00	83.00	0.00	1.27	1.27	0.34	2737.51	2764.00	0.99	-1.01	-0.01	uros/1339/n	|3|9|12	21.02	0.95	0.00	0.00	0.00
1	1	20	8	uros/1339/n	188		P	559	269	6003	63	42	21	47	2041	3962	18.13	0.94	17.88	96.00	0.00	5007	52	32	18	39	1691	3316	22.60	0.96	17.88	0.00	96.00	0.00	1.19	1.19	0.26	3071.62	3316.00	0.93	-1.08	-0.11	uros/1339/n	|3|9|12	20.49	0.95	0.01	0.00	0.00
1	1	21	8	uros/1339/n	189		P	576	267	6329	64	44	22	50	2157	4172	17.24	0.94	18.72	99.00	0.00	5350	54	35	18	40	1785	3565	15.74	0.94	18.72	0.00	99.00	0.00	1.17	1.17	0.23	3225.46	3565.00	0.90	-1.11	-0.14	uros/1339/n	|3|9|12	16.51	0.94	0.01	0.00	0.00
1	1	22	8	ube2d1/1413	190	GS,	M	594	268	4778	65	46	24	51	1779	2999	18.28	0.95	7.17	73.00	0.00	3986	55	35	20	42	1462	2524	22.76	0.96	7.17	0.00	73.00	0.00	1.19	1.19	0.25	2360.12	2524.00	0.94	-1.07	-0.10	ube2d1/1413	|3|9|16	20.64	0.95	0.00	0.00	0.00
1	1	23	8	ube2d1/1413	191		P	615	269	6615	74	43	22	47	1944	4671	23.83	0.96	15.25	89.00	0.00	6532	73	32	18	39	1595	4937	37.61	0.97	15.25	0.00	89.00	0.00	0.95	-1.06	-0.08	3589.37	4937.00	0.73	-1.38	-0.46	ube2d1/1413	|3|9|16	31.48	0.96	0.01	0.00	0.00
1	1	24	8	ube2d1/1413	192		P	633	268	7862	64	41	19	47	2348	5514	17.81	0.94	21.00	123.00	0.00	6376	52	31	16	39	1958	4418	20.74	0.95	21.00	0.00	123.00	0.00	1.25	1.25	0.32	4199.52	4418.00	0.95	-1.05	-0.07	ube2d1/1413	|3|9|16	19.33	0.95	0.01	0.00	0.00
1	1	1	9	txnrd2/1444	193	SNR2,	M	203	288	8269	59	41	18	48	2488	5781	14.52	0.93	24.27	141.00	0.00	9207	65	37	17	49	2351	6856	21.15	0.95	24.27	0.00	141.00	0.00	0.84	-1.19	-0.25	4391.69	6856.00	0.64	-1.56	-0.64	txnrd2/1444	|3|9|20	18.14	0.94	0.02	0.00	0.00
1	1	2	9	txnrd2/1444	194	SNR2,	M	226	286	5126	64	42	22	46	1771	3355	19.74	0.95	17.75	80.00	0.00	5062	63	43	23	51	1854	3208	19.94	0.95	17.75	0.00	80.00	0.00	1.05	1.05	0.06	2624.40	3208.00	0.82	-1.22	-0.29	txnrd2/1444	|3|9|20	19.84	0.95	0.01	0.00	0.00
1	1	3	9	txnrd2/1444	195	GS,	M	240	284	0	0	100	31	53	-255	255	0.00	1.00	0.00	0.00	0.00	0	0	93	30	52	-241	241	0.00	1.00	0.00	0.00	0.00	0.00	1.06	1.06	0.08	229.09	241.35	0.95	-1.05	-0.08	txnrd2/1444	|3|9|20	0.00	0.00	0.00	0.00	0.00
1	1	4	9	empty/empty/	196	GS,	M	258	283	0	0	85	30	50	-255	255	0.00	1.00	0.00	0.00	0.00	0	0	625	32	49	-241	241	0.00	1.00	0.00	0.00	0.00	0.00	1.06	1.06	0.08	229.09	241.35	0.95	-1.05	-0.08	empty/empty/	|3|9|24	0.00	0.00	0.00	0.00	0.00
1	1	5	9	empty/empty/	197	GS,	M	278	283	0	0	46	28	48	-255	255	0.00	1.00	0.00	0.00	0.00	0	0	40	25	45	-241	241	0.00	1.00	0.00	0.00	0.00	0.00	1.06	1.06	0.08	229.09	241.35	0.95	-1.05	-0.08	empty/empty/	|3|9|24	0.00	0.00	0.00	0.00	0.00
1	1	6	9	empty/empty/	198	GS,	M	295	284	1284	58	44	26	47	572	712	17.75	0.94	4.64	22.00	0.00	962	44	35	22	40	481	481	17.89	0.94	4.64	0.00	22.00	0.00	1.48	1.48	0.57	605.37	481.00	1.26	1.26	0.33	empty/empty/	|3|9|24	17.82	0.94	0.00	0.00	0.00
1	1	7	9	msr2/1223/ok	199		P	318	285	8871	64	39	17	46	2374	6497	18.04	0.94	10.14	139.00	0.00	7623	55	27	14	35	1886	5737	24.81	0.96	10.14	0.00	139.00	0.00	1.13	1.13	0.18	4904.73	5737.00	0.85	-1.17	-0.23	msr2/1223/ok	|3|13|4	21.69	0.95	0.01	0.00	0.00
1	1	8	9	msr2/1223/ok	200		P	337	288	10020	63	39	15	46	2437	7583	16.07	0.94	15.63	159.00	0.00	8039	51	26	12	35	1921	6118	21.33	0.95	15.63	0.00	159.00	0.00	1.24	1.24	0.31	5677.18	6118.00	0.93	-1.08	-0.11	msr2/1223/ok	|3|13|4	18.89	0.94	0.01	0.00	0.00
1	1	9	9	msr2/1223/ok	201		P	357	285	6611	67	43	21	47	2083	4528	19.81	0.95	14.36	98.00	0.00	5416	55	31	17	37	1662	3754	25.81	0.96	14.36	0.00	98.00	0.00	1.21	1.21	0.27	3485.31	3754.00	0.93	-1.08	-0.11	msr2/1223/ok	|3|13|4	23.01	0.96	0.01	0.00	0.00
1	1	10	9	pias3/1303/ok	202		P	374	287	4802	68	44	23	48	1660	3142	21.05	0.95	11.82	71.00	0.00	4217	59	32	19	39	1344	2873	29.29	0.97	11.82	0.00	71.00	0.00	1.09	1.09	0.13	2466.47	2873.00	0.86	-1.16	-0.22	pias3/1303/ok	|3|13|8	25.51	0.96	0.01	0.00	0.00
1	1	11	9	pias3/1303/ok	203		P	393	287	4656	73	44	24	49	1518	3138	23.99	0.96	11.23	64.00	0.00	3621	57	32	19	37	1204	2417	28.80	0.97	11.23	0.00	64.00	0.00	1.30	1.30	0.38	2463.50	2417.00	1.02	1.02	0.03	pias3/1303/ok	|3|13|8	26.51	0.96	0.00	0.00	0.00
1	1	12	9	pias3/1303/ok	204		P	412	287	5143	72	44	23	50	1658	3485	22.92	0.96	11.59	71.00	0.00	4365	61	33	19	39	1340	3025	28.23	0.96	11.59	0.00	71.00	0.00	1.15	1.15	0.20	2720.52	3025.00	0.90	-1.11	-0.15	pias3/1303/ok	|3|13|8	25.71	0.96	0.01	0.00	0.00
1	1	13	9	cpo (short form)/1341/n	205		P	430	287	10454	66	38	15	46	2427	8027	17.80	0.94	30.93	159.00	0.00	9434	59	26	12	35	1906	7528	26.71	0.96	30.93	0.00	159.00	0.00	1.07	1.07	0.09	5991.23	7528.00	0.80	-1.26	-0.33	cpo (short form)/1341/n	|3|13|12	22.69	0.95	0.02	0.00	0.00
1	1	14	9	cpo (short form)/1341/n	206		P	449	287	8659	73	41	19	46	2279	6380	22.26	0.96	22.04	118.00	0.00	8255	70	30	16	38	1873	6382	32.93	0.97	22.04	0.00	118.00	0.00	1.00	-1.00	-0.00	4821.11	6382.00	0.76	-1.32	-0.40	cpo (short form)/1341/n	|3|13|12	28.11	0.96	0.01	0.00	0.00
1	1	15	9	cpo (short form)/1341/n	207		P	467	287	9130	71	42	19	48	2424	6706	19.43	0.95	20.59	129.00	0.00	8408	65	30	15	38	1946	6462	28.22	0.96	20.59	0.00	129.00	0.00	1.04	1.04	0.05	5053.89	6462.00	0.78	-1.28	-0.35	cpo (short form)/1341/n	|3|13|12	24.22	0.96	0.01	0.00	0.00
1	1	16	9	dbh/1417	208		P	486	287	7989	85	43	22	49	2060	5929	27.71	0.96	15.68	94.00	0.00	7859	84	32	18	39	1649	6210	44.10	0.98	15.68	0.00	94.00	0.00	0.95	-1.05	-0.07	4498.01	6210.00	0.72	-1.38	-0.47	dbh/1417	|3|13|16	36.83	0.97	0.01	0.00	0.00
1	1	17	9	dbh/1417	209		P	503	287	8568	100	44	22	49	1925	6643	34.09	0.97	13.94	86.00	0.00	7711	90	33	18	39	1578	6133	43.14	0.98	13.94	0.00	86.00	0.00	1.08	1.08	0.12	5008.96	6133.00	0.82	-1.22	-0.29	dbh/1417	|3|13|16	38.88	0.97	0.00	0.00	0.00
1	1	18	9	dbh/1417	210		P	522	287	7488	110	45	24	51	1640	5848	39.69	0.97	10.80	68.00	0.00	7166	105	33	19	39	1308	5858	60.08	0.98	10.80	0.00	68.00	0.00	1.00	-1.00	-0.00	4439.84	5858.00	0.76	-1.32	-0.40	dbh/1417	|3|13|16	50.92	0.98	0.00	0.00	0.00
1	1	19	9	il-6ra/1369	211		P	541	288	12741	99	41	18	46	2374	10367	31.08	0.97	15.02	129.00	0.00	11166	87	30	15	38	1950	9216	41.17	0.98	15.02	0.00	129.00	0.00	1.12	1.12	0.17	7632.05	9216.00	0.83	-1.21	-0.27	il-6ra/1369	|3|13|20	36.47	0.97	0.00	0.00	0.00
1	1	20	9	il-6ra/1369	212		P	559	286	11787	97	43	20	50	2420	9367	30.24	0.97	19.26	122.00	0.00	10377	85	32	16	40	1948	8429	38.02	0.97	19.26	0.00	122.00	0.00	1.11	1.11	0.15	6933.58	8429.00	0.82	-1.22	-0.28	il-6ra/1369	|3|13|20	34.35	0.97	0.01	0.00	0.00
1	1	21	9	il-6ra/1369	213		P	579	288	11562	134	44	23	50	1948	9614	49.02	0.98	12.92	86.00	0.00	9367	109	34	19	40	1607	7760	57.40	0.98	12.92	0.00	86.00	0.00	1.24	1.24	0.31	7106.46	7760.00	0.92	-1.09	-0.13	il-6ra/1369	|3|13|20	53.37	0.98	0.00	0.00	0.00
1	1	22	9	empty/empty/	214		P	593	283	7968	57	40	17	46	2430	5538	14.69	0.93	17.44	140.00	0.00	6769	48	30	15	39	2047	4722	18.05	0.94	17.44	0.00	140.00	0.00	1.17	1.17	0.23	4216.82	4722.00	0.89	-1.12	-0.16	empty/empty/	|3|13|24	16.46	0.94	0.01	0.00	0.00
1	1	23	9	empty/empty/	215	GS,	M	610	288	790	66	47	28	51	332	458	21.09	0.95	7.53	12.00	0.00	541	45	35	22	40	267	274	19.18	0.95	7.53	0.00	12.00	0.00	1.67	1.67	0.74	398.76	274.00	1.46	1.46	0.54	empty/empty/	|3|13|24	20.16	0.95	0.00	0.00	0.00
1	1	24	9	empty/empty/	216	GS,	M	628	284	3585	54	46	24	50	1617	1968	13.77	0.93	4.81	66.00	0.00	3008	46	33	19	39	1279	1729	18.63	0.95	4.81	0.00	66.00	0.00	1.14	1.14	0.19	1584.24	1729.00	0.92	-1.09	-0.13	empty/empty/	|3|13|24	16.38	0.94	0.00	0.00	0.00
1	1	1	10	mllas	217	GS,	M	208	304	2668	57	43	24	47	1138	1530	16.78	0.94	9.60	47.00	0.00	3185	68	44	25	51	1197	1988	24.10	0.96	9.60	0.00	47.00	0.00	0.77	-1.30	-0.38	1248.44	1988.00	0.63	-1.59	-0.67	mllas	|4|1|4	20.76	0.95	0.01	0.00	0.00
1	1	2	10	mllas	218	GS,	M	226	306	4604	63	44	23	48	1687	2917	18.87	0.95	7.63	73.00	0.00	4643	64	42	23	50	1693	2950	21.56	0.95	7.63	0.00	73.00	0.00	0.99	-1.01	-0.02	2299.01	2950.00	0.78	-1.28	-0.36	mllas	|4|1|4	20.26	0.95	0.00	0.00	0.00
1	1	3	10	mllas	219		P	240	302	7288	55	40	18	46	2372	4916	14.59	0.93	19.29	133.00	0.00	7716	58	37	17	47	2311	5405	18.12	0.94	19.29	0.00	133.00	0.00	0.91	-1.10	-0.14	3767.27	5405.00	0.70	-1.43	-0.52	mllas	|4|1|4	16.45	0.94	0.01	0.00	0.00
1	1	4	10	kanr	220	GS,	M	260	305	4317	60	43	23	47	1665	2652	17.51	0.94	5.98	72.00	0.00	4235	59	39	22	47	1581	2654	21.31	0.95	5.98	0.00	72.00	0.00	1.00	-1.00	-0.00	2100.89	2654.00	0.79	-1.26	-0.34	kanr	|4|1|8	19.50	0.95	0.00	0.00	0.00
1	1	5	10	kanr	221	SNR1,	M	277	304	8844	58	37	16	42	2374	6470	15.44	0.94	19.45	153.00	0.00	7820	51	32	14	43	2185	5635	17.16	0.94	19.45	0.00	153.00	0.00	1.15	1.15	0.20	4885.44	5635.00	0.87	-1.15	-0.21	kanr	|4|1|8	16.32	0.94	0.01	0.00	0.00
1	1	6	10	kanr	222		P	298	306	4871	57	41	22	45	1829	3042	16.89	0.94	17.94	85.00	0.00	4088	48	32	18	39	1553	2535	20.14	0.95	17.94	0.00	85.00	0.00	1.20	1.20	0.26	2392.13	2535.00	0.94	-1.06	-0.08	kanr	|4|1|8	18.59	0.95	0.01	0.00	0.00
1	1	7	10	15b	223	GS,	M	315	306	1968	104	45	27	48	504	1464	42.49	0.98	3.16	19.00	0.00	3838	202	33	21	38	404	3434	156.06	0.99	3.16	0.00	19.00	0.00	0.43	-2.35	-1.23	1197.42	3434.00	0.35	-2.87	-1.52	15b	|4|1|12	114.37	0.98	0.00	0.00	0.00
1	1	8	10	15b	224	GS,	M	336	302	0	0	46	28	48	-52	52	0.00	1.00	0.00	0.00	0.00	0	0	34	22	39	-33	33	0.00	1.00	0.00	0.00	0.00	0.00	1.57	1.57	0.65	50.60	33.01	1.53	1.53	0.62	15b	|4|1|12	0.00	0.00	0.00	0.00	0.00
1	1	9	10	15b	225		P	352	307	6853	58	40	19	45	2238	4615	15.94	0.94	27.66	118.00	0.00	5160	44	29	15	36	1788	3372	18.90	0.95	27.66	0.00	118.00	0.00	1.37	1.37	0.45	3548.64	3372.00	1.05	1.05	0.07	15b	|4|1|12	17.48	0.94	0.02	0.00	0.00
1	1	10	10	cytp450	226	GS,	M	374	303	1905	58	46	26	50	867	1038	15.66	0.94	5.47	33.00	0.00	1730	52	34	21	39	692	1038	22.37	0.96	5.47	0.00	33.00	0.00	1.00	1.00	0.00	864.84	1038.00	0.83	-1.20	-0.26	cytp450	|4|1|16	19.31	0.94	0.00	0.00	0.00
1	1	11	10	cytp450	227		P	393	305	7339	58	42	19	50	2399	4940	14.95	0.93	23.87	126.00	0.00	6164	49	28	14	36	1825	4339	22.17	0.95	23.87	0.00	126.00	0.00	1.14	1.14	0.19	3784.67	4339.00	0.87	-1.15	-0.20	cytp450	|4|1|16	18.91	0.94	0.02	0.00	0.00
1	1	12	10	cytp450	228	GS,	M	407	302	2757	66	63	27	50	1115	1642	3.01	0.67	6.86	42.00	0.00	2204	52	48	21	39	882	1322	2.83	0.65	6.86	0.00	42.00	0.00	1.24	1.24	0.31	1334.75	1322.00	1.01	1.01	0.01	cytp450	|4|1|16	2.92	0.66	0.02	0.00	0.00
1	1	13	10	cytp450 1:2	229	GS,	M	429	304	1883	63	46	27	49	798	1085	19.33	0.95	6.23	30.00	0.00	1452	48	33	21	39	627	825	23.19	0.96	6.23	0.00	30.00	0.00	1.32	1.32	0.40	901.85	825.00	1.09	1.09	0.13	cytp450 1:2	|4|1|20	21.35	0.95	0.00	0.00	0.00
1	1	14	10	cytp450 1:2	230		P	447	306	5432	58	45	22	50	2097	3335	14.49	0.93	15.24	94.00	0.00	4395	47	32	18	39	1674	2721	18.23	0.95	15.24	0.00	94.00	0.00	1.23	1.23	0.29	2609.59	2721.00	0.96	-1.04	-0.06	cytp450 1:2	|4|1|20	16.46	0.94	0.01	0.00	0.00
1	1	15	10	cytp450 1:2	231	GS,	M	462	306	3191	57	45	25	50	1387	1804	15.82	0.94	5.83	56.00	0.00	2664	48	34	20	41	1136	1528	19.43	0.95	5.83	0.00	56.00	0.00	1.18	1.18	0.24	1459.03	1528.00	0.95	-1.05	-0.07	cytp450 1:2	|4|1|20	17.72	0.94	0.00	0.00	0.00
1	1	16	10	cytp450 1:4	232	GS,	M	485	305	2798	61	46	26	51	1181	1617	17.57	0.94	9.80	46.00	0.00	2086	45	34	20	39	937	1149	19.30	0.95	9.80	0.00	46.00	0.00	1.41	1.41	0.49	1315.51	1149.00	1.14	1.14	0.20	cytp450 1:4	|4|1|24	18.46	0.95	0.01	0.00	0.00
1	1	17	10	cytp450 1:4	233	GS,	M	505	307	1622	68	46	27	50	647	975	21.77	0.95	4.59	24.00	0.00	989	41	36	22	41	531	458	14.09	0.93	4.59	0.00	24.00	0.00	2.13	2.13	1.09	815.09	458.00	1.78	1.78	0.83	cytp450 1:4	|4|1|24	18.34	0.94	0.00	0.00	0.00
1	1	18	10	cytp450 1:4	234	GS,	M	524	302	4021	61	46	25	53	1626	2395	16.96	0.94	7.28	66.00	0.00	3413	52	34	20	40	1308	2105	20.77	0.95	7.28	0.00	66.00	0.00	1.14	1.14	0.19	1907.72	2105.00	0.91	-1.10	-0.14	cytp450 1:4	|4|1|24	18.96	0.95	0.00	0.00	0.00
1	1	19	10	2xssc	235	GS,	M	541	307	4008	58	44	24	49	1648	2360	16.25	0.94	7.78	69.00	0.00	3635	53	33	19	40	1342	2293	23.33	0.96	7.78	0.00	69.00	0.00	1.03	1.03	0.04	1881.33	2293.00	0.82	-1.22	-0.29	2xssc	|4|5|4	20.10	0.95	0.00	0.00	0.00
1	1	20	10	2xssc	236	GS,	M	558	306	3892	59	45	24	49	1583	2309	16.39	0.94	7.95	66.00	0.00	2843	43	33	19	39	1285	1558	16.90	0.94	7.95	0.00	66.00	0.00	1.48	1.48	0.57	1842.84	1558.00	1.18	1.18	0.24	2xssc	|4|5|4	16.65	0.94	0.00	0.00	0.00
1	1	21	10	2xssc	237		P	573	302	5521	58	45	22	50	2138	3383	14.52	0.93	20.21	96.00	0.00	4497	47	32	18	39	1696	2801	18.82	0.95	20.21	0.00	96.00	0.00	1.21	1.21	0.27	2645.12	2801.00	0.94	-1.06	-0.08	2xssc	|4|5|4	16.81	0.94	0.01	0.00	0.00
1	1	22	10	8h	238		P	597	306	8431	59	39	17	44	2390	6041	15.46	0.94	22.32	143.00	0.00	6489	45	30	14	38	2031	4458	16.75	0.94	22.32	0.00	143.00	0.00	1.36	1.36	0.44	4578.36	4458.00	1.03	1.03	0.04	8h	|4|5|8	16.12	0.94	0.01	0.00	0.00
1	1	23	10	8h	239	GS,	M	613	307	2742	60	47	26	52	1206	1536	16.66	0.94	5.18	46.00	0.00	2083	45	34	21	40	953	1130	18.68	0.95	5.18	0.00	46.00	0.00	1.36	1.36	0.44	1253.07	1130.00	1.11	1.11	0.15	8h	|4|5|8	17.70	0.94	0.00	0.00	0.00
1	1	24	10	8h	240	GS,	M	633	306	1261	57	45	26	49	580	681	16.61	0.94	3.79	22.00	0.00	1085	49	36	22	41	492	593	21.58	0.95	3.79	0.00	22.00	0.00	1.15	1.15	0.20	580.40	593.00	0.98	-1.02	-0.03	8h	|4|5|8	19.26	0.95	0.00	0.00	0.00
1	1	1	11	egfp	241	SNR2,	M	207	324	5183	62	41	22	46	1807	3376	18.89	0.95	19.54	84.00	0.00	4876	58	42	23	52	1900	2976	17.95	0.94	19.54	0.00	84.00	0.00	1.13	1.13	0.18	2639.94	2976.00	0.89	-1.13	-0.17	egfp	|4|5|12	18.43	0.95	0.01	0.00	0.00
1	1	2	11	egfp	242		P	227	324	7247	63	41	19	47	2237	5010	18.15	0.94	12.76	115.00	0.00	9381	82	38	19	47	2162	7219	30.98	0.97	12.76	0.00	115.00	0.00	0.69	-1.44	-0.53	3835.39	7219.00	0.53	-1.88	-0.91	egfp	|4|5|12	25.39	0.95	0.01	0.00	0.00
1	1	3	11	egfp	243		P	242	322	9949	58	36	14	44	2336	7613	15.08	0.93	11.14	171.00	0.00	9604	56	34	13	46	2307	7297	15.96	0.94	11.14	0.00	171.00	0.00	1.04	1.04	0.06	5698.43	7297.00	0.78	-1.28	-0.36	egfp	|4|5|12	15.53	0.94	0.01	0.00	0.00
1	1	4	11	fad6	244	GS,	M	260	324	2093	58	45	26	50	934	1159	16.95	0.94	3.88	36.00	0.00	2005	56	41	24	47	874	1131	20.59	0.95	3.88	0.00	36.00	0.00	1.02	1.02	0.04	959.94	1131.00	0.85	-1.18	-0.24	fad6	|4|5|16	18.86	0.95	0.00	0.00	0.00
1	1	5	11	fad6	245	GS,	M	277	320	7071	56	42	19	47	2388	4683	13.98	0.93	4.51	127.00	0.00	6356	50	33	16	42	2084	4272	17.70	0.94	4.51	0.00	127.00	0.00	1.10	1.10	0.13	3598.10	4272.00	0.84	-1.19	-0.25	fad6	|4|5|16	15.95	0.94	0.00	0.00	0.00
1	1	6	11	fad6	246	GS,	M	295	324	1551	62	45	26	50	662	889	19.43	0.95	4.00	25.00	0.00	1263	51	34	22	40	539	724	23.98	0.96	4.00	0.00	25.00	0.00	1.23	1.23	0.30	746.89	724.00	1.03	1.03	0.04	fad6	|4|5|16	21.82	0.95	0.00	0.00	0.00
1	1	7	11	fad6 1:2	247	GS,	M	318	324	1900	61	45	26	51	809	1091	19.38	0.95	5.09	31.00	0.00	1449	47	33	21	39	642	807	22.02	0.95	5.09	0.00	31.00	0.00	1.35	1.35	0.44	906.57	807.00	1.12	1.12	0.17	fad6 1:2	|4|5|20	20.74	0.95	0.00	0.00	0.00
1	1	8	11	fad6 1:2	248	GS,	M	336	324	1768	59	44	26	48	770	998	18.33	0.95	5.99	30.00	0.00	1397	47	33	21	38	619	778	22.04	0.95	5.99	0.00	30.00	0.00	1.28	1.28	0.36	833.27	778.00	1.07	1.07	0.10	fad6 1:2	|4|5|20	20.27	0.95	0.00	0.00	0.00
1	1	9	11	fad6 1:2	249	GS,	M	357	323	1101	52	45	27	48	557	544	14.35	0.93	3.90	21.00	0.00	1014	48	33	21	38	441	573	23.75	0.96	3.90	0.00	21.00	0.00	0.95	-1.05	-0.07	469.27	573.00	0.82	-1.22	-0.29	fad6 1:2	|4|5|20	19.62	0.94	0.00	0.00	0.00
1	1	10	11	fad6 1:4	250	GS,	M	371	321	1536	51	46	27	49	796	740	12.88	0.92	3.59	30.00	0.00	1352	45	33	21	38	621	731	19.64	0.95	3.59	0.00	30.00	0.00	1.01	1.01	0.02	627.87	731.00	0.86	-1.16	-0.22	fad6 1:4	|4|5|24	16.61	0.93	0.00	0.00	0.00
1	1	11	11	fad6 1:4	251		P	391	325	5165	57	42	22	48	1953	3212	16.46	0.94	22.24	90.00	0.00	4389	49	30	17	37	1544	2845	21.73	0.95	22.24	0.00	90.00	0.00	1.13	1.13	0.18	2518.43	2845.00	0.89	-1.13	-0.18	fad6 1:4	|4|5|24	19.28	0.95	0.01	0.00	0.00
1	1	12	11	fad6 1:4	252	GS,	M	412	324	2382	63	46	26	51	988	1394	18.74	0.95	7.33	38.00	0.00	1602	42	33	21	39	782	820	17.68	0.94	7.33	0.00	38.00	0.00	1.70	1.70	0.77	1143.18	820.00	1.39	1.39	0.48	fad6 1:4	|4|5|24	18.22	0.95	0.00	0.00	0.00
1	1	13	11	cat	253		P	430	324	18698	116	37	15	45	2369	16329	35.26	0.97	24.28	161.00	0.00	15207	94	26	12	35	1910	13297	45.68	0.98	24.28	0.00	161.00	0.00	1.23	1.23	0.30	11731.05	13297.00	0.88	-1.13	-0.18	cat	|4|9|4	40.80	0.97	0.01	0.00	0.00
1	1	14	11	cat	254		P	449	324	21129	152	38	17	45	2356	18773	54.66	0.98	22.22	139.00	0.00	17686	127	29	14	38	1978	15708	64.05	0.98	22.22	0.00	139.00	0.00	1.20	1.20	0.26	13386.08	15708.00	0.85	-1.17	-0.23	cat	|4|9|4	59.54	0.98	0.00	0.00	0.00
1	1	15	11	cat	255		P	466	324	20760	126	38	15	45	2422	18338	38.05	0.97	26.20	165.00	0.00	18003	109	26	12	35	1919	16084	51.67	0.98	26.20	0.00	165.00	0.00	1.14	1.14	0.19	13092.40	16084.00	0.81	-1.23	-0.30	cat	|4|9|4	45.37	0.98	0.01	0.00	0.00
1	1	16	11	cat 1:2	256		P	485	324	7050	88	44	23	48	1824	5226	29.77	0.97	13.54	80.00	0.00	5878	73	33	18	39	1480	4398	34.05	0.97	13.54	0.00	80.00	0.00	1.19	1.19	0.25	3991.68	4398.00	0.91	-1.10	-0.14	cat 1:2	|4|9|8	31.98	0.97	0.00	0.00	0.00
1	1	17	11	cat 1:2	257		P	504	324	8217	91	45	23	50	2051	6166	29.06	0.97	13.02	90.00	0.00	6967	77	33	18	38	1625	5342	29.24	0.97	13.02	0.00	90.00	0.00	1.15	1.15	0.21	4667.96	5342.00	0.87	-1.14	-0.19	cat 1:2	|4|9|8	29.15	0.97	0.00	0.00	0.00
1	1	18	11	cat 1:2	258		P	522	324	8912	91	44	22	50	2125	6787	29.41	0.97	17.59	98.00	0.00	7691	78	33	18	40	1743	5948	36.21	0.97	17.59	0.00	98.00	0.00	1.14	1.14	0.19	5111.64	5948.00	0.86	-1.16	-0.22	cat 1:2	|4|9|8	32.98	0.97	0.01	0.00	0.00
1	1	19	11	cat 1:4	259	GS,	M	540	325	4798	91	47	26	50	1355	3443	30.53	0.97	8.23	53.00	0.00	4246	80	35	21	40	1089	3157	33.96	0.97	8.23	0.00	53.00	0.00	1.09	1.09	0.13	2689.49	3157.00	0.85	-1.17	-0.23	cat 1:4	|4|9|12	32.29	0.97	0.00	0.00	0.00
1	1	20	11	cat 1:4	260		P	558	324	6637	75	44	22	48	1952	4685	23.18	0.96	13.73	88.00	0.00	5980	68	33	18	40	1607	4373	32.80	0.97	13.73	0.00	88.00	0.00	1.07	1.07	0.10	3599.55	4373.00	0.82	-1.21	-0.28	cat 1:4	|4|9|12	28.40	0.96	0.01	0.00	0.00
1	1	21	11	cat 1:4	261		P	578	324	7270	81	43	22	48	1980	5290	26.08	0.96	15.04	90.00	0.00	5664	63	33	18	40	1640	4024	29.23	0.97	15.04	0.00	90.00	0.00	1.31	1.31	0.39	4037.92	4024.00	1.00	1.00	0.00	cat 1:4	|4|9|12	27.70	0.96	0.01	0.00	0.00
1	1	22	11	firluc	262		P	596	324	16963	180	44	22	48	2067	14896	68.78	0.99	17.42	94.00	0.00	14393	153	33	18	40	1712	12681	82.59	0.99	17.42	0.00	94.00	0.00	1.17	1.17	0.23	10754.55	12681.00	0.85	-1.18	-0.24	firluc	|4|9|16	76.00	0.99	0.00	0.00	0.00
1	1	23	11	firluc	263		P	615	324	16797	189	45	23	51	2025	14772	70.87	0.99	15.10	89.00	0.00	14027	158	35	18	40	1646	12381	54.22	0.98	15.10	0.00	89.00	0.00	1.19	1.19	0.25	10669.82	12381.00	0.86	-1.16	-0.21	firluc	|4|9|16	63.09	0.98	0.00	0.00	0.00
1	1	24	11	firluc	264		P	634	325	19643	158	43	20	50	2441	17202	52.83	0.98	24.38	124.00	0.00	14675	118	31	16	40	1959	12716	59.25	0.98	24.38	0.00	124.00	0.00	1.35	1.35	0.44	12323.66	12716.00	0.97	-1.03	-0.05	firluc	|4|9|16	56.13	0.98	0.00	0.00	0.00
1	1	1	12	firluc 1:2	265	SNR2,	M	208	341	7695	92	43	22	49	1886	5809	31.50	0.97	13.17	84.00	0.00	10440	124	43	23	52	1925	8515	49.13	0.98	13.17	0.00	84.00	0.00	0.68	-1.47	-0.55	4411.82	8515.00	0.52	-1.93	-0.95	firluc 1:2	|4|9|20	41.27	0.97	0.00	0.00	0.00
1	1	2	12	firluc 1:2	266		P	227	342	10552	76	39	17	44	2364	8188	22.28	0.96	16.49	139.00	0.00	12546	90	37	17	48	2354	10192	31.59	0.97	16.49	0.00	139.00	0.00	0.80	-1.24	-0.32	6104.88	10192.00	0.60	-1.67	-0.74	firluc 1:2	|4|9|20	27.33	0.96	0.01	0.00	0.00
1	1	3	12	firluc 1:2	267		P	245	342	10617	107	42	21	45	2063	8554	36.92	0.97	17.96	99.00	0.00	12407	125	39	20	48	2013	10394	53.53	0.98	17.96	0.00	99.00	0.00	0.82	-1.22	-0.28	6362.78	10394.00	0.61	-1.63	-0.71	firluc 1:2	|4|9|20	45.98	0.98	0.00	0.00	0.00
1	1	4	12	firluc 1:4	268		P	263	342	5724	83	44	24	49	1622	4102	28.41	0.96	11.17	69.00	0.00	6073	88	39	22	47	1521	4552	39.03	0.97	11.17	0.00	69.00	0.00	0.90	-1.11	-0.15	3174.23	4552.00	0.70	-1.43	-0.52	firluc 1:4	|4|9|24	34.13	0.97	0.00	0.00	0.00
1	1	5	12	firluc 1:4	269		P	282	342	8380	74	42	20	48	2278	6102	21.84	0.95	10.22	113.00	0.00	8025	71	33	17	41	1944	6081	30.60	0.97	10.22	0.00	113.00	0.00	1.00	1.00	0.00	4622.10	6081.00	0.76	-1.32	-0.40	firluc 1:4	|4|9|24	26.58	0.96	0.00	0.00	0.00
1	1	6	12	firluc 1:4	270		P	300	342	6662	75	42	21	45	1908	4754	23.81	0.96	14.42	89.00	0.00	6696	75	32	18	38	1580	5116	39.09	0.97	14.42	0.00	89.00	0.00	0.93	-1.08	-0.11	3649.69	5116.00	0.71	-1.40	-0.49	firluc 1:4	|4|9|24	32.37	0.97	0.01	0.00	0.00
1	1	7	12	6i	271		P	319	344	5716	91	46	25	50	1566	4150	30.85	0.97	12.42	63.00	0.00	4428	70	32	19	38	1190	3238	39.71	0.97	12.42	0.00	63.00	0.00	1.28	1.28	0.36	3209.36	3238.00	0.99	-1.01	-0.01	6i	|4|13|4	35.56	0.97	0.00	0.00	0.00
1	1	8	12	6i	272	GS,	M	337	342	4284	87	45	25	49	1243	3041	31.42	0.97	8.59	49.00	0.00	3402	69	32	20	38	969	2433	39.81	0.97	8.59	0.00	49.00	0.00	1.25	1.25	0.32	2391.38	2433.00	0.98	-1.02	-0.02	6i	|4|13|4	35.86	0.97	0.00	0.00	0.00
1	1	9	12	6i	273		P	356	343	6441	85	45	24	51	1812	4629	27.51	0.96	13.79	76.00	0.00	4630	61	32	19	39	1417	3213	30.20	0.97	13.79	0.00	76.00	0.00	1.44	1.44	0.53	3558.83	3213.00	1.11	1.11	0.15	6i	|4|13|4	28.89	0.97	0.01	0.00	0.00
1	1	10	12	6i 1:2	274	GS,	M	372	343	4269	68	45	25	51	1550	2719	20.98	0.95	6.60	63.00	0.00	3240	51	32	19	38	1207	2033	23.59	0.96	6.60	0.00	63.00	0.00	1.34	1.34	0.42	2151.08	2033.00	1.06	1.06	0.08	6i 1:2	|4|13|8	22.32	0.95	0.00	0.00	0.00
1	1	11	12	6i 1:2	275	GS,	M	393	342	3279	78	44	25	48	1049	2230	29.05	0.97	7.06	42.00	0.00	2131	51	33	20	38	844	1287	25.22	0.96	7.06	0.00	42.00	0.00	1.73	1.73	0.79	1783.13	1287.00	1.39	1.39	0.47	6i 1:2	|4|13|8	27.20	0.96	0.00	0.00	0.00
1	1	12	12	6i 1:2	276	GS,	M	408	341	2386	68	46	26	50	913	1473	22.15	0.95	5.84	35.00	0.00	1794	51	33	21	39	718	1076	25.57	0.96	5.84	0.00	35.00	0.00	1.37	1.37	0.45	1204.39	1076.00	1.12	1.12	0.16	6i 1:2	|4|13|8	23.92	0.96	0.00	0.00	0.00
1	1	13	12	6i 1:4	277	GS,	M	428	341	1055	70	47	27	49	412	643	23.31	0.96	9.64	15.00	0.00	695	46	34	22	40	328	367	20.39	0.95	9.64	0.00	15.00	0.00	1.75	1.75	0.81	549.71	367.00	1.50	1.50	0.58	6i 1:4	|4|13|12	21.90	0.95	0.00	0.00	0.00
1	1	14	12	6i 1:4	278	GS,	M	446	340	1298	56	47	27	50	627	671	15.48	0.94	2.36	23.00	0.00	1061	46	35	22	41	501	560	20.15	0.95	2.36	0.00	23.00	0.00	1.20	1.20	0.26	572.33	560.00	1.02	1.02	0.03	6i 1:4	|4|13|12	17.97	0.94	0.00	0.00	0.00
1	1	15	12	6i 1:4	279		P	466	342	3096	56	45	25	48	1357	1739	15.67	0.94	12.93	55.00	0.00	2492	45	34	20	39	1104	1388	17.55	0.94	12.93	0.00	55.00	0.00	1.25	1.25	0.33	1409.24	1388.00	1.02	1.02	0.02	6i 1:4	|4|13|12	16.64	0.94	0.01	0.00	0.00
1	1	16	12	ecfp	280	GS,	M	486	345	0	0	49	29	52	-166	166	0.00	1.00	0.00	0.00	0.00	0	0	35	23	41	-119	119	0.00	1.00	0.00	0.00	0.00	0.00	1.40	1.40	0.49	153.01	118.66	1.29	1.29	0.37	ecfp	|4|13|16	0.00	0.00	0.00	0.00	0.00
1	1	17	12	ecfp	281	GS,	M	503	345	881	59	46	27	50	409	472	17.87	0.94	9.64	15.00	0.00	668	45	34	22	40	329	339	19.20	0.95	9.64	0.00	15.00	0.00	1.39	1.39	0.48	410.28	339.00	1.21	1.21	0.28	ecfp	|4|13|16	18.55	0.95	0.01	0.00	0.00
1	1	18	12	ecfp	282		P	520	344	7371	57	41	19	49	2424	4947	14.52	0.93	34.76	130.00	0.00	5894	45	28	14	36	1869	4025	19.17	0.95	34.76	0.00	130.00	0.00	1.23	1.23	0.30	3789.74	4025.00	0.94	-1.06	-0.09	ecfp	|4|13|16	17.00	0.94	0.02	0.00	0.00
1	1	19	12	redfp	283	GS,	M	538	340	2330	63	45	26	50	953	1377	19.67	0.95	6.22	37.00	0.00	2015	54	34	21	39	777	1238	26.50	0.96	6.22	0.00	37.00	0.00	1.11	1.11	0.15	1129.98	1238.00	0.91	-1.10	-0.13	redfp	|4|13|20	23.34	0.96	0.00	0.00	0.00
1	1	20	12	redfp	284		P	560	341	5994	63	43	22	49	2069	3925	17.77	0.94	18.86	95.00	0.00	4714	50	34	18	39	1722	2992	13.97	0.93	18.86	0.00	95.00	0.00	1.31	1.31	0.39	3044.47	2992.00	1.02	1.02	0.03	redfp	|4|13|20	15.98	0.94	0.01	0.00	0.00
1	1	21	12	redfp	285		P	577	344	4664	60	45	23	50	1812	2852	16.49	0.94	14.28	78.00	0.00	3892	50	33	19	40	1469	2423	20.75	0.95	14.28	0.00	78.00	0.00	1.18	1.18	0.24	2250.51	2423.00	0.93	-1.08	-0.11	redfp	|4|13|20	18.75	0.95	0.01	0.00	0.00
1	1	22	12	renluc	286	GS,	M	593	340	724	60	47	28	51	335	389	17.99	0.94	6.28	12.00	0.00	608	51	35	22	41	270	338	23.62	0.96	6.28	0.00	12.00	0.00	1.15	1.15	0.20	341.67	338.00	1.01	1.01	0.02	renluc	|4|13|24	20.99	0.95	0.00	0.00	0.00
1	1	23	12	renluc	287		P	610	339	6807	57	42	20	47	2325	4482	14.81	0.93	13.90	119.00	0.00	5498	46	32	16	40	1937	3561	17.47	0.94	13.90	0.00	119.00	0.00	1.26	1.26	0.33	3451.80	3561.00	0.97	-1.03	-0.04	renluc	|4|13|24	16.20	0.94	0.01	0.00	0.00
1	1	24	12	renluc	288		P	632	345	4087	55	44	23	48	1730	2357	15.06	0.93	12.38	74.00	0.00	3564	48	34	19	40	1426	2138	19.52	0.95	12.38	0.00	74.00	0.00	1.10	1.10	0.14	1879.07	2138.00	0.88	-1.14	-0.19	renluc	|4|13|24	17.43	0.94	0.01	0.00	0.00
1	1	1	13	empty/empty/	289	SNR1,	M	203	361	9469	54	34	13	42	2228	7241	14.86	0.93	12.64	174.00	0.00	9895	57	33	13	45	2249	7646	16.74	0.94	12.64	0.00	174.00	0.00	0.95	-1.06	-0.08	5434.61	7646.00	0.71	-1.41	-0.49	empty/empty/	|5|1|4	15.83	0.94	0.01	0.00	0.00
1	1	2	13	empty/empty/	290	GS,	M	224	360	747	75	47	28	51	278	469	25.85	0.96	5.46	10.00	0.00	519	52	45	28	52	275	244	15.73	0.94	5.46	0.00	10.00	0.00	1.92	1.92	0.94	407.82	244.00	1.67	1.67	0.74	empty/empty/	|5|1|4	21.40	0.95	0.00	0.00	0.00
1	1	3	13	empty/empty/	291	GS,	M	241	357	2842	59	45	25	50	1205	1637	17.40	0.94	9.73	48.00	0.00	2724	57	42	24	49	1175	1549	19.32	0.95	9.73	0.00	48.00	0.00	1.06	1.06	0.08	1330.90	1549.00	0.86	-1.16	-0.22	empty/empty/	|5|1|4	18.38	0.95	0.01	0.00	0.00
1	1	4	13	ireb2/565/ok	292		P	262	360	7017	86	42	22	47	1809	5208	29.63	0.97	13.64	82.00	0.00	8668	106	40	22	48	1764	6904	46.36	0.98	13.64	0.00	82.00	0.00	0.75	-1.33	-0.41	3978.67	6904.00	0.58	-1.74	-0.80	ireb2/565/ok	|5|1|8	38.90	0.97	0.00	0.00	0.00
1	1	5	13	ireb2/565/ok	293		P	282	361	11302	75	38	16	47	2397	8905	22.03	0.95	13.00	150.00	0.00	11527	77	31	14	40	2100	9427	31.05	0.97	13.00	0.00	150.00	0.00	0.94	-1.06	-0.08	6609.56	9427.00	0.70	-1.43	-0.51	ireb2/565/ok	|5|1|8	26.92	0.96	0.01	0.00	0.00
1	1	6	13	ireb2/565/ok	294		P	300	360	7631	76	43	21	49	2132	5499	23.06	0.96	15.93	100.00	0.00	9016	90	31	17	38	1707	7309	45.84	0.98	15.93	0.00	100.00	0.00	0.75	-1.33	-0.41	4188.71	7309.00	0.57	-1.74	-0.80	ireb2/565/ok	|5|1|8	36.29	0.97	0.01	0.00	0.00
1	1	7	13	slc2a4/831/ok	295		P	318	360	6723	76	42	22	47	1914	4809	25.12	0.96	13.00	88.00	0.00	6907	78	31	18	38	1561	5346	41.98	0.98	13.00	0.00	88.00	0.00	0.90	-1.11	-0.15	3689.63	5346.00	0.69	-1.45	-0.53	slc2a4/831/ok	|5|1|12	34.59	0.97	0.01	0.00	0.00
1	1	8	13	slc2a4/831/ok	296		P	336	360	6323	74	42	22	47	1878	4445	24.36	0.96	13.22	85.00	0.00	5734	67	31	18	38	1511	4223	35.35	0.97	13.22	0.00	85.00	0.00	1.05	1.05	0.07	3424.83	4223.00	0.81	-1.23	-0.30	slc2a4/831/ok	|5|1|12	30.36	0.96	0.01	0.00	0.00
1	1	9	13	slc2a4/831/ok	297		P	356	361	6599	76	43	22	49	1937	4662	24.60	0.96	13.76	87.00	0.00	5711	66	31	18	38	1549	4162	33.42	0.97	13.76	0.00	87.00	0.00	1.12	1.12	0.16	3582.83	4162.00	0.86	-1.16	-0.22	slc2a4/831/ok	|5|1|12	29.35	0.96	0.01	0.00	0.00
1	1	10	13	slc25a11/646/ok	298		P	374	361	21938	188	41	20	47	2285	19653	68.99	0.99	16.37	117.00	0.00	24294	208	30	16	39	1856	22438	118.54	0.99	16.37	0.00	117.00	0.00	0.88	-1.14	-0.19	13979.08	22438.00	0.62	-1.61	-0.68	slc25a11/646/ok	|5|1|16	96.99	0.99	0.00	0.00	0.00
1	1	11	13	slc25a11/646/ok	299		P	394	361	22616	185	39	18	45	2245	20371	69.08	0.99	18.26	122.00	0.00	25260	207	32	16	38	1934	23326	74.34	0.99	18.26	0.00	122.00	0.00	0.87	-1.15	-0.20	14461.86	23326.00	0.62	-1.61	-0.69	slc25a11/646/ok	|5|1|16	71.76	0.99	0.00	0.00	0.00
1	1	12	13	slc25a11/646/ok	300		P	412	360	24370	201	43	20	49	2410	21960	68.74	0.99	17.46	121.00	0.00	27304	226	31	16	39	1926	25378	111.18	0.99	17.46	0.00	121.00	0.00	0.87	-1.16	-0.21	15527.08	25378.00	0.61	-1.63	-0.71	slc25a11/646/ok	|5|1|16	92.43	0.99	0.00	0.00	0.00
1	1	13	13	nr1i3/644/w	301		P	430	361	4105	64	45	24	47	1547	2558	18.86	0.95	10.92	64.00	0.00	3573	56	32	19	38	1228	2345	27.57	0.96	10.92	0.00	64.00	0.00	1.09	1.09	0.13	2030.36	2345.00	0.87	-1.15	-0.21	nr1i3/644/w	|5|1|20	23.62	0.95	0.01	0.00	0.00
1	1	14	13	nr1i3/644/w	302		P	448	360	8732	64	39	17	44	2353	6379	17.96	0.94	19.40	137.00	0.00	6716	49	29	14	38	1976	4740	19.69	0.95	19.40	0.00	137.00	0.00	1.35	1.35	0.43	4820.39	4740.00	1.02	1.02	0.02	nr1i3/644/w	|5|1|20	18.85	0.95	0.01	0.00	0.00
1	1	15	13	nr1i3/644/w	303	GS,	M	468	362	3248	76	48	27	53	1147	2101	21.70	0.95	7.39	43.00	0.00	2944	68	36	21	39	900	2044	19.08	0.95	7.39	0.00	43.00	0.00	1.03	1.03	0.04	1685.37	2044.00	0.82	-1.21	-0.28	nr1i3/644/w	|5|1|20	20.43	0.95	0.00	0.00	0.00
1	1	16	13	nrip1/804/ok	304		P	485	361	8166	101	43	23	50	1834	6332	36.50	0.97	11.37	81.00	0.00	9008	111	33	19	40	1514	7494	62.52	0.98	11.37	0.00	81.00	0.00	0.84	-1.18	-0.24	4786.78	7494.00	0.64	-1.57	-0.65	nrip1/804/ok	|5|1|24	51.19	0.98	0.00	0.00	0.00
1	1	17	13	nrip1/804/ok	305		P	503	361	10058	100	43	21	48	2157	7901	33.04	0.97	17.26	101.00	0.00	9986	99	32	17	39	1740	8246	52.43	0.98	17.26	0.00	101.00	0.00	0.96	-1.04	-0.06	5902.21	8246.00	0.72	-1.40	-0.48	nrip1/804/ok	|5|1|24	43.82	0.97	0.01	0.00	0.00
1	1	18	13	nrip1/804/ok	306		P	521	361	8707	105	45	23	52	1932	6775	35.57	0.97	13.47	83.00	0.00	8797	106	32	18	39	1518	7279	60.05	0.98	13.47	0.00	83.00	0.00	0.93	-1.07	-0.10	5103.08	7279.00	0.70	-1.43	-0.51	nrip1/804/ok	|5|1|24	49.35	0.98	0.00	0.00	0.00
1	1	19	13	empty/empty/	307	GS,	M	539	361	1048	58	46	27	50	485	563	17.15	0.94	3.09	18.00	0.00	800	44	35	22	40	396	404	18.82	0.95	3.09	0.00	18.00	0.00	1.39	1.39	0.48	484.77	404.00	1.20	1.20	0.26	empty/empty/	|5|5|4	18.00	0.94	0.00	0.00	0.00
1	1	20	13	empty/empty/	308		P	559	363	4305	58	46	24	52	1782	2523	15.19	0.93	16.56	74.00	0.00	3315	45	35	19	40	1427	1888	11.56	0.91	16.56	0.00	74.00	0.00	1.34	1.34	0.42	2004.06	1888.00	1.06	1.06	0.09	empty/empty/	|5|5|4	13.50	0.92	0.01	0.00	0.00
1	1	21	13	empty/empty/	309	GS,	M	576	361	2629	54	46	26	50	1255	1374	13.80	0.93	9.57	49.00	0.00	2199	45	34	20	40	996	1203	18.95	0.95	9.57	0.00	49.00	0.00	1.14	1.14	0.19	1127.65	1203.00	0.94	-1.07	-0.09	empty/empty/	|5|5|4	16.57	0.94	0.01	0.00	0.00
1	1	22	13	empty/empty/	310	GS,	M	592	362	6269	57	43	21	51	2291	3978	14.54	0.93	8.56	110.00	0.00	4843	44	32	17	40	1839	3004	16.69	0.94	8.56	0.00	110.00	0.00	1.32	1.32	0.41	3083.36	3004.00	1.03	1.03	0.04	empty/empty/	|5|5|8	15.65	0.94	0.01	0.00	0.00
1	1	23	13	empty/empty/	311	GS,	M	614	360	3618	61	47	26	52	1516	2102	16.58	0.94	9.12	59.00	0.00	2753	47	36	21	42	1223	1530	16.67	0.94	9.12	0.00	59.00	0.00	1.37	1.37	0.46	1686.13	1530.00	1.10	1.10	0.14	empty/empty/	|5|5|8	16.62	0.94	0.01	0.00	0.00
1	1	24	13	empty/empty/	312		P	630	361	4332	56	45	24	51	1827	2505	14.48	0.93	14.50	77.00	0.00	3507	46	34	19	40	1477	2030	16.38	0.94	14.50	0.00	77.00	0.00	1.23	1.23	0.30	1990.53	2030.00	0.98	-1.02	-0.03	empty/empty/	|5|5|8	15.46	0.93	0.01	0.00	0.00
1	1	1	14	sfrs3/829/ok	313	SNR2,	M	207	379	12258	94	38	17	42	2260	9998	32.11	0.97	15.88	130.00	0.00	26429	203	39	18	51	2386	24043	78.87	0.99	15.88	0.00	130.00	0.00	0.42	-2.40	-1.27	7374.76	24043.00	0.31	-3.26	-1.70	sfrs3/829/ok	|5|5|12	60.21	0.98	0.00	0.00	0.00
1	1	2	14	sfrs3/829/ok	314		P	226	378	12689	104	40	19	45	2261	10428	34.92	0.97	22.58	122.00	0.00	27741	227	37	18	47	2224	25517	100.03	0.99	22.58	0.00	122.00	0.00	0.41	-2.45	-1.29	7674.54	25517.00	0.30	-3.32	-1.73	sfrs3/829/ok	|5|5|12	74.92	0.98	0.01	0.00	0.00
1	1	3	14	sfrs3/829/ok	315	SNR2,	M	244	379	14126	122	42	20	49	2285	11841	41.41	0.98	19.31	116.00	0.00	28398	245	39	19	49	2214	26184	107.99	0.99	19.31	0.00	116.00	0.00	0.45	-2.21	-1.14	8655.09	26184.00	0.33	-3.03	-1.60	sfrs3/829/ok	|5|5|12	81.78	0.98	0.00	0.00	0.00
1	1	4	14	ldh1/642/ok	316		P	263	380	51417	451	41	20	46	2241	49176	172.72	0.99	19.23	114.00	0.00	112583	988	40	19	47	2183	110400	329.61	1.00	19.23	0.00	114.00	0.00	0.45	-2.24	-1.17	33295.20	110400.00	0.30	-3.32	-1.73	ldh1/642/ok	|5|5|16	263.13	1.00	0.00	0.00	0.00
1	1	5	14	ldh1/642/ok	317		P	281	379	57709	462	41	19	47	2366	55343	175.47	0.99	22.47	125.00	0.00	119824	959	33	16	41	2034	117790	510.42	1.00	22.47	0.00	125.00	0.00	0.47	-2.13	-1.09	37233.32	117790.00	0.32	-3.16	-1.66	ldh1/642/ok	|5|5|16	381.65	1.00	0.00	0.00	0.00
1	1	6	14	ldh1/642/ok	318		P	299	379	65852	507	41	19	48	2420	63432	186.55	0.99	21.32	130.00	0.00	123244	948	30	15	38	1945	121299	549.14	1.00	21.32	0.00	130.00	0.00	0.52	-1.91	-0.94	42363.46	121299.00	0.35	-2.86	-1.52	ldh1/642/ok	|5|5|16	410.09	1.00	0.00	0.00	0.00
1	1	7	14	efna1/625/ok	319		P	318	379	15310	109	40	17	46	2436	12874	34.47	0.97	24.15	140.00	0.00	17762	127	28	14	36	1907	15855	67.63	0.99	24.15	0.00	140.00	0.00	0.81	-1.23	-0.30	9367.92	15855.00	0.59	-1.69	-0.76	efna1/625/ok	|5|5|20	53.67	0.98	0.01	0.00	0.00
1	1	8	14	efna1/625/ok	320		P	338	380	16178	105	39	16	47	2471	13707	30.65	0.97	16.90	154.00	0.00	16632	108	27	12	36	1921	14711	54.23	0.98	16.90	0.00	154.00	0.00	0.93	-1.07	-0.10	9940.49	14711.00	0.68	-1.48	-0.57	efna1/625/ok	|5|5|20	44.05	0.97	0.01	0.00	0.00
1	1	9	14	efna1/625/ok	321		P	355	378	14228	144	43	21	49	2114	12114	51.45	0.98	15.36	99.00	0.00	14737	149	31	17	38	1685	13052	87.97	0.99	15.36	0.00	99.00	0.00	0.93	-1.08	-0.11	8843.79	13052.00	0.68	-1.48	-0.56	efna1/625/ok	|5|5|20	72.06	0.98	0.00	0.00	0.00
1	1	10	14	peg12/801/ok	322		P	372	379	4535	70	46	24	48	1578	2957	20.01	0.95	11.91	65.00	0.00	3693	57	35	19	39	1266	2427	15.34	0.93	11.91	0.00	65.00	0.00	1.22	1.22	0.28	2328.83	2427.00	0.96	-1.04	-0.06	peg12/801/ok	|5|5|24	17.83	0.94	0.01	0.00	0.00
1	1	11	14	peg12/801/ok	323		P	392	378	5393	66	43	23	48	1851	3542	19.93	0.95	14.38	82.00	0.00	4186	51	32	18	39	1493	2693	23.01	0.96	14.38	0.00	82.00	0.00	1.32	1.32	0.40	2762.61	2693.00	1.03	1.03	0.04	peg12/801/ok	|5|5|24	21.53	0.95	0.01	0.00	0.00
1	1	12	14	peg12/801/ok	324	GS,	M	411	379	3689	80	46	26	52	1184	2505	26.83	0.96	7.85	46.00	0.00	2562	56	33	20	39	924	1638	28.65	0.97	7.85	0.00	46.00	0.00	1.53	1.53	0.61	1990.53	1638.00	1.22	1.22	0.28	peg12/801/ok	|5|5|24	27.75	0.96	0.00	0.00	0.00
1	1	13	14	empty/empty/	325	GS,	M	428	380	0	0	47	28	50	-140	140	0.00	1.00	0.00	0.00	0.00	0	0	34	22	39	-86	86	0.00	1.00	0.00	0.00	0.00	0.00	1.63	1.63	0.71	129.97	85.75	1.52	1.52	0.60	empty/empty/	|5|9|4	0.00	0.00	0.00	0.00	0.00
1	1	14	14	empty/empty/	326	GS,	M	446	376	2623	57	45	25	50	1161	1462	16.34	0.94	5.99	46.00	0.00	2027	44	33	20	39	931	1096	18.75	0.95	5.99	0.00	46.00	0.00	1.33	1.33	0.42	1195.87	1096.00	1.09	1.09	0.13	empty/empty/	|5|9|4	17.59	0.94	0.00	0.00	0.00
1	1	15	14	empty/empty/	327	GS,	M	465	380	1872	59	45	26	50	833	1039	17.24	0.94	7.19	32.00	0.00	1435	45	34	21	39	680	755	17.71	0.94	7.19	0.00	32.00	0.00	1.38	1.38	0.46	865.63	755.00	1.15	1.15	0.20	empty/empty/	|5|9|4	17.48	0.94	0.00	0.00	0.00
1	1	16	14	actb/698/ok	328	GS,	M	485	379	3808	89	46	26	50	1104	2704	31.36	0.97	6.57	43.00	0.00	2954	69	34	21	40	894	2060	35.20	0.97	6.57	0.00	43.00	0.00	1.31	1.31	0.39	2139.85	2060.00	1.04	1.04	0.05	actb/698/ok	|5|9|8	33.33	0.97	0.00	0.00	0.00
1	1	17	14	actb/698/ok	329		P	503	380	5301	72	42	23	48	1677	3624	24.21	0.96	12.38	74.00	0.00	4374	59	32	19	40	1391	2983	29.05	0.97	12.38	0.00	74.00	0.00	1.21	1.21	0.28	2823.09	2983.00	0.95	-1.06	-0.08	actb/698/ok	|5|9|8	26.74	0.96	0.01	0.00	0.00
1	1	18	14	actb/698/ok	330		P	521	379	7015	75	43	21	47	2008	5007	23.00	0.96	12.22	94.00	0.00	5336	57	32	18	40	1683	3653	25.33	0.96	12.22	0.00	94.00	0.00	1.37	1.37	0.45	3833.22	3653.00	1.05	1.05	0.07	actb/698/ok	|5|9|8	24.19	0.96	0.01	0.00	0.00
1	1	19	14	sfrs3/827/ok	331		P	540	380	19042	133	40	17	46	2442	16600	42.22	0.98	16.60	143.00	0.00	27304	191	29	14	38	2007	25297	97.13	0.99	16.60	0.00	143.00	0.00	0.66	-1.52	-0.61	11915.19	25297.00	0.47	-2.12	-1.09	sfrs3/827/ok	|5|9|12	74.89	0.98	0.00	0.00	0.00
1	1	20	14	sfrs3/827/ok	332		P	558	380	22738	135	37	14	47	2377	20361	41.23	0.98	12.67	169.00	0.00	29683	176	28	12	37	2011	27672	73.35	0.99	12.67	0.00	169.00	0.00	0.74	-1.36	-0.44	14455.14	27672.00	0.52	-1.91	-0.94	sfrs3/827/ok	|5|9|12	59.50	0.98	0.00	0.00	0.00
1	1	21	14	sfrs3/827/ok	333	SNR1,	M	576	380	21946	158	39	17	43	2376	19570	53.53	0.98	21.30	139.00	0.00	26796	193	29	14	37	1981	24815	100.37	0.99	21.30	0.00	139.00	0.00	0.79	-1.27	-0.34	13923.21	24815.00	0.56	-1.78	-0.83	sfrs3/827/ok	|5|9|12	80.43	0.99	0.00	0.00	0.00
1	1	22	14	cotl1/614/ok	334		P	594	379	29878	274	42	20	50	2226	27652	106.17	0.99	17.24	109.00	0.00	23394	215	32	17	40	1838	21556	119.80	0.99	17.24	0.00	109.00	0.00	1.28	1.28	0.36	19310.84	21556.00	0.90	-1.12	-0.16	cotl1/614/ok	|5|9|16	113.19	0.99	0.00	0.00	0.00
1	1	23	14	cotl1/614/ok	335		P	613	380	51907	429	42	20	48	2379	49528	160.11	0.99	18.17	121.00	0.00	46679	386	31	16	39	1909	44770	222.36	1.00	18.17	0.00	121.00	0.00	1.11	1.11	0.15	33520.67	44770.00	0.75	-1.34	-0.42	cotl1/614/ok	|5|9|16	193.75	0.99	0.00	0.00	0.00
1	1	24	14	cotl1/614/ok	336		P	633	379	24385	262	44	22	48	2064	22321	99.66	0.99	13.89	93.00	0.00	19713	212	34	18	41	1715	17998	120.54	0.99	13.89	0.00	93.00	0.00	1.24	1.24	0.31	15768.50	17998.00	0.88	-1.14	-0.19	cotl1/614/ok	|5|9|16	110.59	0.99	0.00	0.00	0.00
1	1	1	15	ran/601/ok	337		P	207	397	9146	77	42	19	47	2317	6829	22.76	0.96	23.07	119.00	0.00	18255	153	38	19	48	2220	16035	64.35	0.98	23.07	0.00	119.00	0.00	0.43	-2.35	-1.23	5141.56	16035.00	0.32	-3.12	-1.64	ran/601/ok	|5|9|20	48.27	0.97	0.01	0.00	0.00
1	1	2	15	ran/601/ok	338		P	225	397	9400	90	42	20	45	2138	7262	29.37	0.97	18.64	105.00	0.00	18379	175	38	20	47	2061	16318	79.20	0.99	18.64	0.00	105.00	0.00	0.45	-2.25	-1.17	5449.52	16318.00	0.33	-2.99	-1.58	ran/601/ok	|5|9|20	59.73	0.97	0.01	0.00	0.00
1	1	3	15	ran/601/ok	339		P	244	397	11056	95	41	19	46	2253	8803	31.18	0.97	19.12	116.00	0.00	19204	166	38	19	48	2197	17007	70.18	0.99	19.12	0.00	116.00	0.00	0.52	-1.93	-0.95	6537.90	17007.00	0.38	-2.60	-1.38	ran/601/ok	|5|9|20	54.30	0.98	0.01	0.00	0.00
1	1	4	15	txk/797/ok	340	GS,	M	260	397	4152	58	43	23	47	1643	2509	17.06	0.94	6.74	71.00	0.00	4348	61	40	22	47	1569	2779	22.63	0.96	6.74	0.00	71.00	0.00	0.90	-1.11	-0.15	1993.54	2779.00	0.72	-1.39	-0.48	txk/797/ok	|5|9|24	20.04	0.95	0.00	0.00	0.00
1	1	5	15	txk/797/ok	341	GS,	M	277	397	5765	54	41	20	47	2152	3613	14.72	0.93	5.45	106.00	0.00	5512	52	34	18	42	1913	3599	19.35	0.95	5.45	0.00	106.00	0.00	1.00	1.00	0.01	2814.98	3599.00	0.78	-1.28	-0.35	txk/797/ok	|5|9|24	17.19	0.94	0.00	0.00	0.00
1	1	6	15	txk/797/ok	342	GS,	M	300	397	2887	66	44	25	47	1087	1800	21.56	0.95	4.97	44.00	0.00	2173	49	33	20	39	898	1275	22.85	0.96	4.97	0.00	44.00	0.00	1.41	1.41	0.50	1455.97	1275.00	1.14	1.14	0.19	txk/797/ok	|5|9|24	22.21	0.95	0.00	0.00	0.00
1	1	7	15	empty/empty/	343	GS,	M	317	394	1981	64	44	26	48	797	1184	20.84	0.95	2.68	31.00	0.00	1318	43	34	21	39	647	671	17.15	0.94	2.68	0.00	31.00	0.00	1.76	1.76	0.82	979.52	671.00	1.46	1.46	0.55	empty/empty/	|5|13|4	19.08	0.95	0.00	0.00	0.00
1	1	8	15	empty/empty/	344	GS,	M	336	398	0	0	46	28	50	-85	85	0.00	1.00	0.00	0.00	0.00	0	0	34	22	39	-59	59	0.00	1.00	0.00	0.00	0.00	0.00	1.45	1.45	0.54	81.23	58.68	1.38	1.38	0.47	empty/empty/	|5|13|4	0.00	0.00	0.00	0.00	0.00
1	1	9	15	empty/empty/	345	GS,	M	351	394	761	54	47	28	50	388	373	14.51	0.93	2.23	14.00	0.00	627	45	33	21	38	300	327	20.71	0.95	2.23	0.00	14.00	0.00	1.14	1.14	0.19	328.36	327.00	1.00	1.00	0.01	empty/empty/	|5|13|4	17.88	0.94	0.00	0.00	0.00
1	1	10	15	capn1/609/ok	346	SNR1,	M	374	398	14055	109	38	17	43	2244	11811	38.71	0.97	18.85	129.00	0.00	13575	105	30	15	37	1941	11634	52.55	0.98	18.85	0.00	129.00	0.00	1.02	1.02	0.02	8634.34	11634.00	0.74	-1.35	-0.43	capn1/609/ok	|5|13|8	46.15	0.98	0.00	0.00	0.00
1	1	11	15	capn1/609/ok	347		P	392	397	14421	139	41	20	47	2123	12298	52.54	0.98	16.23	104.00	0.00	13635	131	31	17	38	1731	11904	75.56	0.99	16.23	0.00	104.00	0.00	1.03	1.03	0.05	8970.84	11904.00	0.75	-1.33	-0.41	capn1/609/ok	|5|13|8	65.08	0.98	0.00	0.00	0.00
1	1	12	15	capn1/609/ok	348		P	411	397	17355	158	44	20	46	2234	15121	43.33	0.98	15.97	110.00	0.00	15075	137	35	17	37	1823	13252	24.89	0.96	15.97	0.00	110.00	0.00	1.14	1.14	0.19	10908.19	13252.00	0.82	-1.21	-0.28	capn1/609/ok	|5|13|8	35.34	0.97	0.00	0.00	0.00
1	1	13	15	gapd/530/ok	349		P	429	398	23205	197	41	19	48	2291	20914	73.20	0.99	17.36	118.00	0.00	55036	466	30	16	38	1858	53178	278.40	1.00	17.36	0.00	118.00	0.00	0.39	-2.54	-1.35	14826.35	53178.00	0.28	-3.59	-1.84	gapd/530/ok	|5|13|12	203.55	0.99	0.00	0.00	0.00
1	1	14	15	gapd/530/ok	350		P	448	397	19186	155	41	19	48	2360	16826	53.03	0.98	18.72	124.00	0.00	43532	351	31	16	39	1937	41595	196.66	0.99	18.72	0.00	124.00	0.00	0.40	-2.47	-1.31	12068.63	41595.00	0.29	-3.45	-1.79	gapd/530/ok	|5|13|12	144.03	0.99	0.00	0.00	0.00
1	1	15	15	gapd/530/ok	351		P	466	398	20216	160	42	19	48	2407	17809	54.21	0.98	24.01	126.00	0.00	46674	370	31	16	38	1959	44715	203.75	1.00	24.01	0.00	126.00	0.00	0.40	-2.51	-1.33	12734.75	44715.00	0.28	-3.51	-1.81	gapd/530/ok	|5|13|12	149.08	0.99	0.00	0.00	0.00
1	1	16	15	selp/591/ok	352		P	484	397	134829	1070	42	19	48	2400	132429	400.17	1.00	19.14	126.00	0.00	37816	300	31	16	39	1979	35837	158.17	0.99	19.14	0.00	126.00	0.00	3.70	3.70	1.89	85010.87	35837.00	2.37	2.37	1.25	selp/591/ok	|5|13|16	304.26	1.00	0.00	0.00	0.00
1	1	17	15	selp/591/ok	353		P	503	398	127431	891	40	17	46	2452	124979	316.17	1.00	19.85	143.00	0.00	37032	259	30	14	39	2022	35010	131.72	0.99	19.85	0.00	143.00	0.00	3.57	3.57	1.84	80478.66	35010.00	2.30	2.30	1.20	selp/591/ok	|5|13|16	242.19	0.99	0.00	0.00	0.00
1	1	18	15	selp/591/ok	354		P	522	397	139956	1044	39	17	45	2345	137611	409.44	1.00	19.07	134.00	0.00	37884	283	30	15	39	1983	35901	151.39	0.99	19.07	0.00	134.00	0.00	3.83	3.83	1.94	88155.21	35901.00	2.46	2.46	1.30	selp/591/ok	|5|13|16	308.68	1.00	0.00	0.00	0.00
1	1	19	15	frda/715/ok	355		P	541	399	9841	86	42	20	49	2286	7555	27.49	0.96	17.31	114.00	0.00	8671	76	32	17	40	1883	6788	35.80	0.97	17.31	0.00	114.00	0.00	1.11	1.11	0.15	5657.35	6788.00	0.83	-1.20	-0.26	frda/715/ok	|5|13|20	31.92	0.97	0.01	0.00	0.00
1	1	20	15	frda/715/ok	356		P	558	398	10443	98	41	20	46	2144	8299	33.31	0.97	17.47	107.00	0.00	9196	86	32	17	40	1830	7366	42.48	0.98	17.47	0.00	107.00	0.00	1.13	1.13	0.17	6183.16	7366.00	0.84	-1.19	-0.25	frda/715/ok	|5|13|20	38.17	0.97	0.01	0.00	0.00
1	1	21	15	frda/715/ok	357		P	578	398	11338	90	41	19	48	2399	8939	27.94	0.96	18.04	126.00	0.00	8860	70	31	16	39	1961	6899	30.89	0.97	18.04	0.00	126.00	0.00	1.30	1.30	0.37	6633.43	6899.00	0.96	-1.04	-0.06	frda/715/ok	|5|13|20	29.45	0.97	0.01	0.00	0.00
1	1	22	15	prodh/794/ok	358		P	595	399	8084	97	45	23	51	1919	6165	32.90	0.97	14.81	83.00	0.00	6795	82	33	19	39	1538	5257	41.20	0.98	14.81	0.00	83.00	0.00	1.17	1.17	0.23	4667.24	5257.00	0.89	-1.13	-0.17	prodh/794/ok	|5|13|24	37.28	0.97	0.00	0.00	0.00
1	1	23	15	prodh/794/ok	359		P	613	398	8091	83	43	22	49	2093	5998	27.00	0.96	16.93	97.00	0.00	7208	74	32	18	39	1707	5501	36.65	0.97	16.93	0.00	97.00	0.00	1.09	1.09	0.12	4547.52	5501.00	0.83	-1.21	-0.27	prodh/794/ok	|5|13|24	32.19	0.97	0.01	0.00	0.00
1	1	24	15	prodh/794/ok	360	GS,	M	632	399	5289	100	46	25	51	1348	3941	35.76	0.97	8.52	53.00	0.00	5163	97	34	20	40	1082	4081	57.54	0.98	8.52	0.00	53.00	0.00	0.97	-1.04	-0.05	3056.22	4081.00	0.75	-1.34	-0.42	prodh/794/ok	|5|13|24	47.91	0.98	0.00	0.00	0.00
1	1	1	16	ierepo4-pending/1172/ok	361	SNR2,	M	208	416	10614	97	41	20	47	2172	8442	33.17	0.97	16.29	109.00	0.00	17431	160	40	20	50	2183	15248	66.85	0.99	16.29	0.00	109.00	0.00	0.55	-1.81	-0.85	6283.92	15248.00	0.41	-2.43	-1.28	ierepo4-pending/1172/ok	|6|1|4	52.77	0.98	0.00	0.00	0.00
1	1	2	16	ierepo4-pending/1172/ok	362		P	226	416	12335	90	39	17	45	2386	9949	28.29	0.96	18.97	137.00	0.00	19460	142	36	17	46	2303	17157	56.07	0.98	18.97	0.00	137.00	0.00	0.58	-1.72	-0.79	7340.55	17157.00	0.43	-2.34	-1.22	ierepo4-pending/1172/ok	|6|1|4	44.41	0.97	0.01	0.00	0.00
1	1	3	16	ierepo4-pending/1172/ok	363	SNR2,	M	245	415	11455	115	43	21	49	2123	9332	38.98	0.97	14.16	100.00	0.00	17495	175	40	21	49	2063	15432	76.38	0.99	14.16	0.00	100.00	0.00	0.60	-1.65	-0.73	6909.07	15432.00	0.45	-2.23	-1.16	ierepo4-pending/1172/ok	|6|1|4	60.63	0.98	0.00	0.00	0.00
1	1	4	16	prkaca/1265/ok	364		P	261	415	7243	60	39	19	44	2222	5021	17.58	0.94	19.75	120.00	0.00	7865	66	38	18	47	2210	5655	22.51	0.96	19.75	0.00	120.00	0.00	0.89	-1.13	-0.17	3843.36	5655.00	0.68	-1.47	-0.56	prkaca/1265/ok	|6|1|8	20.19	0.95	0.01	0.00	0.00
1	1	5	16	prkaca/1265/ok	365		P	280	414	6567	60	44	21	49	2288	4279	15.36	0.93	11.84	110.00	0.00	6942	63	35	18	42	1959	4983	18.38	0.95	11.84	0.00	110.00	0.00	0.86	-1.16	-0.22	3303.68	4983.00	0.66	-1.51	-0.59	prkaca/1265/ok	|6|1|8	16.94	0.94	0.01	0.00	0.00
1	1	6	16	prkaca/1265/ok	366		P	301	415	7294	61	42	20	48	2331	4963	16.30	0.94	23.37	119.00	0.00	7284	61	29	15	36	1802	5482	29.93	0.97	23.37	0.00	119.00	0.00	0.91	-1.10	-0.14	3801.34	5482.00	0.69	-1.44	-0.53	prkaca/1265/ok	|6|1|8	24.10	0.95	0.01	0.00	0.00
1	1	7	16	ahr/1184/ok	367	SNR1,	M	318	416	21449	154	39	17	43	2358	19091	53.14	0.98	18.22	139.00	0.00	22012	158	29	14	37	1965	20047	82.12	0.99	18.22	0.00	139.00	0.00	0.95	-1.05	-0.07	13600.54	20047.00	0.68	-1.47	-0.56	ahr/1184/ok	|6|1|12	69.16	0.98	0.00	0.00	0.00
1	1	8	16	ahr/1184/ok	368		P	337	416	16513	149	42	20	49	2250	14263	53.36	0.98	14.91	111.00	0.00	16341	147	30	16	38	1804	14537	83.75	0.99	14.91	0.00	111.00	0.00	0.98	-1.02	-0.03	10321.61	14537.00	0.71	-1.41	-0.49	ahr/1184/ok	|6|1|12	70.22	0.98	0.00	0.00	0.00
1	1	9	16	ahr/1184/ok	369		P	356	416	17510	154	43	20	49	2308	15202	53.90	0.98	17.80	114.00	0.00	16640	146	31	16	38	1844	14796	80.71	0.99	17.80	0.00	114.00	0.00	1.03	1.03	0.04	10963.48	14796.00	0.74	-1.35	-0.43	ahr/1184/ok	|6|1|12	68.63	0.98	0.00	0.00	0.00
1	1	10	16	atp7b/1144/ok	370		P	374	416	11140	72	39	16	47	2460	8680	19.70	0.95	29.13	155.00	0.00	10151	65	26	12	35	1903	8248	30.61	0.97	29.13	0.00	155.00	0.00	1.05	1.05	0.07	6451.43	8248.00	0.78	-1.28	-0.35	atp7b/1144/ok	|6|1|16	25.74	0.96	0.01	0.00	0.00
1	1	11	16	atp7b/1144/ok	371		P	393	416	8136	91	43	22	50	1975	6161	31.13	0.97	13.73	89.00	0.00	7742	87	31	17	38	1557	6185	48.73	0.98	13.73	0.00	89.00	0.00	1.00	-1.00	-0.01	4664.37	6185.00	0.75	-1.33	-0.41	atp7b/1144/ok	|6|1|16	40.89	0.97	0.00	0.00	0.00
1	1	12	16	atp7b/1144/ok	372		P	410	416	9453	86	43	21	49	2274	7179	25.72	0.96	18.52	110.00	0.00	9250	84	31	16	38	1810	7440	42.43	0.98	18.52	0.00	110.00	0.00	0.96	-1.04	-0.05	5390.57	7440.00	0.72	-1.38	-0.46	atp7b/1144/ok	|6|1|16	35.09	0.97	0.01	0.00	0.00
1	1	13	16	abce1/1067/ok	373		P	429	416	13571	118	42	20	49	2303	11268	39.11	0.97	17.98	115.00	0.00	20100	175	30	16	37	1834	18266	99.93	0.99	17.98	0.00	115.00	0.00	0.62	-1.62	-0.70	8258.26	18266.00	0.45	-2.21	-1.15	abce1/1067/ok	|6|1|20	75.88	0.98	0.00	0.00	0.00
1	1	14	16	abce1/1067/ok	374		P	448	416	14834	118	40	19	45	2338	12496	39.58	0.97	18.26	126.00	0.00	21597	171	31	16	39	1956	19641	90.21	0.99	18.26	0.00	126.00	0.00	0.64	-1.57	-0.65	9107.45	19641.00	0.46	-2.16	-1.11	abce1/1067/ok	|6|1|20	69.66	0.98	0.00	0.00	0.00
1	1	15	16	abce1/1067/ok	375		P	466	417	13866	119	43	20	49	2338	11528	38.08	0.97	20.27	117.00	0.00	21677	185	32	16	38	1899	19778	75.34	0.99	20.27	0.00	117.00	0.00	0.58	-1.72	-0.78	8438.45	19778.00	0.43	-2.34	-1.23	abce1/1067/ok	|6|1|20	59.69	0.98	0.01	0.00	0.00
1	1	16	16	4430402g14rik/884/ok	376		P	485	416	9666	81	42	20	46	2361	7305	23.53	0.96	19.98	120.00	0.00	14308	119	32	16	39	1933	12375	50.37	0.98	19.98	0.00	120.00	0.00	0.59	-1.69	-0.76	5480.05	12375.00	0.44	-2.26	-1.18	4430402g14rik/884/ok	|6|1|24	39.31	0.97	0.01	0.00	0.00
1	1	17	16	4430402g14rik/884/ok	377		P	505	417	8936	85	43	21	48	2226	6710	26.39	0.96	15.78	105.00	0.00	13312	127	32	17	38	1783	11529	67.83	0.99	15.78	0.00	105.00	0.00	0.58	-1.72	-0.78	5056.74	11529.00	0.44	-2.28	-1.19	4430402g14rik/884/ok	|6|1|24	51.47	0.97	0.01	0.00	0.00
1	1	18	16	4430402g14rik/884/ok	378		P	522	416	8545	77	42	20	48	2227	6318	23.95	0.96	16.00	111.00	0.00	14123	127	31	17	39	1832	12291	67.17	0.99	16.00	0.00	111.00	0.00	0.51	-1.95	-0.96	4776.77	12291.00	0.39	-2.57	-1.36	4430402g14rik/884/ok	|6|1|24	50.42	0.97	0.01	0.00	0.00
1	1	19	16	4933412d19rik/1310/ok	379		P	540	416	18863	156	41	19	47	2305	16558	55.63	0.98	19.67	121.00	0.00	35289	292	33	17	40	1999	33290	151.89	0.99	19.67	0.00	121.00	0.00	0.50	-2.01	-1.01	11886.66	33290.00	0.36	-2.80	-1.49	4933412d19rik/1310/ok	|6|5|4	114.38	0.99	0.00	0.00	0.00
1	1	20	16	4933412d19rik/1310/ok	380		P	559	417	19381	137	40	17	45	2435	16946	44.51	0.98	17.70	141.00	0.00	33613	238	29	14	38	1993	31620	124.97	0.99	17.70	0.00	141.00	0.00	0.54	-1.87	-0.90	12150.05	31620.00	0.38	-2.60	-1.38	4933412d19rik/1310/ok	|6|5|4	93.80	0.98	0.00	0.00	0.00
1	1	21	16	4933412d19rik/1310/ok	381		P	578	417	26796	191	40	17	45	2400	24396	64.30	0.98	18.75	140.00	0.00	40928	292	31	15	38	2033	38895	138.77	0.99	18.75	0.00	140.00	0.00	0.63	-1.59	-0.67	17152.17	38895.00	0.44	-2.27	-1.18	4933412d19rik/1310/ok	|6|5|4	108.15	0.99	0.00	0.00	0.00
1	1	22	16	ab041541/1259/ok	382		P	595	417	16363	116	41	17	46	2460	13903	35.17	0.97	19.78	141.00	0.00	12866	91	29	14	38	2002	10864	42.72	0.98	19.78	0.00	141.00	0.00	1.28	1.28	0.36	10074.94	10864.00	0.93	-1.08	-0.11	ab041541/1259/ok	|6|5|8	39.13	0.97	0.01	0.00	0.00
1	1	23	16	ab041541/1259/ok	383		P	615	417	14056	134	44	21	49	2224	11832	45.03	0.98	17.27	105.00	0.00	10692	102	32	17	39	1763	8929	37.76	0.97	17.27	0.00	105.00	0.00	1.33	1.33	0.41	8648.87	8929.00	0.97	-1.03	-0.05	ab041541/1259/ok	|6|5|8	41.55	0.98	0.00	0.00	0.00
1	1	24	16	ab041541/1259/ok	384		P	633	417	17263	144	43	20	51	2383	14880	49.20	0.98	20.33	120.00	0.00	12870	107	31	16	40	1932	10938	53.60	0.98	20.33	0.00	120.00	0.00	1.36	1.36	0.44	10743.62	10938.00	0.98	-1.02	-0.03	ab041541/1259/ok	|6|5|8	51.45	0.98	0.00	0.00	0.00
1	1	1	17	cul1 (belen's)/1182/n	385	SNR2,	M	208	434	16007	122	41	18	44	2377	13630	39.17	0.97	18.43	131.00	0.00	40410	308	39	18	50	2373	38037	125.38	0.99	18.43	0.00	131.00	0.00	0.36	-2.79	-1.48	9887.64	38037.00	0.26	-3.85	-1.94	cul1 (belen's)/1182/n	|6|5|12	92.88	0.98	0.00	0.00	0.00
1	1	2	17	cul1 (belen's)/1182/n	386		P	226	434	18628	141	39	18	44	2310	16318	47.75	0.98	23.90	132.00	0.00	45981	348	37	17	47	2307	43674	148.04	0.99	23.90	0.00	132.00	0.00	0.37	-2.68	-1.42	11723.57	43674.00	0.27	-3.73	-1.90	cul1 (belen's)/1182/n	|6|5|12	109.99	0.98	0.01	0.00	0.00
1	1	3	17	cul1 (belen's)/1182/n	387		P	244	434	20583	140	38	16	45	2388	18195	47.34	0.98	19.36	147.00	0.00	48532	330	37	16	48	2377	46155	130.95	0.99	19.36	0.00	147.00	0.00	0.39	-2.54	-1.34	12995.77	46155.00	0.28	-3.55	-1.83	cul1 (belen's)/1182/n	|6|5|12	98.46	0.98	0.00	0.00	0.00
1	1	4	17	fbxo32/1140/ok	388		P	262	435	7406	73	42	21	47	2117	5289	22.38	0.96	18.96	102.00	0.00	8996	88	39	20	48	2037	6959	35.13	0.97	18.96	0.00	102.00	0.00	0.76	-1.32	-0.40	4037.20	6959.00	0.58	-1.72	-0.79	fbxo32/1140/ok	|6|5|16	29.45	0.96	0.01	0.00	0.00
1	1	5	17	fbxo32/1140/ok	389		P	281	435	10076	71	38	17	44	2373	7703	20.74	0.95	13.02	142.00	0.00	10240	72	31	15	41	2102	8138	28.85	0.97	13.02	0.00	142.00	0.00	0.95	-1.06	-0.08	5762.16	8138.00	0.71	-1.41	-0.50	fbxo32/1140/ok	|6|5|16	25.12	0.96	0.01	0.00	0.00
1	1	6	17	fbxo32/1140/ok	390		P	301	435	7314	72	41	21	46	2076	5238	22.72	0.96	15.10	101.00	0.00	7173	71	31	17	38	1694	5479	36.31	0.97	15.10	0.00	101.00	0.00	0.96	-1.05	-0.06	4000.35	5479.00	0.73	-1.37	-0.45	fbxo32/1140/ok	|6|5|16	30.29	0.96	0.01	0.00	0.00
1	1	7	17	txnrd1(bad)/1036/ok	391		P	318	434	13701	114	40	19	46	2284	11417	39.69	0.97	17.80	120.00	0.00	20218	168	30	16	38	1871	18347	94.66	0.99	17.80	0.00	120.00	0.00	0.62	-1.61	-0.68	8361.55	18347.00	0.46	-2.19	-1.13	txnrd1(bad)/1036/ok	|6|5|20	72.58	0.98	0.00	0.00	0.00
1	1	8	17	txnrd1(bad)/1036/ok	392		P	337	434	13942	114	41	19	48	2348	11594	37.85	0.97	17.60	122.00	0.00	19104	157	30	15	38	1866	17238	87.21	0.99	17.60	0.00	122.00	0.00	0.67	-1.49	-0.57	8484.16	17238.00	0.49	-2.03	-1.02	txnrd1(bad)/1036/ok	|6|5|20	67.22	0.98	0.00	0.00	0.00
1	1	9	17	txnrd1(bad)/1036/ok	393		P	356	434	15538	113	40	17	46	2386	13152	35.78	0.97	24.60	137.00	0.00	19367	141	30	14	37	1949	17418	58.18	0.98	24.60	0.00	137.00	0.00	0.76	-1.32	-0.41	9559.22	17418.00	0.55	-1.82	-0.87	txnrd1(bad)/1036/ok	|6|5|20	48.30	0.98	0.01	0.00	0.00
1	1	10	17	b2m/873/ok	394		P	373	436	70781	643	42	20	46	2211	68570	256.04	1.00	16.69	110.00	0.00	41010	373	31	16	39	1811	39199	224.71	1.00	16.69	0.00	110.00	0.00	1.75	1.75	0.81	45603.48	39199.00	1.16	1.16	0.22	b2m/873/ok	|6|5|24	240.88	1.00	0.00	0.00	0.00
1	1	11	17	b2m/873/ok	395		P	392	434	70435	568	40	19	48	2327	68108	228.64	1.00	17.19	124.00	0.00	41213	332	30	15	38	1918	39295	189.29	0.99	17.19	0.00	124.00	0.00	1.73	1.73	0.79	45312.70	39295.00	1.15	1.15	0.21	b2m/873/ok	|6|5|24	209.89	1.00	0.00	0.00	0.00
1	1	12	17	b2m/873/ok	396		P	411	435	99889	757	41	18	47	2421	97468	270.41	1.00	18.29	132.00	0.00	156451	1185	34	15	39	2017	154434	253.73	1.00	18.29	0.00	132.00	0.00	0.63	-1.58	-0.66	63608.11	154434.00	0.41	-2.43	-1.28	b2m/873/ok	|6|5|24	262.20	1.00	0.00	0.00	0.00
1	1	13	17	pdzk1/1308/ok	397		P	429	434	27260	225	41	19	48	2311	24949	83.10	0.99	19.32	121.00	0.00	12582	104	30	16	37	1881	10701	53.74	0.98	19.32	0.00	121.00	0.00	2.33	2.33	1.22	17519.84	10701.00	1.64	1.64	0.71	pdzk1/1308/ok	|6|9|4	69.98	0.98	0.00	0.00	0.00
1	1	14	17	pdzk1/1308/ok	398		P	447	434	27782	210	41	18	47	2421	25361	73.53	0.99	17.94	132.00	0.00	12762	97	30	15	38	1977	10785	46.52	0.98	17.94	0.00	132.00	0.00	2.35	2.35	1.23	17793.48	10785.00	1.65	1.65	0.72	pdzk1/1308/ok	|6|9|4	61.53	0.98	0.00	0.00	0.00
1	1	15	17	pdzk1/1308/ok	399		P	465	435	29325	216	40	18	46	2422	26903	75.01	0.99	16.54	136.00	0.00	14556	107	30	15	39	1986	12570	52.22	0.98	16.54	0.00	136.00	0.00	2.14	2.14	1.10	18815.54	12570.00	1.50	1.50	0.58	pdzk1/1308/ok	|6|9|4	64.63	0.98	0.00	0.00	0.00
1	1	16	17	tram1/1257/ok	400		P	485	435	28973	239	40	19	48	2285	26688	91.53	0.99	16.51	121.00	0.00	40364	334	31	16	39	1925	38439	187.48	0.99	16.51	0.00	121.00	0.00	0.69	-1.44	-0.53	18673.22	38439.00	0.49	-2.06	-1.04	tram1/1257/ok	|6|9|8	147.52	0.99	0.00	0.00	0.00
1	1	17	17	tram1/1257/ok	401		P	504	434	28492	250	41	20	46	2250	26242	96.09	0.99	19.60	114.00	0.00	40570	356	31	16	39	1855	38715	209.83	1.00	19.60	0.00	114.00	0.00	0.68	-1.48	-0.56	18377.81	38715.00	0.47	-2.11	-1.07	tram1/1257/ok	|6|9|8	163.19	0.99	0.00	0.00	0.00
1	1	18	17	tram1/1257/ok	402		P	521	435	30644	274	41	20	48	2243	28401	107.84	0.99	17.37	112.00	0.00	41512	371	31	17	39	1851	39661	217.30	1.00	17.37	0.00	112.00	0.00	0.72	-1.40	-0.48	19805.41	39661.00	0.50	-2.00	-1.00	tram1/1257/ok	|6|9|8	171.53	0.99	0.00	0.00	0.00
1	1	19	17	cul3 long form/1170/ok	403		P	540	434	10365	83	42	19	49	2411	7954	24.35	0.96	14.08	125.00	0.00	10464	84	31	16	40	1961	8503	38.89	0.97	14.08	0.00	125.00	0.00	0.94	-1.07	-0.10	5939.66	8503.00	0.70	-1.43	-0.52	cul3 long form/1170/ok	|6|9|12	32.44	0.97	0.01	0.00	0.00
1	1	20	17	cul3 long form/1170/ok	404		P	559	436	11544	78	37	16	44	2352	9192	24.07	0.96	16.50	148.00	0.00	9966	67	29	14	39	2030	7936	28.40	0.96	16.50	0.00	148.00	0.00	1.16	1.16	0.21	6810.95	7936.00	0.86	-1.17	-0.22	cul3 long form/1170/ok	|6|9|12	26.32	0.96	0.01	0.00	0.00
1	1	21	17	cul3 long form/1170/ok	405	GS,	M	577	435	14541	75	33	11	41	2115	12426	19.48	0.95	5.93	194.00	0.00	12794	66	23	9	34	1702	11092	28.04	0.96	5.93	0.00	194.00	0.00	1.12	1.12	0.16	9059.17	11092.00	0.82	-1.22	-0.29	cul3 long form/1170/ok	|6|9|12	24.14	0.96	0.00	0.00	0.00
1	1	22	17	hsf4/1138/ok	406	GS,	M	595	435	3384	72	46	26	50	1217	2167	22.77	0.96	8.47	47.00	0.00	2924	62	35	21	41	987	1937	30.45	0.97	8.47	0.00	47.00	0.00	1.12	1.12	0.16	1735.42	1937.00	0.90	-1.12	-0.16	hsf4/1138/ok	|6|9|16	26.89	0.96	0.00	0.00	0.00
1	1	23	17	hsf4/1138/ok	407		P	614	436	5935	71	43	22	47	1860	4075	22.36	0.96	13.51	84.00	0.00	4734	56	35	19	39	1589	3145	20.37	0.95	13.51	0.00	84.00	0.00	1.30	1.30	0.37	3154.45	3145.00	1.00	1.00	0.00	hsf4/1138/ok	|6|9|16	21.39	0.95	0.01	0.00	0.00
1	1	24	17	hsf4/1138/ok	408		P	631	437	7740	68	40	20	46	2210	5530	21.52	0.95	21.56	113.00	0.00	6378	56	31	16	39	1857	4521	24.41	0.96	21.56	0.00	113.00	0.00	1.22	1.22	0.29	4211.05	4521.00	0.93	-1.07	-0.10	hsf4/1138/ok	|6|9|16	23.01	0.96	0.01	0.00	0.00
1	1	1	18	sod3/1033/ok	409	SNR2,	M	208	453	7115	81	44	22	47	1963	5152	25.13	0.96	13.69	88.00	0.00	12197	139	42	22	51	1957	10240	58.07	0.98	13.69	0.00	88.00	0.00	0.50	-1.99	-0.99	3938.18	10240.00	0.38	-2.60	-1.38	sod3/1033/ok	|6|9|20	44.74	0.97	0.01	0.00	0.00
1	1	2	18	sod3/1033/ok	410	SNR2,	M	225	452	10972	86	39	18	45	2307	8665	27.35	0.96	20.16	128.00	0.00	15342	120	39	18	49	2358	12984	43.82	0.98	20.16	0.00	128.00	0.00	0.67	-1.50	-0.58	6440.88	12984.00	0.50	-2.02	-1.01	sod3/1033/ok	|6|9|20	36.52	0.97	0.01	0.00	0.00
1	1	3	18	sod3/1033/ok	411		P	244	453	11977	91	41	18	45	2378	9599	28.02	0.96	25.91	131.00	0.00	18594	142	38	18	48	2326	16268	55.50	0.98	25.91	0.00	131.00	0.00	0.59	-1.69	-0.76	7095.97	16268.00	0.44	-2.29	-1.20	sod3/1033/ok	|6|9|20	43.97	0.97	0.01	0.00	0.00
1	1	4	18	bace/860/db	412		P	262	454	7109	64	42	20	47	2236	4873	17.81	0.94	19.45	111.00	0.00	7283	66	40	20	48	2168	5115	16.07	0.94	19.45	0.00	111.00	0.00	0.95	-1.05	-0.07	3736.08	5115.00	0.73	-1.37	-0.45	bace/860/db	|6|9|24	16.96	0.94	0.01	0.00	0.00
1	1	5	18	bace/860/db	413		P	280	452	4975	67	44	24	48	1743	3232	20.53	0.95	13.03	74.00	0.00	4470	60	35	20	41	1466	3004	26.45	0.96	13.03	0.00	74.00	0.00	1.08	1.08	0.11	2533.27	3004.00	0.84	-1.19	-0.25	bace/860/db	|6|9|24	23.67	0.96	0.01	0.00	0.00
1	1	6	18	bace/860/db	414		P	299	453	4852	61	43	22	48	1800	3052	17.67	0.94	13.46	80.00	0.00	4489	56	32	18	38	1452	3037	27.09	0.96	13.46	0.00	80.00	0.00	1.00	1.00	0.01	2399.57	3037.00	0.79	-1.27	-0.34	bace/860/db	|6|9|24	22.87	0.95	0.01	0.00	0.00
1	1	7	18	slc11a2 (exon 1a)/1156/ok	415	GS,	M	318	454	2095	57	45	26	48	950	1145	16.49	0.94	3.69	37.00	0.00	1716	46	33	21	39	764	952	20.93	0.95	3.69	0.00	37.00	0.00	1.20	1.20	0.27	948.97	952.00	1.00	-1.00	-0.00	slc11a2 (exon 1a)/1156/ok	|6|13|4	18.84	0.95	0.00	0.00	0.00
1	1	8	18	slc11a2 (exon 1a)/1156/ok	416	GS,	M	336	454	3156	64	43	24	47	1186	1970	21.19	0.95	9.14	49.00	0.00	2026	41	33	20	39	978	1048	16.06	0.94	9.14	0.00	49.00	0.00	1.88	1.88	0.91	1585.76	1048.00	1.51	1.51	0.60	slc11a2 (exon 1a)/1156/ok	|6|13|4	18.80	0.94	0.00	0.00	0.00
1	1	9	18	slc11a2 (exon 1a)/1156/ok	417	GS,	M	354	452	1572	58	46	27	50	722	850	16.61	0.94	5.28	27.00	0.00	1253	46	33	21	39	566	687	21.48	0.95	5.28	0.00	27.00	0.00	1.24	1.24	0.31	715.85	687.00	1.04	1.04	0.06	slc11a2 (exon 1a)/1156/ok	|6|13|4	19.20	0.95	0.00	0.00	0.00
1	1	10	18	prkaca/1255/ok	418		P	374	453	12962	131	42	21	47	2074	10888	48.91	0.98	14.83	99.00	0.00	17329	175	31	17	38	1683	15646	105.41	0.99	14.83	0.00	99.00	0.00	0.70	-1.44	-0.52	7994.49	15646.00	0.51	-1.96	-0.97	prkaca/1255/ok	|6|13|8	82.17	0.98	0.00	0.00	0.00
1	1	11	18	prkaca/1255/ok	419		P	392	452	17187	107	38	15	45	2395	14792	32.28	0.97	20.66	160.00	0.00	20106	126	27	12	36	1943	18163	61.50	0.98	20.66	0.00	160.00	0.00	0.81	-1.23	-0.30	10683.49	18163.00	0.59	-1.70	-0.77	prkaca/1255/ok	|6|13|8	49.11	0.98	0.01	0.00	0.00
1	1	12	18	prkaca/1255/ok	420		P	412	454	15799	122	40	18	46	2355	13444	39.89	0.97	19.44	130.00	0.00	18588	143	31	15	39	1990	16598	59.90	0.98	19.44	0.00	130.00	0.00	0.81	-1.23	-0.30	9759.92	16598.00	0.59	-1.70	-0.77	prkaca/1255/ok	|6|13|8	50.89	0.98	0.00	0.00	0.00
1	1	13	18	cul3/1165/ok	421		P	429	453	14705	124	42	20	47	2336	12369	41.27	0.98	16.83	119.00	0.00	17869	150	32	16	38	1888	15981	60.20	0.98	16.83	0.00	119.00	0.00	0.77	-1.29	-0.37	9019.84	15981.00	0.56	-1.77	-0.83	cul3/1165/ok	|6|13|12	51.61	0.98	0.00	0.00	0.00
1	1	14	18	cul3/1165/ok	422		P	446	453	15961	133	40	19	46	2266	13695	47.20	0.98	16.87	120.00	0.00	18509	154	30	15	37	1858	16651	86.00	0.99	16.87	0.00	120.00	0.00	0.82	-1.22	-0.28	9932.25	16651.00	0.60	-1.68	-0.75	cul3/1165/ok	|6|13|12	69.37	0.98	0.00	0.00	0.00
1	1	15	18	cul3/1165/ok	423		P	467	453	13679	149	44	22	50	2030	11649	54.45	0.98	13.85	92.00	0.00	17767	193	32	18	38	1631	16136	116.37	0.99	13.85	0.00	92.00	0.00	0.72	-1.39	-0.47	8522.24	16136.00	0.53	-1.89	-0.92	cul3/1165/ok	|6|13|12	90.85	0.99	0.00	0.00	0.00
1	1	16	18	slc11a2 (non-ire)/1136/ok	424		P	485	453	9928	71	41	18	48	2466	7462	19.98	0.95	19.29	139.00	0.00	9210	66	30	15	39	2036	7174	27.88	0.96	19.29	0.00	139.00	0.00	1.04	1.04	0.06	5591.43	7174.00	0.78	-1.28	-0.36	slc11a2 (non-ire)/1136/ok	|6|13|16	24.25	0.96	0.01	0.00	0.00
1	1	17	18	slc11a2 (non-ire)/1136/ok	425		P	502	453	11483	88	41	18	47	2422	9061	26.07	0.96	18.78	131.00	0.00	12177	93	31	15	39	1975	10202	40.59	0.98	18.78	0.00	131.00	0.00	0.89	-1.13	-0.17	6719.07	10202.00	0.66	-1.52	-0.60	slc11a2 (non-ire)/1136/ok	|6|13|16	34.11	0.97	0.01	0.00	0.00
1	1	18	18	slc11a2 (non-ire)/1136/ok	426		P	521	453	8352	76	42	20	48	2229	6123	23.23	0.96	17.49	110.00	0.00	7911	72	32	17	39	1844	6067	29.97	0.97	17.49	0.00	110.00	0.00	1.01	1.01	0.01	4637.15	6067.00	0.76	-1.31	-0.39	slc11a2 (non-ire)/1136/ok	|6|13|16	26.82	0.96	0.01	0.00	0.00
1	1	19	18	acas2/1031/ok	427	SNR1,	M	540	455	12529	87	38	16	43	2354	10175	27.21	0.96	14.68	144.00	0.00	12495	87	30	14	38	2041	10454	38.28	0.97	14.68	0.00	144.00	0.00	0.97	-1.03	-0.04	7498.24	10454.00	0.72	-1.39	-0.48	acas2/1031/ok	|6|13|20	33.21	0.97	0.01	0.00	0.00
1	1	20	18	acas2/1031/ok	428		P	558	453	11898	90	41	18	49	2395	9503	27.65	0.96	16.04	132.00	0.00	12111	92	30	15	39	1983	10128	43.64	0.98	16.04	0.00	132.00	0.00	0.94	-1.07	-0.09	7028.80	10128.00	0.69	-1.44	-0.53	acas2/1031/ok	|6|13|20	36.53	0.97	0.01	0.00	0.00
1	1	21	18	acas2/1031/ok	429		P	577	454	11325	98	44	21	50	2358	8967	30.29	0.97	18.04	115.00	0.00	11238	98	31	16	39	1881	9357	49.25	0.98	18.04	0.00	115.00	0.00	0.96	-1.04	-0.06	6653.09	9357.00	0.71	-1.41	-0.49	acas2/1031/ok	|6|13|20	40.88	0.97	0.01	0.00	0.00
1	1	22	18	trappc4/856/ok	430		P	594	453	24498	240	41	20	46	2085	22413	98.64	0.99	15.30	102.00	0.00	20210	198	32	17	39	1750	18460	115.78	0.99	15.30	0.00	102.00	0.00	1.21	1.21	0.28	15829.99	18460.00	0.86	-1.17	-0.22	trappc4/856/ok	|6|13|24	107.55	0.99	0.00	0.00	0.00
1	1	23	18	trappc4/856/ok	431		P	614	453	24782	201	41	19	47	2322	22460	73.36	0.99	19.16	123.00	0.00	21107	172	31	16	39	1951	19156	89.64	0.99	19.16	0.00	123.00	0.00	1.17	1.17	0.23	15861.39	19156.00	0.83	-1.21	-0.27	trappc4/856/ok	|6|13|24	81.90	0.99	0.00	0.00	0.00
1	1	24	18	trappc4/856/ok	432		P	633	454	25702	202	41	19	47	2360	23342	71.63	0.99	19.11	127.00	0.00	21225	167	30	15	39	1955	19270	88.11	0.99	19.11	0.00	127.00	0.00	1.21	1.21	0.28	16450.16	19270.00	0.85	-1.17	-0.23	trappc4/856/ok	|6|13|24	80.29	0.99	0.00	0.00	0.00
1	1	1	19	empty/empty/	433	SNR2,	M	206	470	7989	56	40	17	47	2454	5535	14.07	0.93	17.04	142.00	0.00	11335	80	38	17	49	2399	8936	26.25	0.96	17.04	0.00	142.00	0.00	0.62	-1.61	-0.69	4214.66	8936.00	0.47	-2.12	-1.08	empty/empty/	|7|1|4	21.06	0.94	0.01	0.00	0.00
1	1	2	19	empty/empty/	434	GS,	M	224	468	1613	62	46	27	50	691	922	19.48	0.95	5.56	26.00	0.00	1453	56	46	27	52	704	749	16.82	0.94	5.56	0.00	26.00	0.00	1.23	1.23	0.30	773.10	749.00	1.03	1.03	0.05	empty/empty/	|7|1|4	18.19	0.94	0.00	0.00	0.00
1	1	3	19	empty/empty/	435	GS,	M	243	471	0	0	46	28	49	-71	71	0.00	1.00	0.00	0.00	0.00	0	0	46	28	52	-67	67	0.00	1.00	0.00	0.00	0.00	0.00	1.06	1.06	0.09	68.35	66.81	1.02	1.02	0.03	empty/empty/	|7|1|4	0.00	0.00	0.00	0.00	0.00
1	1	4	19	empty/empty/	436	GS,	M	260	468	1789	64	45	26	47	722	1067	20.34	0.95	3.06	28.00	0.00	1583	57	43	26	50	727	856	19.03	0.95	3.06	0.00	28.00	0.00	1.25	1.25	0.32	887.68	856.00	1.04	1.04	0.05	empty/empty/	|7|1|8	19.70	0.95	0.00	0.00	0.00
1	1	5	19	empty/empty/	437	GS,	M	277	471	2497	52	47	26	51	1250	1247	12.46	0.92	6.31	48.00	0.00	2375	49	37	22	42	1044	1331	14.68	0.93	6.31	0.00	48.00	0.00	0.94	-1.07	-0.09	1028.77	1331.00	0.77	-1.29	-0.37	empty/empty/	|7|1|8	13.62	0.93	0.01	0.00	0.00
1	1	6	19	empty/empty/	438	GS,	M	296	472	898	64	45	26	48	370	528	21.65	0.95	2.23	14.00	0.00	672	48	34	22	39	303	369	23.05	0.96	2.23	0.00	14.00	0.00	1.43	1.43	0.52	456.20	369.00	1.24	1.24	0.31	empty/empty/	|7|1|8	22.36	0.96	0.00	0.00	0.00
1	1	7	19	empty/empty/	439	GS,	M	317	472	0	0	46	28	49	-37	37	0.00	1.00	0.00	0.00	0.00	0	0	34	22	39	-24	24	0.00	1.00	0.00	0.00	0.00	0.00	1.52	1.52	0.61	36.49	24.02	1.52	1.52	0.60	empty/empty/	|7|1|12	0.00	0.00	0.00	0.00	0.00
1	1	8	19	empty/empty/	440	GS,	M	336	472	1669	64	44	26	48	673	996	21.05	0.95	5.43	26.00	0.00	1254	48	33	21	39	549	705	23.12	0.96	5.43	0.00	26.00	0.00	1.41	1.41	0.50	831.69	705.00	1.18	1.18	0.24	empty/empty/	|7|1|12	22.11	0.95	0.00	0.00	0.00
1	1	9	19	empty/empty/	441	GS,	M	354	474	1215	55	45	26	49	579	636	16.48	0.94	3.29	22.00	0.00	981	45	34	21	39	469	512	19.94	0.95	3.29	0.00	22.00	0.00	1.24	1.24	0.31	544.05	512.00	1.06	1.06	0.09	empty/empty/	|7|1|12	18.29	0.94	0.00	0.00	0.00
1	1	10	19	cnksr1/1512/ok	442	GS,	M	372	471	5411	66	42	22	47	1822	3589	21.23	0.95	7.18	82.00	0.00	4413	54	32	18	38	1491	2922	25.07	0.96	7.18	0.00	82.00	0.00	1.23	1.23	0.30	2797.28	2922.00	0.96	-1.04	-0.06	cnksr1/1512/ok	|7|1|16	23.23	0.96	0.00	0.00	0.00
1	1	11	19	cnksr1/1512/ok	443		P	391	472	9636	61	39	15	45	2422	7214	15.63	0.94	20.23	157.00	0.00	8162	52	26	12	35	1905	6257	22.76	0.96	20.23	0.00	157.00	0.00	1.15	1.15	0.21	5415.43	6257.00	0.87	-1.16	-0.21	cnksr1/1512/ok	|7|1|16	19.53	0.95	0.01	0.00	0.00
1	1	12	19	cnksr1/1512/ok	444		P	410	471	4636	65	45	24	50	1693	2943	19.54	0.95	11.59	71.00	0.00	4293	60	32	19	39	1339	2954	30.43	0.97	11.59	0.00	71.00	0.00	1.00	-1.00	-0.01	2318.40	2954.00	0.78	-1.27	-0.35	cnksr1/1512/ok	|7|1|16	25.57	0.96	0.01	0.00	0.00
1	1	13	19	empty/empty/	445	GS,	M	429	472	1822	57	45	26	49	835	987	16.27	0.94	6.38	32.00	0.00	1459	46	34	21	39	672	787	19.81	0.95	6.38	0.00	32.00	0.00	1.25	1.25	0.33	824.58	787.00	1.05	1.05	0.07	empty/empty/	|7|1|20	18.13	0.94	0.00	0.00	0.00
1	1	14	19	empty/empty/	446	GS,	M	444	468	0	0	47	28	51	-91	91	0.00	1.00	0.00	0.00	0.00	0	0	35	23	40	-60	60	0.00	1.00	0.00	0.00	0.00	0.00	1.53	1.53	0.61	86.42	59.58	1.45	1.45	0.54	empty/empty/	|7|1|20	0.00	0.00	0.00	0.00	0.00
1	1	15	19	empty/empty/	447	GS,	M	468	468	4422	57	44	23	48	1792	2630	15.39	0.94	8.96	78.00	0.00	3580	46	33	19	39	1473	2107	18.10	0.94	8.96	0.00	78.00	0.00	1.25	1.25	0.32	2084.39	2107.00	0.99	-1.01	-0.02	empty/empty/	|7|1|20	16.80	0.94	0.01	0.00	0.00
1	1	16	19	abcb8/1350/ok	448		P	483	473	6930	61	42	20	48	2275	4655	16.68	0.94	10.28	113.00	0.00	5346	47	31	16	38	1848	3498	18.89	0.95	10.28	0.00	113.00	0.00	1.33	1.33	0.41	3577.74	3498.00	1.02	1.02	0.03	abcb8/1350/ok	|7|1|24	17.82	0.94	0.01	0.00	0.00
1	1	17	19	abcb8/1350/ok	449		P	506	473	9366	76	41	19	47	2358	7008	22.46	0.96	22.54	124.00	0.00	8435	68	30	16	38	1926	6509	31.06	0.97	22.54	0.00	124.00	0.00	1.08	1.08	0.11	5268.99	6509.00	0.81	-1.24	-0.30	abcb8/1350/ok	|7|1|24	27.10	0.96	0.01	0.00	0.00
1	1	18	19	abcb8/1350/ok	450	GS,	M	519	473	1794	60	47	27	54	808	986	17.52	0.94	4.79	30.00	0.00	1576	53	36	22	41	657	919	21.31	0.95	4.79	0.00	30.00	0.00	1.07	1.07	0.10	823.79	919.00	0.90	-1.12	-0.16	abcb8/1350/ok	|7|1|24	19.51	0.95	0.00	0.00	0.00
1	1	19	19	empty/empty/	451	GS,	M	536	472	0	0	47	28	51	-84	84	0.00	1.00	0.00	0.00	0.00	0	0	36	23	41	-65	65	0.00	1.00	0.00	0.00	0.00	0.00	1.31	1.31	0.38	80.51	64.68	1.24	1.24	0.32	empty/empty/	|7|5|4	0.00	0.00	0.00	0.00	0.00
1	1	20	19	empty/empty/	452	GS,	M	558	472	0	0	46	28	49	-84	84	0.00	1.00	0.00	0.00	0.00	0	0	35	23	40	-65	65	0.00	1.00	0.00	0.00	0.00	0.00	1.31	1.31	0.38	80.51	64.68	1.24	1.24	0.32	empty/empty/	|7|5|4	0.00	0.00	0.00	0.00	0.00
1	1	21	19	empty/empty/	453	GS,	M	575	471	2762	63	45	25	49	1120	1642	19.14	0.95	3.38	44.00	0.00	2010	46	34	21	40	919	1091	19.00	0.95	3.38	0.00	44.00	0.00	1.51	1.51	0.59	1334.75	1091.00	1.22	1.22	0.29	empty/empty/	|7|5|4	19.07	0.95	0.00	0.00	0.00
1	1	22	19	empty/empty/	454	GS,	M	597	474	1580	61	47	27	51	705	875	17.39	0.94	5.65	26.00	0.00	1184	46	35	21	40	557	627	11.49	0.91	5.65	0.00	26.00	0.00	1.40	1.40	0.48	735.76	627.00	1.17	1.17	0.23	empty/empty/	|7|5|8	14.74	0.93	0.00	0.00	0.00
1	1	23	19	empty/empty/	455		P	616	471	4321	63	45	24	49	1656	2665	18.03	0.94	14.52	69.00	0.00	4028	58	33	19	40	1335	2693	26.99	0.96	14.52	0.00	69.00	0.00	0.99	-1.01	-0.02	2110.63	2693.00	0.78	-1.28	-0.35	empty/empty/	|7|5|8	22.95	0.95	0.01	0.00	0.00
1	1	24	19	empty/empty/	456	GS,	M	628	473	3839	56	45	24	48	1644	2195	14.75	0.93	4.43	69.00	0.00	3960	57	33	19	40	1341	2619	26.64	0.96	4.43	0.00	69.00	0.00	0.84	-1.19	-0.25	1756.63	2619.00	0.67	-1.49	-0.58	empty/empty/	|7|5|8	21.53	0.95	0.00	0.00	0.00
1	1	1	20	empty/empty/	457		P	207	488	7579	55	39	17	47	2396	5183	14.51	0.93	14.33	139.00	0.00	7782	56	37	17	48	2342	5440	16.99	0.94	14.33	0.00	139.00	0.00	0.95	-1.05	-0.07	3960.60	5440.00	0.73	-1.37	-0.46	empty/empty/	|7|5|12	15.80	0.94	0.01	0.00	0.00
1	1	2	20	empty/empty/	458	GS,	M	223	486	4028	60	42	23	48	1538	2490	19.53	0.95	5.02	67.00	0.00	3807	57	44	24	53	1635	2172	16.89	0.94	5.02	0.00	67.00	0.00	1.15	1.15	0.20	1979.25	2172.00	0.91	-1.10	-0.13	empty/empty/	|7|5|12	18.26	0.94	0.00	0.00	0.00
1	1	3	20	empty/empty/	459	GS,	M	241	488	0	0	45	27	48	-191	191	0.00	1.00	0.00	0.00	0.00	0	0	45	28	52	-193	193	0.00	1.00	0.00	0.00	0.00	0.00	0.99	-1.01	-0.01	174.52	192.89	0.90	-1.11	-0.14	empty/empty/	|7|5|12	0.00	0.00	0.00	0.00	0.00
1	1	4	20	furin/1509/ok	460		P	262	490	9196	63	38	16	45	2381	6815	17.53	0.94	13.29	145.00	0.00	9379	65	36	16	47	2336	7043	21.04	0.95	13.29	0.00	145.00	0.00	0.97	-1.03	-0.05	5131.59	7043.00	0.73	-1.37	-0.46	furin/1509/ok	|7|5|16	19.36	0.95	0.01	0.00	0.00
1	1	5	20	furin/1509/ok	461		P	279	491	6623	65	43	21	49	2164	4459	18.54	0.95	20.32	102.00	0.00	6435	63	33	18	41	1816	4619	27.23	0.96	20.32	0.00	102.00	0.00	0.97	-1.04	-0.05	3435.03	4619.00	0.74	-1.34	-0.43	furin/1509/ok	|7|5|16	23.30	0.95	0.01	0.00	0.00
1	1	6	20	furin/1509/ok	462	SNR1,	M	298	492	11125	64	33	13	41	2207	8918	18.88	0.95	12.95	173.00	0.00	9140	53	26	11	37	1945	7195	20.58	0.95	12.95	0.00	173.00	0.00	1.24	1.24	0.31	6618.69	7195.00	0.92	-1.09	-0.12	furin/1509/ok	|7|5|16	19.75	0.95	0.01	0.00	0.00
1	1	7	20	empty/empty/	463	GS,	M	315	487	0	0	46	28	50	-709	709	0.00	1.00	0.00	0.00	0.00	0	0	34	22	39	-524	524	0.00	1.00	0.00	0.00	0.00	0.00	1.35	1.35	0.43	602.60	524.46	1.15	1.15	0.20	empty/empty/	|7|5|20	0.00	0.00	0.00	0.00	0.00
1	1	8	20	empty/empty/	464	GS,	M	333	489	1174	62	47	27	51	518	656	18.56	0.95	3.36	19.00	0.00	837	44	34	21	38	406	431	17.79	0.94	3.36	0.00	19.00	0.00	1.52	1.52	0.61	560.22	431.00	1.30	1.30	0.38	empty/empty/	|7|5|20	18.18	0.94	0.00	0.00	0.00
1	1	9	20	empty/empty/	465	GS,	M	351	489	0	0	47	28	51	-53	53	0.00	1.00	0.00	0.00	0.00	0	0	34	22	39	-36	36	0.00	1.00	0.00	0.00	0.00	0.00	1.46	1.46	0.55	51.84	36.33	1.43	1.43	0.51	empty/empty/	|7|5|20	0.00	0.00	0.00	0.00	0.00
1	1	10	20	lbr/1348/ok	466		P	374	491	14319	119	40	19	45	2250	12069	42.50	0.98	17.53	120.00	0.00	17824	149	30	16	38	1881	15943	81.21	0.99	17.53	0.00	120.00	0.00	0.76	-1.32	-0.40	8812.70	15943.00	0.55	-1.81	-0.86	lbr/1348/ok	|7|5|24	64.81	0.98	0.00	0.00	0.00
1	1	11	20	lbr/1348/ok	467	SNR1,	M	392	490	14290	114	38	18	43	2225	12065	40.76	0.98	19.12	125.00	0.00	15433	123	30	15	38	1914	13519	65.05	0.98	19.12	0.00	125.00	0.00	0.89	-1.12	-0.16	8809.94	13519.00	0.65	-1.53	-0.62	lbr/1348/ok	|7|5|24	54.28	0.98	0.00	0.00	0.00
1	1	12	20	lbr/1348/ok	468		P	411	490	13941	135	42	21	47	2121	11820	49.72	0.98	14.27	103.00	0.00	15812	154	31	17	38	1746	14066	88.63	0.99	14.27	0.00	103.00	0.00	0.84	-1.19	-0.25	8640.56	14066.00	0.61	-1.63	-0.70	lbr/1348/ok	|7|5|24	71.86	0.98	0.00	0.00	0.00
1	1	13	20	empty/empty/	469	GS,	M	431	490	0	0	46	28	50	-357	357	0.00	1.00	0.00	0.00	0.00	0	0	35	23	40	-238	238	0.00	1.00	0.00	0.00	0.00	0.00	1.50	1.50	0.58	314.68	238.05	1.32	1.32	0.40	empty/empty/	|7|9|4	0.00	0.00	0.00	0.00	0.00
1	1	14	20	empty/empty/	470	GS,	M	446	489	0	0	47	28	50	-357	357	0.00	1.00	0.00	0.00	0.00	0	0	35	23	40	-238	238	0.00	1.00	0.00	0.00	0.00	0.00	1.50	1.50	0.58	314.68	238.05	1.32	1.32	0.40	empty/empty/	|7|9|4	0.00	0.00	0.00	0.00	0.00
1	1	15	20	empty/empty/	471	GS,	M	462	489	1626	58	47	27	51	756	870	15.83	0.94	6.29	28.00	0.00	1263	45	35	22	40	606	657	15.07	0.93	6.29	0.00	28.00	0.00	1.32	1.32	0.41	731.78	657.00	1.11	1.11	0.16	empty/empty/	|7|9|4	15.45	0.94	0.00	0.00	0.00
1	1	16	20	empty/empty/	472	GS,	M	481	487	2076	55	49	27	53	1037	1039	13.20	0.92	8.18	38.00	0.00	1767	47	34	21	39	792	975	19.97	0.95	8.18	0.00	38.00	0.00	1.07	1.07	0.09	865.63	975.00	0.89	-1.13	-0.17	empty/empty/	|7|9|8	16.92	0.94	0.01	0.00	0.00
1	1	17	20	empty/empty/	473	GS,	M	500	492	4324	56	44	23	49	1771	2553	15.03	0.93	5.44	77.00	0.00	3586	47	33	19	39	1445	2141	19.27	0.95	5.44	0.00	77.00	0.00	1.19	1.19	0.25	2026.60	2141.00	0.95	-1.06	-0.08	empty/empty/	|7|9|8	17.28	0.94	0.00	0.00	0.00
1	1	18	20	empty/empty/	474	GS,	M	519	490	3062	60	45	25	48	1257	1805	17.44	0.94	4.14	51.00	0.00	2332	46	33	20	39	1027	1305	19.62	0.95	4.14	0.00	51.00	0.00	1.38	1.38	0.47	1459.80	1305.00	1.12	1.12	0.16	empty/empty/	|7|9|8	18.56	0.95	0.00	0.00	0.00
1	1	19	20	empty/empty/	475	GS,	M	536	490	3179	56	44	24	48	1387	1792	15.46	0.94	7.07	57.00	0.00	2584	45	34	20	40	1154	1430	16.39	0.94	7.07	0.00	57.00	0.00	1.25	1.25	0.33	1449.85	1430.00	1.01	1.01	0.02	empty/empty/	|7|9|12	15.93	0.94	0.00	0.00	0.00
1	1	20	20	empty/empty/	476	GS,	M	555	488	2069	67	45	26	48	808	1261	21.76	0.95	3.52	31.00	0.00	1394	45	35	22	41	680	714	17.77	0.94	3.52	0.00	31.00	0.00	1.77	1.77	0.82	1039.70	714.00	1.46	1.46	0.54	empty/empty/	|7|9|12	19.86	0.95	0.00	0.00	0.00
1	1	21	20	empty/empty/	477	GS,	M	576	488	0	0	48	29	51	-87	87	0.00	1.00	0.00	0.00	0.00	0	0	38	23	40	-60	60	0.00	1.00	0.00	0.00	0.00	0.00	1.44	1.44	0.53	82.77	60.27	1.37	1.37	0.46	empty/empty/	|7|9|12	0.00	0.00	0.00	0.00	0.00
1	1	22	20	bach1/1507/ok	478	GS,	M	594	490	3798	64	43	24	48	1409	2389	20.84	0.95	6.65	59.00	0.00	2967	50	34	20	40	1183	1784	22.17	0.95	6.65	0.00	59.00	0.00	1.34	1.34	0.42	1903.20	1784.00	1.07	1.07	0.09	bach1/1507/ok	|7|9|16	21.52	0.95	0.00	0.00	0.00
1	1	23	20	bach1/1507/ok	479	GS,	M	613	491	2009	57	47	27	49	934	1075	15.21	0.93	6.18	35.00	0.00	1807	52	34	21	39	733	1074	24.87	0.96	6.18	0.00	35.00	0.00	1.00	1.00	0.00	893.98	1074.00	0.83	-1.20	-0.26	bach1/1507/ok	|7|9|16	20.61	0.95	0.00	0.00	0.00
1	1	24	20	bach1/1507/ok	480	GS,	M	632	491	2280	69	47	27	51	884	1396	20.99	0.95	5.71	33.00	0.00	1787	54	36	22	40	720	1067	24.24	0.96	5.71	0.00	33.00	0.00	1.31	1.31	0.39	1144.73	1067.00	1.07	1.07	0.10	bach1/1507/ok	|7|9|16	22.67	0.96	0.00	0.00	0.00
1	1	1	21	h-fer/549	481	SNR1,	M	206	509	77035	494	36	15	43	2321	74714	176.75	0.99	22.62	156.00	0.00	144016	923	36	15	48	2389	141627	356.89	1.00	22.62	0.00	156.00	0.00	0.53	-1.90	-0.92	49460.86	141627.00	0.35	-2.86	-1.52	h-fer/549	|7|9|20	281.61	1.00	0.00	0.00	0.00
1	1	2	21	h-fer/549	482	SNR2,	M	226	508	82346	735	40	19	48	2171	80175	303.67	1.00	17.50	112.00	0.00	139021	1241	43	21	54	2338	136683	530.34	1.00	17.50	0.00	112.00	0.00	0.59	-1.70	-0.77	52875.08	136683.00	0.39	-2.59	-1.37	h-fer/549	|7|9|20	432.13	1.00	0.00	0.00	0.00
1	1	3	21	h-fer/549	483	SNR2,	M	244	508	100563	675	38	16	44	2389	98174	246.82	1.00	16.20	149.00	0.00	149557	1004	38	16	51	2458	147099	385.34	1.00	16.20	0.00	149.00	0.00	0.67	-1.50	-0.58	64043.98	147099.00	0.44	-2.30	-1.20	h-fer/549	|7|9|20	323.58	1.00	0.00	0.00	0.00
1	1	4	21	lbr/1346/ok	484	SNR2,	M	262	509	14683	148	42	21	46	2080	12603	53.47	0.98	14.48	99.00	0.00	35417	358	41	21	50	2081	33336	155.82	0.99	14.48	0.00	99.00	0.00	0.38	-2.65	-1.40	9181.22	33336.00	0.28	-3.63	-1.86	lbr/1346/ok	|7|9|24	116.49	0.99	0.00	0.00	0.00
1	1	5	21	lbr/1346/ok	485		P	282	508	18574	162	41	19	44	2214	16360	58.48	0.98	17.69	115.00	0.00	37469	326	33	17	39	1914	35555	156.83	0.99	17.69	0.00	115.00	0.00	0.46	-2.17	-1.12	11752.12	35555.00	0.33	-3.03	-1.60	lbr/1346/ok	|7|9|24	118.36	0.99	0.00	0.00	0.00
1	1	6	21	lbr/1346/ok	486		P	299	508	19257	163	42	20	49	2333	16924	56.84	0.98	17.60	118.00	0.00	35141	298	31	16	38	1891	33250	160.56	0.99	17.60	0.00	118.00	0.00	0.51	-1.96	-0.97	12135.13	33250.00	0.36	-2.74	-1.45	lbr/1346/ok	|7|9|24	120.44	0.99	0.00	0.00	0.00
1	1	7	21	empty/empty/	487	GS,	M	317	509	834	70	45	27	50	322	512	24.56	0.96	7.53	12.00	0.00	595	50	34	22	39	262	333	24.32	0.96	7.53	0.00	12.00	0.00	1.54	1.54	0.62	443.11	333.00	1.33	1.33	0.41	empty/empty/	|7|13|4	24.44	0.96	0.00	0.00	0.00
1	1	8	21	empty/empty/	488		P	336	507	6538	58	42	20	47	2236	4302	15.50	0.94	10.48	113.00	0.00	5083	45	29	16	36	1770	3313	19.24	0.95	10.48	0.00	113.00	0.00	1.30	1.30	0.38	3320.48	3313.00	1.00	1.00	0.00	empty/empty/	|7|13|4	17.47	0.94	0.01	0.00	0.00
1	1	9	21	empty/empty/	489	GS,	M	354	505	0	0	47	28	50	-416	416	0.00	1.00	0.00	0.00	0.00	0	0	34	22	39	-258	258	0.00	1.00	0.00	0.00	0.00	0.00	1.61	1.61	0.69	364.41	258.23	1.41	1.41	0.50	empty/empty/	|7|13|4	0.00	0.00	0.00	0.00	0.00
1	1	10	21	empty/empty/	490	GS,	M	372	509	624	57	46	28	50	303	321	16.30	0.94	6.46	11.00	0.00	486	44	35	22	40	244	242	18.42	0.95	6.46	0.00	11.00	0.00	1.33	1.33	0.41	284.87	242.00	1.18	1.18	0.24	empty/empty/	|7|13|8	17.39	0.94	0.00	0.00	0.00
1	1	11	21	empty/empty/	491	GS,	M	389	509	0	0	46	28	50	-30	30	0.00	1.00	0.00	0.00	0.00	0	0	34	22	39	-20	20	0.00	1.00	0.00	0.00	0.00	0.00	1.50	1.50	0.58	29.80	19.71	1.51	1.51	0.60	empty/empty/	|7|13|8	0.00	0.00	0.00	0.00	0.00
1	1	12	21	empty/empty/	492	GS,	M	410	509	609	61	46	27	51	275	334	18.85	0.95	4.87	10.00	0.00	447	45	34	22	40	221	226	19.53	0.95	4.87	0.00	10.00	0.00	1.48	1.48	0.56	295.78	226.00	1.31	1.31	0.39	empty/empty/	|7|13|8	19.19	0.95	0.00	0.00	0.00
1	1	13	21	empty/empty/	493	GS,	M	428	509	1409	59	46	27	50	651	758	17.05	0.94	2.55	24.00	0.00	993	41	34	22	40	517	476	16.59	0.94	2.55	0.00	24.00	0.00	1.59	1.59	0.67	642.32	476.00	1.35	1.35	0.43	empty/empty/	|7|13|12	16.82	0.94	0.00	0.00	0.00
1	1	14	21	empty/empty/	494		P	445	507	6826	56	41	19	47	2304	4522	14.95	0.93	19.82	121.00	0.00	5364	44	28	15	35	1769	3595	20.03	0.95	19.82	0.00	121.00	0.00	1.26	1.26	0.33	3480.94	3595.00	0.97	-1.03	-0.05	empty/empty/	|7|13|12	17.68	0.94	0.01	0.00	0.00
1	1	15	21	empty/empty/	495	GS,	M	464	509	0	0	46	28	49	-454	454	0.00	1.00	0.00	0.00	0.00	0	0	35	23	40	-269	269	0.00	1.00	0.00	0.00	0.00	0.00	1.68	1.68	0.75	395.12	269.20	1.47	1.47	0.55	empty/empty/	|7|13|12	0.00	0.00	0.00	0.00	0.00
1	1	16	21	bach1/1505/ok	496		P	484	510	8952	79	42	20	46	2256	6696	23.93	0.96	17.82	114.00	0.00	9956	87	31	16	39	1856	8100	39.30	0.97	17.82	0.00	114.00	0.00	0.83	-1.21	-0.27	5046.76	8100.00	0.62	-1.60	-0.68	bach1/1505/ok	|7|13|16	32.54	0.97	0.01	0.00	0.00
1	1	17	21	bach1/1505/ok	497		P	502	509	11331	75	40	16	46	2448	8883	20.07	0.95	19.18	151.00	0.00	11799	78	29	13	38	2032	9767	33.98	0.97	19.18	0.00	151.00	0.00	0.91	-1.10	-0.14	6594.11	9767.00	0.68	-1.48	-0.57	bach1/1505/ok	|7|13|16	27.90	0.96	0.01	0.00	0.00
1	1	18	21	bach1/1505/ok	498		P	522	509	9008	83	44	21	51	2267	6741	25.05	0.96	15.79	108.00	0.00	9671	90	33	17	39	1851	7820	37.23	0.97	15.79	0.00	108.00	0.00	0.86	-1.16	-0.21	5078.85	7820.00	0.65	-1.54	-0.62	bach1/1505/ok	|7|13|16	31.73	0.97	0.01	0.00	0.00
1	1	19	21	trpc6/1476	499		P	537	509	5757	59	45	22	51	2168	3589	15.35	0.93	17.12	97.00	0.00	4620	48	32	18	39	1702	2918	17.80	0.94	17.12	0.00	97.00	0.00	1.23	1.23	0.30	2797.28	2918.00	0.96	-1.04	-0.06	trpc6/1476	|7|13|20	16.62	0.94	0.01	0.00	0.00
1	1	20	21	trpc6/1476	500	GS,	M	558	510	4447	66	45	24	48	1606	2841	20.24	0.95	7.48	67.00	0.00	3107	46	34	20	41	1334	1773	18.19	0.95	7.48	0.00	67.00	0.00	1.60	1.60	0.68	2242.29	1773.00	1.26	1.26	0.34	trpc6/1476	|7|13|20	19.24	0.95	0.00	0.00	0.00
1	1	21	21	trpc6/1476	501		P	576	509	5427	62	44	22	48	1948	3479	17.89	0.94	13.62	87.00	0.00	4203	48	33	18	40	1601	2602	19.50	0.95	13.62	0.00	87.00	0.00	1.34	1.34	0.42	2716.09	2602.00	1.04	1.04	0.06	trpc6/1476	|7|13|20	18.71	0.95	0.01	0.00	0.00
1	1	22	21	ppox/1344/ok	502		P	594	509	20743	169	42	19	51	2388	18355	57.43	0.98	17.41	123.00	0.00	20936	170	31	16	40	1949	18987	89.84	0.99	17.41	0.00	123.00	0.00	0.97	-1.03	-0.05	13103.88	18987.00	0.69	-1.45	-0.54	ppox/1344/ok	|7|13|24	75.40	0.99	0.00	0.00	0.00
1	1	23	21	ppox/1344/ok	503		P	613	510	20649	180	43	20	49	2328	18321	63.29	0.98	17.69	115.00	0.00	21133	184	31	16	38	1888	19245	99.78	0.99	17.69	0.00	115.00	0.00	0.95	-1.05	-0.07	13080.91	19245.00	0.68	-1.47	-0.56	ppox/1344/ok	|7|13|24	83.55	0.99	0.00	0.00	0.00
1	1	24	21	ppox/1344/ok	504		P	633	509	24950	203	44	20	50	2449	22501	67.11	0.99	21.30	123.00	0.00	22724	185	31	16	39	1939	20785	98.58	0.99	21.30	0.00	123.00	0.00	1.08	1.08	0.11	15888.79	20785.00	0.76	-1.31	-0.39	ppox/1344/ok	|7|13|24	84.33	0.99	0.00	0.00	0.00
1	1	1	22	renluc	505	GS,	M	209	525	786	60	46	27	49	353	433	18.60	0.95	8.00	13.00	0.00	801	62	46	28	53	365	436	20.60	0.95	8.00	0.00	13.00	0.00	0.99	-1.01	-0.01	378.13	436.00	0.87	-1.15	-0.21	renluc	|8|1|4	19.63	0.95	0.00	0.00	0.00
1	1	2	22	renluc	506	SNR2,	M	224	524	5639	58	43	21	48	2066	3573	15.74	0.94	20.52	97.00	0.00	5948	61	43	22	54	2146	3802	18.14	0.94	20.52	0.00	97.00	0.00	0.94	-1.06	-0.09	2785.48	3802.00	0.73	-1.36	-0.45	renluc	|8|1|4	16.98	0.94	0.01	0.00	0.00
1	1	3	22	renluc	507	SNR2,	M	240	528	3830	55	44	23	47	1637	2193	14.43	0.93	16.21	70.00	0.00	4261	61	44	24	52	1693	2568	18.64	0.95	16.21	0.00	70.00	0.00	0.85	-1.17	-0.23	1755.12	2568.00	0.68	-1.46	-0.55	renluc	|8|1|4	16.67	0.94	0.01	0.00	0.00
1	1	4	22	redfp	508	SNR1,	M	259	528	8154	60	39	17	43	2370	5784	16.44	0.94	15.25	137.00	0.00	9988	73	37	17	47	2310	7678	24.95	0.96	15.25	0.00	137.00	0.00	0.75	-1.33	-0.41	4393.85	7678.00	0.57	-1.75	-0.81	redfp	|8|1|8	21.13	0.95	0.01	0.00	0.00
1	1	5	22	redfp	509	GS,	M	278	527	1886	61	44	26	48	792	1094	19.27	0.95	5.09	31.00	0.00	1693	55	37	23	43	699	994	22.91	0.96	5.09	0.00	31.00	0.00	1.10	1.10	0.14	908.92	994.00	0.91	-1.09	-0.13	redfp	|8|1|8	21.16	0.95	0.00	0.00	0.00
1	1	6	22	redfp	510	GS,	M	298	526	2505	57	45	26	48	1125	1380	16.05	0.94	7.45	44.00	0.00	2292	52	33	20	38	878	1414	26.04	0.96	7.45	0.00	44.00	0.00	0.98	-1.02	-0.04	1132.31	1414.00	0.80	-1.25	-0.32	redfp	|8|1|8	21.63	0.95	0.00	0.00	0.00
1	1	7	22	ecfp	511	GS,	M	321	530	2205	60	44	25	47	935	1270	18.19	0.95	4.28	37.00	0.00	1884	51	34	21	39	771	1113	23.88	0.96	4.28	0.00	37.00	0.00	1.14	1.14	0.19	1046.72	1113.00	0.94	-1.06	-0.09	ecfp	|8|1|12	21.22	0.95	0.00	0.00	0.00
1	1	8	22	ecfp	512	GS,	M	336	530	0	0	47	28	50	-105	105	0.00	1.00	0.00	0.00	0.00	0	0	35	23	40	-70	70	0.00	1.00	0.00	0.00	0.00	0.00	1.50	1.50	0.58	98.73	69.92	1.41	1.41	0.50	ecfp	|8|1|12	0.00	0.00	0.00	0.00	0.00
1	1	9	22	ecfp	513	GS,	M	353	528	1635	53	48	28	52	853	782	12.45	0.92	7.28	31.00	0.00	1406	45	33	21	39	644	762	20.67	0.95	7.28	0.00	31.00	0.00	1.03	1.03	0.04	661.54	762.00	0.87	-1.15	-0.20	ecfp	|8|1|12	17.06	0.93	0.01	0.00	0.00
1	1	10	22	6i 1:4	514	GS,	M	371	525	1211	64	47	27	50	520	691	19.58	0.95	2.96	19.00	0.00	990	52	35	22	41	422	568	24.29	0.96	2.96	0.00	19.00	0.00	1.22	1.22	0.28	588.46	568.00	1.04	1.04	0.05	6i 1:4	|8|1|16	22.06	0.95	0.00	0.00	0.00
1	1	11	22	6i 1:4	515	GS,	M	390	530	1109	58	47	28	51	523	586	15.97	0.94	3.36	19.00	0.00	1155	61	36	22	39	420	735	20.51	0.95	3.36	0.00	19.00	0.00	0.80	-1.25	-0.33	503.49	735.00	0.69	-1.46	-0.55	6i 1:4	|8|1|16	18.38	0.94	0.00	0.00	0.00
1	1	12	22	6i 1:4	516	GS,	M	410	528	3686	68	45	25	50	1353	2333	21.38	0.95	6.11	54.00	0.00	2470	46	33	20	39	1077	1393	19.57	0.95	6.11	0.00	54.00	0.00	1.67	1.67	0.74	1860.96	1393.00	1.34	1.34	0.42	6i 1:4	|8|1|16	20.50	0.95	0.00	0.00	0.00
1	1	13	22	6i 1:2	517	GS,	M	428	528	3481	77	45	25	49	1135	2346	26.74	0.96	7.51	45.00	0.00	2618	58	33	20	40	918	1700	29.71	0.97	7.51	0.00	45.00	0.00	1.38	1.38	0.46	1870.77	1700.00	1.10	1.10	0.14	6i 1:2	|8|1|20	28.26	0.96	0.00	0.00	0.00
1	1	14	22	6i 1:2	518	GS,	M	449	526	3998	67	44	24	48	1443	2555	20.89	0.95	6.79	60.00	0.00	3238	54	33	19	39	1164	2074	26.27	0.96	6.79	0.00	60.00	0.00	1.23	1.23	0.30	2028.10	2074.00	0.98	-1.02	-0.03	6i 1:2	|8|1|20	23.73	0.96	0.00	0.00	0.00
1	1	15	22	6i 1:2	519		P	464	527	5713	67	43	22	50	1908	3805	20.56	0.95	18.99	85.00	0.00	4374	51	32	18	39	1548	2826	22.41	0.96	18.99	0.00	85.00	0.00	1.35	1.35	0.43	2956.33	2826.00	1.05	1.05	0.07	6i 1:2	|8|1|20	21.50	0.95	0.01	0.00	0.00
1	1	16	22	6i	520	GS,	M	484	528	4601	87	47	26	50	1354	3247	28.74	0.97	8.81	53.00	0.00	3148	59	34	20	40	1077	2071	27.87	0.96	8.81	0.00	53.00	0.00	1.57	1.57	0.65	2544.39	2071.00	1.23	1.23	0.30	6i	|8|1|24	28.31	0.96	0.00	0.00	0.00
1	1	17	22	6i	521	GS,	M	503	527	6756	74	43	22	49	2003	4753	23.22	0.96	8.19	91.00	0.00	4934	54	32	18	39	1635	3299	23.15	0.96	8.19	0.00	91.00	0.00	1.44	1.44	0.53	3648.97	3299.00	1.11	1.11	0.15	6i	|8|1|24	23.19	0.96	0.00	0.00	0.00
1	1	18	22	6i	522	GS,	M	521	526	7170	81	44	22	48	1970	5200	26.09	0.96	9.43	88.00	0.00	5339	61	33	18	41	1624	3715	27.26	0.96	9.43	0.00	88.00	0.00	1.40	1.40	0.49	3972.89	3715.00	1.07	1.07	0.10	6i	|8|1|24	26.69	0.96	0.00	0.00	0.00
1	1	19	22	firluc 1:4	523		P	538	529	10108	88	40	19	46	2200	7908	29.15	0.97	14.42	115.00	0.00	9232	80	31	16	39	1885	7347	38.52	0.97	14.42	0.00	115.00	0.00	1.08	1.08	0.11	5907.15	7347.00	0.80	-1.24	-0.31	firluc 1:4	|8|5|4	34.16	0.97	0.00	0.00	0.00
1	1	20	22	firluc 1:4	524		P	557	528	11480	80	41	17	47	2500	8980	21.89	0.95	19.33	143.00	0.00	9274	65	29	14	38	2009	7265	27.22	0.96	19.33	0.00	143.00	0.00	1.24	1.24	0.31	6662.22	7265.00	0.92	-1.09	-0.12	firluc 1:4	|8|5|4	24.70	0.96	0.01	0.00	0.00
1	1	21	22	firluc 1:4	525		P	575	528	15459	95	37	15	46	2414	13045	27.98	0.96	13.82	163.00	0.00	11319	69	28	12	38	2031	9288	28.16	0.96	13.82	0.00	163.00	0.00	1.40	1.40	0.49	9485.62	9288.00	1.02	1.02	0.03	firluc 1:4	|8|5|4	28.07	0.96	0.00	0.00	0.00
1	1	22	22	firluc 1:2	526		P	595	528	17954	103	35	13	45	2286	15668	31.12	0.97	11.22	174.00	0.00	13167	76	27	11	38	1979	11188	30.52	0.97	11.22	0.00	174.00	0.00	1.40	1.40	0.49	11281.22	11188.00	1.01	1.01	0.01	firluc 1:2	|8|5|8	30.82	0.97	0.00	0.00	0.00
1	1	23	22	firluc 1:2	527		P	614	528	15785	125	40	18	45	2301	13484	42.85	0.98	17.98	126.00	0.00	11571	92	33	16	40	1991	9580	27.77	0.96	17.98	0.00	126.00	0.00	1.41	1.41	0.49	9787.40	9580.00	1.02	1.02	0.03	firluc 1:2	|8|5|8	36.10	0.97	0.00	0.00	0.00
1	1	24	22	firluc 1:2	528		P	632	528	14837	147	42	21	46	2098	12739	55.04	0.98	15.53	101.00	0.00	10523	104	32	18	40	1768	8755	54.09	0.98	15.53	0.00	101.00	0.00	1.46	1.46	0.54	9274.94	8755.00	1.06	1.06	0.08	firluc 1:2	|8|5|8	54.57	0.98	0.00	0.00	0.00
1	1	1	23	firluc	529	SNR2,	M	207	546	11659	96	40	19	48	2291	9368	31.49	0.97	20.33	122.00	0.00	15991	131	42	20	51	2403	13588	44.80	0.98	20.33	0.00	122.00	0.00	0.69	-1.45	-0.54	6934.28	13588.00	0.51	-1.96	-0.97	firluc	|8|5|12	38.72	0.97	0.01	0.00	0.00
1	1	2	23	firluc	530	SNR2,	M	225	546	12034	112	42	21	46	2195	9839	38.33	0.97	21.44	107.00	0.00	16137	151	42	21	53	2254	13883	58.45	0.98	21.44	0.00	107.00	0.00	0.71	-1.41	-0.50	7263.73	13883.00	0.52	-1.91	-0.93	firluc	|8|5|12	49.43	0.98	0.01	0.00	0.00
1	1	3	23	firluc	531	SNR2,	M	244	545	12440	121	43	21	48	2181	10259	42.39	0.98	14.34	103.00	0.00	15614	152	44	22	54	2268	13346	56.65	0.98	14.34	0.00	103.00	0.00	0.77	-1.30	-0.38	7556.80	13346.00	0.57	-1.77	-0.82	firluc	|8|5|12	50.03	0.98	0.00	0.00	0.00
1	1	4	23	cat 1:4	532	GS,	M	262	546	5251	101	43	24	46	1240	4011	41.00	0.98	8.18	52.00	0.00	5731	110	41	24	48	1241	4490	51.45	0.98	8.18	0.00	52.00	0.00	0.89	-1.12	-0.16	3107.56	4490.00	0.69	-1.44	-0.53	cat 1:4	|8|5|16	46.52	0.98	0.00	0.00	0.00
1	1	5	23	cat 1:4	533		P	280	546	10107	86	40	19	45	2226	7881	28.56	0.96	15.52	117.00	0.00	8775	75	31	16	40	1904	6871	34.95	0.97	15.52	0.00	117.00	0.00	1.15	1.15	0.20	5888.07	6871.00	0.86	-1.17	-0.22	cat 1:4	|8|5|16	31.91	0.97	0.01	0.00	0.00
1	1	6	23	cat 1:4	534		P	299	545	7037	87	44	23	49	1857	5180	28.35	0.96	14.04	81.00	0.00	6741	83	32	18	38	1464	5277	46.62	0.98	14.04	0.00	81.00	0.00	0.98	-1.02	-0.03	3958.43	5277.00	0.75	-1.33	-0.41	cat 1:4	|8|5|16	38.58	0.97	0.00	0.00	0.00
1	1	7	23	cat 1:2	535		P	316	546	14596	143	41	20	45	2076	12520	53.45	0.98	18.17	102.00	0.00	14263	140	31	17	38	1724	12539	80.38	0.99	18.17	0.00	102.00	0.00	1.00	-1.00	-0.00	9124.00	12539.00	0.73	-1.37	-0.46	cat 1:2	|8|5|20	68.26	0.98	0.00	0.00	0.00
1	1	8	23	cat 1:2	536		P	335	546	9982	92	43	21	48	2241	7741	29.15	0.97	19.91	109.00	0.00	7670	70	32	17	39	1825	5845	32.47	0.97	19.91	0.00	109.00	0.00	1.32	1.32	0.41	5789.05	5845.00	0.99	-1.01	-0.01	cat 1:2	|8|5|20	30.85	0.97	0.01	0.00	0.00
1	1	9	23	cat 1:2	537		P	355	546	15743	187	43	22	47	1863	13880	75.65	0.99	11.84	84.00	0.00	38704	461	33	19	41	1577	37127	288.72	1.00	11.84	0.00	84.00	0.00	0.37	-2.67	-1.42	10059.16	37127.00	0.27	-3.69	-1.88	cat 1:2	|8|5|20	211.05	0.99	0.00	0.00	0.00
1	1	10	23	cat	538		P	374	546	20856	202	41	20	45	2083	18773	80.99	0.99	16.71	103.00	0.00	13691	133	31	17	39	1756	11935	74.44	0.99	16.71	0.00	103.00	0.00	1.57	1.57	0.65	13386.08	11935.00	1.12	1.12	0.17	cat	|8|5|24	77.79	0.99	0.00	0.00	0.00
1	1	11	23	cat	539		P	391	546	13497	136	43	21	48	2121	11376	48.39	0.98	14.83	99.00	0.00	10886	110	31	17	38	1695	9191	58.63	0.98	14.83	0.00	99.00	0.00	1.24	1.24	0.31	8333.14	9191.00	0.91	-1.10	-0.14	cat	|8|5|24	53.75	0.98	0.00	0.00	0.00
1	1	12	23	cat	540		P	412	547	12575	115	40	20	46	2146	10429	41.67	0.98	17.02	109.00	0.00	10749	99	31	17	38	1816	8933	50.55	0.98	17.02	0.00	109.00	0.00	1.17	1.17	0.22	7675.23	8933.00	0.86	-1.16	-0.22	cat	|8|5|24	46.32	0.98	0.00	0.00	0.00
1	1	13	23	fad6 1:4	541		P	428	546	5074	56	42	22	47	1944	3130	16.38	0.94	19.67	90.00	0.00	3904	43	33	18	38	1633	2271	14.04	0.93	19.67	0.00	90.00	0.00	1.38	1.38	0.46	2457.55	2271.00	1.08	1.08	0.11	fad6 1:4	|8|9|4	15.25	0.93	0.01	0.00	0.00
1	1	14	23	fad6 1:4	542	GS,	M	444	545	3223	58	45	25	49	1385	1838	16.06	0.94	7.27	56.00	0.00	2942	53	34	20	39	1113	1829	21.72	0.95	7.27	0.00	56.00	0.00	1.00	1.00	0.01	1485.04	1829.00	0.81	-1.23	-0.30	fad6 1:4	|8|9|4	19.10	0.95	0.00	0.00	0.00
1	1	15	23	fad6 1:4	543	GS,	M	463	542	2850	58	45	25	50	1240	1610	16.39	0.94	3.86	49.00	0.00	2670	54	32	20	38	965	1705	27.96	0.96	3.86	0.00	49.00	0.00	0.94	-1.06	-0.08	1310.12	1705.00	0.77	-1.30	-0.38	fad6 1:4	|8|9|4	22.92	0.95	0.00	0.00	0.00
1	1	16	23	fad6 1:2	544	GS,	M	487	543	2616	65	45	26	49	1023	1593	20.31	0.95	4.39	40.00	0.00	2951	74	34	21	39	837	2114	41.46	0.98	4.39	0.00	40.00	0.00	0.75	-1.33	-0.41	1297.03	2114.00	0.61	-1.63	-0.70	fad6 1:2	|8|9|8	32.64	0.96	0.00	0.00	0.00
1	1	17	23	fad6 1:2	545		P	502	546	3805	59	44	24	48	1527	2278	16.89	0.94	14.59	64.00	0.00	2923	46	33	20	39	1255	1668	18.46	0.95	14.59	0.00	64.00	0.00	1.37	1.37	0.45	1819.42	1668.00	1.09	1.09	0.13	fad6 1:2	|8|9|8	17.69	0.94	0.01	0.00	0.00
1	1	18	23	fad6 1:2	546	GS,	M	520	546	0	0	49	29	51	-202	202	0.00	1.00	0.00	0.00	0.00	0	0	37	23	41	-136	136	0.00	1.00	0.00	0.00	0.00	0.00	1.49	1.49	0.58	184.06	135.53	1.36	1.36	0.44	fad6 1:2	|8|9|8	0.00	0.00	0.00	0.00	0.00
1	1	19	23	fad6	547	GS,	M	536	547	789	79	47	28	52	282	507	27.94	0.96	5.46	10.00	0.00	437	44	35	22	40	225	212	17.02	0.94	5.46	0.00	10.00	0.00	2.39	2.39	1.26	439.02	212.00	2.07	2.07	1.05	fad6	|8|9|12	23.14	0.95	0.00	0.00	0.00
1	1	20	23	fad6	548	GS,	M	558	546	0	0	47	29	53	-27	27	0.00	1.00	0.00	0.00	0.00	0	0	36	23	40	-19	19	0.00	1.00	0.00	0.00	0.00	0.00	1.46	1.46	0.54	27.58	18.69	1.48	1.48	0.56	fad6	|8|9|12	0.00	0.00	0.00	0.00	0.00
1	1	21	23	fad6	549	GS,	M	573	543	4389	59	45	24	49	1767	2622	16.05	0.94	5.62	75.00	0.00	3394	45	33	19	40	1437	1957	18.15	0.94	5.62	0.00	75.00	0.00	1.34	1.34	0.42	2078.39	1957.00	1.06	1.06	0.09	fad6	|8|9|12	17.13	0.94	0.00	0.00	0.00
1	1	22	23	egfp	550		P	594	547	1021	64	46	27	51	436	585	19.98	0.95	10.10	16.00	0.00	902	56	37	23	41	363	539	18.67	0.95	10.10	0.00	16.00	0.00	1.09	1.09	0.12	502.67	539.00	0.93	-1.07	-0.10	egfp	|8|9|16	19.34	0.95	0.01	0.00	0.00
1	1	23	23	egfp	551		P	613	546	5121	56	46	23	52	2105	3016	13.94	0.93	14.08	91.00	0.00	4148	46	32	18	39	1617	2531	18.55	0.95	14.08	0.00	91.00	0.00	1.19	1.19	0.25	2372.78	2531.00	0.94	-1.07	-0.09	egfp	|8|9|16	16.41	0.94	0.01	0.00	0.00
1	1	24	23	egfp	552	GS,	M	630	545	3302	61	47	25	51	1376	1926	16.89	0.94	9.46	54.00	0.00	2605	48	34	20	40	1094	1511	20.77	0.95	9.46	0.00	54.00	0.00	1.27	1.27	0.35	1552.23	1511.00	1.03	1.03	0.04	egfp	|8|9|16	18.93	0.95	0.01	0.00	0.00
1	1	1	24	8h	553	GS,	M	203	564	0	0	46	28	49	-171	171	0.00	1.00	0.00	0.00	0.00	0	0	54	33	62	-109	109	0.00	1.00	0.00	0.00	0.00	0.00	1.57	1.57	0.65	157.06	109.13	1.44	1.44	0.53	8h	|8|9|20	0.00	0.00	0.00	0.00	0.00
1	1	2	24	8h	554	GS,	M	224	566	10008	59	36	14	42	2328	7680	15.48	0.94	9.48	169.00	0.00	10349	61	38	15	53	2465	7884	16.15	0.94	9.48	0.00	169.00	0.00	0.97	-1.03	-0.04	5745.88	7884.00	0.73	-1.37	-0.46	8h	|8|9|20	15.82	0.94	0.01	0.00	0.00
1	1	3	24	8h	555	GS,	M	240	563	0	0	47	28	50	-744	744	0.00	1.00	0.00	0.00	0.00	0	0	50	31	58	-732	732	0.00	1.00	0.00	0.00	0.00	0.00	1.02	1.02	0.02	631.26	732.16	0.86	-1.16	-0.21	8h	|8|9|20	0.00	0.00	0.00	0.00	0.00
1	1	4	24	2xssc	556	GS,	M	258	566	2999	65	43	25	49	1128	1871	22.35	0.96	4.06	46.00	0.00	2505	54	42	25	48	1128	1377	17.45	0.94	4.06	0.00	46.00	0.00	1.36	1.36	0.44	1510.26	1377.00	1.10	1.10	0.13	2xssc	|8|9|24	20.05	0.95	0.00	0.00	0.00
1	1	5	24	2xssc	557	GS,	M	280	566	0	0	46	28	49	-126	126	0.00	1.00	0.00	0.00	0.00	0	0	35	23	40	-118	118	0.00	1.00	0.00	0.00	0.00	0.00	1.06	1.06	0.09	117.20	118.35	0.99	-1.01	-0.01	2xssc	|8|9|24	0.00	0.00	0.00	0.00	0.00
1	1	6	24	2xssc	558	GS,	M	297	567	1259	55	47	27	50	627	632	14.50	0.93	4.73	23.00	0.00	1029	45	34	21	39	492	537	15.62	0.94	4.73	0.00	23.00	0.00	1.18	1.18	0.24	540.81	537.00	1.01	1.01	0.01	2xssc	|8|9|24	15.07	0.93	0.00	0.00	0.00
1	1	7	24	cytp450 1:4	559	GS,	M	317	561	1090	68	45	27	48	428	662	23.24	0.96	2.56	16.00	0.00	1773	111	34	21	39	343	1430	78.40	0.99	2.56	0.00	16.00	0.00	0.46	-2.16	-1.11	565.07	1430.00	0.40	-2.53	-1.34	cytp450 1:4	|8|13|4	57.82	0.97	0.00	0.00	0.00
1	1	8	24	cytp450 1:4	560	GS,	M	333	562	0	0	46	28	50	-43	43	0.00	1.00	0.00	0.00	0.00	0	0	36	23	41	-27	27	0.00	1.00	0.00	0.00	0.00	0.00	1.56	1.56	0.64	42.25	27.36	1.54	1.54	0.63	cytp450 1:4	|8|13|4	0.00	0.00	0.00	0.00	0.00
1	1	9	24	cytp450 1:4	561	GS,	M	354	566	968	57	45	27	49	453	515	17.28	0.94	3.01	17.00	0.00	796	47	34	22	40	371	425	21.48	0.95	3.01	0.00	17.00	0.00	1.21	1.21	0.28	445.57	425.00	1.05	1.05	0.07	cytp450 1:4	|8|13|4	19.49	0.95	0.00	0.00	0.00
1	1	10	24	cytp450 1:2	562	GS,	M	373	567	2103	54	47	27	51	1039	1064	13.62	0.93	6.34	39.00	0.00	1928	49	33	20	39	794	1134	23.65	0.96	6.34	0.00	39.00	0.00	0.94	-1.07	-0.09	885.32	1134.00	0.78	-1.28	-0.36	cytp450 1:2	|8|13|8	19.30	0.94	0.00	0.00	0.00
1	1	11	24	cytp450 1:2	563	GS,	M	393	564	1574	58	45	26	48	701	873	17.89	0.94	5.05	27.00	0.00	1261	47	34	21	40	574	687	21.24	0.95	5.05	0.00	27.00	0.00	1.27	1.27	0.35	734.17	687.00	1.07	1.07	0.10	cytp450 1:2	|8|13|8	19.63	0.95	0.00	0.00	0.00
1	1	12	24	cytp450 1:2	564		P	407	563	5581	59	41	21	46	1962	3619	17.44	0.94	21.75	94.00	0.00	4179	44	32	18	39	1649	2530	18.04	0.94	21.75	0.00	94.00	0.00	1.43	1.43	0.52	2819.40	2530.00	1.11	1.11	0.16	cytp450 1:2	|8|13|8	17.74	0.94	0.01	0.00	0.00
1	1	13	24	cytp450	565		P	427	564	4363	61	44	23	48	1645	2718	18.12	0.94	15.82	71.00	0.00	3390	48	33	19	39	1358	2032	20.30	0.95	15.82	0.00	71.00	0.00	1.34	1.34	0.42	2150.33	2032.00	1.06	1.06	0.08	cytp450	|8|13|12	19.24	0.95	0.01	0.00	0.00
1	1	14	24	cytp450	566	GS,	M	450	567	1724	62	48	27	50	751	973	12.83	0.92	5.13	28.00	0.00	1478	53	48	22	40	622	856	2.94	0.66	5.13	0.00	28.00	0.00	1.14	1.14	0.18	813.51	856.00	0.95	-1.05	-0.07	cytp450	|8|13|12	9.31	0.75	0.00	0.00	0.00
1	1	15	24	cytp450	567		P	467	564	4579	59	44	23	48	1772	2807	16.94	0.94	13.29	77.00	0.00	3698	48	33	19	40	1442	2256	20.57	0.95	13.29	0.00	77.00	0.00	1.24	1.24	0.32	2216.89	2256.00	0.98	-1.02	-0.03	cytp450	|8|13|12	18.84	0.95	0.01	0.00	0.00
1	1	16	24	15b	568	GS,	M	481	564	0	0	46	28	49	-249	249	0.00	1.00	0.00	0.00	0.00	0	0	36	23	41	-165	165	0.00	1.00	0.00	0.00	0.00	0.00	1.51	1.51	0.60	223.67	164.55	1.36	1.36	0.44	15b	|8|13|16	0.00	0.00	0.00	0.00	0.00
1	1	17	24	15b	569	GS,	M	502	564	3369	55	44	24	49	1473	1896	15.07	0.93	7.19	61.00	0.00	2887	47	33	20	40	1209	1678	20.28	0.95	7.19	0.00	61.00	0.00	1.13	1.13	0.18	1529.34	1678.00	0.91	-1.10	-0.13	15b	|8|13|16	17.87	0.94	0.00	0.00	0.00
1	1	18	24	15b	570		P	518	561	4253	57	44	23	49	1752	2501	15.48	0.94	19.22	75.00	0.00	3284	44	33	19	39	1426	1858	17.30	0.94	19.22	0.00	75.00	0.00	1.35	1.35	0.43	1987.52	1858.00	1.07	1.07	0.10	15b	|8|13|16	16.42	0.94	0.01	0.00	0.00
1	1	19	24	kanr	571		P	536	564	7028	58	42	20	49	2362	4666	14.86	0.93	10.60	121.00	0.00	5711	47	31	16	39	1938	3773	17.81	0.94	10.60	0.00	121.00	0.00	1.24	1.24	0.31	3585.74	3773.00	0.95	-1.05	-0.07	kanr	|8|13|20	16.40	0.94	0.01	0.00	0.00
1	1	20	24	kanr	572	GS,	M	558	564	2197	67	46	26	49	864	1333	20.59	0.95	5.87	33.00	0.00	1796	54	35	22	40	719	1077	24.91	0.96	5.87	0.00	33.00	0.00	1.24	1.24	0.31	1095.79	1077.00	1.02	1.02	0.02	kanr	|8|13|20	22.85	0.96	0.00	0.00	0.00
1	1	21	24	kanr	573	GS,	M	573	562	2187	62	44	25	48	881	1306	20.52	0.95	3.68	35.00	0.00	1792	51	35	22	41	756	1036	22.77	0.96	3.68	0.00	35.00	0.00	1.26	1.26	0.33	1074.77	1036.00	1.04	1.04	0.05	kanr	|8|13|20	21.67	0.95	0.00	0.00	0.00
1	1	22	24	mllas	574	GS,	M	591	566	4978	59	44	23	50	1925	3053	16.45	0.94	8.00	84.00	0.00	3794	45	33	19	40	1562	2232	17.58	0.94	8.00	0.00	84.00	0.00	1.37	1.37	0.45	2400.31	2232.00	1.08	1.08	0.10	mllas	|8|13|24	17.02	0.94	0.00	0.00	0.00
1	1	23	24	mllas	575	GS,	M	610	563	1776	57	45	26	50	815	961	16.72	0.94	6.55	31.00	0.00	1326	43	35	21	40	665	661	12.74	0.92	6.55	0.00	31.00	0.00	1.45	1.45	0.54	804.01	661.00	1.22	1.22	0.28	mllas	|8|13|24	14.86	0.93	0.00	0.00	0.00
1	1	24	24	mllas	576	GS,	M	632	564	1526	55	46	26	50	742	784	15.22	0.93	5.82	28.00	0.00	1254	45	34	21	39	592	662	19.55	0.95	5.82	0.00	28.00	0.00	1.18	1.18	0.24	663.14	662.00	1.00	1.00	0.00	mllas	|8|13|24	17.52	0.94	0.00	0.00	0.00
2	1	1	1	mpp1/578/ok	577		P	653	136	8712	73	43	20	52	2395	6317	20.45	0.95	20.35	119.00	0.00	8389	70	30	16	38	1876	6513	33.48	0.97	20.35	0.00	119.00	0.00	0.97	-1.03	-0.04	4776.05	6513.00	0.73	-1.36	-0.45	mpp1/578/ok	|1|2|4	27.74	0.96	0.01	0.00	0.00
2	1	2	1	mpp1/578/ok	578		P	672	136	8661	79	45	21	50	2320	6341	21.69	0.95	16.69	110.00	0.00	7936	72	31	16	39	1807	6129	35.36	0.97	16.69	0.00	110.00	0.00	1.03	1.03	0.05	4793.22	6129.00	0.78	-1.28	-0.35	mpp1/578/ok	|1|2|4	29.33	0.96	0.01	0.00	0.00
2	1	3	1	mpp1/578/ok	579		P	692	135	14352	130	43	21	50	2282	12070	43.46	0.98	21.61	110.00	0.00	94358	858	32	17	39	1838	92520	403.96	1.00	21.61	0.00	110.00	0.00	0.13	-7.67	-2.94	8813.39	92520.00	0.10	-10.50	-3.39	mpp1/578/ok	|1|2|4	287.29	0.98	0.00	0.00	0.00
2	1	4	1	tfr2/826/ok	580		P	709	136	6939	67	43	21	48	2174	4765	19.12	0.95	19.73	103.00	0.00	5543	54	32	17	39	1762	3781	23.19	0.96	19.73	0.00	103.00	0.00	1.26	1.26	0.33	3657.68	3781.00	0.97	-1.03	-0.05	tfr2/826/ok	|1|2|8	21.25	0.95	0.01	0.00	0.00
2	1	5	1	tfr2/826/ok	581	SNR1,	M	727	136	9627	65	38	16	44	2392	7235	18.26	0.95	21.68	149.00	0.00	7734	52	27	13	35	1903	5831	22.96	0.96	21.68	0.00	149.00	0.00	1.24	1.24	0.31	5430.35	5831.00	0.93	-1.07	-0.10	tfr2/826/ok	|1|2|8	20.74	0.95	0.01	0.00	0.00
2	1	6	1	tfr2/826/ok	582		P	747	135	5781	65	44	22	50	1987	3794	18.98	0.95	15.10	89.00	0.00	4792	54	31	18	38	1570	3222	24.95	0.96	15.10	0.00	89.00	0.00	1.18	1.18	0.24	2948.24	3222.00	0.92	-1.09	-0.13	tfr2/826/ok	|1|2|8	22.17	0.95	0.01	0.00	0.00
2	1	7	1	gpx4/800/ok	583		P	764	135	20932	162	42	19	48	2425	18507	55.00	0.98	19.28	129.00	0.00	36164	280	30	15	38	1954	34210	150.87	0.99	19.28	0.00	129.00	0.00	0.54	-1.85	-0.89	13206.54	34210.00	0.39	-2.59	-1.37	gpx4/800/ok	|1|2|12	113.55	0.99	0.00	0.00	0.00
2	1	8	1	gpx4/800/ok	584		P	783	135	21864	164	40	18	48	2354	19510	56.29	0.98	17.44	133.00	0.00	32342	243	29	15	38	1929	30413	136.08	0.99	17.44	0.00	133.00	0.00	0.64	-1.56	-0.64	13882.82	30413.00	0.46	-2.19	-1.13	gpx4/800/ok	|1|2|12	104.13	0.99	0.00	0.00	0.00
2	1	9	1	gpx4/800/ok	585	SNR1,	M	801	135	20906	127	37	14	43	2371	18535	38.30	0.97	19.76	165.00	0.00	30619	186	25	11	35	1889	28730	95.80	0.99	19.76	0.00	165.00	0.00	0.65	-1.55	-0.63	13225.44	28730.00	0.46	-2.17	-1.12	gpx4/800/ok	|1|2|12	72.95	0.98	0.01	0.00	0.00
2	1	10	1	slc31a2/570/ok	586		P	820	137	15743	129	42	19	49	2358	13385	43.48	0.98	17.74	122.00	0.00	18294	150	31	16	39	1914	16380	79.93	0.99	17.74	0.00	122.00	0.00	0.82	-1.22	-0.29	9719.39	16380.00	0.59	-1.69	-0.75	slc31a2/570/ok	|1|2|16	64.34	0.98	0.00	0.00	0.00
2	1	11	1	slc31a2/570/ok	587		P	838	135	16242	136	43	20	49	2393	13849	44.65	0.98	17.49	119.00	0.00	17508	147	30	16	38	1856	15652	79.43	0.99	17.49	0.00	119.00	0.00	0.88	-1.13	-0.18	10037.90	15652.00	0.64	-1.56	-0.64	slc31a2/570/ok	|1|2|16	64.43	0.98	0.00	0.00	0.00
2	1	12	1	slc31a2/570/ok	588		P	857	136	15974	140	43	20	49	2306	13668	47.87	0.98	19.58	114.00	0.00	15846	139	31	16	39	1862	13984	73.39	0.99	19.58	0.00	114.00	0.00	0.98	-1.02	-0.03	9913.72	13984.00	0.71	-1.41	-0.50	slc31a2/570/ok	|1|2|16	61.96	0.98	0.00	0.00	0.00
2	1	13	1	empty/empty/	589	GS,	M	874	134	839	65	49	29	52	374	465	18.19	0.95	7.33	13.00	0.00	638	49	36	23	41	297	341	20.90	0.95	7.33	0.00	13.00	0.00	1.36	1.36	0.45	404.52	341.00	1.19	1.19	0.25	empty/empty/	|1|2|20	19.59	0.95	0.00	0.00	0.00
2	1	14	1	empty/empty/	590	GS,	M	894	133	1912	62	47	27	51	838	1074	17.85	0.94	6.31	31.00	0.00	2409	78	34	21	39	654	1755	46.84	0.98	6.31	0.00	31.00	0.00	0.61	-1.63	-0.71	893.19	1755.00	0.51	-1.96	-0.97	empty/empty/	|1|2|20	35.45	0.96	0.00	0.00	0.00
2	1	15	1	empty/empty/	591	SNR1,	M	913	133	9579	59	38	15	44	2398	7181	14.89	0.93	27.25	162.00	0.00	7307	45	26	12	36	1897	5410	18.50	0.95	27.25	0.00	162.00	0.00	1.33	1.33	0.41	5391.99	5410.00	1.00	-1.00	-0.00	empty/empty/	|1|2|20	16.79	0.94	0.02	0.00	0.00
2	1	16	1	empty/empty/	592		P	930	135	5701	59	44	22	49	2148	3553	15.34	0.93	19.67	97.00	0.00	4348	45	31	17	39	1679	2669	18.25	0.95	19.67	0.00	97.00	0.00	1.33	1.33	0.41	2770.72	2669.00	1.04	1.04	0.05	empty/empty/	|1|2|24	16.86	0.94	0.01	0.00	0.00
2	1	17	1	empty/empty/	593	GS,	M	947	133	0	0	49	29	53	-347	347	0.00	1.00	0.00	0.00	0.00	0	0	36	23	41	-219	219	0.00	1.00	0.00	0.00	0.00	0.00	1.58	1.58	0.66	306.99	219.33	1.40	1.40	0.49	empty/empty/	|1|2|24	0.00	0.00	0.00	0.00	0.00
2	1	18	1	empty/empty/	594	GS,	M	968	132	964	60	49	29	52	457	507	15.48	0.94	2.74	16.00	0.00	816	51	37	23	41	367	449	16.09	0.94	2.74	0.00	16.00	0.00	1.13	1.13	0.18	439.02	449.00	0.98	-1.02	-0.03	empty/empty/	|1|2|24	15.79	0.94	0.00	0.00	0.00
2	1	19	1	slc11a1/584/ok	595		P	987	136	21254	156	42	18	50	2506	18748	50.03	0.98	18.11	136.00	0.00	18146	133	30	15	39	2017	16129	65.46	0.98	18.11	0.00	136.00	0.00	1.16	1.16	0.22	13369.21	16129.00	0.83	-1.21	-0.27	slc11a1/584/ok	|1|6|4	58.26	0.98	0.00	0.00	0.00
2	1	20	1	slc11a1/584/ok	596		P	1004	135	17185	172	44	22	50	2182	15003	62.93	0.98	17.07	100.00	0.00	14912	149	32	18	40	1759	13153	83.02	0.99	17.07	0.00	100.00	0.00	1.14	1.14	0.19	10827.63	13153.00	0.82	-1.21	-0.28	slc11a1/584/ok	|1|6|4	73.67	0.99	0.00	0.00	0.00
2	1	21	1	slc11a1/584/ok	597		P	1024	135	19045	159	43	20	49	2392	16653	51.18	0.98	16.87	120.00	0.00	16106	134	35	16	39	1967	14139	29.41	0.97	16.87	0.00	120.00	0.00	1.18	1.18	0.24	11951.18	14139.00	0.85	-1.18	-0.24	slc11a1/584/ok	|1|6|4	41.74	0.97	0.00	0.00	0.00
2	1	22	1	actb/508/ok	598		P	1042	136	158072	1180	42	19	50	2496	155576	425.50	1.00	16.24	134.00	0.00	263838	1969	31	15	39	2023	261815	1044.92	1.00	16.24	0.00	134.00	0.00	0.59	-1.68	-0.75	99008.30	261815.00	0.38	-2.64	-1.40	actb/508/ok	|1|6|8	797.78	1.00	0.00	0.00	0.00
2	1	23	1	actb/508/ok	599		P	1061	137	138723	1020	42	18	49	2484	136239	370.92	1.00	19.10	136.00	0.00	265397	1951	31	15	41	2054	263343	1041.99	1.00	19.10	0.00	136.00	0.00	0.52	-1.93	-0.95	87323.34	263343.00	0.33	-3.02	-1.59	actb/508/ok	|1|6|8	782.08	1.00	0.00	0.00	0.00
2	1	24	1	actb/508/ok	600	SNR1,	M	1079	136	150382	864	39	14	44	2446	147936	258.76	1.00	14.86	174.00	0.00	307004	1764	30	12	41	2114	304890	709.88	1.00	14.86	0.00	174.00	0.00	0.49	-2.06	-1.04	94401.52	304890.00	0.31	-3.23	-1.69	actb/508/ok	|1|6|8	534.27	1.00	0.00	0.00	0.00
2	1	1	2	bcl10/805/ok	601		P	654	153	12716	103	44	20	49	2466	10250	29.33	0.97	16.18	124.00	0.00	12547	101	31	16	38	1927	10620	47.89	0.98	16.18	0.00	124.00	0.00	0.97	-1.04	-0.05	7550.52	10620.00	0.71	-1.41	-0.49	bcl10/805/ok	|1|6|12	39.71	0.97	0.01	0.00	0.00
2	1	2	2	bcl10/805/ok	602		P	672	154	12744	89	41	17	47	2481	10263	25.03	0.96	21.42	143.00	0.00	13167	92	30	14	38	2041	11126	37.03	0.97	21.42	0.00	143.00	0.00	0.92	-1.08	-0.12	7559.58	11126.00	0.68	-1.47	-0.56	bcl10/805/ok	|1|6|12	31.61	0.97	0.01	0.00	0.00
2	1	3	2	bcl10/805/ok	603		P	691	154	15839	107	40	17	48	2472	13367	31.75	0.97	18.45	148.00	0.00	15671	106	29	14	38	2007	13664	49.67	0.98	18.45	0.00	148.00	0.00	0.98	-1.02	-0.03	9707.02	13664.00	0.71	-1.41	-0.49	bcl10/805/ok	|1|6|12	41.68	0.97	0.01	0.00	0.00
2	1	4	2	oaz2/658/ok	604		P	709	152	24197	192	45	20	53	2550	21647	60.87	0.98	19.51	126.00	0.00	17437	138	31	15	38	1951	15486	69.57	0.99	19.51	0.00	126.00	0.00	1.40	1.40	0.48	15317.59	15486.00	0.99	-1.01	-0.02	oaz2/658/ok	|1|6|16	65.36	0.98	0.00	0.00	0.00
2	1	5	2	oaz2/658/ok	605	GS,	M	727	153	26051	137	33	11	41	2126	23925	40.38	0.98	9.89	190.00	0.00	19675	104	23	9	34	1752	17923	46.33	0.98	9.89	0.00	190.00	0.00	1.33	1.33	0.42	16838.67	17923.00	0.94	-1.06	-0.09	oaz2/658/ok	|1|6|16	43.45	0.98	0.00	0.00	0.00
2	1	6	2	oaz2/658/ok	606		P	746	153	17564	128	40	18	48	2444	15120	42.20	0.98	16.48	137.00	0.00	15946	116	29	14	37	1949	13997	59.22	0.98	16.48	0.00	137.00	0.00	1.08	1.08	0.11	10907.51	13997.00	0.78	-1.28	-0.36	oaz2/658/ok	|1|6|16	51.42	0.98	0.00	0.00	0.00
2	1	7	2	empty/empty/	607	GS,	M	763	149	4401	122	47	27	50	955	3446	46.08	0.98	3.66	36.00	0.00	9841	273	34	21	39	750	9091	201.13	1.00	3.66	0.00	36.00	0.00	0.38	-2.64	-1.40	2691.71	9091.00	0.30	-3.38	-1.76	empty/empty/	|1|6|20	145.91	0.98	0.00	0.00	0.00
2	1	8	2	empty/empty/	608	GS,	M	781	149	1428	65	47	27	51	599	829	19.94	0.95	3.57	22.00	0.00	923	42	34	22	39	473	450	15.58	0.94	3.57	0.00	22.00	0.00	1.84	1.84	0.88	699.11	450.00	1.55	1.55	0.64	empty/empty/	|1|6|20	17.89	0.94	0.00	0.00	0.00
2	1	9	2	empty/empty/	609	GS,	M	801	155	2184	64	46	26	51	894	1290	19.62	0.95	3.64	34.00	0.00	1497	44	34	21	39	712	785	18.58	0.95	3.64	0.00	34.00	0.00	1.64	1.64	0.72	1062.31	785.00	1.35	1.35	0.44	empty/empty/	|1|6|20	19.11	0.95	0.00	0.00	0.00
2	1	10	2	empty/empty/	610	GS,	M	823	149	0	0	50	30	54	-99	99	0.00	1.00	0.00	0.00	0.00	0	0	36	23	40	-63	63	0.00	1.00	0.00	0.00	0.00	0.00	1.56	1.56	0.64	93.25	63.37	1.47	1.47	0.56	empty/empty/	|1|6|24	0.00	0.00	0.00	0.00	0.00
2	1	11	2	empty/empty/	611	GS,	M	836	150	0	0	48	29	52	-99	99	0.00	1.00	0.00	0.00	0.00	0	0	35	23	40	-63	63	0.00	1.00	0.00	0.00	0.00	0.00	1.56	1.56	0.64	93.25	63.37	1.47	1.47	0.56	empty/empty/	|1|6|24	0.00	0.00	0.00	0.00	0.00
2	1	12	2	empty/empty/	612	GS,	M	861	149	0	0	55	30	52	-99	99	0.00	1.00	0.00	0.00	0.00	0	0	41	24	42	-63	63	0.00	1.00	0.00	0.00	0.00	0.00	1.56	1.56	0.64	93.25	63.37	1.47	1.47	0.56	empty/empty/	|1|6|24	0.00	0.00	0.00	0.00	0.00
2	1	13	2	prnp/588/ok	613		P	876	155	12773	121	45	22	49	2297	10476	38.49	0.97	15.46	106.00	0.00	12887	122	34	18	42	1898	10989	55.22	0.98	15.46	0.00	106.00	0.00	0.95	-1.05	-0.07	7707.96	10989.00	0.70	-1.43	-0.51	prnp/588/ok	|1|10|4	47.59	0.98	0.00	0.00	0.00
2	1	14	2	prnp/588/ok	614		P	894	154	10891	76	39	17	46	2419	8472	21.61	0.95	19.58	144.00	0.00	11523	80	29	14	38	2011	9512	35.85	0.97	19.58	0.00	144.00	0.00	0.89	-1.12	-0.17	6305.05	9512.00	0.66	-1.51	-0.59	prnp/588/ok	|1|10|4	29.60	0.96	0.01	0.00	0.00
2	1	15	2	prnp/588/ok	615		P	912	153	10573	86	43	20	49	2426	8147	25.11	0.96	17.13	123.00	0.00	10196	83	31	16	38	1928	8268	39.13	0.97	17.13	0.00	123.00	0.00	0.99	-1.01	-0.02	6075.95	8268.00	0.73	-1.36	-0.44	prnp/588/ok	|1|10|4	32.88	0.97	0.01	0.00	0.00
2	1	16	2	calr/510/ok	616		P	931	154	80068	621	44	19	51	2505	77563	216.53	1.00	18.87	129.00	0.00	91681	711	32	16	40	2019	89662	358.77	1.00	18.87	0.00	129.00	0.00	0.87	-1.16	-0.21	51243.67	89662.00	0.57	-1.75	-0.81	calr/510/ok	|1|10|8	296.31	1.00	0.00	0.00	0.00
2	1	17	2	calr/510/ok	617		P	949	153	86880	621	42	18	48	2530	84350	211.28	1.00	20.24	140.00	0.00	93355	667	36	15	40	2098	91257	110.16	0.99	20.24	0.00	140.00	0.00	0.92	-1.08	-0.11	55476.82	91257.00	0.61	-1.64	-0.72	calr/510/ok	|1|10|8	168.49	0.99	0.00	0.00	0.00
2	1	18	2	calr/510/ok	618		P	969	153	89374	733	43	20	50	2439	86935	271.52	1.00	17.60	122.00	0.00	92524	758	32	16	40	1982	90542	421.51	1.00	17.60	0.00	122.00	0.00	0.96	-1.04	-0.06	57084.22	90542.00	0.63	-1.59	-0.67	calr/510/ok	|1|10|8	354.54	1.00	0.00	0.00	0.00
2	1	19	2	mrpl18/807/ok	619		P	988	153	9039	84	44	21	51	2297	6742	25.33	0.96	15.85	107.00	0.00	9171	86	32	17	39	1804	7367	43.09	0.98	15.85	0.00	107.00	0.00	0.92	-1.09	-0.13	5079.56	7367.00	0.69	-1.45	-0.54	mrpl18/807/ok	|1|10|12	35.34	0.97	0.01	0.00	0.00
2	1	20	2	mrpl18/807/ok	620		P	1005	154	9636	85	43	20	50	2314	7322	25.80	0.96	20.92	114.00	0.00	9479	83	31	16	39	1855	7624	41.43	0.98	20.92	0.00	114.00	0.00	0.96	-1.04	-0.06	5492.11	7624.00	0.72	-1.39	-0.47	mrpl18/807/ok	|1|10|12	34.51	0.97	0.01	0.00	0.00
2	1	21	2	mrpl18/807/ok	621		P	1025	154	9934	91	43	21	49	2258	7676	28.64	0.97	15.96	109.00	0.00	9443	87	32	17	40	1844	7599	42.68	0.98	15.96	0.00	109.00	0.00	1.01	1.01	0.01	5743.04	7599.00	0.76	-1.32	-0.40	mrpl18/807/ok	|1|10|12	36.35	0.97	0.01	0.00	0.00
2	1	22	2	slc2a3/719/ok	622		P	1042	154	14000	97	42	18	48	2546	11454	27.09	0.96	27.15	144.00	0.00	11607	81	30	14	39	2034	9573	35.88	0.97	27.15	0.00	144.00	0.00	1.20	1.20	0.26	8387.19	9573.00	0.88	-1.14	-0.19	slc2a3/719/ok	|1|10|16	31.79	0.97	0.01	0.00	0.00
2	1	23	2	slc2a3/719/ok	623		P	1061	154	11180	99	44	21	48	2330	8850	30.61	0.97	21.32	113.00	0.00	9384	83	32	17	40	1879	7505	40.16	0.98	21.32	0.00	113.00	0.00	1.18	1.18	0.24	6570.92	7505.00	0.88	-1.14	-0.19	slc2a3/719/ok	|1|10|16	35.70	0.97	0.01	0.00	0.00
2	1	24	2	slc2a3/719/ok	624	SNR1,	M	1080	153	16164	89	37	13	43	2324	13840	23.40	0.96	12.69	181.00	0.00	14712	81	27	11	39	1944	12768	32.27	0.97	12.69	0.00	181.00	0.00	1.08	1.08	0.12	10031.73	12768.00	0.79	-1.27	-0.35	slc2a3/719/ok	|1|10|16	28.19	0.96	0.01	0.00	0.00
2	1	1	3	empty/empty/	625	GS,	M	654	166	3214	60	46	25	50	1356	1858	16.60	0.94	3.47	54.00	0.00	2480	46	33	20	38	1059	1421	20.47	0.95	3.47	0.00	54.00	0.00	1.31	1.31	0.39	1500.32	1421.00	1.06	1.06	0.08	empty/empty/	|1|10|20	18.64	0.95	0.00	0.00	0.00
2	1	2	3	empty/empty/	626	GS,	M	672	166	0	0	49	29	52	-168	168	0.00	1.00	0.00	0.00	0.00	0	0	36	23	40	-104	104	0.00	1.00	0.00	0.00	0.00	0.00	1.61	1.61	0.69	154.25	104.15	1.48	1.48	0.57	empty/empty/	|1|10|20	0.00	0.00	0.00	0.00	0.00
2	1	3	3	empty/empty/	627	GS,	M	690	166	0	0	50	30	54	-168	168	0.00	1.00	0.00	0.00	0.00	0	0	36	23	40	-104	104	0.00	1.00	0.00	0.00	0.00	0.00	1.61	1.61	0.69	154.25	104.15	1.48	1.48	0.57	empty/empty/	|1|10|20	0.00	0.00	0.00	0.00	0.00
2	1	4	3	empty/empty/	628	GS,	M	711	170	1840	59	47	27	50	833	1007	16.55	0.94	5.58	31.00	0.00	1391	45	35	21	39	660	731	16.81	0.94	5.58	0.00	31.00	0.00	1.38	1.38	0.46	840.38	731.00	1.15	1.15	0.20	empty/empty/	|1|10|24	16.68	0.94	0.00	0.00	0.00
2	1	5	3	empty/empty/	629	GS,	M	725	168	2050	60	46	26	49	891	1159	18.02	0.94	4.02	34.00	0.00	1559	46	34	21	39	708	851	19.19	0.95	4.02	0.00	34.00	0.00	1.36	1.36	0.45	959.94	851.00	1.13	1.13	0.17	empty/empty/	|1|10|24	18.62	0.95	0.00	0.00	0.00
2	1	6	3	empty/empty/	630		P	743	168	4062	59	45	24	50	1659	2403	15.94	0.94	16.51	69.00	0.00	3222	47	32	19	38	1301	1921	20.51	0.95	16.51	0.00	69.00	0.00	1.25	1.25	0.32	1913.75	1921.00	1.00	-1.00	-0.01	empty/empty/	|1|10|24	18.37	0.94	0.01	0.00	0.00
2	1	7	3	1700013n18rik/592/ok	631		P	766	172	15577	137	45	21	50	2385	13192	42.74	0.98	15.85	114.00	0.00	17216	151	32	16	38	1880	15336	79.19	0.99	15.85	0.00	114.00	0.00	0.86	-1.16	-0.22	9586.73	15336.00	0.63	-1.60	-0.68	1700013n18rik/592/ok	|1|14|4	63.63	0.98	0.00	0.00	0.00
2	1	8	3	1700013n18rik/592/ok	632		P	784	171	14301	132	41	20	47	2169	12132	48.33	0.98	16.86	108.00	0.00	16524	153	31	17	38	1785	14739	85.82	0.99	16.86	0.00	108.00	0.00	0.82	-1.21	-0.28	8856.22	14739.00	0.60	-1.66	-0.73	1700013n18rik/592/ok	|1|14|4	69.64	0.98	0.00	0.00	0.00
2	1	9	3	1700013n18rik/592/ok	633		P	803	172	16132	122	42	18	47	2441	13691	38.26	0.97	19.92	132.00	0.00	17913	136	31	15	38	1996	15917	62.18	0.98	19.92	0.00	132.00	0.00	0.86	-1.16	-0.22	9929.51	15917.00	0.62	-1.60	-0.68	1700013n18rik/592/ok	|1|14|4	51.63	0.98	0.01	0.00	0.00
2	1	10	3	myc/517/ok	634		P	821	172	29359	235	41	19	48	2383	26976	86.15	0.99	18.71	125.00	0.00	33621	269	31	16	39	1953	31668	131.61	0.99	18.71	0.00	125.00	0.00	0.85	-1.17	-0.23	18863.84	31668.00	0.60	-1.68	-0.75	myc/517/ok	|1|14|8	111.22	0.99	0.00	0.00	0.00
2	1	11	3	myc/517/ok	635		P	839	172	26851	266	43	21	50	2151	24700	103.07	0.99	15.27	101.00	0.00	31609	313	31	17	38	1712	29897	194.93	0.99	15.27	0.00	101.00	0.00	0.83	-1.21	-0.28	17354.34	29897.00	0.58	-1.72	-0.78	myc/517/ok	|1|14|8	155.92	0.99	0.00	0.00	0.00
2	1	12	3	myc/517/ok	636		P	858	172	25063	194	42	19	48	2433	22630	65.94	0.98	17.25	129.00	0.00	30843	239	29	15	38	1916	28927	135.30	0.99	17.25	0.00	129.00	0.00	0.78	-1.28	-0.35	15974.97	28927.00	0.55	-1.81	-0.86	myc/517/ok	|1|14|8	106.43	0.99	0.00	0.00	0.00
2	1	13	3	gsk3b/815/ok	637		P	876	171	13481	101	41	18	48	2417	11064	31.92	0.97	18.52	133.00	0.00	16268	122	30	15	40	1985	14283	61.17	0.98	18.52	0.00	133.00	0.00	0.77	-1.29	-0.37	8116.72	14283.00	0.57	-1.76	-0.82	gsk3b/815/ok	|1|14|12	48.79	0.98	0.01	0.00	0.00
2	1	14	3	gsk3b/815/ok	638		P	894	172	9822	101	46	22	52	2182	7640	31.96	0.97	16.51	97.00	0.00	13098	135	33	18	39	1705	11393	60.13	0.98	16.51	0.00	97.00	0.00	0.67	-1.49	-0.58	5717.55	11393.00	0.50	-1.99	-0.99	gsk3b/815/ok	|1|14|12	48.15	0.97	0.01	0.00	0.00
2	1	15	3	gsk3b/815/ok	639		P	913	172	11337	96	42	20	48	2323	9014	30.67	0.97	16.06	118.00	0.00	14192	120	32	16	40	1923	12269	61.46	0.98	16.06	0.00	118.00	0.00	0.73	-1.36	-0.44	6686.09	12269.00	0.54	-1.84	-0.88	gsk3b/815/ok	|1|14|12	48.57	0.97	0.01	0.00	0.00
2	1	16	3	mpp1/579/ok	640		P	931	171	17119	129	42	19	48	2463	14656	40.22	0.98	20.13	133.00	0.00	20268	152	32	16	41	2065	18203	73.70	0.99	20.13	0.00	133.00	0.00	0.81	-1.24	-0.31	10590.52	18203.00	0.58	-1.72	-0.78	mpp1/579/ok	|1|14|16	59.37	0.98	0.01	0.00	0.00
2	1	17	3	mpp1/579/ok	641		P	950	172	15980	124	41	19	46	2403	13577	40.77	0.98	19.18	129.00	0.00	14940	116	31	15	40	1986	12954	56.82	0.98	19.18	0.00	129.00	0.00	1.05	1.05	0.07	9851.26	12954.00	0.76	-1.31	-0.40	mpp1/579/ok	|1|14|16	49.45	0.98	0.00	0.00	0.00
2	1	18	3	mpp1/579/ok	642		P	969	172	14985	139	43	21	49	2248	12737	47.87	0.98	19.87	108.00	0.00	14091	130	33	17	39	1841	12250	63.73	0.98	19.87	0.00	108.00	0.00	1.04	1.04	0.06	9273.56	12250.00	0.76	-1.32	-0.40	mpp1/579/ok	|1|14|16	56.36	0.98	0.00	0.00	0.00
2	1	19	3	empty/empty/	643		P	987	170	6693	63	41	20	47	2146	4547	19.09	0.95	15.66	106.00	0.00	4577	43	32	17	40	1835	2742	15.81	0.94	15.66	0.00	106.00	0.00	1.66	1.66	0.73	3499.14	2742.00	1.28	1.28	0.35	empty/empty/	|1|14|20	17.53	0.94	0.01	0.00	0.00
2	1	20	3	empty/empty/	644		P	1006	168	5589	57	46	23	52	2219	3370	14.06	0.93	12.72	98.00	0.00	4422	45	32	18	40	1729	2693	17.57	0.94	12.72	0.00	98.00	0.00	1.25	1.25	0.32	2635.50	2693.00	0.98	-1.02	-0.03	empty/empty/	|1|14|20	15.91	0.94	0.01	0.00	0.00
2	1	21	3	empty/empty/	645		P	1025	171	8569	61	40	17	48	2466	6103	16.08	0.94	21.14	141.00	0.00	6523	46	30	14	38	2026	4497	17.36	0.94	21.14	0.00	141.00	0.00	1.36	1.36	0.44	4622.81	4497.00	1.03	1.03	0.04	empty/empty/	|1|14|20	16.73	0.94	0.01	0.00	0.00
2	1	22	3	empty/empty/	646	GS,	M	1043	166	0	0	51	30	53	-569	569	0.00	1.00	0.00	0.00	0.00	0	0	38	24	42	-389	389	0.00	1.00	0.00	0.00	0.00	0.00	1.46	1.46	0.55	489.77	388.68	1.26	1.26	0.33	empty/empty/	|1|14|24	0.00	0.00	0.00	0.00	0.00
2	1	23	3	empty/empty/	647	GS,	M	1059	166	0	0	49	29	53	-569	569	0.00	1.00	0.00	0.00	0.00	0	0	37	24	41	-389	389	0.00	1.00	0.00	0.00	0.00	0.00	1.46	1.46	0.55	489.77	388.68	1.26	1.26	0.33	empty/empty/	|1|14|24	0.00	0.00	0.00	0.00	0.00
2	1	24	3	empty/empty/	648	GS,	M	1076	167	2971	66	47	26	51	1185	1786	19.87	0.95	5.14	45.00	0.00	2489	55	36	22	42	985	1504	23.81	0.96	5.14	0.00	45.00	0.00	1.19	1.19	0.25	1445.25	1504.00	0.96	-1.04	-0.06	empty/empty/	|1|14|24	21.93	0.95	0.00	0.00	0.00
2	1	1	4	psap/959/ok	649		P	655	190	35827	278	42	19	46	2439	33388	94.96	0.99	17.32	129.00	0.00	36815	285	30	15	38	1952	34863	157.36	0.99	17.32	0.00	129.00	0.00	0.96	-1.04	-0.06	23081.41	34863.00	0.66	-1.51	-0.59	psap/959/ok	|2|2|4	129.96	0.99	0.00	0.00	0.00
2	1	2	4	psap/959/ok	650		P	674	190	49642	379	42	19	50	2471	47171	131.57	0.99	18.92	131.00	0.00	41699	318	31	15	37	1969	39730	140.86	0.99	18.92	0.00	131.00	0.00	1.19	1.19	0.25	32009.27	39730.00	0.81	-1.24	-0.31	psap/959/ok	|2|2|4	136.29	0.99	0.00	0.00	0.00
2	1	3	4	psap/959/ok	651		P	691	190	37227	298	41	19	48	2364	34863	112.55	0.99	18.94	125.00	0.00	36663	293	31	16	39	1945	34718	162.26	0.99	18.94	0.00	125.00	0.00	1.00	1.00	0.01	24045.13	34718.00	0.69	-1.44	-0.53	psap/959/ok	|2|2|4	139.63	0.99	0.00	0.00	0.00
2	1	4	4	abcb7 (bad)/1146/ok	652		P	709	190	5371	67	44	23	48	1830	3541	20.16	0.95	12.99	80.00	0.00	4701	59	32	18	39	1469	3232	28.48	0.96	12.99	0.00	80.00	0.00	1.10	1.10	0.13	2761.87	3232.00	0.85	-1.17	-0.23	abcb7 (bad)/1146/ok	|2|2|8	24.67	0.96	0.01	0.00	0.00
2	1	5	4	abcb7 (bad)/1146/ok	653		P	730	189	5564	68	45	23	51	1910	3654	19.84	0.95	12.20	82.00	0.00	4788	58	32	18	38	1490	3298	28.22	0.96	12.20	0.00	82.00	0.00	1.11	1.11	0.15	2845.20	3298.00	0.86	-1.16	-0.21	abcb7 (bad)/1146/ok	|2|2|8	24.39	0.96	0.01	0.00	0.00
2	1	6	4	abcb7 (bad)/1146/ok	654		P	748	191	6024	68	44	22	51	1979	4045	20.27	0.95	14.37	88.00	0.00	4857	55	33	18	38	1580	3277	20.85	0.95	14.37	0.00	88.00	0.00	1.23	1.23	0.30	3132.48	3277.00	0.96	-1.05	-0.07	abcb7 (bad)/1146/ok	|2|2|8	20.57	0.95	0.01	0.00	0.00
2	1	7	4	vhlh/1148/n	655		P	765	188	3139	55	45	25	48	1406	1733	14.41	0.93	10.83	57.00	0.00	2613	46	33	19	38	1111	1502	19.11	0.95	10.83	0.00	57.00	0.00	1.15	1.15	0.21	1404.64	1502.00	0.94	-1.07	-0.10	vhlh/1148/n	|2|2|12	16.93	0.94	0.01	0.00	0.00
2	1	8	4	vhlh/1148/n	656		P	784	190	3373	60	46	25	51	1409	1964	17.09	0.94	10.31	56.00	0.00	2522	45	33	20	39	1105	1417	16.69	0.94	10.31	0.00	56.00	0.00	1.39	1.39	0.47	1581.19	1417.00	1.12	1.12	0.16	vhlh/1148/n	|2|2|12	16.89	0.94	0.01	0.00	0.00
2	1	9	4	vhlh/1148/n	657	GS,	M	802	189	5421	62	44	22	46	1936	3485	16.10	0.94	9.71	87.00	0.00	4121	47	36	18	38	1588	2533	8.44	0.88	9.71	0.00	87.00	0.00	1.38	1.38	0.46	2720.52	2533.00	1.07	1.07	0.10	vhlh/1148/n	|2|2|12	12.86	0.91	0.01	0.00	0.00
2	1	10	4	tlr4/1231/ok	658		P	821	190	7696	67	41	19	46	2237	5459	20.04	0.95	17.61	115.00	0.00	7715	67	30	16	38	1840	5875	31.78	0.97	17.61	0.00	115.00	0.00	0.93	-1.08	-0.11	4159.88	5875.00	0.71	-1.41	-0.50	tlr4/1231/ok	|2|2|16	26.57	0.96	0.01	0.00	0.00
2	1	11	4	tlr4/1231/ok	659		P	839	190	7083	65	42	20	48	2205	4878	19.02	0.95	15.93	109.00	0.00	6952	64	31	16	38	1792	5160	30.44	0.97	15.93	0.00	109.00	0.00	0.95	-1.06	-0.08	3739.71	5160.00	0.72	-1.38	-0.46	tlr4/1231/ok	|2|2|16	25.38	0.96	0.01	0.00	0.00
2	1	12	4	tlr4/1231/ok	660		P	858	190	9743	66	41	17	50	2535	7208	17.11	0.94	23.97	148.00	0.00	8744	59	29	14	37	2000	6744	24.72	0.96	23.97	0.00	148.00	0.00	1.07	1.07	0.10	5411.17	6744.00	0.80	-1.25	-0.32	tlr4/1231/ok	|2|2|16	21.26	0.95	0.01	0.00	0.00
2	1	13	4	sbno1/1294/ok	661		P	876	190	24637	211	43	20	49	2342	22295	73.69	0.99	18.06	117.00	0.00	30562	261	35	16	38	1884	28678	53.54	0.98	18.06	0.00	117.00	0.00	0.78	-1.29	-0.36	15751.11	28678.00	0.55	-1.82	-0.86	sbno1/1294/ok	|2|2|20	64.41	0.98	0.00	0.00	0.00
2	1	14	4	sbno1/1294/ok	662		P	895	190	25402	217	43	20	50	2371	23031	75.14	0.99	17.69	117.00	0.00	31176	266	32	16	38	1891	29285	133.13	0.99	17.69	0.00	117.00	0.00	0.79	-1.27	-0.35	16242.69	29285.00	0.55	-1.80	-0.85	sbno1/1294/ok	|2|2|20	108.10	0.99	0.00	0.00	0.00
2	1	15	4	sbno1/1294/ok	663		P	913	191	33407	259	43	19	50	2485	30922	85.59	0.99	19.41	129.00	0.00	37203	288	33	16	40	2058	35145	122.09	0.99	19.41	0.00	129.00	0.00	0.88	-1.14	-0.18	21465.04	35145.00	0.61	-1.64	-0.71	sbno1/1294/ok	|2|2|20	105.43	0.99	0.00	0.00	0.00
2	1	16	4	empty/empty/	664	GS,	M	928	186	1062	56	50	29	53	550	512	13.13	0.92	3.36	19.00	0.00	933	49	38	23	41	432	501	9.17	0.89	3.36	0.00	19.00	0.00	1.02	1.02	0.03	443.11	501.00	0.88	-1.13	-0.18	empty/empty/	|2|2|24	11.32	0.91	0.00	0.00	0.00
2	1	17	4	empty/empty/	665	GS,	M	948	188	676	61	49	29	51	317	359	17.01	0.94	5.88	11.00	0.00	556	51	35	22	41	247	309	23.77	0.96	5.88	0.00	11.00	0.00	1.16	1.16	0.22	316.69	309.00	1.02	1.02	0.04	empty/empty/	|2|2|24	20.67	0.95	0.00	0.00	0.00
2	1	18	4	empty/empty/	666		P	965	188	5038	55	47	24	53	2141	2897	12.74	0.92	16.02	91.00	0.00	4133	45	32	18	40	1640	2493	18.13	0.94	16.02	0.00	91.00	0.00	1.16	1.16	0.22	2284.09	2493.00	0.92	-1.09	-0.13	empty/empty/	|2|2|24	15.67	0.93	0.01	0.00	0.00
2	1	19	4	hnrpdl/962/ok	667		P	988	190	17697	155	44	21	52	2387	15310	53.05	0.98	18.94	114.00	0.00	16508	145	31	16	38	1860	14648	75.46	0.99	18.94	0.00	114.00	0.00	1.05	1.05	0.06	11037.16	14648.00	0.75	-1.33	-0.41	hnrpdl/962/ok	|2|6|4	65.23	0.98	0.00	0.00	0.00
2	1	20	4	hnrpdl/962/ok	668		P	1007	192	20038	158	41	19	48	2409	17629	54.38	0.98	16.93	127.00	0.00	18745	148	31	15	39	1964	16781	76.54	0.99	16.93	0.00	127.00	0.00	1.05	1.05	0.07	12612.92	16781.00	0.75	-1.33	-0.41	hnrpdl/962/ok	|2|6|4	66.39	0.98	0.00	0.00	0.00
2	1	21	4	hnrpdl/962/ok	669		P	1025	191	22277	166	43	19	50	2514	19763	53.59	0.98	20.79	134.00	0.00	19731	147	31	15	40	2022	17709	72.55	0.99	20.79	0.00	134.00	0.00	1.12	1.12	0.16	14053.10	17709.00	0.79	-1.26	-0.33	hnrpdl/962/ok	|2|6|4	63.78	0.98	0.00	0.00	0.00
2	1	22	4	fmo3/1120/ok	670		P	1042	190	6333	67	46	23	52	2192	4141	17.78	0.94	22.12	95.00	0.00	5332	56	33	18	41	1733	3599	23.35	0.96	22.12	0.00	95.00	0.00	1.15	1.15	0.20	3202.78	3599.00	0.89	-1.12	-0.17	fmo3/1120/ok	|2|6|8	20.75	0.95	0.01	0.00	0.00
2	1	23	4	fmo3/1120/ok	671		P	1061	190	6839	68	42	21	48	2126	4713	20.22	0.95	23.83	101.00	0.00	5723	57	33	18	40	1788	3935	24.24	0.96	23.83	0.00	101.00	0.00	1.20	1.20	0.26	3619.90	3935.00	0.92	-1.09	-0.12	fmo3/1120/ok	|2|6|8	22.32	0.95	0.01	0.00	0.00
2	1	24	4	fmo3/1120/ok	672		P	1080	191	6873	75	46	23	52	2142	4731	21.36	0.95	14.70	92.00	0.00	6313	69	34	18	41	1700	4613	31.44	0.97	14.70	0.00	92.00	0.00	1.03	1.03	0.04	3632.98	4613.00	0.79	-1.27	-0.34	fmo3/1120/ok	|2|6|8	26.88	0.96	0.01	0.00	0.00
2	1	1	5	vhlh/1150/n	673		P	653	209	7447	59	41	19	46	2368	5079	15.75	0.94	25.02	126.00	0.00	6037	48	31	15	39	1947	4090	18.90	0.95	25.02	0.00	126.00	0.00	1.24	1.24	0.31	3885.36	4090.00	0.95	-1.05	-0.07	vhlh/1150/n	|2|6|12	17.40	0.94	0.02	0.00	0.00
2	1	2	5	vhlh/1150/n	674		P	672	210	8447	60	40	17	46	2448	5999	15.64	0.94	10.87	141.00	0.00	8138	58	30	14	39	2033	6105	22.37	0.96	10.87	0.00	141.00	0.00	0.98	-1.02	-0.03	4548.24	6105.00	0.75	-1.34	-0.42	vhlh/1150/n	|2|6|12	19.30	0.94	0.01	0.00	0.00
2	1	3	5	vhlh/1150/n	675		P	689	206	6175	56	43	21	51	2295	3880	14.34	0.93	22.29	110.00	0.00	6550	60	32	17	38	1838	4712	25.73	0.96	22.29	0.00	110.00	0.00	0.82	-1.21	-0.28	3011.44	4712.00	0.64	-1.56	-0.65	vhlh/1150/n	|2|6|12	20.83	0.94	0.02	0.00	0.00
2	1	4	5	magi3-pending/1233/ok	676		P	710	209	28633	265	44	21	47	2271	26362	95.61	0.99	16.61	108.00	0.00	23627	219	31	17	39	1815	21812	126.01	0.99	16.61	0.00	108.00	0.00	1.21	1.21	0.27	18457.32	21812.00	0.85	-1.18	-0.24	magi3-pending/1233/ok	|2|6|16	111.85	0.99	0.00	0.00	0.00
2	1	5	5	magi3-pending/1233/ok	677		P	730	209	27728	235	43	20	49	2357	25371	83.26	0.99	17.80	118.00	0.00	23917	203	30	16	38	1863	22054	115.10	0.99	17.80	0.00	118.00	0.00	1.15	1.15	0.20	17800.12	22054.00	0.81	-1.24	-0.31	magi3-pending/1233/ok	|2|6|16	100.45	0.99	0.00	0.00	0.00
2	1	6	5	magi3-pending/1233/ok	678		P	748	209	21761	161	41	18	46	2425	19336	54.06	0.98	20.60	135.00	0.00	25110	186	30	15	38	1973	23137	96.98	0.99	20.60	0.00	135.00	0.00	0.84	-1.20	-0.26	13765.63	23137.00	0.59	-1.68	-0.75	magi3-pending/1233/ok	|2|6|16	78.51	0.99	0.00	0.00	0.00
2	1	7	5	sbno1 (short)/1296/ok	679		P	766	209	16974	134	41	19	46	2362	14612	44.75	0.98	16.04	127.00	0.00	22149	174	30	15	39	1946	20203	93.06	0.99	16.04	0.00	127.00	0.00	0.72	-1.38	-0.47	10560.43	20203.00	0.52	-1.91	-0.94	sbno1 (short)/1296/ok	|2|6|20	73.02	0.98	0.00	0.00	0.00
2	1	8	5	sbno1 (short)/1296/ok	680		P	785	209	19610	156	42	19	49	2431	17179	51.98	0.98	18.76	126.00	0.00	23418	186	30	15	38	1939	21479	98.44	0.99	18.76	0.00	126.00	0.00	0.80	-1.25	-0.32	12308.07	21479.00	0.57	-1.75	-0.80	sbno1 (short)/1296/ok	|2|6|20	78.72	0.98	0.00	0.00	0.00
2	1	9	5	sbno1 (short)/1296/ok	681		P	802	209	19582	173	43	21	51	2319	17263	62.56	0.98	19.00	113.00	0.00	24032	213	31	16	39	1841	22191	120.25	0.99	19.00	0.00	113.00	0.00	0.78	-1.29	-0.36	12365.01	22191.00	0.56	-1.79	-0.84	sbno1 (short)/1296/ok	|2|6|20	95.85	0.99	0.00	0.00	0.00
2	1	10	5	arntl/1159/ok	682		P	822	209	11254	79	41	17	47	2492	8762	21.47	0.95	18.92	143.00	0.00	8911	62	29	14	37	1983	6928	26.89	0.96	18.92	0.00	143.00	0.00	1.26	1.26	0.34	6509.08	6928.00	0.94	-1.06	-0.09	arntl/1159/ok	|2|6|24	24.33	0.96	0.01	0.00	0.00
2	1	11	5	arntl/1159/ok	683		P	840	209	7908	78	43	21	49	2143	5765	23.92	0.96	17.79	101.00	0.00	6716	66	31	17	38	1728	4988	31.50	0.97	17.79	0.00	101.00	0.00	1.16	1.16	0.21	4380.19	4988.00	0.88	-1.14	-0.19	arntl/1159/ok	|2|6|24	27.97	0.96	0.01	0.00	0.00
2	1	12	5	arntl/1159/ok	684		P	859	209	10299	77	41	18	47	2415	7884	22.61	0.96	16.10	133.00	0.00	8466	64	31	15	38	2002	6464	25.68	0.96	16.10	0.00	133.00	0.00	1.22	1.22	0.29	5890.19	6464.00	0.91	-1.10	-0.13	arntl/1159/ok	|2|6|24	24.20	0.96	0.01	0.00	0.00
2	1	13	5	slc7a7/992/ok	685		P	877	209	35086	274	41	19	49	2387	32699	99.32	0.99	19.72	128.00	0.00	24794	194	31	15	38	1969	22825	96.80	0.99	19.72	0.00	128.00	0.00	1.43	1.43	0.52	22630.46	22825.00	0.99	-1.01	-0.01	slc7a7/992/ok	|2|10|4	98.07	0.99	0.00	0.00	0.00
2	1	14	5	slc7a7/992/ok	686		P	896	209	40433	309	43	19	50	2508	37925	104.63	0.99	20.99	131.00	0.00	25042	191	30	15	39	1968	23074	94.14	0.99	20.99	0.00	131.00	0.00	1.64	1.64	0.72	26038.85	23074.00	1.13	1.13	0.17	slc7a7/992/ok	|2|10|4	99.52	0.99	0.00	0.00	0.00
2	1	15	5	slc7a7/992/ok	687		P	914	209	37346	261	39	17	46	2436	34910	91.14	0.99	25.57	143.00	0.00	23892	167	29	14	38	1993	21899	84.72	0.99	25.57	0.00	143.00	0.00	1.59	1.59	0.67	24075.80	21899.00	1.10	1.10	0.14	slc7a7/992/ok	|2|10|4	87.99	0.99	0.00	0.00	0.00
2	1	16	5	shc1/1123/ok	688		P	932	209	22653	164	41	18	48	2450	20203	54.91	0.98	19.59	138.00	0.00	18269	132	30	15	39	2004	16265	65.33	0.98	19.59	0.00	138.00	0.00	1.24	1.24	0.31	14348.98	16265.00	0.88	-1.13	-0.18	shc1/1123/ok	|2|10|8	60.35	0.98	0.00	0.00	0.00
2	1	17	5	shc1/1123/ok	689		P	951	209	20527	187	44	21	49	2291	18236	64.77	0.98	16.46	110.00	0.00	17304	157	31	17	39	1819	15485	87.96	0.99	16.46	0.00	110.00	0.00	1.18	1.18	0.24	13023.48	15485.00	0.84	-1.19	-0.25	shc1/1123/ok	|2|10|8	77.24	0.99	0.00	0.00	0.00
2	1	18	5	shc1/1123/ok	690		P	970	209	23130	193	44	20	50	2413	20717	64.56	0.98	21.80	120.00	0.00	19056	159	31	16	39	1907	17149	85.89	0.99	21.80	0.00	120.00	0.00	1.21	1.21	0.27	14694.17	17149.00	0.86	-1.17	-0.22	shc1/1123/ok	|2|10|8	75.97	0.99	0.00	0.00	0.00
2	1	19	5	vhlh/1152/n	691	SNR1,	M	990	205	4674	62	48	25	54	1853	2821	15.94	0.94	16.54	75.00	0.00	3559	47	33	19	40	1413	2146	20.37	0.95	16.54	0.00	75.00	0.00	1.31	1.31	0.39	2227.35	2146.00	1.04	1.04	0.05	vhlh/1152/n	|2|10|12	18.29	0.94	0.01	0.00	0.00
2	1	20	5	vhlh/1152/n	692		P	1008	209	4262	60	44	23	48	1666	2596	17.80	0.94	13.46	71.00	0.00	3306	47	33	19	40	1363	1943	19.60	0.95	13.46	0.00	71.00	0.00	1.34	1.34	0.42	2058.89	1943.00	1.06	1.06	0.08	vhlh/1152/n	|2|10|12	18.72	0.95	0.01	0.00	0.00
2	1	21	5	vhlh/1152/n	693	GS,	M	1025	208	2515	61	49	27	51	1104	1411	15.10	0.93	8.07	41.00	0.00	2052	50	37	22	41	891	1161	15.44	0.94	8.07	0.00	41.00	0.00	1.22	1.22	0.28	1156.36	1161.00	1.00	-1.00	-0.01	vhlh/1152/n	|2|10|12	15.28	0.93	0.01	0.00	0.00
2	1	22	5	msr2/1235/ok	694		P	1043	211	9424	83	42	20	47	2277	7147	26.04	0.96	18.87	114.00	0.00	8229	72	36	17	42	1991	6238	14.63	0.93	18.87	0.00	114.00	0.00	1.15	1.15	0.20	5367.83	6238.00	0.86	-1.16	-0.22	msr2/1235/ok	|2|10|16	21.12	0.94	0.01	0.00	0.00
2	1	23	5	msr2/1235/ok	695		P	1062	210	9235	79	44	21	49	2401	6834	21.72	0.95	19.53	117.00	0.00	8695	74	32	17	40	1936	6759	33.53	0.97	19.53	0.00	117.00	0.00	1.01	1.01	0.02	5145.12	6759.00	0.76	-1.31	-0.39	msr2/1235/ok	|2|10|16	28.25	0.96	0.01	0.00	0.00
2	1	24	5	msr2/1235/ok	696		P	1079	210	10699	93	43	20	50	2357	8342	28.60	0.97	19.88	115.00	0.00	10659	93	34	17	41	1976	8683	36.55	0.97	19.88	0.00	115.00	0.00	0.96	-1.04	-0.06	6213.47	8683.00	0.72	-1.40	-0.48	msr2/1235/ok	|2|10|16	32.82	0.97	0.01	0.00	0.00
2	1	1	6	4933407e01rik/1300/ok	697		P	654	228	15298	137	44	21	49	2321	12977	44.98	0.98	16.88	112.00	0.00	15285	136	31	17	40	1857	13428	73.32	0.99	16.88	0.00	112.00	0.00	0.97	-1.03	-0.05	9438.82	13428.00	0.70	-1.42	-0.51	4933407e01rik/1300/ok	|2|10|20	60.82	0.98	0.00	0.00	0.00
2	1	2	6	4933407e01rik/1300/ok	698		P	673	227	16612	128	42	19	46	2428	14184	40.28	0.98	20.48	130.00	0.00	15685	121	32	16	40	2015	13670	54.08	0.98	20.48	0.00	130.00	0.00	1.04	1.04	0.05	10267.51	13670.00	0.75	-1.33	-0.41	4933407e01rik/1300/ok	|2|10|20	47.68	0.98	0.01	0.00	0.00
2	1	3	6	4933407e01rik/1300/ok	699	SNR1,	M	692	227	20183	105	35	11	39	2158	18025	27.37	0.96	10.46	192.00	0.00	18701	97	23	9	34	1743	16958	42.43	0.98	10.46	0.00	192.00	0.00	1.06	1.06	0.09	12880.85	16958.00	0.76	-1.32	-0.40	4933407e01rik/1300/ok	|2|10|20	35.70	0.97	0.00	0.00	0.00
2	1	4	6	epas1/1162/ok	700		P	709	226	10450	76	40	17	46	2382	8068	21.86	0.95	25.37	138.00	0.00	8245	60	30	15	39	2005	6240	25.08	0.96	25.37	0.00	138.00	0.00	1.29	1.29	0.37	6020.18	6240.00	0.96	-1.04	-0.05	epas1/1162/ok	|2|10|24	23.53	0.96	0.01	0.00	0.00
2	1	5	6	epas1/1162/ok	701		P	730	226	7505	77	43	22	48	2097	5408	24.19	0.96	14.75	97.00	0.00	6116	63	31	17	39	1673	4443	30.35	0.97	14.75	0.00	97.00	0.00	1.22	1.22	0.28	4123.10	4443.00	0.93	-1.08	-0.11	epas1/1162/ok	|2|10|24	27.45	0.96	0.01	0.00	0.00
2	1	6	6	epas1/1162/ok	702		P	748	227	8892	69	42	19	48	2433	6459	19.04	0.95	18.42	128.00	0.00	7980	62	32	15	39	1982	5998	19.31	0.95	18.42	0.00	128.00	0.00	1.08	1.08	0.11	4877.58	5998.00	0.81	-1.23	-0.30	epas1/1162/ok	|2|10|24	19.18	0.95	0.01	0.00	0.00
2	1	7	6	txn1/1022/ok	703		P	766	228	27800	240	42	20	48	2278	25522	88.95	0.99	19.49	116.00	0.00	37632	324	32	16	38	1871	35761	153.01	0.99	19.49	0.00	116.00	0.00	0.71	-1.40	-0.49	17900.34	35761.00	0.50	-2.00	-1.00	txn1/1022/ok	|2|14|4	125.15	0.99	0.00	0.00	0.00
2	1	8	6	txn1/1022/ok	704		P	786	229	29248	222	41	18	47	2391	26857	77.57	0.99	19.63	132.00	0.00	36352	275	30	15	38	1966	34386	149.93	0.99	19.63	0.00	132.00	0.00	0.78	-1.28	-0.36	18785.09	34386.00	0.55	-1.83	-0.87	txn1/1022/ok	|2|14|4	119.37	0.99	0.00	0.00	0.00
2	1	9	6	txn1/1022/ok	705		P	804	227	31806	237	40	18	47	2383	29423	83.92	0.99	23.70	134.00	0.00	38479	287	29	14	37	1938	36541	160.24	0.99	23.70	0.00	134.00	0.00	0.81	-1.24	-0.31	20479.13	36541.00	0.56	-1.78	-0.84	txn1/1022/ok	|2|14|4	127.91	0.99	0.00	0.00	0.00
2	1	10	6	nos2/1130/ok	706		P	821	227	14940	142	45	22	51	2276	12664	48.41	0.98	15.78	105.00	0.00	17152	163	32	17	40	1821	15331	89.19	0.99	15.78	0.00	105.00	0.00	0.83	-1.21	-0.28	9223.26	15331.00	0.60	-1.66	-0.73	nos2/1130/ok	|2|14|8	71.76	0.98	0.00	0.00	0.00
2	1	11	6	nos2/1130/ok	707		P	839	229	16861	129	42	19	45	2437	14424	40.35	0.98	12.17	131.00	0.00	18617	142	30	15	38	1968	16649	72.82	0.99	12.17	0.00	131.00	0.00	0.87	-1.15	-0.21	10431.82	16649.00	0.63	-1.60	-0.67	nos2/1130/ok	|2|14|8	58.87	0.98	0.00	0.00	0.00
2	1	12	6	nos2/1130/ok	708		P	860	228	15248	123	43	20	50	2430	12818	39.21	0.97	17.13	124.00	0.00	17642	142	31	16	39	1941	15701	73.91	0.99	17.13	0.00	124.00	0.00	0.82	-1.22	-0.29	9329.36	15701.00	0.59	-1.68	-0.75	nos2/1130/ok	|2|14|8	59.16	0.98	0.00	0.00	0.00
2	1	13	6	il6/1477	709		P	876	227	11306	69	40	15	45	2508	8798	17.40	0.94	14.37	163.00	0.00	8880	54	28	12	38	2025	6855	20.76	0.95	14.37	0.00	163.00	0.00	1.28	1.28	0.36	6534.39	6855.00	0.95	-1.05	-0.07	il6/1477	|2|14|12	19.15	0.95	0.01	0.00	0.00
2	1	14	6	il6/1477	710		P	894	228	5230	72	44	23	47	1698	3532	22.49	0.96	13.03	73.00	0.00	4755	65	33	19	39	1385	3370	32.50	0.97	13.03	0.00	73.00	0.00	1.05	1.05	0.07	2755.23	3370.00	0.82	-1.22	-0.29	il6/1477	|2|14|12	27.95	0.96	0.01	0.00	0.00
2	1	15	6	il6/1477	711		P	914	227	6524	72	43	22	46	1995	4529	21.76	0.95	16.02	91.00	0.00	5137	56	32	18	39	1629	3508	25.62	0.96	16.02	0.00	91.00	0.00	1.29	1.29	0.37	3486.04	3508.00	0.99	-1.01	-0.01	il6/1477	|2|14|12	23.77	0.96	0.01	0.00	0.00
2	1	16	6	tlr6/1238/ok	712		P	932	228	9836	84	43	20	50	2359	7477	25.22	0.96	17.07	117.00	0.00	8691	74	31	16	39	1897	6794	34.12	0.97	17.07	0.00	117.00	0.00	1.10	1.10	0.14	5602.06	6794.00	0.82	-1.21	-0.28	tlr6/1238/ok	|2|14|16	30.00	0.97	0.01	0.00	0.00
2	1	17	6	tlr6/1238/ok	713	SNR1,	M	951	229	12855	82	37	15	43	2346	10509	24.64	0.96	13.88	156.00	0.00	10603	68	29	13	39	2025	8578	28.47	0.96	13.88	0.00	156.00	0.00	1.23	1.23	0.29	7730.93	8578.00	0.90	-1.11	-0.15	tlr6/1238/ok	|2|14|16	26.63	0.96	0.01	0.00	0.00
2	1	18	6	tlr6/1238/ok	714		P	970	229	11882	83	41	17	47	2501	9381	23.35	0.96	20.48	143.00	0.00	10155	71	30	14	39	2035	8120	30.02	0.97	20.48	0.00	143.00	0.00	1.16	1.16	0.21	6943.39	8120.00	0.86	-1.17	-0.23	tlr6/1238/ok	|2|14|16	26.89	0.96	0.01	0.00	0.00
2	1	19	6	zfp364/1314/n	715		P	988	229	21691	172	41	19	47	2371	19320	59.94	0.98	19.41	126.00	0.00	20943	166	31	16	40	1982	18961	85.53	0.99	19.41	0.00	126.00	0.00	1.02	1.02	0.03	13754.85	18961.00	0.73	-1.38	-0.46	zfp364/1314/n	|2|14|20	73.85	0.99	0.00	0.00	0.00
2	1	20	6	zfp364/1314/n	716		P	1007	230	22334	146	38	16	45	2412	19922	46.98	0.98	22.70	153.00	0.00	22065	144	29	13	39	2043	20022	67.40	0.99	22.70	0.00	153.00	0.00	1.00	-1.01	-0.01	14160.06	20022.00	0.71	-1.41	-0.50	zfp364/1314/n	|2|14|20	58.09	0.98	0.00	0.00	0.00
2	1	21	6	zfp364/1314/n	717		P	1026	229	29046	212	42	18	50	2515	26531	71.00	0.99	20.03	137.00	0.00	25183	184	31	15	39	2043	23140	91.44	0.99	20.03	0.00	137.00	0.00	1.15	1.15	0.20	18569.26	23140.00	0.80	-1.25	-0.32	zfp364/1314/n	|2|14|20	81.86	0.99	0.00	0.00	0.00
2	1	22	6	epas1 (short + dif 3')/1164/ok	718		P	1044	228	19736	190	44	22	51	2237	17499	68.46	0.99	14.43	104.00	0.00	17992	173	34	18	43	1880	16112	90.36	0.99	14.43	0.00	104.00	0.00	1.09	1.09	0.12	12524.90	16112.00	0.78	-1.29	-0.36	epas1 (short + dif 3')/1164/ok	|2|14|24	80.16	0.99	0.00	0.00	0.00
2	1	23	6	epas1 (short + dif 3')/1164/ok	719	SNR1,	M	1062	229	20720	266	50	25	54	1957	18763	92.74	0.99	12.24	78.00	0.00	18899	242	37	20	43	1586	17313	130.33	0.99	12.24	0.00	78.00	0.00	1.08	1.08	0.12	13379.33	17313.00	0.77	-1.29	-0.37	epas1 (short + dif 3')/1164/ok	|2|14|24	113.11	0.99	0.00	0.00	0.00
2	1	24	6	epas1 (short + dif 3')/1164/ok	720		P	1081	229	20878	170	43	20	50	2441	18437	56.95	0.98	17.47	123.00	0.00	22028	179	34	17	42	2064	19964	84.24	0.99	17.47	0.00	123.00	0.00	0.92	-1.08	-0.11	13159.27	19964.00	0.66	-1.52	-0.60	epas1 (short + dif 3')/1164/ok	|2|14|24	71.90	0.99	0.00	0.00	0.00
2	1	1	7	slc11a2 (cds+3'ire)/1153/ok	721		P	657	246	13489	113	41	19	47	2307	11182	38.56	0.97	20.21	119.00	0.00	13082	110	31	16	39	1925	11157	54.57	0.98	20.21	0.00	119.00	0.00	1.00	1.00	0.00	8198.61	11157.00	0.73	-1.36	-0.44	slc11a2 (cds+3'ire)/1153/ok	|3|2|4	47.25	0.98	0.01	0.00	0.00
2	1	2	7	slc11a2 (cds+3'ire)/1153/ok	722		P	674	244	12075	90	41	18	49	2436	9639	27.07	0.96	20.98	134.00	0.00	10696	80	31	15	40	2019	8677	35.79	0.97	20.98	0.00	134.00	0.00	1.11	1.11	0.15	7123.95	8677.00	0.82	-1.22	-0.28	slc11a2 (cds+3'ire)/1153/ok	|3|2|4	31.73	0.97	0.01	0.00	0.00
2	1	3	7	slc11a2 (cds+3'ire)/1153/ok	723		P	692	245	11500	117	42	21	48	2084	9416	42.90	0.98	17.13	98.00	0.00	9620	98	33	18	40	1745	7875	47.01	0.98	17.13	0.00	98.00	0.00	1.20	1.20	0.26	6967.90	7875.00	0.88	-1.13	-0.18	slc11a2 (cds+3'ire)/1153/ok	|3|2|4	45.00	0.98	0.00	0.00	0.00
2	1	4	7	9330132e09rik/1494/ok	724		P	711	245	13210	90	40	17	46	2456	10754	26.45	0.96	16.33	147.00	0.00	10274	70	30	14	39	2036	8238	25.14	0.96	16.33	0.00	147.00	0.00	1.31	1.31	0.38	7901.37	8238.00	0.96	-1.04	-0.06	9330132e09rik/1494/ok	|3|2|8	25.80	0.96	0.01	0.00	0.00
2	1	5	7	9330132e09rik/1494/ok	725		P	730	246	11393	101	43	20	48	2301	9092	32.01	0.97	17.41	113.00	0.00	8893	79	31	16	39	1856	7037	37.86	0.97	17.41	0.00	113.00	0.00	1.29	1.29	0.37	6740.82	7037.00	0.96	-1.04	-0.06	9330132e09rik/1494/ok	|3|2|8	35.06	0.97	0.01	0.00	0.00
2	1	6	7	9330132e09rik/1494/ok	726		P	749	247	8848	87	43	21	50	2163	6685	27.05	0.96	14.59	102.00	0.00	7955	78	32	17	39	1752	6203	38.79	0.97	14.59	0.00	102.00	0.00	1.08	1.08	0.11	5038.92	6203.00	0.81	-1.23	-0.30	9330132e09rik/1494/ok	|3|2|8	33.44	0.97	0.01	0.00	0.00
2	1	7	7	cabp4/1532/ok	727		P	766	246	27541	187	42	17	50	2541	25000	57.01	0.98	22.90	147.00	0.00	25746	175	29	14	38	2023	23723	86.09	0.99	22.90	0.00	147.00	0.00	1.05	1.05	0.08	17553.72	23723.00	0.74	-1.35	-0.43	cabp4/1532/ok	|3|2|12	73.01	0.99	0.00	0.00	0.00
2	1	8	7	cabp4/1532/ok	728		P	785	246	26391	218	42	19	49	2356	24035	76.21	0.99	19.87	121.00	0.00	26322	218	34	17	42	2039	24283	107.68	0.99	19.87	0.00	121.00	0.00	0.99	-1.01	-0.01	16911.92	24283.00	0.70	-1.44	-0.52	cabp4/1532/ok	|3|2|12	93.28	0.99	0.00	0.00	0.00
2	1	9	7	cabp4/1532/ok	729		P	803	247	26100	181	40	17	47	2435	23665	58.98	0.98	19.19	144.00	0.00	25823	179	31	15	40	2104	23719	80.24	0.99	19.19	0.00	144.00	0.00	1.00	-1.00	-0.00	16665.47	23719.00	0.70	-1.42	-0.51	cabp4/1532/ok	|3|2|12	70.42	0.99	0.00	0.00	0.00
2	1	10	7	empty/empty/	730		P	820	244	3107	56	46	25	50	1379	1728	15.17	0.93	11.86	55.00	0.00	2665	48	36	21	42	1159	1506	18.71	0.95	11.86	0.00	55.00	0.00	1.15	1.15	0.20	1400.80	1506.00	0.93	-1.08	-0.10	empty/empty/	|3|2|16	17.03	0.94	0.01	0.00	0.00
2	1	11	7	empty/empty/	731		P	841	247	6125	52	44	21	51	2402	3723	12.27	0.92	13.15	117.00	0.00	5827	50	33	17	41	1982	3845	18.13	0.94	13.15	0.00	117.00	0.00	0.97	-1.03	-0.05	2896.01	3845.00	0.75	-1.33	-0.41	empty/empty/	|3|2|16	15.48	0.93	0.01	0.00	0.00
2	1	12	7	empty/empty/	732		P	856	248	3879	60	47	25	51	1623	2256	16.05	0.94	14.36	65.00	0.00	3459	53	37	21	42	1356	2103	18.52	0.95	14.36	0.00	65.00	0.00	1.07	1.07	0.10	1802.79	2103.00	0.86	-1.17	-0.22	empty/empty/	|3|2|16	17.33	0.94	0.01	0.00	0.00
2	1	13	7	empty/empty/	733	GS,	M	876	244	2489	66	47	26	50	1007	1482	18.91	0.95	4.46	38.00	0.00	1707	45	36	22	41	829	878	15.61	0.94	4.46	0.00	38.00	0.00	1.69	1.69	0.76	1211.35	878.00	1.38	1.38	0.46	empty/empty/	|3|2|20	17.34	0.94	0.00	0.00	0.00
2	1	14	7	empty/empty/	734	GS,	M	891	244	1231	68	46	27	49	488	743	22.44	0.96	2.67	18.00	0.00	883	49	36	23	41	409	474	20.70	0.95	2.67	0.00	18.00	0.00	1.57	1.57	0.65	630.28	474.00	1.33	1.33	0.41	empty/empty/	|3|2|20	21.58	0.95	0.00	0.00	0.00
2	1	15	7	empty/empty/	735		P	916	243	4867	61	47	24	51	1937	2930	15.24	0.93	12.85	80.00	0.00	3987	50	33	19	40	1494	2493	20.29	0.95	12.85	0.00	80.00	0.00	1.18	1.18	0.23	2308.71	2493.00	0.93	-1.08	-0.11	empty/empty/	|3|2|20	17.94	0.94	0.01	0.00	0.00
2	1	16	7	empty/empty/	736		P	928	245	5555	57	45	22	51	2187	3368	14.02	0.93	18.54	98.00	0.00	4427	45	33	18	39	1724	2703	13.00	0.92	18.54	0.00	98.00	0.00	1.25	1.25	0.32	2634.02	2703.00	0.97	-1.03	-0.04	empty/empty/	|3|2|24	13.52	0.93	0.01	0.00	0.00
2	1	17	7	empty/empty/	737	SNR1,	M	950	244	7615	58	49	20	51	2557	5058	6.12	0.84	14.22	131.00	0.00	5938	45	30	15	39	1977	3961	17.31	0.94	14.22	0.00	131.00	0.00	1.28	1.28	0.35	3870.15	3961.00	0.98	-1.02	-0.03	empty/empty/	|3|2|24	12.99	0.88	0.02	0.00	0.00
2	1	18	7	empty/empty/	738	SNR2,	M	965	248	5851	60	49	22	50	2154	3697	7.06	0.86	21.52	97.00	0.00	4671	48	42	18	41	1781	2890	3.34	0.70	21.52	0.00	97.00	0.00	1.28	1.28	0.36	2876.87	2890.00	1.00	-1.00	-0.01	empty/empty/	|3|2|24	5.52	0.77	0.03	0.00	0.00
2	1	19	7	bcs1l/1373	739		P	988	245	17338	168	43	21	49	2182	15156	62.24	0.98	14.92	103.00	0.00	13401	130	32	17	40	1779	11622	70.87	0.99	14.92	0.00	103.00	0.00	1.30	1.30	0.38	10932.08	11622.00	0.94	-1.06	-0.09	bcs1l/1373	|3|6|4	66.69	0.98	0.00	0.00	0.00
2	1	20	7	bcs1l/1373	740		P	1006	246	14991	143	44	21	51	2234	12757	49.89	0.98	16.50	105.00	0.00	12848	122	33	18	41	1857	10991	62.47	0.98	16.50	0.00	105.00	0.00	1.16	1.16	0.21	9287.34	10991.00	0.84	-1.18	-0.24	bcs1l/1373	|3|6|4	56.53	0.98	0.00	0.00	0.00
2	1	21	7	bcs1l/1373	741		P	1025	247	18716	155	43	20	51	2397	16319	53.38	0.98	17.06	121.00	0.00	13994	116	33	17	42	2035	11959	52.57	0.98	17.06	0.00	121.00	0.00	1.36	1.36	0.45	11724.25	11959.00	0.98	-1.02	-0.03	bcs1l/1373	|3|6|4	52.97	0.98	0.00	0.00	0.00
2	1	22	7	d11ertd18e/1496/ok	742		P	1043	246	84669	623	41	18	47	2449	82220	221.07	1.00	19.86	136.00	0.00	82947	610	32	15	41	2103	80844	307.63	1.00	19.86	0.00	136.00	0.00	1.02	1.02	0.02	54150.35	80844.00	0.67	-1.49	-0.58	d11ertd18e/1496/ok	|3|6|8	267.87	1.00	0.00	0.00	0.00
2	1	23	7	d11ertd18e/1496/ok	743		P	1063	246	75238	627	44	20	51	2440	72798	225.22	1.00	19.75	120.00	0.00	79410	662	34	17	41	2015	77395	293.43	1.00	19.75	0.00	120.00	0.00	0.94	-1.06	-0.09	48259.84	77395.00	0.62	-1.60	-0.68	d11ertd18e/1496/ok	|3|6|8	261.56	1.00	0.00	0.00	0.00
2	1	24	7	d11ertd18e/1496/ok	744		P	1081	246	73027	541	42	19	48	2502	70525	192.09	0.99	20.91	135.00	0.00	95907	710	31	15	40	2050	93857	375.60	1.00	20.91	0.00	135.00	0.00	0.75	-1.33	-0.41	46832.83	93857.00	0.50	-2.00	-1.00	d11ertd18e/1496/ok	|3|6|8	298.30	1.00	0.00	0.00	0.00
2	1	1	8	cabp4/1534/ok	745		P	655	263	7583	64	42	20	48	2336	5247	17.69	0.94	15.28	118.00	0.00	6230	53	32	16	39	1928	4302	21.26	0.95	15.28	0.00	118.00	0.00	1.22	1.22	0.29	4006.86	4302.00	0.93	-1.07	-0.10	cabp4/1534/ok	|3|6|12	19.56	0.95	0.01	0.00	0.00
2	1	2	8	cabp4/1534/ok	746		P	675	264	5727	70	45	23	50	1904	3823	20.40	0.95	16.11	82.00	0.00	4599	56	34	19	42	1577	3022	23.75	0.96	16.11	0.00	82.00	0.00	1.27	1.27	0.34	2969.56	3022.00	0.98	-1.02	-0.03	cabp4/1534/ok	|3|6|12	22.13	0.95	0.01	0.00	0.00
2	1	3	8	cabp4/1534/ok	747		P	694	264	7564	65	42	20	48	2304	5260	18.01	0.94	19.90	117.00	0.00	6247	53	32	16	40	1927	4320	21.60	0.95	19.90	0.00	117.00	0.00	1.22	1.22	0.28	4016.25	4320.00	0.93	-1.08	-0.11	cabp4/1534/ok	|3|6|12	19.88	0.95	0.01	0.00	0.00
2	1	4	8	empty/empty/	748	GS,	M	706	261	5227	57	43	22	49	2002	3225	15.02	0.93	8.84	92.00	0.00	4228	46	33	18	40	1661	2567	17.63	0.94	8.84	0.00	92.00	0.00	1.26	1.26	0.33	2528.08	2567.00	0.98	-1.02	-0.02	empty/empty/	|3|6|16	16.38	0.94	0.01	0.00	0.00
2	1	5	8	empty/empty/	749	GS,	M	725	264	2294	56	46	26	49	1063	1231	14.99	0.93	5.11	41.00	0.00	1827	45	35	21	40	862	965	15.12	0.93	5.11	0.00	41.00	0.00	1.28	1.28	0.35	1016.28	965.00	1.05	1.05	0.07	empty/empty/	|3|6|16	15.05	0.93	0.00	0.00	0.00
2	1	6	8	empty/empty/	750	GS,	M	744	261	0	0	48	29	51	-123	123	0.00	1.00	0.00	0.00	0.00	0	0	35	23	41	-96	96	0.00	1.00	0.00	0.00	0.00	0.00	1.29	1.29	0.36	115.08	95.75	1.20	1.20	0.27	empty/empty/	|3|6|16	0.00	0.00	0.00	0.00	0.00
2	1	7	8	empty/empty/	751		P	769	261	3220	56	47	26	51	1460	1760	14.06	0.93	10.05	57.00	0.00	3043	53	36	21	42	1208	1835	20.23	0.95	10.05	0.00	57.00	0.00	0.96	-1.04	-0.06	1425.34	1835.00	0.78	-1.29	-0.36	empty/empty/	|3|6|20	17.42	0.94	0.01	0.00	0.00
2	1	8	8	empty/empty/	752		P	784	264	6690	60	44	21	50	2314	4376	15.55	0.94	28.19	111.00	0.00	6095	55	35	18	44	1994	4101	20.14	0.95	28.19	0.00	111.00	0.00	1.07	1.07	0.09	3374.50	4101.00	0.82	-1.22	-0.28	empty/empty/	|3|6|20	17.99	0.94	0.02	0.00	0.00
2	1	9	8	empty/empty/	753	GS,	M	799	267	3090	86	46	26	49	936	2154	31.03	0.97	4.49	36.00	0.00	5349	149	40	24	47	870	4479	81.62	0.99	4.49	0.00	36.00	0.00	0.48	-2.08	-1.06	1725.57	4479.00	0.39	-2.60	-1.38	empty/empty/	|3|6|20	61.74	0.98	0.00	0.00	0.00
2	1	10	8	empty/empty/	754	GS,	M	818	267	929	55	48	28	53	477	452	14.38	0.93	2.82	17.00	0.00	967	57	42	25	47	433	534	18.06	0.94	2.82	0.00	17.00	0.00	0.85	-1.18	-0.24	393.82	534.00	0.74	-1.36	-0.44	empty/empty/	|3|6|24	16.32	0.94	0.00	0.00	0.00
2	1	11	8	empty/empty/	755		P	841	266	9107	58	40	16	46	2492	6615	14.33	0.93	12.69	156.00	0.00	8411	54	32	14	43	2191	6220	18.15	0.94	12.69	0.00	156.00	0.00	1.06	1.06	0.09	4988.98	6220.00	0.80	-1.25	-0.32	empty/empty/	|3|6|24	16.35	0.94	0.01	0.00	0.00
2	1	12	8	empty/empty/	756	GS,	M	858	265	1869	58	46	26	50	841	1028	17.03	0.94	5.16	32.00	0.00	1834	57	40	24	46	774	1060	21.27	0.95	5.16	0.00	32.00	0.00	0.97	-1.03	-0.04	856.95	1060.00	0.81	-1.24	-0.31	empty/empty/	|3|6|24	19.27	0.95	0.00	0.00	0.00
2	1	13	8	sepp1/1422	757		P	877	266	89027	627	39	17	49	2411	86616	229.72	1.00	23.05	142.00	0.00	31344	221	33	15	43	2174	29170	100.29	0.99	23.05	0.00	142.00	0.00	2.97	2.97	1.57	56886.00	29170.00	1.95	1.95	0.96	sepp1/1422	|3|10|4	177.24	0.99	0.00	0.00	0.00
2	1	14	8	sepp1/1422	758		P	896	265	85178	640	42	18	47	2447	82731	230.45	1.00	19.32	133.00	0.00	28838	217	33	16	42	2105	26733	93.43	0.99	19.32	0.00	133.00	0.00	3.09	3.09	1.63	54468.75	26733.00	2.04	2.04	1.03	sepp1/1422	|3|10|4	175.84	0.99	0.00	0.00	0.00
2	1	15	8	sepp1/1422	759		P	915	265	82513	594	40	17	46	2425	80088	217.05	1.00	18.51	139.00	0.00	26931	194	31	15	39	2048	24883	94.86	0.99	18.51	0.00	139.00	0.00	3.22	3.22	1.69	52820.79	24883.00	2.12	2.12	1.09	sepp1/1422	|3|10|4	167.50	0.99	0.00	0.00	0.00
2	1	16	8	d11ertd18e/1498/ok	760		P	932	266	41341	287	40	17	47	2451	38890	98.06	0.99	19.25	144.00	0.00	46412	322	30	14	40	2070	44342	160.67	0.99	19.25	0.00	144.00	0.00	0.88	-1.14	-0.19	26665.35	44342.00	0.60	-1.66	-0.73	d11ertd18e/1498/ok	|3|10|8	133.10	0.99	0.00	0.00	0.00
2	1	17	8	d11ertd18e/1498/ok	761		P	950	264	41331	308	40	18	46	2408	38923	110.38	0.99	22.75	134.00	0.00	47444	354	30	15	38	1993	45451	179.84	0.99	22.75	0.00	134.00	0.00	0.86	-1.17	-0.22	26686.76	45451.00	0.59	-1.70	-0.77	d11ertd18e/1498/ok	|3|10|8	149.21	0.99	0.00	0.00	0.00
2	1	18	8	d11ertd18e/1498/ok	762		P	970	265	43981	321	42	18	50	2490	41491	111.59	0.99	19.22	137.00	0.00	47210	345	31	15	39	2033	45177	179.36	0.99	19.22	0.00	137.00	0.00	0.92	-1.09	-0.12	28349.88	45177.00	0.63	-1.59	-0.67	d11ertd18e/1498/ok	|3|10|8	149.37	0.99	0.00	0.00	0.00
2	1	19	8	slc22a17/1541/ok	763		P	987	265	12699	104	42	20	50	2389	10310	32.90	0.97	22.58	122.00	0.00	11191	92	32	16	40	1962	9229	43.63	0.98	22.58	0.00	122.00	0.00	1.12	1.12	0.16	7592.34	9229.00	0.82	-1.22	-0.28	slc22a17/1541/ok	|3|10|12	38.64	0.97	0.01	0.00	0.00
2	1	20	8	slc22a17/1541/ok	764		P	1007	265	9720	102	44	22	50	2101	7619	34.49	0.97	13.62	95.00	0.00	9415	99	34	18	41	1740	7675	50.12	0.98	13.62	0.00	95.00	0.00	0.99	-1.01	-0.01	5702.68	7675.00	0.74	-1.35	-0.43	slc22a17/1541/ok	|3|10|12	43.02	0.98	0.00	0.00	0.00
2	1	21	8	slc22a17/1541/ok	765		P	1026	265	12377	105	43	20	50	2387	9990	32.94	0.97	17.79	118.00	0.00	11096	94	32	17	40	1961	9135	44.11	0.98	17.79	0.00	118.00	0.00	1.09	1.09	0.13	7369.17	9135.00	0.81	-1.24	-0.31	slc22a17/1541/ok	|3|10|12	38.93	0.97	0.01	0.00	0.00
2	1	22	8	empty/empty/	766	GS,	M	1040	261	631	57	50	29	54	322	309	14.49	0.93	6.46	11.00	0.00	563	51	38	24	43	263	300	19.19	0.95	6.46	0.00	11.00	0.00	1.03	1.03	0.04	274.79	300.00	0.92	-1.09	-0.13	empty/empty/	|3|10|16	17.00	0.94	0.00	0.00	0.00
2	1	23	8	empty/empty/	767	GS,	M	1064	262	2485	69	48	27	53	979	1506	20.92	0.95	7.44	36.00	0.00	2289	64	37	22	44	810	1479	29.76	0.97	7.44	0.00	36.00	0.00	1.02	1.02	0.03	1229.90	1479.00	0.83	-1.20	-0.27	empty/empty/	|3|10|16	25.72	0.96	0.00	0.00	0.00
2	1	24	8	empty/empty/	768	GS,	M	1082	267	1002	59	48	28	52	479	523	16.34	0.94	3.01	17.00	0.00	807	47	36	23	42	390	417	19.56	0.95	3.01	0.00	17.00	0.00	1.25	1.25	0.33	452.11	417.00	1.08	1.08	0.12	empty/empty/	|3|10|16	18.02	0.94	0.00	0.00	0.00
2	1	1	9	empty/empty/	769		P	654	281	4519	56	47	24	51	1960	2559	12.93	0.92	18.53	81.00	0.00	3624	45	34	19	40	1521	2103	13.71	0.93	18.53	0.00	81.00	0.00	1.22	1.22	0.28	2031.11	2103.00	0.97	-1.04	-0.05	empty/empty/	|3|10|20	13.32	0.92	0.01	0.00	0.00
2	1	2	9	empty/empty/	770	GS,	M	671	285	2649	62	49	27	54	1167	1482	16.42	0.94	5.45	43.00	0.00	3443	80	36	22	42	936	2507	41.33	0.98	5.45	0.00	43.00	0.00	0.59	-1.69	-0.76	1211.35	2507.00	0.48	-2.07	-1.05	empty/empty/	|3|10|20	31.45	0.95	0.00	0.00	0.00
2	1	3	9	empty/empty/	771	GS,	M	694	279	2635	98	47	27	52	733	1902	38.00	0.97	5.74	27.00	0.00	4204	156	36	22	41	601	3603	103.78	0.99	5.74	0.00	27.00	0.00	0.53	-1.89	-0.92	1533.92	3603.00	0.43	-2.35	-1.23	empty/empty/	|3|10|20	78.15	0.98	0.00	0.00	0.00
2	1	4	9	empty/empty/	772		P	711	279	8057	56	42	18	47	2518	5539	13.13	0.92	18.08	143.00	0.00	6657	47	30	14	38	2031	4626	17.34	0.94	18.08	0.00	143.00	0.00	1.20	1.20	0.26	4217.54	4626.00	0.91	-1.10	-0.13	empty/empty/	|3|10|24	15.38	0.93	0.01	0.00	0.00
2	1	5	9	empty/empty/	773	GS,	M	725	282	769	59	45	27	49	350	419	18.39	0.95	8.00	13.00	0.00	632	49	36	23	41	295	337	21.27	0.95	8.00	0.00	13.00	0.00	1.24	1.24	0.31	366.55	337.00	1.09	1.09	0.12	empty/empty/	|3|10|24	19.88	0.95	0.00	0.00	0.00
2	1	6	9	empty/empty/	774	GS,	M	749	285	1438	65	46	27	49	590	848	21.39	0.95	4.43	22.00	0.00	1104	50	40	24	45	534	570	17.47	0.94	4.43	0.00	22.00	0.00	1.49	1.49	0.57	714.26	570.00	1.25	1.25	0.33	empty/empty/	|3|10|24	19.53	0.95	0.00	0.00	0.00
2	1	7	9	dnaja1/1446	775		P	766	283	48794	378	41	19	46	2416	46378	137.97	0.99	18.71	129.00	0.00	41870	325	37	18	47	2268	39602	142.27	0.99	18.71	0.00	129.00	0.00	1.17	1.17	0.23	31499.86	39602.00	0.80	-1.26	-0.33	dnaja1/1446	|3|14|4	140.14	0.99	0.00	0.00	0.00
2	1	8	9	dnaja1/1446	776		P	785	283	61186	464	41	18	47	2401	58785	168.67	0.99	16.26	132.00	0.00	49261	373	38	18	48	2337	46924	155.25	0.99	16.26	0.00	132.00	0.00	1.25	1.25	0.33	39420.89	46924.00	0.84	-1.19	-0.25	dnaja1/1446	|3|14|4	162.10	0.99	0.00	0.00	0.00
2	1	9	9	dnaja1/1446	777		P	804	283	53198	375	40	17	46	2401	50797	129.77	0.99	22.05	142.00	0.00	49056	345	37	17	48	2349	46707	141.13	0.99	22.05	0.00	142.00	0.00	1.09	1.09	0.12	34332.79	46707.00	0.74	-1.36	-0.44	dnaja1/1446	|3|14|4	135.57	0.99	0.00	0.00	0.00
2	1	10	9	abcg2/1501/ok	778		P	822	283	15644	103	41	17	48	2530	13114	29.09	0.97	23.83	152.00	0.00	19547	129	35	15	46	2313	17234	47.49	0.98	23.83	0.00	152.00	0.00	0.76	-1.31	-0.39	9533.08	17234.00	0.55	-1.81	-0.85	abcg2/1501/ok	|3|14|8	39.38	0.97	0.01	0.00	0.00
2	1	11	9	abcg2/1501/ok	779		P	840	283	15453	95	38	15	48	2440	13013	27.38	0.96	12.79	163.00	0.00	18348	113	35	14	46	2324	16024	39.10	0.97	12.79	0.00	163.00	0.00	0.81	-1.23	-0.30	9463.60	16024.00	0.59	-1.69	-0.76	abcg2/1501/ok	|3|14|8	33.75	0.97	0.00	0.00	0.00
2	1	12	9	abcg2/1501/ok	780		P	859	283	14539	116	40	19	49	2321	12218	39.60	0.97	19.47	125.00	0.00	17413	139	37	18	47	2244	15169	56.96	0.98	19.47	0.00	125.00	0.00	0.81	-1.24	-0.31	8915.61	15169.00	0.59	-1.70	-0.77	abcg2/1501/ok	|3|14|8	49.05	0.98	0.00	0.00	0.00
2	1	13	9	empty/empty/	781	GS,	M	874	284	1936	54	47	27	52	963	973	13.36	0.93	4.13	36.00	0.00	1991	55	42	25	48	892	1099	19.05	0.95	4.13	0.00	36.00	0.00	0.89	-1.13	-0.18	813.51	1099.00	0.74	-1.35	-0.43	empty/empty/	|3|14|12	16.45	0.94	0.00	0.00	0.00
2	1	14	9	empty/empty/	782	GS,	M	892	281	642	58	48	29	53	314	328	16.02	0.94	5.88	11.00	0.00	605	55	41	26	47	281	324	20.25	0.95	5.88	0.00	11.00	0.00	1.01	1.01	0.02	290.75	324.00	0.90	-1.11	-0.16	empty/empty/	|3|14|12	18.26	0.94	0.00	0.00	0.00
2	1	15	9	empty/empty/	783	GS,	M	911	280	0	0	49	29	50	-31	31	0.00	1.00	0.00	0.00	0.00	0	0	43	24	41	-24	24	0.00	1.00	0.00	0.00	0.00	0.00	1.28	1.28	0.36	30.91	24.00	1.29	1.29	0.37	empty/empty/	|3|14|12	0.00	0.00	0.00	0.00	0.00
2	1	16	9	empty/empty/	784		P	930	282	6122	58	45	22	51	2304	3818	13.86	0.93	22.71	106.00	0.00	4803	45	32	17	39	1789	3014	17.70	0.94	22.71	0.00	106.00	0.00	1.27	1.27	0.34	2965.88	3014.00	0.98	-1.02	-0.02	empty/empty/	|3|14|16	15.89	0.94	0.02	0.00	0.00
2	1	17	9	empty/empty/	785	GS,	M	947	285	1205	63	49	28	52	530	675	13.73	0.93	3.36	19.00	0.00	909	48	42	23	41	432	477	4.60	0.78	3.36	0.00	19.00	0.00	1.42	1.42	0.50	575.56	477.00	1.21	1.21	0.27	empty/empty/	|3|14|16	10.24	0.84	0.00	0.00	0.00
2	1	18	9	empty/empty/	786	GS,	M	968	284	1307	62	48	28	52	585	722	17.92	0.94	4.13	21.00	0.00	1044	50	36	23	42	475	569	21.48	0.95	4.13	0.00	21.00	0.00	1.27	1.27	0.34	613.41	569.00	1.08	1.08	0.11	empty/empty/	|3|14|16	19.78	0.95	0.00	0.00	0.00
2	1	19	9	empty/empty/	787	GS,	M	984	279	1299	56	49	28	53	651	648	14.44	0.93	2.17	23.00	0.00	1119	49	37	23	42	524	595	19.69	0.95	2.17	0.00	23.00	0.00	1.09	1.09	0.12	553.75	595.00	0.93	-1.07	-0.10	empty/empty/	|3|14|20	17.27	0.94	0.00	0.00	0.00
2	1	20	9	empty/empty/	788	GS,	M	1005	283	1381	63	48	28	52	609	772	18.48	0.95	4.43	22.00	0.00	1065	48	36	23	42	500	565	19.46	0.95	4.43	0.00	22.00	0.00	1.37	1.37	0.45	653.54	565.00	1.16	1.16	0.21	empty/empty/	|3|14|20	18.98	0.95	0.00	0.00	0.00
2	1	21	9	empty/empty/	789	GS,	M	1021	282	2667	62	47	26	53	1136	1531	17.84	0.94	4.48	43.00	0.00	2083	48	37	22	43	946	1137	18.20	0.95	4.48	0.00	43.00	0.00	1.35	1.35	0.43	1249.21	1137.00	1.10	1.10	0.14	empty/empty/	|3|14|20	18.02	0.94	0.00	0.00	0.00
2	1	22	9	empty/empty/	790	GS,	M	1040	281	835	60	50	29	54	406	429	15.73	0.94	2.27	14.00	0.00	685	49	38	24	43	329	356	18.70	0.95	2.27	0.00	14.00	0.00	1.21	1.21	0.27	374.83	356.00	1.05	1.05	0.07	empty/empty/	|3|14|24	17.28	0.94	0.00	0.00	0.00
2	1	23	9	empty/empty/	791	GS,	M	1061	279	3615	66	47	26	53	1416	2199	18.61	0.95	6.83	55.00	0.00	3298	60	36	21	43	1167	2131	25.26	0.96	6.83	0.00	55.00	0.00	1.03	1.03	0.05	1759.66	2131.00	0.83	-1.21	-0.28	empty/empty/	|3|14|24	22.19	0.95	0.00	0.00	0.00
2	1	24	9	empty/empty/	792	GS,	M	1080	284	0	0	49	29	54	-177	177	0.00	1.00	0.00	0.00	0.00	0	0	37	24	42	-127	127	0.00	1.00	0.00	0.00	0.00	0.00	1.40	1.40	0.49	162.42	126.53	1.28	1.28	0.36	empty/empty/	|3|14|24	0.00	0.00	0.00	0.00	0.00
2	1	1	10	mllas	793		P	657	301	7453	75	42	21	49	2092	5361	23.37	0.96	16.74	99.00	0.00	6271	63	32	18	40	1745	4526	29.09	0.97	16.74	0.00	99.00	0.00	1.18	1.18	0.24	4089.18	4526.00	0.90	-1.11	-0.15	mllas	|4|2|4	26.39	0.96	0.01	0.00	0.00
2	1	2	10	mllas	794	GS,	M	674	298	3680	58	44	24	48	1511	2169	16.66	0.94	4.63	63.00	0.00	4148	66	35	20	42	1290	2858	31.19	0.97	4.63	0.00	63.00	0.00	0.76	-1.32	-0.40	1736.94	2858.00	0.61	-1.65	-0.72	mllas	|4|2|4	25.00	0.95	0.00	0.00	0.00
2	1	3	10	mllas	795	GS,	M	689	301	3748	64	43	24	49	1405	2343	20.19	0.95	6.54	59.00	0.00	3087	52	36	21	42	1232	1855	21.70	0.95	6.54	0.00	59.00	0.00	1.26	1.26	0.34	1868.51	1855.00	1.01	1.01	0.01	mllas	|4|2|4	20.96	0.95	0.00	0.00	0.00
2	1	4	10	kanr	796	SNR1,	M	710	303	9517	59	40	15	43	2460	7057	14.24	0.93	13.61	160.00	0.00	7825	49	29	13	38	2041	5784	18.05	0.94	13.61	0.00	160.00	0.00	1.22	1.22	0.29	5303.85	5784.00	0.92	-1.09	-0.13	kanr	|4|2|8	16.26	0.94	0.01	0.00	0.00
2	1	5	10	kanr	797	GS,	M	729	301	3908	71	47	26	51	1415	2493	21.16	0.95	9.84	55.00	0.00	3191	58	36	21	42	1150	2041	24.74	0.96	9.84	0.00	55.00	0.00	1.22	1.22	0.29	1981.51	2041.00	0.97	-1.03	-0.04	kanr	|4|2|8	23.02	0.96	0.00	0.00	0.00
2	1	6	10	kanr	798		P	748	304	7744	64	42	19	48	2331	5413	17.51	0.94	19.30	121.00	0.00	7804	64	38	19	48	2241	5563	21.50	0.95	19.30	0.00	121.00	0.00	0.97	-1.03	-0.04	4126.70	5563.00	0.74	-1.35	-0.43	kanr	|4|2|8	19.61	0.95	0.01	0.00	0.00
2	1	7	10	15b	799		P	764	300	7413	60	41	19	48	2348	5065	16.07	0.94	21.30	123.00	0.00	6926	56	38	18	47	2242	4684	17.85	0.94	21.30	0.00	123.00	0.00	1.08	1.08	0.11	3875.22	4684.00	0.83	-1.21	-0.27	15b	|4|2|12	16.98	0.94	0.01	0.00	0.00
2	1	8	10	15b	800	GS,	M	781	298	3127	57	46	25	49	1370	1757	14.86	0.93	9.81	55.00	0.00	3133	57	42	24	49	1321	1812	17.27	0.94	9.81	0.00	55.00	0.00	0.97	-1.03	-0.04	1423.04	1812.00	0.79	-1.27	-0.35	15b	|4|2|12	16.11	0.94	0.01	0.00	0.00
2	1	9	10	15b	801	GS,	M	805	304	2906	59	46	26	50	1250	1656	16.39	0.94	6.77	49.00	0.00	3830	78	46	26	53	1274	2556	27.75	0.96	6.77	0.00	49.00	0.00	0.65	-1.54	-0.63	1345.51	2556.00	0.53	-1.90	-0.93	15b	|4|2|12	22.79	0.95	0.00	0.00	0.00
2	1	10	10	cytp450	802	SNR2,	M	820	304	7079	66	43	21	50	2243	4836	18.39	0.95	16.94	107.00	0.00	8357	78	44	21	52	2295	6062	24.32	0.96	16.94	0.00	107.00	0.00	0.80	-1.25	-0.33	3709.23	6062.00	0.61	-1.63	-0.71	cytp450	|4|2|16	21.56	0.95	0.01	0.00	0.00
2	1	11	10	cytp450	803	SNR2,	M	840	304	6010	75	44	23	50	1843	4167	23.80	0.96	14.56	80.00	0.00	6497	81	45	24	53	1900	4597	27.51	0.96	14.56	0.00	80.00	0.00	0.91	-1.10	-0.14	3221.80	4597.00	0.70	-1.43	-0.51	cytp450	|4|2|16	25.72	0.96	0.01	0.00	0.00
2	1	12	10	cytp450	804	GS,	M	858	301	3812	76	48	26	52	1302	2510	23.26	0.96	8.07	50.00	0.00	3968	79	44	25	50	1235	2733	28.19	0.96	8.07	0.00	50.00	0.00	0.92	-1.09	-0.12	1994.29	2733.00	0.73	-1.37	-0.45	cytp450	|4|2|16	25.85	0.96	0.00	0.00	0.00
2	1	13	10	cytp450 1:2	805		P	876	301	6732	63	43	21	50	2226	4506	17.69	0.94	18.22	107.00	0.00	6464	60	39	20	48	2110	4354	19.83	0.95	18.22	0.00	107.00	0.00	1.03	1.03	0.05	3469.28	4354.00	0.80	-1.26	-0.33	cytp450 1:2	|4|2|20	18.79	0.95	0.01	0.00	0.00
2	1	14	10	cytp450 1:2	806	GS,	M	894	303	4310	68	45	24	50	1541	2769	20.65	0.95	9.65	63.00	0.00	3902	62	42	23	49	1475	2427	21.54	0.95	9.65	0.00	63.00	0.00	1.14	1.14	0.19	2188.49	2427.00	0.90	-1.11	-0.15	cytp450 1:2	|4|2|20	21.10	0.95	0.00	0.00	0.00
2	1	15	10	cytp450 1:2	807	GS,	M	913	302	5554	77	47	24	50	1762	3792	22.99	0.96	7.33	72.00	0.00	6885	96	39	22	45	1558	5327	39.83	0.97	7.33	0.00	72.00	0.00	0.71	-1.40	-0.49	2946.77	5327.00	0.55	-1.81	-0.85	cytp450 1:2	|4|2|20	32.52	0.96	0.00	0.00	0.00
2	1	16	10	cytp450 1:4	808	GS,	M	933	303	1331	63	47	28	52	583	748	19.17	0.95	3.72	21.00	0.00	1055	50	37	23	43	487	568	20.55	0.95	3.72	0.00	21.00	0.00	1.32	1.32	0.40	634.30	568.00	1.12	1.12	0.16	cytp450 1:4	|4|2|24	19.87	0.95	0.00	0.00	0.00
2	1	17	10	cytp450 1:4	809		P	950	300	8109	56	40	17	45	2456	5653	14.13	0.93	24.93	144.00	0.00	6550	45	32	15	41	2107	4443	11.56	0.91	24.93	0.00	144.00	0.00	1.27	1.27	0.35	4299.63	4443.00	0.97	-1.03	-0.05	cytp450 1:4	|4|2|24	12.91	0.92	0.02	0.00	0.00
2	1	18	10	cytp450 1:4	810	GS,	M	970	301	593	54	49	29	52	315	278	13.31	0.92	5.88	11.00	0.00	538	49	38	24	43	263	275	19.48	0.95	5.88	0.00	11.00	0.00	1.01	1.01	0.02	248.63	275.00	0.90	-1.11	-0.15	cytp450 1:4	|4|2|24	16.69	0.94	0.00	0.00	0.00
2	1	19	10	2xssc	811		P	987	298	3211	62	47	26	51	1344	1867	17.14	0.94	11.68	52.00	0.00	2565	49	36	21	42	1107	1458	19.84	0.95	11.68	0.00	52.00	0.00	1.28	1.28	0.36	1507.20	1458.00	1.03	1.03	0.05	2xssc	|4|6|4	18.54	0.95	0.01	0.00	0.00
2	1	20	10	2xssc	812	GS,	M	1009	302	2982	58	48	26	52	1344	1638	14.75	0.93	5.82	51.00	0.00	2514	49	37	22	43	1099	1415	17.75	0.94	5.82	0.00	51.00	0.00	1.16	1.16	0.21	1331.67	1415.00	0.94	-1.06	-0.09	2xssc	|4|6|4	16.32	0.94	0.00	0.00	0.00
2	1	21	10	2xssc	813	GS,	M	1021	300	2800	60	48	26	53	1240	1560	15.99	0.94	4.65	47.00	0.00	2279	48	38	22	43	1037	1242	15.17	0.93	4.65	0.00	47.00	0.00	1.26	1.26	0.33	1271.59	1242.00	1.02	1.02	0.03	2xssc	|4|6|4	15.58	0.94	0.00	0.00	0.00
2	1	22	10	8h	814	GS,	M	1045	301	1553	58	49	28	52	756	797	13.24	0.92	4.82	27.00	0.00	1325	49	40	24	43	636	689	11.14	0.91	4.82	0.00	27.00	0.00	1.16	1.16	0.21	673.54	689.00	0.98	-1.02	-0.03	8h	|4|6|8	12.23	0.92	0.00	0.00	0.00
2	1	23	10	8h	815	GS,	M	1058	302	2777	71	47	26	52	1033	1744	22.27	0.96	6.27	39.00	0.00	2774	71	36	22	42	855	1919	36.12	0.97	6.27	0.00	39.00	0.00	0.91	-1.10	-0.14	1413.07	1919.00	0.74	-1.36	-0.44	8h	|4|6|8	30.00	0.96	0.00	0.00	0.00
2	1	24	10	8h	816		P	1077	301	4587	57	45	23	52	1880	2707	15.17	0.93	11.74	80.00	0.00	4367	55	34	19	40	1527	2840	23.06	0.96	11.74	0.00	80.00	0.00	0.95	-1.05	-0.07	2142.09	2840.00	0.75	-1.33	-0.41	8h	|4|6|8	19.52	0.94	0.01	0.00	0.00
2	1	1	11	egfp	817		P	655	318	7549	58	42	19	49	2457	5092	14.80	0.93	23.35	130.00	0.00	6208	48	31	16	40	2021	4187	17.58	0.94	23.35	0.00	130.00	0.00	1.22	1.22	0.28	3894.77	4187.00	0.93	-1.08	-0.10	egfp	|4|6|12	16.25	0.94	0.02	0.00	0.00
2	1	2	11	egfp	818		P	670	318	7598	59	43	19	50	2463	5135	14.64	0.93	11.09	129.00	0.00	6211	48	32	16	41	2034	4177	16.16	0.94	11.09	0.00	129.00	0.00	1.23	1.23	0.30	3925.88	4177.00	0.94	-1.06	-0.09	egfp	|4|6|12	15.42	0.93	0.01	0.00	0.00
2	1	3	11	egfp	819	GS,	M	688	319	2006	67	47	27	50	803	1203	20.73	0.95	5.51	30.00	0.00	1650	55	37	23	43	681	969	23.82	0.96	5.51	0.00	30.00	0.00	1.24	1.24	0.31	994.39	969.00	1.03	1.03	0.04	egfp	|4|6|12	22.33	0.95	0.00	0.00	0.00
2	1	4	11	fad6	820	SNR1,	M	707	318	9270	61	37	16	44	2373	6897	16.70	0.94	19.54	153.00	0.00	7164	47	29	13	39	2051	5113	17.17	0.94	19.54	0.00	153.00	0.00	1.35	1.35	0.43	5189.99	5113.00	1.02	1.02	0.02	fad6	|4|6|16	16.93	0.94	0.01	0.00	0.00
2	1	5	11	fad6	821		P	731	319	6588	59	43	21	49	2281	4307	15.96	0.94	29.35	111.00	0.00	6165	56	33	17	41	1911	4254	22.28	0.96	29.35	0.00	111.00	0.00	1.01	1.01	0.02	3324.13	4254.00	0.78	-1.28	-0.36	fad6	|4|6|16	19.38	0.95	0.02	0.00	0.00
2	1	6	11	fad6	822	GS,	M	744	318	5183	60	43	22	47	1896	3287	17.39	0.94	7.69	86.00	0.00	4942	57	39	21	48	1820	3122	19.69	0.95	7.69	0.00	86.00	0.00	1.05	1.05	0.07	2574.04	3122.00	0.82	-1.21	-0.28	fad6	|4|6|16	18.58	0.95	0.00	0.00	0.00
2	1	7	11	fad6 1:2	823	GS,	M	767	322	1832	63	46	26	50	761	1071	19.31	0.95	5.43	29.00	0.00	1886	65	51	29	55	832	1054	11.96	0.92	5.43	0.00	29.00	0.00	1.02	1.02	0.02	890.83	1054.00	0.85	-1.18	-0.24	fad6 1:2	|4|6|20	16.06	0.93	0.00	0.00	0.00
2	1	8	11	fad6 1:2	824	SNR2,	M	783	320	7348	58	41	18	47	2343	5005	15.37	0.93	15.69	127.00	0.00	9175	72	45	20	58	2593	6582	19.59	0.95	15.69	0.00	127.00	0.00	0.76	-1.32	-0.40	3831.77	6582.00	0.58	-1.72	-0.78	fad6 1:2	|4|6|20	17.61	0.94	0.01	0.00	0.00
2	1	9	11	fad6 1:2	825	SNR2,	M	803	319	9225	60	39	16	44	2433	6792	14.48	0.93	12.89	155.00	0.00	10749	69	47	18	59	2765	7984	11.14	0.91	12.89	0.00	155.00	0.00	0.85	-1.18	-0.23	5115.20	7984.00	0.64	-1.56	-0.64	fad6 1:2	|4|6|20	12.92	0.92	0.01	0.00	0.00
2	1	10	11	fad6 1:4	826	GS,	M	822	316	2828	64	46	26	50	1139	1689	19.10	0.95	7.82	44.00	0.00	3099	70	54	30	62	1321	1778	17.92	0.94	7.82	0.00	44.00	0.00	0.95	-1.05	-0.07	1370.87	1778.00	0.77	-1.30	-0.38	fad6 1:4	|4|6|24	18.52	0.95	0.00	0.00	0.00
2	1	11	11	fad6 1:4	827	GS,	M	839	318	1249	59	46	27	50	568	681	17.52	0.94	3.72	21.00	0.00	1536	73	54	32	62	663	873	20.95	0.95	3.72	0.00	21.00	0.00	0.78	-1.28	-0.36	580.40	873.00	0.66	-1.50	-0.59	fad6 1:4	|4|6|24	19.31	0.95	0.00	0.00	0.00
2	1	12	11	fad6 1:4	828	GS,	M	857	321	1771	55	46	26	50	841	930	15.47	0.94	5.89	32.00	0.00	2381	74	52	30	61	951	1430	22.78	0.96	5.89	0.00	32.00	0.00	0.65	-1.54	-0.62	779.45	1430.00	0.55	-1.83	-0.88	fad6 1:4	|4|6|24	19.47	0.94	0.00	0.00	0.00
2	1	13	11	cat	829		P	877	321	30255	236	40	18	46	2331	27924	89.08	0.99	13.44	128.00	0.00	28812	225	39	19	49	2371	26441	88.96	0.99	13.44	0.00	128.00	0.00	1.06	1.06	0.08	19490.52	26441.00	0.74	-1.36	-0.44	cat	|4|10|4	89.02	0.99	0.00	0.00	0.00
2	1	14	11	cat	830		P	895	321	31218	312	44	21	50	2149	29069	106.85	0.99	13.46	100.00	0.00	23389	234	47	21	50	2137	21252	39.42	0.97	13.46	0.00	100.00	0.00	1.37	1.37	0.45	20245.92	21252.00	0.95	-1.05	-0.07	cat	|4|10|4	80.53	0.98	0.00	0.00	0.00
2	1	15	11	cat	831		P	913	320	34440	239	40	17	49	2471	31969	81.35	0.99	21.72	144.00	0.00	24420	170	37	16	46	2344	22076	62.07	0.98	21.72	0.00	144.00	0.00	1.45	1.45	0.53	22152.13	22076.00	1.00	1.00	0.00	cat	|4|10|4	72.36	0.99	0.00	0.00	0.00
2	1	16	11	cat 1:2	832		P	933	321	17547	151	42	20	48	2314	15233	52.41	0.98	17.88	116.00	0.00	10921	94	33	17	42	1979	8942	43.05	0.98	17.88	0.00	116.00	0.00	1.70	1.70	0.77	10984.63	8942.00	1.23	1.23	0.30	cat 1:2	|4|10|8	47.96	0.98	0.00	0.00	0.00
2	1	17	11	cat 1:2	833		P	951	321	16933	142	41	19	47	2296	14637	49.54	0.98	16.96	119.00	0.00	9857	83	34	17	42	2032	7825	35.55	0.97	16.96	0.00	119.00	0.00	1.87	1.87	0.90	10577.53	7825.00	1.35	1.35	0.43	cat 1:2	|4|10|8	43.12	0.98	0.00	0.00	0.00
2	1	18	11	cat 1:2	834		P	969	321	18073	151	42	19	47	2328	15745	51.16	0.98	18.91	120.00	0.00	10726	89	33	17	42	2018	8708	39.85	0.97	18.91	0.00	120.00	0.00	1.81	1.81	0.85	11333.67	8708.00	1.30	1.30	0.38	cat 1:2	|4|10|8	45.85	0.98	0.00	0.00	0.00
2	1	19	11	cat 1:4	835		P	987	321	12196	117	43	21	48	2202	9994	39.95	0.97	16.81	104.00	0.00	8222	79	35	18	43	1907	6315	33.18	0.97	16.81	0.00	104.00	0.00	1.58	1.58	0.66	7371.96	6315.00	1.17	1.17	0.22	cat 1:4	|4|10|12	36.72	0.97	0.00	0.00	0.00
2	1	20	11	cat 1:4	836		P	1005	321	14793	91	38	15	45	2434	12359	25.68	0.96	16.71	163.00	0.00	11009	68	29	13	40	2083	8926	26.05	0.96	16.71	0.00	163.00	0.00	1.38	1.38	0.47	9012.94	8926.00	1.01	1.01	0.01	cat 1:4	|4|10|12	25.87	0.96	0.01	0.00	0.00
2	1	21	11	cat 1:4	837		P	1024	321	13146	97	41	18	47	2439	10707	28.95	0.97	21.55	136.00	0.00	9177	67	31	15	41	2074	7103	27.73	0.96	21.55	0.00	136.00	0.00	1.51	1.51	0.59	7868.69	7103.00	1.11	1.11	0.15	cat 1:4	|4|10|12	28.35	0.96	0.01	0.00	0.00
2	1	22	11	firluc	838		P	1044	320	21676	163	42	19	50	2475	19201	52.89	0.98	16.91	133.00	0.00	14815	111	32	16	41	2067	12748	49.96	0.98	16.91	0.00	133.00	0.00	1.51	1.51	0.59	13674.67	12748.00	1.07	1.07	0.10	firluc	|4|10|16	51.45	0.98	0.00	0.00	0.00
2	1	23	11	firluc	839		P	1063	321	18818	153	41	19	48	2358	16460	53.23	0.98	21.24	123.00	0.00	13824	112	31	16	40	1972	11852	55.69	0.98	21.24	0.00	123.00	0.00	1.39	1.39	0.47	11820.08	11852.00	1.00	-1.00	-0.00	firluc	|4|10|16	54.47	0.98	0.00	0.00	0.00
2	1	24	11	firluc	840		P	1081	321	20579	158	42	19	50	2453	18126	53.22	0.98	21.18	130.00	0.00	15390	118	32	16	42	2076	13314	54.57	0.98	21.18	0.00	130.00	0.00	1.36	1.36	0.45	12949.14	13314.00	0.97	-1.03	-0.04	firluc	|4|10|16	53.90	0.98	0.00	0.00	0.00
2	1	1	12	firluc 1:2	841		P	654	338	18616	155	40	19	48	2301	16315	57.60	0.98	17.45	120.00	0.00	13559	113	32	16	39	1941	11618	56.18	0.98	17.45	0.00	120.00	0.00	1.40	1.40	0.49	11721.53	11618.00	1.01	1.01	0.01	firluc 1:2	|4|10|20	56.89	0.98	0.00	0.00	0.00
2	1	2	12	firluc 1:2	842		P	674	338	20980	173	42	19	46	2334	18646	58.78	0.98	15.74	121.00	0.00	13182	109	33	17	41	2003	11179	51.49	0.98	15.74	0.00	121.00	0.00	1.67	1.67	0.74	13300.38	11179.00	1.19	1.19	0.25	firluc 1:2	|4|10|20	55.25	0.98	0.00	0.00	0.00
2	1	3	12	firluc 1:2	843		P	692	338	19792	175	45	21	51	2393	17399	58.56	0.98	15.10	113.00	0.00	13240	117	33	17	41	1950	11290	57.10	0.98	15.10	0.00	113.00	0.00	1.54	1.54	0.62	12457.16	11290.00	1.10	1.10	0.14	firluc 1:2	|4|10|20	57.83	0.98	0.00	0.00	0.00
2	1	4	12	firluc 1:4	844		P	710	339	15537	155	44	21	46	2149	13388	54.76	0.98	15.23	100.00	0.00	10241	102	34	18	42	1825	8416	50.03	0.98	15.23	0.00	100.00	0.00	1.59	1.59	0.67	9721.45	8416.00	1.16	1.16	0.21	firluc 1:4	|4|10|24	52.45	0.98	0.00	0.00	0.00
2	1	5	12	firluc 1:4	845		P	730	339	13648	115	42	19	47	2319	11329	36.62	0.97	18.19	119.00	0.00	12228	103	35	18	44	2100	10128	43.59	0.98	18.19	0.00	119.00	0.00	1.12	1.12	0.16	8300.55	10128.00	0.82	-1.22	-0.29	firluc 1:4	|4|10|24	40.26	0.97	0.00	0.00	0.00
2	1	6	12	firluc 1:4	846		P	748	338	19965	202	43	21	49	2113	17852	77.66	0.99	14.69	99.00	0.00	25185	254	42	21	49	2102	23083	110.55	0.99	14.69	0.00	99.00	0.00	0.77	-1.29	-0.37	12763.84	23083.00	0.55	-1.81	-0.85	firluc 1:4	|4|10|24	95.53	0.99	0.00	0.00	0.00
2	1	7	12	6i	847	SNR2,	M	766	340	9119	94	45	22	51	2160	6959	30.21	0.97	20.65	97.00	0.00	8808	91	49	24	60	2364	6444	26.91	0.96	20.65	0.00	97.00	0.00	1.08	1.08	0.11	5234.13	6444.00	0.81	-1.23	-0.30	6i	|4|14|4	28.61	0.96	0.01	0.00	0.00
2	1	8	12	6i	848	SNR2,	M	785	339	10134	107	43	22	49	2050	8084	37.69	0.97	12.97	95.00	0.00	9064	95	128	23	55	2222	6842	0.86	-0.16	12.97	0.00	95.00	0.00	1.18	1.18	0.24	6031.48	6842.00	0.88	-1.13	-0.18	6i	|4|14|4	26.66	0.18	0.00	0.00	0.00
2	1	9	12	6i	849	GS,	M	801	339	7379	127	46	25	48	1435	5944	48.47	0.98	9.68	58.00	0.00	6027	104	46	25	52	1466	4561	38.63	0.97	9.68	0.00	58.00	0.00	1.30	1.30	0.38	4508.77	4561.00	0.99	-1.01	-0.02	6i	|4|14|4	43.82	0.98	0.00	0.00	0.00
2	1	10	12	6i 1:2	850	GS,	M	822	339	5458	94	46	25	50	1442	4016	32.17	0.97	9.98	58.00	0.00	4789	83	43	25	51	1422	3367	32.08	0.97	9.98	0.00	58.00	0.00	1.19	1.19	0.25	3111.22	3367.00	0.92	-1.08	-0.11	6i 1:2	|4|14|8	32.12	0.97	0.00	0.00	0.00
2	1	11	12	6i 1:2	851	GS,	M	840	336	4352	124	46	26	50	922	3430	49.86	0.98	5.84	35.00	0.00	3413	98	47	27	54	955	2458	38.98	0.97	5.84	0.00	35.00	0.00	1.40	1.40	0.48	2679.88	2458.00	1.09	1.09	0.12	6i 1:2	|4|14|8	44.75	0.98	0.00	0.00	0.00
2	1	12	12	6i 1:2	852	SNR2,	M	858	338	7707	94	43	22	47	1831	5876	33.76	0.97	14.76	82.00	0.00	7030	86	47	25	57	2030	5000	26.94	0.96	14.76	0.00	82.00	0.00	1.18	1.18	0.23	4459.95	5000.00	0.89	-1.12	-0.16	6i 1:2	|4|14|8	30.54	0.97	0.00	0.00	0.00
2	1	13	12	6i 1:4	853	SNR2,	M	875	339	6773	66	43	21	48	2176	4597	18.41	0.95	21.30	103.00	0.00	7226	70	49	24	59	2463	4763	17.87	0.94	21.30	0.00	103.00	0.00	0.97	-1.04	-0.05	3535.54	4763.00	0.74	-1.35	-0.43	6i 1:4	|4|14|12	18.14	0.94	0.01	0.00	0.00
2	1	14	12	6i 1:4	854	GS,	M	891	340	1671	80	49	28	52	591	1080	26.37	0.96	3.51	21.00	0.00	1361	65	49	29	54	603	758	17.25	0.94	3.51	0.00	21.00	0.00	1.42	1.42	0.51	897.91	758.00	1.18	1.18	0.24	6i 1:4	|4|14|12	22.28	0.95	0.00	0.00	0.00
2	1	15	12	6i 1:4	855	GS,	M	912	336	4449	68	44	24	48	1530	2919	21.01	0.95	6.43	65.00	0.00	4030	62	43	24	51	1564	2466	20.45	0.95	6.43	0.00	65.00	0.00	1.18	1.18	0.24	2300.50	2466.00	0.93	-1.07	-0.10	6i 1:4	|4|14|12	20.73	0.95	0.00	0.00	0.00
2	1	16	12	ecfp	856	GS,	M	928	336	5670	60	45	22	49	2106	3564	15.28	0.93	3.98	94.00	0.00	4838	51	36	19	43	1802	3036	15.61	0.94	3.98	0.00	94.00	0.00	1.17	1.17	0.23	2778.84	3036.00	0.92	-1.09	-0.13	ecfp	|4|14|16	15.45	0.94	0.00	0.00	0.00
2	1	17	12	ecfp	857	GS,	M	947	336	5965	59	43	21	48	2168	3797	15.79	0.94	9.89	101.00	0.00	4850	48	35	19	43	1875	2975	16.99	0.94	9.89	0.00	101.00	0.00	1.28	1.28	0.35	2950.45	2975.00	0.99	-1.01	-0.01	ecfp	|4|14|16	16.40	0.94	0.01	0.00	0.00
2	1	18	12	ecfp	858		P	968	338	3729	59	46	25	51	1574	2155	15.94	0.94	17.02	63.00	0.00	3542	56	36	21	42	1307	2235	24.10	0.96	17.02	0.00	63.00	0.00	0.96	-1.04	-0.05	1726.33	2235.00	0.77	-1.29	-0.37	ecfp	|4|14|16	20.43	0.95	0.01	0.00	0.00
2	1	19	12	redfp	859	GS,	M	986	336	4480	67	44	24	50	1600	2880	20.71	0.95	7.07	67.00	0.00	3655	55	36	21	43	1395	2260	21.24	0.95	7.07	0.00	67.00	0.00	1.27	1.27	0.35	2271.41	2260.00	1.01	1.01	0.01	redfp	|4|14|20	20.98	0.95	0.00	0.00	0.00
2	1	20	12	redfp	860		P	1006	339	6647	65	43	21	47	2183	4464	17.58	0.94	19.63	103.00	0.00	5647	55	38	19	43	1928	3719	11.83	0.92	19.63	0.00	103.00	0.00	1.20	1.20	0.26	3438.68	3719.00	0.92	-1.08	-0.11	redfp	|4|14|20	14.98	0.93	0.01	0.00	0.00
2	1	21	12	redfp	861	GS,	M	1025	339	3116	68	47	26	50	1192	1924	20.45	0.95	8.13	46.00	0.00	2871	62	35	21	42	978	1893	30.36	0.97	8.13	0.00	46.00	0.00	1.02	1.02	0.02	1550.71	1893.00	0.82	-1.22	-0.29	redfp	|4|14|20	25.88	0.96	0.00	0.00	0.00
2	1	22	12	renluc	862	GS,	M	1041	334	2772	66	48	27	53	1129	1643	19.14	0.95	4.00	42.00	0.00	2265	54	37	22	42	924	1341	22.23	0.96	4.00	0.00	42.00	0.00	1.23	1.23	0.29	1335.52	1341.00	1.00	-1.00	-0.01	renluc	|4|14|24	20.75	0.95	0.00	0.00	0.00
2	1	23	12	renluc	863	GS,	M	1061	339	0	0	48	29	53	-129	129	0.00	1.00	0.00	0.00	0.00	0	0	37	24	42	-90	90	0.00	1.00	0.00	0.00	0.00	0.00	1.42	1.42	0.51	120.03	90.47	1.33	1.33	0.41	renluc	|4|14|24	0.00	0.00	0.00	0.00	0.00
2	1	24	12	renluc	864	SNR1,	M	1078	336	3587	66	47	26	54	1413	2174	19.41	0.95	12.39	54.00	0.00	2461	46	36	21	43	1150	1311	15.53	0.94	12.39	0.00	54.00	0.00	1.66	1.66	0.73	1740.73	1311.00	1.33	1.33	0.41	renluc	|4|14|24	17.58	0.94	0.01	0.00	0.00
2	1	1	13	sytl2/772/ok	865		P	656	357	9125	89	43	21	48	2177	6948	27.63	0.96	18.91	103.00	0.00	8907	86	32	17	39	1768	7139	44.13	0.98	18.91	0.00	103.00	0.00	0.97	-1.03	-0.04	5226.30	7139.00	0.73	-1.37	-0.45	sytl2/772/ok	|5|2|4	36.81	0.97	0.01	0.00	0.00
2	1	2	13	sytl2/772/ok	866		P	674	357	10301	90	43	20	48	2327	7974	26.89	0.96	11.78	115.00	0.00	9473	82	33	17	41	1943	7530	37.22	0.97	11.78	0.00	115.00	0.00	1.06	1.06	0.08	5953.79	7530.00	0.79	-1.26	-0.34	sytl2/772/ok	|5|2|4	32.47	0.97	0.00	0.00	0.00
2	1	3	13	sytl2/772/ok	867		P	693	357	10359	94	42	20	50	2249	8110	30.67	0.97	16.69	110.00	0.00	9190	84	34	18	43	1939	7251	35.48	0.97	16.69	0.00	110.00	0.00	1.12	1.12	0.16	6049.83	7251.00	0.83	-1.20	-0.26	sytl2/772/ok	|5|2|4	33.16	0.97	0.01	0.00	0.00
2	1	4	13	hpxn/636/ok	868		P	710	357	8593	80	45	21	52	2304	6289	23.06	0.96	21.57	108.00	0.00	7431	69	32	17	40	1852	5579	31.38	0.97	21.57	0.00	108.00	0.00	1.13	1.13	0.17	4756.02	5579.00	0.85	-1.17	-0.23	hpxn/636/ok	|5|2|8	27.54	0.96	0.01	0.00	0.00
2	1	5	13	hpxn/636/ok	869		P	730	358	10671	77	39	17	46	2396	8275	22.83	0.96	18.75	138.00	0.00	10469	76	36	17	45	2287	8182	26.46	0.96	18.75	0.00	138.00	0.00	1.01	1.01	0.02	6166.24	8182.00	0.75	-1.33	-0.41	hpxn/636/ok	|5|2|8	24.71	0.96	0.01	0.00	0.00
2	1	6	13	hpxn/636/ok	870	SNR2,	M	748	356	8337	72	42	20	47	2281	6056	21.26	0.95	24.78	115.00	0.00	12118	105	44	21	54	2421	9697	32.62	0.97	24.78	0.00	115.00	0.00	0.62	-1.60	-0.68	4589.12	9697.00	0.47	-2.11	-1.08	hpxn/636/ok	|5|2|8	27.53	0.96	0.01	0.00	0.00
2	1	7	13	fmo1/522/ok	871	SNR2,	M	766	357	11277	81	40	18	48	2435	8842	24.11	0.96	15.40	139.00	0.00	15941	115	45	19	55	2650	13291	29.33	0.97	15.40	0.00	139.00	0.00	0.67	-1.50	-0.59	6565.30	13291.00	0.49	-2.02	-1.02	fmo1/522/ok	|5|2|12	26.85	0.96	0.01	0.00	0.00
2	1	8	13	fmo1/522/ok	872		P	785	357	8944	93	44	22	49	2085	6859	29.75	0.97	15.76	96.00	0.00	9129	95	42	21	50	2051	7078	31.43	0.97	15.76	0.00	96.00	0.00	0.97	-1.03	-0.05	5162.93	7078.00	0.73	-1.37	-0.46	fmo1/522/ok	|5|2|12	30.60	0.97	0.01	0.00	0.00
2	1	9	13	fmo1/522/ok	873		P	802	357	11125	77	39	16	46	2388	8737	21.88	0.95	21.15	145.00	0.00	12281	85	39	17	48	2400	9881	21.03	0.95	21.15	0.00	145.00	0.00	0.88	-1.13	-0.18	6491.51	9881.00	0.66	-1.52	-0.61	fmo1/522/ok	|5|2|12	21.46	0.95	0.01	0.00	0.00
2	1	10	13	cox7b/615/ok	874		P	820	358	6842	77	45	23	52	2046	4796	23.14	0.96	17.85	89.00	0.00	7902	89	42	22	50	1963	5939	33.50	0.97	17.85	0.00	89.00	0.00	0.81	-1.24	-0.31	3680.20	5939.00	0.62	-1.61	-0.69	cox7b/615/ok	|5|2|16	28.79	0.96	0.01	0.00	0.00
2	1	11	13	cox7b/615/ok	875		P	839	357	6236	80	44	23	50	1799	4437	26.90	0.96	11.25	78.00	0.00	7256	93	42	23	50	1769	5487	37.33	0.97	11.25	0.00	78.00	0.00	0.81	-1.24	-0.31	3418.99	5487.00	0.62	-1.60	-0.68	cox7b/615/ok	|5|2|16	32.53	0.97	0.00	0.00	0.00
2	1	12	13	cox7b/615/ok	876		P	858	356	9332	79	44	20	49	2380	6952	22.04	0.95	24.06	118.00	0.00	10738	91	40	20	51	2311	8427	31.75	0.97	24.06	0.00	118.00	0.00	0.82	-1.21	-0.28	5229.15	8427.00	0.62	-1.61	-0.69	cox7b/615/ok	|5|2|16	27.33	0.96	0.01	0.00	0.00
2	1	13	13	figf/699/ok	877	SNR2,	M	877	358	21990	204	43	21	48	2248	19742	74.44	0.99	16.25	108.00	0.00	43915	407	47	23	58	2459	41456	151.58	0.99	16.25	0.00	108.00	0.00	0.48	-2.10	-1.07	14038.97	41456.00	0.34	-2.95	-1.56	figf/699/ok	|5|2|20	119.41	0.99	0.00	0.00	0.00
2	1	14	13	figf/699/ok	878	SNR2,	M	896	357	24086	232	44	21	50	2227	21859	86.19	0.99	14.88	104.00	0.00	37296	359	46	23	56	2362	34934	137.33	0.99	14.88	0.00	104.00	0.00	0.63	-1.60	-0.68	15459.50	34934.00	0.44	-2.26	-1.18	figf/699/ok	|5|2|20	114.64	0.99	0.00	0.00	0.00
2	1	15	13	figf/699/ok	879		P	914	357	26969	219	41	19	46	2327	24642	78.02	0.99	22.49	123.00	0.00	36623	298	37	18	47	2207	34416	134.83	0.99	22.49	0.00	123.00	0.00	0.72	-1.40	-0.48	17315.78	34416.00	0.50	-1.99	-0.99	figf/699/ok	|5|2|20	110.15	0.99	0.00	0.00	0.00
2	1	16	13	gas7/536/ok	880		P	934	359	4689	63	46	24	50	1797	2892	17.09	0.94	16.03	75.00	0.00	3842	51	39	21	43	1560	2282	12.04	0.92	16.03	0.00	75.00	0.00	1.27	1.27	0.34	2280.36	2282.00	1.00	-1.00	-0.00	gas7/536/ok	|5|2|24	14.78	0.93	0.01	0.00	0.00
2	1	17	13	gas7/536/ok	881		P	950	355	8191	62	40	18	46	2386	5805	16.96	0.94	17.06	132.00	0.00	6390	48	33	16	42	2108	4282	16.72	0.94	17.06	0.00	132.00	0.00	1.36	1.36	0.44	4408.94	4282.00	1.03	1.03	0.04	gas7/536/ok	|5|2|24	16.84	0.94	0.01	0.00	0.00
2	1	18	13	gas7/536/ok	882		P	968	356	6621	58	44	21	50	2364	4257	14.28	0.93	19.32	114.00	0.00	5854	51	34	18	42	1996	3858	17.96	0.94	19.32	0.00	114.00	0.00	1.10	1.10	0.14	3287.61	3858.00	0.85	-1.17	-0.23	gas7/536/ok	|5|2|24	16.22	0.94	0.01	0.00	0.00
2	1	19	13	bnip3l/762/ok	883		P	989	358	32028	265	43	20	49	2391	29637	94.09	0.99	19.32	121.00	0.00	26051	215	34	17	42	2047	24004	106.25	0.99	19.32	0.00	121.00	0.00	1.23	1.23	0.30	20620.04	24004.00	0.86	-1.16	-0.22	bnip3l/762/ok	|5|6|4	100.36	0.99	0.00	0.00	0.00
2	1	20	13	bnip3l/762/ok	884		P	1006	358	36131	287	41	19	49	2384	33747	105.42	0.99	21.12	126.00	0.00	30031	238	32	16	40	1995	28036	125.15	0.99	21.12	0.00	126.00	0.00	1.20	1.20	0.27	23316.18	28036.00	0.83	-1.20	-0.27	bnip3l/762/ok	|5|6|4	115.70	0.99	0.00	0.00	0.00
2	1	21	13	bnip3l/762/ok	885		P	1024	359	31058	228	40	17	45	2375	28683	80.44	0.99	20.29	136.00	0.00	28295	208	31	15	39	2027	26268	105.70	0.99	20.29	0.00	136.00	0.00	1.09	1.09	0.13	19991.44	26268.00	0.76	-1.31	-0.39	bnip3l/762/ok	|5|6|4	93.92	0.99	0.00	0.00	0.00
2	1	22	13	empty/empty/	886	GS,	M	1039	354	1741	60	48	27	51	796	945	16.31	0.94	3.19	29.00	0.00	1418	49	38	23	43	671	747	17.51	0.94	3.19	0.00	29.00	0.00	1.27	1.27	0.34	791.34	747.00	1.06	1.06	0.08	empty/empty/	|5|6|8	16.92	0.94	0.00	0.00	0.00
2	1	23	13	empty/empty/	887	GS,	M	1061	359	1096	61	49	28	53	512	584	16.77	0.94	3.28	18.00	0.00	887	49	39	24	43	426	461	13.61	0.93	3.28	0.00	18.00	0.00	1.27	1.27	0.34	501.86	461.00	1.09	1.09	0.12	empty/empty/	|5|6|8	15.27	0.93	0.00	0.00	0.00
2	1	24	13	empty/empty/	888	GS,	M	1078	356	9238	60	41	17	49	2554	6684	14.54	0.93	9.51	153.00	0.00	7607	50	30	13	39	2063	5544	18.36	0.95	9.51	0.00	153.00	0.00	1.21	1.21	0.27	5038.20	5544.00	0.91	-1.10	-0.14	empty/empty/	|5|6|8	16.56	0.94	0.01	0.00	0.00
2	1	1	14	cp/514/ok	889		P	654	374	7336	78	43	22	48	2053	5283	24.54	0.96	21.42	94.00	0.00	7094	75	32	18	40	1681	5413	37.46	0.97	21.42	0.00	94.00	0.00	0.98	-1.02	-0.04	4032.86	5413.00	0.75	-1.34	-0.42	cp/514/ok	|5|6|12	31.67	0.97	0.01	0.00	0.00
2	1	2	14	cp/514/ok	890		P	674	374	7371	71	43	21	49	2187	5184	20.95	0.95	21.70	104.00	0.00	6777	65	32	17	40	1788	4989	29.95	0.97	21.70	0.00	104.00	0.00	1.04	1.04	0.06	3961.32	4989.00	0.79	-1.26	-0.33	cp/514/ok	|5|6|12	25.85	0.96	0.01	0.00	0.00
2	1	3	14	cp/514/ok	891		P	691	377	9525	75	40	19	47	2362	7163	22.64	0.96	17.46	127.00	0.00	9455	74	33	16	42	2053	7402	31.46	0.97	17.46	0.00	127.00	0.00	0.97	-1.03	-0.05	5379.20	7402.00	0.73	-1.38	-0.46	cp/514/ok	|5|6|12	27.41	0.96	0.01	0.00	0.00
2	1	4	14	akr1b8/600/ok	892		P	710	376	10936	78	40	17	46	2419	8517	22.71	0.96	19.25	141.00	0.00	9963	71	34	15	43	2156	7807	21.76	0.95	19.25	0.00	141.00	0.00	1.09	1.09	0.13	6336.74	7807.00	0.81	-1.23	-0.30	akr1b8/600/ok	|5|6|16	22.24	0.95	0.01	0.00	0.00
2	1	5	14	akr1b8/600/ok	893		P	727	376	11296	81	40	17	47	2432	8864	23.87	0.96	23.61	139.00	0.00	12282	88	36	16	44	2290	9992	31.62	0.97	23.61	0.00	139.00	0.00	0.89	-1.13	-0.17	6580.76	9992.00	0.66	-1.52	-0.60	akr1b8/600/ok	|5|6|16	28.01	0.96	0.01	0.00	0.00
2	1	6	14	akr1b8/600/ok	894	SNR2,	M	746	376	8270	80	45	22	47	2234	6036	23.48	0.96	21.32	103.00	0.00	11588	113	47	23	58	2394	9194	36.33	0.97	21.32	0.00	103.00	0.00	0.66	-1.52	-0.61	4574.78	9194.00	0.50	-2.01	-1.01	akr1b8/600/ok	|5|6|16	30.58	0.96	0.01	0.00	0.00
2	1	7	14	tparl/678/ok	895		P	766	375	10149	82	40	19	47	2325	7824	25.59	0.96	14.30	124.00	0.00	12760	103	41	19	50	2380	10380	35.80	0.97	14.30	0.00	124.00	0.00	0.75	-1.33	-0.41	5847.77	10380.00	0.56	-1.78	-0.83	tparl/678/ok	|5|6|20	31.12	0.97	0.01	0.00	0.00
2	1	8	14	tparl/678/ok	896		P	784	377	8144	86	44	22	48	2066	6078	27.22	0.96	13.97	95.00	0.00	10447	110	41	21	51	2037	8410	43.79	0.98	13.97	0.00	95.00	0.00	0.72	-1.38	-0.47	4604.89	8410.00	0.55	-1.83	-0.87	tparl/678/ok	|5|6|20	36.46	0.97	0.01	0.00	0.00
2	1	9	14	tparl/678/ok	897		P	803	374	8294	81	45	22	51	2259	6035	23.30	0.96	19.56	103.00	0.00	11469	111	41	21	50	2132	9337	43.37	0.98	19.56	0.00	103.00	0.00	0.65	-1.55	-0.63	4574.06	9337.00	0.49	-2.04	-1.03	tparl/678/ok	|5|6|20	34.81	0.97	0.01	0.00	0.00
2	1	10	14	frda/528/ok	898		P	821	377	15322	110	41	18	47	2475	12847	33.21	0.97	17.28	139.00	0.00	17422	125	39	17	50	2431	14991	44.21	0.98	17.28	0.00	139.00	0.00	0.86	-1.17	-0.22	9349.33	14991.00	0.62	-1.60	-0.68	frda/528/ok	|5|6|24	39.10	0.97	0.01	0.00	0.00
2	1	11	14	frda/528/ok	899		P	839	375	17347	118	37	16	45	2359	14988	39.90	0.97	20.48	147.00	0.00	18688	127	37	16	48	2392	16296	45.47	0.98	20.48	0.00	147.00	0.00	0.92	-1.09	-0.12	10817.39	16296.00	0.66	-1.51	-0.59	frda/528/ok	|5|6|24	42.78	0.98	0.01	0.00	0.00
2	1	12	14	frda/528/ok	900		P	859	376	14926	160	45	23	51	2109	12817	59.25	0.98	13.89	93.00	0.00	15819	170	41	21	49	1991	13828	74.36	0.99	13.89	0.00	93.00	0.00	0.93	-1.08	-0.11	9328.67	13828.00	0.67	-1.48	-0.57	frda/528/ok	|5|6|24	67.23	0.98	0.00	0.00	0.00
2	1	13	14	maob/753/ok	901		P	877	376	30227	214	41	18	50	2499	27728	70.19	0.99	23.02	141.00	0.00	21607	153	39	17	51	2444	19163	53.87	0.98	23.02	0.00	141.00	0.00	1.45	1.45	0.53	19361.05	19163.00	1.01	1.01	0.01	maob/753/ok	|5|10|4	62.56	0.98	0.00	0.00	0.00
2	1	14	14	maob/753/ok	902	SNR2,	M	896	376	34440	267	39	18	44	2304	32136	102.19	0.99	19.87	129.00	0.00	20720	161	45	20	55	2608	18112	51.71	0.98	19.87	0.00	129.00	0.00	1.77	1.77	0.83	22261.61	18112.00	1.23	1.23	0.30	maob/753/ok	|5|10|4	80.98	0.98	0.00	0.00	0.00
2	1	15	14	maob/753/ok	903	GS,	M	915	376	46203	330	41	18	48	2461	43742	114.94	0.99	9.42	140.00	0.00	18831	135	36	16	47	2302	16529	52.62	0.98	9.42	0.00	140.00	0.00	2.65	2.65	1.40	29803.14	16529.00	1.80	1.80	0.85	maob/753/ok	|5|10|4	89.39	0.99	0.00	0.00	0.00
2	1	16	14	atp7a/605/ok	904	SNR1,	M	932	376	29874	203	38	16	44	2396	27478	69.52	0.99	19.82	147.00	0.00	26458	180	33	15	42	2202	24256	76.03	0.99	19.82	0.00	147.00	0.00	1.13	1.13	0.18	19195.84	24256.00	0.79	-1.26	-0.34	atp7a/605/ok	|5|10|8	72.85	0.99	0.00	0.00	0.00
2	1	17	14	atp7a/605/ok	905		P	951	376	30374	235	43	19	47	2441	27933	71.11	0.99	21.14	129.00	0.00	25963	201	33	16	42	2083	23880	98.11	0.99	21.14	0.00	129.00	0.00	1.17	1.17	0.23	19496.47	23880.00	0.82	-1.22	-0.29	atp7a/605/ok	|5|10|8	85.68	0.99	0.00	0.00	0.00
2	1	18	14	atp7a/605/ok	906		P	970	376	31798	243	42	19	46	2438	29360	83.69	0.99	21.59	131.00	0.00	28825	220	33	16	43	2114	26711	105.93	0.99	21.59	0.00	131.00	0.00	1.10	1.10	0.14	20437.64	26711.00	0.77	-1.31	-0.39	atp7a/605/ok	|5|10|8	95.46	0.99	0.00	0.00	0.00
2	1	19	14	cat/511/ok	907		P	988	376	61770	464	43	19	50	2501	59269	162.02	0.99	20.14	133.00	0.00	19555	147	33	16	41	2100	17455	68.06	0.99	20.14	0.00	133.00	0.00	3.40	3.40	1.76	39727.93	17455.00	2.28	2.28	1.19	cat/511/ok	|5|10|12	124.26	0.99	0.00	0.00	0.00
2	1	20	14	cat/511/ok	908		P	1006	376	62616	531	44	20	51	2390	60226	195.98	0.99	17.30	118.00	0.00	20449	173	33	17	42	1994	18455	87.58	0.99	17.30	0.00	118.00	0.00	3.26	3.26	1.71	40334.65	18455.00	2.19	2.19	1.13	cat/511/ok	|5|10|12	151.79	0.99	0.00	0.00	0.00
2	1	21	14	cat/511/ok	909		P	1024	377	51709	492	43	21	49	2229	49480	198.73	0.99	15.42	105.00	0.00	20680	197	35	18	41	1892	18788	93.89	0.99	15.42	0.00	105.00	0.00	2.63	2.63	1.40	33489.93	18788.00	1.78	1.78	0.83	cat/511/ok	|5|10|12	155.41	0.99	0.00	0.00	0.00
2	1	22	14	3110024a21rik/780/ok	910		P	1043	377	6808	82	45	23	51	1922	4886	25.98	0.96	12.12	83.00	0.00	5946	72	34	19	41	1580	4366	32.82	0.97	12.12	0.00	83.00	0.00	1.12	1.12	0.16	3745.51	4366.00	0.86	-1.17	-0.22	3110024a21rik/780/ok	|5|10|16	29.60	0.97	0.00	0.00	0.00
2	1	23	14	3110024a21rik/780/ok	911		P	1061	377	6479	83	44	23	48	1797	4682	27.05	0.96	12.90	78.00	0.00	5980	77	37	20	43	1550	4430	23.74	0.96	12.90	0.00	78.00	0.00	1.06	1.06	0.08	3597.37	4430.00	0.81	-1.23	-0.30	3110024a21rik/780/ok	|5|10|16	25.45	0.96	0.00	0.00	0.00
2	1	24	14	3110024a21rik/780/ok	912		P	1081	376	9502	83	44	21	51	2373	7129	24.28	0.96	20.29	114.00	0.00	8034	70	33	17	42	1955	6079	30.60	0.97	20.29	0.00	114.00	0.00	1.17	1.17	0.23	5355.04	6079.00	0.88	-1.14	-0.18	3110024a21rik/780/ok	|5|10|16	27.62	0.96	0.01	0.00	0.00
2	1	1	15	dkk1/673/ok	913		P	655	394	8476	75	43	20	50	2293	6183	21.53	0.95	16.74	113.00	0.00	7394	65	32	17	40	1888	5506	29.22	0.97	16.74	0.00	113.00	0.00	1.12	1.12	0.17	4680.13	5506.00	0.85	-1.18	-0.23	dkk1/673/ok	|5|10|20	25.67	0.96	0.01	0.00	0.00
2	1	2	15	dkk1/673/ok	914		P	674	393	8466	72	43	20	48	2346	6120	20.47	0.95	22.22	117.00	0.00	7251	62	32	17	40	1936	5315	26.54	0.96	22.22	0.00	117.00	0.00	1.15	1.15	0.20	4635.00	5315.00	0.87	-1.15	-0.20	dkk1/673/ok	|5|10|20	23.70	0.96	0.01	0.00	0.00
2	1	3	15	dkk1/673/ok	915		P	692	394	8576	71	41	19	45	2302	6274	20.51	0.95	17.63	121.00	0.00	7170	59	34	17	42	2041	5129	22.92	0.96	17.63	0.00	121.00	0.00	1.22	1.22	0.29	4745.28	5129.00	0.93	-1.08	-0.11	dkk1/673/ok	|5|10|20	21.75	0.95	0.01	0.00	0.00
2	1	4	15	ccs/518/ok	916		P	710	393	9776	116	44	23	49	1920	7856	41.92	0.98	14.53	84.00	0.00	7454	89	35	20	43	1648	5806	42.57	0.98	14.53	0.00	84.00	0.00	1.35	1.35	0.44	5870.39	5806.00	1.01	1.01	0.02	ccs/518/ok	|5|10|24	42.25	0.98	0.00	0.00	0.00
2	1	5	15	ccs/518/ok	917		P	729	394	7811	120	46	25	52	1610	6201	43.24	0.98	10.34	65.00	0.00	8943	138	42	24	49	1534	7409	61.43	0.98	10.34	0.00	65.00	0.00	0.84	-1.19	-0.26	4693.02	7409.00	0.63	-1.58	-0.66	ccs/518/ok	|5|10|24	53.12	0.98	0.00	0.00	0.00
2	1	6	15	ccs/518/ok	918	SNR2,	M	747	394	9276	90	44	21	49	2191	7085	27.67	0.96	15.89	103.00	0.00	13208	128	48	24	60	2436	10772	41.36	0.98	15.89	0.00	103.00	0.00	0.66	-1.52	-0.60	5323.76	10772.00	0.49	-2.02	-1.02	ccs/518/ok	|5|10|24	35.18	0.97	0.01	0.00	0.00
2	1	7	15	herpud1/731/ok	919		P	766	394	25198	200	40	18	47	2329	22869	73.36	0.99	18.96	126.00	0.00	39149	311	40	19	50	2365	36784	125.64	0.99	18.96	0.00	126.00	0.00	0.62	-1.61	-0.69	16134.57	36784.00	0.44	-2.28	-1.19	herpud1/731/ok	|5|14|4	102.88	0.99	0.00	0.00	0.00
2	1	8	15	herpud1/731/ok	920		P	785	395	22866	202	42	20	47	2278	20588	73.49	0.99	16.45	113.00	0.00	36160	320	39	19	49	2194	33966	144.07	0.99	16.45	0.00	113.00	0.00	0.61	-1.65	-0.72	14607.58	33966.00	0.43	-2.33	-1.22	herpud1/731/ok	|5|14|4	114.36	0.99	0.00	0.00	0.00
2	1	9	15	herpud1/731/ok	921		P	804	395	21529	159	39	18	46	2372	19157	55.60	0.98	18.07	135.00	0.00	34908	259	38	17	47	2339	32569	105.07	0.99	18.07	0.00	135.00	0.00	0.59	-1.70	-0.77	13645.02	32569.00	0.42	-2.39	-1.26	herpud1/731/ok	|5|14|4	84.05	0.99	0.00	0.00	0.00
2	1	10	15	arg1/603/ok	922		P	821	395	7877	88	43	22	49	1987	5890	28.67	0.97	15.15	90.00	0.00	7790	87	37	20	42	1777	6013	33.57	0.97	15.15	0.00	90.00	0.00	0.98	-1.02	-0.03	4470.01	6013.00	0.74	-1.35	-0.43	arg1/603/ok	|5|14|8	31.22	0.97	0.01	0.00	0.00
2	1	11	15	arg1/603/ok	923		P	840	394	8517	73	42	20	47	2294	6223	21.43	0.95	18.04	116.00	0.00	10744	93	40	19	50	2260	8484	33.41	0.97	18.04	0.00	116.00	0.00	0.73	-1.36	-0.45	4708.78	8484.00	0.56	-1.80	-0.85	arg1/603/ok	|5|14|8	28.06	0.96	0.01	0.00	0.00
2	1	12	15	arg1/603/ok	924		P	860	394	9644	80	44	20	50	2419	7225	23.02	0.96	22.43	120.00	0.00	11255	94	38	19	49	2237	9018	35.58	0.97	22.43	0.00	120.00	0.00	0.80	-1.25	-0.32	5423.25	9018.00	0.60	-1.66	-0.73	arg1/603/ok	|5|14|8	29.97	0.96	0.01	0.00	0.00
2	1	13	15	eno1/504/ok	925	SNR2,	M	877	395	34988	250	42	18	49	2500	32488	82.10	0.99	24.37	140.00	0.00	68062	486	39	18	52	2459	65603	188.01	0.99	24.37	0.00	140.00	0.00	0.50	-2.02	-1.01	22492.26	65603.00	0.34	-2.92	-1.54	eno1/504/ok	|5|14|12	145.07	0.99	0.00	0.00	0.00
2	1	14	15	eno1/504/ok	926	SNR2,	M	896	395	40823	290	40	17	46	2442	38381	99.70	0.99	23.35	141.00	0.00	70344	499	44	19	57	2684	67660	168.15	0.99	23.35	0.00	141.00	0.00	0.57	-1.76	-0.82	26335.00	67660.00	0.39	-2.57	-1.36	eno1/504/ok	|5|14|12	138.23	0.99	0.00	0.00	0.00
2	1	15	15	eno1/504/ok	927		P	915	395	48336	369	41	18	48	2397	45939	136.79	0.99	18.09	131.00	0.00	63537	485	36	17	46	2245	61292	207.49	1.00	18.09	0.00	131.00	0.00	0.75	-1.33	-0.42	31217.66	61292.00	0.51	-1.96	-0.97	eno1/504/ok	|5|14|12	175.73	0.99	0.00	0.00	0.00
2	1	16	15	2610203c20rik/775/ok	928		P	933	394	21388	223	44	22	49	2085	19303	85.40	0.99	14.71	96.00	0.00	12266	128	35	19	43	1829	10437	63.01	0.98	14.71	0.00	96.00	0.00	1.85	1.85	0.89	13743.40	10437.00	1.32	1.32	0.40	2610203c20rik/775/ok	|5|14|16	75.04	0.99	0.00	0.00	0.00
2	1	17	15	2610203c20rik/775/ok	929		P	952	395	20468	203	45	22	51	2223	18245	75.01	0.99	17.11	101.00	0.00	11763	116	35	19	43	1875	9888	56.46	0.98	17.11	0.00	101.00	0.00	1.85	1.85	0.88	13029.56	9888.00	1.32	1.32	0.40	2610203c20rik/775/ok	|5|14|16	66.39	0.98	0.00	0.00	0.00
2	1	18	15	2610203c20rik/775/ok	930		P	970	394	26661	220	40	19	46	2274	24387	83.68	0.99	19.32	121.00	0.00	15592	129	34	17	43	2054	13538	59.95	0.98	19.32	0.00	121.00	0.00	1.80	1.80	0.85	17146.18	13538.00	1.27	1.27	0.34	2610203c20rik/775/ok	|5|14|16	72.79	0.99	0.00	0.00	0.00
2	1	19	15	shmt1/671/ok	931		P	989	395	20064	154	42	19	50	2453	17611	50.51	0.98	20.83	130.00	0.00	15273	117	33	16	42	2081	13192	53.16	0.98	20.83	0.00	130.00	0.00	1.33	1.33	0.42	12600.74	13192.00	0.96	-1.05	-0.07	shmt1/671/ok	|5|14|20	51.85	0.98	0.00	0.00	0.00
2	1	20	15	shmt1/671/ok	932		P	1006	395	17094	147	42	20	50	2317	14777	50.75	0.98	21.90	116.00	0.00	15678	135	34	16	40	1912	13766	36.55	0.97	21.90	0.00	116.00	0.00	1.07	1.07	0.10	10673.24	13766.00	0.78	-1.29	-0.37	shmt1/671/ok	|5|14|20	44.23	0.98	0.00	0.00	0.00
2	1	21	15	shmt1/671/ok	933		P	1026	395	15658	149	43	21	50	2216	13442	53.88	0.98	15.42	105.00	0.00	15089	144	33	18	42	1859	13230	72.92	0.99	15.42	0.00	105.00	0.00	1.02	1.02	0.02	9758.55	13230.00	0.74	-1.36	-0.44	shmt1/671/ok	|5|14|20	64.11	0.98	0.00	0.00	0.00
2	1	22	15	aprt/506/ok	934		P	1044	395	20596	175	44	20	51	2411	18185	57.37	0.98	17.95	118.00	0.00	16636	141	32	17	41	1967	14669	71.10	0.99	17.95	0.00	118.00	0.00	1.24	1.24	0.31	12989.01	14669.00	0.89	-1.13	-0.18	aprt/506/ok	|5|14|24	64.60	0.98	0.00	0.00	0.00
2	1	23	15	aprt/506/ok	935		P	1062	394	21456	170	44	20	52	2500	18956	55.01	0.98	14.50	126.00	0.00	18859	150	31	16	40	1991	16868	75.07	0.99	14.50	0.00	126.00	0.00	1.12	1.12	0.17	13509.52	16868.00	0.80	-1.25	-0.32	aprt/506/ok	|5|14|24	65.81	0.98	0.00	0.00	0.00
2	1	24	15	aprt/506/ok	936		P	1081	395	28456	205	44	18	48	2526	25930	53.56	0.98	20.21	139.00	0.00	23556	169	36	15	41	2134	21422	28.55	0.96	20.21	0.00	139.00	0.00	1.21	1.21	0.28	18171.00	21422.00	0.85	-1.18	-0.24	aprt/506/ok	|5|14|24	42.91	0.97	0.00	0.00	0.00
2	1	1	16	akr1a4/1049/ok	937		P	656	413	70675	604	44	20	51	2383	68292	226.32	1.00	18.95	117.00	0.00	58400	499	34	17	41	1999	56401	229.07	1.00	18.95	0.00	117.00	0.00	1.21	1.21	0.28	45428.52	56401.00	0.81	-1.24	-0.31	akr1a4/1049/ok	|6|2|4	227.70	1.00	0.00	0.00	0.00
2	1	2	16	akr1a4/1049/ok	938	GS,	M	674	412	78553	573	40	18	47	2435	76118	209.61	1.00	9.36	137.00	0.00	61350	448	32	15	41	2106	59244	221.66	1.00	9.36	0.00	137.00	0.00	1.28	1.28	0.36	50339.88	59244.00	0.85	-1.18	-0.23	akr1a4/1049/ok	|6|2|4	215.72	1.00	0.00	0.00	0.00
2	1	3	16	akr1a4/1049/ok	939		P	693	412	63851	484	41	18	47	2413	61438	175.57	0.99	20.11	132.00	0.00	51448	390	34	16	41	2140	49308	167.25	0.99	20.11	0.00	132.00	0.00	1.25	1.25	0.32	41102.29	49308.00	0.83	-1.20	-0.26	akr1a4/1049/ok	|6|2|4	171.46	0.99	0.00	0.00	0.00
2	1	4	16	sfrs3/965/ok	940		P	711	412	47521	371	42	19	46	2403	45118	123.59	0.99	17.95	128.00	0.00	46328	362	35	16	41	2071	44257	119.64	0.99	17.95	0.00	128.00	0.00	1.02	1.02	0.03	30689.50	44257.00	0.69	-1.44	-0.53	sfrs3/965/ok	|6|2|8	121.63	0.99	0.00	0.00	0.00
2	1	5	16	sfrs3/965/ok	941		P	729	413	39437	256	39	16	46	2454	36983	85.97	0.99	28.26	154.00	0.00	49191	319	33	14	43	2222	46969	137.21	0.99	28.26	0.00	154.00	0.00	0.79	-1.27	-0.34	25426.45	46969.00	0.54	-1.85	-0.89	sfrs3/965/ok	|6|2|8	114.50	0.99	0.00	0.00	0.00
2	1	6	16	sfrs3/965/ok	942	SNR2,	M	748	413	27909	210	42	18	49	2453	25456	71.00	0.99	20.44	133.00	0.00	51424	387	45	20	58	2678	48746	132.09	0.99	20.44	0.00	133.00	0.00	0.52	-1.91	-0.94	17856.54	48746.00	0.37	-2.73	-1.45	sfrs3/965/ok	|6|2|8	106.04	0.99	0.00	0.00	0.00
2	1	7	16	bcl2l/870/ok	943		P	767	413	26554	200	40	18	48	2405	24149	70.15	0.99	16.75	133.00	0.00	48890	368	41	19	51	2492	46398	136.93	0.99	16.75	0.00	133.00	0.00	0.52	-1.92	-0.94	16987.81	46398.00	0.37	-2.73	-1.45	bcl2l/870/ok	|6|2|12	108.79	0.99	0.00	0.00	0.00
2	1	8	16	bcl2l/870/ok	944		P	785	413	27389	219	42	19	48	2414	24975	76.36	0.99	19.26	125.00	0.00	45804	366	38	18	48	2302	43502	157.47	0.99	19.26	0.00	125.00	0.00	0.57	-1.74	-0.80	17537.12	43502.00	0.40	-2.48	-1.31	bcl2l/870/ok	|6|2|12	123.75	0.99	0.00	0.00	0.00
2	1	9	16	bcl2l/870/ok	945		P	804	413	26580	209	40	19	47	2350	24230	75.76	0.99	18.80	127.00	0.00	51085	402	38	18	47	2293	48792	171.96	0.99	18.80	0.00	127.00	0.00	0.50	-2.01	-1.01	17041.72	48792.00	0.35	-2.86	-1.52	bcl2l/870/ok	|6|2|12	132.87	0.99	0.00	0.00	0.00
2	1	10	16	mpo/1039/ok	946		P	821	412	11515	76	37	16	45	2354	9161	23.43	0.96	19.55	151.00	0.00	10140	67	32	14	41	2187	7953	24.01	0.96	19.55	0.00	151.00	0.00	1.15	1.15	0.20	6789.21	7953.00	0.85	-1.17	-0.23	mpo/1039/ok	|6|2|16	23.72	0.96	0.01	0.00	0.00
2	1	11	16	mpo/1039/ok	947		P	841	413	10724	81	42	19	47	2466	8258	22.47	0.96	19.98	133.00	0.00	14557	109	39	18	50	2404	12153	38.71	0.97	19.98	0.00	133.00	0.00	0.68	-1.47	-0.56	6154.25	12153.00	0.51	-1.97	-0.98	mpo/1039/ok	|6|2|16	31.65	0.96	0.01	0.00	0.00
2	1	12	16	mpo/1039/ok	948		P	857	413	9768	76	43	19	49	2474	7294	20.91	0.95	18.14	129.00	0.00	9797	76	37	18	47	2260	7537	27.28	0.96	18.14	0.00	129.00	0.00	0.97	-1.03	-0.05	5472.24	7537.00	0.73	-1.38	-0.46	mpo/1039/ok	|6|2|16	24.30	0.96	0.01	0.00	0.00
2	1	13	16	slc11a2 (cds+3'nonire-800pb)/951/ok	949	SNR2,	M	878	412	23031	195	44	20	49	2398	20633	67.48	0.99	17.80	118.00	0.00	26797	227	43	21	54	2435	24362	84.83	0.99	17.80	0.00	118.00	0.00	0.85	-1.18	-0.24	14637.79	24362.00	0.60	-1.66	-0.73	slc11a2 (cds+3'nonire-800pb)/951/ok	|6|2|20	76.65	0.99	0.00	0.00	0.00
2	1	14	16	slc11a2 (cds+3'nonire-800pb)/951/ok	950	SNR2,	M	895	413	27519	231	44	20	51	2427	25092	80.53	0.99	16.66	119.00	0.00	28777	242	46	21	57	2537	26240	85.31	0.99	16.66	0.00	119.00	0.00	0.96	-1.05	-0.06	17614.84	26240.00	0.67	-1.49	-0.57	slc11a2 (cds+3'nonire-800pb)/951/ok	|6|2|20	82.95	0.99	0.00	0.00	0.00
2	1	15	16	slc11a2 (cds+3'nonire-800pb)/951/ok	951		P	914	413	38794	281	41	18	47	2445	36349	96.37	0.99	16.73	138.00	0.00	26641	193	35	16	45	2267	24374	80.69	0.99	16.73	0.00	138.00	0.00	1.49	1.49	0.58	25013.81	24374.00	1.03	1.03	0.04	slc11a2 (cds+3'nonire-800pb)/951/ok	|6|2|20	88.87	0.99	0.00	0.00	0.00
2	1	16	16	bcl2l/871/ok	952		P	933	413	15805	145	44	21	51	2314	13491	49.99	0.98	22.08	109.00	0.00	12429	114	35	18	43	1967	10462	53.29	0.98	22.08	0.00	109.00	0.00	1.29	1.29	0.37	9792.20	10462.00	0.94	-1.07	-0.10	bcl2l/871/ok	|6|2|24	51.66	0.98	0.00	0.00	0.00
2	1	17	16	bcl2l/871/ok	953		P	952	415	14966	135	44	21	49	2306	12660	44.77	0.98	16.96	111.00	0.00	12700	114	35	18	43	1986	10714	53.24	0.98	16.96	0.00	111.00	0.00	1.18	1.18	0.24	9220.51	10714.00	0.86	-1.16	-0.22	bcl2l/871/ok	|6|2|24	49.19	0.98	0.00	0.00	0.00
2	1	18	16	bcl2l/871/ok	954		P	970	413	19106	114	36	14	45	2363	16743	34.61	0.97	13.45	168.00	0.00	16150	96	28	12	39	2030	14120	39.91	0.97	13.45	0.00	168.00	0.00	1.19	1.19	0.25	12012.29	14120.00	0.85	-1.18	-0.23	bcl2l/871/ok	|6|2|24	37.35	0.97	0.00	0.00	0.00
2	1	19	16	abcb9/1045/ok	955		P	989	413	17862	128	40	17	47	2430	15432	41.95	0.98	25.71	140.00	0.00	15259	109	31	15	40	2057	13202	50.09	0.98	25.71	0.00	140.00	0.00	1.17	1.17	0.23	11120.37	13202.00	0.84	-1.19	-0.25	abcb9/1045/ok	|6|6|4	46.20	0.98	0.01	0.00	0.00
2	1	20	16	abcb9/1045/ok	956		P	1007	413	12299	128	44	22	48	2071	10228	41.63	0.98	15.41	96.00	0.00	13600	142	37	19	41	1790	11810	33.08	0.97	15.41	0.00	96.00	0.00	0.87	-1.15	-0.21	7535.19	11810.00	0.64	-1.57	-0.65	abcb9/1045/ok	|6|6|4	37.60	0.97	0.00	0.00	0.00
2	1	21	16	abcb9/1045/ok	957		P	1026	413	17141	136	43	19	51	2453	14688	44.28	0.98	17.13	126.00	0.00	17306	137	32	16	41	2026	15280	66.96	0.99	17.13	0.00	126.00	0.00	0.96	-1.04	-0.06	10612.40	15280.00	0.69	-1.44	-0.53	abcb9/1045/ok	|6|6|4	56.77	0.98	0.00	0.00	0.00
2	1	22	16	sod1/961/ok	958		P	1044	414	72003	487	39	16	47	2433	69570	173.72	0.99	24.24	148.00	0.00	52108	352	30	14	40	2071	50037	175.48	0.99	24.24	0.00	148.00	0.00	1.39	1.39	0.48	46232.54	50037.00	0.92	-1.08	-0.11	sod1/961/ok	|6|6|8	174.60	0.99	0.00	0.00	0.00
2	1	23	16	sod1/961/ok	959		P	1062	414	74961	555	41	18	47	2456	72505	197.25	0.99	18.17	135.00	0.00	54529	404	33	16	41	2115	52414	176.58	0.99	18.17	0.00	135.00	0.00	1.38	1.38	0.47	48076.02	52414.00	0.92	-1.09	-0.12	sod1/961/ok	|6|6|8	187.20	0.99	0.00	0.00	0.00
2	1	24	16	sod1/961/ok	960		P	1081	414	80457	587	43	19	50	2543	77914	197.57	0.99	19.52	137.00	0.00	58970	430	32	15	42	2108	56862	214.12	1.00	19.52	0.00	137.00	0.00	1.37	1.37	0.45	51463.07	56862.00	0.91	-1.10	-0.14	sod1/961/ok	|6|6|8	206.01	1.00	0.00	0.00	0.00
2	1	1	17	bag1/863/n	961		P	655	431	14505	130	44	21	52	2345	12160	42.56	0.98	21.36	112.00	0.00	21590	193	32	17	39	1863	19727	107.27	0.99	21.36	0.00	112.00	0.00	0.62	-1.62	-0.70	8875.56	19727.00	0.45	-2.22	-1.15	bag1/863/n	|6|6|12	81.60	0.98	0.01	0.00	0.00
2	1	2	17	bag1/863/n	962	SNR1,	M	674	431	18703	136	38	17	43	2315	16388	46.27	0.98	23.24	138.00	0.00	23532	171	30	15	39	2032	21500	84.47	0.99	23.24	0.00	138.00	0.00	0.76	-1.31	-0.39	11771.15	21500.00	0.55	-1.83	-0.87	bag1/863/n	|6|6|12	68.10	0.98	0.01	0.00	0.00
2	1	3	17	bag1/863/n	963		P	691	431	19832	143	42	18	48	2502	17330	44.42	0.98	23.16	139.00	0.00	25579	184	30	15	40	2041	23538	91.87	0.99	23.16	0.00	139.00	0.00	0.74	-1.36	-0.44	12410.41	23538.00	0.53	-1.90	-0.92	bag1/863/n	|6|6|12	72.15	0.98	0.01	0.00	0.00
2	1	4	17	prdx4/1024/ok	964		P	711	432	27445	193	40	17	48	2458	24987	64.72	0.98	16.84	142.00	0.00	18194	128	32	15	42	2139	16055	56.16	0.98	16.84	0.00	142.00	0.00	1.56	1.56	0.64	17545.09	16055.00	1.09	1.09	0.13	prdx4/1024/ok	|6|6|16	60.59	0.98	0.00	0.00	0.00
2	1	5	17	prdx4/1024/ok	965		P	730	431	27835	258	43	21	47	2221	25614	97.86	0.99	18.26	108.00	0.00	17989	167	34	18	42	1935	16054	83.92	0.99	18.26	0.00	108.00	0.00	1.60	1.60	0.67	17961.39	16054.00	1.12	1.12	0.16	prdx4/1024/ok	|6|6|16	91.16	0.99	0.00	0.00	0.00
2	1	6	17	prdx4/1024/ok	966		P	748	431	34056	237	42	17	48	2487	31569	63.09	0.98	23.80	144.00	0.00	37560	261	46	18	51	2577	34983	46.85	0.98	23.80	0.00	144.00	0.00	0.90	-1.11	-0.15	21889.77	34983.00	0.63	-1.60	-0.68	prdx4/1024/ok	|6|6|16	55.57	0.98	0.00	0.00	0.00
2	1	7	17	atox1/943/ok	967	GS,	M	767	431	10827	78	40	17	44	2409	8418	22.69	0.96	9.64	138.00	0.00	13984	101	43	19	56	2604	11380	30.73	0.97	9.64	0.00	138.00	0.00	0.74	-1.35	-0.43	6267.02	11380.00	0.55	-1.82	-0.86	atox1/943/ok	|6|6|20	27.01	0.96	0.00	0.00	0.00
2	1	8	17	atox1/943/ok	968		P	785	431	10181	93	43	21	50	2277	7904	29.80	0.97	13.83	109.00	0.00	10081	92	40	20	50	2203	7878	33.70	0.97	13.83	0.00	109.00	0.00	1.00	1.00	0.00	5904.33	7878.00	0.75	-1.33	-0.42	atox1/943/ok	|6|6|20	31.81	0.97	0.00	0.00	0.00
2	1	9	17	atox1/943/ok	969		P	803	431	9974	92	43	21	50	2267	7707	29.21	0.97	18.04	108.00	0.00	10280	95	39	20	50	2151	8129	36.32	0.97	18.04	0.00	108.00	0.00	0.95	-1.05	-0.08	5764.99	8129.00	0.71	-1.41	-0.50	atox1/943/ok	|6|6|20	32.96	0.97	0.01	0.00	0.00
2	1	10	17	bcl2/867/ok	970		P	822	432	32096	263	43	20	49	2407	29689	93.34	0.99	17.93	122.00	0.00	33862	278	41	19	47	2264	31598	62.97	0.98	17.93	0.00	122.00	0.00	0.94	-1.06	-0.09	20654.28	31598.00	0.65	-1.53	-0.61	bcl2/867/ok	|6|6|24	79.62	0.99	0.00	0.00	0.00
2	1	11	17	bcl2/867/ok	971		P	841	431	35581	297	41	19	47	2327	33254	113.17	0.99	15.97	120.00	0.00	33996	283	38	19	47	2231	31765	125.24	0.99	15.97	0.00	120.00	0.00	1.05	1.05	0.07	22993.75	31765.00	0.72	-1.38	-0.47	bcl2/867/ok	|6|6|24	119.36	0.99	0.00	0.00	0.00
2	1	12	17	bcl2/867/ok	972		P	859	433	33096	269	42	19	48	2358	30738	97.63	0.99	19.40	123.00	0.00	36362	296	40	19	50	2348	34014	120.56	0.99	19.40	0.00	123.00	0.00	0.90	-1.11	-0.15	21344.16	34014.00	0.63	-1.59	-0.67	bcl2/867/ok	|6|6|24	109.70	0.99	0.00	0.00	0.00
2	1	13	17	abcb10/1042/ok	973	SNR2,	M	877	431	14300	130	43	20	48	2247	12053	44.62	0.98	17.06	110.00	0.00	19296	175	47	23	58	2500	16796	59.31	0.98	17.06	0.00	110.00	0.00	0.72	-1.39	-0.48	8801.65	16796.00	0.52	-1.91	-0.93	abcb10/1042/ok	|6|10|4	52.48	0.98	0.00	0.00	0.00
2	1	14	17	abcb10/1042/ok	974		P	895	431	18214	125	40	17	46	2442	15772	37.58	0.97	14.36	146.00	0.00	18408	126	42	17	51	2547	15861	33.80	0.97	14.36	0.00	146.00	0.00	0.99	-1.01	-0.01	11352.06	15861.00	0.72	-1.40	-0.48	abcb10/1042/ok	|6|10|4	35.74	0.97	0.00	0.00	0.00
2	1	15	17	abcb10/1042/ok	975		P	913	432	18432	142	41	19	50	2427	16005	47.28	0.98	17.66	130.00	0.00	14284	110	36	17	45	2208	12076	43.26	0.98	17.66	0.00	130.00	0.00	1.33	1.33	0.41	11510.68	12076.00	0.95	-1.05	-0.07	abcb10/1042/ok	|6|10|4	45.32	0.98	0.00	0.00	0.00
2	1	16	17	amh/957/ok	976		P	932	432	8522	101	46	24	52	1979	6543	32.78	0.97	16.92	84.00	0.00	6528	78	36	20	43	1660	4868	35.65	0.97	16.92	0.00	84.00	0.00	1.34	1.34	0.43	4937.58	4868.00	1.01	1.01	0.02	amh/957/ok	|6|10|8	34.25	0.97	0.01	0.00	0.00
2	1	17	17	amh/957/ok	977		P	951	432	9271	91	44	22	51	2208	7063	28.82	0.97	14.34	102.00	0.00	7095	70	35	19	44	1894	5201	28.96	0.97	14.34	0.00	102.00	0.00	1.36	1.36	0.44	5308.11	5201.00	1.02	1.02	0.03	amh/957/ok	|6|10|8	28.89	0.97	0.00	0.00	0.00
2	1	18	17	amh/957/ok	978		P	969	432	11845	83	42	18	51	2522	9323	23.36	0.96	21.77	142.00	0.00	9308	66	30	14	40	2041	7267	27.59	0.96	21.77	0.00	142.00	0.00	1.28	1.28	0.36	6902.76	7267.00	0.95	-1.05	-0.07	amh/957/ok	|6|10|8	25.56	0.96	0.01	0.00	0.00
2	1	19	17	bace/861/ok	979		P	988	432	16832	143	41	19	47	2283	14549	51.42	0.98	21.74	118.00	0.00	15793	134	31	16	40	1917	13876	69.95	0.99	21.74	0.00	118.00	0.00	1.05	1.05	0.07	10517.35	13876.00	0.76	-1.32	-0.40	bace/861/ok	|6|10|12	61.39	0.98	0.00	0.00	0.00
2	1	20	17	bace/861/ok	980		P	1006	433	15817	121	41	19	48	2431	13386	39.02	0.97	19.94	131.00	0.00	16106	123	31	15	40	2022	14084	59.32	0.98	19.94	0.00	131.00	0.00	0.95	-1.05	-0.07	9720.07	14084.00	0.69	-1.45	-0.54	bace/861/ok	|6|10|12	50.21	0.98	0.01	0.00	0.00
2	1	21	17	bace/861/ok	981		P	1025	432	18543	143	43	19	50	2489	16054	45.17	0.98	24.65	130.00	0.00	17436	134	32	16	41	2028	15408	61.89	0.98	24.65	0.00	130.00	0.00	1.04	1.04	0.06	11544.02	15408.00	0.75	-1.33	-0.42	bace/861/ok	|6|10|12	54.18	0.98	0.01	0.00	0.00
2	1	22	17	txn1/1021/ok	982		P	1039	432	7751	58	44	19	51	2538	5213	13.59	0.93	14.38	134.00	0.00	6051	45	31	15	40	2029	4022	16.52	0.94	14.38	0.00	134.00	0.00	1.30	1.30	0.37	3982.28	4022.00	0.99	-1.01	-0.01	txn1/1021/ok	|6|10|16	15.13	0.93	0.01	0.00	0.00
2	1	23	17	txn1/1021/ok	983		P	1058	429	8226	60	42	18	49	2503	5723	14.96	0.93	19.97	138.00	0.00	6210	45	31	15	41	2051	4159	16.25	0.94	19.97	0.00	138.00	0.00	1.38	1.38	0.46	4349.99	4159.00	1.05	1.05	0.06	txn1/1021/ok	|6|10|16	15.62	0.94	0.01	0.00	0.00
2	1	24	17	txn1/1021/ok	984	GS,	M	1080	428	1096	61	48	28	53	511	585	17.51	0.94	3.09	18.00	0.00	953	53	37	23	43	415	538	23.81	0.96	3.09	0.00	18.00	0.00	1.09	1.09	0.12	502.67	538.00	0.93	-1.07	-0.10	txn1/1021/ok	|6|10|16	20.90	0.95	0.00	0.00	0.00
2	1	1	18	mt3/941/db	985		P	655	450	8248	89	45	23	51	2103	6145	27.83	0.96	15.09	93.00	0.00	7003	75	36	18	40	1691	5312	15.06	0.93	15.09	0.00	93.00	0.00	1.16	1.16	0.21	4652.91	5312.00	0.88	-1.14	-0.19	mt3/941/db	|6|10|20	22.38	0.95	0.01	0.00	0.00
2	1	2	18	mt3/941/db	986		P	673	448	6358	92	46	24	50	1674	4684	30.64	0.97	11.49	69.00	0.00	5049	73	34	20	41	1373	3676	36.19	0.97	11.49	0.00	69.00	0.00	1.27	1.27	0.35	3598.82	3676.00	0.98	-1.02	-0.03	mt3/941/db	|6|10|20	33.53	0.97	0.00	0.00	0.00
2	1	3	18	mt3/941/db	987		P	692	450	9060	92	44	22	50	2139	6921	30.11	0.97	16.20	98.00	0.00	7111	73	34	18	41	1784	5327	33.04	0.97	16.20	0.00	98.00	0.00	1.30	1.30	0.38	5207.08	5327.00	0.98	-1.02	-0.03	mt3/941/db	|6|10|20	31.61	0.97	0.01	0.00	0.00
2	1	4	18	bat1a/865/ok	988		P	711	450	12999	96	44	19	51	2570	10429	26.84	0.96	15.84	135.00	0.00	12316	91	32	16	41	2095	10221	39.26	0.97	15.84	0.00	135.00	0.00	1.02	1.02	0.03	7675.23	10221.00	0.75	-1.33	-0.41	bat1a/865/ok	|6|10|24	33.63	0.97	0.01	0.00	0.00
2	1	5	18	bat1a/865/ok	989		P	730	449	12932	99	39	18	46	2332	10600	32.81	0.97	21.17	130.00	0.00	12837	99	32	16	42	2074	10763	43.92	0.98	21.17	0.00	130.00	0.00	0.98	-1.02	-0.02	7794.26	10763.00	0.72	-1.38	-0.47	bat1a/865/ok	|6|10|24	38.77	0.97	0.01	0.00	0.00
2	1	6	18	bat1a/865/ok	990		P	748	449	10911	127	43	22	50	1923	8988	47.14	0.98	12.58	86.00	0.00	11436	133	38	21	45	1788	9648	61.74	0.98	12.58	0.00	86.00	0.00	0.93	-1.07	-0.10	6667.84	9648.00	0.69	-1.45	-0.53	bat1a/865/ok	|6|10|24	54.93	0.98	0.00	0.00	0.00
2	1	7	18	gsk3b/1028/ok	991	SNR2,	M	767	450	17678	128	42	18	48	2503	15175	39.24	0.97	24.48	138.00	0.00	25146	182	42	18	52	2535	22611	62.14	0.98	24.48	0.00	138.00	0.00	0.67	-1.49	-0.58	10945.05	22611.00	0.48	-2.07	-1.05	gsk3b/1028/ok	|6|14|4	51.97	0.98	0.01	0.00	0.00
2	1	8	18	gsk3b/1028/ok	992	SNR2,	M	785	450	15026	127	44	20	49	2376	12650	40.56	0.98	20.42	118.00	0.00	26708	226	46	21	57	2526	24182	79.78	0.99	20.42	0.00	118.00	0.00	0.52	-1.91	-0.93	9213.62	24182.00	0.38	-2.62	-1.39	gsk3b/1028/ok	|6|14|4	63.29	0.98	0.01	0.00	0.00
2	1	9	18	gsk3b/1028/ok	993		P	804	450	14559	111	39	18	45	2351	12208	37.37	0.97	16.27	131.00	0.00	26406	202	40	18	49	2374	24032	66.98	0.99	16.27	0.00	131.00	0.00	0.51	-1.97	-0.98	8908.71	24032.00	0.37	-2.70	-1.43	gsk3b/1028/ok	|6|14|4	54.23	0.98	0.00	0.00	0.00
2	1	10	18	mtf1/947/ok	994		P	823	450	12487	98	40	18	46	2330	10157	31.46	0.97	16.69	127.00	0.00	14066	111	40	19	50	2365	11701	38.34	0.97	16.69	0.00	127.00	0.00	0.87	-1.15	-0.20	7485.68	11701.00	0.64	-1.56	-0.64	mtf1/947/ok	|6|14|8	35.07	0.97	0.01	0.00	0.00
2	1	11	18	mtf1/947/ok	995		P	840	449	12856	107	43	20	49	2376	10480	33.35	0.97	16.99	120.00	0.00	14097	117	40	19	50	2322	11775	43.73	0.98	16.99	0.00	120.00	0.00	0.89	-1.12	-0.17	7710.74	11775.00	0.65	-1.53	-0.61	mtf1/947/ok	|6|14|8	38.89	0.97	0.01	0.00	0.00
2	1	12	18	mtf1/947/ok	996	SNR2,	M	859	451	12222	94	42	19	49	2444	9778	28.02	0.96	17.08	130.00	0.00	16027	123	44	20	57	2596	13431	39.26	0.97	17.08	0.00	130.00	0.00	0.73	-1.37	-0.46	7221.11	13431.00	0.54	-1.86	-0.90	mtf1/947/ok	|6|14|8	34.11	0.97	0.01	0.00	0.00
2	1	13	18	aplp2/851/ok	997	SNR2,	M	876	450	46713	354	41	18	48	2412	44301	128.30	0.99	19.01	132.00	0.00	51506	390	43	19	53	2524	48982	141.20	0.99	19.01	0.00	132.00	0.00	0.90	-1.11	-0.14	30163.40	48982.00	0.62	-1.62	-0.70	aplp2/851/ok	|6|14|12	134.91	0.99	0.00	0.00	0.00
2	1	14	18	aplp2/851/ok	998		P	895	450	58398	463	41	19	48	2378	56020	172.83	0.99	17.64	126.00	0.00	48091	382	36	17	44	2185	45906	175.62	0.99	17.64	0.00	126.00	0.00	1.22	1.22	0.29	37664.15	45906.00	0.82	-1.22	-0.29	aplp2/851/ok	|6|14|12	174.23	0.99	0.00	0.00	0.00
2	1	15	18	aplp2/851/ok	999		P	915	450	62452	431	40	17	47	2462	59990	149.23	0.99	23.50	145.00	0.00	53340	368	33	15	41	2173	51167	160.34	0.99	23.50	0.00	145.00	0.00	1.17	1.17	0.23	40185.08	51167.00	0.79	-1.27	-0.35	aplp2/851/ok	|6|14|12	154.88	0.99	0.00	0.00	0.00
2	1	16	18	txn2/1018/ok	1000		P	933	450	34831	290	44	20	50	2414	32417	101.51	0.99	18.70	120.00	0.00	27395	228	33	17	42	2028	25367	114.89	0.99	18.70	0.00	120.00	0.00	1.28	1.28	0.35	22445.75	25367.00	0.88	-1.13	-0.18	txn2/1018/ok	|6|14|16	108.41	0.99	0.00	0.00	0.00
2	1	17	18	txn2/1018/ok	1001		P	950	450	32400	240	43	19	49	2524	29876	74.28	0.99	19.07	135.00	0.00	27222	202	34	16	40	2096	25126	64.84	0.98	19.07	0.00	135.00	0.00	1.19	1.19	0.25	20777.35	25126.00	0.83	-1.21	-0.27	txn2/1018/ok	|6|14|16	69.72	0.99	0.00	0.00	0.00
2	1	18	18	txn2/1018/ok	1002		P	970	450	29274	208	42	18	49	2534	26740	67.73	0.99	20.07	141.00	0.00	29623	210	33	15	39	2061	27562	59.64	0.98	20.07	0.00	141.00	0.00	0.97	-1.03	-0.04	18707.65	27562.00	0.68	-1.47	-0.56	txn2/1018/ok	|6|14|16	63.81	0.98	0.00	0.00	0.00
2	1	19	18	ccl11/938/ok	1003		P	989	452	9130	87	42	21	46	2163	6967	28.29	0.96	16.95	105.00	0.00	7893	75	33	17	40	1825	6068	35.25	0.97	16.95	0.00	105.00	0.00	1.15	1.15	0.20	5239.82	6068.00	0.86	-1.16	-0.21	ccl11/938/ok	|6|14|20	31.96	0.97	0.01	0.00	0.00
2	1	20	18	ccl11/938/ok	1004		P	1006	450	9297	85	44	21	51	2334	6963	24.95	0.96	20.00	110.00	0.00	8843	80	31	17	39	1834	7009	39.48	0.97	20.00	0.00	110.00	0.00	0.99	-1.01	-0.01	5236.97	7009.00	0.75	-1.34	-0.42	ccl11/938/ok	|6|14|20	33.03	0.97	0.01	0.00	0.00
2	1	21	18	ccl11/938/ok	1005		P	1026	450	11460	99	43	20	50	2356	9104	31.10	0.97	18.02	116.00	0.00	10883	94	33	17	41	1972	8911	43.09	0.98	18.02	0.00	116.00	0.00	1.02	1.02	0.03	6749.24	8911.00	0.76	-1.32	-0.40	ccl11/938/ok	|6|14|20	37.57	0.97	0.01	0.00	0.00
2	1	22	18	sec61a2-pending/857/ok	1006		P	1043	450	8378	99	46	23	50	1979	6399	29.00	0.97	14.74	85.00	0.00	6334	75	38	19	41	1642	4692	12.66	0.92	14.74	0.00	85.00	0.00	1.36	1.36	0.45	4834.69	4692.00	1.03	1.03	0.04	sec61a2-pending/857/ok	|6|14|24	22.38	0.94	0.01	0.00	0.00
2	1	23	18	sec61a2-pending/857/ok	1007		P	1061	451	10632	76	39	17	46	2411	8221	22.22	0.96	27.45	140.00	0.00	8426	60	30	14	39	2011	6415	25.32	0.96	27.45	0.00	140.00	0.00	1.28	1.28	0.36	6128.16	6415.00	0.96	-1.05	-0.07	sec61a2-pending/857/ok	|6|14|24	23.82	0.96	0.01	0.00	0.00
2	1	24	18	sec61a2-pending/857/ok	1008		P	1081	450	12853	77	38	15	46	2442	10411	21.16	0.95	25.00	166.00	0.00	10098	61	28	12	39	2037	8061	23.34	0.96	25.00	0.00	166.00	0.00	1.29	1.29	0.37	7662.70	8061.00	0.95	-1.05	-0.07	sec61a2-pending/857/ok	|6|14|24	22.27	0.95	0.01	0.00	0.00
2	1	1	19	trpv4/1406	1009		P	655	468	11118	77	40	17	49	2467	8651	22.06	0.95	22.10	144.00	0.00	8862	62	30	14	40	2060	6802	24.90	0.96	22.10	0.00	144.00	0.00	1.27	1.27	0.35	6431.03	6802.00	0.95	-1.06	-0.08	trpv4/1406	|7|2|4	23.52	0.96	0.01	0.00	0.00
2	1	2	19	trpv4/1406	1010		P	673	467	9254	78	44	20	51	2410	6844	21.98	0.95	20.68	118.00	0.00	7724	65	33	16	39	1921	5803	20.11	0.95	20.68	0.00	118.00	0.00	1.18	1.18	0.24	5152.25	5803.00	0.89	-1.13	-0.17	trpv4/1406	|7|2|4	21.07	0.95	0.01	0.00	0.00
2	1	3	19	trpv4/1406	1011		P	692	467	9970	82	45	20	53	2482	7488	22.13	0.95	30.05	122.00	0.00	8719	71	31	16	40	1948	6771	32.11	0.97	30.05	0.00	122.00	0.00	1.11	1.11	0.15	5609.86	6771.00	0.83	-1.21	-0.27	trpv4/1406	|7|2|4	27.58	0.96	0.01	0.00	0.00
2	1	4	19	sepn1/1434	1012		P	710	469	52221	428	41	19	46	2314	49907	155.19	0.99	18.99	122.00	0.00	30558	250	35	17	41	2032	28526	77.19	0.99	18.99	0.00	122.00	0.00	1.75	1.75	0.81	33763.33	28526.00	1.18	1.18	0.24	sepn1/1434	|7|2|8	122.56	0.99	0.00	0.00	0.00
2	1	5	19	sepn1/1434	1013		P	728	468	53784	338	40	16	48	2492	51292	106.26	0.99	26.47	159.00	0.00	32153	202	29	13	39	2069	30084	92.77	0.99	26.47	0.00	159.00	0.00	1.70	1.70	0.77	34649.27	30084.00	1.15	1.15	0.20	sepn1/1434	|7|2|8	99.74	0.99	0.00	0.00	0.00
2	1	6	19	sepn1/1434	1014		P	748	468	51374	414	41	19	47	2340	49034	155.41	0.99	18.72	124.00	0.00	29868	241	33	16	42	2040	27828	121.46	0.99	18.72	0.00	124.00	0.00	1.76	1.76	0.82	33204.22	27828.00	1.19	1.19	0.25	sepn1/1434	|7|2|8	139.47	0.99	0.00	0.00	0.00
2	1	7	19	nubp2/1374	1015	GS,	M	769	464	0	0	47	29	52	-473	473	0.00	1.00	0.00	0.00	0.00	0	0	42	26	46	-344	344	0.00	1.00	0.00	0.00	0.00	0.00	1.38	1.38	0.46	411.32	343.67	1.20	1.20	0.26	nubp2/1374	|7|2|12	0.00	0.00	0.00	0.00	0.00
2	1	8	19	nubp2/1374	1016	GS,	M	784	464	2276	67	45	26	48	875	1401	21.98	0.95	3.27	34.00	0.00	1945	57	51	29	60	997	948	13.80	0.93	3.27	0.00	34.00	0.00	1.48	1.48	0.56	1148.61	948.00	1.21	1.21	0.28	nubp2/1374	|7|2|12	18.35	0.94	0.00	0.00	0.00
2	1	9	19	nubp2/1374	1017	GS,	M	805	464	7456	75	42	21	48	2101	5355	23.55	0.96	9.15	100.00	0.00	10838	108	48	24	60	2363	8475	34.26	0.97	9.15	0.00	100.00	0.00	0.63	-1.58	-0.66	4084.85	8475.00	0.48	-2.07	-1.05	nubp2/1374	|7|2|12	29.40	0.96	0.00	0.00	0.00
2	1	10	19	hs epo/2306/ok	1018	SNR2,	M	822	469	9828	73	43	19	52	2556	7272	19.34	0.95	27.23	134.00	0.00	10797	81	40	18	53	2453	8344	25.35	0.96	27.23	0.00	134.00	0.00	0.87	-1.15	-0.20	5456.62	8344.00	0.65	-1.53	-0.61	hs epo/2306/ok	|7|2|16	22.55	0.95	0.01	0.00	0.00
2	1	11	19	hs epo/2306/ok	1019		P	840	468	8472	74	43	20	50	2352	6120	21.27	0.95	21.58	115.00	0.00	8987	78	40	20	50	2253	6734	26.82	0.96	21.58	0.00	115.00	0.00	0.91	-1.10	-0.14	4635.00	6734.00	0.69	-1.45	-0.54	hs epo/2306/ok	|7|2|16	24.20	0.96	0.01	0.00	0.00
2	1	12	19	hs epo/2306/ok	1020	SNR2,	M	859	465	8580	75	42	20	47	2257	6323	22.62	0.96	17.46	114.00	0.00	7924	70	43	21	53	2374	5550	20.59	0.95	17.46	0.00	114.00	0.00	1.14	1.14	0.19	4780.34	5550.00	0.86	-1.16	-0.22	hs epo/2306/ok	|7|2|16	21.63	0.95	0.01	0.00	0.00
2	1	13	19	thrap3/1243/ok	1021		P	876	467	10864	126	47	24	53	2027	8837	39.12	0.97	14.28	86.00	0.00	7104	83	39	20	44	1749	5355	21.09	0.95	14.28	0.00	86.00	0.00	1.65	1.65	0.72	6561.79	5355.00	1.23	1.23	0.29	thrap3/1243/ok	|7|2|20	31.43	0.96	0.00	0.00	0.00
2	1	14	19	thrap3/1243/ok	1022		P	897	469	8316	108	47	24	52	1884	6432	36.52	0.97	13.51	77.00	0.00	5574	72	37	21	44	1584	3990	31.41	0.97	13.51	0.00	77.00	0.00	1.61	1.61	0.69	4858.28	3990.00	1.22	1.22	0.28	thrap3/1243/ok	|7|2|20	34.06	0.97	0.00	0.00	0.00
2	1	15	19	thrap3/1243/ok	1023		P	913	468	11423	98	44	20	49	2382	9041	28.63	0.97	18.89	117.00	0.00	7757	66	35	18	43	2056	5701	25.85	0.96	18.89	0.00	117.00	0.00	1.59	1.59	0.67	6705.03	5701.00	1.18	1.18	0.23	thrap3/1243/ok	|7|2|20	27.28	0.96	0.01	0.00	0.00
2	1	16	19	2610301i15rik/1191/ok	1024		P	931	468	4951	71	46	24	50	1711	3240	21.22	0.95	12.18	70.00	0.00	4074	58	36	20	43	1425	2649	24.89	0.96	12.18	0.00	70.00	0.00	1.22	1.22	0.29	2539.20	2649.00	0.96	-1.04	-0.06	2610301i15rik/1191/ok	|7|2|24	23.13	0.96	0.01	0.00	0.00
2	1	17	19	2610301i15rik/1191/ok	1025		P	949	468	7254	62	42	20	48	2308	4946	16.63	0.94	19.82	117.00	0.00	6272	54	32	17	40	1937	4335	21.56	0.95	19.82	0.00	117.00	0.00	1.14	1.14	0.19	3789.02	4335.00	0.87	-1.14	-0.19	2610301i15rik/1191/ok	|7|2|24	19.25	0.95	0.01	0.00	0.00
2	1	18	19	2610301i15rik/1191/ok	1026		P	969	470	4827	70	46	24	52	1681	3146	20.86	0.95	12.77	69.00	0.00	4237	61	35	20	41	1371	2866	26.54	0.96	12.77	0.00	69.00	0.00	1.10	1.10	0.13	2469.44	2866.00	0.86	-1.16	-0.21	2610301i15rik/1191/ok	|7|2|24	23.87	0.96	0.01	0.00	0.00
2	1	19	19	slc39a3/1400	1027		P	989	469	9187	86	43	21	50	2229	6958	27.68	0.96	20.59	107.00	0.00	8502	79	31	17	39	1799	6703	39.55	0.97	20.59	0.00	107.00	0.00	1.04	1.04	0.05	5233.42	6703.00	0.78	-1.28	-0.36	slc39a3/1400	|7|6|4	34.13	0.97	0.01	0.00	0.00
2	1	20	19	slc39a3/1400	1028		P	1007	468	10672	83	41	19	49	2392	8280	25.48	0.96	22.15	128.00	0.00	9431	74	31	16	40	2004	7427	32.53	0.97	22.15	0.00	128.00	0.00	1.11	1.11	0.16	6169.76	7427.00	0.83	-1.20	-0.27	slc39a3/1400	|7|6|4	29.22	0.96	0.01	0.00	0.00
2	1	21	19	slc39a3/1400	1029		P	1024	468	10189	89	44	21	51	2402	7787	26.22	0.96	19.08	115.00	0.00	10114	88	33	17	41	1952	8162	40.59	0.98	19.08	0.00	115.00	0.00	0.95	-1.05	-0.07	5821.60	8162.00	0.71	-1.40	-0.49	slc39a3/1400	|7|6|4	34.17	0.97	0.01	0.00	0.00
2	1	22	19	sepm/1430	1030		P	1044	469	9273	87	44	21	49	2241	7032	26.90	0.96	21.16	106.00	0.00	9392	89	32	17	40	1816	7576	44.57	0.98	21.16	0.00	106.00	0.00	0.93	-1.08	-0.11	5286.07	7576.00	0.70	-1.43	-0.52	sepm/1430	|7|6|8	36.81	0.97	0.01	0.00	0.00
2	1	23	19	sepm/1430	1031		P	1062	469	8630	91	45	22	52	2131	6499	29.29	0.97	16.68	95.00	0.00	7446	78	34	18	42	1747	5699	37.49	0.97	16.68	0.00	95.00	0.00	1.14	1.14	0.19	4906.15	5699.00	0.86	-1.16	-0.22	sepm/1430	|7|6|8	33.64	0.97	0.01	0.00	0.00
2	1	24	19	sepm/1430	1032		P	1082	469	11150	102	45	21	50	2307	8843	29.44	0.97	19.36	109.00	0.00	8990	82	35	18	42	1952	7038	32.70	0.97	19.36	0.00	109.00	0.00	1.26	1.26	0.33	6566.01	7038.00	0.93	-1.07	-0.10	sepm/1430	|7|6|8	31.12	0.97	0.01	0.00	0.00
2	1	1	20	actg1/1371	1033		P	655	486	31443	269	44	20	49	2380	29063	95.83	0.99	22.85	117.00	0.00	60315	516	31	16	39	1873	58442	305.17	1.00	22.85	0.00	117.00	0.00	0.50	-2.01	-1.01	20241.96	58442.00	0.35	-2.89	-1.53	actg1/1371	|7|6|12	226.17	0.99	0.00	0.00	0.00
2	1	2	20	actg1/1371	1034		P	674	487	34898	291	42	20	49	2343	32555	109.56	0.99	19.07	120.00	0.00	71549	596	31	16	39	1909	69640	347.48	1.00	19.07	0.00	120.00	0.00	0.47	-2.14	-1.10	22536.15	69640.00	0.32	-3.09	-1.63	actg1/1371	|7|6|12	257.63	0.99	0.00	0.00	0.00
2	1	3	20	actg1/1371	1035		P	692	486	33686	246	40	17	45	2378	31308	85.94	0.99	19.90	137.00	0.00	67903	496	32	15	40	2075	65828	235.26	1.00	19.90	0.00	137.00	0.00	0.48	-2.10	-1.07	21718.49	65828.00	0.33	-3.03	-1.60	actg1/1371	|7|6|12	177.11	0.99	0.00	0.00	0.00
2	1	4	20	hs epo/2274/ok	1036		P	710	487	11176	141	46	24	50	1878	9298	51.53	0.98	11.62	79.00	0.00	8958	113	33	19	40	1496	7462	64.43	0.98	11.62	0.00	79.00	0.00	1.25	1.25	0.32	6885.24	7462.00	0.92	-1.08	-0.12	hs epo/2274/ok	|7|6|16	58.34	0.98	0.00	0.00	0.00
2	1	5	20	hs epo/2274/ok	1037		P	729	486	14691	106	42	18	47	2483	12208	31.47	0.97	24.16	138.00	0.00	12339	89	31	15	40	2058	10281	37.93	0.97	24.16	0.00	138.00	0.00	1.19	1.19	0.25	8908.71	10281.00	0.87	-1.15	-0.21	hs epo/2274/ok	|7|6|16	34.85	0.97	0.01	0.00	0.00
2	1	6	20	hs epo/2274/ok	1038		P	748	486	13520	117	43	20	50	2346	11174	38.19	0.97	20.38	116.00	0.00	10425	90	34	17	42	2004	8421	38.90	0.97	20.38	0.00	116.00	0.00	1.33	1.33	0.41	8193.06	8421.00	0.97	-1.03	-0.04	hs epo/2274/ok	|7|6|16	38.55	0.97	0.01	0.00	0.00
2	1	7	20	tlr3/1239/ok	1039		P	766	487	13310	97	42	18	48	2480	10830	28.40	0.96	19.65	137.00	0.00	11011	80	33	16	42	2142	8869	32.52	0.97	19.65	0.00	137.00	0.00	1.22	1.22	0.29	7954.19	8869.00	0.90	-1.12	-0.16	tlr3/1239/ok	|7|6|20	30.53	0.97	0.01	0.00	0.00
2	1	8	20	tlr3/1239/ok	1040		P	785	487	12958	91	39	17	47	2425	10533	27.42	0.96	18.64	143.00	0.00	11827	83	32	15	41	2115	9712	34.30	0.97	18.64	0.00	143.00	0.00	1.08	1.08	0.12	7747.64	9712.00	0.80	-1.25	-0.33	tlr3/1239/ok	|7|6|20	31.05	0.97	0.01	0.00	0.00
2	1	9	20	tlr3/1239/ok	1041	SNR1,	M	803	486	13047	98	39	18	44	2338	10709	32.22	0.97	18.85	133.00	0.00	11637	87	33	16	42	2122	9515	36.68	0.97	18.85	0.00	133.00	0.00	1.13	1.13	0.17	7870.08	9515.00	0.83	-1.21	-0.27	tlr3/1239/ok	|7|6|20	34.52	0.97	0.01	0.00	0.00
2	1	10	20	2610301i15rik/1175/ok	1042		P	821	487	10015	114	44	23	50	1985	8030	39.31	0.97	12.32	88.00	0.00	9484	108	36	20	44	1742	7742	52.16	0.98	12.32	0.00	88.00	0.00	1.04	1.04	0.05	5993.35	7742.00	0.77	-1.29	-0.37	2610301i15rik/1175/ok	|7|6|24	46.19	0.98	0.00	0.00	0.00
2	1	11	20	2610301i15rik/1175/ok	1043		P	840	486	9005	118	45	24	49	1801	7204	42.04	0.98	11.82	76.00	0.00	7752	102	37	21	45	1586	6166	49.08	0.98	11.82	0.00	76.00	0.00	1.17	1.17	0.22	5408.33	6166.00	0.88	-1.14	-0.19	2610301i15rik/1175/ok	|7|6|24	45.69	0.98	0.00	0.00	0.00
2	1	12	20	2610301i15rik/1175/ok	1044		P	859	487	11074	101	42	20	48	2216	8858	34.08	0.97	24.01	110.00	0.00	10076	92	35	18	43	1976	8100	40.72	0.98	24.01	0.00	110.00	0.00	1.09	1.09	0.13	6576.54	8100.00	0.81	-1.23	-0.30	2610301i15rik/1175/ok	|7|6|24	37.54	0.97	0.01	0.00	0.00
2	1	13	20	slc30a6/1392	1045		P	876	486	12360	118	42	21	48	2167	10193	41.45	0.98	16.50	105.00	0.00	9272	88	34	18	42	1878	7394	41.02	0.98	16.50	0.00	105.00	0.00	1.38	1.38	0.46	7510.79	7394.00	1.02	1.02	0.02	slc30a6/1392	|7|10|4	41.24	0.98	0.00	0.00	0.00
2	1	14	20	slc30a6/1392	1046		P	896	487	13366	94	41	17	48	2482	10884	26.75	0.96	18.91	142.00	0.00	10707	75	32	15	41	2126	8581	29.12	0.97	18.91	0.00	142.00	0.00	1.27	1.27	0.34	7991.71	8581.00	0.93	-1.07	-0.10	slc30a6/1392	|7|10|4	27.96	0.96	0.01	0.00	0.00
2	1	15	20	slc30a6/1392	1047		P	915	487	13308	106	42	19	50	2387	10921	34.36	0.97	17.54	125.00	0.00	10023	80	32	16	40	2017	8006	35.29	0.97	17.54	0.00	125.00	0.00	1.36	1.36	0.45	8017.42	8006.00	1.00	1.00	0.00	slc30a6/1392	|7|10|4	34.83	0.97	0.01	0.00	0.00
2	1	16	20	empty/empty/	1048		P	932	488	7743	60	42	19	48	2414	5329	15.75	0.94	27.12	129.00	0.00	6160	48	32	16	40	2020	4140	17.50	0.94	27.12	0.00	129.00	0.00	1.29	1.29	0.36	4066.08	4140.00	0.98	-1.02	-0.03	empty/empty/	|7|10|8	16.65	0.94	0.02	0.00	0.00
2	1	17	20	empty/empty/	1049	GS,	M	952	486	5311	61	43	22	48	1933	3378	17.67	0.94	8.41	87.00	0.00	3901	45	43	19	40	1637	2264	2.67	0.63	8.41	0.00	87.00	0.00	1.49	1.49	0.58	2641.42	2264.00	1.17	1.17	0.22	empty/empty/	|7|10|8	12.63	0.73	0.00	0.00	0.00
2	1	18	20	empty/empty/	1050	GS,	M	966	483	0	0	48	29	51	-287	287	0.00	1.00	0.00	0.00	0.00	0	0	37	24	41	-1270	1270	0.00	1.00	0.00	0.00	0.00	0.00	0.23	-4.43	-2.15	256.08	1270.12	0.20	-4.96	-2.31	empty/empty/	|7|10|8	0.00	0.00	0.00	0.00	0.00
2	1	19	20	trpc2 (form 2)/1463	1051		P	989	487	11713	95	42	19	47	2354	9359	29.70	0.97	24.68	123.00	0.00	13622	111	33	16	41	2020	11602	51.96	0.98	24.68	0.00	123.00	0.00	0.81	-1.24	-0.31	6927.98	11602.00	0.60	-1.67	-0.74	trpc2 (form 2)/1463	|7|10|12	42.32	0.97	0.01	0.00	0.00
2	1	20	20	trpc2 (form 2)/1463	1052		P	1007	487	7647	82	43	22	48	2021	5626	26.79	0.96	18.41	93.00	0.00	6964	75	33	18	41	1690	5274	36.42	0.97	18.41	0.00	93.00	0.00	1.07	1.07	0.09	4280.19	5274.00	0.81	-1.23	-0.30	trpc2 (form 2)/1463	|7|10|12	31.97	0.97	0.01	0.00	0.00
2	1	21	20	trpc2 (form 2)/1463	1053		P	1025	488	11681	94	42	19	49	2409	9272	28.65	0.97	19.91	124.00	0.00	10126	82	32	16	40	1986	8140	37.20	0.97	19.91	0.00	124.00	0.00	1.14	1.14	0.19	6867.03	8140.00	0.84	-1.19	-0.25	trpc2 (form 2)/1463	|7|10|12	33.20	0.97	0.01	0.00	0.00
2	1	22	20	npc2/1311/ok	1054		P	1044	488	24607	192	43	19	51	2479	22128	64.00	0.98	20.83	128.00	0.00	20931	164	31	16	40	2001	18930	83.35	0.99	20.83	0.00	128.00	0.00	1.17	1.17	0.23	15639.45	18930.00	0.83	-1.21	-0.28	npc2/1311/ok	|7|10|16	74.30	0.99	0.00	0.00	0.00
2	1	23	20	npc2/1311/ok	1055		P	1063	487	26127	207	44	20	51	2485	23642	69.20	0.99	17.64	126.00	0.00	22542	179	33	16	42	2056	20486	87.79	0.99	17.64	0.00	126.00	0.00	1.15	1.15	0.21	16650.14	20486.00	0.81	-1.23	-0.30	npc2/1311/ok	|7|10|16	79.04	0.99	0.00	0.00	0.00
2	1	24	20	npc2/1311/ok	1056		P	1081	487	24458	209	43	20	50	2364	22094	73.31	0.99	16.58	117.00	0.00	23087	197	33	17	41	1970	21117	102.49	0.99	16.58	0.00	117.00	0.00	1.05	1.05	0.07	15616.71	21117.00	0.74	-1.35	-0.44	npc2/1311/ok	|7|10|16	89.11	0.99	0.00	0.00	0.00
2	1	1	21	tlr3/1230/ok	1057		P	655	505	9304	92	43	21	48	2139	7165	30.70	0.97	18.11	101.00	0.00	7487	74	33	18	40	1794	5693	33.75	0.97	18.11	0.00	101.00	0.00	1.26	1.26	0.33	5380.62	5693.00	0.95	-1.06	-0.08	tlr3/1230/ok	|7|10|20	32.26	0.97	0.01	0.00	0.00
2	1	2	21	tlr3/1230/ok	1058		P	674	505	7297	89	42	22	48	1817	5480	31.31	0.97	13.76	82.00	0.00	6650	81	34	19	40	1553	5097	41.36	0.98	13.76	0.00	82.00	0.00	1.08	1.08	0.10	4175.02	5097.00	0.82	-1.22	-0.29	tlr3/1230/ok	|7|10|20	36.68	0.97	0.00	0.00	0.00
2	1	3	21	tlr3/1230/ok	1059		P	691	503	9727	82	41	19	48	2291	7436	25.43	0.96	18.13	119.00	0.00	9449	79	32	17	41	1965	7484	36.11	0.97	18.13	0.00	119.00	0.00	0.99	-1.01	-0.01	5572.99	7484.00	0.74	-1.34	-0.43	tlr3/1230/ok	|7|10|20	31.23	0.97	0.01	0.00	0.00
2	1	4	21	prostein-pending/1173/ok	1060	SNR1,	M	710	505	19596	157	39	18	44	2271	17325	57.51	0.98	23.97	125.00	0.00	12881	103	31	16	39	1958	10923	50.58	0.98	23.97	0.00	125.00	0.00	1.59	1.59	0.67	12407.02	10923.00	1.14	1.14	0.18	prostein-pending/1173/ok	|7|10|24	54.16	0.98	0.00	0.00	0.00
2	1	5	21	prostein-pending/1173/ok	1061		P	729	505	15253	147	41	21	47	2132	13121	55.58	0.98	15.74	104.00	0.00	10030	96	36	18	41	1873	8157	29.20	0.97	15.74	0.00	104.00	0.00	1.61	1.61	0.69	9537.90	8157.00	1.17	1.17	0.23	prostein-pending/1173/ok	|7|10|24	44.40	0.97	0.00	0.00	0.00
2	1	6	21	prostein-pending/1173/ok	1062		P	747	505	16876	174	42	21	48	2053	14823	67.01	0.99	16.86	97.00	0.00	10348	107	34	18	42	1793	8555	51.77	0.98	16.86	0.00	97.00	0.00	1.73	1.73	0.79	10704.67	8555.00	1.25	1.25	0.32	prostein-pending/1173/ok	|7|10|24	59.88	0.98	0.00	0.00	0.00
2	1	7	21	rgmc/1379	1063	GS,	M	766	503	4833	68	44	23	48	1658	3175	21.07	0.95	7.45	71.00	0.00	3693	52	35	20	41	1412	2281	21.80	0.95	7.45	0.00	71.00	0.00	1.39	1.39	0.48	2490.97	2281.00	1.09	1.09	0.13	rgmc/1379	|7|14|4	21.44	0.95	0.00	0.00	0.00
2	1	8	21	rgmc/1379	1064		P	786	504	5562	61	44	22	49	2017	3545	16.77	0.94	18.32	91.00	0.00	5088	56	33	18	40	1656	3432	24.61	0.96	18.32	0.00	91.00	0.00	1.03	1.03	0.05	2764.82	3432.00	0.81	-1.24	-0.31	rgmc/1379	|7|14|4	21.05	0.95	0.01	0.00	0.00
2	1	9	21	rgmc/1379	1065	GS,	M	802	503	6057	66	42	22	48	1979	4078	20.25	0.95	7.06	92.00	0.00	4728	51	33	18	40	1685	3043	21.09	0.95	7.06	0.00	92.00	0.00	1.34	1.34	0.42	3156.65	3043.00	1.04	1.04	0.05	rgmc/1379	|7|14|4	20.67	0.95	0.00	0.00	0.00
2	1	10	21	dio1/1425	1066		P	822	506	26466	226	41	19	48	2281	24185	84.40	0.99	17.75	117.00	0.00	8897	76	35	17	41	1990	6907	23.21	0.96	17.75	0.00	117.00	0.00	3.50	3.50	1.81	17011.77	6907.00	2.46	2.46	1.30	dio1/1425	|7|14|8	61.89	0.97	0.00	0.00	0.00
2	1	11	21	dio1/1425	1067		P	841	506	25387	240	43	21	49	2201	23186	91.15	0.99	16.54	106.00	0.00	8421	79	34	18	42	1893	6528	35.25	0.97	16.54	0.00	106.00	0.00	3.55	3.55	1.83	16346.11	6528.00	2.50	2.50	1.32	dio1/1425	|7|14|8	69.10	0.98	0.00	0.00	0.00
2	1	12	21	dio1/1425	1068		P	859	505	27804	185	40	16	46	2458	25346	59.38	0.98	25.80	150.00	0.00	10458	70	30	14	40	2068	8390	28.33	0.96	25.80	0.00	150.00	0.00	3.02	3.02	1.60	17783.52	8390.00	2.12	2.12	1.08	dio1/1425	|7|14|8	46.52	0.97	0.00	0.00	0.00
2	1	13	21	slc30a3/1386	1069		P	877	505	18846	133	41	17	47	2477	16369	41.82	0.98	20.09	142.00	0.00	13150	93	31	15	40	2071	11079	36.01	0.97	20.09	0.00	142.00	0.00	1.48	1.48	0.56	11758.24	11079.00	1.06	1.06	0.09	slc30a3/1386	|7|14|12	39.02	0.97	0.00	0.00	0.00
2	1	14	21	slc30a3/1386	1070		P	896	505	15748	137	42	20	46	2264	13484	47.96	0.98	20.29	115.00	0.00	11714	102	32	17	40	1903	9811	51.10	0.98	20.29	0.00	115.00	0.00	1.37	1.37	0.46	9787.40	9811.00	1.00	-1.00	-0.00	slc30a3/1386	|7|14|12	49.56	0.98	0.00	0.00	0.00
2	1	15	21	slc30a3/1386	1071		P	915	506	13664	114	42	19	47	2331	11333	37.85	0.97	23.15	120.00	0.00	11510	96	31	16	40	1930	9580	46.57	0.98	23.15	0.00	120.00	0.00	1.18	1.18	0.24	8303.33	9580.00	0.87	-1.15	-0.21	slc30a3/1386	|7|14|12	42.43	0.98	0.01	0.00	0.00
2	1	16	21	zfp364/1306/ok	1072		P	932	507	20608	178	43	20	48	2338	18270	61.94	0.98	17.71	116.00	0.00	16527	142	32	17	40	1925	14602	73.21	0.99	17.71	0.00	116.00	0.00	1.25	1.25	0.32	13046.46	14602.00	0.89	-1.12	-0.16	zfp364/1306/ok	|7|14|16	67.81	0.99	0.00	0.00	0.00
2	1	17	21	zfp364/1306/ok	1073		P	951	507	20455	175	43	20	47	2367	18088	59.19	0.98	18.06	117.00	0.00	15038	129	32	16	39	1930	13108	62.13	0.98	18.06	0.00	117.00	0.00	1.38	1.38	0.46	12923.45	13108.00	0.99	-1.01	-0.02	zfp364/1306/ok	|7|14|16	60.68	0.98	0.00	0.00	0.00
2	1	18	21	zfp364/1306/ok	1074		P	970	507	22610	158	40	17	46	2466	20144	51.53	0.98	15.55	143.00	0.00	18217	127	31	15	41	2081	16136	58.67	0.98	15.55	0.00	143.00	0.00	1.25	1.25	0.32	14309.32	16136.00	0.89	-1.13	-0.17	zfp364/1306/ok	|7|14|16	55.22	0.98	0.00	0.00	0.00
2	1	19	21	tlr6/1228/ok	1075		P	989	507	7359	63	42	20	48	2299	5060	17.72	0.94	23.30	116.00	0.00	6023	52	32	17	40	1917	4106	20.86	0.95	23.30	0.00	116.00	0.00	1.23	1.23	0.30	3871.60	4106.00	0.94	-1.06	-0.08	tlr6/1228/ok	|7|14|20	19.36	0.95	0.01	0.00	0.00
2	1	20	21	tlr6/1228/ok	1076		P	1006	506	5544	62	45	23	51	2045	3499	17.01	0.94	16.50	90.00	0.00	5025	56	33	18	41	1664	3361	24.03	0.96	16.50	0.00	90.00	0.00	1.04	1.04	0.06	2730.86	3361.00	0.81	-1.23	-0.30	tlr6/1228/ok	|7|14|20	20.82	0.95	0.01	0.00	0.00
2	1	21	21	tlr6/1228/ok	1077		P	1025	504	6868	67	43	21	49	2158	4710	19.22	0.95	17.65	102.00	0.00	6568	64	35	18	42	1863	4705	22.89	0.96	17.65	0.00	102.00	0.00	1.00	1.00	0.00	3617.72	4705.00	0.77	-1.30	-0.38	tlr6/1228/ok	|7|14|20	21.13	0.95	0.01	0.00	0.00
2	1	22	21	arntl/1169/ok	1078		P	1044	505	6836	68	44	22	51	2179	4657	19.51	0.95	21.27	100.00	0.00	6321	63	32	18	40	1760	4561	29.02	0.97	21.27	0.00	100.00	0.00	1.02	1.02	0.03	3579.19	4561.00	0.78	-1.27	-0.35	arntl/1169/ok	|7|14|24	24.72	0.96	0.01	0.00	0.00
2	1	23	21	arntl/1169/ok	1079		P	1062	505	5044	70	45	24	52	1713	3331	21.99	0.95	11.96	72.00	0.00	4232	59	36	20	43	1459	2773	23.97	0.96	11.96	0.00	72.00	0.00	1.20	1.20	0.26	2606.63	2773.00	0.94	-1.06	-0.09	arntl/1169/ok	|7|14|24	23.00	0.96	0.01	0.00	0.00
2	1	24	21	arntl/1169/ok	1080		P	1081	506	6297	75	46	24	52	1983	4314	21.92	0.95	13.41	84.00	0.00	4859	58	34	19	41	1617	3242	24.59	0.96	13.41	0.00	84.00	0.00	1.33	1.33	0.41	3329.24	3242.00	1.03	1.03	0.04	arntl/1169/ok	|7|14|24	23.29	0.96	0.01	0.00	0.00
2	1	1	22	renluc	1081	GS,	M	654	521	1458	61	46	26	49	636	822	18.35	0.95	4.59	24.00	0.00	1214	51	36	22	41	538	676	21.84	0.95	4.59	0.00	24.00	0.00	1.22	1.22	0.28	693.52	676.00	1.03	1.03	0.04	renluc	|8|2|4	20.17	0.95	0.00	0.00	0.00
2	1	2	22	renluc	1082		P	672	522	5116	55	42	21	48	1989	3127	15.03	0.93	10.53	93.00	0.00	4240	46	33	18	39	1667	2573	15.95	0.94	10.53	0.00	93.00	0.00	1.22	1.22	0.28	2455.33	2573.00	0.95	-1.05	-0.07	renluc	|8|2|4	15.50	0.94	0.01	0.00	0.00
2	1	3	22	renluc	1083		P	691	525	7817	56	40	17	46	2407	5410	14.44	0.93	20.83	140.00	0.00	6970	50	30	14	39	2024	4946	19.29	0.95	20.83	0.00	140.00	0.00	1.09	1.09	0.13	4124.54	4946.00	0.83	-1.20	-0.26	renluc	|8|2|4	17.04	0.94	0.01	0.00	0.00
2	1	4	22	redfp	1084	GS,	M	710	524	3071	64	45	25	50	1209	1862	19.81	0.95	8.24	48.00	0.00	2577	54	36	21	42	1022	1555	22.17	0.95	8.24	0.00	48.00	0.00	1.20	1.20	0.26	1503.38	1555.00	0.97	-1.03	-0.05	redfp	|8|2|8	21.02	0.95	0.00	0.00	0.00
2	1	5	22	redfp	1085	GS,	M	729	524	2723	68	44	25	50	1015	1708	23.14	0.96	6.40	40.00	0.00	2180	55	36	22	42	871	1309	23.71	0.96	6.40	0.00	40.00	0.00	1.30	1.30	0.38	1385.46	1309.00	1.06	1.06	0.08	redfp	|8|2|8	23.43	0.96	0.00	0.00	0.00
2	1	6	22	redfp	1086	GS,	M	745	520	6250	62	44	21	48	2152	4098	16.61	0.94	8.79	101.00	0.00	5634	56	33	18	40	1788	3846	22.80	0.96	8.79	0.00	101.00	0.00	1.07	1.07	0.09	3171.30	3846.00	0.82	-1.21	-0.28	redfp	|8|2|8	19.95	0.95	0.01	0.00	0.00
2	1	7	22	ecfp	1087		P	763	525	4479	57	44	23	49	1804	2675	15.51	0.94	10.70	78.00	0.00	3620	46	34	19	41	1505	2115	16.69	0.94	10.70	0.00	78.00	0.00	1.26	1.26	0.34	2118.12	2115.00	1.00	1.00	0.00	ecfp	|8|2|12	16.11	0.94	0.01	0.00	0.00
2	1	8	22	ecfp	1088	GS,	M	784	520	3801	58	47	25	51	1617	2184	15.05	0.93	5.13	65.00	0.00	2963	46	35	20	39	1297	1666	11.46	0.91	5.13	0.00	65.00	0.00	1.31	1.31	0.39	1748.30	1666.00	1.05	1.05	0.07	ecfp	|8|2|12	13.37	0.92	0.00	0.00	0.00
2	1	9	22	ecfp	1089	GS,	M	804	522	2610	53	44	25	49	1210	1400	15.07	0.93	5.82	49.00	0.00	2222	45	35	21	40	1015	1207	17.59	0.94	5.82	0.00	49.00	0.00	1.16	1.16	0.21	1147.83	1207.00	0.95	-1.05	-0.07	ecfp	|8|2|12	16.38	0.94	0.00	0.00	0.00
2	1	10	22	6i 1:4	1090		P	822	523	8360	63	41	18	47	2418	5942	16.78	0.94	20.42	133.00	0.00	6292	47	31	15	39	2026	4266	17.48	0.94	20.42	0.00	133.00	0.00	1.39	1.39	0.48	4507.34	4266.00	1.06	1.06	0.08	6i 1:4	|8|2|16	17.13	0.94	0.01	0.00	0.00
2	1	11	22	6i 1:4	1091		P	840	522	7036	64	43	21	48	2267	4769	17.73	0.94	17.78	110.00	0.00	5146	47	32	17	40	1874	3272	17.89	0.94	17.78	0.00	110.00	0.00	1.46	1.46	0.54	3660.59	3272.00	1.12	1.12	0.16	6i 1:4	|8|2|16	17.81	0.94	0.01	0.00	0.00
2	1	12	22	6i 1:4	1092	SNR1,	M	858	524	9000	62	38	16	43	2373	6627	16.88	0.94	16.54	145.00	0.00	6711	46	29	14	38	2001	4710	17.81	0.94	16.54	0.00	145.00	0.00	1.41	1.41	0.49	4997.54	4710.00	1.06	1.06	0.09	6i 1:4	|8|2|16	17.35	0.94	0.01	0.00	0.00
2	1	13	22	6i 1:2	1093		P	877	524	6724	99	43	23	47	1592	5132	36.81	0.97	14.93	68.00	0.00	4307	63	33	19	39	1317	2990	31.74	0.97	14.93	0.00	68.00	0.00	1.72	1.72	0.78	3923.71	2990.00	1.31	1.31	0.39	6i 1:2	|8|2|20	34.36	0.97	0.00	0.00	0.00
2	1	14	22	6i 1:2	1094		P	895	523	7975	91	44	23	50	1983	5992	29.55	0.97	16.68	88.00	0.00	4905	56	33	18	40	1619	3286	24.68	0.96	16.68	0.00	88.00	0.00	1.82	1.82	0.87	4543.22	3286.00	1.38	1.38	0.47	6i 1:2	|8|2|20	27.22	0.96	0.01	0.00	0.00
2	1	15	22	6i 1:2	1095		P	914	525	8059	99	45	23	50	1882	6177	34.67	0.97	17.38	81.00	0.00	5365	66	35	19	41	1575	3790	30.14	0.97	17.38	0.00	81.00	0.00	1.63	1.63	0.70	4675.83	3790.00	1.23	1.23	0.30	6i 1:2	|8|2|20	32.49	0.97	0.01	0.00	0.00
2	1	16	22	6i	1096		P	932	525	9998	75	40	18	48	2400	7598	22.07	0.95	23.86	133.00	0.00	7201	54	31	15	40	2023	5178	21.29	0.95	23.86	0.00	133.00	0.00	1.47	1.47	0.55	5687.81	5178.00	1.10	1.10	0.14	6i	|8|2|24	21.68	0.95	0.01	0.00	0.00
2	1	17	22	6i	1097		P	951	524	11441	79	39	17	48	2437	9004	23.34	0.96	11.20	145.00	0.00	8073	56	29	14	38	2018	6055	22.66	0.96	11.20	0.00	145.00	0.00	1.49	1.49	0.57	6679.07	6055.00	1.10	1.10	0.14	6i	|8|2|24	23.00	0.96	0.00	0.00	0.00
2	1	18	22	6i	1098		P	969	524	9373	90	43	21	49	2204	7169	28.28	0.96	24.02	104.00	0.00	6708	65	32	17	39	1792	4916	29.25	0.97	24.02	0.00	104.00	0.00	1.46	1.46	0.54	5383.46	4916.00	1.10	1.10	0.13	6i	|8|2|24	28.77	0.97	0.01	0.00	0.00
2	1	19	22	firluc 1:4	1099		P	988	525	11650	102	42	20	48	2275	9375	34.07	0.97	25.64	114.00	0.00	9791	86	32	17	40	1888	7903	41.66	0.98	25.64	0.00	114.00	0.00	1.19	1.19	0.25	6939.19	7903.00	0.88	-1.14	-0.19	firluc 1:4	|8|6|4	38.06	0.97	0.01	0.00	0.00
2	1	20	22	firluc 1:4	1100		P	1006	524	15132	98	38	16	45	2427	12705	29.27	0.97	24.54	154.00	0.00	11747	76	29	13	38	2049	9698	31.94	0.97	24.54	0.00	154.00	0.00	1.31	1.31	0.39	9251.52	9698.00	0.95	-1.05	-0.07	firluc 1:4	|8|6|4	30.64	0.97	0.01	0.00	0.00
2	1	21	22	firluc 1:4	1101		P	1025	524	14119	107	42	19	49	2469	11650	33.10	0.97	23.53	132.00	0.00	11748	89	31	15	40	2035	9713	40.14	0.98	23.53	0.00	132.00	0.00	1.20	1.20	0.26	8522.93	9713.00	0.88	-1.14	-0.19	firluc 1:4	|8|6|4	36.79	0.97	0.01	0.00	0.00
2	1	22	22	firluc 1:2	1102		P	1043	524	22150	174	41	19	46	2357	19793	61.49	0.98	21.80	127.00	0.00	16080	127	32	16	41	2027	14053	60.16	0.98	21.80	0.00	127.00	0.00	1.41	1.41	0.49	14073.29	14053.00	1.00	1.00	0.00	firluc 1:2	|8|6|8	60.83	0.98	0.00	0.00	0.00
2	1	23	22	firluc 1:2	1103		P	1062	524	21141	218	43	21	48	2082	19059	86.57	0.99	14.75	97.00	0.00	14202	146	43	19	41	1811	12391	13.92	0.93	14.75	0.00	97.00	0.00	1.54	1.54	0.62	13578.96	12391.00	1.10	1.10	0.13	firluc 1:2	|8|6|8	62.00	0.95	0.00	0.00	0.00
2	1	24	22	firluc 1:2	1104		P	1080	524	25485	162	38	15	45	2402	23083	51.84	0.98	20.09	157.00	0.00	19119	122	31	14	40	2128	16991	51.68	0.98	20.09	0.00	157.00	0.00	1.36	1.36	0.44	16277.39	16991.00	0.96	-1.04	-0.06	firluc 1:2	|8|6|8	51.76	0.98	0.00	0.00	0.00
2	1	1	23	firluc	1105		P	654	542	28077	208	41	18	48	2444	25633	72.21	0.99	18.71	135.00	0.00	19146	142	31	15	40	2053	17093	67.99	0.99	18.71	0.00	135.00	0.00	1.50	1.50	0.58	17974.00	17093.00	1.05	1.05	0.07	firluc	|8|6|12	70.14	0.99	0.00	0.00	0.00
2	1	2	23	firluc	1106		P	673	542	26639	207	41	18	45	2381	24258	71.51	0.99	21.14	129.00	0.00	18554	144	32	16	40	2033	16521	69.39	0.99	21.14	0.00	129.00	0.00	1.47	1.47	0.55	17060.35	16521.00	1.03	1.03	0.05	firluc	|8|6|12	70.46	0.99	0.00	0.00	0.00
2	1	3	23	firluc	1107		P	692	542	27683	201	39	17	45	2356	25327	72.14	0.99	18.66	138.00	0.00	19084	138	32	15	41	2113	16971	62.81	0.98	18.66	0.00	138.00	0.00	1.49	1.49	0.58	17770.90	16971.00	1.05	1.05	0.07	firluc	|8|6|12	67.64	0.99	0.00	0.00	0.00
2	1	4	23	cat 1:4	1108		P	709	542	11462	117	44	22	48	2146	9316	38.79	0.97	17.26	98.00	0.00	8030	82	34	19	43	1817	6213	37.82	0.97	17.26	0.00	98.00	0.00	1.50	1.50	0.58	6897.86	6213.00	1.11	1.11	0.15	cat 1:4	|8|6|16	38.30	0.97	0.00	0.00	0.00
2	1	5	23	cat 1:4	1109		P	728	542	10226	118	45	23	50	1991	8235	41.49	0.98	14.67	87.00	0.00	7077	81	35	19	42	1685	5392	37.89	0.97	14.67	0.00	87.00	0.00	1.53	1.53	0.61	6138.03	5392.00	1.14	1.14	0.19	cat 1:4	|8|6|16	39.73	0.97	0.00	0.00	0.00
2	1	6	23	cat 1:4	1110		P	746	542	12157	91	40	18	47	2393	9764	28.62	0.97	22.04	133.00	0.00	9331	70	30	15	39	1995	7336	30.79	0.97	22.04	0.00	133.00	0.00	1.33	1.33	0.41	7211.33	7336.00	0.98	-1.02	-0.02	cat 1:4	|8|6|16	29.72	0.97	0.01	0.00	0.00
2	1	7	23	cat 1:2	1111		P	766	542	14488	126	44	21	51	2359	12129	41.35	0.98	20.70	115.00	0.00	9963	87	32	17	40	1917	8046	40.93	0.98	20.70	0.00	115.00	0.00	1.51	1.51	0.59	8854.15	8046.00	1.10	1.10	0.14	cat 1:2	|8|6|20	41.14	0.98	0.01	0.00	0.00
2	1	8	23	cat 1:2	1112		P	785	542	13526	152	40	21	46	1865	11661	63.18	0.98	13.87	89.00	0.00	8675	97	34	19	41	1660	7015	49.98	0.98	13.87	0.00	89.00	0.00	1.66	1.66	0.73	8530.54	7015.00	1.22	1.22	0.28	cat 1:2	|8|6|20	56.96	0.98	0.00	0.00	0.00
2	1	9	23	cat 1:2	1113		P	803	543	14709	146	46	22	51	2230	12479	48.28	0.98	21.30	101.00	0.00	9633	95	34	18	40	1789	7844	31.39	0.97	21.30	0.00	101.00	0.00	1.59	1.59	0.67	9095.72	7844.00	1.16	1.16	0.21	cat 1:2	|8|6|20	40.72	0.97	0.00	0.00	0.00
2	1	10	23	cat	1114		P	823	543	56780	462	44	20	53	2448	54332	165.77	0.99	20.68	123.00	0.00	32616	265	34	17	42	2068	30548	123.32	0.99	20.68	0.00	123.00	0.00	1.78	1.78	0.83	36589.41	30548.00	1.20	1.20	0.26	cat	|8|6|24	146.09	0.99	0.00	0.00	0.00
2	1	11	23	cat	1115		P	840	542	58698	405	40	17	48	2453	56245	142.70	0.99	21.44	145.00	0.00	35123	242	32	14	39	2102	33021	101.35	0.99	21.44	0.00	145.00	0.00	1.70	1.70	0.77	37807.28	33021.00	1.14	1.14	0.20	cat	|8|6|24	123.77	0.99	0.00	0.00	0.00
2	1	12	23	cat	1116		P	859	543	59576	441	40	18	46	2377	57199	162.37	0.99	20.40	135.00	0.00	35759	265	31	15	40	2050	33709	135.33	0.99	20.40	0.00	135.00	0.00	1.70	1.70	0.76	38413.79	33709.00	1.14	1.14	0.19	cat	|8|6|24	149.47	0.99	0.00	0.00	0.00
2	1	13	23	fad6 1:4	1117	GS,	M	873	540	0	0	48	29	51	-528	528	0.00	1.00	0.00	0.00	0.00	0	0	39	23	41	-374	374	0.00	1.00	0.00	0.00	0.00	0.00	1.41	1.41	0.50	456.53	373.63	1.22	1.22	0.29	fad6 1:4	|8|10|4	0.00	0.00	0.00	0.00	0.00
2	1	14	23	fad6 1:4	1118		P	896	542	6778	58	42	20	47	2285	4493	15.70	0.94	24.93	116.00	0.00	5225	45	31	16	40	1894	3331	17.36	0.94	24.93	0.00	116.00	0.00	1.35	1.35	0.43	3459.81	3331.00	1.04	1.04	0.05	fad6 1:4	|8|10|4	16.55	0.94	0.02	0.00	0.00
2	1	15	23	fad6 1:4	1119	GS,	M	912	540	1292	65	49	28	53	565	727	18.97	0.95	3.23	20.00	0.00	1019	51	35	22	41	444	575	23.44	0.96	3.23	0.00	20.00	0.00	1.26	1.26	0.34	617.43	575.00	1.07	1.07	0.10	fad6 1:4	|8|10|4	21.32	0.95	0.00	0.00	0.00
2	1	16	23	fad6 1:2	1120		P	929	540	5022	61	45	23	50	1930	3092	16.42	0.94	17.12	83.00	0.00	3740	45	34	19	40	1554	2186	15.83	0.94	17.12	0.00	83.00	0.00	1.41	1.41	0.50	2429.31	2186.00	1.11	1.11	0.15	fad6 1:2	|8|10|8	16.13	0.94	0.01	0.00	0.00
2	1	17	23	fad6 1:2	1121	GS,	M	951	538	2471	57	46	26	48	1105	1366	16.05	0.94	7.36	43.00	0.00	2014	47	35	21	41	906	1108	19.68	0.95	7.36	0.00	43.00	0.00	1.23	1.23	0.30	1121.44	1108.00	1.01	1.01	0.02	fad6 1:2	|8|10|8	17.96	0.94	0.00	0.00	0.00
2	1	18	23	fad6 1:2	1122		P	967	542	8136	58	41	18	47	2474	5662	14.44	0.93	25.71	141.00	0.00	6674	47	30	15	40	2055	4619	17.52	0.94	25.71	0.00	141.00	0.00	1.23	1.23	0.29	4306.11	4619.00	0.93	-1.07	-0.10	fad6 1:2	|8|10|8	16.05	0.94	0.02	0.00	0.00
2	1	19	23	fad6	1123	GS,	M	988	542	3361	69	46	26	51	1252	2109	19.11	0.95	9.16	49.00	0.00	2824	58	36	21	42	1047	1777	20.40	0.95	9.16	0.00	49.00	0.00	1.19	1.19	0.25	1691.44	1777.00	0.95	-1.05	-0.07	fad6	|8|10|12	19.76	0.95	0.00	0.00	0.00
2	1	20	23	fad6	1124		P	1005	542	5587	110	47	26	52	1329	4258	39.64	0.97	11.31	51.00	0.00	10677	209	36	21	42	1083	9594	126.24	0.99	11.31	0.00	51.00	0.00	0.44	-2.25	-1.17	3288.34	9594.00	0.34	-2.92	-1.54	fad6	|8|10|12	93.56	0.98	0.00	0.00	0.00
2	1	21	23	fad6	1125		P	1026	540	8479	62	42	18	49	2512	5967	15.35	0.93	17.88	137.00	0.00	6644	48	30	15	39	2028	4616	18.39	0.95	17.88	0.00	137.00	0.00	1.29	1.29	0.37	4525.28	4616.00	0.98	-1.02	-0.03	fad6	|8|10|12	16.94	0.94	0.01	0.00	0.00
2	1	22	23	egfp	1126	GS,	M	1042	540	1643	63	49	28	52	726	917	17.95	0.94	4.30	26.00	0.00	1466	56	36	22	41	578	888	26.04	0.96	4.30	0.00	26.00	0.00	1.03	1.03	0.05	769.13	888.00	0.87	-1.15	-0.21	egfp	|8|10|16	22.37	0.95	0.00	0.00	0.00
2	1	23	23	egfp	1127	GS,	M	1062	540	7685	58	42	19	51	2501	5184	14.51	0.93	8.61	133.00	0.00	6407	48	31	15	40	2026	4381	18.22	0.95	8.61	0.00	133.00	0.00	1.18	1.18	0.24	3961.32	4381.00	0.90	-1.11	-0.15	egfp	|8|10|16	16.47	0.94	0.01	0.00	0.00
2	1	24	23	egfp	1128	GS,	M	1078	542	2777	62	48	27	53	1203	1574	17.08	0.94	9.18	45.00	0.00	2498	56	36	22	43	982	1516	24.43	0.96	9.18	0.00	45.00	0.00	1.04	1.04	0.05	1282.39	1516.00	0.85	-1.18	-0.24	egfp	|8|10|16	21.08	0.95	0.01	0.00	0.00
2	1	1	24	8h	1129		P	655	560	7616	61	41	19	48	2379	5237	16.49	0.94	19.77	125.00	0.00	5728	46	31	16	39	1973	3755	17.10	0.94	19.77	0.00	125.00	0.00	1.39	1.39	0.48	3999.63	3755.00	1.07	1.07	0.09	8h	|8|10|20	16.80	0.94	0.01	0.00	0.00
2	1	2	24	8h	1130	GS,	M	671	561	0	0	49	29	52	-476	476	0.00	1.00	0.00	0.00	0.00	0	0	36	23	41	-329	329	0.00	1.00	0.00	0.00	0.00	0.00	1.45	1.45	0.53	413.84	329.30	1.26	1.26	0.33	8h	|8|10|20	0.00	0.00	0.00	0.00	0.00
2	1	3	24	8h	1131	GS,	M	690	556	912	57	46	27	50	436	476	16.43	0.94	2.74	16.00	0.00	825	52	36	23	42	364	461	23.43	0.96	2.74	0.00	16.00	0.00	1.03	1.03	0.05	413.57	461.00	0.90	-1.11	-0.16	8h	|8|10|20	20.23	0.95	0.00	0.00	0.00
2	1	4	24	2xssc	1132		P	711	560	8772	59	38	16	46	2417	6355	15.73	0.94	19.54	149.00	0.00	7027	47	30	14	40	2071	4956	17.09	0.94	19.54	0.00	149.00	0.00	1.28	1.28	0.36	4803.23	4956.00	0.97	-1.03	-0.05	2xssc	|8|10|24	16.42	0.94	0.01	0.00	0.00
2	1	5	24	2xssc	1133	GS,	M	725	557	0	0	48	29	52	-606	606	0.00	1.00	0.00	0.00	0.00	0	0	38	24	42	-435	435	0.00	1.00	0.00	0.00	0.00	0.00	1.39	1.39	0.48	519.83	434.89	1.20	1.20	0.26	2xssc	|8|10|24	0.00	0.00	0.00	0.00	0.00
2	1	6	24	2xssc	1134	GS,	M	746	557	4652	57	45	23	49	1898	2754	14.51	0.93	7.59	82.00	0.00	3765	46	32	18	39	1507	2258	19.11	0.95	7.59	0.00	82.00	0.00	1.22	1.22	0.29	2177.27	2258.00	0.96	-1.04	-0.05	2xssc	|8|10|24	16.97	0.94	0.01	0.00	0.00
2	1	7	24	cytp450 1:4	1135	GS,	M	769	556	4016	61	45	24	51	1596	2420	17.43	0.94	8.00	66.00	0.00	2949	45	34	20	41	1317	1632	16.57	0.94	8.00	0.00	66.00	0.00	1.48	1.48	0.57	1926.56	1632.00	1.18	1.18	0.24	cytp450 1:4	|8|14|4	17.00	0.94	0.00	0.00	0.00
2	1	8	24	cytp450 1:4	1136	GS,	M	785	556	6170	60	41	21	47	2112	4058	17.20	0.94	9.22	103.00	0.00	4667	45	32	17	39	1781	2886	17.55	0.94	9.22	0.00	103.00	0.00	1.41	1.41	0.49	3142.00	2886.00	1.09	1.09	0.12	cytp450 1:4	|8|14|4	17.38	0.94	0.01	0.00	0.00
2	1	9	24	cytp450 1:4	1137	GS,	M	802	558	1507	63	47	27	50	651	856	18.93	0.95	2.51	24.00	0.00	1210	50	36	22	42	539	671	20.77	0.95	2.51	0.00	24.00	0.00	1.28	1.28	0.35	720.63	671.00	1.07	1.07	0.10	cytp450 1:4	|8|14|4	19.87	0.95	0.00	0.00	0.00
2	1	10	24	cytp450 1:2	1138	GS,	M	822	559	3429	71	44	25	48	1180	2249	24.84	0.96	9.10	48.00	0.00	2743	57	35	21	41	1019	1724	25.81	0.96	9.10	0.00	48.00	0.00	1.30	1.30	0.38	1797.50	1724.00	1.04	1.04	0.06	cytp450 1:2	|8|14|8	25.33	0.96	0.00	0.00	0.00
2	1	11	24	cytp450 1:2	1139		P	840	560	8390	60	40	18	46	2468	5922	15.44	0.94	20.19	141.00	0.00	6668	47	30	14	38	2021	4647	17.86	0.94	20.19	0.00	141.00	0.00	1.27	1.27	0.35	4492.98	4647.00	0.97	-1.03	-0.05	cytp450 1:2	|8|14|8	16.70	0.94	0.01	0.00	0.00
2	1	12	24	cytp450 1:2	1140		P	856	562	8650	59	41	17	50	2541	6109	14.60	0.93	23.65	147.00	0.00	7256	49	29	14	38	2035	5221	18.65	0.95	23.65	0.00	147.00	0.00	1.17	1.17	0.23	4627.11	5221.00	0.89	-1.13	-0.17	cytp450 1:2	|8|14|8	16.75	0.94	0.02	0.00	0.00
2	1	13	24	cytp450	1141		P	877	561	10258	66	38	16	47	2428	7830	17.96	0.94	19.21	155.00	0.00	8259	53	29	13	39	2040	6219	20.68	0.95	19.21	0.00	155.00	0.00	1.26	1.26	0.33	5852.01	6219.00	0.94	-1.06	-0.09	cytp450	|8|14|12	19.37	0.95	0.01	0.00	0.00
2	1	14	24	cytp450	1142	SNR1,	M	896	560	9636	66	37	16	44	2330	7306	19.59	0.95	22.30	146.00	0.00	7471	51	29	14	38	2027	5444	19.87	0.95	22.30	0.00	146.00	0.00	1.34	1.34	0.42	5480.76	5444.00	1.01	1.01	0.01	cytp450	|8|14|12	19.73	0.95	0.01	0.00	0.00
2	1	15	24	cytp450	1143		P	915	561	8283	68	42	19	48	2354	5929	18.87	0.95	17.52	122.00	0.00	6439	53	32	16	41	1969	4470	20.99	0.95	17.52	0.00	122.00	0.00	1.33	1.33	0.41	4498.01	4470.00	1.01	1.01	0.01	cytp450	|8|14|12	19.96	0.95	0.01	0.00	0.00
2	1	16	24	15b	1144	GS,	M	932	558	879	52	48	28	52	475	404	12.54	0.92	2.59	17.00	0.00	835	49	37	23	43	393	442	20.05	0.95	2.59	0.00	17.00	0.00	0.91	-1.09	-0.13	354.13	442.00	0.80	-1.25	-0.32	15b	|8|14|16	16.72	0.93	0.00	0.00	0.00
2	1	17	24	15b	1145	GS,	M	953	558	766	51	46	27	50	409	357	13.61	0.93	9.64	15.00	0.00	756	50	36	23	43	345	411	22.01	0.95	9.64	0.00	15.00	0.00	0.87	-1.15	-0.20	315.02	411.00	0.77	-1.30	-0.38	15b	|8|14|16	18.30	0.94	0.01	0.00	0.00
2	1	18	24	15b	1146	GS,	M	968	558	908	76	47	28	50	332	576	26.90	0.96	7.53	12.00	0.00	496	41	37	23	42	280	216	14.31	0.93	7.53	0.00	12.00	0.00	2.67	2.67	1.42	495.35	216.00	2.29	2.29	1.20	15b	|8|14|16	21.55	0.94	0.00	0.00	0.00
2	1	19	24	kanr	1147		P	988	562	5651	63	44	22	51	2022	3629	17.36	0.94	21.80	90.00	0.00	5144	57	33	18	40	1651	3493	25.10	0.96	21.80	0.00	90.00	0.00	1.04	1.04	0.06	2826.77	3493.00	0.81	-1.24	-0.31	kanr	|8|14|20	21.58	0.95	0.01	0.00	0.00
2	1	20	24	kanr	1148		P	1008	561	4277	63	44	24	49	1613	2664	18.99	0.95	10.80	68.00	0.00	3784	56	35	20	41	1363	2421	24.12	0.96	10.80	0.00	68.00	0.00	1.10	1.10	0.14	2109.88	2421.00	0.87	-1.15	-0.20	kanr	|8|14|20	21.71	0.95	0.01	0.00	0.00
2	1	21	24	kanr	1149		P	1023	561	7594	67	43	20	49	2310	5284	19.05	0.95	20.53	113.00	0.00	7558	67	33	17	41	1937	5621	28.56	0.96	20.53	0.00	113.00	0.00	0.94	-1.06	-0.09	4033.59	5621.00	0.72	-1.39	-0.48	kanr	|8|14|20	24.28	0.96	0.01	0.00	0.00
2	1	22	24	mllas	1150		P	1044	562	4340	59	45	24	51	1759	2581	16.32	0.94	14.11	73.00	0.00	3696	51	35	20	42	1451	2245	20.68	0.95	14.11	0.00	73.00	0.00	1.15	1.15	0.20	2047.63	2245.00	0.91	-1.10	-0.13	mllas	|8|14|24	18.63	0.94	0.01	0.00	0.00
2	1	23	24	mllas	1151		P	1063	562	6972	62	42	20	49	2264	4708	17.49	0.94	16.35	112.00	0.00	5951	53	32	17	41	1890	4061	21.78	0.95	16.35	0.00	112.00	0.00	1.16	1.16	0.21	3616.27	4061.00	0.89	-1.12	-0.17	mllas	|8|14|24	19.75	0.95	0.01	0.00	0.00
2	1	24	24	mllas	1152		P	1079	560	5384	65	44	23	48	1883	3501	19.41	0.95	20.70	83.00	0.00	4328	52	34	19	41	1586	2742	21.40	0.95	20.70	0.00	83.00	0.00	1.28	1.28	0.35	2732.34	2742.00	1.00	-1.00	-0.01	mllas	|8|14|24	20.43	0.95	0.01	0.00	0.00
3	1	1	1	1110046b24rik/590/ok	1153		P	1109	142	10306	81	41	19	48	2396	7910	24.14	0.96	19.57	127.00	0.00	8559	67	31	16	40	1994	6565	29.03	0.97	19.57	0.00	127.00	0.00	1.20	1.20	0.27	5908.57	6565.00	0.90	-1.11	-0.15	1110046b24rik/590/ok	|1|3|4	26.70	0.96	0.01	0.00	0.00
3	1	2	1	1110046b24rik/590/ok	1154	GS,	M	1127	143	12486	95	42	19	48	2462	10024	28.46	0.96	9.41	131.00	0.00	10110	77	31	15	39	2006	8104	34.72	0.97	9.41	0.00	131.00	0.00	1.24	1.24	0.31	7392.90	8104.00	0.91	-1.10	-0.13	1110046b24rik/590/ok	|1|3|4	31.74	0.97	0.00	0.00	0.00
3	1	3	1	1110046b24rik/590/ok	1155		P	1146	143	11560	88	43	19	49	2503	9057	25.17	0.96	20.37	131.00	0.00	10544	80	30	15	40	1980	8564	37.56	0.97	20.37	0.00	131.00	0.00	1.06	1.06	0.08	6716.26	8564.00	0.78	-1.28	-0.35	1110046b24rik/590/ok	|1|3|4	31.97	0.97	0.01	0.00	0.00
3	1	4	1	il4i1/756/ok	1156		P	1165	143	10249	81	42	19	49	2415	7834	24.09	0.96	23.43	126.00	0.00	9337	74	31	16	40	1963	7374	33.91	0.97	23.43	0.00	126.00	0.00	1.06	1.06	0.09	5854.84	7374.00	0.79	-1.26	-0.33	il4i1/756/ok	|1|3|8	29.42	0.96	0.01	0.00	0.00
3	1	5	1	il4i1/756/ok	1157		P	1183	142	10711	81	43	19	50	2501	8210	22.57	0.96	29.10	133.00	0.00	10365	78	30	15	39	2001	8364	35.01	0.97	29.10	0.00	133.00	0.00	0.98	-1.02	-0.03	6120.40	8364.00	0.73	-1.37	-0.45	il4i1/756/ok	|1|3|8	29.46	0.96	0.01	0.00	0.00
3	1	6	1	il4i1/756/ok	1158		P	1201	142	8092	76	45	22	52	2287	5805	21.93	0.95	21.79	106.00	0.00	9120	86	32	17	39	1799	7321	43.48	0.98	21.79	0.00	106.00	0.00	0.79	-1.26	-0.33	4408.94	7321.00	0.60	-1.66	-0.73	il4i1/756/ok	|1|3|8	34.43	0.96	0.01	0.00	0.00
3	1	7	1	eya1/707/w	1159		P	1220	142	7945	66	43	20	50	2402	5543	17.72	0.94	16.50	121.00	0.00	6250	52	31	16	38	1905	4345	21.57	0.95	16.50	0.00	121.00	0.00	1.28	1.28	0.35	4220.42	4345.00	0.97	-1.03	-0.04	eya1/707/w	|1|3|12	19.74	0.95	0.01	0.00	0.00
3	1	8	1	eya1/707/w	1160		P	1238	143	7985	65	43	20	48	2404	5581	17.06	0.94	20.06	122.00	0.00	6457	53	30	16	38	1899	4558	22.69	0.96	20.06	0.00	122.00	0.00	1.22	1.22	0.29	4247.79	4558.00	0.93	-1.07	-0.10	eya1/707/w	|1|3|12	20.07	0.95	0.01	0.00	0.00
3	1	9	1	eya1/707/w	1161		P	1257	143	7905	64	42	19	47	2384	5521	17.23	0.94	16.65	124.00	0.00	6546	53	30	15	39	1915	4631	22.22	0.95	16.65	0.00	124.00	0.00	1.19	1.19	0.25	4204.57	4631.00	0.91	-1.10	-0.14	eya1/707/w	|1|3|12	19.88	0.95	0.01	0.00	0.00
3	1	10	1	hspa9a/574/ok	1162		P	1276	142	53588	400	42	19	50	2497	51091	139.02	0.99	19.20	134.00	0.00	114927	858	30	15	38	1977	112950	478.28	1.00	19.20	0.00	134.00	0.00	0.45	-2.21	-1.14	34520.78	112950.00	0.31	-3.27	-1.71	hspa9a/574/ok	|1|3|16	352.19	0.99	0.00	0.00	0.00
3	1	11	1	hspa9a/574/ok	1163		P	1295	142	52692	374	39	17	45	2410	50282	133.11	0.99	20.61	141.00	0.00	115371	818	29	14	37	1972	113399	436.44	1.00	20.61	0.00	141.00	0.00	0.44	-2.26	-1.17	34003.34	113399.00	0.30	-3.33	-1.74	hspa9a/574/ok	|1|3|16	322.64	0.99	0.00	0.00	0.00
3	1	12	1	hspa9a/574/ok	1164		P	1313	142	41049	309	42	18	46	2442	38607	105.83	0.99	18.62	133.00	0.00	104922	789	29	15	38	1931	102991	456.83	1.00	18.62	0.00	133.00	0.00	0.37	-2.67	-1.42	26481.71	102991.00	0.26	-3.89	-1.96	hspa9a/574/ok	|1|3|16	331.58	0.99	0.00	0.00	0.00
3	1	13	1	actb/698/ok	1165		P	1331	142	227265	1647	40	17	46	2407	224858	623.15	1.00	18.81	138.00	0.00	563077	4080	30	14	38	1994	561083	2276.26	1.00	18.81	0.00	138.00	0.00	0.40	-2.50	-1.32	140292.56	561083.00	0.25	-4.00	-2.00	actb/698/ok	|1|3|20	1668.79	1.00	0.00	0.00	0.00
3	1	14	1	actb/698/ok	1166		P	1350	142	241365	1620	39	16	45	2411	238954	582.93	1.00	22.00	149.00	0.00	566426	3802	29	13	38	2007	564419	2039.27	1.00	22.00	0.00	149.00	0.00	0.42	-2.36	-1.24	148600.59	564419.00	0.26	-3.80	-1.93	actb/698/ok	|1|3|20	1499.74	1.00	0.00	0.00	0.00
3	1	15	1	actb/698/ok	1167		P	1368	143	224171	1485	38	16	43	2361	221810	533.55	1.00	20.39	151.00	0.00	558537	3699	28	13	37	1973	556564	2026.15	1.00	20.39	0.00	151.00	0.00	0.40	-2.51	-1.33	138492.48	556564.00	0.25	-4.02	-2.01	actb/698/ok	|1|3|20	1481.55	1.00	0.00	0.00	0.00
3	1	16	1	slc11a2 (cds+3'ire)/1153/n	1168		P	1387	142	9238	76	41	19	47	2315	6923	22.75	0.96	17.09	121.00	0.00	9774	81	30	15	38	1858	7916	40.50	0.98	17.09	0.00	121.00	0.00	0.87	-1.14	-0.19	5208.50	7916.00	0.66	-1.52	-0.60	slc11a2 (cds+3'ire)/1153/n	|1|3|24	32.85	0.96	0.01	0.00	0.00
3	1	17	1	slc11a2 (cds+3'ire)/1153/n	1169		P	1406	143	9468	84	42	20	47	2288	7180	25.81	0.96	19.68	113.00	0.00	10411	92	31	16	38	1839	8572	46.72	0.98	19.68	0.00	113.00	0.00	0.84	-1.19	-0.26	5391.28	8572.00	0.63	-1.59	-0.67	slc11a2 (cds+3'ire)/1153/n	|1|3|24	37.74	0.97	0.01	0.00	0.00
3	1	18	1	slc11a2 (cds+3'ire)/1153/n	1170		P	1424	142	10309	79	40	18	45	2365	7944	24.22	0.96	18.90	130.00	0.00	10910	84	30	15	38	1950	8960	39.52	0.97	18.90	0.00	130.00	0.00	0.89	-1.13	-0.17	5932.60	8960.00	0.66	-1.51	-0.59	slc11a2 (cds+3'ire)/1153/n	|1|3|24	32.78	0.97	0.01	0.00	0.00
3	1	19	1	atp5j/649/ok	1171		P	1442	143	15503	134	41	20	49	2284	13219	48.11	0.98	20.86	116.00	0.00	18851	163	30	16	38	1850	17001	90.53	0.99	20.86	0.00	116.00	0.00	0.78	-1.29	-0.36	9605.29	17001.00	0.56	-1.77	-0.82	atp5j/649/ok	|1|7|4	72.50	0.98	0.00	0.00	0.00
3	1	20	1	atp5j/649/ok	1172		P	1461	143	14404	123	42	20	48	2307	12097	41.45	0.98	19.51	117.00	0.00	18300	156	31	16	39	1888	16412	82.07	0.99	19.51	0.00	117.00	0.00	0.74	-1.36	-0.44	8832.04	16412.00	0.54	-1.86	-0.89	atp5j/649/ok	|1|7|4	65.02	0.98	0.00	0.00	0.00
3	1	21	1	atp5j/649/ok	1173		P	1479	143	18420	146	41	19	48	2383	16037	49.47	0.98	15.71	126.00	0.00	21081	167	31	16	39	1956	19125	87.58	0.99	15.71	0.00	126.00	0.00	0.84	-1.19	-0.25	11532.46	19125.00	0.60	-1.66	-0.73	atp5j/649/ok	|1|7|4	71.13	0.98	0.00	0.00	0.00
3	1	22	1	nifu-pending/759/ok	1174		P	1498	142	3937	61	46	25	52	1613	2324	16.38	0.94	12.85	65.00	0.00	3111	48	33	19	39	1260	1851	20.93	0.95	12.85	0.00	65.00	0.00	1.26	1.26	0.33	1854.17	1851.00	1.00	1.00	0.00	nifu-pending/759/ok	|1|7|8	18.80	0.95	0.01	0.00	0.00
3	1	23	1	nifu-pending/759/ok	1175		P	1515	143	5121	57	45	23	52	2058	3063	14.44	0.93	20.50	90.00	0.00	4240	47	32	18	39	1600	2640	19.93	0.95	20.50	0.00	90.00	0.00	1.16	1.16	0.21	2407.75	2640.00	0.91	-1.10	-0.13	nifu-pending/759/ok	|1|7|8	17.40	0.94	0.01	0.00	0.00
3	1	24	1	nifu-pending/759/ok	1176	GS,	M	1534	142	3259	54	48	26	54	1533	1726	11.43	0.91	6.12	60.00	0.00	2800	47	35	20	38	1184	1616	10.26	0.90	6.12	0.00	60.00	0.00	1.07	1.07	0.10	1399.27	1616.00	0.87	-1.15	-0.21	nifu-pending/759/ok	|1|7|8	10.86	0.91	0.01	0.00	0.00
3	1	1	2	fech/712/n	1177		P	1110	160	11579	93	44	20	51	2496	9083	26.73	0.96	24.03	124.00	0.00	12448	100	30	16	38	1923	10525	50.74	0.98	24.03	0.00	124.00	0.00	0.86	-1.16	-0.21	6734.50	10525.00	0.64	-1.56	-0.64	fech/712/n	|1|7|12	40.55	0.97	0.01	0.00	0.00
3	1	2	2	fech/712/n	1178		P	1128	161	14303	115	44	20	52	2485	11818	34.96	0.97	17.57	124.00	0.00	16877	136	31	16	40	1972	14905	68.56	0.99	17.57	0.00	124.00	0.00	0.79	-1.26	-0.33	8639.18	14905.00	0.58	-1.73	-0.79	fech/712/n	|1|7|12	54.42	0.98	0.01	0.00	0.00
3	1	3	2	fech/712/n	1179		P	1145	161	15541	112	41	18	50	2499	13042	34.24	0.97	25.04	139.00	0.00	19743	142	30	14	38	2004	17739	70.89	0.99	25.04	0.00	139.00	0.00	0.74	-1.36	-0.44	9483.55	17739.00	0.53	-1.87	-0.90	fech/712/n	|1|7|12	55.67	0.98	0.01	0.00	0.00
3	1	4	2	stmn1/594/ok	1180		P	1165	161	18072	128	41	18	48	2482	15590	40.71	0.98	20.57	141.00	0.00	21849	155	30	14	38	2014	19835	77.62	0.99	20.57	0.00	141.00	0.00	0.79	-1.27	-0.35	11228.07	19835.00	0.57	-1.77	-0.82	stmn1/594/ok	|1|7|16	61.98	0.98	0.01	0.00	0.00
3	1	5	2	stmn1/594/ok	1181		P	1183	161	17425	139	43	20	50	2459	14966	45.32	0.98	18.76	125.00	0.00	20316	163	31	16	39	1960	18356	84.53	0.99	18.76	0.00	125.00	0.00	0.82	-1.23	-0.29	10802.36	18356.00	0.59	-1.70	-0.76	stmn1/594/ok	|1|7|16	67.82	0.98	0.00	0.00	0.00
3	1	6	2	stmn1/594/ok	1182		P	1202	161	16188	127	42	19	48	2415	13773	41.62	0.98	18.80	127.00	0.00	20713	163	30	15	39	1951	18762	86.10	0.99	18.80	0.00	127.00	0.00	0.73	-1.36	-0.45	9985.77	18762.00	0.53	-1.88	-0.91	stmn1/594/ok	|1|7|16	67.63	0.98	0.00	0.00	0.00
3	1	7	2	eya3/710/ok	1183		P	1220	160	16446	129	41	19	48	2410	14036	43.16	0.98	18.28	127.00	0.00	20665	163	30	15	40	1955	18710	85.85	0.99	18.28	0.00	127.00	0.00	0.75	-1.33	-0.41	10166.11	18710.00	0.54	-1.84	-0.88	eya3/710/ok	|1|7|20	67.94	0.98	0.00	0.00	0.00
3	1	8	2	eya3/710/ok	1184		P	1239	161	18114	143	42	19	48	2422	15692	46.52	0.98	18.04	127.00	0.00	23239	183	30	15	38	1941	21298	98.17	0.99	18.04	0.00	127.00	0.00	0.74	-1.36	-0.44	11297.57	21298.00	0.53	-1.89	-0.91	eya3/710/ok	|1|7|20	76.82	0.98	0.00	0.00	0.00
3	1	9	2	eya3/710/ok	1185		P	1257	161	17470	130	42	19	49	2508	14962	40.80	0.98	17.99	134.00	0.00	22228	166	29	14	38	1936	20292	89.25	0.99	17.99	0.00	134.00	0.00	0.74	-1.36	-0.44	10799.63	20292.00	0.53	-1.88	-0.91	eya3/710/ok	|1|7|20	69.39	0.98	0.00	0.00	0.00
3	1	10	2	slc11a2 (non-ire)/1136/n	1186		P	1276	161	9734	79	43	20	50	2426	7308	21.91	0.95	20.56	124.00	0.00	11436	92	30	15	37	1892	9544	46.90	0.98	20.56	0.00	124.00	0.00	0.77	-1.31	-0.39	5482.18	9544.00	0.57	-1.74	-0.80	slc11a2 (non-ire)/1136/n	|1|7|24	36.60	0.96	0.01	0.00	0.00
3	1	11	2	slc11a2 (non-ire)/1136/n	1187		P	1294	162	10303	90	41	20	47	2266	8037	29.35	0.97	18.73	115.00	0.00	11852	103	31	16	39	1876	9976	52.14	0.98	18.73	0.00	115.00	0.00	0.81	-1.24	-0.31	5998.29	9976.00	0.60	-1.66	-0.73	slc11a2 (non-ire)/1136/n	|1|7|24	42.31	0.97	0.01	0.00	0.00
3	1	12	2	slc11a2 (non-ire)/1136/n	1188		P	1313	161	7757	83	44	22	52	2071	5686	26.66	0.96	14.28	94.00	0.00	10081	107	32	17	38	1643	8438	59.46	0.98	14.28	0.00	94.00	0.00	0.67	-1.48	-0.57	4323.37	8438.00	0.51	-1.95	-0.96	slc11a2 (non-ire)/1136/n	|1|7|24	46.08	0.97	0.01	0.00	0.00
3	1	13	2	ndufa4/653/ok	1189		P	1331	161	14835	112	41	18	48	2425	12410	35.41	0.97	16.78	133.00	0.00	18694	141	30	15	39	1973	16721	72.15	0.99	16.78	0.00	133.00	0.00	0.74	-1.35	-0.43	9048.13	16721.00	0.54	-1.85	-0.89	ndufa4/653/ok	|1|11|4	56.83	0.98	0.00	0.00	0.00
3	1	14	2	ndufa4/653/ok	1190		P	1350	161	14964	117	42	19	48	2395	12569	37.05	0.97	17.70	128.00	0.00	18562	145	29	15	37	1893	16669	79.39	0.99	17.70	0.00	128.00	0.00	0.75	-1.33	-0.41	9157.78	16669.00	0.55	-1.82	-0.86	ndufa4/653/ok	|1|11|4	61.95	0.98	0.00	0.00	0.00
3	1	15	2	ndufa4/653/ok	1191		P	1368	161	13160	115	41	20	47	2253	10907	39.56	0.97	16.11	114.00	0.00	18202	160	30	16	37	1811	16391	91.15	0.99	16.11	0.00	114.00	0.00	0.67	-1.50	-0.59	8007.69	16391.00	0.49	-2.05	-1.03	ndufa4/653/ok	|1|11|4	70.26	0.98	0.00	0.00	0.00
3	1	16	2	slc11a1/763/ok	1192		P	1386	161	17092	135	42	19	47	2406	14686	44.31	0.98	19.33	127.00	0.00	19127	151	29	15	37	1877	17250	83.15	0.99	19.33	0.00	127.00	0.00	0.85	-1.17	-0.23	10611.03	17250.00	0.62	-1.63	-0.70	slc11a1/763/ok	|1|11|8	66.62	0.98	0.00	0.00	0.00
3	1	17	2	slc11a1/763/ok	1193		P	1405	161	19102	155	43	19	47	2396	16706	51.02	0.98	17.53	123.00	0.00	20047	163	30	15	38	1877	18170	90.72	0.99	17.53	0.00	123.00	0.00	0.92	-1.09	-0.12	11987.17	18170.00	0.66	-1.52	-0.60	slc11a1/763/ok	|1|11|8	73.60	0.98	0.00	0.00	0.00
3	1	18	2	slc11a1/763/ok	1194		P	1423	160	15990	147	42	20	45	2188	13802	52.63	0.98	16.65	109.00	0.00	17196	158	32	17	39	1843	15353	85.68	0.99	16.65	0.00	109.00	0.00	0.90	-1.11	-0.15	10005.67	15353.00	0.65	-1.53	-0.62	slc11a1/763/ok	|1|11|8	71.10	0.98	0.00	0.00	0.00
3	1	19	2	gng11/717/ok	1195		P	1442	162	5846	66	44	23	49	2009	3837	18.70	0.95	16.82	89.00	0.00	4740	53	32	18	38	1582	3158	24.17	0.96	16.82	0.00	89.00	0.00	1.22	1.22	0.28	2979.85	3158.00	0.94	-1.06	-0.08	gng11/717/ok	|1|11|12	21.61	0.95	0.01	0.00	0.00
3	1	20	2	gng11/717/ok	1196		P	1460	162	4411	77	46	25	51	1427	2984	24.30	0.96	10.53	57.00	0.00	3392	60	34	20	40	1153	2239	28.73	0.97	10.53	0.00	57.00	0.00	1.33	1.33	0.41	2348.95	2239.00	1.05	1.05	0.07	gng11/717/ok	|1|11|12	26.60	0.96	0.00	0.00	0.00
3	1	21	2	gng11/717/ok	1197		P	1478	162	6688	63	42	20	49	2187	4501	17.69	0.94	17.10	107.00	0.00	5438	51	32	17	39	1807	3631	21.34	0.95	17.10	0.00	107.00	0.00	1.24	1.24	0.31	3465.64	3631.00	0.95	-1.05	-0.07	gng11/717/ok	|1|11|12	19.60	0.95	0.01	0.00	0.00
3	1	22	2	trf/596/ok	1198		P	1497	161	9780	78	40	18	44	2322	7458	23.21	0.96	17.02	126.00	0.00	8876	70	30	15	38	1921	6955	32.79	0.97	17.02	0.00	126.00	0.00	1.07	1.07	0.10	5588.59	6955.00	0.80	-1.24	-0.32	trf/596/ok	|1|11|16	28.41	0.96	0.01	0.00	0.00
3	1	23	2	trf/596/ok	1199		P	1516	161	8810	84	43	21	48	2176	6634	26.32	0.96	15.06	105.00	0.00	7180	68	31	17	39	1771	5409	32.71	0.97	15.06	0.00	105.00	0.00	1.23	1.23	0.29	5002.53	5409.00	0.92	-1.08	-0.11	trf/596/ok	|1|11|16	29.69	0.97	0.01	0.00	0.00
3	1	24	2	trf/596/ok	1200		P	1534	161	9458	71	40	18	45	2386	7072	20.04	0.95	16.13	133.00	0.00	8252	62	30	15	38	1963	6289	27.18	0.96	16.13	0.00	133.00	0.00	1.12	1.12	0.17	5314.51	6289.00	0.85	-1.18	-0.24	trf/596/ok	|1|11|16	23.88	0.96	0.01	0.00	0.00
3	1	1	3	hspd1/726/ok	1201		P	1109	179	18012	148	43	20	49	2417	15595	49.32	0.98	17.87	122.00	0.00	31417	258	32	16	41	2007	29410	134.60	0.99	17.87	0.00	122.00	0.00	0.53	-1.89	-0.92	11231.48	29410.00	0.38	-2.62	-1.39	hspd1/726/ok	|1|11|20	101.37	0.98	0.00	0.00	0.00
3	1	2	3	hspd1/726/ok	1202		P	1128	179	22099	157	39	17	45	2391	19708	52.57	0.98	22.29	141.00	0.00	38984	276	30	14	39	2022	36962	144.08	0.99	22.29	0.00	141.00	0.00	0.53	-1.88	-0.91	14016.09	36962.00	0.38	-2.64	-1.40	hspd1/726/ok	|1|11|20	108.45	0.99	0.00	0.00	0.00
3	1	3	3	hspd1/726/ok	1203		P	1147	179	18886	151	42	20	53	2438	16448	51.31	0.98	18.05	125.00	0.00	35849	287	31	16	39	1963	33886	156.15	0.99	18.05	0.00	125.00	0.00	0.49	-2.06	-1.04	11811.93	33886.00	0.35	-2.87	-1.52	hspd1/726/ok	|1|11|20	116.22	0.99	0.00	0.00	0.00
3	1	4	3	empty/empty/	1204	GS,	M	1166	175	5816	132	47	26	52	1164	4652	52.00	0.98	8.83	44.00	0.00	13616	309	35	21	41	936	12680	215.24	1.00	8.83	0.00	44.00	0.00	0.37	-2.73	-1.45	3575.55	12680.00	0.28	-3.55	-1.83	empty/empty/	|1|11|24	156.58	0.99	0.00	0.00	0.00
3	1	5	3	empty/empty/	1205		P	1186	177	5018	58	46	23	50	2029	2989	13.66	0.93	11.11	87.00	0.00	3955	45	34	18	39	1600	2355	12.43	0.92	11.11	0.00	87.00	0.00	1.27	1.27	0.34	2352.67	2355.00	1.00	-1.00	-0.00	empty/empty/	|1|11|24	13.06	0.92	0.01	0.00	0.00
3	1	6	3	empty/empty/	1206		P	1202	179	5023	56	46	23	53	2059	2964	14.18	0.93	20.44	89.00	0.00	4067	46	32	18	39	1591	2476	18.94	0.95	20.44	0.00	89.00	0.00	1.20	1.20	0.26	2334.05	2476.00	0.94	-1.06	-0.09	empty/empty/	|1|11|24	16.73	0.94	0.01	0.00	0.00
3	1	7	3	p4ha1/661/ok	1207		P	1220	180	10036	77	42	19	50	2480	7556	21.65	0.95	14.88	131.00	0.00	9928	76	31	15	40	1997	7931	33.85	0.97	14.88	0.00	131.00	0.00	0.95	-1.05	-0.07	5658.05	7931.00	0.71	-1.40	-0.49	p4ha1/661/ok	|1|15|4	28.41	0.96	0.01	0.00	0.00
3	1	8	3	p4ha1/661/ok	1208		P	1239	179	9173	79	42	20	48	2293	6880	24.27	0.96	17.06	116.00	0.00	9308	80	31	16	38	1858	7450	39.63	0.97	17.06	0.00	116.00	0.00	0.92	-1.08	-0.11	5177.89	7450.00	0.70	-1.44	-0.52	p4ha1/661/ok	|1|15|4	32.86	0.97	0.01	0.00	0.00
3	1	9	3	p4ha1/661/ok	1209		P	1257	179	9716	84	43	20	50	2350	7366	25.10	0.96	18.42	116.00	0.00	10664	92	30	16	37	1824	8840	48.19	0.98	18.42	0.00	116.00	0.00	0.83	-1.20	-0.26	5523.34	8840.00	0.62	-1.60	-0.68	p4ha1/661/ok	|1|15|4	38.42	0.97	0.01	0.00	0.00
3	1	10	3	idh3a/771/ok	1210		P	1276	179	19113	153	41	19	46	2339	16774	53.28	0.98	19.47	125.00	0.00	34734	278	30	15	37	1917	32817	156.16	0.99	19.47	0.00	125.00	0.00	0.51	-1.96	-0.97	12033.33	32817.00	0.37	-2.73	-1.45	idh3a/771/ok	|1|15|8	116.67	0.99	0.00	0.00	0.00
3	1	11	3	idh3a/771/ok	1211	SNR2,	M	1294	179	22227	113	32	10	36	2041	20186	31.94	0.97	11.84	196.00	0.00	38620	197	22	9	33	1681	36939	90.30	0.99	11.84	0.00	196.00	0.00	0.55	-1.83	-0.87	14337.55	36939.00	0.39	-2.58	-1.37	idh3a/771/ok	|1|15|8	67.73	0.98	0.00	0.00	0.00
3	1	12	3	idh3a/771/ok	1212		P	1313	179	16807	149	42	20	47	2266	14541	52.17	0.98	17.90	113.00	0.00	35145	311	30	16	38	1824	33321	185.42	0.99	17.90	0.00	113.00	0.00	0.44	-2.29	-1.20	10511.87	33321.00	0.32	-3.17	-1.66	idh3a/771/ok	|1|15|8	136.20	0.99	0.00	0.00	0.00
3	1	13	3	prdx5/790/ok	1213	GS,	M	1331	180	50327	253	35	11	41	2107	48220	67.81	0.99	7.64	199.00	0.00	45063	226	22	8	34	1664	43399	102.29	0.99	7.64	0.00	199.00	0.00	1.11	1.11	0.15	32682.42	43399.00	0.75	-1.33	-0.41	prdx5/790/ok	|1|15|12	86.78	0.99	0.00	0.00	0.00
3	1	14	3	prdx5/790/ok	1214		P	1349	180	50447	424	41	19	47	2305	48142	164.09	0.99	17.02	119.00	0.00	45714	384	31	16	38	1872	43842	204.75	1.00	17.02	0.00	119.00	0.00	1.10	1.10	0.13	32632.39	43842.00	0.74	-1.34	-0.43	prdx5/790/ok	|1|15|12	185.54	0.99	0.00	0.00	0.00
3	1	15	3	prdx5/790/ok	1215		P	1367	180	43543	330	41	18	46	2418	41125	118.43	0.99	19.73	132.00	0.00	42278	320	29	15	37	1946	40332	177.94	0.99	19.73	0.00	132.00	0.00	1.02	1.02	0.03	28113.19	40332.00	0.70	-1.43	-0.52	prdx5/790/ok	|1|15|12	151.14	0.99	0.00	0.00	0.00
3	1	16	3	akr1b8 (bad)/598/ok	1216		P	1385	180	9773	100	45	22	49	2176	7597	31.73	0.97	14.79	98.00	0.00	10340	106	31	17	38	1664	8676	59.92	0.98	14.79	0.00	98.00	0.00	0.88	-1.14	-0.19	5687.10	8676.00	0.66	-1.53	-0.61	akr1b8 (bad)/598/ok	|1|15|16	47.94	0.97	0.00	0.00	0.00
3	1	17	3	akr1b8 (bad)/598/ok	1217		P	1404	181	12247	95	39	18	43	2305	9942	31.12	0.97	16.91	129.00	0.00	12405	96	30	15	38	1931	10474	47.87	0.98	16.91	0.00	129.00	0.00	0.95	-1.05	-0.08	7335.67	10474.00	0.70	-1.43	-0.51	akr1b8 (bad)/598/ok	|1|15|16	40.37	0.97	0.01	0.00	0.00
3	1	18	3	akr1b8 (bad)/598/ok	1218		P	1422	179	10041	90	42	20	47	2233	7808	28.69	0.97	16.16	111.00	0.00	11187	101	31	17	39	1844	9343	51.39	0.98	16.16	0.00	111.00	0.00	0.84	-1.20	-0.26	5836.45	9343.00	0.62	-1.60	-0.68	akr1b8 (bad)/598/ok	|1|15|16	41.62	0.97	0.01	0.00	0.00
3	1	19	3	hspd1/728/ok	1219		P	1442	180	25524	180	40	17	47	2445	23079	59.42	0.98	20.79	142.00	0.00	54338	383	29	14	38	1986	52352	205.68	1.00	20.79	0.00	142.00	0.00	0.44	-2.27	-1.18	16274.72	52352.00	0.31	-3.22	-1.69	hspd1/728/ok	|1|15|20	151.38	0.99	0.00	0.00	0.00
3	1	20	3	hspd1/728/ok	1220		P	1460	180	31473	210	38	16	47	2401	29072	72.19	0.99	21.32	150.00	0.00	61258	408	29	14	38	2030	59228	205.29	1.00	21.32	0.00	150.00	0.00	0.49	-2.04	-1.03	20247.89	59228.00	0.34	-2.93	-1.55	hspd1/728/ok	|1|15|20	153.88	0.99	0.00	0.00	0.00
3	1	21	3	hspd1/728/ok	1221		P	1479	180	27516	195	38	17	44	2353	25163	68.71	0.99	19.02	141.00	0.00	54311	385	29	14	38	1985	52326	209.22	1.00	19.02	0.00	141.00	0.00	0.48	-2.08	-1.06	17662.00	52326.00	0.34	-2.96	-1.57	hspd1/728/ok	|1|15|20	155.71	0.99	0.00	0.00	0.00
3	1	22	3	empty/empty/	1222	GS,	M	1500	180	2296	56	46	26	50	1068	1228	14.92	0.93	7.27	41.00	0.00	1857	45	34	21	40	847	1010	18.32	0.95	7.27	0.00	41.00	0.00	1.22	1.22	0.28	1013.93	1010.00	1.00	1.00	0.01	empty/empty/	|1|15|24	16.71	0.94	0.00	0.00	0.00
3	1	23	3	empty/empty/	1223	GS,	M	1512	175	1584	69	46	27	48	610	974	22.94	0.96	4.30	23.00	0.00	968	42	36	22	40	503	465	12.10	0.92	4.30	0.00	23.00	0.00	2.09	2.09	1.07	814.30	465.00	1.75	1.75	0.81	empty/empty/	|1|15|24	18.34	0.93	0.00	0.00	0.00
3	1	24	3	empty/empty/	1224	GS,	M	1535	175	0	0	45	27	48	-64	64	0.00	1.00	0.00	0.00	0.00	0	0	35	22	39	-58	58	0.00	1.00	0.00	0.00	0.00	0.00	1.11	1.11	0.14	61.66	57.63	1.07	1.07	0.10	empty/empty/	|1|15|24	0.00	0.00	0.00	0.00	0.00
3	1	1	4	1110012l19rik/913/ok	1225		P	1108	197	9558	75	42	19	49	2427	7131	21.61	0.95	22.45	127.00	0.00	7700	61	31	16	39	1973	5727	25.89	0.96	22.45	0.00	127.00	0.00	1.25	1.25	0.32	5356.46	5727.00	0.94	-1.07	-0.10	1110012l19rik/913/ok	|2|3|4	23.85	0.96	0.01	0.00	0.00
3	1	2	4	1110012l19rik/913/ok	1226		P	1128	198	9169	90	43	21	50	2174	6995	29.70	0.97	15.56	102.00	0.00	7258	71	33	18	41	1817	5441	32.03	0.97	15.56	0.00	102.00	0.00	1.29	1.29	0.36	5259.74	5441.00	0.97	-1.03	-0.05	1110012l19rik/913/ok	|2|3|4	30.89	0.97	0.01	0.00	0.00
3	1	3	4	1110012l19rik/913/ok	1227		P	1147	198	9127	78	42	20	48	2307	6820	23.35	0.96	17.42	117.00	0.00	7688	66	31	16	40	1895	5793	29.75	0.97	17.42	0.00	117.00	0.00	1.18	1.18	0.24	5135.15	5793.00	0.89	-1.13	-0.17	1110012l19rik/913/ok	|2|3|4	26.74	0.96	0.01	0.00	0.00
3	1	4	4	txk/1003/ok	1228		P	1164	198	9259	70	40	18	47	2393	6866	20.05	0.95	17.17	133.00	0.00	7579	57	31	15	40	2013	5566	23.31	0.96	17.17	0.00	133.00	0.00	1.23	1.23	0.30	5167.92	5566.00	0.93	-1.08	-0.11	txk/1003/ok	|2|3|8	21.74	0.95	0.01	0.00	0.00
3	1	5	4	txk/1003/ok	1229		P	1183	199	7070	71	43	22	50	2135	4935	21.92	0.95	17.01	99.00	0.00	5459	55	32	18	41	1748	3711	23.74	0.96	17.01	0.00	99.00	0.00	1.33	1.33	0.41	3781.04	3711.00	1.02	1.02	0.03	txk/1003/ok	|2|3|8	22.85	0.96	0.01	0.00	0.00
3	1	6	4	txk/1003/ok	1230		P	1202	198	6754	73	44	22	49	2045	4709	22.15	0.95	16.97	92.00	0.00	5806	63	33	18	40	1667	4139	29.35	0.97	16.97	0.00	92.00	0.00	1.14	1.14	0.19	3617.00	4139.00	0.87	-1.14	-0.19	txk/1003/ok	|2|3|8	26.00	0.96	0.01	0.00	0.00
3	1	7	4	slc30a4/1077/w	1231		P	1220	198	16313	113	41	17	49	2485	13828	34.44	0.97	23.23	144.00	0.00	13763	96	29	14	38	2009	11754	44.72	0.98	23.23	0.00	144.00	0.00	1.18	1.18	0.23	10023.50	11754.00	0.85	-1.17	-0.23	slc30a4/1077/w	|2|3|12	39.91	0.97	0.01	0.00	0.00
3	1	8	4	slc30a4/1077/w	1232	SNR1,	M	1239	198	15135	139	45	22	55	2353	12782	46.40	0.98	17.74	109.00	0.00	12870	118	30	16	38	1779	11091	65.89	0.98	17.74	0.00	109.00	0.00	1.15	1.15	0.20	9304.56	11091.00	0.84	-1.19	-0.25	slc30a4/1077/w	|2|3|12	56.98	0.98	0.00	0.00	0.00
3	1	9	4	slc30a4/1077/w	1233		P	1257	198	16805	123	40	18	46	2440	14365	39.55	0.97	18.43	137.00	0.00	14118	103	29	14	37	1954	12164	50.91	0.98	18.43	0.00	137.00	0.00	1.18	1.18	0.24	10391.44	12164.00	0.85	-1.17	-0.23	slc30a4/1077/w	|2|3|12	45.59	0.98	0.00	0.00	0.00
3	1	10	4	fbxo32 (long)/921/ok	1234	SNR2,	M	1274	198	12961	72	36	13	39	2278	10683	18.23	0.95	18.08	181.00	0.00	12497	69	24	10	35	1824	10673	30.04	0.97	18.08	0.00	181.00	0.00	1.00	1.00	0.00	7852.00	10673.00	0.74	-1.36	-0.44	fbxo32 (long)/921/ok	|2|3|16	24.85	0.95	0.01	0.00	0.00
3	1	11	4	fbxo32 (long)/921/ok	1235		P	1294	198	9490	82	43	20	47	2327	7163	23.50	0.96	18.39	116.00	0.00	10353	89	31	16	39	1874	8479	43.02	0.98	18.39	0.00	116.00	0.00	0.84	-1.18	-0.24	5379.20	8479.00	0.63	-1.58	-0.66	fbxo32 (long)/921/ok	|2|3|16	34.66	0.97	0.01	0.00	0.00
3	1	12	4	fbxo32 (long)/921/ok	1236		P	1313	199	10796	81	39	18	48	2359	8437	25.12	0.96	26.23	134.00	0.00	9670	72	29	15	38	1944	7726	32.76	0.97	26.23	0.00	134.00	0.00	1.09	1.09	0.13	6280.40	7726.00	0.81	-1.23	-0.30	fbxo32 (long)/921/ok	|2|3|16	29.19	0.96	0.01	0.00	0.00
3	1	13	4	ptp4a2/1002/ok	1237		P	1331	198	89352	616	39	17	45	2420	86932	222.14	1.00	21.99	145.00	0.00	132518	914	30	14	38	2019	130499	446.16	1.00	21.99	0.00	145.00	0.00	0.67	-1.50	-0.59	57082.36	130499.00	0.44	-2.29	-1.19	ptp4a2/1002/ok	|2|3|20	352.43	1.00	0.00	0.00	0.00
3	1	14	4	ptp4a2/1002/ok	1238		P	1350	199	84117	601	40	17	45	2430	81687	210.80	1.00	21.27	140.00	0.00	126932	907	30	14	38	1995	124937	469.85	1.00	21.27	0.00	140.00	0.00	0.65	-1.53	-0.61	53818.13	124937.00	0.43	-2.32	-1.22	ptp4a2/1002/ok	|2|3|20	364.14	1.00	0.00	0.00	0.00
3	1	15	4	ptp4a2/1002/ok	1239		P	1368	199	102713	802	40	18	46	2344	100369	305.99	1.00	19.04	128.00	0.00	147136	1150	30	15	38	1930	145206	655.75	1.00	19.04	0.00	128.00	0.00	0.69	-1.45	-0.53	65398.07	145206.00	0.45	-2.22	-1.15	ptp4a2/1002/ok	|2|3|20	511.68	1.00	0.00	0.00	0.00
3	1	16	4	il9r (long)/1098/ok	1240		P	1386	197	23754	192	41	19	47	2344	21410	68.53	0.99	17.19	124.00	0.00	28806	232	30	15	38	1904	26902	130.68	0.99	17.19	0.00	124.00	0.00	0.80	-1.26	-0.33	15158.86	26902.00	0.56	-1.77	-0.83	il9r (long)/1098/ok	|2|3|24	104.34	0.99	0.00	0.00	0.00
3	1	17	4	il9r (long)/1098/ok	1241		P	1405	199	26247	208	41	19	48	2364	23883	76.04	0.99	18.07	126.00	0.00	32177	255	30	15	38	1928	30249	140.97	0.99	18.07	0.00	126.00	0.00	0.79	-1.27	-0.34	16810.70	30249.00	0.56	-1.80	-0.85	il9r (long)/1098/ok	|2|3|24	113.26	0.99	0.00	0.00	0.00
3	1	18	4	il9r (long)/1098/ok	1242		P	1424	198	25231	200	41	19	48	2377	22854	71.46	0.99	17.64	126.00	0.00	29732	236	31	16	39	1959	27773	127.33	0.99	17.64	0.00	126.00	0.00	0.82	-1.22	-0.28	16124.55	27773.00	0.58	-1.72	-0.78	il9r (long)/1098/ok	|2|3|24	103.25	0.99	0.00	0.00	0.00
3	1	19	4	fnbp3 (short)/918/ok	1243		P	1442	199	15852	132	42	20	51	2353	13499	44.41	0.98	19.28	120.00	0.00	21853	182	31	16	39	1899	19954	99.93	0.99	19.28	0.00	120.00	0.00	0.68	-1.48	-0.56	9797.70	19954.00	0.49	-2.04	-1.03	fnbp3 (short)/918/ok	|2|7|4	77.32	0.98	0.00	0.00	0.00
3	1	20	4	fnbp3 (short)/918/ok	1244		P	1461	199	14277	110	40	18	49	2360	11917	36.11	0.97	19.66	130.00	0.00	19653	151	30	15	39	1951	17702	79.52	0.99	19.66	0.00	130.00	0.00	0.67	-1.49	-0.57	8707.64	17702.00	0.49	-2.03	-1.02	fnbp3 (short)/918/ok	|2|7|4	61.75	0.98	0.01	0.00	0.00
3	1	21	4	fnbp3 (short)/918/ok	1245		P	1479	198	15507	114	38	17	43	2302	13205	39.40	0.97	20.95	136.00	0.00	20969	154	31	15	39	2041	18928	75.28	0.99	20.95	0.00	136.00	0.00	0.70	-1.43	-0.52	9595.67	18928.00	0.51	-1.97	-0.98	fnbp3 (short)/918/ok	|2|7|4	60.08	0.98	0.01	0.00	0.00
3	1	22	4	txnl/1006/ok	1246		P	1498	199	8040	76	41	20	47	2159	5881	24.17	0.96	14.86	106.00	0.00	6998	66	32	17	39	1803	5195	29.50	0.97	14.86	0.00	106.00	0.00	1.13	1.13	0.18	4463.54	5195.00	0.86	-1.16	-0.22	txnl/1006/ok	|2|7|8	26.96	0.96	0.01	0.00	0.00
3	1	23	4	txnl/1006/ok	1247		P	1516	199	7187	82	42	22	48	1913	5274	27.80	0.96	15.40	88.00	0.00	6489	74	31	18	38	1554	4935	38.53	0.97	15.40	0.00	88.00	0.00	1.07	1.07	0.10	4026.36	4935.00	0.82	-1.23	-0.29	txnl/1006/ok	|2|7|8	33.60	0.97	0.01	0.00	0.00
3	1	24	4	txnl/1006/ok	1248		P	1534	199	6551	86	43	23	49	1748	4803	30.54	0.97	12.15	76.00	0.00	6205	82	32	19	39	1411	4794	41.72	0.98	12.15	0.00	76.00	0.00	1.00	1.00	0.00	3685.28	4794.00	0.77	-1.30	-0.38	txnl/1006/ok	|2|7|8	36.56	0.97	0.00	0.00	0.00
3	1	1	5	hamp/1080/w	1249		P	1108	216	10702	84	43	19	51	2465	8237	23.89	0.96	13.22	127.00	0.00	8974	71	31	16	40	1981	6993	31.41	0.97	13.22	0.00	127.00	0.00	1.18	1.18	0.24	6139.44	6993.00	0.88	-1.14	-0.19	hamp/1080/w	|2|7|12	27.91	0.96	0.01	0.00	0.00
3	1	2	5	hamp/1080/w	1250		P	1128	217	9537	85	42	20	51	2270	7267	26.81	0.96	19.85	112.00	0.00	8712	78	32	17	41	1897	6815	36.28	0.97	19.85	0.00	112.00	0.00	1.07	1.07	0.09	5453.07	6815.00	0.80	-1.25	-0.32	hamp/1080/w	|2|7|12	31.90	0.97	0.01	0.00	0.00
3	1	3	5	hamp/1080/w	1251		P	1147	216	10342	84	42	19	49	2396	7946	25.28	0.96	23.29	123.00	0.00	9141	74	31	16	39	1922	7219	34.82	0.97	23.29	0.00	123.00	0.00	1.10	1.10	0.14	5934.01	7219.00	0.82	-1.22	-0.28	hamp/1080/w	|2|7|12	30.43	0.97	0.01	0.00	0.00
3	1	4	5	krt1-19/927/ok	1252		P	1165	216	38828	237	40	15	48	2523	36305	70.20	0.99	16.59	164.00	0.00	115644	705	29	13	40	2061	113583	331.90	1.00	16.59	0.00	164.00	0.00	0.32	-3.13	-1.65	24985.16	113583.00	0.22	-4.55	-2.18	krt1-19/927/ok	|2|7|16	239.88	0.99	0.00	0.00	0.00
3	1	5	5	krt1-19/927/ok	1253		P	1184	217	32797	234	40	17	46	2448	30349	81.28	0.99	20.77	140.00	0.00	109900	785	29	14	39	1998	107902	426.83	1.00	20.77	0.00	140.00	0.00	0.28	-3.56	-1.83	21088.48	107902.00	0.20	-5.12	-2.36	krt1-19/927/ok	|2|7|16	307.24	0.99	0.00	0.00	0.00
3	1	6	5	krt1-19/927/ok	1254		P	1203	216	35474	246	42	18	47	2546	32928	79.09	0.99	20.72	144.00	0.00	117415	815	31	14	39	2043	115372	364.07	1.00	20.72	0.00	144.00	0.00	0.29	-3.50	-1.81	22780.40	115372.00	0.20	-5.06	-2.34	krt1-19/927/ok	|2|7|16	263.44	0.99	0.00	0.00	0.00
3	1	7	5	gpx4/1010/ok	1255		P	1221	216	30223	226	40	18	46	2395	27828	78.23	0.99	20.87	134.00	0.00	40710	304	30	15	38	1990	38720	163.11	0.99	20.87	0.00	134.00	0.00	0.72	-1.39	-0.48	19427.12	38720.00	0.50	-1.99	-1.00	gpx4/1010/ok	|2|7|20	127.92	0.99	0.00	0.00	0.00
3	1	8	5	gpx4/1010/ok	1256		P	1240	217	30793	257	42	20	48	2346	28447	93.42	0.99	19.28	120.00	0.00	40100	334	31	16	39	1916	38184	187.95	0.99	19.28	0.00	120.00	0.00	0.74	-1.34	-0.42	19835.77	38184.00	0.52	-1.93	-0.94	gpx4/1010/ok	|2|7|20	148.41	0.99	0.00	0.00	0.00
3	1	9	5	gpx4/1010/ok	1257		P	1258	217	33615	213	36	15	44	2355	31260	73.58	0.99	22.39	158.00	0.00	41829	265	28	13	37	2002	39827	130.22	0.99	22.39	0.00	158.00	0.00	0.78	-1.27	-0.35	21686.98	39827.00	0.54	-1.84	-0.88	gpx4/1010/ok	|2|7|20	105.76	0.99	0.00	0.00	0.00
3	1	10	5	hfe (long 1)/1112/ok	1258		P	1276	217	19976	161	41	19	47	2356	17620	54.59	0.98	19.44	124.00	0.00	19224	155	32	16	38	1938	17286	48.20	0.98	19.44	0.00	124.00	0.00	1.02	1.02	0.03	12606.83	17286.00	0.73	-1.37	-0.46	hfe (long 1)/1112/ok	|2|7|24	51.49	0.98	0.00	0.00	0.00
3	1	11	5	hfe (long 1)/1112/ok	1259		P	1295	217	20737	149	40	17	46	2414	18323	49.20	0.98	21.05	139.00	0.00	20636	148	31	15	38	2029	18607	62.39	0.98	21.05	0.00	139.00	0.00	0.98	-1.02	-0.02	13082.26	18607.00	0.70	-1.42	-0.51	hfe (long 1)/1112/ok	|2|7|24	56.18	0.98	0.00	0.00	0.00
3	1	12	5	hfe (long 1)/1112/ok	1260		P	1313	217	20105	133	37	16	44	2353	17752	45.13	0.98	25.83	151.00	0.00	19762	131	28	13	37	1999	17763	62.83	0.98	25.83	0.00	151.00	0.00	1.00	-1.00	-0.00	12696.18	17763.00	0.71	-1.40	-0.48	hfe (long 1)/1112/ok	|2|7|24	54.70	0.98	0.01	0.00	0.00
3	1	13	5	mgrn1/929/ok	1261		P	1331	217	19544	163	44	20	48	2374	17170	47.56	0.98	17.43	120.00	0.00	23917	199	32	16	37	1898	22019	63.03	0.98	17.43	0.00	120.00	0.00	0.78	-1.28	-0.36	12301.97	22019.00	0.56	-1.79	-0.84	mgrn1/929/ok	|2|11|4	55.83	0.98	0.00	0.00	0.00
3	1	14	5	mgrn1/929/ok	1262		P	1350	217	19675	154	42	19	48	2426	17249	51.04	0.98	18.68	128.00	0.00	24299	190	30	15	38	1939	22360	102.56	0.99	18.68	0.00	128.00	0.00	0.77	-1.30	-0.37	12355.52	22360.00	0.55	-1.81	-0.86	mgrn1/929/ok	|2|11|4	81.01	0.98	0.00	0.00	0.00
3	1	15	5	mgrn1/929/ok	1263		P	1368	218	18077	152	42	20	50	2343	15734	51.13	0.98	16.83	119.00	0.00	23201	195	30	16	37	1864	21337	109.26	0.99	16.83	0.00	119.00	0.00	0.74	-1.36	-0.44	11326.18	21337.00	0.53	-1.88	-0.91	mgrn1/929/ok	|2|11|4	85.30	0.98	0.00	0.00	0.00
3	1	16	5	tmpo/1009/ok	1264		P	1386	217	9053	77	42	20	48	2315	6738	22.28	0.96	16.62	118.00	0.00	10737	91	30	16	38	1862	8875	46.19	0.98	16.62	0.00	118.00	0.00	0.76	-1.32	-0.40	5076.71	8875.00	0.57	-1.75	-0.81	tmpo/1009/ok	|2|11|8	36.27	0.96	0.01	0.00	0.00
3	1	17	5	tmpo/1009/ok	1265		P	1405	218	7956	80	43	22	49	2130	5826	25.83	0.96	15.54	99.00	0.00	9744	98	31	17	38	1699	8045	53.41	0.98	15.54	0.00	99.00	0.00	0.72	-1.38	-0.47	4424.03	8045.00	0.55	-1.82	-0.86	tmpo/1009/ok	|2|11|8	41.95	0.97	0.01	0.00	0.00
3	1	18	5	tmpo/1009/ok	1266		P	1423	217	8729	84	44	21	50	2204	6525	25.23	0.96	20.03	104.00	0.00	9415	91	32	17	39	1768	7647	44.76	0.98	20.03	0.00	104.00	0.00	0.85	-1.17	-0.23	4924.73	7647.00	0.64	-1.55	-0.63	tmpo/1009/ok	|2|11|8	36.33	0.97	0.01	0.00	0.00
3	1	19	5	fbxo2/1082/w	1267		P	1442	217	8662	93	45	22	50	2088	6574	29.76	0.97	14.59	93.00	0.00	9007	97	32	18	39	1653	7354	51.87	0.98	14.59	0.00	93.00	0.00	0.89	-1.12	-0.16	4959.71	7354.00	0.67	-1.48	-0.57	fbxo2/1082/w	|2|11|12	42.29	0.97	0.00	0.00	0.00
3	1	20	5	fbxo2/1082/w	1268		P	1460	218	9138	90	44	22	52	2221	6917	27.83	0.96	15.36	102.00	0.00	9032	89	33	18	41	1819	7213	42.54	0.98	15.36	0.00	102.00	0.00	0.96	-1.04	-0.06	5204.23	7213.00	0.72	-1.39	-0.47	fbxo2/1082/w	|2|11|12	35.95	0.97	0.01	0.00	0.00
3	1	21	5	fbxo2/1082/w	1269		P	1479	218	9517	100	43	22	48	2043	7474	34.31	0.97	13.97	95.00	0.00	8944	94	33	18	41	1728	7216	46.97	0.98	13.97	0.00	95.00	0.00	1.04	1.04	0.05	5599.94	7216.00	0.78	-1.29	-0.37	fbxo2/1082/w	|2|11|12	41.13	0.97	0.00	0.00	0.00
3	1	22	5	rps2/932/ok	1270		P	1498	217	47722	314	40	16	48	2480	45242	103.68	0.99	22.74	152.00	0.00	128454	845	29	13	39	2027	126427	437.92	1.00	22.74	0.00	152.00	0.00	0.36	-2.79	-1.48	30769.30	126427.00	0.24	-4.11	-2.04	rps2/932/ok	|2|11|16	318.21	0.99	0.00	0.00	0.00
3	1	23	5	rps2/932/ok	1271	SNR1,	M	1516	217	51445	365	38	16	42	2322	49123	134.91	0.99	22.85	141.00	0.00	138651	983	30	14	39	2011	136640	533.29	1.00	22.85	0.00	141.00	0.00	0.36	-2.78	-1.48	33261.25	136640.00	0.24	-4.11	-2.04	rps2/932/ok	|2|11|16	388.98	0.99	0.00	0.00	0.00
3	1	24	5	rps2/932/ok	1272	SNR1,	M	1534	218	44887	318	38	17	42	2350	42537	114.43	0.99	21.19	141.00	0.00	123568	876	29	14	38	1985	121583	481.24	1.00	21.19	0.00	141.00	0.00	0.35	-2.86	-1.52	29025.70	121583.00	0.24	-4.19	-2.07	rps2/932/ok	|2|11|16	349.78	0.99	0.00	0.00	0.00
3	1	1	6	bcl10/1015/ok	1273		P	1109	235	24137	158	40	16	49	2521	21616	48.97	0.98	21.33	153.00	0.00	24824	162	29	13	40	2055	22769	76.66	0.99	21.33	0.00	153.00	0.00	0.95	-1.05	-0.07	15296.83	22769.00	0.67	-1.49	-0.57	bcl10/1015/ok	|2|11|20	64.33	0.98	0.00	0.00	0.00
3	1	2	6	bcl10/1015/ok	1274		P	1128	236	25850	210	44	20	50	2472	23378	70.60	0.99	17.91	123.00	0.00	27329	222	32	16	41	1997	25332	116.46	0.99	17.91	0.00	123.00	0.00	0.92	-1.08	-0.12	16474.16	25332.00	0.65	-1.54	-0.62	bcl10/1015/ok	|2|11|20	96.30	0.99	0.00	0.00	0.00
3	1	3	6	bcl10/1015/ok	1275		P	1147	236	25642	187	42	18	50	2483	23159	61.60	0.98	19.52	137.00	0.00	28324	207	31	15	41	2073	26251	102.03	0.99	19.52	0.00	137.00	0.00	0.88	-1.13	-0.18	16328.10	26251.00	0.62	-1.61	-0.69	bcl10/1015/ok	|2|11|20	84.27	0.99	0.00	0.00	0.00
3	1	4	6	slc40a1/556/n	1276		P	1165	235	98880	642	40	16	47	2528	96352	215.24	1.00	22.38	154.00	0.00	117529	763	29	13	39	2050	115479	385.98	1.00	22.38	0.00	154.00	0.00	0.83	-1.20	-0.26	62918.75	115479.00	0.54	-1.84	-0.88	slc40a1/556/n	|2|11|24	312.50	1.00	0.00	0.00	0.00
3	1	5	6	slc40a1/556/n	1277		P	1184	235	108597	787	41	18	49	2482	106115	281.97	1.00	21.08	138.00	0.00	134584	975	31	15	40	2047	132537	513.50	1.00	21.08	0.00	138.00	0.00	0.80	-1.25	-0.32	68935.34	132537.00	0.52	-1.92	-0.94	slc40a1/556/n	|2|11|24	414.24	1.00	0.00	0.00	0.00
3	1	6	6	slc40a1/556/n	1278		P	1202	235	100420	661	40	16	48	2499	97921	224.02	1.00	24.08	152.00	0.00	131954	868	30	14	39	2063	129891	439.12	1.00	24.08	0.00	152.00	0.00	0.75	-1.33	-0.41	63887.80	129891.00	0.49	-2.03	-1.02	slc40a1/556/n	|2|11|24	348.58	1.00	0.00	0.00	0.00
3	1	7	6	rpl32/931/ok	1279		P	1220	235	17717	121	40	17	47	2453	15264	38.13	0.97	21.52	146.00	0.00	21017	144	30	14	38	2045	18972	68.44	0.99	21.52	0.00	146.00	0.00	0.80	-1.24	-0.31	11005.78	18972.00	0.58	-1.72	-0.79	rpl32/931/ok	|2|15|4	55.40	0.98	0.01	0.00	0.00
3	1	8	6	rpl32/931/ok	1280		P	1239	235	18114	140	44	20	52	2536	15578	43.36	0.98	18.11	129.00	0.00	21010	163	31	15	39	1979	19031	83.52	0.99	18.11	0.00	129.00	0.00	0.82	-1.22	-0.29	11219.89	19031.00	0.59	-1.70	-0.76	rpl32/931/ok	|2|15|4	66.54	0.98	0.00	0.00	0.00
3	1	9	6	rpl32/931/ok	1281		P	1257	235	16786	155	43	21	50	2261	14525	54.92	0.98	17.34	108.00	0.00	20467	190	32	17	39	1823	18644	88.61	0.99	17.34	0.00	108.00	0.00	0.78	-1.28	-0.36	10500.93	18644.00	0.56	-1.78	-0.83	rpl32/931/ok	|2|15|4	73.72	0.98	0.00	0.00	0.00
3	1	10	6	peg12/1012/ok	1282		P	1276	235	15303	124	41	19	45	2335	12968	41.79	0.98	18.97	123.00	0.00	13508	110	31	16	38	1913	11595	52.90	0.98	18.97	0.00	123.00	0.00	1.12	1.12	0.16	9432.63	11595.00	0.81	-1.23	-0.30	peg12/1012/ok	|2|15|8	47.67	0.98	0.00	0.00	0.00
3	1	11	6	peg12/1012/ok	1283	GS,	M	1294	235	16236	116	39	17	44	2365	13871	37.85	0.97	8.66	140.00	0.00	14385	103	29	14	38	1996	12389	49.31	0.98	8.66	0.00	140.00	0.00	1.12	1.12	0.16	10052.99	12389.00	0.81	-1.23	-0.30	peg12/1012/ok	|2|15|8	43.96	0.98	0.00	0.00	0.00
3	1	12	6	peg12/1012/ok	1284		P	1314	236	14688	119	41	19	47	2331	12357	38.48	0.97	18.28	123.00	0.00	14103	115	30	16	38	1912	12191	59.32	0.98	18.28	0.00	123.00	0.00	1.01	1.01	0.02	9011.56	12191.00	0.74	-1.35	-0.44	peg12/1012/ok	|2|15|8	50.00	0.98	0.00	0.00	0.00
3	1	13	6	sfxn3/1085/ok	1285		P	1330	236	19527	160	40	19	46	2284	17243	56.94	0.98	19.73	122.00	0.00	21211	174	30	16	38	1893	19318	95.91	0.99	19.73	0.00	122.00	0.00	0.89	-1.12	-0.16	12351.45	19318.00	0.64	-1.56	-0.65	sfxn3/1085/ok	|2|15|12	78.87	0.99	0.00	0.00	0.00
3	1	14	6	sfxn3/1085/ok	1286		P	1349	236	20279	157	41	19	47	2412	17867	52.83	0.98	19.62	129.00	0.00	21899	170	30	15	38	1925	19974	91.89	0.99	19.62	0.00	129.00	0.00	0.89	-1.12	-0.16	12773.99	19974.00	0.64	-1.56	-0.64	sfxn3/1085/ok	|2|15|12	74.95	0.98	0.00	0.00	0.00
3	1	15	6	sfxn3/1085/ok	1287		P	1369	236	19270	158	41	19	47	2306	16964	55.95	0.98	17.87	122.00	0.00	22158	182	30	16	38	1897	20261	99.40	0.99	17.87	0.00	122.00	0.00	0.84	-1.19	-0.26	12162.27	20261.00	0.60	-1.67	-0.74	sfxn3/1085/ok	|2|15|12	80.66	0.99	0.00	0.00	0.00
3	1	16	6	serpinb5/936/ok	1288		P	1386	236	11335	101	43	21	50	2305	9030	32.48	0.97	16.77	112.00	0.00	13778	123	31	16	38	1833	11945	65.49	0.98	16.77	0.00	112.00	0.00	0.76	-1.32	-0.40	6697.31	11945.00	0.56	-1.78	-0.83	serpinb5/936/ok	|2|15|16	51.69	0.98	0.01	0.00	0.00
3	1	17	6	serpinb5/936/ok	1289		P	1404	237	10924	87	41	19	48	2358	8566	27.36	0.96	18.88	125.00	0.00	13210	106	30	15	38	1924	11286	53.62	0.98	18.88	0.00	125.00	0.00	0.76	-1.32	-0.40	6371.23	11286.00	0.56	-1.77	-0.82	serpinb5/936/ok	|2|15|16	42.57	0.97	0.01	0.00	0.00
3	1	18	6	serpinb5/936/ok	1290		P	1423	236	10500	90	41	20	49	2285	8215	29.43	0.97	17.69	117.00	0.00	12796	109	31	16	39	1900	10896	55.70	0.98	17.69	0.00	117.00	0.00	0.75	-1.33	-0.41	6123.92	10896.00	0.56	-1.78	-0.83	serpinb5/936/ok	|2|15|16	44.55	0.97	0.01	0.00	0.00
3	1	19	6	mrpl18/1017/ok	1291		P	1441	236	26064	179	40	17	46	2445	23619	56.76	0.98	22.52	146.00	0.00	35681	244	31	14	37	2040	33641	75.02	0.99	22.52	0.00	146.00	0.00	0.70	-1.42	-0.51	16634.81	33641.00	0.49	-2.02	-1.02	mrpl18/1017/ok	|2|15|20	66.52	0.98	0.00	0.00	0.00
3	1	20	6	mrpl18/1017/ok	1292		P	1460	236	26699	207	40	18	46	2346	24353	76.42	0.99	19.62	129.00	0.00	34701	269	31	15	39	1974	32727	144.98	0.99	19.62	0.00	129.00	0.00	0.74	-1.34	-0.43	17123.56	32727.00	0.52	-1.91	-0.93	mrpl18/1017/ok	|2|15|20	115.88	0.99	0.00	0.00	0.00
3	1	21	6	mrpl18/1017/ok	1293		P	1479	236	27780	186	37	16	43	2367	25413	66.50	0.98	26.35	149.00	0.00	36620	246	29	14	39	2026	34594	123.16	0.99	26.35	0.00	149.00	0.00	0.73	-1.36	-0.44	17828.00	34594.00	0.52	-1.94	-0.96	mrpl18/1017/ok	|2|15|20	98.97	0.99	0.00	0.00	0.00
3	1	22	6	empty/empty/	1294	GS,	M	1498	238	1797	58	45	26	50	808	989	16.92	0.94	3.52	31.00	0.00	1402	45	36	22	41	683	719	17.50	0.94	3.52	0.00	31.00	0.00	1.38	1.38	0.46	826.16	719.00	1.15	1.15	0.20	empty/empty/	|2|15|24	17.21	0.94	0.00	0.00	0.00
3	1	23	6	empty/empty/	1295	GS,	M	1512	234	8717	56	40	16	46	2487	6230	13.28	0.92	9.16	155.00	0.00	6940	45	29	13	38	2038	4902	16.15	0.94	9.16	0.00	155.00	0.00	1.27	1.27	0.35	4713.79	4902.00	0.96	-1.04	-0.06	empty/empty/	|2|15|24	14.79	0.93	0.01	0.00	0.00
3	1	24	6	empty/empty/	1296	GS,	M	1536	233	0	0	48	29	49	-704	704	0.00	1.00	0.00	0.00	0.00	0	0	35	23	41	-455	455	0.00	1.00	0.00	0.00	0.00	0.00	1.55	1.55	0.63	598.61	455.30	1.31	1.31	0.39	empty/empty/	|2|15|24	0.00	0.00	0.00	0.00	0.00
3	1	1	7	leap2-pending/1218/ok	1297		P	1110	253	37041	281	41	18	49	2436	34605	99.13	0.99	20.29	132.00	0.00	30637	232	32	16	40	2046	28591	117.64	0.99	20.29	0.00	132.00	0.00	1.21	1.21	0.28	23876.72	28591.00	0.84	-1.20	-0.26	leap2-pending/1218/ok	|3|3|4	108.78	0.99	0.00	0.00	0.00
3	1	2	7	leap2-pending/1218/ok	1298		P	1128	254	57188	400	41	17	46	2485	54703	137.21	0.99	21.42	143.00	0.00	47601	333	30	14	38	2023	45578	171.24	0.99	21.42	0.00	143.00	0.00	1.20	1.20	0.26	36825.78	45578.00	0.81	-1.24	-0.31	leap2-pending/1218/ok	|3|3|4	155.16	0.99	0.00	0.00	0.00
3	1	3	7	leap2-pending/1218/ok	1299		P	1147	253	44748	336	40	18	49	2419	42329	124.11	0.99	18.11	133.00	0.00	38950	293	31	15	41	2053	36897	150.22	0.99	18.11	0.00	133.00	0.00	1.15	1.15	0.20	28891.38	36897.00	0.78	-1.28	-0.35	leap2-pending/1218/ok	|3|3|4	137.79	0.99	0.00	0.00	0.00
3	1	4	7	ccnf/1290/ok	1300		P	1164	254	10243	81	44	20	52	2524	7719	22.11	0.95	26.85	127.00	0.00	9648	76	31	16	40	1978	7670	34.76	0.97	26.85	0.00	127.00	0.00	1.01	1.01	0.01	5773.48	7670.00	0.75	-1.33	-0.41	ccnf/1290/ok	|3|3|8	29.13	0.96	0.01	0.00	0.00
3	1	5	7	ccnf/1290/ok	1301		P	1183	254	8053	81	44	22	50	2166	5887	24.77	0.96	21.95	100.00	0.00	7591	76	34	18	41	1786	5805	32.05	0.97	21.95	0.00	100.00	0.00	1.01	1.01	0.02	4467.85	5805.00	0.77	-1.30	-0.38	ccnf/1290/ok	|3|3|8	28.64	0.96	0.01	0.00	0.00
3	1	6	7	ccnf/1290/ok	1302		P	1201	254	7898	84	46	23	53	2154	5744	24.83	0.96	18.11	94.00	0.00	7229	77	33	18	40	1693	5536	37.99	0.97	18.11	0.00	94.00	0.00	1.04	1.04	0.05	4365.09	5536.00	0.79	-1.27	-0.34	ccnf/1290/ok	|3|3|8	32.09	0.97	0.01	0.00	0.00
3	1	7	7	urod/1335/n	1303		P	1220	253	14267	110	42	19	46	2439	11828	34.35	0.97	21.58	130.00	0.00	14327	110	31	15	39	2002	12325	53.02	0.98	21.58	0.00	130.00	0.00	0.96	-1.04	-0.06	8646.10	12325.00	0.70	-1.43	-0.51	urod/1335/n	|3|3|12	44.67	0.98	0.01	0.00	0.00
3	1	8	7	urod/1335/n	1304		P	1238	254	13989	124	42	20	49	2267	11722	42.73	0.98	17.90	113.00	0.00	13949	123	31	16	39	1850	12099	66.15	0.98	17.90	0.00	113.00	0.00	0.97	-1.03	-0.05	8572.76	12099.00	0.71	-1.41	-0.50	urod/1335/n	|3|3|12	55.68	0.98	0.00	0.00	0.00
3	1	9	7	urod/1335/n	1305	SNR2,	M	1258	254	17710	93	32	11	39	2067	15643	27.09	0.96	12.42	190.00	0.00	16473	87	23	9	34	1748	14725	38.06	0.97	12.42	0.00	190.00	0.00	1.06	1.06	0.09	11264.18	14725.00	0.76	-1.31	-0.39	urod/1335/n	|3|3|12	33.04	0.97	0.00	0.00	0.00
3	1	10	7	trpv4/1405	1306	SNR2,	M	1275	254	53365	285	35	12	42	2219	51146	84.81	0.99	15.06	187.00	0.00	49370	264	24	10	35	1803	47567	123.06	0.99	15.06	0.00	187.00	0.00	1.08	1.08	0.10	34555.95	47567.00	0.73	-1.38	-0.46	trpv4/1405	|3|3|16	105.68	0.99	0.00	0.00	0.00
3	1	11	7	trpv4/1405	1307		P	1294	254	45970	343	40	18	47	2412	43558	123.63	0.99	20.15	134.00	0.00	47653	356	30	15	39	1997	45656	192.06	0.99	20.15	0.00	134.00	0.00	0.95	-1.05	-0.07	29684.50	45656.00	0.65	-1.54	-0.62	trpv4/1405	|3|3|16	161.51	0.99	0.00	0.00	0.00
3	1	12	7	trpv4/1405	1308		P	1313	254	50143	383	40	18	47	2376	47767	144.74	0.99	21.21	131.00	0.00	49213	376	30	15	37	1944	47269	208.98	1.00	21.21	0.00	131.00	0.00	1.01	1.01	0.02	32391.82	47269.00	0.69	-1.46	-0.55	trpv4/1405	|3|3|16	179.76	0.99	0.00	0.00	0.00
3	1	13	7	slc39a2/1397	1309		P	1331	254	63877	495	43	19	49	2460	61417	175.19	0.99	18.18	129.00	0.00	55685	432	30	15	38	1961	53724	240.31	1.00	18.18	0.00	129.00	0.00	1.14	1.14	0.19	41088.99	53724.00	0.76	-1.31	-0.39	slc39a2/1397	|3|3|20	210.29	1.00	0.00	0.00	0.00
3	1	14	7	slc39a2/1397	1310		P	1350	254	70436	534	41	18	46	2412	68024	193.50	0.99	18.47	132.00	0.00	62845	476	30	15	38	1958	60887	266.83	1.00	18.47	0.00	132.00	0.00	1.12	1.12	0.16	45259.81	60887.00	0.74	-1.35	-0.43	slc39a2/1397	|3|3|20	233.07	1.00	0.00	0.00	0.00
3	1	15	7	slc39a2/1397	1311		P	1368	254	61461	473	42	19	51	2422	59039	171.12	0.99	19.85	130.00	0.00	58960	454	30	15	38	1935	57025	259.36	1.00	19.85	0.00	130.00	0.00	1.04	1.04	0.05	39582.04	57025.00	0.69	-1.44	-0.53	slc39a2/1397	|3|3|20	219.72	1.00	0.00	0.00	0.00
3	1	16	7	ttyh1/1474	1312	GS,	M	1386	253	3175	60	44	24	49	1291	1884	17.98	0.94	9.44	53.00	0.00	2625	50	33	20	39	1049	1576	22.91	0.96	9.44	0.00	53.00	0.00	1.20	1.20	0.26	1520.18	1576.00	0.96	-1.04	-0.05	ttyh1/1474	|3|3|24	20.59	0.95	0.01	0.00	0.00
3	1	17	7	ttyh1/1474	1313		P	1405	254	4779	65	45	23	50	1738	3041	18.30	0.95	13.36	74.00	0.00	3814	52	33	19	39	1406	2408	22.75	0.96	13.36	0.00	74.00	0.00	1.26	1.26	0.34	2391.38	2408.00	0.99	-1.01	-0.01	ttyh1/1474	|3|3|24	20.65	0.95	0.01	0.00	0.00
3	1	18	7	ttyh1/1474	1314		P	1422	252	5593	60	43	22	48	2042	3551	16.65	0.94	11.92	93.00	0.00	4735	51	32	18	39	1657	3078	21.50	0.95	11.92	0.00	93.00	0.00	1.15	1.15	0.21	2769.25	3078.00	0.90	-1.11	-0.15	ttyh1/1474	|3|3|24	19.23	0.95	0.01	0.00	0.00
3	1	19	7	tlr7/1220/ok	1315		P	1441	254	7799	70	43	21	49	2296	5503	19.61	0.95	16.91	112.00	0.00	6413	57	32	17	40	1880	4533	22.30	0.96	16.91	0.00	112.00	0.00	1.21	1.21	0.28	4191.60	4533.00	0.92	-1.08	-0.11	tlr7/1220/ok	|3|7|4	21.00	0.95	0.01	0.00	0.00
3	1	20	7	tlr7/1220/ok	1316		P	1460	255	7576	61	40	18	45	2278	5298	17.23	0.94	18.69	124.00	0.00	6473	52	31	16	40	1956	4517	20.99	0.95	18.69	0.00	124.00	0.00	1.17	1.17	0.23	4043.70	4517.00	0.90	-1.12	-0.16	tlr7/1220/ok	|3|7|4	19.20	0.95	0.01	0.00	0.00
3	1	21	7	tlr7/1220/ok	1317		P	1479	255	6862	62	43	21	50	2261	4601	16.38	0.94	18.66	110.00	0.00	6006	55	33	17	41	1902	4104	21.66	0.95	18.66	0.00	110.00	0.00	1.12	1.12	0.16	3538.45	4104.00	0.86	-1.16	-0.21	tlr7/1220/ok	|3|7|4	19.20	0.95	0.01	0.00	0.00
3	1	22	7	4933412d19rik/1299/ok	1318		P	1498	255	11969	94	41	19	46	2392	9577	29.42	0.97	19.58	127.00	0.00	10168	80	30	15	39	1952	8216	37.46	0.97	19.58	0.00	127.00	0.00	1.17	1.17	0.22	7080.58	8216.00	0.86	-1.16	-0.21	4933412d19rik/1299/ok	|3|7|8	33.68	0.97	0.01	0.00	0.00
3	1	23	7	4933412d19rik/1299/ok	1319		P	1516	254	14321	102	40	17	47	2430	11891	31.21	0.97	16.61	140.00	0.00	11264	80	30	14	39	2026	9238	35.87	0.97	16.61	0.00	140.00	0.00	1.29	1.29	0.36	8689.67	9238.00	0.94	-1.06	-0.09	4933412d19rik/1299/ok	|3|7|8	33.62	0.97	0.01	0.00	0.00
3	1	24	7	4933412d19rik/1299/ok	1320		P	1534	255	11061	105	42	21	47	2172	8889	35.78	0.97	16.80	105.00	0.00	9034	86	32	17	39	1784	7250	43.38	0.98	16.80	0.00	105.00	0.00	1.23	1.23	0.29	6598.32	7250.00	0.91	-1.10	-0.14	4933412d19rik/1299/ok	|3|7|8	39.76	0.97	0.00	0.00	0.00
3	1	1	8	uros/1337/n	1321	SNR2,	M	1109	272	14629	113	42	19	47	2435	12194	34.83	0.97	18.90	130.00	0.00	15165	117	35	17	44	2178	12987	48.53	0.98	18.90	0.00	130.00	0.00	0.94	-1.07	-0.09	8899.04	12987.00	0.69	-1.46	-0.55	uros/1337/n	|3|7|12	42.24	0.98	0.01	0.00	0.00
3	1	2	8	uros/1337/n	1322		P	1128	272	14495	120	43	20	51	2424	12071	37.93	0.97	18.58	121.00	0.00	15573	129	32	16	41	1986	13587	63.80	0.98	18.58	0.00	121.00	0.00	0.89	-1.13	-0.17	8814.08	13587.00	0.65	-1.54	-0.62	uros/1337/n	|3|7|12	52.48	0.98	0.00	0.00	0.00
3	1	3	8	uros/1337/n	1323		P	1147	272	16885	112	41	17	47	2523	14362	32.47	0.97	20.78	151.00	0.00	17833	118	29	13	39	2036	15797	55.01	0.98	20.78	0.00	151.00	0.00	0.91	-1.10	-0.14	10389.39	15797.00	0.66	-1.52	-0.60	uros/1337/n	|3|7|12	45.17	0.97	0.01	0.00	0.00
3	1	4	8	trpm7/1408	1324		P	1164	273	36628	269	41	18	47	2470	34158	92.95	0.99	19.14	136.00	0.00	36215	266	30	15	40	2021	34194	137.66	0.99	19.14	0.00	136.00	0.00	1.00	-1.00	-0.00	23584.78	34194.00	0.69	-1.45	-0.54	trpm7/1408	|3|7|16	117.45	0.99	0.00	0.00	0.00
3	1	5	8	trpm7/1408	1325		P	1183	272	39131	292	39	17	45	2330	36801	108.12	0.99	19.99	134.00	0.00	38687	289	31	15	39	2019	36668	150.62	0.99	19.99	0.00	134.00	0.00	1.00	1.00	0.01	25308.04	36668.00	0.69	-1.45	-0.53	trpm7/1408	|3|7|16	131.11	0.99	0.00	0.00	0.00
3	1	6	8	trpm7/1408	1326		P	1203	272	42687	314	42	18	48	2498	40189	107.84	0.99	20.45	136.00	0.00	41658	306	30	15	39	2021	39637	159.91	0.99	20.45	0.00	136.00	0.00	1.01	1.01	0.02	27507.38	39637.00	0.69	-1.44	-0.53	trpm7/1408	|3|7|16	136.39	0.99	0.00	0.00	0.00
3	1	7	8	txnrd2/1443	1327		P	1220	273	24484	147	38	15	48	2433	22051	43.51	0.98	17.45	167.00	0.00	27753	166	28	12	38	2024	25729	74.42	0.99	17.45	0.00	167.00	0.00	0.86	-1.17	-0.22	15587.96	25729.00	0.61	-1.65	-0.72	txnrd2/1443	|3|7|20	60.96	0.98	0.00	0.00	0.00
3	1	8	8	txnrd2/1443	1328		P	1239	273	23855	181	42	19	49	2482	21373	59.41	0.98	18.40	132.00	0.00	27228	206	30	15	38	1983	25245	108.48	0.99	18.40	0.00	132.00	0.00	0.85	-1.18	-0.24	15134.07	25245.00	0.60	-1.67	-0.74	txnrd2/1443	|3|7|20	87.46	0.99	0.00	0.00	0.00
3	1	9	8	txnrd2/1443	1329		P	1258	272	23322	187	42	19	47	2410	20912	62.87	0.98	18.05	125.00	0.00	26500	212	31	16	39	1950	24550	112.66	0.99	18.05	0.00	125.00	0.00	0.85	-1.17	-0.23	14825.01	24550.00	0.60	-1.66	-0.73	txnrd2/1443	|3|7|20	91.23	0.99	0.00	0.00	0.00
3	1	10	8	ttyh1/1473	1330		P	1275	272	15918	116	39	17	45	2367	13551	38.55	0.97	20.26	137.00	0.00	15038	110	30	15	38	2010	13028	52.78	0.98	20.26	0.00	137.00	0.00	1.04	1.04	0.06	9833.41	13028.00	0.75	-1.32	-0.41	ttyh1/1473	|3|7|24	46.22	0.98	0.01	0.00	0.00
3	1	11	8	ttyh1/1473	1331		P	1295	272	14089	111	42	19	46	2404	11685	33.47	0.97	20.11	127.00	0.00	13783	109	33	15	38	1950	11833	26.85	0.96	20.11	0.00	127.00	0.00	0.99	-1.01	-0.02	8547.16	11833.00	0.72	-1.38	-0.47	ttyh1/1473	|3|7|24	30.34	0.97	0.01	0.00	0.00
3	1	12	8	ttyh1/1473	1332		P	1314	272	12808	99	43	19	49	2461	10347	29.63	0.97	21.04	129.00	0.00	13548	105	29	15	38	1923	11625	53.64	0.98	21.04	0.00	129.00	0.00	0.89	-1.12	-0.17	7618.12	11625.00	0.66	-1.53	-0.61	ttyh1/1473	|3|7|24	43.33	0.97	0.01	0.00	0.00
3	1	13	8	tlr5/1222/ok	1333		P	1331	272	10875	81	40	18	45	2369	8506	23.68	0.96	22.03	134.00	0.00	9600	72	30	15	39	2002	7598	31.53	0.97	22.03	0.00	134.00	0.00	1.12	1.12	0.16	6328.99	7598.00	0.83	-1.20	-0.26	tlr5/1222/ok	|3|11|4	27.88	0.96	0.01	0.00	0.00
3	1	14	8	tlr5/1222/ok	1334		P	1350	272	10154	75	40	18	45	2391	7763	22.45	0.96	19.39	135.00	0.00	9494	70	30	15	38	1985	7509	31.16	0.97	19.39	0.00	135.00	0.00	1.03	1.03	0.05	5804.62	7509.00	0.77	-1.29	-0.37	tlr5/1222/ok	|3|11|4	27.15	0.96	0.01	0.00	0.00
3	1	15	8	tlr5/1222/ok	1335		P	1369	272	9352	71	40	18	47	2363	6989	20.93	0.95	14.32	131.00	0.00	8975	69	30	15	37	1954	7021	30.94	0.97	14.32	0.00	131.00	0.00	1.00	-1.00	-0.01	5255.48	7021.00	0.75	-1.34	-0.42	tlr5/1222/ok	|3|11|4	26.41	0.96	0.01	0.00	0.00
3	1	16	8	cd160/1302/ok	1336		P	1386	273	21203	183	42	20	50	2320	18883	65.15	0.98	15.73	116.00	0.00	19736	170	31	16	38	1861	17875	94.20	0.99	15.73	0.00	116.00	0.00	1.06	1.06	0.08	13460.28	17875.00	0.75	-1.33	-0.41	cd160/1302/ok	|3|11|8	80.99	0.99	0.00	0.00	0.00
3	1	17	8	cd160/1302/ok	1337		P	1404	274	24589	182	40	18	45	2407	22182	61.30	0.98	16.67	135.00	0.00	22683	168	30	15	39	1986	20697	86.47	0.99	16.67	0.00	135.00	0.00	1.07	1.07	0.10	15675.56	20697.00	0.76	-1.32	-0.40	cd160/1302/ok	|3|11|8	74.95	0.99	0.00	0.00	0.00
3	1	18	8	cd160/1302/ok	1338		P	1423	273	19951	177	41	19	43	2191	17760	65.69	0.98	17.03	113.00	0.00	19116	169	32	17	39	1877	17239	91.42	0.99	17.03	0.00	113.00	0.00	1.03	1.03	0.04	12701.59	17239.00	0.74	-1.36	-0.44	cd160/1302/ok	|3|11|8	79.60	0.99	0.00	0.00	0.00
3	1	19	8	cpo (short form)/1340/n	1339		P	1442	273	26700	188	39	17	46	2397	24303	64.65	0.98	19.38	142.00	0.00	34557	243	29	14	37	1978	32579	127.94	0.99	19.38	0.00	142.00	0.00	0.75	-1.34	-0.42	17090.30	32579.00	0.52	-1.91	-0.93	cpo (short form)/1340/n	|3|11|12	101.36	0.99	0.00	0.00	0.00
3	1	20	8	cpo (short form)/1340/n	1340		P	1460	273	25253	168	39	16	46	2456	22797	53.75	0.98	22.61	150.00	0.00	30398	203	30	14	39	2069	28329	92.68	0.99	22.61	0.00	150.00	0.00	0.80	-1.24	-0.31	16086.50	28329.00	0.57	-1.76	-0.82	cpo (short form)/1340/n	|3|11|12	75.76	0.98	0.00	0.00	0.00
3	1	21	8	cpo (short form)/1340/n	1341		P	1479	273	25320	168	39	16	44	2429	22891	52.64	0.98	20.71	151.00	0.00	30200	200	29	13	38	2034	28166	97.64	0.99	20.71	0.00	151.00	0.00	0.81	-1.23	-0.30	16149.25	28166.00	0.57	-1.74	-0.80	cpo (short form)/1340/n	|3|11|12	78.44	0.98	0.00	0.00	0.00
3	1	22	8	slc30a6/1416	1342		P	1497	273	25826	227	42	20	46	2265	23561	82.76	0.99	16.11	114.00	0.00	27975	245	33	17	40	1920	26055	98.82	0.99	16.11	0.00	114.00	0.00	0.90	-1.11	-0.15	16596.16	26055.00	0.64	-1.57	-0.65	slc30a6/1416	|3|11|16	91.14	0.99	0.00	0.00	0.00
3	1	23	8	slc30a6/1416	1343		P	1515	274	28891	212	38	17	43	2302	26589	78.69	0.99	19.30	136.00	0.00	31471	231	30	15	40	1995	29476	120.23	0.99	19.30	0.00	136.00	0.00	0.90	-1.11	-0.15	18607.67	29476.00	0.63	-1.58	-0.66	slc30a6/1416	|3|11|16	101.60	0.99	0.00	0.00	0.00
3	1	24	8	slc30a6/1416	1344		P	1534	274	28816	213	38	17	43	2295	26521	75.42	0.99	19.83	135.00	0.00	29881	221	30	15	39	2002	27879	115.12	0.99	19.83	0.00	135.00	0.00	0.95	-1.05	-0.07	18562.64	27879.00	0.67	-1.50	-0.59	slc30a6/1416	|3|11|16	97.32	0.99	0.00	0.00	0.00
3	1	1	9	il-6ra/1368	1345		P	1110	290	10799	99	45	21	52	2343	8456	30.45	0.97	15.93	109.00	0.00	9785	90	34	18	42	1928	7857	41.51	0.98	15.93	0.00	109.00	0.00	1.08	1.08	0.11	6293.78	7857.00	0.80	-1.25	-0.32	il-6ra/1368	|3|11|20	36.40	0.97	0.01	0.00	0.00
3	1	2	9	il-6ra/1368	1346		P	1128	290	15179	93	37	15	46	2411	12768	27.19	0.96	19.77	163.00	0.00	13274	81	29	13	39	2053	11221	33.09	0.97	19.77	0.00	163.00	0.00	1.14	1.14	0.19	9294.92	11221.00	0.83	-1.21	-0.27	il-6ra/1368	|3|11|20	30.28	0.97	0.01	0.00	0.00
3	1	3	9	il-6ra/1368	1347		P	1146	290	13810	117	44	20	50	2401	11409	36.39	0.97	16.62	118.00	0.00	22216	188	34	17	41	1980	20236	80.19	0.99	16.62	0.00	118.00	0.00	0.56	-1.77	-0.83	8356.01	20236.00	0.41	-2.42	-1.28	il-6ra/1368	|3|11|20	62.27	0.98	0.00	0.00	0.00
3	1	4	9	empty/empty/	1348		P	1166	290	6563	56	43	20	49	2372	4191	13.88	0.93	20.73	117.00	0.00	5438	46	31	16	39	1890	3548	18.32	0.95	20.73	0.00	117.00	0.00	1.18	1.18	0.24	3239.36	3548.00	0.91	-1.10	-0.13	empty/empty/	|3|11|24	16.25	0.94	0.01	0.00	0.00
3	1	5	9	empty/empty/	1349		P	1182	293	8991	60	40	17	50	2501	6490	15.45	0.94	16.47	149.00	0.00	6822	46	30	14	40	2063	4759	16.55	0.94	16.47	0.00	149.00	0.00	1.36	1.36	0.45	4899.73	4759.00	1.03	1.03	0.04	empty/empty/	|3|11|24	16.01	0.94	0.01	0.00	0.00
3	1	6	9	empty/empty/	1350		P	1203	290	8064	71	43	21	51	2321	5743	21.01	0.95	23.22	113.00	0.00	8420	75	31	16	38	1838	6582	36.37	0.97	23.22	0.00	113.00	0.00	0.87	-1.15	-0.20	4364.37	6582.00	0.66	-1.51	-0.59	empty/empty/	|3|11|24	29.70	0.96	0.01	0.00	0.00
3	1	7	9	tlr2/1226/w	1351		P	1220	290	9986	70	39	17	45	2404	7582	19.96	0.95	19.62	142.00	0.00	9443	67	30	14	38	2010	7433	28.29	0.96	19.62	0.00	142.00	0.00	1.02	1.02	0.03	5676.48	7433.00	0.76	-1.31	-0.39	tlr2/1226/w	|3|15|4	24.48	0.96	0.01	0.00	0.00
3	1	8	9	tlr2/1226/w	1352		P	1239	291	9928	81	43	20	51	2436	7492	23.55	0.96	22.08	122.00	0.00	9052	74	32	16	39	1949	7103	32.28	0.97	22.08	0.00	122.00	0.00	1.05	1.05	0.08	5612.70	7103.00	0.79	-1.27	-0.34	tlr2/1226/w	|3|15|4	28.26	0.96	0.01	0.00	0.00
3	1	9	9	tlr2/1226/w	1353		P	1259	291	10049	74	41	18	49	2453	7596	21.07	0.95	19.08	136.00	0.00	8750	64	30	15	39	2013	6737	27.04	0.96	19.08	0.00	136.00	0.00	1.13	1.13	0.17	5686.39	6737.00	0.84	-1.18	-0.24	tlr2/1226/w	|3|15|4	24.24	0.96	0.01	0.00	0.00
3	1	10	9	ube2g2/1304/ok	1354		P	1276	291	57553	417	41	18	48	2444	55109	148.48	0.99	21.25	138.00	0.00	48567	352	29	14	39	1987	46580	190.66	0.99	21.25	0.00	138.00	0.00	1.18	1.18	0.24	37084.34	46580.00	0.80	-1.26	-0.33	ube2g2/1304/ok	|3|15|8	170.88	0.99	0.00	0.00	0.00
3	1	11	9	ube2g2/1304/ok	1355	GS,	M	1294	291	57210	271	30	9	36	1816	55394	74.92	0.99	6.33	211.00	0.00	50109	237	21	7	33	1515	48594	101.39	0.99	6.33	0.00	211.00	0.00	1.14	1.14	0.19	37265.79	48594.00	0.77	-1.30	-0.38	ube2g2/1304/ok	|3|15|8	89.14	0.99	0.00	0.00	0.00
3	1	12	9	ube2g2/1304/ok	1356		P	1313	291	49339	385	41	19	48	2389	46950	140.64	0.99	19.96	128.00	0.00	44976	351	30	15	38	1952	43024	196.64	0.99	19.96	0.00	128.00	0.00	1.09	1.09	0.13	31867.35	43024.00	0.74	-1.35	-0.43	ube2g2/1304/ok	|3|15|8	170.95	0.99	0.00	0.00	0.00
3	1	13	9	cpo/1342/n	1357		P	1331	291	16857	120	40	17	48	2448	14409	38.39	0.97	18.54	140.00	0.00	14673	105	30	14	38	2007	12666	50.06	0.98	18.54	0.00	140.00	0.00	1.14	1.14	0.19	10421.56	12666.00	0.82	-1.22	-0.28	cpo/1342/n	|3|15|12	44.61	0.98	0.00	0.00	0.00
3	1	14	9	cpo/1342/n	1358		P	1350	291	18711	135	41	18	48	2461	16250	43.77	0.98	15.49	139.00	0.00	16768	121	30	14	38	2006	14762	58.75	0.98	15.49	0.00	139.00	0.00	1.10	1.10	0.14	11677.34	14762.00	0.79	-1.26	-0.34	cpo/1342/n	|3|15|12	51.80	0.98	0.00	0.00	0.00
3	1	15	9	cpo/1342/n	1359		P	1368	292	14954	116	40	18	45	2355	12599	38.44	0.97	18.87	129.00	0.00	14198	110	30	15	38	1934	12264	55.81	0.98	18.87	0.00	129.00	0.00	1.03	1.03	0.04	9178.46	12264.00	0.75	-1.34	-0.42	cpo/1342/n	|3|15|12	47.92	0.98	0.00	0.00	0.00
3	1	16	9	hectd1/1421	1360		P	1386	291	28542	202	40	17	47	2457	26085	68.68	0.99	20.80	141.00	0.00	40751	289	28	14	37	1957	38794	157.97	0.99	20.80	0.00	141.00	0.00	0.67	-1.49	-0.57	18273.76	38794.00	0.47	-2.12	-1.09	hectd1/1421	|3|15|16	121.80	0.99	0.00	0.00	0.00
3	1	17	9	hectd1/1421	1361		P	1405	292	26931	199	40	18	46	2401	24530	68.63	0.99	20.21	135.00	0.00	41247	306	30	15	38	1973	39274	166.18	0.99	20.21	0.00	135.00	0.00	0.62	-1.60	-0.68	17241.30	39274.00	0.44	-2.28	-1.19	hectd1/1421	|3|15|16	127.13	0.99	0.00	0.00	0.00
3	1	18	9	hectd1/1421	1362		P	1424	292	27688	220	40	19	48	2349	25339	80.80	0.99	18.01	126.00	0.00	41550	330	31	15	38	1947	39603	181.08	0.99	18.01	0.00	126.00	0.00	0.64	-1.56	-0.64	17778.87	39603.00	0.45	-2.23	-1.16	hectd1/1421	|3|15|16	140.21	0.99	0.00	0.00	0.00
3	1	19	9	il-6ra/1370	1363	SNR1,	M	1442	291	12894	100	39	18	41	2268	10626	32.88	0.97	21.51	129.00	0.00	12761	99	30	15	38	1960	10801	48.23	0.98	21.51	0.00	129.00	0.00	0.98	-1.02	-0.02	7812.35	10801.00	0.72	-1.38	-0.47	il-6ra/1370	|3|15|20	41.27	0.97	0.01	0.00	0.00
3	1	20	9	il-6ra/1370	1364		P	1460	291	13490	101	41	18	49	2428	11062	31.99	0.97	20.52	133.00	0.00	13487	101	30	15	38	1997	11490	48.33	0.98	20.52	0.00	133.00	0.00	0.96	-1.04	-0.05	8115.33	11490.00	0.71	-1.42	-0.50	il-6ra/1370	|3|15|20	40.98	0.97	0.01	0.00	0.00
3	1	21	9	il-6ra/1370	1365		P	1479	292	15429	106	39	16	46	2408	13021	31.94	0.97	22.91	146.00	0.00	15971	109	29	14	38	2018	13953	51.68	0.98	22.91	0.00	146.00	0.00	0.93	-1.07	-0.10	9469.10	13953.00	0.68	-1.47	-0.56	il-6ra/1370	|3|15|20	42.96	0.97	0.01	0.00	0.00
3	1	22	9	empty/empty/	1366		P	1499	292	7759	57	40	18	46	2428	5331	14.71	0.93	14.66	137.00	0.00	6286	46	31	15	40	2059	4227	16.46	0.94	14.66	0.00	137.00	0.00	1.26	1.26	0.33	4067.53	4227.00	0.96	-1.04	-0.06	empty/empty/	|3|15|24	15.61	0.94	0.01	0.00	0.00
3	1	23	9	empty/empty/	1367	GS,	M	1517	290	3104	60	45	25	50	1310	1794	17.38	0.94	5.99	52.00	0.00	2518	48	34	20	41	1064	1454	20.67	0.95	5.99	0.00	52.00	0.00	1.23	1.23	0.30	1451.38	1454.00	1.00	-1.00	-0.00	empty/empty/	|3|15|24	19.09	0.95	0.00	0.00	0.00
3	1	24	9	empty/empty/	1368	GS,	M	1534	290	3039	56	46	25	51	1361	1678	14.90	0.93	5.93	54.00	0.00	2422	45	33	20	40	1081	1341	18.84	0.95	5.93	0.00	54.00	0.00	1.25	1.25	0.32	1362.42	1341.00	1.02	1.02	0.02	empty/empty/	|3|15|24	16.99	0.94	0.00	0.00	0.00
3	1	1	10	mllas	1369	SNR2,	M	1108	311	4752	63	47	25	53	1869	2883	16.72	0.94	14.90	76.00	0.00	3948	52	36	20	43	1545	2403	19.85	0.95	14.90	0.00	76.00	0.00	1.20	1.20	0.26	2273.65	2403.00	0.95	-1.06	-0.08	mllas	|4|3|4	18.35	0.94	0.01	0.00	0.00
3	1	2	10	mllas	1370	GS,	M	1124	310	2190	56	46	26	50	1023	1167	15.59	0.94	7.14	39.00	0.00	2005	51	37	22	42	868	1137	20.90	0.95	7.14	0.00	39.00	0.00	1.03	1.03	0.04	966.21	1137.00	0.85	-1.18	-0.23	mllas	|4|3|4	18.43	0.94	0.00	0.00	0.00
3	1	3	10	mllas	1371		P	1145	310	4887	64	46	24	51	1831	3056	17.83	0.94	21.67	76.00	0.00	4816	63	34	19	41	1468	3348	30.23	0.97	21.67	0.00	76.00	0.00	0.91	-1.10	-0.13	2402.54	3348.00	0.72	-1.39	-0.48	mllas	|4|3|4	24.81	0.95	0.01	0.00	0.00
3	1	4	10	kanr	1372		P	1166	309	10274	65	40	16	46	2478	7796	16.50	0.94	15.19	158.00	0.00	8905	56	30	13	40	2098	6807	20.97	0.95	15.19	0.00	158.00	0.00	1.15	1.15	0.20	5827.96	6807.00	0.86	-1.17	-0.22	kanr	|4|3|8	18.87	0.95	0.01	0.00	0.00
3	1	5	10	kanr	1373		P	1185	309	9041	68	41	18	47	2427	6614	19.00	0.95	17.83	132.00	0.00	7890	60	31	15	39	2000	5890	25.09	0.96	17.83	0.00	132.00	0.00	1.12	1.12	0.17	4988.26	5890.00	0.85	-1.18	-0.24	kanr	|4|3|8	22.26	0.95	0.01	0.00	0.00
3	1	6	10	kanr	1374		P	1201	310	7396	70	43	21	48	2232	5164	20.26	0.95	21.14	106.00	0.00	6858	65	32	17	40	1826	5032	28.85	0.97	21.14	0.00	106.00	0.00	1.03	1.03	0.04	3946.86	5032.00	0.78	-1.27	-0.35	kanr	|4|3|8	24.93	0.96	0.01	0.00	0.00
3	1	7	10	15b	1375		P	1220	307	4545	58	44	23	48	1809	2736	15.93	0.94	14.66	79.00	0.00	3728	47	33	19	40	1501	2227	19.19	0.95	14.66	0.00	79.00	0.00	1.23	1.23	0.30	2163.80	2227.00	0.97	-1.03	-0.04	15b	|4|3|12	17.63	0.94	0.01	0.00	0.00
3	1	8	10	15b	1376		P	1238	308	3437	55	45	25	52	1531	1906	14.98	0.93	11.74	62.00	0.00	2930	47	34	20	40	1232	1698	19.18	0.95	11.74	0.00	62.00	0.00	1.12	1.12	0.17	1536.97	1698.00	0.91	-1.10	-0.14	15b	|4|3|12	17.21	0.94	0.01	0.00	0.00
3	1	9	10	15b	1377	GS,	M	1258	308	2768	56	45	25	48	1224	1544	15.87	0.94	5.55	49.00	0.00	2234	46	34	20	40	1003	1231	19.25	0.95	5.55	0.00	49.00	0.00	1.25	1.25	0.33	1259.25	1231.00	1.02	1.02	0.03	15b	|4|3|12	17.64	0.94	0.00	0.00	0.00
3	1	10	10	cytp450	1378		P	1277	309	11549	82	39	17	46	2407	9142	24.42	0.96	27.19	141.00	0.00	9506	67	29	14	38	1999	7507	29.51	0.97	27.19	0.00	141.00	0.00	1.22	1.22	0.28	6775.89	7507.00	0.90	-1.11	-0.15	cytp450	|4|3|16	27.09	0.96	0.01	0.00	0.00
3	1	11	10	cytp450	1379		P	1295	310	7029	80	44	22	49	1965	5064	25.56	0.96	14.37	88.00	0.00	6659	76	33	18	40	1624	5035	37.17	0.97	14.37	0.00	88.00	0.00	1.01	1.01	0.01	3874.50	5035.00	0.77	-1.30	-0.38	cytp450	|4|3|16	31.90	0.97	0.01	0.00	0.00
3	1	12	10	cytp450	1380		P	1313	310	7525	90	44	23	50	1915	5610	29.80	0.97	13.17	84.00	0.00	6540	78	34	19	41	1579	4961	38.48	0.97	13.17	0.00	84.00	0.00	1.13	1.13	0.18	4268.68	4961.00	0.86	-1.16	-0.22	cytp450	|4|3|16	34.41	0.97	0.00	0.00	0.00
3	1	13	10	cytp450 1:2	1381		P	1333	307	10269	63	36	14	43	2345	7924	17.08	0.94	13.49	164.00	0.00	8000	49	28	12	39	2021	5979	18.00	0.94	13.49	0.00	164.00	0.00	1.33	1.33	0.41	5918.46	5979.00	0.99	-1.01	-0.01	cytp450 1:2	|4|3|20	17.55	0.94	0.01	0.00	0.00
3	1	14	10	cytp450 1:2	1382		P	1350	310	5191	67	43	22	47	1750	3441	20.92	0.95	13.23	78.00	0.00	4065	52	33	19	39	1467	2598	22.96	0.96	13.23	0.00	78.00	0.00	1.32	1.32	0.41	2688.01	2598.00	1.03	1.03	0.05	cytp450 1:2	|4|3|20	21.96	0.95	0.01	0.00	0.00
3	1	15	10	cytp450 1:2	1383		P	1369	308	6370	60	42	21	49	2175	4195	16.67	0.94	17.17	106.00	0.00	5424	51	31	17	38	1756	3668	22.41	0.96	17.17	0.00	106.00	0.00	1.14	1.14	0.19	3242.28	3668.00	0.88	-1.13	-0.18	cytp450 1:2	|4|3|20	19.75	0.95	0.01	0.00	0.00
3	1	16	10	cytp450 1:4	1384		P	1389	308	6034	60	43	21	49	2140	3894	16.29	0.94	17.52	101.00	0.00	4617	46	32	17	39	1739	2878	18.32	0.95	17.52	0.00	101.00	0.00	1.35	1.35	0.44	3021.72	2878.00	1.05	1.05	0.07	cytp450 1:4	|4|3|24	17.34	0.94	0.01	0.00	0.00
3	1	17	10	cytp450 1:4	1385	GS,	M	1408	306	3488	63	45	25	50	1366	2122	19.30	0.95	6.84	55.00	0.00	2554	46	35	20	40	1119	1435	17.59	0.94	6.84	0.00	55.00	0.00	1.48	1.48	0.56	1701.30	1435.00	1.19	1.19	0.25	cytp450 1:4	|4|3|24	18.47	0.95	0.00	0.00	0.00
3	1	18	10	cytp450 1:4	1386	GS,	M	1424	311	2200	61	46	26	50	952	1248	18.32	0.95	6.93	36.00	0.00	1831	51	35	21	40	766	1065	22.55	0.96	6.93	0.00	36.00	0.00	1.17	1.17	0.23	1029.55	1065.00	0.97	-1.03	-0.05	cytp450 1:4	|4|3|24	20.54	0.95	0.00	0.00	0.00
3	1	19	10	2xssc	1387		P	1439	308	6359	55	43	20	49	2322	4037	14.23	0.93	10.84	115.00	0.00	5122	45	31	16	39	1879	3243	17.11	0.94	10.84	0.00	115.00	0.00	1.24	1.24	0.32	3126.61	3243.00	0.96	-1.04	-0.05	2xssc	|4|7|4	15.73	0.94	0.01	0.00	0.00
3	1	20	10	2xssc	1388		P	1462	309	6688	56	42	20	48	2352	4336	14.11	0.93	17.09	120.00	0.00	5497	46	32	16	41	1959	3538	16.94	0.94	17.09	0.00	120.00	0.00	1.23	1.23	0.29	3345.31	3538.00	0.95	-1.06	-0.08	2xssc	|4|7|4	15.59	0.93	0.01	0.00	0.00
3	1	21	10	2xssc	1389		P	1481	308	4351	56	45	23	50	1829	2522	14.63	0.93	15.19	78.00	0.00	3587	46	34	19	41	1509	2078	17.51	0.94	15.19	0.00	78.00	0.00	1.21	1.21	0.28	2003.31	2078.00	0.96	-1.04	-0.05	2xssc	|4|7|4	16.13	0.94	0.01	0.00	0.00
3	1	22	10	8h	1390	GS,	M	1498	308	6742	56	41	19	46	2299	4443	14.92	0.93	8.13	121.00	0.00	5752	48	31	16	39	1942	3810	18.00	0.94	8.13	0.00	121.00	0.00	1.17	1.17	0.22	3423.37	3810.00	0.90	-1.11	-0.15	8h	|4|7|8	16.53	0.94	0.01	0.00	0.00
3	1	23	10	8h	1391		P	1516	310	6563	56	41	20	48	2283	4280	15.25	0.93	22.66	117.00	0.00	5476	47	32	16	39	1915	3561	17.96	0.94	22.66	0.00	117.00	0.00	1.20	1.20	0.27	3304.41	3561.00	0.93	-1.08	-0.11	8h	|4|7|8	16.66	0.94	0.01	0.00	0.00
3	1	24	10	8h	1392	GS,	M	1535	309	5320	55	43	21	48	2062	3258	14.64	0.93	9.28	96.00	0.00	4473	47	33	18	40	1726	2747	18.03	0.94	9.28	0.00	96.00	0.00	1.19	1.19	0.25	2552.55	2747.00	0.93	-1.08	-0.11	8h	|4|7|8	16.42	0.94	0.01	0.00	0.00
3	1	1	11	egfp	1393		P	1109	328	9243	66	41	18	49	2496	6747	17.45	0.94	13.91	140.00	0.00	8030	57	33	15	42	2166	5864	20.47	0.95	13.91	0.00	140.00	0.00	1.15	1.15	0.20	5083.13	5864.00	0.87	-1.15	-0.21	egfp	|4|7|12	19.02	0.95	0.01	0.00	0.00
3	1	2	11	egfp	1394		P	1129	328	6303	63	45	22	50	2200	4103	16.59	0.94	24.72	100.00	0.00	5696	57	33	18	40	1785	3911	21.45	0.95	24.72	0.00	100.00	0.00	1.05	1.05	0.07	3174.96	3911.00	0.81	-1.23	-0.30	egfp	|4|7|12	19.17	0.95	0.01	0.00	0.00
3	1	3	11	egfp	1395		P	1147	328	6568	64	43	21	48	2175	4393	18.04	0.94	18.20	103.00	0.00	5394	52	33	18	41	1814	3580	21.38	0.95	18.20	0.00	103.00	0.00	1.23	1.23	0.30	3386.90	3580.00	0.95	-1.06	-0.08	egfp	|4|7|12	19.78	0.95	0.01	0.00	0.00
3	1	4	11	fad6	1396		P	1167	326	8198	66	44	20	52	2486	5712	17.04	0.94	23.67	125.00	0.00	6650	53	31	16	40	1964	4686	21.65	0.95	23.67	0.00	125.00	0.00	1.22	1.22	0.29	4342.08	4686.00	0.93	-1.08	-0.11	fad6	|4|7|16	19.48	0.95	0.01	0.00	0.00
3	1	5	11	fad6	1397		P	1185	328	9851	70	39	17	47	2406	7445	20.00	0.95	22.95	141.00	0.00	7829	56	31	15	40	2055	5774	20.96	0.95	22.95	0.00	141.00	0.00	1.29	1.29	0.37	5579.37	5774.00	0.97	-1.03	-0.05	fad6	|4|7|16	20.49	0.95	0.01	0.00	0.00
3	1	6	11	fad6	1398		P	1203	329	8065	74	42	20	47	2218	5847	22.66	0.96	16.11	109.00	0.00	6053	56	32	17	40	1863	4190	23.18	0.96	16.11	0.00	109.00	0.00	1.40	1.40	0.48	4439.12	4190.00	1.06	1.06	0.08	fad6	|4|7|16	22.93	0.96	0.01	0.00	0.00
3	1	7	11	fad6 1:2	1399		P	1220	326	4509	64	43	23	48	1650	2859	19.81	0.95	13.39	71.00	0.00	3446	49	33	19	40	1372	2074	20.67	0.95	13.39	0.00	71.00	0.00	1.38	1.38	0.46	2255.73	2074.00	1.09	1.09	0.12	fad6 1:2	|4|7|20	20.24	0.95	0.01	0.00	0.00
3	1	8	11	fad6 1:2	1400		P	1241	327	4802	70	46	25	51	1693	3109	21.14	0.95	13.27	69.00	0.00	3421	50	34	20	40	1365	2056	20.15	0.95	13.27	0.00	69.00	0.00	1.51	1.51	0.60	2441.95	2056.00	1.19	1.19	0.25	fad6 1:2	|4|7|20	20.65	0.95	0.01	0.00	0.00
3	1	9	11	fad6 1:2	1401	GS,	M	1258	328	3654	75	46	25	50	1238	2416	24.27	0.96	9.73	49.00	0.00	2594	53	35	21	41	1019	1575	23.91	0.96	9.73	0.00	49.00	0.00	1.53	1.53	0.62	1923.55	1575.00	1.22	1.22	0.29	fad6 1:2	|4|7|20	24.09	0.96	0.00	0.00	0.00
3	1	10	11	fad6 1:4	1402	SNR2,	M	1278	328	4453	63	44	24	51	1679	2774	18.31	0.95	15.45	71.00	0.00	3290	46	41	20	40	1391	1899	3.49	0.71	15.45	0.00	71.00	0.00	1.46	1.46	0.55	2192.23	1899.00	1.15	1.15	0.21	fad6 1:4	|4|7|24	13.18	0.79	0.01	0.00	0.00
3	1	11	11	fad6 1:4	1403	GS,	M	1294	327	1811	65	45	26	51	737	1074	20.62	0.95	4.66	28.00	0.00	1389	50	35	22	41	610	779	22.08	0.95	4.66	0.00	28.00	0.00	1.38	1.38	0.46	893.19	779.00	1.15	1.15	0.20	fad6 1:4	|4|7|24	21.36	0.95	0.00	0.00	0.00
3	1	12	11	fad6 1:4	1404	GS,	M	1312	324	2123	68	49	28	54	863	1260	18.61	0.95	5.19	31.00	0.00	1580	51	37	22	41	690	890	15.18	0.93	5.19	0.00	31.00	0.00	1.42	1.42	0.50	1038.92	890.00	1.17	1.17	0.22	fad6 1:4	|4|7|24	16.98	0.94	0.00	0.00	0.00
3	1	13	11	cat	1405		P	1332	328	53714	398	40	18	45	2404	51310	146.17	0.99	19.73	135.00	0.00	40261	298	30	15	39	1995	38266	158.93	0.99	19.73	0.00	135.00	0.00	1.34	1.34	0.42	34660.78	38266.00	0.91	-1.10	-0.14	cat	|4|11|4	152.68	0.99	0.00	0.00	0.00
3	1	14	11	cat	1406		P	1350	328	87874	661	39	17	45	2323	85551	253.23	1.00	19.38	133.00	0.00	73642	554	30	15	38	1982	71660	294.82	1.00	19.38	0.00	133.00	0.00	1.19	1.19	0.26	56223.95	71660.00	0.78	-1.27	-0.35	cat	|4|11|4	274.81	1.00	0.00	0.00	0.00
3	1	15	11	cat	1407		P	1368	329	69839	537	40	18	48	2362	67477	205.29	1.00	20.48	130.00	0.00	61716	475	30	15	39	1955	59761	265.77	1.00	20.48	0.00	130.00	0.00	1.13	1.13	0.18	44915.36	59761.00	0.75	-1.33	-0.41	cat	|4|11|4	237.47	1.00	0.00	0.00	0.00
3	1	16	11	cat 1:2	1408		P	1387	328	21644	169	41	18	47	2355	19289	58.70	0.98	18.08	128.00	0.00	17051	133	30	15	37	1929	15122	69.79	0.99	18.08	0.00	128.00	0.00	1.28	1.28	0.35	13733.97	15122.00	0.91	-1.10	-0.14	cat 1:2	|4|11|8	64.48	0.98	0.00	0.00	0.00
3	1	17	11	cat 1:2	1409		P	1405	329	23068	168	41	18	47	2446	20622	55.39	0.98	21.16	137.00	0.00	20522	150	30	14	38	1984	18538	75.75	0.99	21.16	0.00	137.00	0.00	1.11	1.11	0.15	14630.41	18538.00	0.79	-1.27	-0.34	cat 1:2	|4|11|8	66.35	0.98	0.00	0.00	0.00
3	1	18	11	cat 1:2	1410		P	1424	328	20735	173	41	19	46	2289	18446	63.15	0.98	18.91	120.00	0.00	17215	143	30	16	38	1888	15327	76.76	0.99	18.91	0.00	120.00	0.00	1.20	1.20	0.27	13165.35	15327.00	0.86	-1.16	-0.22	cat 1:2	|4|11|8	70.29	0.99	0.00	0.00	0.00
3	1	19	11	cat 1:4	1411		P	1445	330	20247	121	36	14	43	2325	17922	37.31	0.97	19.76	168.00	0.00	18599	111	28	12	38	2011	16588	47.52	0.98	19.76	0.00	168.00	0.00	1.08	1.08	0.11	12811.19	16588.00	0.77	-1.29	-0.37	cat 1:4	|4|11|12	42.72	0.98	0.01	0.00	0.00
3	1	20	11	cat 1:4	1412		P	1462	328	20332	172	43	20	47	2339	17993	59.17	0.98	18.55	118.00	0.00	17547	149	32	16	39	1934	15613	76.26	0.99	18.55	0.00	118.00	0.00	1.15	1.15	0.20	12859.21	15613.00	0.82	-1.21	-0.28	cat 1:4	|4|11|12	68.25	0.98	0.00	0.00	0.00
3	1	21	11	cat 1:4	1413		P	1479	329	15982	147	44	21	49	2282	13700	49.09	0.98	20.77	109.00	0.00	12615	116	32	17	40	1827	10788	60.88	0.98	20.77	0.00	109.00	0.00	1.27	1.27	0.34	9935.69	10788.00	0.92	-1.09	-0.12	cat 1:4	|4|11|12	55.30	0.98	0.00	0.00	0.00
3	1	22	11	firluc	1414		P	1498	328	47411	365	40	18	45	2343	45068	139.07	0.99	17.77	130.00	0.00	35725	275	32	16	42	2068	33657	137.64	0.99	17.77	0.00	130.00	0.00	1.34	1.34	0.42	30657.32	33657.00	0.91	-1.10	-0.13	firluc	|4|11|16	138.36	0.99	0.00	0.00	0.00
3	1	23	11	firluc	1415		P	1516	329	50323	335	40	17	48	2495	47828	110.22	0.99	27.36	150.00	0.00	37447	250	30	14	39	2061	35386	121.28	0.99	27.36	0.00	150.00	0.00	1.35	1.35	0.43	32430.96	35386.00	0.92	-1.09	-0.13	firluc	|4|11|16	115.88	0.99	0.00	0.00	0.00
3	1	24	11	firluc	1416		P	1535	329	45259	306	39	16	47	2438	42821	104.44	0.99	20.65	148.00	0.00	33614	227	30	14	39	2071	31543	108.29	0.99	20.65	0.00	148.00	0.00	1.36	1.36	0.44	29209.03	31543.00	0.93	-1.08	-0.11	firluc	|4|11|16	106.38	0.99	0.00	0.00	0.00
3	1	1	12	firluc 1:2	1417		P	1110	346	30065	210	41	17	48	2498	27567	70.55	0.99	18.05	143.00	0.00	21658	151	32	15	42	2157	19501	66.64	0.98	18.05	0.00	143.00	0.00	1.41	1.41	0.50	19254.66	19501.00	0.99	-1.01	-0.02	firluc 1:2	|4|11|20	68.62	0.99	0.00	0.00	0.00
3	1	2	12	firluc 1:2	1418		P	1128	346	38203	271	38	17	44	2364	35839	98.07	0.99	18.46	141.00	0.00	27003	192	31	15	39	2054	24949	88.76	0.99	18.46	0.00	141.00	0.00	1.44	1.44	0.52	24681.60	24949.00	0.99	-1.01	-0.02	firluc 1:2	|4|11|20	93.53	0.99	0.00	0.00	0.00
3	1	3	12	firluc 1:2	1419		P	1147	346	34148	265	41	19	48	2411	31737	96.62	0.99	18.87	129.00	0.00	24805	192	32	16	41	2046	22759	95.32	0.99	18.87	0.00	129.00	0.00	1.39	1.39	0.48	21999.98	22759.00	0.97	-1.03	-0.05	firluc 1:2	|4|11|20	95.97	0.99	0.00	0.00	0.00
3	1	4	12	firluc 1:4	1420		P	1167	345	21840	164	41	19	48	2461	19379	55.01	0.98	20.44	133.00	0.00	16942	127	31	15	41	2047	14895	61.02	0.98	20.44	0.00	133.00	0.00	1.30	1.30	0.38	13794.60	14895.00	0.93	-1.08	-0.11	firluc 1:4	|4|11|24	58.09	0.98	0.00	0.00	0.00
3	1	5	12	firluc 1:4	1421		P	1185	346	23754	192	43	20	49	2432	21322	63.66	0.98	20.93	124.00	0.00	17620	142	35	16	41	2035	15585	33.16	0.97	20.93	0.00	124.00	0.00	1.37	1.37	0.45	15099.90	15585.00	0.97	-1.03	-0.05	firluc 1:4	|4|11|24	50.76	0.98	0.00	0.00	0.00
3	1	6	12	firluc 1:4	1422		P	1202	345	23800	184	41	19	47	2414	21386	63.07	0.98	19.26	129.00	0.00	17963	139	31	16	40	2015	15948	68.65	0.99	19.26	0.00	129.00	0.00	1.34	1.34	0.42	15142.78	15948.00	0.95	-1.05	-0.07	firluc 1:4	|4|11|24	65.92	0.98	0.00	0.00	0.00
3	1	7	12	6i	1423	GS,	M	1222	345	29996	145	31	9	40	1895	28101	40.06	0.98	4.60	207.00	0.00	18317	88	22	8	34	1578	16739	35.81	0.97	4.60	0.00	207.00	0.00	1.68	1.68	0.75	19607.40	16739.00	1.17	1.17	0.23	6i	|4|15|4	37.99	0.97	0.00	0.00	0.00
3	1	8	12	6i	1424		P	1241	346	26734	287	44	22	49	2050	24684	113.70	0.99	15.63	93.00	0.00	14902	160	33	18	40	1686	13216	80.09	0.99	15.63	0.00	93.00	0.00	1.87	1.87	0.90	17343.71	13216.00	1.31	1.31	0.39	6i	|4|15|4	98.34	0.99	0.00	0.00	0.00
3	1	9	12	6i	1425		P	1259	346	25114	190	41	18	49	2428	22686	65.16	0.98	19.86	132.00	0.00	14359	109	30	15	38	1991	12368	52.89	0.98	19.86	0.00	132.00	0.00	1.83	1.83	0.88	16012.37	12368.00	1.29	1.29	0.37	6i	|4|15|4	59.34	0.98	0.00	0.00	0.00
3	1	10	12	6i 1:2	1426		P	1277	347	16020	121	42	19	49	2464	13556	37.54	0.97	22.00	132.00	0.00	9987	76	30	15	39	1993	7994	34.17	0.97	22.00	0.00	132.00	0.00	1.70	1.70	0.76	9836.84	7994.00	1.23	1.23	0.30	6i 1:2	|4|15|8	35.90	0.97	0.01	0.00	0.00
3	1	11	12	6i 1:2	1427		P	1296	346	13114	102	41	19	48	2400	10714	32.02	0.97	17.91	129.00	0.00	8834	68	31	15	39	1979	6855	30.40	0.97	17.91	0.00	129.00	0.00	1.56	1.56	0.64	7873.55	6855.00	1.15	1.15	0.20	6i 1:2	|4|15|8	31.22	0.97	0.01	0.00	0.00
3	1	12	12	6i 1:2	1428		P	1314	346	13439	106	42	19	46	2375	11064	32.40	0.97	20.96	127.00	0.00	8968	71	32	16	40	1982	6986	26.71	0.96	20.96	0.00	127.00	0.00	1.58	1.58	0.66	8116.72	6986.00	1.16	1.16	0.22	6i 1:2	|4|15|8	29.69	0.97	0.01	0.00	0.00
3	1	13	12	6i 1:4	1429		P	1333	344	5834	64	45	23	50	2052	3782	17.59	0.94	17.63	91.00	0.00	4417	49	33	18	40	1663	2754	19.66	0.95	17.63	0.00	91.00	0.00	1.37	1.37	0.46	2939.42	2754.00	1.07	1.07	0.09	6i 1:4	|4|15|12	18.65	0.95	0.01	0.00	0.00
3	1	14	12	6i 1:4	1430	GS,	M	1351	346	10479	64	36	14	41	2296	8183	17.45	0.94	8.74	164.00	0.00	8946	55	28	12	37	2014	6932	20.87	0.95	8.74	0.00	164.00	0.00	1.18	1.18	0.24	6101.35	6932.00	0.88	-1.14	-0.18	6i 1:4	|4|15|12	19.24	0.95	0.01	0.00	0.00
3	1	15	12	6i 1:4	1431		P	1369	348	6409	65	42	21	46	2051	4358	19.75	0.95	20.06	98.00	0.00	4729	48	32	17	38	1699	3030	20.10	0.95	20.06	0.00	98.00	0.00	1.44	1.44	0.52	3361.37	3030.00	1.11	1.11	0.15	6i 1:4	|4|15|12	19.93	0.95	0.01	0.00	0.00
3	1	16	12	ecfp	1432	GS,	M	1386	344	4456	54	43	23	48	1847	2609	14.64	0.93	6.98	82.00	0.00	3685	45	32	18	39	1508	2177	18.20	0.95	6.98	0.00	82.00	0.00	1.20	1.20	0.26	2068.64	2177.00	0.95	-1.05	-0.07	ecfp	|4|15|16	16.52	0.94	0.00	0.00	0.00
3	1	17	12	ecfp	1433	GS,	M	1408	343	2645	62	46	26	50	1105	1540	18.40	0.95	4.40	43.00	0.00	1966	46	34	21	41	902	1064	18.90	0.95	4.40	0.00	43.00	0.00	1.45	1.45	0.53	1256.16	1064.00	1.18	1.18	0.24	ecfp	|4|15|16	18.66	0.95	0.00	0.00	0.00
3	1	18	12	ecfp	1434	GS,	M	1420	344	3718	56	44	24	50	1567	2151	15.72	0.94	6.77	66.00	0.00	3051	46	33	20	40	1292	1759	19.09	0.95	6.77	0.00	66.00	0.00	1.22	1.22	0.29	1723.30	1759.00	0.98	-1.02	-0.03	ecfp	|4|15|16	17.49	0.94	0.00	0.00	0.00
3	1	19	12	redfp	1435		P	1441	346	5441	72	45	23	50	1777	3664	21.91	0.95	11.82	76.00	0.00	5392	71	33	19	39	1434	3958	36.57	0.97	11.82	0.00	76.00	0.00	0.93	-1.08	-0.11	2852.56	3958.00	0.72	-1.39	-0.47	redfp	|4|15|20	30.15	0.96	0.01	0.00	0.00
3	1	20	12	redfp	1436		P	1460	347	9633	64	39	16	45	2434	7199	16.68	0.94	21.99	151.00	0.00	8213	54	29	14	39	2046	6167	21.22	0.95	21.99	0.00	151.00	0.00	1.17	1.17	0.22	5404.78	6167.00	0.88	-1.14	-0.19	redfp	|4|15|20	19.09	0.95	0.01	0.00	0.00
3	1	21	12	redfp	1437		P	1479	346	6859	68	44	21	49	2157	4702	19.18	0.95	24.13	101.00	0.00	6305	62	32	17	40	1757	4548	28.60	0.97	24.13	0.00	101.00	0.00	1.03	1.03	0.05	3611.91	4548.00	0.79	-1.26	-0.33	redfp	|4|15|20	24.35	0.96	0.01	0.00	0.00
3	1	22	12	renluc	1438		P	1500	346	2910	53	44	24	48	1344	1566	13.94	0.93	12.19	55.00	0.00	2776	50	36	21	42	1154	1622	20.14	0.95	12.19	0.00	55.00	0.00	0.97	-1.04	-0.05	1276.22	1622.00	0.79	-1.27	-0.35	renluc	|4|15|24	17.32	0.94	0.01	0.00	0.00
3	1	23	12	renluc	1439		P	1516	346	5508	59	42	21	46	1987	3521	16.65	0.94	24.35	93.00	0.00	4715	51	32	18	39	1656	3059	21.62	0.95	24.35	0.00	93.00	0.00	1.15	1.15	0.20	2747.11	3059.00	0.90	-1.11	-0.16	renluc	|4|15|24	19.29	0.95	0.01	0.00	0.00
3	1	24	12	renluc	1440	SNR2,	M	1536	346	9671	58	37	14	43	2349	7322	14.51	0.93	15.23	168.00	0.00	7845	47	25	11	35	1894	5951	19.01	0.95	15.23	0.00	168.00	0.00	1.23	1.23	0.30	5492.11	5951.00	0.92	-1.08	-0.12	renluc	|4|15|24	16.91	0.94	0.01	0.00	0.00
3	1	1	13	empty/empty/	1441	GS,	M	1106	364	1539	57	47	27	51	740	799	15.62	0.94	5.28	27.00	0.00	1372	51	38	23	43	625	747	20.58	0.95	5.28	0.00	27.00	0.00	1.07	1.07	0.10	675.14	747.00	0.90	-1.11	-0.15	empty/empty/	|5|3|4	18.27	0.94	0.00	0.00	0.00
3	1	2	13	empty/empty/	1442	GS,	M	1124	362	0	0	48	29	52	-77	77	0.00	1.00	0.00	0.00	0.00	0	0	38	24	43	-54	54	0.00	1.00	0.00	0.00	0.00	0.00	1.41	1.41	0.50	73.56	54.45	1.35	1.35	0.43	empty/empty/	|5|3|4	0.00	0.00	0.00	0.00	0.00
3	1	3	13	empty/empty/	1443	GS,	M	1143	361	6289	153	45	26	49	1046	5243	67.77	0.99	3.29	41.00	0.00	6850	167	37	22	42	904	5946	100.90	0.99	3.29	0.00	41.00	0.00	0.88	-1.13	-0.18	4003.97	5946.00	0.67	-1.49	-0.57	empty/empty/	|5|3|4	85.94	0.99	0.00	0.00	0.00
3	1	4	13	empty/empty/	1444	GS,	M	1164	364	1991	60	47	27	52	888	1103	17.29	0.94	5.71	33.00	0.00	1646	50	37	22	42	737	909	18.70	0.95	5.71	0.00	33.00	0.00	1.21	1.21	0.28	916.00	909.00	1.01	1.01	0.01	empty/empty/	|5|3|8	18.01	0.94	0.00	0.00	0.00
3	1	5	13	empty/empty/	1445	GS,	M	1183	364	778	60	48	28	52	366	412	17.10	0.94	8.00	13.00	0.00	666	51	37	23	41	300	366	20.73	0.95	8.00	0.00	13.00	0.00	1.13	1.13	0.17	360.76	366.00	0.99	-1.01	-0.02	empty/empty/	|5|3|8	19.00	0.95	0.00	0.00	0.00
3	1	6	13	empty/empty/	1446		P	1202	364	4322	57	45	24	50	1789	2533	15.07	0.93	14.99	76.00	0.00	3493	46	35	19	41	1481	2012	15.43	0.94	14.99	0.00	76.00	0.00	1.26	1.26	0.33	2011.58	2012.00	1.00	-1.00	-0.00	empty/empty/	|5|3|8	15.25	0.93	0.01	0.00	0.00
3	1	7	13	sfrs3/830/ok	1447		P	1221	364	49676	347	41	18	48	2503	47173	117.48	0.99	21.55	143.00	0.00	62641	438	30	14	39	2048	60593	222.52	1.00	21.55	0.00	143.00	0.00	0.78	-1.28	-0.36	32010.55	60593.00	0.53	-1.89	-0.92	sfrs3/830/ok	|5|3|12	177.93	0.99	0.00	0.00	0.00
3	1	8	13	sfrs3/830/ok	1448		P	1239	365	45050	336	40	18	48	2397	42653	124.69	0.99	20.18	134.00	0.00	58482	436	31	15	40	2035	56447	230.41	1.00	20.18	0.00	134.00	0.00	0.76	-1.32	-0.40	29100.59	56447.00	0.52	-1.94	-0.96	sfrs3/830/ok	|5|3|12	185.25	0.99	0.00	0.00	0.00
3	1	9	13	sfrs3/830/ok	1449		P	1257	365	55570	397	41	18	46	2476	53094	136.02	0.99	20.57	140.00	0.00	65723	469	30	15	39	2034	63689	247.78	1.00	20.57	0.00	140.00	0.00	0.83	-1.20	-0.26	35800.04	63689.00	0.56	-1.78	-0.83	sfrs3/830/ok	|5|3|12	199.87	0.99	0.00	0.00	0.00
3	1	10	13	slc25a11/645/ok	1450		P	1275	365	92877	595	38	15	46	2410	90467	205.75	1.00	21.50	156.00	0.00	87408	560	28	13	37	1987	85421	289.93	1.00	21.50	0.00	156.00	0.00	1.06	1.06	0.08	59276.36	85421.00	0.69	-1.44	-0.53	slc25a11/645/ok	|5|3|16	251.39	1.00	0.00	0.00	0.00
3	1	11	13	slc25a11/645/ok	1451		P	1295	365	86409	622	41	18	49	2472	83937	219.83	1.00	20.35	139.00	0.00	82937	597	30	15	39	2042	80895	312.93	1.00	20.35	0.00	139.00	0.00	1.04	1.04	0.05	55219.76	80895.00	0.68	-1.46	-0.55	slc25a11/645/ok	|5|3|16	270.42	1.00	0.00	0.00	0.00
3	1	12	13	slc25a11/645/ok	1452		P	1313	365	94820	677	40	17	48	2444	92376	244.45	1.00	20.77	140.00	0.00	88910	635	31	15	39	2050	86860	330.11	1.00	20.77	0.00	140.00	0.00	1.06	1.06	0.09	60459.25	86860.00	0.70	-1.44	-0.52	slc25a11/645/ok	|5|3|16	290.45	1.00	0.00	0.00	0.00
3	1	13	13	2210018m11rik/632/ok	1453		P	1331	365	20530	144	39	17	46	2406	18124	47.72	0.98	23.10	143.00	0.00	19867	139	30	14	39	2039	17828	66.07	0.98	23.10	0.00	143.00	0.00	1.02	1.02	0.02	12947.78	17828.00	0.73	-1.38	-0.46	2210018m11rik/632/ok	|5|3|20	57.63	0.98	0.00	0.00	0.00
3	1	14	13	2210018m11rik/632/ok	1454		P	1350	364	15902	113	40	17	45	2414	13488	35.32	0.97	22.68	141.00	0.00	15951	113	30	14	39	2015	13936	54.11	0.98	22.68	0.00	141.00	0.00	0.97	-1.03	-0.05	9790.14	13936.00	0.70	-1.42	-0.51	2210018m11rik/632/ok	|5|3|20	45.69	0.98	0.01	0.00	0.00
3	1	15	13	2210018m11rik/632/ok	1455		P	1368	365	14574	116	40	19	47	2345	12229	39.02	0.97	19.70	126.00	0.00	15275	121	30	15	39	1943	13332	61.91	0.98	19.70	0.00	126.00	0.00	0.92	-1.09	-0.12	8923.21	13332.00	0.67	-1.49	-0.58	2210018m11rik/632/ok	|5|3|20	51.75	0.98	0.01	0.00	0.00
3	1	16	13	peg12/802/ok	1456		P	1387	364	16599	132	42	19	47	2402	14197	42.40	0.98	17.73	126.00	0.00	15614	124	30	15	38	1928	13686	64.38	0.98	17.73	0.00	126.00	0.00	1.04	1.04	0.05	10276.41	13686.00	0.75	-1.33	-0.41	peg12/802/ok	|5|3|24	54.51	0.98	0.00	0.00	0.00
3	1	17	13	peg12/802/ok	1457		P	1406	365	16485	118	39	17	45	2388	14097	37.96	0.97	23.56	140.00	0.00	15861	113	30	14	38	2001	13860	54.81	0.98	23.56	0.00	140.00	0.00	1.02	1.02	0.02	10207.91	13860.00	0.74	-1.36	-0.44	peg12/802/ok	|5|3|24	47.14	0.98	0.01	0.00	0.00
3	1	18	13	peg12/802/ok	1458		P	1424	365	17062	130	40	18	45	2361	14701	43.91	0.98	18.43	131.00	0.00	16032	122	30	15	38	1953	14079	62.41	0.98	18.43	0.00	131.00	0.00	1.04	1.04	0.06	10621.29	14079.00	0.75	-1.33	-0.41	peg12/802/ok	|5|3|24	53.96	0.98	0.00	0.00	0.00
3	1	19	13	empty/empty/	1459		P	1441	366	2885	60	45	25	49	1211	1674	17.52	0.94	10.75	48.00	0.00	2166	45	35	21	41	998	1168	18.11	0.94	10.75	0.00	48.00	0.00	1.43	1.43	0.52	1359.35	1168.00	1.16	1.16	0.22	empty/empty/	|5|7|4	17.82	0.94	0.01	0.00	0.00
3	1	20	13	empty/empty/	1460	GS,	M	1458	361	4507	58	43	23	48	1766	2741	16.40	0.94	6.22	78.00	0.00	3786	49	32	19	39	1445	2341	21.22	0.95	6.22	0.00	78.00	0.00	1.17	1.17	0.23	2167.54	2341.00	0.93	-1.08	-0.11	empty/empty/	|5|7|4	18.96	0.95	0.00	0.00	0.00
3	1	21	13	empty/empty/	1461		P	1479	367	8259	55	40	17	46	2465	5794	13.76	0.93	20.29	149.00	0.00	6839	46	30	14	39	2062	4777	16.63	0.94	20.29	0.00	149.00	0.00	1.21	1.21	0.28	4401.04	4777.00	0.92	-1.09	-0.12	empty/empty/	|5|7|4	15.26	0.93	0.01	0.00	0.00
3	1	22	13	psmc4/825/ok	1462		P	1497	366	22683	194	42	20	49	2326	20357	69.61	0.99	18.06	117.00	0.00	25757	220	33	17	41	1975	23782	114.22	0.99	18.06	0.00	117.00	0.00	0.86	-1.17	-0.22	14452.45	23782.00	0.61	-1.65	-0.72	psmc4/825/ok	|5|7|8	94.58	0.99	0.00	0.00	0.00
3	1	23	13	psmc4/825/ok	1463	SNR1,	M	1515	366	27435	180	37	15	42	2340	25095	61.77	0.98	18.91	152.00	0.00	29935	197	29	13	39	2026	27909	96.28	0.99	18.91	0.00	152.00	0.00	0.90	-1.11	-0.15	17616.84	27909.00	0.63	-1.58	-0.66	psmc4/825/ok	|5|7|8	80.89	0.99	0.00	0.00	0.00
3	1	24	13	psmc4/825/ok	1464		P	1533	366	23093	176	39	18	44	2319	20774	64.80	0.98	18.94	131.00	0.00	25529	195	31	15	39	1991	23538	100.50	0.99	18.94	0.00	131.00	0.00	0.88	-1.13	-0.18	14732.43	23538.00	0.63	-1.60	-0.68	psmc4/825/ok	|5|7|8	84.55	0.99	0.00	0.00	0.00
3	1	1	14	psap/828/ok	1465		P	1109	383	109640	761	40	17	49	2473	107167	276.36	1.00	19.95	144.00	0.00	106629	740	32	15	42	2148	104481	359.36	1.00	19.95	0.00	144.00	0.00	1.03	1.03	0.04	69581.83	104481.00	0.67	-1.50	-0.59	psap/828/ok	|5|7|12	320.56	1.00	0.00	0.00	0.00
3	1	2	14	psap/828/ok	1466		P	1128	383	124975	844	45	17	47	2505	122470	144.22	0.99	22.20	148.00	0.00	119118	805	42	15	42	2199	116919	78.68	0.99	22.20	0.00	148.00	0.00	1.05	1.05	0.07	78949.07	116919.00	0.68	-1.48	-0.57	psap/828/ok	|5|7|12	116.17	0.99	0.00	0.00	0.00
3	1	3	14	psap/828/ok	1467		P	1146	384	125293	864	38	17	43	2399	122894	321.06	1.00	20.65	145.00	0.00	122045	842	31	15	41	2105	119940	424.49	1.00	20.65	0.00	145.00	0.00	1.02	1.02	0.04	79207.67	119940.00	0.66	-1.51	-0.60	psap/828/ok	|5|7|12	376.34	1.00	0.00	0.00	0.00
3	1	4	14	mgst1/633/ok	1468		P	1165	383	34500	257	41	18	48	2455	32045	90.07	0.99	19.80	134.00	0.00	30365	227	33	16	41	2098	28267	105.79	0.99	19.80	0.00	134.00	0.00	1.13	1.13	0.18	22201.95	28267.00	0.79	-1.27	-0.35	mgst1/633/ok	|5|7|16	98.24	0.99	0.00	0.00	0.00
3	1	5	14	mgst1/633/ok	1469		P	1183	384	32802	234	41	18	47	2460	30342	79.43	0.99	21.55	140.00	0.00	29717	212	31	15	40	2055	27662	104.85	0.99	21.55	0.00	140.00	0.00	1.10	1.10	0.13	21083.88	27662.00	0.76	-1.31	-0.39	mgst1/633/ok	|5|7|16	93.01	0.99	0.00	0.00	0.00
3	1	6	14	mgst1/633/ok	1470		P	1201	384	37634	265	41	18	46	2491	35143	87.80	0.99	21.08	142.00	0.00	32887	232	30	14	39	2036	30851	117.20	0.99	21.08	0.00	142.00	0.00	1.14	1.14	0.19	24227.82	30851.00	0.79	-1.27	-0.35	mgst1/633/ok	|5|7|16	103.55	0.99	0.00	0.00	0.00
3	1	7	14	prkdc/624/ok	1471		P	1220	383	18663	149	42	19	50	2408	16255	49.84	0.98	17.60	125.00	0.00	16691	134	31	16	39	1964	14727	67.88	0.99	17.60	0.00	125.00	0.00	1.10	1.10	0.14	11680.74	14727.00	0.79	-1.26	-0.33	prkdc/624/ok	|5|7|20	59.55	0.98	0.00	0.00	0.00
3	1	8	14	prkdc/624/ok	1472		P	1239	383	16513	139	43	20	48	2366	14147	46.32	0.98	17.16	119.00	0.00	15075	127	31	16	38	1901	13174	65.75	0.98	17.16	0.00	119.00	0.00	1.07	1.07	0.10	10242.16	13174.00	0.78	-1.29	-0.36	prkdc/624/ok	|5|7|20	56.87	0.98	0.00	0.00	0.00
3	1	9	14	prkdc/624/ok	1473		P	1257	383	16449	130	41	19	48	2399	14050	43.07	0.98	19.92	127.00	0.00	14426	114	31	15	39	1966	12460	54.50	0.98	19.92	0.00	127.00	0.00	1.13	1.13	0.17	10175.70	12460.00	0.82	-1.22	-0.29	prkdc/624/ok	|5|7|20	49.12	0.98	0.00	0.00	0.00
3	1	10	14	txnl/799/ok	1474	GS,	M	1276	383	23415	110	30	8	36	1794	21621	28.99	0.97	6.14	212.00	0.00	21383	101	20	7	33	1489	19894	42.11	0.98	6.14	0.00	212.00	0.00	1.09	1.09	0.12	15300.18	19894.00	0.77	-1.30	-0.38	txnl/799/ok	|5|7|24	36.15	0.97	0.00	0.00	0.00
3	1	11	14	txnl/799/ok	1475		P	1294	384	17724	163	43	21	48	2276	15448	57.59	0.98	16.29	109.00	0.00	16782	154	32	17	40	1860	14922	82.23	0.99	16.29	0.00	109.00	0.00	1.04	1.04	0.05	11131.27	14922.00	0.75	-1.34	-0.42	txnl/799/ok	|5|7|24	70.99	0.99	0.00	0.00	0.00
3	1	12	14	txnl/799/ok	1476		P	1313	383	21485	133	39	15	49	2470	19015	39.90	0.97	25.60	161.00	0.00	20388	127	28	13	38	2031	18357	57.13	0.98	25.60	0.00	161.00	0.00	1.04	1.04	0.05	13549.30	18357.00	0.74	-1.35	-0.44	txnl/799/ok	|5|7|24	49.27	0.98	0.01	0.00	0.00
3	1	13	14	empty/empty/	1477		P	1330	382	2830	55	44	25	50	1261	1569	15.70	0.94	11.90	51.00	0.00	2274	45	34	21	40	1051	1223	17.81	0.94	11.90	0.00	51.00	0.00	1.28	1.28	0.36	1278.53	1223.00	1.05	1.05	0.06	empty/empty/	|5|11|4	16.79	0.94	0.01	0.00	0.00
3	1	14	14	empty/empty/	1478	GS,	M	1352	382	0	0	46	28	49	-150	150	0.00	1.00	0.00	0.00	0.00	0	0	36	23	41	-103	103	0.00	1.00	0.00	0.00	0.00	0.00	1.46	1.46	0.54	138.62	102.98	1.35	1.35	0.43	empty/empty/	|5|11|4	0.00	0.00	0.00	0.00	0.00
3	1	15	14	empty/empty/	1479	GS,	M	1366	382	3097	57	45	25	49	1340	1757	15.73	0.94	6.06	54.00	0.00	2477	46	34	20	40	1097	1380	18.89	0.95	6.06	0.00	54.00	0.00	1.27	1.27	0.35	1423.04	1380.00	1.03	1.03	0.04	empty/empty/	|5|11|4	17.38	0.94	0.00	0.00	0.00
3	1	16	14	capn1/610/ok	1480		P	1387	383	56197	404	40	17	48	2411	53786	147.49	0.99	20.33	139.00	0.00	57516	414	30	14	37	2002	55514	199.58	0.99	20.33	0.00	139.00	0.00	0.97	-1.03	-0.05	36241.39	55514.00	0.65	-1.53	-0.62	capn1/610/ok	|5|11|8	175.48	0.99	0.00	0.00	0.00
3	1	17	14	capn1/610/ok	1481		P	1405	384	54141	404	40	18	46	2390	51751	147.23	0.99	19.07	134.00	0.00	58334	435	30	15	38	1968	56366	240.09	1.00	19.07	0.00	134.00	0.00	0.92	-1.09	-0.12	34942.60	56366.00	0.62	-1.61	-0.69	capn1/610/ok	|5|11|8	199.15	0.99	0.00	0.00	0.00
3	1	18	14	capn1/610/ok	1482		P	1423	384	56781	444	41	19	48	2405	54376	167.50	0.99	18.68	128.00	0.00	56125	438	30	15	39	1959	54166	244.37	1.00	18.68	0.00	128.00	0.00	1.00	1.00	0.01	36617.45	54166.00	0.68	-1.48	-0.56	capn1/610/ok	|5|11|8	209.49	0.99	0.00	0.00	0.00
3	1	19	14	prkdc/623/ok	1483		P	1441	383	12438	105	41	19	49	2295	10143	34.94	0.97	19.03	119.00	0.00	11909	100	31	16	38	1895	10014	50.25	0.98	19.03	0.00	119.00	0.00	1.01	1.01	0.02	7475.92	10014.00	0.75	-1.34	-0.42	prkdc/623/ok	|5|11|12	43.28	0.98	0.01	0.00	0.00
3	1	20	14	prkdc/623/ok	1484		P	1459	385	13840	122	42	20	47	2280	11560	41.46	0.98	16.44	113.00	0.00	12254	108	32	17	39	1878	10376	54.86	0.98	16.44	0.00	113.00	0.00	1.11	1.11	0.16	8460.62	10376.00	0.82	-1.23	-0.29	prkdc/623/ok	|5|11|12	48.62	0.98	0.00	0.00	0.00
3	1	21	14	prkdc/623/ok	1485		P	1478	385	14406	111	42	19	47	2417	11989	34.53	0.97	23.44	130.00	0.00	13283	102	31	15	40	2014	11269	48.19	0.98	23.44	0.00	130.00	0.00	1.06	1.06	0.09	8757.42	11269.00	0.78	-1.29	-0.36	prkdc/623/ok	|5|11|12	41.92	0.97	0.01	0.00	0.00
3	1	22	14	cct7/613/ok	1486	SNR1,	M	1497	384	54466	293	33	12	39	2151	52315	91.84	0.99	15.02	186.00	0.00	61867	333	26	10	37	1886	59981	145.69	0.99	15.02	0.00	186.00	0.00	0.87	-1.15	-0.20	35302.83	59981.00	0.59	-1.70	-0.76	cct7/613/ok	|5|11|16	121.78	0.99	0.00	0.00	0.00
3	1	23	14	cct7/613/ok	1487	SNR1,	M	1516	385	52210	297	35	13	39	2254	49956	90.86	0.99	14.70	176.00	0.00	59565	338	27	11	39	1988	57577	150.48	0.99	14.70	0.00	176.00	0.00	0.87	-1.15	-0.20	33794.70	57577.00	0.59	-1.70	-0.77	cct7/613/ok	|5|11|16	124.29	0.99	0.00	0.00	0.00
3	1	24	14	cct7/613/ok	1488		P	1535	384	53255	341	38	15	44	2406	50849	115.45	0.99	22.52	156.00	0.00	61186	392	29	13	38	2034	59152	193.29	0.99	22.52	0.00	156.00	0.00	0.86	-1.16	-0.22	34366.04	59152.00	0.58	-1.72	-0.78	cct7/613/ok	|5|11|16	159.20	0.99	0.00	0.00	0.00
3	1	1	15	empty/empty/	1489		P	1108	402	7272	58	43	19	49	2425	4847	14.38	0.93	32.31	126.00	0.00	6226	49	32	16	41	2000	4226	18.88	0.95	32.31	0.00	126.00	0.00	1.15	1.15	0.20	3717.22	4226.00	0.88	-1.14	-0.19	empty/empty/	|5|11|20	16.78	0.94	0.02	0.00	0.00
3	1	2	15	empty/empty/	1490	GS,	M	1125	401	3841	59	46	25	51	1606	2235	16.24	0.94	5.89	65.00	0.00	3170	49	36	21	44	1365	1805	18.09	0.94	5.89	0.00	65.00	0.00	1.24	1.24	0.31	1786.91	1805.00	0.99	-1.01	-0.01	empty/empty/	|5|11|20	17.19	0.94	0.00	0.00	0.00
3	1	3	15	empty/empty/	1491	GS,	M	1143	399	1729	62	50	28	53	794	935	16.15	0.94	5.59	28.00	0.00	1398	50	38	23	43	642	756	14.30	0.93	5.59	0.00	28.00	0.00	1.24	1.24	0.31	783.41	756.00	1.04	1.04	0.05	empty/empty/	|5|11|20	15.25	0.93	0.00	0.00	0.00
3	1	4	15	hs peroxiredoxin 4/795/ok	1492		P	1164	402	22929	186	44	20	48	2458	20471	58.91	0.98	17.82	123.00	0.00	31085	253	34	17	41	2053	29032	111.05	0.99	17.82	0.00	123.00	0.00	0.71	-1.42	-0.50	14529.02	29032.00	0.50	-2.00	-1.00	hs peroxiredoxin 4/795/ok	|5|11|24	88.89	0.99	0.00	0.00	0.00
3	1	5	15	hs peroxiredoxin 4/795/ok	1493		P	1184	402	26138	229	43	20	48	2310	23828	81.81	0.99	17.58	114.00	0.00	36747	322	33	17	40	1944	34803	171.18	0.99	17.58	0.00	114.00	0.00	0.68	-1.46	-0.55	16774.06	34803.00	0.48	-2.07	-1.05	hs peroxiredoxin 4/795/ok	|5|11|24	134.16	0.99	0.00	0.00	0.00
3	1	6	15	hs peroxiredoxin 4/795/ok	1494		P	1202	402	21745	175	41	19	48	2350	19395	62.48	0.98	17.85	124.00	0.00	28064	226	33	16	41	2030	26034	115.00	0.99	17.85	0.00	124.00	0.00	0.74	-1.34	-0.42	13805.37	26034.00	0.53	-1.89	-0.92	hs peroxiredoxin 4/795/ok	|5|11|24	92.54	0.99	0.00	0.00	0.00
3	1	7	15	empty/empty/	1495	SNR2,	M	1219	402	6187	59	45	22	52	2301	3886	14.60	0.93	17.82	105.00	0.00	4851	46	35	17	39	1829	3022	8.82	0.89	17.82	0.00	105.00	0.00	1.29	1.29	0.36	3015.84	3022.00	1.00	-1.00	-0.00	empty/empty/	|5|15|4	12.06	0.91	0.01	0.00	0.00
3	1	8	15	empty/empty/	1496	GS,	M	1238	405	1336	67	48	28	51	554	782	20.37	0.95	1.92	20.00	0.00	1011	51	36	23	42	450	561	22.45	0.96	1.92	0.00	20.00	0.00	1.39	1.39	0.48	661.54	561.00	1.18	1.18	0.24	empty/empty/	|5|15|4	21.44	0.95	0.00	0.00	0.00
3	1	9	15	empty/empty/	1497	GS,	M	1258	403	8518	59	42	18	48	2552	5966	14.44	0.93	9.63	145.00	0.00	6866	47	30	14	40	2069	4797	17.30	0.94	9.63	0.00	145.00	0.00	1.24	1.24	0.31	4524.56	4797.00	0.94	-1.06	-0.08	empty/empty/	|5|15|4	15.93	0.94	0.01	0.00	0.00
3	1	10	15	mt2/749/ok	1498		P	1277	401	26197	179	38	16	45	2395	23802	61.72	0.98	23.41	146.00	0.00	23996	164	30	14	39	2061	21935	78.56	0.99	23.41	0.00	146.00	0.00	1.09	1.09	0.12	16756.74	21935.00	0.76	-1.31	-0.39	mt2/749/ok	|5|15|8	70.64	0.99	0.00	0.00	0.00
3	1	11	15	mt2/749/ok	1499		P	1296	402	22134	170	43	19	50	2468	19666	55.88	0.98	18.15	130.00	0.00	23036	177	31	16	40	2023	21013	89.13	0.99	18.15	0.00	130.00	0.00	0.94	-1.07	-0.10	13987.83	21013.00	0.67	-1.50	-0.59	mt2/749/ok	|5|15|8	74.39	0.99	0.00	0.00	0.00
3	1	12	15	mt2/749/ok	1500		P	1314	401	21407	183	42	20	48	2299	19108	66.72	0.99	16.48	117.00	0.00	22703	194	33	17	41	1964	20739	89.72	0.99	16.48	0.00	117.00	0.00	0.92	-1.09	-0.12	13612.00	20739.00	0.66	-1.52	-0.61	mt2/749/ok	|5|15|8	79.06	0.99	0.00	0.00	0.00
3	1	13	15	ppib/520/ok	1501		P	1332	402	27805	188	39	16	46	2409	25396	62.85	0.98	19.81	148.00	0.00	40760	275	30	14	39	2052	38708	136.92	0.99	19.81	0.00	148.00	0.00	0.66	-1.52	-0.61	17816.71	38708.00	0.46	-2.17	-1.12	ppib/520/ok	|5|15|12	106.53	0.99	0.00	0.00	0.00
3	1	14	15	ppib/520/ok	1502		P	1351	402	34899	249	40	17	45	2417	32482	84.48	0.99	21.09	140.00	0.00	61787	441	31	15	40	2042	59745	214.25	1.00	21.09	0.00	140.00	0.00	0.54	-1.84	-0.88	22488.33	59745.00	0.38	-2.66	-1.41	ppib/520/ok	|5|15|12	162.85	0.99	0.00	0.00	0.00
3	1	15	15	ppib/520/ok	1503		P	1367	403	27318	209	41	18	47	2405	24913	74.27	0.99	18.18	131.00	0.00	41767	319	31	15	39	1990	39777	171.38	0.99	18.18	0.00	131.00	0.00	0.63	-1.60	-0.68	17495.92	39777.00	0.44	-2.27	-1.18	ppib/520/ok	|5|15|12	132.07	0.99	0.00	0.00	0.00
3	1	16	15	ltf/568/ok	1504		P	1386	402	22079	169	40	18	46	2361	19718	58.98	0.98	19.31	131.00	0.00	25509	195	30	15	39	1967	23542	103.49	0.99	19.31	0.00	131.00	0.00	0.84	-1.19	-0.26	14022.82	23542.00	0.60	-1.68	-0.75	ltf/568/ok	|5|15|16	84.23	0.99	0.00	0.00	0.00
3	1	17	15	ltf/568/ok	1505		P	1405	403	20650	151	39	17	43	2358	18292	52.16	0.98	18.75	137.00	0.00	24786	181	30	15	38	1995	22791	92.94	0.99	18.75	0.00	137.00	0.00	0.80	-1.25	-0.32	13061.32	22791.00	0.57	-1.74	-0.80	ltf/568/ok	|5|15|16	75.36	0.98	0.00	0.00	0.00
3	1	18	15	ltf/568/ok	1506		P	1424	402	19534	153	42	19	45	2375	17159	41.56	0.98	19.22	128.00	0.00	21549	168	35	16	38	1989	19560	29.87	0.97	19.22	0.00	128.00	0.00	0.88	-1.14	-0.19	12294.51	19560.00	0.63	-1.59	-0.67	ltf/568/ok	|5|15|16	36.19	0.97	0.00	0.00	0.00
3	1	19	15	cox17/701/ok	1507		P	1442	402	21615	151	40	17	47	2451	19164	47.79	0.98	20.42	143.00	0.00	24207	169	33	14	38	2032	22175	32.98	0.97	20.42	0.00	143.00	0.00	0.86	-1.16	-0.21	13649.74	22175.00	0.62	-1.62	-0.70	cox17/701/ok	|5|15|20	41.06	0.97	0.00	0.00	0.00
3	1	20	15	cox17/701/ok	1508		P	1459	403	21325	175	42	20	47	2384	18941	59.75	0.98	17.87	122.00	0.00	24341	200	31	16	39	1914	22427	109.68	0.99	17.87	0.00	122.00	0.00	0.84	-1.18	-0.24	13499.40	22427.00	0.60	-1.66	-0.73	cox17/701/ok	|5|15|20	88.32	0.99	0.00	0.00	0.00
3	1	21	15	cox17/701/ok	1509		P	1478	403	22267	165	39	18	46	2382	19885	57.32	0.98	19.45	135.00	0.00	23080	171	31	15	40	2044	21036	83.97	0.99	19.45	0.00	135.00	0.00	0.95	-1.06	-0.08	14135.18	21036.00	0.67	-1.49	-0.57	cox17/701/ok	|5|15|20	71.89	0.99	0.00	0.00	0.00
3	1	22	15	prdx5/791/ok	1510		P	1497	403	47271	381	40	18	46	2286	44985	148.28	0.99	18.32	124.00	0.00	34583	279	33	17	42	2046	32537	136.46	0.99	18.32	0.00	124.00	0.00	1.38	1.38	0.47	30603.89	32537.00	0.94	-1.06	-0.09	prdx5/791/ok	|5|15|24	142.49	0.99	0.00	0.00	0.00
3	1	23	15	prdx5/791/ok	1511		P	1515	403	58972	418	38	17	44	2351	56621	157.37	0.99	19.86	141.00	0.00	42400	301	32	15	41	2121	40279	143.91	0.99	19.86	0.00	141.00	0.00	1.41	1.41	0.49	38046.39	40279.00	0.94	-1.06	-0.08	prdx5/791/ok	|5|15|24	150.79	0.99	0.00	0.00	0.00
3	1	24	15	prdx5/791/ok	1512		P	1533	403	57364	459	40	19	46	2318	55046	177.31	0.99	19.10	125.00	0.00	41305	330	32	16	41	1991	39314	176.56	0.99	19.10	0.00	125.00	0.00	1.40	1.40	0.49	37044.23	39314.00	0.94	-1.06	-0.09	prdx5/791/ok	|5|15|24	176.94	0.99	0.00	0.00	0.00
3	1	1	16	pdzk1/1317/ok	1513	SNR2,	M	1109	420	67276	443	40	16	48	2494	64782	143.90	0.99	23.75	152.00	0.00	28210	186	32	14	43	2178	26032	77.43	0.99	23.75	0.00	152.00	0.00	2.49	2.49	1.32	43216.09	26032.00	1.66	1.66	0.73	pdzk1/1317/ok	|6|3|4	115.55	0.99	0.00	0.00	0.00
3	1	2	16	pdzk1/1317/ok	1514		P	1127	421	61992	446	40	17	46	2418	59574	162.01	0.99	20.95	139.00	0.00	26120	188	32	15	41	2119	24001	87.49	0.99	20.95	0.00	139.00	0.00	2.48	2.48	1.31	39921.36	24001.00	1.66	1.66	0.73	pdzk1/1317/ok	|6|3|4	130.19	0.99	0.00	0.00	0.00
3	1	3	16	pdzk1/1317/ok	1515		P	1145	420	73851	520	43	18	53	2603	71248	171.13	0.99	19.96	142.00	0.00	29615	209	32	15	42	2132	27483	97.26	0.99	19.96	0.00	142.00	0.00	2.59	2.59	1.37	47287.00	27483.00	1.72	1.72	0.78	pdzk1/1317/ok	|6|3|4	139.19	0.99	0.00	0.00	0.00
3	1	4	16	vdac3/1260/ok	1516		P	1163	420	37842	282	43	19	51	2525	35317	93.37	0.99	19.42	134.00	0.00	46657	348	33	16	41	2106	44551	171.78	0.99	19.42	0.00	134.00	0.00	0.79	-1.26	-0.34	24341.31	44551.00	0.55	-1.83	-0.87	vdac3/1260/ok	|6|3|8	138.25	0.99	0.00	0.00	0.00
3	1	5	16	vdac3/1260/ok	1517		P	1181	421	37328	299	42	19	48	2401	34927	107.91	0.99	18.73	125.00	0.00	45963	368	33	16	42	2054	43909	188.94	0.99	18.73	0.00	125.00	0.00	0.80	-1.26	-0.33	24086.89	43909.00	0.55	-1.82	-0.87	vdac3/1260/ok	|6|3|8	153.85	0.99	0.00	0.00	0.00
3	1	6	16	vdac3/1260/ok	1518		P	1200	421	38138	318	43	20	49	2379	35759	116.05	0.99	18.54	120.00	0.00	49205	410	34	17	41	2017	47188	201.59	1.00	18.54	0.00	120.00	0.00	0.76	-1.32	-0.40	24629.47	47188.00	0.52	-1.92	-0.94	vdac3/1260/ok	|6|3|8	164.48	0.99	0.00	0.00	0.00
3	1	7	16	ube2d2/1183/w	1519		P	1220	420	54290	335	37	15	45	2385	51905	111.94	0.99	19.22	162.00	0.00	51908	320	28	13	39	2036	49872	152.31	0.99	19.22	0.00	162.00	0.00	1.04	1.04	0.06	35040.98	49872.00	0.70	-1.42	-0.51	ube2d2/1183/w	|6|3|12	133.66	0.99	0.00	0.00	0.00
3	1	8	16	ube2d2/1183/w	1520		P	1239	421	55917	373	39	16	46	2457	53460	128.22	0.99	20.98	150.00	0.00	52691	351	31	14	39	2089	50602	159.41	0.99	20.98	0.00	150.00	0.00	1.06	1.06	0.08	36033.51	50602.00	0.71	-1.40	-0.49	ube2d2/1183/w	|6|3|12	144.65	0.99	0.00	0.00	0.00
3	1	9	16	ube2d2/1183/w	1521		P	1257	421	55213	412	39	18	46	2377	52836	155.33	0.99	19.42	134.00	0.00	53842	402	32	15	41	2068	51774	205.04	1.00	19.42	0.00	134.00	0.00	1.02	1.02	0.03	35635.41	51774.00	0.69	-1.45	-0.54	ube2d2/1183/w	|6|3|12	181.89	0.99	0.00	0.00	0.00
3	1	10	16	atp7a/1143/ok	1522		P	1276	420	32908	219	40	17	46	2495	30413	70.66	0.99	23.70	150.00	0.00	38984	260	29	14	38	2029	36955	130.62	0.99	23.70	0.00	150.00	0.00	0.82	-1.22	-0.28	21130.56	36955.00	0.57	-1.75	-0.81	atp7a/1143/ok	|6|3|16	105.01	0.99	0.00	0.00	0.00
3	1	11	16	atp7a/1143/ok	1523	SNR1,	M	1295	420	31457	185	35	14	41	2296	29161	59.46	0.98	16.12	170.00	0.00	37749	222	28	12	38	1999	35750	102.00	0.99	16.12	0.00	170.00	0.00	0.82	-1.23	-0.29	20306.54	35750.00	0.57	-1.76	-0.82	atp7a/1143/ok	|6|3|16	83.48	0.99	0.00	0.00	0.00
3	1	12	16	atp7a/1143/ok	1524		P	1312	421	31318	183	38	14	46	2408	28910	53.29	0.98	22.99	171.00	0.00	38924	228	28	12	37	1993	36931	101.81	0.99	22.99	0.00	171.00	0.00	0.78	-1.28	-0.35	20141.12	36931.00	0.55	-1.83	-0.87	atp7a/1143/ok	|6|3|16	81.25	0.99	0.00	0.00	0.00
3	1	13	16	txnrd1/1037/ok	1525		P	1331	420	52614	379	38	17	43	2337	50277	141.10	0.99	18.34	139.00	0.00	86979	626	33	15	39	2082	84897	231.95	1.00	18.34	0.00	139.00	0.00	0.59	-1.69	-0.76	34000.14	84897.00	0.40	-2.50	-1.32	txnrd1/1037/ok	|6|3|20	191.98	0.99	0.00	0.00	0.00
3	1	14	16	txnrd1/1037/ok	1526		P	1349	421	51835	318	37	15	44	2369	49466	105.94	0.99	17.87	163.00	0.00	83206	510	28	12	38	2022	81184	246.00	1.00	17.87	0.00	163.00	0.00	0.61	-1.64	-0.71	33480.96	81184.00	0.41	-2.42	-1.28	txnrd1/1037/ok	|6|3|20	189.39	0.99	0.00	0.00	0.00
3	1	15	16	txnrd1/1037/ok	1527		P	1367	421	53741	423	41	19	46	2381	51360	154.80	0.99	17.67	127.00	0.00	89041	701	30	15	38	1936	87105	405.87	1.00	17.67	0.00	127.00	0.00	0.59	-1.70	-0.76	34692.74	87105.00	0.40	-2.51	-1.33	txnrd1/1037/ok	|6|3|20	307.16	1.00	0.00	0.00	0.00
3	1	16	16	b2m/874/db	1528		P	1387	420	78582	553	40	17	46	2442	76140	194.01	0.99	22.77	142.00	0.00	49684	350	29	14	38	1996	47688	186.69	0.99	22.77	0.00	142.00	0.00	1.60	1.60	0.68	50353.65	47688.00	1.06	1.06	0.08	b2m/874/db	|6|3|24	190.38	0.99	0.00	0.00	0.00
3	1	17	16	b2m/874/db	1529		P	1406	421	67789	579	42	20	49	2306	65483	228.07	1.00	17.69	117.00	0.00	43397	371	33	17	39	1935	41462	159.51	0.99	17.69	0.00	117.00	0.00	1.58	1.58	0.66	43658.45	41462.00	1.05	1.05	0.07	b2m/874/db	|6|3|24	196.80	0.99	0.00	0.00	0.00
3	1	18	16	b2m/874/db	1530		P	1424	421	67488	531	41	19	47	2384	65104	197.18	0.99	17.67	127.00	0.00	44594	351	31	16	39	1979	42615	190.81	0.99	17.67	0.00	127.00	0.00	1.53	1.53	0.61	43419.32	42615.00	1.02	1.02	0.03	b2m/874/db	|6|3|24	194.02	0.99	0.00	0.00	0.00
3	1	19	16	pdzk1/1309/ok	1531		P	1442	421	84255	581	39	17	46	2423	81832	207.66	1.00	20.94	145.00	0.00	34323	237	29	14	39	2019	32304	120.19	0.99	20.94	0.00	145.00	0.00	2.53	2.53	1.34	53908.52	32304.00	1.67	1.67	0.74	pdzk1/1309/ok	|6|7|4	169.66	0.99	0.00	0.00	0.00
3	1	20	16	pdzk1/1309/ok	1532		P	1460	421	80188	607	38	17	45	2279	77909	244.04	1.00	19.18	132.00	0.00	31327	237	30	15	38	1989	29338	124.87	0.99	19.18	0.00	132.00	0.00	2.66	2.66	1.41	51459.95	29338.00	1.75	1.75	0.81	pdzk1/1309/ok	|6|7|4	193.84	0.99	0.00	0.00	0.00
3	1	21	16	pdzk1/1309/ok	1533		P	1479	421	95061	749	41	19	45	2373	92688	282.54	1.00	18.42	127.00	0.00	33046	260	32	16	40	2016	31030	134.73	0.99	18.42	0.00	127.00	0.00	2.99	2.99	1.58	60652.45	31030.00	1.95	1.95	0.97	pdzk1/1309/ok	|6|7|4	221.34	0.99	0.00	0.00	0.00
3	1	22	16	1110012o05rik/1258/ok	1534		P	1497	421	36531	206	36	13	44	2325	34206	62.49	0.98	19.17	177.00	0.00	34362	194	27	11	38	1963	32399	85.20	0.99	19.17	0.00	177.00	0.00	1.06	1.06	0.08	23616.14	32399.00	0.73	-1.37	-0.46	1110012o05rik/1258/ok	|6|7|8	74.71	0.99	0.00	0.00	0.00
3	1	23	16	1110012o05rik/1258/ok	1535		P	1515	421	40046	262	39	16	46	2428	37618	87.03	0.99	22.43	153.00	0.00	37478	245	31	14	42	2143	35335	110.51	0.99	22.43	0.00	153.00	0.00	1.06	1.06	0.09	25839.36	35335.00	0.73	-1.37	-0.45	1110012o05rik/1258/ok	|6|7|8	99.47	0.99	0.00	0.00	0.00
3	1	24	16	1110012o05rik/1258/ok	1536		P	1534	421	38641	282	40	17	44	2390	36251	100.83	0.99	18.78	137.00	0.00	34811	254	32	15	40	2075	32736	124.59	0.99	18.78	0.00	137.00	0.00	1.11	1.11	0.15	24950.00	32736.00	0.76	-1.31	-0.39	1110012o05rik/1258/ok	|6|7|8	113.33	0.99	0.00	0.00	0.00
3	1	1	17	trb1-pending/1181/ok	1537		P	1110	438	42602	300	40	17	49	2469	40133	103.76	0.99	21.16	142.00	0.00	39630	279	32	15	42	2124	37506	133.37	0.99	21.16	0.00	142.00	0.00	1.07	1.07	0.10	27471.10	37506.00	0.73	-1.37	-0.45	trb1-pending/1181/ok	|6|7|12	119.49	0.99	0.00	0.00	0.00
3	1	2	17	trb1-pending/1181/ok	1538		P	1129	439	37981	223	37	14	45	2392	35589	70.31	0.99	15.01	170.00	0.00	35852	211	29	12	39	2058	33794	91.29	0.99	15.01	0.00	170.00	0.00	1.05	1.05	0.07	24518.66	33794.00	0.73	-1.38	-0.46	trb1-pending/1181/ok	|6|7|12	81.47	0.99	0.00	0.00	0.00
3	1	3	17	trb1-pending/1181/ok	1539		P	1146	439	42365	307	43	18	52	2545	39820	101.50	0.99	22.37	138.00	0.00	39703	288	33	15	41	2134	37569	132.92	0.99	22.37	0.00	138.00	0.00	1.06	1.06	0.08	27268.34	37569.00	0.73	-1.38	-0.46	trb1-pending/1181/ok	|6|7|12	118.26	0.99	0.00	0.00	0.00
3	1	4	17	atp7b/1139/ok	1540	SNR1,	M	1164	439	23266	167	45	19	55	2625	20641	49.85	0.98	22.14	139.00	0.00	22765	164	32	15	41	2121	20644	71.53	0.99	22.14	0.00	139.00	0.00	1.00	-1.00	-0.00	14643.16	20644.00	0.71	-1.41	-0.50	atp7b/1139/ok	|6|7|16	61.65	0.98	0.00	0.00	0.00
3	1	5	17	atp7b/1139/ok	1541		P	1184	439	22274	165	41	18	47	2457	19817	55.38	0.98	19.45	135.00	0.00	21777	161	32	16	41	2095	19682	72.26	0.99	19.45	0.00	135.00	0.00	1.01	1.01	0.01	14089.43	19682.00	0.72	-1.40	-0.48	atp7b/1139/ok	|6|7|16	64.37	0.98	0.00	0.00	0.00
3	1	6	17	atp7b/1139/ok	1542		P	1203	438	21612	170	41	19	48	2389	19223	58.87	0.98	19.17	127.00	0.00	20387	161	31	16	40	2002	18385	81.03	0.99	19.17	0.00	127.00	0.00	1.05	1.05	0.06	13689.50	18385.00	0.74	-1.34	-0.43	atp7b/1139/ok	|6|7|16	70.82	0.99	0.00	0.00	0.00
3	1	7	17	tyr/1035/ok	1543		P	1220	438	21238	137	38	16	45	2422	18816	42.51	0.98	21.12	155.00	0.00	16602	107	29	13	39	2050	14552	47.79	0.98	21.12	0.00	155.00	0.00	1.29	1.29	0.37	13415.09	14552.00	0.92	-1.08	-0.12	tyr/1035/ok	|6|7|20	45.23	0.98	0.00	0.00	0.00
3	1	8	17	tyr/1035/ok	1544		P	1240	439	23292	164	40	17	46	2460	20832	53.07	0.98	21.22	142.00	0.00	17688	125	31	15	39	2067	15621	55.13	0.98	21.22	0.00	142.00	0.00	1.33	1.33	0.42	14771.34	15621.00	0.95	-1.06	-0.08	tyr/1035/ok	|6|7|20	54.11	0.98	0.00	0.00	0.00
3	1	9	17	tyr/1035/ok	1545		P	1258	439	19382	122	40	16	47	2505	16877	35.05	0.97	22.12	159.00	0.00	16420	103	29	13	38	2040	14380	45.23	0.98	22.12	0.00	159.00	0.00	1.17	1.17	0.23	12103.24	14380.00	0.84	-1.19	-0.25	tyr/1035/ok	|6|7|20	40.46	0.97	0.01	0.00	0.00
3	1	10	17	bat1a/864/ok	1546		P	1275	439	34169	207	37	14	44	2392	31777	65.74	0.98	18.78	165.00	0.00	40529	246	29	13	40	2069	38460	109.82	0.99	18.78	0.00	165.00	0.00	0.83	-1.21	-0.28	22026.22	38460.00	0.57	-1.75	-0.80	bat1a/864/ok	|6|7|24	90.50	0.99	0.00	0.00	0.00
3	1	11	17	bat1a/864/ok	1547		P	1295	439	34239	241	40	17	47	2428	31811	78.83	0.99	21.16	142.00	0.00	40061	282	34	15	41	2132	37929	81.73	0.99	21.16	0.00	142.00	0.00	0.84	-1.19	-0.25	22048.52	37929.00	0.58	-1.72	-0.78	bat1a/864/ok	|6|7|24	80.29	0.99	0.00	0.00	0.00
3	1	12	17	bat1a/864/ok	1548		P	1314	439	34098	214	37	15	44	2395	31703	71.61	0.99	20.24	159.00	0.00	43536	274	29	13	39	2066	41470	129.00	0.99	20.24	0.00	159.00	0.00	0.76	-1.31	-0.39	21977.68	41470.00	0.53	-1.89	-0.92	bat1a/864/ok	|6|7|24	104.33	0.99	0.00	0.00	0.00
3	1	13	17	slc11a2 (exon 1b)/1157/ok	1549		P	1331	438	6484	64	41	21	48	2074	4410	19.70	0.95	17.40	101.00	0.00	5656	56	32	17	39	1739	3917	24.85	0.96	17.40	0.00	101.00	0.00	1.13	1.13	0.17	3399.30	3917.00	0.87	-1.15	-0.20	slc11a2 (exon 1b)/1157/ok	|6|11|4	22.42	0.95	0.01	0.00	0.00
3	1	14	17	slc11a2 (exon 1b)/1157/ok	1550		P	1350	440	4505	68	42	23	47	1528	2977	22.93	0.96	11.02	66.00	0.00	3788	57	34	20	40	1301	2487	26.68	0.96	11.02	0.00	66.00	0.00	1.20	1.20	0.26	2343.73	2487.00	0.94	-1.06	-0.09	slc11a2 (exon 1b)/1157/ok	|6|11|4	24.88	0.96	0.00	0.00	0.00
3	1	15	17	slc11a2 (exon 1b)/1157/ok	1551		P	1367	440	5470	69	45	23	51	1852	3618	20.72	0.95	12.95	79.00	0.00	4477	57	33	19	40	1493	2984	25.53	0.96	12.95	0.00	79.00	0.00	1.21	1.21	0.28	2818.66	2984.00	0.94	-1.06	-0.08	slc11a2 (exon 1b)/1157/ok	|6|11|4	23.25	0.96	0.01	0.00	0.00
3	1	16	17	adar/1256/ok	1552		P	1386	439	41818	279	40	17	46	2491	39327	92.11	0.99	21.32	150.00	0.00	47686	318	29	13	37	2006	45680	159.32	0.99	21.32	0.00	150.00	0.00	0.86	-1.16	-0.22	26948.78	45680.00	0.59	-1.70	-0.76	adar/1256/ok	|6|11|8	130.13	0.99	0.00	0.00	0.00
3	1	17	17	adar/1256/ok	1553		P	1405	439	38335	278	40	18	48	2418	35917	98.44	0.99	22.37	138.00	0.00	41945	304	31	15	38	2034	39911	144.91	0.99	22.37	0.00	138.00	0.00	0.90	-1.11	-0.15	24732.43	39911.00	0.62	-1.61	-0.69	adar/1256/ok	|6|11|8	123.87	0.99	0.00	0.00	0.00
3	1	18	17	adar/1256/ok	1554	SNR1,	M	1422	440	38749	235	33	13	40	2206	36543	85.18	0.99	18.47	165.00	0.00	41696	253	28	12	37	2010	39686	118.74	0.99	18.47	0.00	165.00	0.00	0.92	-1.09	-0.12	25140.12	39686.00	0.63	-1.58	-0.66	adar/1256/ok	|6|11|8	103.34	0.99	0.00	0.00	0.00
3	1	19	17	crebbp/1167/ok	1555		P	1442	439	15473	130	41	19	46	2292	13181	45.75	0.98	20.15	119.00	0.00	14111	119	31	16	39	1909	12202	60.35	0.98	20.15	0.00	119.00	0.00	1.08	1.08	0.11	9579.16	12202.00	0.79	-1.27	-0.35	crebbp/1167/ok	|6|11|12	53.55	0.98	0.00	0.00	0.00
3	1	20	17	crebbp/1167/ok	1556		P	1461	439	16003	114	39	17	46	2428	13575	37.44	0.97	21.61	140.00	0.00	14427	103	30	15	39	2034	12393	47.85	0.98	21.61	0.00	140.00	0.00	1.10	1.10	0.13	9849.89	12393.00	0.79	-1.26	-0.33	crebbp/1167/ok	|6|11|12	42.96	0.98	0.01	0.00	0.00
3	1	21	17	crebbp/1167/ok	1557		P	1478	440	16244	124	41	18	45	2393	13851	40.47	0.98	18.18	131.00	0.00	13866	106	31	15	39	2009	11857	50.31	0.98	18.18	0.00	131.00	0.00	1.17	1.17	0.22	10039.28	11857.00	0.85	-1.18	-0.24	crebbp/1167/ok	|6|11|12	45.66	0.98	0.00	0.00	0.00
3	1	22	17	hsf4/1137/ok	1558		P	1497	439	10916	94	43	20	51	2365	8551	28.84	0.97	17.56	116.00	0.00	11210	97	34	17	42	1984	9226	40.25	0.98	17.56	0.00	116.00	0.00	0.93	-1.08	-0.11	6360.67	9226.00	0.69	-1.45	-0.54	hsf4/1137/ok	|6|11|16	35.01	0.97	0.01	0.00	0.00
3	1	23	17	hsf4/1137/ok	1559		P	1516	440	12210	105	43	20	48	2314	9896	33.61	0.97	18.75	116.00	0.00	11348	98	35	18	43	2031	9317	41.28	0.98	18.75	0.00	116.00	0.00	1.06	1.06	0.09	7303.55	9317.00	0.78	-1.28	-0.35	hsf4/1137/ok	|6|11|16	37.64	0.97	0.01	0.00	0.00
3	1	24	17	hsf4/1137/ok	1560		P	1534	440	13889	104	41	18	48	2447	11442	31.93	0.97	20.48	133.00	0.00	12319	93	33	16	41	2109	10210	39.67	0.97	20.48	0.00	133.00	0.00	1.12	1.12	0.16	8378.88	10210.00	0.82	-1.22	-0.29	hsf4/1137/ok	|6|11|16	36.01	0.97	0.01	0.00	0.00
3	1	1	18	tyrp1/1032/ok	1561		P	1109	457	12667	114	45	21	51	2358	10309	35.40	0.97	16.73	111.00	0.00	11898	107	35	18	42	1976	9922	44.00	0.98	16.73	0.00	111.00	0.00	1.04	1.04	0.06	7591.64	9922.00	0.77	-1.31	-0.39	tyrp1/1032/ok	|6|11|20	39.93	0.97	0.00	0.00	0.00
3	1	2	18	tyrp1/1032/ok	1562		P	1127	458	16676	93	37	13	44	2339	14337	24.66	0.96	18.59	179.00	0.00	15047	84	27	11	38	1955	13092	33.89	0.97	18.59	0.00	179.00	0.00	1.10	1.10	0.13	10372.28	13092.00	0.79	-1.26	-0.34	tyrp1/1032/ok	|6|11|20	29.64	0.96	0.01	0.00	0.00
3	1	3	18	tyrp1/1032/ok	1563		P	1145	458	13868	106	41	19	48	2429	11439	33.39	0.97	18.18	131.00	0.00	13635	104	32	16	41	2058	11577	47.74	0.98	18.18	0.00	131.00	0.00	0.99	-1.01	-0.02	8376.80	11577.00	0.72	-1.38	-0.47	tyrp1/1032/ok	|6|11|20	41.19	0.97	0.01	0.00	0.00
3	1	4	18	hspa5/859/ok	1564		P	1166	456	105602	673	43	17	51	2638	102964	204.51	1.00	20.36	157.00	0.00	147427	939	31	14	41	2144	145283	426.67	1.00	20.36	0.00	157.00	0.00	0.71	-1.41	-0.50	66996.89	145283.00	0.46	-2.17	-1.12	hspa5/859/ok	|6|11|24	334.57	1.00	0.00	0.00	0.00
3	1	5	18	hspa5/859/ok	1565		P	1184	457	103758	640	39	15	47	2448	101310	199.50	0.99	19.24	162.00	0.00	144443	892	34	13	41	2158	142285	198.21	0.99	19.24	0.00	162.00	0.00	0.71	-1.40	-0.49	65978.09	142285.00	0.46	-2.16	-1.11	hspa5/859/ok	|6|11|24	198.85	0.99	0.00	0.00	0.00
3	1	6	18	hspa5/859/ok	1566		P	1202	458	110071	655	38	15	47	2442	107629	214.50	1.00	19.06	168.00	0.00	145205	864	30	12	40	2094	143111	386.98	1.00	19.06	0.00	168.00	0.00	0.75	-1.33	-0.41	69865.63	143111.00	0.49	-2.05	-1.03	hspa5/859/ok	|6|11|24	312.86	1.00	0.00	0.00	0.00
3	1	7	18	itga10/1316/ok	1567		P	1221	456	28223	205	41	18	50	2496	25727	68.99	0.99	18.78	138.00	0.00	26042	189	31	15	40	2052	23990	93.15	0.99	18.78	0.00	138.00	0.00	1.07	1.07	0.10	18036.36	23990.00	0.75	-1.33	-0.41	itga10/1316/ok	|6|15|4	81.96	0.99	0.00	0.00	0.00
3	1	8	18	itga10/1316/ok	1568		P	1239	458	32147	222	41	17	47	2493	29654	73.10	0.99	20.82	145.00	0.00	29076	201	30	14	38	2042	27034	98.40	0.99	20.82	0.00	145.00	0.00	1.10	1.10	0.13	20631.24	27034.00	0.76	-1.31	-0.39	itga10/1316/ok	|6|15|4	86.68	0.99	0.00	0.00	0.00
[truncated: 7,648 more rows]
[truncated: 6 more columns]
