# Supplementary material for: The IronChip evaluation package: a package of perl modules for robust analysis of custom microarrays
Source: BMC Bioinformatics. 2010 Mar 1;11:112. doi: 10.1186/1471-2105-11-112 (PMC2838865; doi:10.1186/1471-2105-11-112)
Supplement: Additional file 3 — Example dataset and ICEP analysis results. This ZIP archive includes several files containing a) 4 input data tables, corresponding to 2 IronChip hybridization experiments with a dye swap; b) 2 intermediate results files with single array evaluations; and c) Excel file with final results. [file 1471-2105-11-112-S3.ZIP › array1_norm_genes.xls]

## Sheet: Statistics
Chip ID	array1_spk.txt
Description
Spike Ratio Cut-off
	Fixed UP	Fixed DOWN	Fixet StDev	Real UP	Real DOWN	Real StDev
LOG 2	0.378512	-0.378512	0	0.705208	-0.705208	0.352635
Linear	1.3	-1.3	0	1.63038	-1.63038	0.815262
BG negative control trashold
	Trashold	Average	Median	StDev	Maximum	Minimum
Channel 1	1639.89	2112.24	1639.89	1764.59	7117.31	20.12
Channel 2	1639	2047.49	1639	1689.76	7884	17.62

## Sheet: Results
Spot number	Reporter Identifier	Running number	Martina's name	Comp_chanel1	Comp_chanel2	Log Ratio (Ch1/Ch2)	P-call	Regulation	Av_Comp_chanel1	Av_Comp_chanel2	Av_log_Ratio	StDev_log_Ratios	RelError
1_1_10_7		1404_		12321.4	15183	-0.301297	P	DOWN	13185.9	18059.5	-0.457888	0.0851713	18.6009
1_1_11_7		1404_		8492.27	12444	-0.551228	P
1_1_12_7		1404_		10069	14352	-0.511336	P
4_4_13_21		1404_		17753.7	24281	-0.451706	P
4_4_14_21		1404_		15353	21245	-0.468605	P
4_4_15_21		1404_		15126	20852	-0.46316	P
4_1_13_17	1040	1040	endogenous mouse mammary tumor virus MTV-17	6402.56	7243	-0.177939	P	NONE	6002.35	6625.5	-0.141273	0.0577052	40.8466
4_1_14_17	1040	1040	endogenous mouse mammary tumor virus MTV-17	5698.47	6090	-0.0958676	P
4_1_15_17	1040	1040	endogenous mouse mammary tumor virus MTV-17	5870.5	6126	-0.061462	P
1_4_10_5	1040	1040	endogenous mouse mammary tumor virus MTV-17	6687.08	7454	-0.156638	P
1_4_11_5	1040	1040	endogenous mouse mammary tumor virus MTV-17	5512.41	6431	-0.22236	P
1_4_12_5	1040	1040	endogenous mouse mammary tumor virus MTV-17	5843.08	6409	-0.13337	P
3_1_1_4	1110012L19Rik	913	1110012L19Rik	6581.77	5727	0.200696	P	NONE	7115.4	6409.67	0.149436	0.0729277	48.8019
3_1_2_4	1110012L19Rik	913	1110012L19Rik	6452.8	5441	0.246053	P
3_1_3_4	1110012L19Rik	913	1110012L19Rik	6286.96	5793	0.118052	P
2_4_22_18	1110012L19Rik	913	1110012L19Rik	5483.15	5343	0.0373549	P
2_4_23_18	1110012L19Rik	913	1110012L19Rik	8930.95	8195	0.12407	P
2_4_24_18	1110012L19Rik	913	1110012L19Rik	8956.77	7959	0.170391	P
3_1_22_16	1110012O05Rik	1258	sim CAAX-DKFZP564B147\ire candidate	32971.7	32399	0.0252781	P	NONE	28278.2	25070.3	0.219676	0.193077	87.8915
3_1_23_16	1110012O05Rik	1258	sim CAAX-DKFZP564B147\ire candidate	36356.1	35335	0.0410995	P
3_1_24_16	1110012O05Rik	1258	sim CAAX-DKFZP564B147\ire candidate	34999.1	32736	0.0964389	P
2_4_1_6	1110012O05Rik	1258	sim CAAX-DKFZP564B147\ire candidate	22118.9	17822	0.311621	P
2_4_2_6	1110012O05Rik	1258	sim CAAX-DKFZP564B147\ire candidate	19305.5	15184	0.346459	P
2_4_3_6	1110012O05Rik	1258	sim CAAX-DKFZP564B147\ire candidate	23918.2	16946	0.497161	P
1_2_22_7	1110012O05Rik	1268	sim CAAX-DKFZP564B147\ire candidate	12397.6	9600	0.368951	P	NONE	11411.1	9337.67	0.287867	0.0536521	18.6378
1_2_23_7	1110012O05Rik	1268	sim CAAX-DKFZP564B147\ire candidate	11018.1	8905	0.307184	P
1_2_24_7	1110012O05Rik	1268	sim CAAX-DKFZP564B147\ire candidate	11415.5	9133	0.32183	P
4_3_1_21	1110012O05Rik	1268	sim CAAX-DKFZP564B147\ire candidate	8771.27	7412	0.242923	P
4_3_2_21	1110012O05Rik	1268	sim CAAX-DKFZP564B147\ire candidate	14787.5	12393	0.254854	P
4_3_3_21	1110012O05Rik	1268	sim CAAX-DKFZP564B147\ire candidate	10076.6	8583	0.231461	P
1_2_16_17	1110012O05Rik	1275	sim CAAX-DKFZP564B147\ire candidate	17636.8	15644	0.172982	P	NONE	16540.7	14414.7	0.199153	0.0462554	23.2261
1_2_17_17	1110012O05Rik	1275	sim CAAX-DKFZP564B147\ire candidate	16258.1	13817	0.234715	P
1_2_18_17	1110012O05Rik	1275	sim CAAX-DKFZP564B147\ire candidate	17330.1	15466	0.164178	P
4_3_7_5	1110012O05Rik	1275	sim CAAX-DKFZP564B147\ire candidate	16570.2	13717	0.272623	P
4_3_8_5	1110012O05Rik	1275	sim CAAX-DKFZP564B147\ire candidate	16153.1	14088	0.197349	P
4_3_9_5	1110012O05Rik	1275	sim CAAX-DKFZP564B147\ire candidate	15295.7	13756	0.153068	P
4_2_19_19	1110019C08Rik	1415	afball	2283.87	2511	-0.136781	P	NONE	3177.75	3035.17	0.00961328	0.231541	2408.56
4_2_20_19	1110019C08Rik	1415	afball	4763.37	4137	0.203398	P
4_2_21_19	1110019C08Rik	1415	afball	1861.85	1855	0.00531766	P
1_3_4_9	1110019C08Rik	1415	afball	2130.06	2303	-0.11262	P
1_3_5_9	1110019C08Rik	1415	afball	5288.81	4126	0.358199	P
1_3_6_9	1110019C08Rik	1415	afball	2738.57	3279	-0.259833	P
2_1_7_3	1700013N18Rik	592	"SFT-1(=ubi-4), ubi2c?"	12385	15336	-0.308326	P	NONE	22471.6	25661.8	-0.23382	0.115494	49.3944
2_1_8_3	1700013N18Rik	592	"SFT-1(=ubi-4), ubi2c?"	11363.5	14739	-0.375233	P
2_1_9_3	1700013N18Rik	592	"SFT-1(=ubi-4), ubi2c?"	12866.7	15917	-0.306925	P
3_4_16_13	1700013N18Rik	592	"SFT-1(=ubi-4), ubi2c?"	31267.1	36167	-0.210029	P
3_4_17_13	1700013N18Rik	592	"SFT-1(=ubi-4), ubi2c?"	33521.6	35821	-0.0957155	P
3_4_18_13	1700013N18Rik	592	"SFT-1(=ubi-4), ubi2c?"	33425.4	35991	-0.106689	P
3_1_13_13	2210018M11Rik	632	GL002	17165.6	17828	-0.0546271	P	NONE	10243.7	9976.67	0.157114	0.327126	208.209
3_1_14_13	2210018M11Rik	632	GL002	12670.7	13936	-0.13732	P
3_1_15_13	2210018M11Rik	632	GL002	11456.9	13332	-0.21868	P
2_4_10_3	2210018M11Rik	632	GL002	6734.53	4794	0.490347	P
2_4_11_3	2210018M11Rik	632	GL002	6331.49	4634	0.450287	P
2_4_12_3	2210018M11Rik	632	GL002	7103.05	5336	0.41268	P
3_1_22_1	2310020H20Rik	759	nifU (isu)	2079.47	1851	0.167911	P	NONE	3126.93	2878.33	0.101948	0.133872	131.314
3_1_23_1	2310020H20Rik	759	nifU (isu)	2761.73	2640	0.0650344	P
3_1_24_1	2310020H20Rik	759	nifU (isu)	1531.72	1616	-0.0772746	A
2_4_1_15	2310020H20Rik	759	nifU (isu)	5324.64	4329	0.29865	P
2_4_2_15	2310020H20Rik	759	nifU (isu)	2201.86	1976	0.15614	P
2_4_3_15	2310020H20Rik	759	nifU (isu)	4862.13	4858	0.00122598	P
1_1_16_2	2310020H20Rik	760	nifU (isu)	4911.06	5622	-0.195049	P	NONE	6506.57	7031.33	-0.140173	0.0894276	63.7979
1_1_17_2	2310020H20Rik	760	nifU (isu)	4898.82	5508	-0.169094	P
1_1_18_2	2310020H20Rik	760	nifU (isu)	2667.26	3231	-0.276622	P
4_4_7_14	2310020H20Rik	760	nifU (isu)	7806.35	8110	-0.0550538	P
4_4_8_14	2310020H20Rik	760	nifU (isu)	9097.39	9727	-0.0965422	P
4_4_9_14	2310020H20Rik	760	nifU (isu)	9658.55	9990	-0.0486781	P
4_2_10_19	2310067E08Rik	1324	2310067E08Rik\NIA results interesting	34035	23147	0.556196	P	UP	42932.8	30369.3	0.529041	0.183978	34.7757
4_2_11_19	2310067E08Rik	1324	2310067E08Rik\NIA results interesting	31976.5	20955	0.609719	P
4_2_12_19	2310067E08Rik	1324	2310067E08Rik\NIA results interesting	40141.4	27987	0.520333	P
1_3_13_9	2310067E08Rik	1324	2310067E08Rik\NIA results interesting	49245.4	31527	0.643403	P
1_3_14_9	2310067E08Rik	1324	2310067E08Rik\NIA results interesting	46584.8	29211	0.673348	P
1_3_15_9	2310067E08Rik	1324	2310067E08Rik\NIA results interesting	55613.7	49389	0.17125	P
1_2_4_21	2410015C20Rik	1354	2410015C20RIK\1q21	5992.52	5826	0.0406571	P	NONE	4014.48	3973	-0.00988905	0.1847	1867.72
1_2_5_21	2410015C20Rik	1354	2410015C20RIK\1q21	5617.23	4517	0.314494	P
1_2_6_21	2410015C20Rik	1354	2410015C20RIK\1q21	3426.24	3924	-0.195699	P
4_3_19_7	2410015C20Rik	1354	2410015C20RIK\1q21	3275.35	3696	-0.174316	P
4_3_20_7	2410015C20Rik	1354	2410015C20RIK\1q21	2587.68	2589	-0.000735745	P
4_3_21_7	2410015C20Rik	1354	2410015C20RIK\1q21	3187.88	3286	-0.0437352	P
4_1_22_2	2610203C20Rik	774	sperm acrosomal protein mRNA	15017.3	20686	-0.462027	P	NONE	26736.2	28625.3	-0.170395	0.24894	146.096
4_1_23_2	2610203C20Rik	774	sperm acrosomal protein mRNA	19773.3	21342	-0.11014	P
4_1_24_2	2610203C20Rik	774	sperm acrosomal protein mRNA	13676.7	19215	-0.49051	P
1_4_1_14	2610203C20Rik	774	sperm acrosomal protein mRNA	34241.3	35395	-0.0478089	P
1_4_2_14	2610203C20Rik	774	sperm acrosomal protein mRNA	35326.5	36129	-0.0324049	P
1_4_3_14	2610203C20Rik	774	sperm acrosomal protein mRNA	42381.7	38985	0.120522	P
2_1_16_15	2610203C20Rik	775	sperm acrosomal protein mRNA	18314.1	10437	0.81125	P	UP	47352.7	30687	0.691633	0.12214	17.6597
2_1_17_15	2610203C20Rik	775	sperm acrosomal protein mRNA	17283.3	9888	0.805632	P
2_1_18_15	2610203C20Rik	775	sperm acrosomal protein mRNA	23287.9	13538	0.782565	P
3_4_7_1	2610203C20Rik	775	sperm acrosomal protein mRNA	77648.1	50107	0.631939	P
3_4_8_1	2610203C20Rik	775	sperm acrosomal protein mRNA	72771.3	49863	0.545401	P
3_4_9_1	2610203C20Rik	775	sperm acrosomal protein mRNA	74811.2	50289	0.573011	P
1_1_1_16	2610312B22Rik	1172	erythropoietin 4\mouse hipoxia gene	7828.27	15248	-0.961855	P	DOWN	12203.1	18292.8	-0.645429	0.295213	45.7391
1_1_2_16	2610312B22Rik	1172	erythropoietin 4\mouse hipoxia gene	9267.75	17157	-0.888506	P
1_1_3_16	2610312B22Rik	1172	erythropoietin 4\mouse hipoxia gene	8677.61	15432	-0.830555	P
4_4_22_6	2610312B22Rik	1172	erythropoietin 4\mouse hipoxia gene	13879	20172	-0.539455	P
4_4_23_6	2610312B22Rik	1172	erythropoietin 4\mouse hipoxia gene	14470.6	19665	-0.442505	P
4_4_24_6	2610312B22Rik	1172	erythropoietin 4\mouse hipoxia gene	19095.6	22083	-0.209697	P
2_2_10_4	2610312B22Rik	1201	erythropoietin 4\mouse hipoxia gene	21221.7	18012	0.236584	P	NONE	19805.4	17334.5	0.178001	0.129308	72.6443
2_2_11_4	2610312B22Rik	1201	erythropoietin 4\mouse hipoxia gene	23286.9	18670	0.318797	P
2_2_12_4	2610312B22Rik	1201	erythropoietin 4\mouse hipoxia gene	25050.2	20908	0.260767	P
3_3_13_18	2610312B22Rik	1201	erythropoietin 4\mouse hipoxia gene	15906.4	14750	0.108891	P
3_3_14_18	2610312B22Rik	1201	erythropoietin 4\mouse hipoxia gene	15444.2	15907	-0.0425966	P
3_3_15_18	2610312B22Rik	1201	erythropoietin 4\mouse hipoxia gene	17923.3	15760	0.185566	P
3_2_10_5	2700059D21Rik	1076	Riiken (AK005836) hom. to hs hypoth.protein FLJ10342	8905.12	8767	0.0225518	P	NONE	8958.23	7667	0.231099	0.18739	81.0865
3_2_11_5	2700059D21Rik	1076	Riiken (AK005836) hom. to hs hypoth.protein FLJ10342	7541.57	7334	0.0402646	P
3_2_12_5	2700059D21Rik	1076	Riiken (AK005836) hom. to hs hypoth.protein FLJ10342	10149.6	9017	0.170699	P
2_3_13_17	2700059D21Rik	1076	Riiken (AK005836) hom. to hs hypoth.protein FLJ10342	8225.93	5964	0.463899	P
2_3_14_17	2700059D21Rik	1076	Riiken (AK005836) hom. to hs hypoth.protein FLJ10342	9376.9	7793	0.266932	P
2_3_15_17	2700059D21Rik	1076	Riiken (AK005836) hom. to hs hypoth.protein FLJ10342	9550.27	7127	0.422247	P
3_2_7_20	2900070E19Rik	1482	2900070E19Rik /2900070E19Rik mouse homologue of GRX5 zebrafish (shiraz mutant)	12712.2	9387	0.437479	P	NONE	12372.5	9538	0.376592	0.0501287	13.3111
3_2_8_20	2900070E19Rik	1482	2900070E19Rik /2900070E19Rik mouse homologue of GRX5 zebrafish (shiraz mutant)	11610	8844	0.392595	P
3_2_9_20	2900070E19Rik	1482	2900070E19Rik /2900070E19Rik mouse homologue of GRX5 zebrafish (shiraz mutant)	12424.6	9346	0.410776	P
2_3_16_8	2900070E19Rik	1482	2900070E19Rik /2900070E19Rik mouse homologue of GRX5 zebrafish (shiraz mutant)	11204.7	8594	0.382702	P
2_3_17_8	2900070E19Rik	1482	2900070E19Rik /2900070E19Rik mouse homologue of GRX5 zebrafish (shiraz mutant)	11574.4	9390	0.301734	P
2_3_18_8	2900070E19Rik	1482	2900070E19Rik /2900070E19Rik mouse homologue of GRX5 zebrafish (shiraz mutant)	14709	11667	0.334266	P
1_2_7_20	2900070E19Rik	1483	2900070E19Rik /2900070E19Rik mouse homologue of GRX5 zebrafish (shiraz mutant)	7864.49	8703	-0.14616	P	NONE	8422.1	8477.83	-0.0155372	0.0887987	571.524
1_2_8_20	2900070E19Rik	1483	2900070E19Rik /2900070E19Rik mouse homologue of GRX5 zebrafish (shiraz mutant)	10472.1	10082	0.0547758	P
1_2_9_20	2900070E19Rik	1483	2900070E19Rik /2900070E19Rik mouse homologue of GRX5 zebrafish (shiraz mutant)	8379.6	8318	0.0106447	P
4_3_16_8	2900070E19Rik	1483	2900070E19Rik /2900070E19Rik mouse homologue of GRX5 zebrafish (shiraz mutant)	7310.33	7707	-0.0762329	P
4_3_17_8	2900070E19Rik	1483	2900070E19Rik /2900070E19Rik mouse homologue of GRX5 zebrafish (shiraz mutant)	9436.28	8821	0.097276	P
4_3_18_8	2900070E19Rik	1483	2900070E19Rik /2900070E19Rik mouse homologue of GRX5 zebrafish (shiraz mutant)	7069.78	7236	-0.0335271	P
2_2_7_1	3110024A21Rik	685	3110024a21rik	12192.1	10860	0.166923	P	NONE	11920	11707.2	0.0341648	0.123859	362.534
2_2_8_1	3110024A21Rik	685	3110024a21rik	10411.6	9349	0.155313	P
2_2_9_1	3110024A21Rik	685	3110024a21rik	11034.4	10351	0.0922406	P
3_3_16_15	3110024A21Rik	685	3110024a21rik	13700	13701	-0.000110568	P
3_3_17_15	3110024A21Rik	685	3110024a21rik	12713.2	13431	-0.0792418	P
3_3_18_15	3110024A21Rik	685	3110024a21rik	11468.4	12551	-0.130136	P
2_1_22_14	3110024A21Rik	780	3110024a21rik	4462.73	4366	0.0316144	P	NONE	6365.37	6328.67	0.00877124	0.0716762	817.172
2_1_23_14	3110024A21Rik	780	3110024a21rik	4271.36	4430	-0.0526112	P
2_1_24_14	3110024A21Rik	780	3110024a21rik	6579.87	6079	0.114225	P
3_4_1_2	3110024A21Rik	780	3110024a21rik	7353.14	7783	-0.0819659	P
3_4_2_2	3110024A21Rik	780	3110024a21rik	7599.65	7339	0.0503495	P
3_4_3_2	3110024A21Rik	780	3110024a21rik	7925.49	7975	-0.00898439	P
3_2_10_20	4732436F15Rik	1355	4732436F15Rik\1q21	5575.67	5186	0.104523	P	NONE	6908.04	5855.33	0.238199	0.0916946	38.4949
3_2_11_20	4732436F15Rik	1355	4732436F15Rik\1q21	7514.92	6509	0.207322	P
3_2_12_20	4732436F15Rik	1355	4732436F15Rik\1q21	9784.12	8387	0.222287	P
2_3_13_8	4732436F15Rik	1355	4732436F15Rik\1q21	5189.82	4441	0.2248	P
2_3_14_8	4732436F15Rik	1355	4732436F15Rik\1q21	6803.82	5229	0.37981	P
2_3_15_8	4732436F15Rik	1355	4732436F15Rik\1q21	6579.87	5380	0.290453	P
2_2_4_20	4833418A01Rik	1323	4833418A01RiK\NIA results interesting	18784.3	21296	-0.181058	P	NONE	18859.4	21347.8	-0.190129	0.129007	67.8523
2_2_5_20	4833418A01Rik	1323	4833418A01RiK\NIA results interesting	20226.8	21027	-0.0559735	P
2_2_6_20	4833418A01Rik	1323	4833418A01RiK\NIA results interesting	25122	25682	-0.0318074	P
3_3_19_8	4833418A01Rik	1323	4833418A01RiK\NIA results interesting	15798.6	19509	-0.304346	P
3_3_20_8	4833418A01Rik	1323	4833418A01RiK\NIA results interesting	15928.7	18488	-0.214959	P
3_3_21_8	4833418A01Rik	1323	4833418A01RiK\NIA results interesting	17296	22085	-0.352628	P
4_2_10_5	5730454B08Rik	1254	kiaa0663\ire candidate	17302.8	18579	-0.102666	P	NONE	28566.1	28280.2	-0.0256364	0.136068	530.76
4_2_11_5	5730454B08Rik	1254	kiaa0663\ire candidate	19209.8	21020	-0.129921	P
4_2_12_5	5730454B08Rik	1254	kiaa0663\ire candidate	16231.9	18323	-0.174827	P
1_3_13_17	5730454B08Rik	1254	kiaa0663\ire candidate	41506.3	36802	0.173546	P
1_3_14_17	5730454B08Rik	1254	kiaa0663\ire candidate	36758.4	37040	-0.0110097	P
1_3_15_17	5730454B08Rik	1254	kiaa0663\ire candidate	40387.4	37917	0.091059	P
3_2_22_7	5730454B08Rik	1269	kiaa0663\ire candidate	20381.3	16190	0.332143	P	UP	20227.4	14550.7	0.477915	0.137217	28.7115
3_2_23_7	5730454B08Rik	1269	kiaa0663\ire candidate	22004.3	15562	0.499755	P
3_2_24_7	5730454B08Rik	1269	kiaa0663\ire candidate	21815.2	16487	0.404003	P
2_3_1_21	5730454B08Rik	1269	kiaa0663\ire candidate	18538.4	13942	0.411082	P
2_3_2_21	5730454B08Rik	1269	kiaa0663\ire candidate	16841.5	11966	0.493082	P
2_3_3_21	5730454B08Rik	1269	kiaa0663\ire candidate	21783.8	13157	0.727426	P
1_2_16_8	5930405J04Rik	1270	SMARCC2\ire candidate	7546.33	5477	0.462389	P	NONE	7431.88	6024.5	0.301072	0.101142	33.594
1_2_17_8	5930405J04Rik	1270	SMARCC2\ire candidate	7329.36	5875	0.319098	P
1_2_18_8	5930405J04Rik	1270	SMARCC2\ire candidate	7780.63	6139	0.341883	P
4_3_7_20	5930405J04Rik	1270	SMARCC2\ire candidate	8701.5	7135	0.286351	P
4_3_8_20	5930405J04Rik	1270	SMARCC2\ire candidate	7030.82	6001	0.22849	P
4_3_9_20	5930405J04Rik	1270	SMARCC2\ire candidate	6202.66	5520	0.168219	P
3_2_16_8	5930405J04Rik	1271	SMARCC2\ire candidate	8091.41	6611	0.291523	P	NONE	9842.12	8273.17	0.270329	0.121315	44.8767
3_2_17_8	5930405J04Rik	1271	SMARCC2\ire candidate	8022.74	6863	0.225256	P
3_2_18_8	5930405J04Rik	1271	SMARCC2\ire candidate	10676.8	8623	0.308215	P
2_3_7_20	5930405J04Rik	1271	SMARCC2\ire candidate	13302.5	12738	0.0625575	P
2_3_8_20	5930405J04Rik	1271	SMARCC2\ire candidate	8109.53	6022	0.429376	P
2_3_9_20	5930405J04Rik	1271	SMARCC2\ire candidate	10849.8	8782	0.305046	P
2_2_22_20	6330442E10Rik	1321	6330442E10Rik\NIA results interesting	53901.5	21646	1.31622	P	UP	42922.5	17577.8	1.27303	0.0970175	7.621
2_2_23_20	6330442E10Rik	1321	6330442E10Rik\NIA results interesting	51997.2	22798	1.18953	P
2_2_24_20	6330442E10Rik	1321	6330442E10Rik\NIA results interesting	62491.4	23419	1.41598	P
3_3_1_8	6330442E10Rik	1321	6330442E10Rik\NIA results interesting	28098.3	11471	1.29249	P
3_3_2_8	6330442E10Rik	1321	6330442E10Rik\NIA results interesting	24581.3	11143	1.14142	P
3_3_3_8	6330442E10Rik	1321	6330442E10Rik\NIA results interesting	36465.4	14990	1.28253	P
2_1_4_5	6530407C02Rik	1233	MAGI-3-abfall	25228.2	21812	0.209915	P	NONE	34409.6	34838.5	-0.0156844	0.190343	1213.58
2_1_5_5	6530407C02Rik	1233	MAGI-3-abfall	24254.1	22054	0.137187	P
2_1_6_5	6530407C02Rik	1233	MAGI-3-abfall	18346.3	23137	-0.334712	P
3_4_19_17	6530407C02Rik	1233	MAGI-3-abfall	47698	47845	-0.00443879	P
3_4_20_17	6530407C02Rik	1233	MAGI-3-abfall	46457.8	46969	-0.0157865	P
3_4_21_17	6530407C02Rik	1233	MAGI-3-abfall	44473.4	47214	-0.0862707	P
3_2_19_14	834	834	repetitive DNA\CORRECTED INFORMATION	24032.1	19551	0.297719	P	NONE	21834.6	21905.7	0.200806	0.435587	216.919
3_2_20_14	834	834	repetitive DNA\CORRECTED INFORMATION	26669.1	20814	0.357614	P
3_2_21_14	834	834	repetitive DNA\CORRECTED INFORMATION	37796	59248	-0.648533	P
2_3_4_2	834	834	repetitive DNA\CORRECTED INFORMATION	12405.3	10520	0.237821	P
2_3_5_2	834	834	repetitive DNA\CORRECTED INFORMATION	12239.4	9629	0.34607	P
2_3_6_2	834	834	repetitive DNA\CORRECTED INFORMATION	17865.8	11672	0.614146	P
4_2_10_9	9330132E09Rik	1493	9330132E09Rik/9330132E09Rik possible Mfre1 from Fleming	3529.74	3676	-0.0585748	P	NONE	4211.22	4581.17	-0.111749	0.105833	94.7066
4_2_11_9	9330132E09Rik	1493	9330132E09Rik/9330132E09Rik possible Mfre1 from Fleming	3508.28	3648	-0.0563418	P
4_2_12_9	9330132E09Rik	1493	9330132E09Rik/9330132E09Rik possible Mfre1 from Fleming	3905.22	4032	-0.0460918	P
1_3_13_19	9330132E09Rik	1493	9330132E09Rik/9330132E09Rik possible Mfre1 from Fleming	4627.08	5780	-0.320967	P
1_3_14_19	9330132E09Rik	1493	9330132E09Rik/9330132E09Rik possible Mfre1 from Fleming	4911.06	5147	-0.0676973	P
1_3_15_19	9330132E09Rik	1493	9330132E09Rik/9330132E09Rik possible Mfre1 from Fleming	4785.94	5204	-0.120819	P
2_1_4_7	9330132E09Rik	1494	9330132E09Rik/9330132E09Rik possible Mfre1 from Fleming	10039.2	8238	0.285281	P	NONE	12304.6	11610	0.10456	0.133268	127.455
2_1_5_7	9330132E09Rik	1494	9330132E09Rik/9330132E09Rik possible Mfre1 from Fleming	8448.34	7037	0.263707	P
2_1_6_7	9330132E09Rik	1494	9330132E09Rik/9330132E09Rik possible Mfre1 from Fleming	6159.1	6203	-0.0102466	P
3_4_19_21	9330132E09Rik	1494	9330132E09Rik/9330132E09Rik possible Mfre1 from Fleming	17008.9	16420	0.050834	P
3_4_20_21	9330132E09Rik	1494	9330132E09Rik/9330132E09Rik possible Mfre1 from Fleming	17116.9	16963	0.0130301	P
3_4_21_21	9330132E09Rik	1494	9330132E09Rik/9330132E09Rik possible Mfre1 from Fleming	15055.1	14799	0.0247564	P
4_1_4_7	9330132E09Rik	1495	9330132E09Rik/9330132E09Rik possible Mfre1 from Fleming	2749.69	2876	-0.0647947	P	NONE	4218.23	3908	0.103513	0.095532	92.2894
4_1_5_7	9330132E09Rik	1495	9330132E09Rik/9330132E09Rik possible Mfre1 from Fleming	2500.77	2290	0.127025	P
4_1_6_7	9330132E09Rik	1495	9330132E09Rik/9330132E09Rik possible Mfre1 from Fleming	5458.61	4998	0.127183	P
1_4_19_21	9330132E09Rik	1495	9330132E09Rik/9330132E09Rik possible Mfre1 from Fleming	5367.09	4935	0.12109	P
1_4_20_21	9330132E09Rik	1495	9330132E09Rik/9330132E09Rik possible Mfre1 from Fleming	4090.52	3493	0.227818	P
1_4_21_21	9330132E09Rik	1495	9330132E09Rik/9330132E09Rik possible Mfre1 from Fleming	5142.71	4856	0.0827604	P
4_1_22_20	9530060I07	1307	bc037518-abfall	1483.41	1685	-0.183831	M	NONE	2362.72	2278.33	0.0249861	0.152659	610.975
4_1_23_20	9530060I07	1307	bc037518-abfall	2686.7	2503	0.102177	P
4_1_24_20	9530060I07	1307	bc037518-abfall	2122.7	2346	-0.144303	P
1_4_1_8	9530060I07	1307	bc037518-abfall	1312.38	1195	0.135175	A
1_4_2_8	9530060I07	1307	bc037518-abfall	4651.51	4096	0.183483	P
1_4_3_8	9530060I07	1307	bc037518-abfall	1919.64	1845	0.057215	P
4_2_7_14	APG4B (human)	733	IRIG2	16557.5	18639	-0.170837	P	NONE	16935.2	18238.7	-0.115732	0.0863471	74.6095
4_2_8_14	APG4B (human)	733	IRIG2	15384	17241	-0.16441	P
4_2_9_14	APG4B (human)	733	IRIG2	16485.6	18186	-0.141624	P
1_3_16_2	APG4B (human)	733	IRIG2	22676.7	21917	0.0491616	P
1_3_17_2	APG4B (human)	733	IRIG2	15669.4	16703	-0.0921555	P
1_3_18_2	APG4B (human)	733	IRIG2	14837.9	16746	-0.174527	P
1_1_10_4	APG4B (human)	920	Apg4B	4196.38	5222	-0.315457	P	NONE	7840.1	8490.5	-0.119622	0.145524	121.653
1_1_11_4	APG4B (human)	920	Apg4B	6725.98	6264	0.10266	P
1_1_12_4	APG4B (human)	920	Apg4B	5582.28	5951	-0.0922776	P
4_4_13_18	APG4B (human)	920	Apg4B	9501.41	10576	-0.154581	P
4_4_14_18	APG4B (human)	920	Apg4B	11378.9	11696	-0.0396554	P
4_4_15_18	APG4B (human)	920	Apg4B	9655.68	11234	-0.218422	P
4_2_16_18	Abcb10	1041	ABCB10	6142.06	7962	-0.374408	P	NONE	8898.5	10260.2	-0.221692	0.129603	58.4611
4_2_17_18	Abcb10	1041	ABCB10	7260.87	9284	-0.354604	P
4_2_18_18	Abcb10	1041	ABCB10	8183.94	9483	-0.212548	P
1_3_7_4	Abcb10	1041	ABCB10	10583.6	12471	-0.236749	P
1_3_8_4	Abcb10	1041	ABCB10	11081.5	11602	-0.0662138	P
1_3_9_4	Abcb10	1041	ABCB10	10139	10759	-0.0856272	P
2_1_13_17	Abcb10	1042	ABCB10	11287.5	16796	-0.573398	P	NONE	14688.4	15211.5	-0.0520318	0.29209	561.367
2_1_14_17	Abcb10	1042	ABCB10	14880.6	15861	-0.092052	P
2_1_15_17	Abcb10	1042	ABCB10	15106.5	12076	0.323032	P
3_4_10_5	Abcb10	1042	ABCB10	15772.4	15917	-0.0131708	P
3_4_11_5	Abcb10	1042	ABCB10	15632.5	15323	0.0288525	P
3_4_12_5	Abcb10	1042	ABCB10	15451	15296	0.0145458	P
2_2_16_18	Abcb6	1043	ABCB6	6743.07	6082	0.14886	P	NONE	5878.18	5635.83	0.0691934	0.14641	211.595
2_2_17_18	Abcb6	1043	ABCB6	4459.92	3795	0.232918	P
2_2_18_18	Abcb6	1043	ABCB6	5379.35	5816	-0.112595	P
3_3_7_4	Abcb6	1043	ABCB6	5769.34	5046	0.193266	P
3_3_8_4	Abcb6	1043	ABCB6	5711.7	6072	-0.0882516	P
3_3_9_4	Abcb6	1043	ABCB6	7205.72	7004	0.0409635	P
4_2_10_6	Abcb7	1145	ABCB7 ABC 3´b PstI	7046.98	7384	-0.0673974	P	NONE	8511.49	8837	-0.0799244	0.145838	182.47
4_2_11_6	Abcb7	1145	ABCB7 ABC 3´b PstI	5934.81	7446	-0.327264	P
4_2_12_6	Abcb7	1145	ABCB7 ABC 3´b PstI	5842.13	6584	-0.17247	P
1_3_13_16	Abcb7	1145	ABCB7 ABC 3´b PstI	11681.3	11401	0.0350355	P
1_3_14_16	Abcb7	1145	ABCB7 ABC 3´b PstI	9772.62	9475	0.0446195	P
1_3_15_16	Abcb7	1145	ABCB7 ABC 3´b PstI	10791.1	10732	0.00792966	P
2_1_4_4	Abcb7 (bad)	1146	ABCB7 ABC 3´b RV	3205.56	3232	-0.0118508	P	NONE	4548.52	4873.17	-0.0650961	0.161649	248.324
2_1_5_4	Abcb7 (bad)	1146	ABCB7 ABC 3´b RV	3310.73	3298	0.00555796	P
2_1_6_4	Abcb7 (bad)	1146	ABCB7 ABC 3´b RV	3675.32	3277	0.165494	P
3_4_19_18	Abcb7 (bad)	1146	ABCB7 ABC 3´b RV	5181.34	5759	-0.152493	P
3_4_20_18	Abcb7 (bad)	1146	ABCB7 ABC 3´b RV	6220.65	6593	-0.0838697	P
3_4_21_18	Abcb7 (bad)	1146	ABCB7 ABC 3´b RV	5697.52	7080	-0.313415	P
4_2_22_2	Abcb7 (short)	845	ABCB7	4686.28	6182	-0.39963	P	DOWN	7569.54	10129.3	-0.411757	0.096661	23.4753
4_2_23_2	Abcb7 (short)	845	ABCB7	5459.56	6411	-0.231765	P
4_2_24_2	Abcb7 (short)	845	ABCB7	4129.86	5904	-0.5156	P
1_3_1_14	Abcb7 (short)	845	ABCB7	10989.2	14834	-0.432819	P
1_3_2_14	Abcb7 (short)	845	ABCB7	10138	13983	-0.463894	P
1_3_3_14	Abcb7 (short)	845	ABCB7	10014.3	13462	-0.426834	P
3_1_16_19	Abcb8	1349	ABCB8\David Koellerd email	63722.2	81336	-0.352097	P	NONE	48092.4	52826.8	0.0361695	0.447856	1238.22
3_1_17_19	Abcb8	1349	ABCB8\David Koellerd email	64242.6	83351	-0.37567	P
3_1_18_19	Abcb8	1349	ABCB8\David Koellerd email	59907.8	78363	-0.387428	P
2_4_7_9	Abcb8	1349	ABCB8\David Koellerd email	31158.3	23644	0.398141	P
2_4_8_9	Abcb8	1349	ABCB8\David Koellerd email	33014.3	24210	0.447487	P
2_4_9_9	Abcb8	1349	ABCB8\David Koellerd email	36509.1	26057	0.486584	P
1_1_16_19	Abcb8	1350	ABCB8\David Koellerd email	4246.05	3498	0.279591	P	NONE	3432.23	3327.5	0.0304682	0.144329	473.704
1_1_17_19	Abcb8	1350	ABCB8\David Koellerd email	6465.13	6509	-0.00975653	P
1_1_18_19	Abcb8	1350	ABCB8\David Koellerd email	861.56	919	-0.0931136	A
4_4_7_9	Abcb8	1350	ABCB8\David Koellerd email	3509.22	3596	-0.0352426	P
4_4_8_9	Abcb8	1350	ABCB8\David Koellerd email	2730.23	2888	-0.0810483	P
4_4_9_9	Abcb8	1350	ABCB8\David Koellerd email	2781.19	2555	0.122379	P
3_2_22_21	Abcb8	1351	ABCB8\David Koellerd email	10364.6	15180	-0.550509	P	NONE	16006.9	18474.2	-0.224484	0.186078	82.8914
3_2_23_21	Abcb8	1351	ABCB8\David Koellerd email	31904.3	36027	-0.175328	P
3_2_24_21	Abcb8	1351	ABCB8\David Koellerd email	29625.2	32699	-0.14242	P
2_3_1_7	Abcb8	1351	ABCB8\David Koellerd email	7094.49	8152	-0.200455	P
2_3_2_7	Abcb8	1351	ABCB8\David Koellerd email	8920.43	8879	0.00671605	P
2_3_3_7	Abcb8	1351	ABCB8\David Koellerd email	8132.43	9908	-0.284907	P
1_2_22_21	Abcb8	1352	4833412N02Rik (abfall)	30971.4	32337	-0.0622511	P	NONE	24372.8	25632.3	-0.0514927	0.222345	431.799
1_2_23_21	Abcb8	1352	4833412N02Rik (abfall)	22130.7	28848	-0.382424	P
1_2_24_21	Abcb8	1352	4833412N02Rik (abfall)	27058.2	31561	-0.222076	P
4_3_1_7	Abcb8	1352	4833412N02Rik (abfall)	22832.7	22778	0.00345786	P
4_3_2_7	Abcb8	1352	4833412N02Rik (abfall)	22378.7	20080	0.156364	P
4_3_3_7	Abcb8	1352	4833412N02Rik (abfall)	20865.5	18190	0.197973	P
2_1_19_16	Abcb9	1045	ABCB9 (TAPL)	14551	13202	0.140364	P	NONE	15204	14887	0.00815185	0.189474	2324.31
2_1_20_16	Abcb9	1045	ABCB9 (TAPL)	9534.94	11810	-0.308713	P
2_1_21_16	Abcb9	1045	ABCB9 (TAPL)	13830.6	15280	-0.143784	P
3_4_4_6	Abcb9	1045	ABCB9 (TAPL)	17292.1	16124	0.100904	P
3_4_5_6	Abcb9	1045	ABCB9 (TAPL)	18412.6	16708	0.140156	P
3_4_6_6	Abcb9	1045	ABCB9 (TAPL)	17602.7	16198	0.119984	P
2_2_16_8	Abcd3	1490	Abcd3/Abcd3 DAP (DMT1 associated protein)	51716.4	71687	-0.471089	P	DOWN	53369.1	73767.3	-0.483911	0.159563	32.9736
2_2_17_8	Abcd3	1490	Abcd3/Abcd3 DAP (DMT1 associated protein)	48660.8	64580	-0.408329	P
2_2_18_8	Abcd3	1490	Abcd3/Abcd3 DAP (DMT1 associated protein)	36153.5	63003	-0.801285	P
3_3_7_20	Abcd3	1490	Abcd3/Abcd3 DAP (DMT1 associated protein)	69086.4	89014	-0.365631	P
3_3_8_20	Abcd3	1490	Abcd3/Abcd3 DAP (DMT1 associated protein)	55010	73168	-0.411519	P
3_3_9_20	Abcd3	1490	Abcd3/Abcd3 DAP (DMT1 associated protein)	59587.7	81152	-0.445611	P
4_2_16_8	Abcd3	1491	Abcd3/Abcd3 DAP (DMT1 associated protein)	12950.8	28627	-1.14434	P	DOWN	23883.6	39905.2	-0.839667	0.309732	36.8875
4_2_17_8	Abcd3	1491	Abcd3/Abcd3 DAP (DMT1 associated protein)	13474.6	29406	-1.12587	P
4_2_18_8	Abcd3	1491	Abcd3/Abcd3 DAP (DMT1 associated protein)	13817	28954	-1.06732	P
1_3_7_20	Abcd3	1491	Abcd3/Abcd3 DAP (DMT1 associated protein)	32029	51717	-0.69126	P
1_3_8_20	Abcd3	1491	Abcd3/Abcd3 DAP (DMT1 associated protein)	34399.9	50780	-0.561854	P
1_3_9_20	Abcd3	1491	Abcd3/Abcd3 DAP (DMT1 associated protein)	36630.2	49947	-0.447362	P
2_2_10_9	Abcd3	1492	Abcd3/Abcd3 DAP (DMT1 associated protein)	10599.9	9575	0.146708	P	NONE	10013.7	9315.17	0.095915	0.114485	119.361
2_2_11_9	Abcd3	1492	Abcd3/Abcd3 DAP (DMT1 associated protein)	11432.8	9842	0.216155	P
2_2_12_9	Abcd3	1492	Abcd3/Abcd3 DAP (DMT1 associated protein)	11502.1	9963	0.207248	P
3_3_13_19	Abcd3	1492	Abcd3/Abcd3 DAP (DMT1 associated protein)	9992.22	9913	0.0114835	P
3_3_14_19	Abcd3	1492	Abcd3/Abcd3 DAP (DMT1 associated protein)	8164.86	8580	-0.0715495	P
3_3_15_19	Abcd3	1492	Abcd3/Abcd3 DAP (DMT1 associated protein)	8390.1	8018	0.0654456	P
1_2_19_5	Abce1	1066	RLI	9392.22	15147	-0.689494	P	DOWN	11306.4	16215.5	-0.523776	0.120888	23.0801
1_2_20_5	Abce1	1066	RLI	11758.3	16655	-0.502272	P
1_2_21_5	Abce1	1066	RLI	11724.6	15502	-0.402914	P
4_3_4_17	Abce1	1066	RLI	12156.4	15916	-0.388759	P
4_3_5_17	Abce1	1066	RLI	11716.9	16854	-0.5245	P
4_3_6_17	Abce1	1066	RLI	11090.2	17219	-0.634715	P
1_1_13_16	Abce1	1067	RLI	10532.7	18266	-0.794291	P	DOWN	13913.1	22906.5	-0.732315	0.0906959	12.3848
1_1_14_16	Abce1	1067	RLI	11714	19641	-0.745633	P
1_1_15_16	Abce1	1067	RLI	10782.5	19778	-0.875205	P
4_4_10_6	Abce1	1067	RLI	15546.1	24630	-0.663862	P
4_4_11_6	Abce1	1067	RLI	15936.5	24791	-0.637483	P
4_4_12_6	Abce1	1067	RLI	18966.7	30333	-0.677416	P
3_2_19_5	Abce1	1068	RLI	18631.1	18127	0.0395719	P	NONE	17225.1	15221.2	0.190716	0.136898	71.7809
3_2_20_5	Abce1	1068	RLI	19077	17860	0.0951045	P
3_2_21_5	Abce1	1068	RLI	17617.3	16594	0.0863352	P
2_3_4_17	Abce1	1068	RLI	15310.3	12744	0.264682	P
2_3_5_17	Abce1	1068	RLI	17252.2	13182	0.388211	P
2_3_6_17	Abce1	1068	RLI	15462.6	12820	0.270391	P
2_2_22_17	Abcf2	1047	ABCF2	52664.2	37263	0.499079	P	UP	57952.6	40432.8	0.492831	0.0991478	20.118
2_2_23_17	Abcf2	1047	ABCF2	99429	64221	0.630622	P
2_2_24_17	Abcf2	1047	ABCF2	69780.7	47177	0.564745	P
3_3_1_5	Abcf2	1047	ABCF2	38489.2	29191	0.398929	P
3_3_2_5	Abcf2	1047	ABCF2	42499.4	32979	0.365894	P
3_3_3_5	Abcf2	1047	ABCF2	44852.9	31766	0.497719	P
4_1_1_16	Abcf2	1048	ABCF2	56863.8	48358	0.233756	P	NONE	48975.4	39308.2	0.341959	0.162033	47.3838
4_1_2_16	Abcf2	1048	ABCF2	51513.9	47211	0.125839	P
4_1_3_16	Abcf2	1048	ABCF2	57946.7	49078	0.239651	P
1_4_22_6	Abcf2	1048	ABCF2	42970.2	30241	0.506832	P
1_4_23_6	Abcf2	1048	ABCF2	43481.1	31807	0.451045	P
1_4_24_6	Abcf2	1048	ABCF2	41076.8	29154	0.494629	P
4_2_22_17	Abcf2 (dif 3')	1046	ABCF2 (dif 3')	8143.87	9096	-0.159518	P	NONE	8037	8866.5	-0.142954	0.0391226	27.3672
4_2_23_17	Abcf2 (dif 3')	1046	ABCF2 (dif 3')	7502.54	8582	-0.193935	P
4_2_24_17	Abcf2 (dif 3')	1046	ABCF2 (dif 3')	7338.87	8198	-0.159714	P
1_3_1_5	Abcf2 (dif 3')	1046	ABCF2 (dif 3')	8260.28	9178	-0.151989	P
1_3_2_5	Abcf2 (dif 3')	1046	ABCF2 (dif 3')	8886.96	9464	-0.0907601	P
1_3_3_5	Abcf2 (dif 3')	1046	ABCF2 (dif 3')	8089.5	8681	-0.101811	P
4_1_16_8	Abcg2	1500	"Abcg2/ABCG2, BCRP heme binding protein"	16962.2	21595	-0.348377	P	NONE	24408.5	25555.5	-0.138188	0.295966	214.177
4_1_17_8	Abcg2	1500	"Abcg2/ABCG2, BCRP heme binding protein"	16303.8	22005	-0.432624	P
4_1_18_8	Abcg2	1500	"Abcg2/ABCG2, BCRP heme binding protein"	14340.8	19441	-0.438978	P
1_4_7_20	Abcg2	1500	"Abcg2/ABCG2, BCRP heme binding protein"	31133.5	28205	0.142519	P
1_4_8_20	Abcg2	1500	"Abcg2/ABCG2, BCRP heme binding protein"	37292	33994	0.133587	P
1_4_9_20	Abcg2	1500	"Abcg2/ABCG2, BCRP heme binding protein"	30418.7	28093	0.114747	P
2_1_10_9	Abcg2	1501	"Abcg2/ABCG2, BCRP heme binding protein"	12309.8	17234	-0.485454	P	DOWN	14545.3	20506.2	-0.486119	0.0791653	16.2852
2_1_11_9	Abcg2	1501	"Abcg2/ABCG2, BCRP heme binding protein"	12212.4	16024	-0.391892	P
2_1_12_9	Abcg2	1501	"Abcg2/ABCG2, BCRP heme binding protein"	11446.3	15169	-0.406247	P
3_4_13_19	Abcg2	1501	"Abcg2/ABCG2, BCRP heme binding protein"	19594.5	27380	-0.48267	P
3_4_14_19	Abcg2	1501	"Abcg2/ABCG2, BCRP heme binding protein"	15140.5	22709	-0.584851	P
3_4_15_19	Abcg2	1501	"Abcg2/ABCG2, BCRP heme binding protein"	16568.2	24521	-0.565599	P
4_1_7_6	Acas2	1029	ACETYL-COENZYME A SYNTHETASE	5815.66	6477	-0.155383	P	NONE	8767.74	9653.67	-0.16802	0.112667	67.056
4_1_8_6	Acas2	1029	ACETYL-COENZYME A SYNTHETASE	3752.85	4835	-0.365529	P
4_1_9_6	Acas2	1029	ACETYL-COENZYME A SYNTHETASE	5577.56	6277	-0.170441	P
1_4_16_16	Acas2	1029	ACETYL-COENZYME A SYNTHETASE	12167	13845	-0.186388	P
1_4_17_16	Acas2	1029	ACETYL-COENZYME A SYNTHETASE	12952.7	13908	-0.102664	P
1_4_18_16	Acas2	1029	ACETYL-COENZYME A SYNTHETASE	12340.6	12580	-0.0277147	P
3_1_19_18	Acas2	1030	ACETYL-COENZYME A SYNTHETASE	26702.6	34208	-0.357355	P	NONE	19283.3	22026.5	-0.0894427	0.246445	275.534
3_1_20_18	Acas2	1030	ACETYL-COENZYME A SYNTHETASE	28513.6	33219	-0.220358	P
3_1_21_18	Acas2	1030	ACETYL-COENZYME A SYNTHETASE	26217.1	33432	-0.350722	P
2_4_4_4	Acas2	1030	ACETYL-COENZYME A SYNTHETASE	11349	10556	0.104508	P
2_4_5_4	Acas2	1030	ACETYL-COENZYME A SYNTHETASE	11274.9	10282	0.132999	P
2_4_6_4	Acas2	1030	ACETYL-COENZYME A SYNTHETASE	11642.7	10462	0.154271	P
1_1_19_18	Acas2	1031	ACETYL-COENZYME A SYNTHETASE	9484.17	10454	-0.140462	P	NONE	8483.66	9840.17	-0.217286	0.0725074	33.3696
1_1_20_18	Acas2	1031	ACETYL-COENZYME A SYNTHETASE	8841.06	10128	-0.196058	P
1_1_21_18	Acas2	1031	ACETYL-COENZYME A SYNTHETASE	8329	9357	-0.167903	P
4_4_4_4	Acas2	1031	ACETYL-COENZYME A SYNTHETASE	7643.46	9247	-0.27476	P
4_4_5_4	Acas2	1031	ACETYL-COENZYME A SYNTHETASE	7594.89	9570	-0.33349	P
4_4_6_4	Acas2	1031	ACETYL-COENZYME A SYNTHETASE	9009.38	10285	-0.191042	P
2_2_19_13	Acas2	816	ACETYL-COENZYME A SYNTHETASE	7161.98	8917	-0.3162	P	NONE	8254.73	8937	-0.103446	0.127694	123.44
2_2_20_13	Acas2	816	ACETYL-COENZYME A SYNTHETASE	10530.7	11983	-0.186382	P
2_2_21_13	Acas2	816	ACETYL-COENZYME A SYNTHETASE	11060.4	11879	-0.103011	P
3_3_4_3	Acas2	816	ACETYL-COENZYME A SYNTHETASE	6576.08	6667	-0.0198099	P
3_3_5_3	Acas2	816	ACETYL-COENZYME A SYNTHETASE	6667.15	6656	0.00241475	P
3_3_6_3	Acas2	816	ACETYL-COENZYME A SYNTHETASE	7532.05	7520	0.00230992	P
1_2_16_3	Aco1	560	IRP-1	18059.7	12144	0.57253	P	UP	20326.9	13830.7	0.547064	0.108721	19.8735
1_2_17_3	Aco1	560	IRP-1	15456.8	12178	0.343966	P
1_2_18_3	Aco1	560	IRP-1	23340.9	14730	0.664102	P
4_3_7_13	Aco1	560	IRP-1	21502.7	14444	0.57405	P
4_3_8_13	Aco1	560	IRP-1	22297.3	14740	0.597132	P
4_3_9_13	Aco1	560	IRP-1	21304	14748	0.530602	P
3_2_1_1	Aco1	561	IRP-1	10057.5	7968	0.335975	P	NONE	11221.2	9840.33	0.204379	0.172059	84.186
3_2_2_1	Aco1	561	IRP-1	8689.08	6805	0.352608	P
3_2_3_1	Aco1	561	IRP-1	11625.4	9672	0.265393	P
2_3_22_15	Aco1	561	IRP-1	13581	11549	0.233819	P
2_3_23_15	Aco1	561	IRP-1	12316.5	11080	0.152638	P
2_3_24_15	Aco1	561	IRP-1	11057.5	11968	-0.114157	P
3_2_16_3	Aco1	562	IRP-1	20930.1	16570	0.337004	P	UP	20842.7	15483.7	0.434577	0.290334	66.8083
3_2_17_3	Aco1	562	IRP-1	19903.3	17236	0.207582	P
3_2_18_3	Aco1	562	IRP-1	18185.4	17916	0.0215353	P
2_3_7_13	Aco1	562	IRP-1	22848.3	14032	0.703369	P
2_3_8_13	Aco1	562	IRP-1	20838.1	13681	0.607049	P
2_3_9_13	Aco1	562	IRP-1	22351.2	13467	0.730924	P
4_1_13_15	Aco2	501	No info available but SPOTTED on CHIP	52506.7	96554	-0.878835	P	DOWN	44622.3	78914.3	-0.807801	0.137453	17.0157
4_1_14_15	Aco2	501	No info available but SPOTTED on CHIP	52454.5	95403	-0.862967	P
4_1_15_15	Aco2	501	No info available but SPOTTED on CHIP	44217.8	89640	-1.01952	P
1_4_10_1	Aco2	501	No info available but SPOTTED on CHIP	38706	64559	-0.73806	P
1_4_11_1	Aco2	501	No info available but SPOTTED on CHIP	41196.3	64849	-0.654568	P
1_4_12_1	Aco2	501	No info available but SPOTTED on CHIP	38652.3	62481	-0.692863	P
4_1_22_15	Aco2	502	Aconitase mit	27298.7	53183	-0.962134	P	DOWN	28227.6	49408.8	-0.804863	0.131038	16.2808
4_1_23_15	Aco2	502	Aconitase mit	30821	56767	-0.881136	P
4_1_24_15	Aco2	502	Aconitase mit	28218.6	52496	-0.89556	P
1_4_1_1	Aco2	502	Aconitase mit	31666.8	48406	-0.612216	P
1_4_2_1	Aco2	502	Aconitase mit	28006.6	45925	-0.713515	P
1_4_3_1	Aco2	502	Aconitase mit	23353.6	39676	-0.764619	P
4_2_16_15	Acox2	617	cox2	26745.9	49310	-0.882561	P	DOWN	25991.4	40846.8	-0.672206	0.189063	28.1257
4_2_17_15	Acox2	617	cox2	16663.5	29198	-0.809175	P
4_2_18_15	Acox2	617	cox2	18107.5	31192	-0.784592	P
1_3_7_1	Acox2	617	cox2	29651.9	46179	-0.639112	P
1_3_8_1	Acox2	617	cox2	32710.2	47330	-0.533015	P
1_3_9_1	Acox2	617	cox2	32069.6	41872	-0.38478	P
2_2_16_15	Acox2	618	cox2	104359	111487	-0.0953183	P	NONE	128414	126142	-0.00841727	0.214415	2547.32
2_2_17_15	Acox2	618	cox2	110121	116772	-0.084601	P
2_2_18_15	Acox2	618	cox2	84122.7	107382	-0.352185	P
3_3_7_1	Acox2	618	cox2	151234	132870	0.18677	P
3_3_8_1	Acox2	618	cox2	176745	151348	0.223802	P
3_3_9_1	Acox2	618	cox2	143903	136990	0.0710283	P
4_2_22_14	Acox2	619	cox2	17643.7	28907	-0.71227	P	DOWN	28149.4	47400.7	-0.737047	0.0910416	12.3522
4_2_23_14	Acox2	619	cox2	23376.2	35409	-0.599074	P
4_2_24_14	Acox2	619	cox2	19026.3	31913	-0.746151	P
1_3_1_2	Acox2	619	cox2	32050.8	57487	-0.842877	P
1_3_2_2	Acox2	619	cox2	35937	58078	-0.69252	P
1_3_3_2	Acox2	619	cox2	40862.5	72610	-0.829389	P
2_2_22_14	Acox3	620	cox3	59066.4	75313	-0.35056	P	NONE	70608.7	88410.5	-0.308278	0.129061	41.8651
2_2_23_14	Acox3	620	cox3	65842.7	75571	-0.19881	P
2_2_24_14	Acox3	620	cox3	66044.5	74013	-0.16434	P
3_3_1_2	Acox3	620	cox3	69928.3	87641	-0.32573	P
3_3_2_2	Acox3	620	cox3	88594.8	127663	-0.527047	P
3_3_3_2	Acox3	620	cox3	74175.3	90262	-0.28318	P
4_2_4_14	Acox3	621	cox3	56723.1	52929	0.0998777	P	NONE	69388.2	70396.3	-0.00695531	0.151142	2173.04
4_2_5_14	Acox3	621	cox3	71431.9	61773	0.209592	P
4_2_6_14	Acox3	621	cox3	62912.7	60712	0.0513691	P
1_3_19_2	Acox3	621	cox3	71910.3	81466	-0.179999	P
1_3_20_2	Acox3	621	cox3	71118.3	77892	-0.131254	P
1_3_21_2	Acox3	621	cox3	82232.7	87606	-0.0913178	P
2_2_1_2	Acrv1	740	L31	21360.8	18013	0.245924	P	NONE	27963.5	23307.8	0.259854	0.0400679	15.4194
2_2_2_2	Acrv1	740	L31	22143.4	18848	0.232466	P
2_2_3_2	Acrv1	740	L31	26897.6	22674	0.24644	P
3_3_22_14	Acrv1	740	L31	32009.2	27040	0.243391	P
3_3_23_14	Acrv1	740	L31	32316.1	27171	0.250185	P
3_3_24_14	Acrv1	740	L31	33053.9	26101	0.340715	P
2_1_22_1	Actb	508	beta-actin cytosceletal	156383	261815	-0.743468	P	DOWN	157308	313735	-0.996416	0.15373	15.4283
2_1_23_1	Actb	508	beta-actin cytosceletal	136443	263343	-0.948643	P
2_1_24_1	Actb	508	beta-actin cytosceletal	148496	304890	-1.03787	P
4_2_7_2	Actb	508	beta-actin cytosceletal	149749	260559	-0.79906	P
4_2_8_2	Actb	508	beta-actin cytosceletal	118967	264349	-1.15189	P
4_2_9_2	Actb	508	beta-actin cytosceletal	114810	261553	-1.18786	P
1_3_16_14	Actb	508	beta-actin cytosceletal	170395	332999	-0.966633	P
1_3_17_14	Actb	508	beta-actin cytosceletal	153651	319790	-1.05747	P
1_3_18_14	Actb	508	beta-actin cytosceletal	183877	322296	-0.809649	P
3_4_1_15	Actb	508	beta-actin cytosceletal	160062	373343	-1.22187	P
3_4_2_15	Actb	508	beta-actin cytosceletal	181074	360379	-0.992938	P
3_4_3_15	Actb	508	beta-actin cytosceletal	213793	439503	-1.03966	P
1_1_16_14	Actb	698	beta-actin cytosceletal	2429.64	2060	0.238098	P	NONE	120075	232685	-0.346214	0.669178	193.284
1_1_17_14	Actb	698	beta-actin cytosceletal	3282.8	2983	0.138163	P
1_1_18_14	Actb	698	beta-actin cytosceletal	4576.35	3653	0.325116	P
3_1_13_1	Actb	698	beta-actin cytosceletal	228340	561083	-1.29703	P
3_1_14_1	Actb	698	beta-actin cytosceletal	243063	564419	-1.21544	P
3_1_15_1	Actb	698	beta-actin cytosceletal	225159	556564	-1.3056	P
2_4_10_15	Actb	698	beta-actin cytosceletal	250498	357121	-0.511613	P
2_4_11_15	Actb	698	beta-actin cytosceletal	238894	376108	-0.654778	P
2_4_12_15	Actb	698	beta-actin cytosceletal	224100	350963	-0.647178	P
4_4_7_2	Actb	698	beta-actin cytosceletal	7539.67	6589	0.194442	P
4_4_8_2	Actb	698	beta-actin cytosceletal	5809.99	4636	0.325655	P
4_4_9_2	Actb	698	beta-actin cytosceletal	7209.52	6039	0.255594	P
2_2_22_18	Actb	875	beta-actin cytosceletal	41578.1	39958	0.0573384	P	NONE	32675.5	31246	0.0409267	0.100053	244.468
2_2_23_18	Actb	875	beta-actin cytosceletal	43241.6	38511	0.16715	P
2_2_24_18	Actb	875	beta-actin cytosceletal	45310.5	41871	0.113893	P
3_3_1_4	Actb	875	beta-actin cytosceletal	17568.7	19076	-0.118755	P
3_3_2_4	Actb	875	beta-actin cytosceletal	27681.2	27953	-0.0140992	P
3_3_3_4	Actb	875	beta-actin cytosceletal	20672.8	20107	0.0400332	P
2_1_1_20	Actg1	1371	afball\list Martina	27888.2	58442	-1.06735	P	DOWN	50786	86594	-0.857426	0.288245	33.6174
2_1_2_20	Actg1	1371	afball\list Martina	31337.3	69640	-1.15203	P
2_1_3_20	Actg1	1371	afball\list Martina	30104.4	65828	-1.12873	P
3_4_22_8	Actg1	1371	afball\list Martina	67188.3	106736	-0.667764	P
3_4_23_8	Actg1	1371	afball\list Martina	70342.8	106935	-0.60426	P
3_4_24_8	Actg1	1371	afball\list Martina	77854.9	111983	-0.524419	P
2_2_10_6	Actr3	1141	actin-related protein 3 homolog	9182.56	7780	0.239126	P	DOWN	11350.1	27425.7	-0.382157	0.980926	256.682
2_2_11_6	Actr3	1141	actin-related protein 3 homolog	12372.5	12270	0.0119995	P
2_2_12_6	Actr3	1141	actin-related protein 3 homolog	8819.07	8396	0.0709244	P
3_3_13_16	Actr3	1141	actin-related protein 3 homolog	23369.3	120350	-2.36455	P
3_3_14_16	Actr3	1141	actin-related protein 3 homolog	5436.91	5785	-0.08953	P
3_3_15_16	Actr3	1141	actin-related protein 3 homolog	8920.43	9973	-0.160914	P
3_1_16_17	Adar	1256	ADAR\ire candidate	38054.5	45680	-0.263494	P	NONE	28449.3	28128.5	0.1558	0.405966	260.569
3_1_17_17	Adar	1256	ADAR\ire candidate	34667.7	39911	-0.203193	P
3_1_18_17	Adar	1256	ADAR\ire candidate	35288.8	39686	-0.169418	P
2_4_7_5	Adar	1256	ADAR\ire candidate	20576.9	14248	0.530266	P
2_4_8_5	Adar	1256	ADAR\ire candidate	18720.8	13623	0.458601	P
2_4_9_5	Adar	1256	ADAR\ire candidate	23387	15623	0.582036	P
2_2_7_20	Adar	1262	ADAR\ire candidate	11871.1	9354	0.343795	P	NONE	11701	9289.5	0.329	0.0794063	24.1356
2_2_8_20	Adar	1262	ADAR\ire candidate	12609.9	9442	0.41739	P
2_2_9_20	Adar	1262	ADAR\ire candidate	13324.7	10010	0.412663	P
3_3_16_8	Adar	1262	ADAR\ire candidate	11210.5	8981	0.319899	P
3_3_17_8	Adar	1262	ADAR\ire candidate	10205.2	8536	0.257677	P
3_3_18_8	Adar	1262	ADAR\ire candidate	10984.4	9414	0.222578	P
3_2_4_7	Adar	1267	ADAR\ire candidate	11221	9379	0.258702	P	NONE	8590.96	6795.17	0.341985	0.06404	18.7259
3_2_5_7	Adar	1267	ADAR\ire candidate	9169.16	6891	0.412076	P
3_2_6_7	Adar	1267	ADAR\ire candidate	9077.3	7259	0.322492	P
2_3_19_21	Adar	1267	ADAR\ire candidate	8308	6388	0.379137	P
2_3_20_21	Adar	1267	ADAR\ire candidate	7444.48	5648	0.398431	P
2_3_21_21	Adar	1267	ADAR\ire candidate	6325.8	5206	0.281073	P
1_1_7_16	Ahr	1184	AHR\mouse hipoxia gene	18107.5	20047	-0.146802	P	NONE	24591.7	23533.3	0.0184989	0.156358	845.229
1_1_8_16	Ahr	1184	AHR\mouse hipoxia gene	13419.5	14537	-0.115402	P
1_1_9_16	Ahr	1184	AHR\mouse hipoxia gene	14328.2	14796	-0.0463498	P
4_4_16_6	Ahr	1184	AHR\mouse hipoxia gene	29226.3	28695	0.0264663	P
4_4_17_6	Ahr	1184	AHR\mouse hipoxia gene	38472.3	32021	0.2648	P
4_4_18_6	Ahr	1184	AHR\mouse hipoxia gene	33996.4	31104	0.128281	P
3_2_13_18	Ahr	1185	AHR\mouse hipoxia gene	37407.3	30818	0.279547	P	NONE	26804.5	22088.2	0.28633	0.250716	87.5619
3_2_14_18	Ahr	1185	AHR\mouse hipoxia gene	21908.2	25050	-0.193337	P
3_2_15_18	Ahr	1185	AHR\mouse hipoxia gene	42479.4	32246	0.397645	P
2_3_10_4	Ahr	1185	AHR\mouse hipoxia gene	19194.2	15626	0.29672	P
2_3_11_4	Ahr	1185	AHR\mouse hipoxia gene	20239.5	14120	0.519436	P
2_3_12_4	Ahr	1185	AHR\mouse hipoxia gene	19598.5	14669	0.41797	P
2_1_1_16	Akr1a4	1049	ALR	67099.5	56401	0.250581	P	NONE	81404	66265	0.292934	0.0946905	32.3249
2_1_2_16	Akr1a4	1049	ALR	75013.7	59244	0.340485	P
2_1_3_16	Akr1a4	1049	ALR	60188.7	49308	0.287671	P
3_4_22_6	Akr1a4	1049	ALR	85019.8	76969	0.143522	P
3_4_23_6	Akr1a4	1049	ALR	95475.8	77151	0.30745	P
3_4_24_6	Akr1a4	1049	ALR	105626	78517	0.427894	P
4_2_4_17	Akr1a4	1050	ALR	62284.8	43562	0.51581	P	UP	60500.4	44409.8	0.445368	0.0951946	21.3743
4_2_5_17	Akr1a4	1050	ALR	64793.3	48170	0.42771	P
4_2_6_17	Akr1a4	1050	ALR	70205.3	54269	0.371451	P
1_3_19_5	Akr1a4	1050	ALR	47000.8	38129	0.301797	P
1_3_20_5	Akr1a4	1050	ALR	61099	41970	0.541791	P
1_3_21_5	Akr1a4	1050	ALR	57618.9	40359	0.513651	P
4_2_7_18	Akr1a4	1051	ALR	24373	24570	-0.0116164	P	NONE	48585.1	44808.7	0.0702752	0.108756	154.757
4_2_8_18	Akr1a4	1051	ALR	24029.1	23718	0.0188021	P
4_2_9_18	Akr1a4	1051	ALR	21892.6	22748	-0.055299	P
1_3_16_4	Akr1a4	1051	ALR	64455.4	61338	0.0715199	P
1_3_17_4	Akr1a4	1051	ALR	74827.4	66096	0.179003	P
1_3_18_4	Akr1a4	1051	ALR	81933.2	70382	0.219241	P
4_1_16_3	Akr1b8	599	ALRMA	18109.4	23395	-0.369461	P	NONE	25927.6	27422.2	-0.144735	0.239471	165.454
4_1_17_3	Akr1b8	599	ALRMA	17058.5	21550	-0.337196	P
4_1_18_3	Akr1b8	599	ALRMA	14532.6	18895	-0.378711	P
1_4_7_13	Akr1b8	599	ALRMA	38951.8	37056	0.0719825	P
1_4_8_13	Akr1b8	599	ALRMA	33866.5	31339	0.1119	P
1_4_9_13	Akr1b8	599	ALRMA	33047	32298	0.0330727	P
2_1_4_14	Akr1b8	600	ALRMA	7899.75	7807	0.0170387	P	NONE	7498.84	9474	-0.344521	0.239827	69.6118
2_1_5_14	Akr1b8	600	ALRMA	8230.7	9992	-0.279758	P
2_1_6_14	Akr1b8	600	ALRMA	5545.46	9194	-0.729386	P
3_4_19_2	Akr1b8	600	ALRMA	8540.03	10749	-0.331889	P
3_4_20_2	Akr1b8	600	ALRMA	7718.7	9725	-0.33334	P
3_4_21_2	Akr1b8	600	ALRMA	7058.38	9377	-0.409789	P
3_1_16_3	Akr1b8 (bad)	598	ALRMA	7024.17	8676	-0.304702	P	NONE	9816.71	9172.33	0.0602747	0.397138	658.881
3_1_17_3	Akr1b8 (bad)	598	ALRMA	9261.05	10474	-0.177565	P
3_1_18_3	Akr1b8 (bad)	598	ALRMA	7224.74	9343	-0.37094	P
2_4_7_13	Akr1b8 (bad)	598	ALRMA	10011.4	8134	0.299607	P
2_4_8_13	Akr1b8 (bad)	598	ALRMA	13824.8	9129	0.598726	P
2_4_9_13	Akr1b8 (bad)	598	ALRMA	11554.1	9278	0.316523	P
3_2_19_8	Alas1	1331	ALAS1\heme biosynthesis	31967.6	38986	-0.286344	P	NONE	30340.4	36630.3	-0.272155	0.114497	42.0704
3_2_20_8	Alas1	1331	ALAS1\heme biosynthesis	31908.2	39986	-0.325566	P
3_2_21_8	Alas1	1331	ALAS1\heme biosynthesis	30761.7	39257	-0.351814	P
2_3_4_20	Alas1	1331	ALAS1\heme biosynthesis	31628.2	35851	-0.180802	P
2_3_5_20	Alas1	1331	ALAS1\heme biosynthesis	30804.2	32836	-0.0921495	P
2_3_6_20	Alas1	1331	ALAS1\heme biosynthesis	24972.5	32866	-0.396254	P
1_2_13_9	Alas1	1332	ALAS1\heme biosynthesis	9381.69	13825	-0.55936	P	DOWN	9681.42	14344.2	-0.571147	0.104064	18.2201
1_2_14_9	Alas1	1332	ALAS1\heme biosynthesis	8036.09	13422	-0.740034	P
1_2_15_9	Alas1	1332	ALAS1\heme biosynthesis	8974.94	12955	-0.529535	P
4_3_10_19	Alas1	1332	ALAS1\heme biosynthesis	11122.9	15015	-0.432869	P
4_3_11_19	Alas1	1332	ALAS1\heme biosynthesis	10036.4	14550	-0.535784	P
4_3_12_19	Alas1	1332	ALAS1\heme biosynthesis	10536.5	16298	-0.629298	P
3_2_13_9	Alas1	1333	ALAS1\heme biosynthesis	20047.9	23238	-0.213033	P	NONE	20052.9	20466.5	-0.0213693	0.20113	941.213
3_2_14_9	Alas1	1333	ALAS1\heme biosynthesis	19431.4	22304	-0.19891	P
3_2_15_9	Alas1	1333	ALAS1\heme biosynthesis	19390.4	22265	-0.199433	P
2_3_10_19	Alas1	1333	ALAS1\heme biosynthesis	20180.9	17625	0.195365	P
2_3_11_19	Alas1	1333	ALAS1\heme biosynthesis	20018.6	17884	0.162672	P
2_3_12_19	Alas1	1333	ALAS1\heme biosynthesis	21248.2	19483	0.125122	P
3_2_16_13	Alas2	521	ALAS-e\Known ire 5'	94108.1	77567	0.278875	P	UP	92169.2	63509.8	0.563665	0.238128	42.2463
3_2_17_13	Alas2	521	ALAS-e\Known ire 5'	96975.6	68878	0.493578	P
3_2_18_13	Alas2	521	ALAS-e\Known ire 5'	100713	81020	0.3139	P
2_3_7_3	Alas2	521	ALAS-e\Known ire 5'	83131.3	52132	0.673223	P
2_3_8_3	Alas2	521	ALAS-e\Known ire 5'	86207	49707	0.794356	P
2_3_9_3	Alas2	521	ALAS-e\Known ire 5'	91880.3	51755	0.828057	P
3_2_1_15	Alb1	668	serum albumine	8143.87	8264	-0.0211257	P	NONE	8396.97	8163.33	0.0472019	0.0906836	192.119
3_2_2_15	Alb1	668	serum albumine	9583.81	9922	-0.0500317	P
3_2_3_15	Alb1	668	serum albumine	8583.97	8783	-0.0330688	P
2_3_22_1	Alb1	668	serum albumine	7939.79	7296	0.121995	P
2_3_23_1	Alb1	668	serum albumine	8171.54	7520	0.119875	P
2_3_24_1	Alb1	668	serum albumine	7958.86	7195	0.145567	P
3_2_7_2	Alb1	669	serum albumine	8706.28	7143	0.285526	P	NONE	7755.19	6765.83	0.197537	0.0840754	42.5617
3_2_8_2	Alb1	669	serum albumine	8047.54	7088	0.183169	P
3_2_9_2	Alb1	669	serum albumine	7029.87	6008	0.226613	P
2_3_16_14	Alb1	669	serum albumine	7063.13	6066	0.219562	P
2_3_17_14	Alb1	669	serum albumine	8031.32	6844	0.230797	P
2_3_18_14	Alb1	669	serum albumine	7652.98	7446	0.039556	P
3_2_16_18	Alox15	1147	m12-Lox	15343.3	16286	-0.0860263	P	NONE	24210.5	22681.2	0.0932571	0.116628	125.061
3_2_17_18	Alox15	1147	m12-Lox	45189.6	42514	0.0880525	P
3_2_18_18	Alox15	1147	m12-Lox	26873	26115	0.0412787	P
2_3_7_4	Alox15	1147	m12-Lox	16676.2	15845	0.0737603	P
2_3_8_4	Alox15	1147	m12-Lox	19366	16608	0.221649	P
2_3_9_4	Alox15	1147	m12-Lox	21815.2	18719	0.220828	P
4_1_7_18	Apex1	1026	ref-1	18162	15419	0.236218	P	NONE	16284.7	13102.3	0.315888	0.109081	34.5316
4_1_8_18	Apex1	1026	ref-1	15173.5	13201	0.200905	P
4_1_9_18	Apex1	1026	ref-1	16611	13915	0.255499	P
1_4_16_4	Apex1	1026	ref-1	14859.3	11987	0.309892	P
1_4_17_4	Apex1	1026	ref-1	18254.7	13094	0.479359	P
1_4_18_4	Apex1	1026	ref-1	14647.9	10998	0.413456	P
4_2_16_2	Apex1	813	ref-1	21030.9	25253	-0.263946	P	NONE	19897.4	20352.3	0.0226316	0.290022	1281.49
4_2_17_2	Apex1	813	ref-1	24171.6	28751	-0.250302	P
4_2_18_2	Apex1	813	ref-1	21742.7	25010	-0.201975	P
1_3_7_14	Apex1	813	ref-1	17879.4	15390	0.216306	P
1_3_8_14	Apex1	813	ref-1	17946.7	14112	0.346792	P
1_3_9_14	Apex1	813	ref-1	16613	13598	0.288915	P
4_1_13_18	Aplp1	849	APLP1	12430.4	10822	0.199902	P	NONE	13047.6	10113	0.357687	0.250677	70.0827
4_1_14_18	Aplp1	849	APLP1	10175.5	9717	0.066514	P
4_1_15_18	Aplp1	849	APLP1	12519.1	11317	0.145645	P
1_4_10_4	Aplp1	849	APLP1	13153.6	9367	0.489803	P
1_4_11_4	Aplp1	849	APLP1	13477.5	8962	0.588659	P
1_4_12_4	Aplp1	849	APLP1	16529.3	10493	0.655601	P
4_1_22_18	Aplp1	850	APLP1	25686.6	28593	-0.154645	P	NONE	25212.6	25096.2	0.0100693	0.163767	1626.4
4_1_23_18	Aplp1	850	APLP1	22775.8	25175	-0.144492	P
4_1_24_18	Aplp1	850	APLP1	25173.1	27169	-0.110077	P
1_4_1_4	Aplp1	850	APLP1	28639.9	25075	0.191778	P
1_4_2_4	Aplp1	850	APLP1	25656.1	23869	0.104164	P
1_4_3_4	Aplp1	850	APLP1	23343.8	20696	0.173689	P
4_2_10_1	Aplp2	841	APLP2	60758.6	75798	-0.319071	P	NONE	73644.5	90794.7	-0.335	0.173192	51.699
4_2_11_1	Aplp2	841	APLP2	47985.2	64449	-0.425569	P
4_2_12_1	Aplp2	841	APLP2	46677.8	70740	-0.599789	P
1_3_13_15	Aplp2	841	APLP2	102768	111679	-0.119974	P
1_3_14_15	Aplp2	841	APLP2	93585.4	105980	-0.179437	P
1_3_15_15	Aplp2	841	APLP2	90092.6	116122	-0.366161	P
2_1_13_18	Aplp2	851	APLP2	43009.1	48982	-0.187608	P	NONE	46289.8	46055.5	-0.00684446	0.18575	2713.88
2_1_14_18	Aplp2	851	APLP2	54740.8	45906	0.253935	P
2_1_15_18	Aplp2	851	APLP2	58731.4	51167	0.198918	P
3_4_10_4	Aplp2	851	APLP2	43221.7	46600	-0.108575	P
3_4_11_4	Aplp2	851	APLP2	37304.9	39041	-0.0656233	P
3_4_12_4	Aplp2	851	APLP2	40731	44637	-0.132112	P
4_1_19_14	App	505	AMYLOIDOGENIC GLYCOPROTEIN (200bp missing)	185058	158770	0.221042	P	NONE	187992	149001	0.316138	0.1662	52.5718
4_1_20_14	App	505	AMYLOIDOGENIC GLYCOPROTEIN (200bp missing)	152178	135255	0.170075	P
4_1_21_14	App	505	AMYLOIDOGENIC GLYCOPROTEIN (200bp missing)	136483	125982	0.115507	P
1_4_4_2	App	505	AMYLOIDOGENIC GLYCOPROTEIN (200bp missing)	206569	151778	0.444662	P
1_4_5_2	App	505	AMYLOIDOGENIC GLYCOPROTEIN (200bp missing)	209898	154510	0.44199	P
1_4_6_2	App	505	AMYLOIDOGENIC GLYCOPROTEIN (200bp missing)	237765	167712	0.503553	P
4_1_7_3	App (short)	697	AMYLOIDOGENIC GLYCOPROTEIN (650bp missing)	49775.2	54108	-0.120414	P	NONE	94146	70519.2	0.209192	0.490166	234.314
4_1_8_3	App (short)	697	AMYLOIDOGENIC GLYCOPROTEIN (650bp missing)	39554.9	47802	-0.273214	P
4_1_9_3	App (short)	697	AMYLOIDOGENIC GLYCOPROTEIN (650bp missing)	38033.7	45487	-0.258178	P
1_4_16_13	App (short)	697	AMYLOIDOGENIC GLYCOPROTEIN (650bp missing)	114616	84035	0.447746	P
1_4_17_13	App (short)	697	AMYLOIDOGENIC GLYCOPROTEIN (650bp missing)	128439	85740	0.583046	P
1_4_18_13	App (short)	697	AMYLOIDOGENIC GLYCOPROTEIN (650bp missing)	194457	105943	0.876162	P
2_1_22_15	Aprt	506	APRT	17224.9	14669	0.231728	P	NONE	36044	28839	0.284105	0.152351	53.625
2_1_23_15	Aprt	506	APRT	17975.9	16868	0.0917735	P
2_1_24_15	Aprt	506	APRT	24803.4	21422	0.211446	P
3_4_1_1	Aprt	506	APRT	55841.7	47528	0.232566	P
3_4_2_1	Aprt	506	APRT	48143.3	35108	0.455535	P
3_4_3_1	Aprt	506	APRT	52275	37439	0.481579	P
4_1_4_15	Aprt	507	APRT	15137.6	14329	0.0791976	P	NONE	20939.2	18027	0.185112	0.18277	98.7351
4_1_5_15	Aprt	507	APRT	13740.6	12924	0.0883902	P
4_1_6_15	Aprt	507	APRT	17440.1	18239	-0.0646183	P
1_4_19_1	Aprt	507	APRT	23161.3	19100	0.278144	P
1_4_20_1	Aprt	507	APRT	29295.4	21617	0.438507	P
1_4_21_1	Aprt	507	APRT	26860.2	21953	0.291051	P
1_2_19_15	Arbp	660	PO	35008	51948	-0.569383	P	NONE	46825.5	58406.7	-0.345891	0.200779	58.047
1_2_20_15	Arbp	660	PO	39116	54227	-0.471253	P
1_2_21_15	Arbp	660	PO	36422.7	52639	-0.531296	P
4_3_4_1	Arbp	660	PO	52841.8	58563	-0.148311	P
4_3_5_1	Arbp	660	PO	58673	63924	-0.12366	P
4_3_6_1	Arbp	660	PO	58891.3	69139	-0.231444	P
4_1_10_15	Arg1	602	Arginase	5062.63	5430	-0.101065	P	NONE	5299.5	5415.83	-0.0325221	0.0563219	173.18
4_1_11_15	Arg1	602	Arginase	5091.83	5184	-0.0258815	P
4_1_12_15	Arg1	602	Arginase	5105.96	5393	-0.0789058	P
1_4_13_1	Arg1	602	Arginase	5261.47	5461	-0.0536992	P
1_4_14_1	Arg1	602	Arginase	5696.58	5603	0.0238965	P
1_4_15_1	Arg1	602	Arginase	5578.51	5424	0.0405227	P
2_1_10_15	Arg1	603	Arginase	5407.66	6013	-0.153081	P	NONE	7636.66	9170	-0.277301	0.180353	65.0386
2_1_11_15	Arg1	603	Arginase	5722.09	8484	-0.568202	P
2_1_12_15	Arg1	603	Arginase	6670.94	9018	-0.434917	P
3_4_13_1	Arg1	603	Arginase	10006.6	11401	-0.188207	P
3_4_14_1	Arg1	603	Arginase	9445.86	10315	-0.12699	P
3_4_15_1	Arg1	603	Arginase	8566.78	9789	-0.192408	P
4_1_16_14	Arg1	604	Arginase	7278.94	7548	-0.0523661	P	NONE	5850.11	6477.5	-0.151994	0.184668	121.497
4_1_17_14	Arg1	604	Arginase	5743.83	7222	-0.330385	P
4_1_18_14	Arg1	604	Arginase	4648.69	6300	-0.438528	P
1_4_7_2	Arg1	604	Arginase	6472.71	6666	-0.0424514	P
1_4_8_2	Arg1	604	Arginase	5813.77	5785	0.00715704	P
1_4_9_2	Arg1	604	Arginase	5142.71	5344	-0.0553912	P
2_2_22_5	Arnt	1207	ARNT\mouse hipoxia gene	21324.5	23360	-0.131527	P	NONE	18450.5	20131.5	-0.138794	0.102974	74.1922
2_2_23_5	Arnt	1207	ARNT\mouse hipoxia gene	22610	23634	-0.0639003	P
2_2_24_5	Arnt	1207	ARNT\mouse hipoxia gene	23887.7	25317	-0.0838379	P
3_3_1_17	Arnt	1207	ARNT\mouse hipoxia gene	12442	15763	-0.34133	P
3_3_2_17	Arnt	1207	ARNT\mouse hipoxia gene	16627.5	17598	-0.0818367	P
3_3_3_17	Arnt	1207	ARNT\mouse hipoxia gene	13811.2	15117	-0.130331	P
3_2_1_7	Arnt2	1210	Arnt2\mouse hipoxia gene	8851.58	9552	-0.109868	P	NONE	17022.5	20363.2	-0.186801	0.216056	115.661
3_2_2_7	Arnt2	1210	Arnt2\mouse hipoxia gene	9164.38	8690	0.0766811	P
3_2_3_7	Arnt2	1210	Arnt2\mouse hipoxia gene	8412.06	8931	-0.0863626	P
2_3_22_21	Arnt2	1210	Arnt2\mouse hipoxia gene	28739.6	30769	-0.0984376	P
2_3_23_21	Arnt2	1210	Arnt2\mouse hipoxia gene	22561	30679	-0.44342	P
2_3_24_21	Arnt2	1210	Arnt2\mouse hipoxia gene	24406.4	33558	-0.459399	P
1_2_13_8	Arnt2	1213	Arnt2\mouse hipoxia gene	13508.4	15378	-0.187008	P	NONE	12157.1	14904.2	-0.18804	0.27588	146.714
1_2_14_8	Arnt2	1213	Arnt2\mouse hipoxia gene	15613.1	17186	-0.138476	P
1_2_15_8	Arnt2	1213	Arnt2\mouse hipoxia gene	12130.4	14447	-0.252145	P
4_3_10_20	Arnt2	1213	Arnt2\mouse hipoxia gene	17298	22628	-0.387508	P
4_3_11_20	Arnt2	1213	Arnt2\mouse hipoxia gene	13991.2	19463	-0.476211	P
4_3_12_20	Arnt2	1213	Arnt2\mouse hipoxia gene	401.29	323	0.313111	A
2_1_10_5	Arntl	1159	ARNTL\mouse hipoxia gene	8133.38	6928	0.231416	P	NONE	7472.11	6619	0.171457	0.0819599	47.8019
2_1_11_5	Arntl	1159	ARNTL\mouse hipoxia gene	5289.75	4988	0.0847381	P
2_1_12_5	Arntl	1159	ARNTL\mouse hipoxia gene	7297.01	6464	0.174878	P
3_4_13_17	Arntl	1159	ARNTL\mouse hipoxia gene	7755.86	7271	0.093133	P
3_4_14_17	Arntl	1159	ARNTL\mouse hipoxia gene	8439.75	7619	0.147599	P
3_4_15_17	Arntl	1159	ARNTL\mouse hipoxia gene	7916.91	6444	0.296981	P
3_1_13_18	Arntl	1160	ARNTL\mouse hipoxia gene	9610.64	8982	0.0975958	P	NONE	10095.3	8328.17	0.280658	0.186909	66.5968
3_1_14_18	Arntl	1160	ARNTL\mouse hipoxia gene	9002.68	8816	0.0302303	P
3_1_15_18	Arntl	1160	ARNTL\mouse hipoxia gene	10796.9	9097	0.247157	P
2_4_10_4	Arntl	1160	ARNTL\mouse hipoxia gene	9304.13	6647	0.485168	P
2_4_11_4	Arntl	1160	ARNTL\mouse hipoxia gene	11087.3	8202	0.434863	P
2_4_12_4	Arntl	1160	ARNTL\mouse hipoxia gene	10770	8225	0.388932	P
2_1_22_21	Arntl	1169	ARNTL\mouse hipoxia gene	4247.92	4561	-0.102594	P	NONE	4695.96	4121.17	0.178869	0.152259	85.1235
2_1_23_21	Arntl	1169	ARNTL\mouse hipoxia gene	3010.35	2773	0.118484	P
2_1_24_21	Arntl	1169	ARNTL\mouse hipoxia gene	3926.73	3242	0.276444	P
3_4_1_7	Arntl	1169	ARNTL\mouse hipoxia gene	5260.52	4482	0.231063	P
3_4_2_7	Arntl	1169	ARNTL\mouse hipoxia gene	5132.34	4344	0.240593	P
3_4_3_7	Arntl	1169	ARNTL\mouse hipoxia gene	6597.89	5325	0.309223	P
3_2_10_16	Atox1	1127	ATOX1	5639.9	5605	0.00895521	P	NONE	5551.4	4775	0.223424	0.118556	53.0633
3_2_11_16	Atox1	1127	ATOX1	5436.91	4733	0.200032	P
3_2_12_16	Atox1	1127	ATOX1	8957.72	7332	0.288925	P
2_3_13_6	Atox1	1127	ATOX1	5690.91	4758	0.258304	P
2_3_14_6	Atox1	1127	ATOX1	4093.33	3500	0.22592	P
2_3_15_6	Atox1	1127	ATOX1	3489.63	2722	0.358407	P
1_2_10_16	Atox1	1128	ATOX2? Atox1	1368.72	1248	0.133209	A	NONE	1301.52	1271.17	0.00850366	0.159569	1876.47
1_2_11_16	Atox1	1128	ATOX2? Atox1	1916.88	1747	0.13388	P
1_2_12_16	Atox1	1128	ATOX2? Atox1	1551.79	1432	0.115902	A
4_3_13_6	Atox1	1128	ATOX2? Atox1	1306.02	1370	-0.0689989	A
4_3_14_6	Atox1	1128	ATOX2? Atox1	817.59	987	-0.271673	A
4_3_15_6	Atox1	1128	ATOX2? Atox1	848.1	843	0.00870175	A
2_1_7_17	Atox1	943	ATOX1 mHAH1-chaperon ATP 7A-B	7805.4	11380	-0.543956	P	NONE	8114.68	8721.17	-0.0943776	0.261287	276.852
2_1_8_17	Atox1	943	ATOX1 mHAH1-chaperon ATP 7A-B	7316.04	7878	-0.106766	P
2_1_9_17	Atox1	943	ATOX1 mHAH1-chaperon ATP 7A-B	7128.71	8129	-0.189437	P
3_4_16_5	Atox1	943	ATOX1 mHAH1-chaperon ATP 7A-B	9321.36	9595	-0.0417423	P
3_4_17_5	Atox1	943	ATOX1 mHAH1-chaperon ATP 7A-B	8290.82	7402	0.1636	P
3_4_18_5	Atox1	943	ATOX1 mHAH1-chaperon ATP 7A-B	8825.76	7943	0.152037	P
4_1_13_16	Atox1	944	ATOX1 mHAH1-chaperon ATP 7A-B	6338.12	6377	-0.00882291	P	NONE	7429.08	7102.17	0.044163	0.155097	351.193
4_1_14_16	Atox1	944	ATOX1 mHAH1-chaperon ATP 7A-B	5008.96	5912	-0.239135	P
4_1_15_16	Atox1	944	ATOX1 mHAH1-chaperon ATP 7A-B	7080.24	6825	0.0529692	P
1_4_10_6	Atox1	944	ATOX1 mHAH1-chaperon ATP 7A-B	8318.5	7605	0.129375	P
1_4_11_6	Atox1	944	ATOX1 mHAH1-chaperon ATP 7A-B	9195	8108	0.181503	P
1_4_12_6	Atox1	944	ATOX1 mHAH1-chaperon ATP 7A-B	8633.65	7786	0.149088	P
4_2_13_19	Atp2a2	1263	"SERCA2b (2,3,4)-ATP2a2\ire cand"	35931.1	41647	-0.21298	P	NONE	39412.2	42743.7	-0.132711	0.168582	127.029
4_2_14_19	Atp2a2	1263	"SERCA2b (2,3,4)-ATP2a2\ire cand"	35645.2	41771	-0.228795	P
4_2_15_19	Atp2a2	1263	"SERCA2b (2,3,4)-ATP2a2\ire cand"	31413.5	40309	-0.359718	P
1_3_10_9	Atp2a2	1263	"SERCA2b (2,3,4)-ATP2a2\ire cand"	38672.2	41668	-0.107643	P
1_3_11_9	Atp2a2	1263	"SERCA2b (2,3,4)-ATP2a2\ire cand"	44619.2	44017	0.0196051	P
1_3_12_9	Atp2a2	1263	"SERCA2b (2,3,4)-ATP2a2\ire cand"	50192	47050	0.0932621	P
2_2_13_19	Atp2a2	1264	"SERCA2b (2,3,4)-ATP2a2\ire cand"	30957.5	25933	0.2555	P	NONE	24939.7	22614.8	0.118195	0.158176	133.827
2_2_14_19	Atp2a2	1264	"SERCA2b (2,3,4)-ATP2a2\ire cand"	31041.6	24260	0.355622	P
2_2_15_19	Atp2a2	1264	"SERCA2b (2,3,4)-ATP2a2\ire cand"	31654.9	29610	0.0963443	P
3_3_10_9	Atp2a2	1264	"SERCA2b (2,3,4)-ATP2a2\ire cand"	20079.2	19089	0.072961	P
3_3_11_9	Atp2a2	1264	"SERCA2b (2,3,4)-ATP2a2\ire cand"	16885.3	17352	-0.0393333	P
3_3_12_9	Atp2a2	1264	"SERCA2b (2,3,4)-ATP2a2\ire cand"	19019.4	19445	-0.0319245	P
1_1_19_1	Atp5j	648	mitochondrial ATPase coupling factor 6 subunit (ATP5A)	8610.72	11008	-0.354347	P	NONE	17015.3	16454.8	-0.0155216	0.215451	1388.08
1_1_20_1	Atp5j	648	mitochondrial ATPase coupling factor 6 subunit (ATP5A)	10032.5	11162	-0.153913	P
1_1_21_1	Atp5j	648	mitochondrial ATPase coupling factor 6 subunit (ATP5A)	12564.5	13202	-0.0714021	P
4_4_4_15	Atp5j	648	mitochondrial ATPase coupling factor 6 subunit (ATP5A)	23390.9	21028	0.153638	P
4_4_5_15	Atp5j	648	mitochondrial ATPase coupling factor 6 subunit (ATP5A)	22905.2	20276	0.175905	P
4_4_6_15	Atp5j	648	mitochondrial ATPase coupling factor 6 subunit (ATP5A)	24588.2	22053	0.156989	P
3_1_19_1	Atp5j	649	mitochondrial ATPase coupling factor 6 subunit (ATP5A)	12411.1	17001	-0.453991	P	NONE	15452.5	15105	0.0269319	0.525629	1951.69
3_1_20_1	Atp5j	649	mitochondrial ATPase coupling factor 6 subunit (ATP5A)	11329.8	16412	-0.534629	P
3_1_21_1	Atp5j	649	mitochondrial ATPase coupling factor 6 subunit (ATP5A)	15137.6	19125	-0.337324	P
2_4_4_15	Atp5j	649	mitochondrial ATPase coupling factor 6 subunit (ATP5A)	16612	13054	0.347732	P
2_4_5_15	Atp5j	649	mitochondrial ATPase coupling factor 6 subunit (ATP5A)	17563.8	12413	0.500752	P
2_4_6_15	Atp5j	649	mitochondrial ATPase coupling factor 6 subunit (ATP5A)	19661	12625	0.639052	P
3_1_10_16	Atp7a	1143	ATP7A ME53(Menkes)	29220.3	36955	-0.338797	P	NONE	22291.9	26241	-0.168724	0.222177	131.681
3_1_11_16	Atp7a	1143	ATP7A ME53(Menkes)	27984.9	35750	-0.353297	P
3_1_12_16	Atp7a	1143	ATP7A ME53(Menkes)	27737.3	36931	-0.413003	P
2_4_13_6	Atp7a	1143	ATP7A ME53(Menkes)	14812.7	14465	0.0342703	P
2_4_14_6	Atp7a	1143	ATP7A ME53(Menkes)	16806.5	15933	0.0770022	P
2_4_15_6	Atp7a	1143	ATP7A ME53(Menkes)	17189.9	17412	-0.0185208	P
2_1_16_14	Atp7a	605	ATP7A ATPCU	26326.4	24256	0.118168	P	NONE	21123.3	21394.3	-0.0612342	0.205018	334.81
2_1_17_14	Atp7a	605	ATP7A ATPCU	26774.5	23880	0.165056	P
2_1_18_14	Atp7a	605	ATP7A ATPCU	28181.1	26711	0.077296	P
3_4_7_2	Atp7a	605	ATP7A ATPCU	18058.7	20328	-0.170772	P
3_4_8_2	Atp7a	605	ATP7A ATPCU	12477.7	15384	-0.302083	P
3_4_9_2	Atp7a	605	ATP7A ATPCU	14921.3	17807	-0.25507	P
4_2_19_17	Atp7a	882	ATP7A Cu-transporter ATPase	23860.2	29633	-0.312598	P	NONE	27764.6	31833	-0.2123	0.143914	67.7881
4_2_20_17	Atp7a	882	ATP7A Cu-transporter ATPase	21734.8	28143	-0.372767	P
4_2_21_17	Atp7a	882	ATP7A Cu-transporter ATPase	25018.7	31050	-0.311584	P
1_3_4_5	Atp7a	882	ATP7A Cu-transporter ATPase	30859.6	34107	-0.144348	P
1_3_5_5	Atp7a	882	ATP7A Cu-transporter ATPase	30703.4	33811	-0.139095	P
1_3_6_5	Atp7a	882	ATP7A Cu-transporter ATPase	34410.8	34254	0.00659106	P
2_2_13_18	Atp7a (bad)	881	ATP7A Cu-transporter ATPase	20795	20712	0.00577259	P	NONE	15325.5	16112.2	-0.0901079	0.132063	146.561
2_2_14_18	Atp7a (bad)	881	ATP7A Cu-transporter ATPase	17699.2	16492	0.101915	P
2_2_15_18	Atp7a (bad)	881	ATP7A Cu-transporter ATPase	19613.1	21113	-0.106313	P
3_3_10_4	Atp7a (bad)	881	ATP7A Cu-transporter ATPase	10404.9	12520	-0.266969	P
3_3_11_4	Atp7a (bad)	881	ATP7A Cu-transporter ATPase	11270.1	11971	-0.0870395	P
3_3_12_4	Atp7a (bad)	881	ATP7A Cu-transporter ATPase	12170.9	13865	-0.188014	P
3_1_4_17	Atp7b	1139	ATP7B wilson	19620	20644	-0.0734012	P	NONE	15810.5	16150	-0.0280339	0.071245	254.139
3_1_5_17	Atp7b	1139	ATP7B wilson	18815.5	19682	-0.0649567	P
3_1_6_17	Atp7b	1139	ATP7B wilson	18236.1	18385	-0.0117288	P
2_4_19_5	Atp7b	1139	ATP7B wilson	14615	13541	0.110114	P
2_4_20_5	Atp7b	1139	ATP7B wilson	11878.8	12430	-0.0654396	P
2_4_21_5	Atp7b	1139	ATP7B wilson	11697.6	12218	-0.0627907	P
1_1_10_16	Atp7b	1144	ATP7B pCMB94(Wilson)	8055.17	8248	-0.0341293	P	NONE	7989.49	8834.17	-0.143935	0.0795592	55.2745
1_1_11_16	Atp7b	1144	ATP7B pCMB94(Wilson)	5663.51	6185	-0.127077	P
1_1_12_16	Atp7b	1144	ATP7B pCMB94(Wilson)	6627.3	7440	-0.166881	P
4_4_13_6	Atp7b	1144	ATP7B pCMB94(Wilson)	9329.02	10017	-0.102653	P
4_4_14_6	Atp7b	1144	ATP7B pCMB94(Wilson)	10426	11642	-0.159146	P
4_4_15_6	Atp7b	1144	ATP7B pCMB94(Wilson)	7835.9	9473	-0.273722	P
2_2_16_3	B2m	846	beta-2 Microglobulin	260595	112574	1.21094	P	UP	222970	101877	1.11439	0.147729	13.2565
2_2_17_3	B2m	846	beta-2 Microglobulin	261558	115188	1.18314	P
2_2_18_3	B2m	846	beta-2 Microglobulin	270478	123555	1.13036	P
3_3_7_13	B2m	846	beta-2 Microglobulin	221768	91025	1.28471	P
3_3_8_13	B2m	846	beta-2 Microglobulin	158788	80318	0.983306	P
3_3_9_13	B2m	846	beta-2 Microglobulin	164634	88600	0.893882	P
4_2_22_18	B2m	872	beta-2 microglobulin	4337.94	4101	0.0810344	P	NONE	29451.2	18627.7	0.142367	0.660833	464.176
4_2_23_18	B2m	872	beta-2 microglobulin	731.63	1175	-0.683475	A
4_2_24_18	B2m	872	beta-2 microglobulin	67.84	104.46	-0.622743	A
1_3_1_4	B2m	872	beta-2 microglobulin	49898.4	31056	0.684123	P
1_3_2_4	B2m	872	beta-2 microglobulin	50611.8	30498	0.730759	P
1_3_3_4	B2m	872	beta-2 microglobulin	71059.7	44832	0.664503	P
1_1_10_17	B2m	873	beta-2 microglobulin	67380.2	39199	0.781508	P	UP	75796	59744	0.559813	0.607321	108.486
1_1_11_17	B2m	873	beta-2 microglobulin	66913.7	39295	0.767955	P
1_1_12_17	B2m	873	beta-2 microglobulin	96713.5	154434	-0.675201	P
4_4_13_5	B2m	873	beta-2 microglobulin	74681.6	42765	0.804321	P
4_4_14_5	B2m	873	beta-2 microglobulin	63266.5	37069	0.771229	P
4_4_15_5	B2m	873	beta-2 microglobulin	85820.7	45702	0.909069	P
3_1_16_16	B2m	874	beta-2 microglobulin	75036	47688	0.653957	P	UP	81735.5	38549	1.07606	0.497519	46.2353
3_1_17_16	B2m	874	beta-2 microglobulin	64264.8	41462	0.632238	P
3_1_18_16	B2m	874	beta-2 microglobulin	63882.6	42615	0.584061	P
2_4_7_6	B2m	874	beta-2 microglobulin	95516.6	34067	1.48738	P
2_4_8_6	B2m	874	beta-2 microglobulin	99249.4	32981	1.58942	P
2_4_9_6	B2m	874	beta-2 microglobulin	92463.8	32481	1.50929	P
4_2_22_16	B2m	970	beta-2 microglobulin	11923.1	9819	0.280113	P	NONE	18479.1	14135.7	0.367143	0.117391	31.9742
4_2_23_16	B2m	970	beta-2 microglobulin	12147.7	10029	0.27651	P
4_2_24_16	B2m	970	beta-2 microglobulin	12602.2	10336	0.285993	P
1_3_1_6	B2m	970	beta-2 microglobulin	25112.2	19440	0.369357	P
1_3_2_6	B2m	970	beta-2 microglobulin	28387.3	21321	0.412972	P
1_3_3_6	B2m	970	beta-2 microglobulin	20702.1	13869	0.577913	P
3_2_13_8	BC021442	1214	LOC224598-abfall	3082.82	3003	0.0378462	P	NONE	3418.02	3051.5	0.182549	0.173173	94.8641
3_2_14_8	BC021442	1214	LOC224598-abfall	2751.54	2448	0.168636	P
3_2_15_8	BC021442	1214	LOC224598-abfall	4842.37	4379	0.145112	P
2_3_10_20	BC021442	1214	LOC224598-abfall	3310.73	2728	0.279306	P
2_3_11_20	BC021442	1214	LOC224598-abfall	3700.54	3715	-0.0056264	P
2_3_12_20	BC021442	1214	LOC224598-abfall	2820.12	2036	0.470019	P
1_2_7_13	BC022641	839	BC022641 (abfall)\CORRECTED INFORMATION	1057.88	1063	-0.00696561	A	NONE	1789.69	1633.83	0.090312	0.138254	153.085
1_2_8_13	BC022641	839	BC022641 (abfall)\CORRECTED INFORMATION	2470.28	2365	0.0628344	P
1_2_9_13	BC022641	839	BC022641 (abfall)\CORRECTED INFORMATION	991.12	869	0.189704	A
4_3_16_3	BC022641	839	BC022641 (abfall)\CORRECTED INFORMATION	1920.55	1644	0.224309	P
4_3_17_3	BC022641	839	BC022641 (abfall)\CORRECTED INFORMATION	511.81	558	-0.124657	A
4_3_18_3	BC022641	839	BC022641 (abfall)\CORRECTED INFORMATION	3786.49	3304	0.196647	P
1_1_4_18	Bace1	860	BACE	4450.53	5115	-0.200757	P	NONE	4264.13	4614	-0.117646	0.0752513	63.9643
1_1_5_18	Bace1	860	BACE	2918.44	3004	-0.0416874	P
1_1_6_18	Bace1	860	BACE	2751.54	3037	-0.142408	P
4_4_19_4	Bace1	860	BACE	4033.41	4590	-0.186494	P
4_4_20_4	Bace1	860	BACE	6335.28	6407	-0.0162406	P
4_4_21_4	Bace1	860	BACE	5095.6	5531	-0.118288	P
2_1_19_17	Bace1	861	BACE	13696.1	13876	-0.0188287	P	NONE	16511	15298.8	0.0908044	0.183891	202.514
2_1_20_17	Bace1	861	BACE	12572.2	14084	-0.163815	P
2_1_21_17	Bace1	861	BACE	15154.1	15408	-0.0239733	P
3_4_4_5	Bace1	861	BACE	20095.8	16472	0.28688	P
3_4_5_5	Bace1	861	BACE	19425.6	16343	0.249286	P
3_4_6_5	Bace1	861	BACE	18122.1	15610	0.215278	P
1_1_16_21	Bach1	1505	Bach1/BACH1 negative regulator of Hmox1	6169.51	8100	-0.392766	P	NONE	9104.98	10685.7	-0.24989	0.0934943	37.4141
1_1_17_21	Bach1	1505	Bach1/BACH1 negative regulator of Hmox1	8248.83	9767	-0.243726	P
1_1_18_21	Bach1	1505	Bach1/BACH1 negative regulator of Hmox1	6212.13	7820	-0.332081	P
4_4_7_7	Bach1	1505	Bach1/BACH1 negative regulator of Hmox1	11784.3	13150	-0.158192	P
4_4_8_7	Bach1	1505	Bach1/BACH1 negative regulator of Hmox1	11084.4	12615	-0.186604	P
4_4_9_7	Bach1	1505	Bach1/BACH1 negative regulator of Hmox1	11130.6	12662	-0.185973	P
3_1_4_20	Bach1	1508	Bach1/BACH1 negative regulator of Hmox1	22982.7	26801	-0.221736	P	NONE	18409.1	21411.2	-0.214785	0.0247501	11.5232
3_1_5_20	Bach1	1508	Bach1/BACH1 negative regulator of Hmox1	21496.8	25426	-0.242179	P
3_1_6_20	Bach1	1508	Bach1/BACH1 negative regulator of Hmox1	22001.3	25638	-0.220694	P
2_4_19_8	Bach1	1508	Bach1/BACH1 negative regulator of Hmox1	14871.9	17232	-0.212505	P
2_4_20_8	Bach1	1508	Bach1/BACH1 negative regulator of Hmox1	13821.9	15533	-0.168385	P
2_4_21_8	Bach1	1508	Bach1/BACH1 negative regulator of Hmox1	15280.2	17837	-0.22321	P
4_1_1_17	Bag1	862	bag-1	15365.6	24896	-0.696211	P	DOWN	16420.8	24242	-0.56961	0.174423	30.6214
4_1_2_17	Bag1	862	bag-1	14129.7	24117	-0.771323	P
4_1_3_17	Bag1	862	bag-1	15076.5	24663	-0.710049	P
1_4_22_5	Bag1	862	bag-1	18577.5	24663	-0.408796	P
1_4_23_5	Bag1	862	bag-1	16311.6	22287	-0.450308	P
1_4_24_5	Bag1	862	bag-1	19064.3	24826	-0.380975	P
2_1_1_17	Bag1	863	bag-1	11390.4	19727	-0.792348	P	DOWN	15312.1	22551.5	-0.568739	0.130567	22.9573
2_1_2_17	Bag1	863	bag-1	15478.2	21500	-0.474102	P
2_1_3_17	Bag1	863	bag-1	16393.2	23538	-0.521892	P
3_4_22_5	Bag1	863	bag-1	14431.9	22835	-0.661991	P
3_4_23_5	Bag1	863	bag-1	17770.3	24845	-0.483488	P
3_4_24_5	Bag1	863	bag-1	16408.8	22864	-0.478611	P
1_2_22_20	Bag3	1517	Bag3/HHpatients putative HH modifiers	11122	10650	0.0625563	P	NONE	10377.1	10637.5	-0.0438339	0.109198	249.117
1_2_23_20	Bag3	1517	Bag3/HHpatients putative HH modifiers	9126.1	9155	-0.00456142	P
1_2_24_20	Bag3	1517	Bag3/HHpatients putative HH modifiers	8042.77	9270	-0.204877	P
4_3_1_8	Bag3	1517	Bag3/HHpatients putative HH modifiers	9470.76	10497	-0.148425	P
4_3_2_8	Bag3	1517	Bag3/HHpatients putative HH modifiers	11916.4	11488	0.0528172	P
4_3_3_8	Bag3	1517	Bag3/HHpatients putative HH modifiers	12584.8	12765	-0.0205135	P
3_2_4_20	Bag3	1518	Bag3/HHpatients putative HH modifiers	17989.5	17835	0.0124463	P	NONE	17757.9	16768.2	0.0754998	0.0834426	110.52
3_2_5_20	Bag3	1518	Bag3/HHpatients putative HH modifiers	21045.5	19318	0.123569	P
3_2_6_20	Bag3	1518	Bag3/HHpatients putative HH modifiers	21259.9	18354	0.212041	P
2_3_19_8	Bag3	1518	Bag3/HHpatients putative HH modifiers	14115.1	14333	-0.0220961	P
2_3_20_8	Bag3	1518	Bag3/HHpatients putative HH modifiers	14069.6	13408	0.0694914	P
2_3_21_8	Bag3	1518	Bag3/HHpatients putative HH modifiers	18067.5	17361	0.0575468	P
1_2_4_20	Bag3	1519	Bag3/HHpatients putative HH modifiers	11517.5	13201	-0.196816	P	NONE	12599.3	12844.2	-0.0555714	0.178154	320.587
1_2_5_20	Bag3	1519	Bag3/HHpatients putative HH modifiers	9695.93	10515	-0.116998	P
1_2_6_20	Bag3	1519	Bag3/HHpatients putative HH modifiers	7079.29	7574	-0.0974507	P
4_3_19_8	Bag3	1519	Bag3/HHpatients putative HH modifiers	18162	15586	0.220676	P
4_3_20_8	Bag3	1519	Bag3/HHpatients putative HH modifiers	17174.3	16063	0.0965125	P
4_3_21_8	Bag3	1519	Bag3/HHpatients putative HH modifiers	11966.5	14126	-0.239353	P
3_1_10_17	Bat1a	864	BAT 1	30568	38460	-0.331339	P	NONE	24238.2	28146.7	-0.140848	0.260495	184.948
3_1_11_17	Bat1a	864	BAT 1	30601.6	37929	-0.309696	P
3_1_12_17	Bat1a	864	BAT 1	30494.8	41470	-0.443505	P
2_4_13_5	Bat1a	864	BAT 1	18904.3	17962	0.0737649	P
2_4_14_5	Bat1a	864	BAT 1	17440.1	14990	0.218408	P
2_4_15_5	Bat1a	864	BAT 1	17420.6	18069	-0.0527199	P
2_1_4_18	Bat1a	865	BAT 1	9727.56	10221	-0.0713865	P	NONE	10365.3	12811.2	-0.284256	0.171863	60.4606
2_1_5_18	Bat1a	865	BAT 1	9891.51	10763	-0.121818	P
2_1_6_18	Bat1a	865	BAT 1	8349.05	9648	-0.208618	P
3_4_19_4	Bat1a	865	BAT 1	11317.3	15558	-0.459128	P
3_4_20_4	Bat1a	865	BAT 1	10975.8	14997	-0.450354	P
3_4_21_4	Bat1a	865	BAT 1	11930.8	15680	-0.394232	P
3_2_10_15	Bcat1	606	BCAT1	42057.6	36134	0.21901	P	UP	34061	26199.5	0.411061	0.12231	29.7546
3_2_11_15	Bcat1	606	BCAT1	53016.3	40180	0.39996	P
3_2_12_15	Bcat1	606	BCAT1	49033.2	38077	0.364839	P
2_3_13_1	Bcat1	606	BCAT1	18929.7	12925	0.550484	P
2_3_14_1	Bcat1	606	BCAT1	21726	14970	0.53735	P
2_3_15_1	Bcat1	606	BCAT1	19603.3	14911	0.394723	P
1_2_10_15	Bcat1	607	BCAT1	12641.7	10405	0.280918	P	NONE	19640.5	17181.7	0.209621	0.070173	33.4761
1_2_11_15	Bcat1	607	BCAT1	12713.2	11001	0.20869	P
1_2_12_15	Bcat1	607	BCAT1	10817.1	9032	0.260198	P
4_3_13_1	Bcat1	607	BCAT1	26600.2	22750	0.225568	P
4_3_14_1	Bcat1	607	BCAT1	28570.8	24841	0.20182	P
4_3_15_1	Bcat1	607	BCAT1	26499.7	25061	0.080532	P
3_2_16_14	Bcat1	608	BCAT1	28422.8	31217	-0.135281	P	NONE	32430.4	30434.5	0.0978956	0.182358	186.278
3_2_17_14	Bcat1	608	BCAT1	31484.7	31565	-0.00367391	P
3_2_18_14	Bcat1	608	BCAT1	36339.2	37700	-0.0530375	P
2_3_7_2	Bcat1	608	BCAT1	33710.9	27946	0.270572	P
2_3_8_2	Bcat1	608	BCAT1	30243.7	25343	0.255049	P
2_3_9_2	Bcat1	608	BCAT1	34381.1	28836	0.253745	P
2_2_7_18	Bcat2	1052	BCAT2	12705.5	9258	0.456675	P	UP	20155.8	15422.7	0.410664	0.0836082	20.3593
2_2_8_18	Bcat2	1052	BCAT2	14792.4	10383	0.510629	P
2_2_9_18	Bcat2	1052	BCAT2	13939.9	10034	0.474326	P
3_3_16_4	Bcat2	1052	BCAT2	25003	19062	0.391402	P
3_3_17_4	Bcat2	1052	BCAT2	27742.3	22482	0.303316	P
3_3_18_4	Bcat2	1052	BCAT2	26751.8	21317	0.327633	P
2_2_4_17	Bcat2	1053	BCAT2	17410.9	13409	0.376788	P	UP	28840.6	21677.2	0.408949	0.111842	27.3488
2_2_5_17	Bcat2	1053	BCAT2	15759.7	13216	0.253956	P
2_2_6_17	Bcat2	1053	BCAT2	22218.9	14678	0.598131	P
3_3_19_5	Bcat2	1053	BCAT2	36476.3	26876	0.44064	P
3_3_20_5	Bcat2	1053	BCAT2	43439.2	33283	0.384212	P
3_3_21_5	Bcat2	1053	BCAT2	37738.3	28601	0.399966	P
3_1_1_6	Bcl10	1015	bcl10	20573	22769	-0.14632	P	NONE	20248.7	23649.8	-0.225952	0.0549312	24.311
3_1_2_6	Bcl10	1015	bcl10	22298.3	25332	-0.184029	P
3_1_3_6	Bcl10	1015	bcl10	22083.6	26251	-0.249395	P
2_4_22_16	Bcl10	1015	bcl10	17294.1	21314	-0.301525	P
2_4_23_16	Bcl10	1015	bcl10	18562.8	22115	-0.25261	P
2_4_24_16	Bcl10	1015	bcl10	20680.6	24118	-0.221834	P
1_1_19_6	Bcl10	1016	bcl10	8137.2	10320	-0.342839	P	NONE	14070.8	15086.2	-0.114072	0.136319	119.503
1_1_20_6	Bcl10	1016	bcl10	10783.5	11012	-0.0302564	P
1_1_21_6	Bcl10	1016	bcl10	10646	10873	-0.0304345	P
4_4_4_16	Bcl10	1016	bcl10	18063.6	18721	-0.0515721	P
4_4_5_16	Bcl10	1016	bcl10	20621.9	20740	-0.00823933	P
4_4_6_16	Bcl10	1016	bcl10	16172.6	18851	-0.221091	P
2_1_1_2	Bcl10	805	bcl10	9556.02	10620	-0.152302	P	NONE	16219.1	17206.7	-0.110233	0.106817	96.9009
2_1_2_2	Bcl10	805	bcl10	9568.47	11126	-0.217575	P
2_1_3_2	Bcl10	805	bcl10	12553.9	13664	-0.122244	P
3_4_22_14	Bcl10	805	bcl10	19059.5	21684	-0.186124	P
3_4_23_14	Bcl10	805	bcl10	21065.1	21978	-0.061204	P
3_4_24_14	Bcl10	805	bcl10	25511.5	24168	0.0780485	P
4_1_1_2	Bcl10	806	bcl10	11771.8	23982	-1.02661	P	NONE	15318	17101.3	-0.190058	0.447372	235.387
4_1_2_2	Bcl10	806	bcl10	10006.6	11314	-0.177156	P
4_1_3_2	Bcl10	806	bcl10	9045.73	11010	-0.283506	P
1_4_22_14	Bcl10	806	bcl10	20835.2	18181	0.196589	P
1_4_23_14	Bcl10	806	bcl10	17772.2	17224	0.0452053	P
1_4_24_14	Bcl10	806	bcl10	22476.7	20897	0.105134	P
4_1_10_17	Bcl2	866	bcl2	15501.5	16449	-0.0855948	P	NONE	13315.4	13471.7	-0.00790139	0.129702	1641.51
4_1_11_17	Bcl2	866	bcl2	13850.9	14332	-0.0492613	P
4_1_12_17	Bcl2	866	bcl2	13030.9	14982	-0.20129	P
1_4_13_5	Bcl2	866	bcl2	11885.5	11549	0.0414383	P
1_4_14_5	Bcl2	866	bcl2	12655.2	11868	0.0926592	P
1_4_15_5	Bcl2	866	bcl2	12968.1	11650	0.154641	P
2_1_10_17	Bcl2	867	bcl2	28505.7	31598	-0.148582	P	NONE	46478.9	39374.8	0.164635	0.313353	190.331
2_1_11_17	Bcl2	867	bcl2	32029	31765	0.0119407	P
2_1_12_17	Bcl2	867	bcl2	29541.3	34014	-0.203396	P
3_4_13_5	Bcl2	867	bcl2	64615.8	47960	0.430055	P
3_4_14_5	Bcl2	867	bcl2	64750.9	46402	0.480714	P
3_4_15_5	Bcl2	867	bcl2	59430.7	44510	0.41708	P
4_1_16_16	Bcl2	868	bcl2	7296.06	8737	-0.26002	P	NONE	6865.44	7693.17	-0.160539	0.207462	129.228
4_1_17_16	Bcl2	868	bcl2	5808.1	7350	-0.339678	P
4_1_18_16	Bcl2	868	bcl2	6181.82	8205	-0.408472	P
1_4_7_6	Bcl2	868	bcl2	8025.6	8300	-0.0485021	P
1_4_8_6	Bcl2	868	bcl2	7916.91	8110	-0.0347645	P
1_4_9_6	Bcl2	868	bcl2	5964.13	5457	0.128204	P
4_1_7_16	Bcl2l1	869	BCLXL	42389.7	68985	-0.70257	P	DOWN	48985.1	69295.5	-0.50845	0.167357	32.9151
4_1_8_16	Bcl2l1	869	BCLXL	46028	70005	-0.604946	P
4_1_9_16	Bcl2l1	869	BCLXL	44873.9	69815	-0.637659	P
1_4_16_6	Bcl2l1	869	BCLXL	48771.9	66080	-0.438164	P
1_4_17_6	Bcl2l1	869	BCLXL	54018.9	71552	-0.405527	P
1_4_18_6	Bcl2l1	869	BCLXL	57828.1	69336	-0.261835	P
2_1_7_16	Bcl2l1	870	BCLXL	23054.4	46398	-1.00902	P	DOWN	27873.2	45568.3	-0.727295	0.29223	40.1803
2_1_8_16	Bcl2l1	870	BCLXL	23865.1	43502	-0.866178	P
2_1_9_16	Bcl2l1	870	BCLXL	23133.8	48792	-1.07664	P
3_4_16_6	Bcl2l1	870	BCLXL	33647.4	44902	-0.416283	P
3_4_17_6	Bcl2l1	870	BCLXL	31230.5	42714	-0.451754	P
3_4_18_6	Bcl2l1	870	BCLXL	32308.2	47102	-0.54389	P
2_1_16_16	Bcl2l1	871	BCLXL	12673.6	10462	0.276667	P	NONE	23498.7	19914.5	0.226432	0.0593714	26.2204
2_1_17_16	Bcl2l1	871	BCLXL	11872	10714	0.148069	P
2_1_18_16	Bcl2l1	871	BCLXL	15822.9	14120	0.164269	P
3_4_7_6	Bcl2l1	871	BCLXL	30652	26356	0.217849	P
3_4_8_6	Bcl2l1	871	BCLXL	30669.8	25188	0.284081	P
3_4_9_6	Bcl2l1	871	BCLXL	39302.1	32647	0.267656	P
4_1_7_19	Bcs1L	1372	Gracile Syndrome gene homologue\list Martina	8976.85	10146	-0.17663	P	NONE	10196.2	10445.5	-0.0298057	0.182137	611.08
4_1_8_19	Bcs1L	1372	Gracile Syndrome gene homologue\list Martina	11055.6	11941	-0.111149	P
4_1_9_19	Bcs1L	1372	Gracile Syndrome gene homologue\list Martina	10849.8	12764	-0.234413	P
1_4_16_9	Bcs1L	1372	Gracile Syndrome gene homologue\list Martina	8515.2	8452	0.0107476	P
1_4_17_9	Bcs1L	1372	Gracile Syndrome gene homologue\list Martina	10206.2	9700	0.0733878	P
1_4_18_9	Bcs1L	1372	Gracile Syndrome gene homologue\list Martina	11573.4	9670	0.259222	P
2_1_19_7	Bcs1L	1373	Gracile Syndrome gene homologue\list Martina	14283.6	11622	0.297505	P	NONE	20490.3	20858.3	0.0518402	0.254781	491.474
2_1_20_7	Bcs1L	1373	Gracile Syndrome gene homologue\list Martina	11965.5	10991	0.12256	P
2_1_21_7	Bcs1L	1373	Gracile Syndrome gene homologue\list Martina	15411.2	11959	0.365883	P
3_4_4_21	Bcs1L	1373	Gracile Syndrome gene homologue\list Martina	29250	29822	-0.0279424	P
3_4_5_21	Bcs1L	1373	Gracile Syndrome gene homologue\list Martina	26230.9	29867	-0.187286	P
3_4_6_21	Bcs1L	1373	Gracile Syndrome gene homologue\list Martina	25800.8	30889	-0.25968	P
2_1_19_13	Bnip3l	762	nix	28454.4	24004	0.245377	P	NONE	26553.8	23300.3	0.189973	0.08838	46.5223
2_1_20_13	Bnip3l	762	nix	32517.1	28036	0.213917	P
2_1_21_13	Bnip3l	762	nix	27513.5	26268	0.0668359	P
3_4_4_3	Bnip3l	762	nix	22869.9	20590	0.151508	P
3_4_5_3	Bnip3l	762	nix	24366.1	19535	0.318813	P
3_4_6_3	Bnip3l	762	nix	23602	21369	0.143388	P
4_2_4_20	Bst2	1322	2310015I10Rik\NIA results interesting	21029.9	71430	-1.76409	P	NONE	14635.5	19709.7	0.114278	0.929423	813.301
4_2_5_20	Bst2	1322	2310015I10Rik\NIA results interesting	11218.2	8141	0.462559	P
4_2_6_20	Bst2	1322	2310015I10Rik\NIA results interesting	8362.41	6867	0.284239	P
1_3_19_8	Bst2	1322	2310015I10Rik\NIA results interesting	14740	10857	0.441112	P
1_3_20_8	Bst2	1322	2310015I10Rik\NIA results interesting	16127.9	10440	0.627435	P
1_3_21_8	Bst2	1322	2310015I10Rik\NIA results interesting	16334.9	10523	0.634411	P
2_1_7_7	Cabp4	1532	Cabp4/HHpatients putative HH modifiers	23889.7	23723	0.0101005	P	NONE	27327.6	27453.3	-0.0116328	0.0518067	445.351
2_1_8_7	Cabp4	1532	Cabp4/HHpatients putative HH modifiers	22942.5	24283	-0.0819228	P
2_1_9_7	Cabp4	1532	Cabp4/HHpatients putative HH modifiers	22579.6	23719	-0.0710207	P
3_4_16_21	Cabp4	1532	Cabp4/HHpatients putative HH modifiers	31496.6	31143	0.0162877	P
3_4_17_21	Cabp4	1532	Cabp4/HHpatients putative HH modifiers	30625.3	29702	0.044163	P
3_4_18_21	Cabp4	1532	Cabp4/HHpatients putative HH modifiers	32431.9	32150	0.0125957	P
4_1_7_7	Cabp4	1533	Cabp4/HHpatients putative HH modifiers	13743.5	20599	-0.583826	P	NONE	22117.3	26395.2	-0.364614	0.340936	93.5061
4_1_8_7	Cabp4	1533	Cabp4/HHpatients putative HH modifiers	11520.4	19025	-0.723703	P
4_1_9_7	Cabp4	1533	Cabp4/HHpatients putative HH modifiers	11909.6	19070	-0.679177	P
1_4_16_21	Cabp4	1533	Cabp4/HHpatients putative HH modifiers	28978.5	32705	-0.17453	P
1_4_17_21	Cabp4	1533	Cabp4/HHpatients putative HH modifiers	30755.8	33388	-0.118472	P
1_4_18_21	Cabp4	1533	Cabp4/HHpatients putative HH modifiers	35796.1	33584	0.0920263	P
2_1_1_8	Cabp4	1534	Cabp4/HHpatients putative HH modifiers	4801.93	4302	0.158607	P	NONE	5545.61	5345.17	0.0765559	0.132549	173.14
2_1_2_8	Cabp4	1534	Cabp4/HHpatients putative HH modifiers	3468.19	3022	0.198679	P
2_1_3_8	Cabp4	1534	Cabp4/HHpatients putative HH modifiers	4814.15	4320	0.15625	P
3_4_22_20	Cabp4	1534	Cabp4/HHpatients putative HH modifiers	6556.16	6391	0.0368094	P
3_4_23_20	Cabp4	1534	Cabp4/HHpatients putative HH modifiers	6335.28	7102	-0.164817	P
3_4_24_20	Cabp4	1534	Cabp4/HHpatients putative HH modifiers	7297.97	6934	0.0738074	P
1_1_16_7	Cacna1c	1469	Cacna1c\list Martina- Gunshin mail	864.26	774	0.159132	A	NONE	680.095	565.422	0.274202	0.0754348	27.5106
1_1_17_7	Cacna1c	1469	Cacna1c\list Martina- Gunshin mail	1156.42	999	0.211109	A
1_1_18_7	Cacna1c	1469	Cacna1c\list Martina- Gunshin mail	1403.28	1087	0.368451	A
4_4_7_21	Cacna1c	1469	Cacna1c\list Martina- Gunshin mail	218.87	177.51	0.302174	A
4_4_8_21	Cacna1c	1469	Cacna1c\list Martina- Gunshin mail	218.87	177.51	0.302174	A
4_4_9_21	Cacna1c	1469	Cacna1c\list Martina- Gunshin mail	218.87	177.51	0.302174	A
4_1_22_1	Calr	509	calreticulin	3746.31	2900	0.369417	P	NONE	47398.9	59870.5	-0.132394	0.293405	221.616
4_1_23_1	Calr	509	calreticulin	340.9	330	0.0468826	A
4_1_24_1	Calr	509	calreticulin	374.22	421	-0.169934	A
1_4_1_15	Calr	509	calreticulin	86100.2	114250	-0.408105	P
1_4_2_15	Calr	509	calreticulin	95459.5	121062	-0.342786	P
1_4_3_15	Calr	509	calreticulin	98372	120260	-0.289838	P
2_1_16_2	Calr	510	calreticulin	76477.6	89662	-0.22946	P	NONE	88256.8	113586	-0.34177	0.234197	68.5248
2_1_17_2	Calr	510	calreticulin	83362.9	91257	-0.13053	P
2_1_18_2	Calr	510	calreticulin	85989.4	90542	-0.0744277	P
3_4_7_14	Calr	510	calreticulin	103597	142853	-0.46355	P
3_4_8_14	Calr	510	calreticulin	99665.8	138495	-0.474663	P
3_4_9_14	Calr	510	calreticulin	80448.3	128710	-0.67799	P
1_1_10_15	Capn1	609	calcium activated neutral protease large subunit	11054.6	11634	-0.0736978	P	NONE	24118.7	22981	0.0443602	0.0826611	186.341
1_1_11_15	Capn1	609	calcium activated neutral protease large subunit	11523.3	11904	-0.0468912	P
1_1_12_15	Capn1	609	calcium activated neutral protease large subunit	14249.8	13252	0.104727	P
4_4_13_1	Capn1	609	calcium activated neutral protease large subunit	36253.8	34053	0.0903507	P
4_4_14_1	Capn1	609	calcium activated neutral protease large subunit	35474.4	32726	0.116342	P
4_4_15_1	Capn1	609	calcium activated neutral protease large subunit	36156.5	34317	0.0753308	P
3_1_16_14	Capn1	610	calcium activated neutral protease large subunit	52498.7	55514	-0.0805705	P	NONE	39602.7	36487.3	0.267475	0.394644	147.544
3_1_17_14	Capn1	610	calcium activated neutral protease large subunit	50458.5	56366	-0.159728	P
3_1_18_14	Capn1	610	calcium activated neutral protease large subunit	53090.6	54166	-0.0289314	P
2_4_7_2	Capn1	610	calcium activated neutral protease large subunit	26760.7	17873	0.582334	P
2_4_8_2	Capn1	610	calcium activated neutral protease large subunit	28562	17887	0.675184	P
2_4_9_2	Capn1	610	calcium activated neutral protease large subunit	26245.7	17118	0.616564	P
4_2_22_21	Capza2	1192	Cappa2-abfall	224.28	182.09	0.300649	A	NONE	6917.31	12879.7	-0.306448	0.667121	217.695
4_2_23_21	Capza2	1192	Cappa2-abfall	224.28	182.09	0.300649	A
4_2_24_21	Capza2	1192	Cappa2-abfall	224.28	182.09	0.300649	A
1_3_1_7	Capza2	1192	Cappa2-abfall	12210.4	24564	-1.00843	P
1_3_2_7	Capza2	1192	Cappa2-abfall	14256.5	26223	-0.87921	P
1_3_3_7	Capza2	1192	Cappa2-abfall	14364	25945	-0.852995	P
2_1_19_14	Cat	511	catalase	58006.1	17455	1.73256	P	UP	60040.7	22042	1.45997	0.191062	13.0867
2_1_20_14	Cat	511	catalase	58968.8	18455	1.67594	P
2_1_21_14	Cat	511	catalase	48184.3	18788	1.35875	P
3_4_4_2	Cat	511	catalase	66263.6	26392	1.32811	P
3_4_5_2	Cat	511	catalase	63842.2	25808	1.30669	P
3_4_6_2	Cat	511	catalase	64978.9	25354	1.35776	P
1_1_19_5	Cav3	1081	caveolin 3	6617.81	6625	-0.00156658	P	NONE	13324.9	12223.8	0.0550338	0.183097	332.699
1_1_20_5	Cav3	1081	caveolin 3	7150.58	7977	-0.157786	P
1_1_21_5	Cav3	1081	caveolin 3	6032.26	6602	-0.130205	P
4_4_4_17	Cav3	1081	caveolin 3	20902.7	17638	0.245	P
4_4_5_17	Cav3	1081	caveolin 3	19410.9	18053	0.104631	P
4_4_6_17	Cav3	1081	caveolin 3	19834.9	16448	0.270128	P
1_1_13_6	Cav3	1083	caveolin 3	5275.61	3491	0.595698	P	NONE	2447.01	2120.83	0.104971	0.279642	266.398
1_1_14_6	Cav3	1083	caveolin 3	1110.29	968	0.197858	A
1_1_15_6	Cav3	1083	caveolin 3	632.59	750	-0.24562	A
4_4_10_16	Cav3	1083	caveolin 3	2967.64	2895	0.0357527	P
4_4_11_16	Cav3	1083	caveolin 3	2381.64	2320	0.0378306	P
4_4_12_16	Cav3	1083	caveolin 3	2314.29	2301	0.00830867	P
1_2_22_6	Cav3	1086	caveolin 3	7042.22	6252	0.171713	P	NONE	6317.58	5770.33	0.147431	0.0705439	47.8488
1_2_23_6	Cav3	1086	caveolin 3	5603.06	4836	0.212401	P
1_2_24_6	Cav3	1086	caveolin 3	9959.6	9760	0.0292067	P
4_3_1_16	Cav3	1086	caveolin 3	4771.83	4356	0.131539	P
4_3_2_16	Cav3	1086	caveolin 3	4385.78	3768	0.219034	P
4_3_3_16	Cav3	1086	caveolin 3	6143	5650	0.120693	P
4_1_19_18	Ccl11	937	MCP1 (JE)	6367.49	7565	-0.248615	P	NONE	6340.93	6879	-0.121614	0.252802	207.872
4_1_20_18	Ccl11	937	MCP1 (JE)	5288.81	7153	-0.435605	P
4_1_21_18	Ccl11	937	MCP1 (JE)	5708.86	7275	-0.349745	P
1_4_4_4	Ccl11	937	MCP1 (JE)	7592.99	7210	0.0746688	P
1_4_5_4	Ccl11	937	MCP1 (JE)	6123.12	5794	0.0797073	P
1_4_6_4	Ccl11	937	MCP1 (JE)	6964.31	6277	0.149905	P
2_1_19_18	Ccl11	938	MCP1 (JE)	6426.26	6068	0.0827583	P	NONE	10160.7	9470.67	0.0755827	0.14586	192.98
2_1_20_18	Ccl11	938	MCP1 (JE)	6422.47	7009	-0.12608	P
2_1_21_18	Ccl11	938	MCP1 (JE)	8459.8	8911	-0.0749638	P
3_4_4_4	Ccl11	938	MCP1 (JE)	11544.5	9793	0.237382	P
3_4_5_4	Ccl11	938	MCP1 (JE)	15823.8	14127	0.163643	P
3_4_6_4	Ccl11	938	MCP1 (JE)	12287.6	10916	0.170758	P
1_2_19_6	Ccl11	995	eotaxin precursor (Scya11) mRNA	6595.05	6478	0.0258351	P	NONE	10946.4	9043	0.23844	0.227837	95.5528
1_2_20_6	Ccl11	995	eotaxin precursor (Scya11) mRNA	8923.29	7591	0.233286	P
1_2_21_6	Ccl11	995	eotaxin precursor (Scya11) mRNA	8335.68	8805	-0.0790231	P
4_3_4_16	Ccl11	995	eotaxin precursor (Scya11) mRNA	14423.1	10329	0.481684	P
4_3_5_16	Ccl11	995	eotaxin precursor (Scya11) mRNA	13285.1	9651	0.461058	P
4_3_6_16	Ccl11	995	eotaxin precursor (Scya11) mRNA	14116.1	11404	0.307804	P
3_1_4_7	Ccnf	1290	CCNF short form\Mouse hipoxia gene	7140.12	7670	-0.103278	P	NONE	5157.39	5374.5	-0.0517286	0.0471115	91.0743
3_1_5_7	Ccnf	1290	CCNF short form\Mouse hipoxia gene	5404.83	5805	-0.103047	P
3_1_6_7	Ccnf	1290	CCNF short form\Mouse hipoxia gene	5269.95	5536	-0.0710547	P
2_4_19_21	Ccnf	1290	CCNF short form\Mouse hipoxia gene	5017.43	5100	-0.0235487	P
2_4_20_21	Ccnf	1290	CCNF short form\Mouse hipoxia gene	3864.07	3905	-0.0152013	P
2_4_21_21	Ccnf	1290	CCNF short form\Mouse hipoxia gene	4247.92	4231	0.00575791	P
4_1_7_5	Ccnf	1297	CCNF short form\Mouse hipoxia gene	11439.5	14814	-0.372932	P	NONE	31326.6	29603.2	-0.109063	0.374864	343.714
4_1_8_5	Ccnf	1297	CCNF short form\Mouse hipoxia gene	12286.6	17353	-0.498097	P
4_1_9_5	Ccnf	1297	CCNF short form\Mouse hipoxia gene	11650.4	15700	-0.43038	P
1_4_16_17	Ccnf	1297	CCNF short form\Mouse hipoxia gene	41787.4	40776	0.0353481	P
1_4_17_17	Ccnf	1297	CCNF short form\Mouse hipoxia gene	46672.8	39948	0.224459	P
1_4_18_17	Ccnf	1297	CCNF short form\Mouse hipoxia gene	64122.6	49028	0.387226	P
2_2_19_6	Ccnf (short)	1292	CCNF (even shorter)\Mouse hipoxia gene	28037.1	23552	0.251489	P	UP	43816.1	32475.3	0.411557	0.160064	38.8922
2_2_20_6	Ccnf (short)	1292	CCNF (even shorter)\Mouse hipoxia gene	38597.6	32229	0.260152	P
2_2_21_6	Ccnf (short)	1292	CCNF (even shorter)\Mouse hipoxia gene	40759.9	33389	0.287778	P
3_3_4_16	Ccnf (short)	1292	CCNF (even shorter)\Mouse hipoxia gene	52394.4	36217	0.532744	P
3_3_5_16	Ccnf (short)	1292	CCNF (even shorter)\Mouse hipoxia gene	45587.3	30968	0.557852	P
3_3_6_16	Ccnf (short)	1292	CCNF (even shorter)\Mouse hipoxia gene	57520.3	38497	0.579326	P
2_1_4_15	Ccs	518	Cu chaperone for SOD	7270.38	5806	0.324486	P	NONE	8885.98	9144.33	-0.0624197	0.402649	645.067
2_1_5_15	Ccs	518	Cu chaperone for SOD	5701.3	7409	-0.377988	P
2_1_6_15	Ccs	518	Cu chaperone for SOD	6538.14	10772	-0.720334	P
3_4_19_1	Ccs	518	Cu chaperone for SOD	10877.7	10104	0.106443	P
3_4_20_1	Ccs	518	Cu chaperone for SOD	11743.9	11214	0.0666082	P
3_4_21_1	Ccs	518	Cu chaperone for SOD	11184.5	9561	0.226266	P
3_1_22_14	Cct7	613	"chaperonin containing TCP1, subunit 7 (eta)"	51023.7	59981	-0.233338	P	NONE	41473.2	44672.3	-0.0592067	0.203189	343.185
3_1_23_14	Cct7	613	"chaperonin containing TCP1, subunit 7 (eta)"	48660.8	57577	-0.242734	P
3_1_24_14	Cct7	613	"chaperonin containing TCP1, subunit 7 (eta)"	49554.9	59152	-0.255399	P
2_4_1_2	Cct7	613	"chaperonin containing TCP1, subunit 7 (eta)"	33130.2	30789	0.105731	P
2_4_2_2	Cct7	613	"chaperonin containing TCP1, subunit 7 (eta)"	33040	29598	0.158715	P
2_4_3_2	Cct7	613	"chaperonin containing TCP1, subunit 7 (eta)"	33429.4	30937	0.111785	P
3_1_16_8	Cd160	1302	BY55 (CD160) \1q21	17904.8	17875	0.00239913	P	NONE	19153.2	15378.2	0.34588	0.385819	111.547
3_1_17_8	Cd160	1302	BY55 (CD160) \1q21	21126.8	20697	0.0296512	P
3_1_18_8	Cd160	1302	BY55 (CD160) \1q21	16811.4	17239	-0.0362388	P
2_4_7_20	Cd160	1302	BY55 (CD160) \1q21	21831.8	13514	0.691978	P
2_4_8_20	Cd160	1302	BY55 (CD160) \1q21	20240.5	11707	0.789874	P
2_4_9_20	Cd160	1302	BY55 (CD160) \1q21	17004	11237	0.597618	P
4_1_4_20	Cd160	1312	BY55 (CD160)\1q21	5209.62	5072	0.0386234	P	NONE	5831.17	4814.17	0.264808	0.130336	49.2191
4_1_5_20	Cd160	1312	BY55 (CD160)\1q21	3651.98	3203	0.189255	P
4_1_6_20	Cd160	1312	BY55 (CD160)\1q21	4344.51	3555	0.289344	P
1_4_19_8	Cd160	1312	BY55 (CD160)\1q21	5489.76	4183	0.392205	P
1_4_20_8	Cd160	1312	BY55 (CD160)\1q21	7744.42	6132	0.336799	P
1_4_21_8	Cd160	1312	BY55 (CD160)\1q21	8546.72	6740	0.342622	P
1_1_16_8	Cd160 (long)	1301	BY55 (CD160) long form\1q21	3635.18	3479	0.0633541	P	NONE	5575.73	5457	0.0466237	0.091561	196.383
1_1_17_8	Cd160 (long)	1301	BY55 (CD160) long form\1q21	3907.09	3672	0.0895284	P
1_1_18_8	Cd160 (long)	1301	BY55 (CD160) long form\1q21	4428.01	3980	0.15389	P
4_4_7_20	Cd160 (long)	1301	BY55 (CD160) long form\1q21	7624.41	7718	-0.0176013	P
4_4_8_20	Cd160 (long)	1301	BY55 (CD160) long form\1q21	6607.38	7091	-0.101911	P
4_4_9_20	Cd160 (long)	1301	BY55 (CD160) long form\1q21	7252.31	6802	0.0924816	P
4_2_13_20	Cd163	1411	CD163\list Martina- Metal array	3468.19	2994	0.212109	P	NONE	3629.61	3955	-0.030705	0.255354	831.637
4_2_14_20	Cd163	1411	CD163\list Martina- Metal array	1730.88	1508	0.198869	M
4_2_15_20	Cd163	1411	CD163\list Martina- Metal array	1633.96	1641	-0.00620257	M
1_3_10_8	Cd163	1411	CD163\list Martina- Metal array	4246.99	5507	-0.374826	P
1_3_11_8	Cd163	1411	CD163\list Martina- Metal array	6791.48	8429	-0.311635	P
1_3_12_8	Cd163	1411	CD163\list Martina- Metal array	3906.15	3651	0.0974557	P
4_2_22_20	Cdc14a	1320	A830059A17Rik\ire candidate NIA results interesting	29193.7	35998	-0.302261	P	NONE	31028.4	40017.8	-0.37185	0.0657688	17.6869
4_2_23_20	Cdc14a	1320	A830059A17Rik\ire candidate NIA results interesting	24289.5	33623	-0.469119	P
4_2_24_20	Cdc14a	1320	A830059A17Rik\ire candidate NIA results interesting	23364.4	30706	-0.394206	P
1_3_1_8	Cdc14a	1320	A830059A17Rik\ire candidate NIA results interesting	34920.7	46548	-0.414637	P
1_3_2_8	Cdc14a	1320	A830059A17Rik\ire candidate NIA results interesting	37357.6	46214	-0.306927	P
1_3_3_8	Cdc14a	1320	A830059A17Rik\ire candidate NIA results interesting	37044.6	47018	-0.343951	P
4_1_10_20	Cdc34	1174	CDC34\mouse hipoxia gene	5778.79	6114	-0.0813491	P	NONE	8576.58	8639.5	-0.050728	0.168865	332.884
4_1_11_20	Cdc34	1174	CDC34\mouse hipoxia gene	6162.89	7219	-0.228192	P
4_1_12_20	Cdc34	1174	CDC34\mouse hipoxia gene	5406.71	6479	-0.26102	P
1_4_13_8	Cdc34	1174	CDC34\mouse hipoxia gene	12647.5	11356	0.155401	P
1_4_14_8	Cdc34	1174	CDC34\mouse hipoxia gene	10319.5	9785	0.0767237	P
1_4_15_8	Cdc34	1174	CDC34\mouse hipoxia gene	11144.1	10884	0.0340687	P
1_2_7_18	Cdc34	1177	CDC34\mouse hipoxia gene	2782.12	3070	-0.142054	P	NONE	3352.91	3650.33	-0.15527	0.187341	120.655
1_2_8_18	Cdc34	1177	CDC34\mouse hipoxia gene	5880.9	5832	0.0120462	P
1_2_9_18	Cdc34	1177	CDC34\mouse hipoxia gene	2831.25	3496	-0.304266	P
4_3_16_4	Cdc34	1177	CDC34\mouse hipoxia gene	2484.14	3308	-0.413213	P
4_3_17_4	Cdc34	1177	CDC34\mouse hipoxia gene	2253.45	2536	-0.170419	P
4_3_18_4	Cdc34	1177	CDC34\mouse hipoxia gene	3885.58	3660	0.0862863	P
2_2_1_6	Clock	1288	Clock\Mouse hipoxia gene	21991.5	27338	-0.31396	P	DOWN	19345.4	25607.3	-0.408107	0.0835809	20.4801
2_2_2_6	Clock	1288	Clock\Mouse hipoxia gene	19580.9	25557	-0.384273	P
2_2_3_6	Clock	1288	Clock\Mouse hipoxia gene	21155.2	26915	-0.3474	P
3_3_22_16	Clock	1288	Clock\Mouse hipoxia gene	16647	23260	-0.48259	P
3_3_23_16	Clock	1288	Clock\Mouse hipoxia gene	18192.3	23783	-0.386605	P
3_3_24_16	Clock	1288	Clock\Mouse hipoxia gene	18505.3	26791	-0.533812	P
4_2_19_6	Clock	1293	Clock\Mouse hipoxia gene	5119.15	6060	-0.243414	P	NONE	6788.28	8042.67	-0.248145	0.0636568	25.6531
4_2_20_6	Clock	1293	Clock\Mouse hipoxia gene	5256.75	6403	-0.284577	P
4_2_21_6	Clock	1293	Clock\Mouse hipoxia gene	5953.73	6844	-0.201046	P
1_3_4_16	Clock	1293	Clock\Mouse hipoxia gene	7878.78	9316	-0.241738	P
1_3_5_16	Clock	1293	Clock\Mouse hipoxia gene	7084.99	9028	-0.349641	P
1_3_6_16	Clock	1293	Clock\Mouse hipoxia gene	9436.28	10605	-0.168454	P
4_1_13_4	Clock	1295	Clock\Mouse hipoxia gene	5799.59	7612	-0.392325	P	NONE	11729.4	12963.5	-0.197945	0.139928	70.6902
4_1_14_4	Clock	1295	Clock\Mouse hipoxia gene	6620.66	8011	-0.275007	P
4_1_15_4	Clock	1295	Clock\Mouse hipoxia gene	6665.25	8102	-0.281619	P
1_4_10_18	Clock	1295	Clock\Mouse hipoxia gene	14829.2	16304	-0.136785	P
1_4_11_18	Clock	1295	Clock\Mouse hipoxia gene	19642.4	20198	-0.0402398	P
1_4_12_18	Clock	1295	Clock\Mouse hipoxia gene	16819.2	17554	-0.061695	P
1_2_19_16	Cnbp1	1248	ZNF9\ire candidate	31409.5	34197	-0.122667	P	NONE	31834.1	32213.3	-0.0216706	0.0846981	390.843
1_2_20_16	Cnbp1	1248	ZNF9\ire candidate	36888.6	36110	0.0307751	P
1_2_21_16	Cnbp1	1248	ZNF9\ire candidate	37241.3	34310	0.118275	P
4_3_4_6	Cnbp1	1248	ZNF9\ire candidate	36684.9	38156	-0.056724	P
4_3_5_6	Cnbp1	1248	ZNF9\ire candidate	24013.4	24582	-0.0337614	P
4_3_6_6	Cnbp1	1248	ZNF9\ire candidate	24767.1	25925	-0.0659214	P
3_2_1_16	Cnbp1	1249	ZNF9\ire candidate	14912.6	16221	-0.121333	P	NONE	14291.5	14272.8	0.0105905	0.0842645	795.662
3_2_2_16	Cnbp1	1249	ZNF9\ire candidate	14820.5	15070	-0.0240872	P
3_2_3_16	Cnbp1	1249	ZNF9\ire candidate	18027.5	18367	-0.0269135	P
2_3_22_6	Cnbp1	1249	ZNF9\ire candidate	13279.3	12843	0.0481958	P
2_3_23_6	Cnbp1	1249	ZNF9\ire candidate	11034.4	10414	0.0834865	P
2_3_24_6	Cnbp1	1249	ZNF9\ire candidate	13674.8	12722	0.104194	P
3_1_10_19	Cnksr1	1511	Cnksr1/HHpatients putative HH modifiers	16576	13707	0.274183	P	NONE	13785.2	11622.3	0.284525	0.200902	70.6097
3_1_11_19	Cnksr1	1511	Cnksr1/HHpatients putative HH modifiers	15579.1	14851	0.0690546	P
3_1_12_19	Cnksr1	1511	Cnksr1/HHpatients putative HH modifiers	16058.9	15880	0.0161622	P
2_4_13_9	Cnksr1	1511	Cnksr1/HHpatients putative HH modifiers	11222	8267	0.440897	P
2_4_14_9	Cnksr1	1511	Cnksr1/HHpatients putative HH modifiers	10714.3	7666	0.482986	P
2_4_15_9	Cnksr1	1511	Cnksr1/HHpatients putative HH modifiers	12560.6	9363	0.423868	P
1_1_10_19	Cnksr1	1512	Cnksr1/HHpatients putative HH modifiers	3250.22	2922	0.153581	P	NONE	4963.8	4963.5	-0.00320689	0.111066	3463.34
1_1_11_19	Cnksr1	1512	Cnksr1/HHpatients putative HH modifiers	6660.51	6257	0.0901615	P
1_1_12_19	Cnksr1	1512	Cnksr1/HHpatients putative HH modifiers	2650.6	2954	-0.156351	P
4_4_13_9	Cnksr1	1512	Cnksr1/HHpatients putative HH modifiers	6058.76	6189	-0.0306838	P
4_4_14_9	Cnksr1	1512	Cnksr1/HHpatients putative HH modifiers	5672.96	5706	-0.00837806	P
4_4_15_9	Cnksr1	1512	Cnksr1/HHpatients putative HH modifiers	5489.76	5753	-0.0675714	P
1_1_22_14	Cotl1	614	clbp	26497.7	21556	0.297779	P	NONE	34925.7	28274.2	0.313523	0.129968	41.454
1_1_23_14	Cotl1	614	clbp	48232.4	44770	0.107469	P
1_1_24_14	Cotl1	614	clbp	21262.8	17998	0.240498	P
4_4_1_2	Cotl1	614	clbp	40206.1	30208	0.412483	P
4_4_2_2	Cotl1	614	clbp	38086.4	27450	0.472468	P
4_4_3_2	Cotl1	614	clbp	35269	27663	0.350443	P
4_1_7_13	Cox17	519	cox 17-chaperon	9440.11	11286	-0.257659	P	NONE	11014.3	12309.3	-0.170935	0.088295	51.6542
4_1_8_13	Cox17	519	cox 17-chaperon	9567.52	11284	-0.238062	P
4_1_9_13	Cox17	519	cox 17-chaperon	9687.3	11369	-0.230939	P
1_4_16_3	Cox17	519	cox 17-chaperon	9759.19	10987	-0.170964	P
1_4_17_3	Cox17	519	cox 17-chaperon	15751	16643	-0.0794739	P
1_4_18_3	Cox17	519	cox 17-chaperon	11880.7	12287	-0.0485117	P
3_1_19_15	Cox17	701	cox 17-chaperon	18178.6	22175	-0.286691	P	NONE	14682.6	15776.5	-0.0329956	0.251981	763.683
3_1_20_15	Cox17	701	cox 17-chaperon	17961.3	22427	-0.320347	P
3_1_21_15	Cox17	701	cox 17-chaperon	18881.8	21036	-0.155861	P
2_4_4_1	Cox17	701	cox 17-chaperon	11582	9653	0.262841	P
2_4_5_1	Cox17	701	cox 17-chaperon	9730.44	8705	0.160661	P
2_4_6_1	Cox17	701	cox 17-chaperon	11761.2	10663	0.141424	P
4_2_10_17	Cox17	878	cox 17	6738.32	7040	-0.0631865	P	NONE	9563.3	9936.83	-0.056016	0.0538885	96.2019
4_2_11_17	Cox17	878	cox 17	10544.2	11057	-0.0685117	P
4_2_12_17	Cox17	878	cox 17	9046.68	9702	-0.100894	P
1_3_13_5	Cox17	878	cox 17	10408.8	10065	0.048451	P
1_3_14_5	Cox17	878	cox 17	10217.7	10899	-0.0931239	P
1_3_15_5	Cox17	878	cox 17	10424.1	10858	-0.0588314	P
2_2_10_17	Cox17	879	cox 17	17856	14596	0.290838	P	NONE	18431.4	15061	0.290439	0.0173788	5.98364
2_2_11_17	Cox17	879	cox 17	20523.1	16621	0.304241	P
2_2_12_17	Cox17	879	cox 17	20612.1	16881	0.288092	P
3_3_13_5	Cox17	879	cox 17	16699.5	13887	0.266071	P
3_3_14_5	Cox17	879	cox 17	19028.2	15300	0.31461	P
3_3_15_5	Cox17	879	cox 17	15869.5	13081	0.278781	P
4_2_13_18	Cox17 (bad)	880	cox 17	5072.99	5793	-0.191474	P	NONE	6093.34	6309.17	-0.0590526	0.159158	269.519
4_2_14_18	Cox17 (bad)	880	cox 17	4336.06	4902	-0.176986	P
4_2_15_18	Cox17 (bad)	880	cox 17	6386.45	7364	-0.205475	P
1_3_10_4	Cox17 (bad)	880	cox 17	6507.79	6292	0.048649	P
1_3_11_4	Cox17 (bad)	880	cox 17	7390.24	7470	-0.015487	P
1_3_12_4	Cox17 (bad)	880	cox 17	6866.49	6034	0.186458	P
2_1_10_13	Cox7b	615	cox 7b	4378.28	5939	-0.439856	P	NONE	7360.64	7852.83	-0.160998	0.292173	181.476
2_1_11_13	Cox7b	615	cox 7b	4041.83	5487	-0.441009	P
2_1_12_13	Cox7b	615	cox 7b	6412.04	8427	-0.394236	P
3_4_13_3	Cox7b	615	cox 7b	9166.29	8358	0.13318	P
3_4_14_3	Cox7b	615	cox 7b	11222	10173	0.141587	P
3_4_15_3	Cox7b	615	cox 7b	8943.38	8733	0.0343428	P
1_2_13_3	Cox7b	702	cox 7b	7558.71	7963	-0.075172	P	NONE	7916.97	8238.83	-0.0594829	0.040388	67.8984
1_2_14_3	Cox7b	702	cox 7b	7673.93	8099	-0.0777782	P
1_2_15_3	Cox7b	702	cox 7b	7550.14	7945	-0.0735438	P
4_3_10_13	Cox7b	702	cox 7b	8540.99	8548	-0.0011836	P
4_3_11_13	Cox7b	702	cox 7b	8852.53	8978	-0.0203043	P
4_3_12_13	Cox7b	702	cox 7b	7325.55	7900	-0.108916	P
4_1_1_14	Cp	512	ceruloplasmin	8453.12	9807	-0.214328	P	NONE	9287.68	9539.67	-0.0162475	0.171353	1054.64
4_1_2_14	Cp	512	ceruloplasmin	12601.2	14568	-0.209243	P
4_1_3_14	Cp	512	ceruloplasmin	9712.22	9529	0.0274763	P
1_4_22_2	Cp	512	ceruloplasmin	8271.73	8472	-0.0345135	P
1_4_23_2	Cp	512	ceruloplasmin	8068.52	7314	0.141643	P
1_4_24_2	Cp	512	ceruloplasmin	8619.32	7548	0.19148	P
4_1_16_2	Cp	513	ceruloplasmin	4716.36	3810	0.307883	P	NONE	3343.74	2841.33	0.198431	0.132748	66.8992
4_1_17_2	Cp	513	ceruloplasmin	4466.49	3408	0.390216	P
4_1_18_2	Cp	513	ceruloplasmin	342.65	334	0.0368876	A
1_4_7_14	Cp	513	ceruloplasmin	3908.96	3551	0.138559	P
1_4_8_14	Cp	513	ceruloplasmin	3343.32	3116	0.101586	P
1_4_9_14	Cp	513	ceruloplasmin	3284.66	2829	0.215452	P
2_1_1_14	Cp	514	ceruloplasmin	4835.79	5413	-0.162677	P	NONE	5222.18	5414.67	-0.0453091	0.161045	355.435
2_1_2_14	Cp	514	ceruloplasmin	4742.68	4989	-0.0730481	P
2_1_3_14	Cp	514	ceruloplasmin	6612.12	7402	-0.162802	P
3_4_22_2	Cp	514	ceruloplasmin	4629.9	5263	-0.184904	P
3_4_23_2	Cp	514	ceruloplasmin	4646.81	4235	0.133879	P
3_4_24_2	Cp	514	ceruloplasmin	5865.77	5186	0.177698	P
4_2_4_2	Cp	843	GPI-ANCHOR	3674.39	3148	0.223069	P	NONE	6136.04	5480.67	0.156911	0.113554	72.3684
4_2_5_2	Cp	843	GPI-ANCHOR	5896.03	5946	-0.0121756	P
4_2_6_2	Cp	843	GPI-ANCHOR	5212.44	5050	0.0456755	P
1_3_19_14	Cp	843	GPI-ANCHOR	6624.45	5806	0.190256	P
1_3_20_14	Cp	843	GPI-ANCHOR	9184.47	7584	0.276238	P
1_3_21_14	Cp	843	GPI-ANCHOR	6224.44	5350	0.218405	P
3_1_13_9	Cpox	1342	CPO\heme biosynthesis	13560.7	12666	0.0984664	P	NONE	15179.2	12479.8	0.273984	0.273031	99.6522
3_1_14_9	Cpox	1342	CPO\heme biosynthesis	15344.2	14762	0.0558099	P
3_1_15_9	Cpox	1342	CPO\heme biosynthesis	11813.2	12264	-0.0540237	P
2_4_10_19	Cpox	1342	CPO\heme biosynthesis	15121.1	11256	0.425869	P
2_4_11_19	Cpox	1342	CPO\heme biosynthesis	17960.3	12411	0.533191	P
2_4_12_19	Cpox	1342	CPO\heme biosynthesis	17275.6	11520	0.584592	P
3_1_19_8	Cpox (short form)	1340	CPO short form\heme biosynthesis	23205.5	32579	-0.489478	P	NONE	27839.3	28609	-0.0662944	0.382638	577.18
3_1_20_8	Cpox (short form)	1340	CPO short form\heme biosynthesis	21729	28329	-0.38266	P
3_1_21_8	Cpox (short form)	1340	CPO short form\heme biosynthesis	21821	28166	-0.368234	P
2_4_4_20	Cpox (short form)	1340	CPO short form\heme biosynthesis	38136.1	31608	0.270867	P
2_4_5_20	Cpox (short form)	1340	CPO short form\heme biosynthesis	30150.8	24758	0.284303	P
2_4_6_20	Cpox (short form)	1340	CPO short form\heme biosynthesis	31993.4	26214	0.287435	P
1_1_13_9	Cpox (short form)	1341	CPO\heme biosynthesis	7433.06	7528	-0.0183104	P	NONE	8718.21	9661.67	-0.132743	0.0829183	62.4651
1_1_14_9	Cpox (short form)	1341	CPO\heme biosynthesis	5870.5	6382	-0.120525	P
1_1_15_9	Cpox (short form)	1341	CPO\heme biosynthesis	6178.98	6462	-0.064612	P
4_4_10_19	Cpox (short form)	1341	CPO\heme biosynthesis	11602.3	13228	-0.189187	P
4_4_11_19	Cpox (short form)	1341	CPO\heme biosynthesis	9832.06	11653	-0.245136	P
4_4_12_19	Cpox (short form)	1341	CPO\heme biosynthesis	11392.4	12717	-0.15869	P
3_1_19_17	Crebbp	1167	CREBBP short form\mouse hipoxia gene	12374.4	12202	0.0202421	P	NONE	12445.6	10684.5	0.257551	0.310185	120.436
3_1_20_17	Crebbp	1167	CREBBP short form\mouse hipoxia gene	12754.7	12393	0.0415024	P
3_1_21_17	Crebbp	1167	CREBBP short form\mouse hipoxia gene	13021.3	11857	0.135131	P
2_4_4_5	Crebbp	1167	CREBBP short form\mouse hipoxia gene	11154.7	7830	0.510562	P
2_4_5_5	Crebbp	1167	CREBBP short form\mouse hipoxia gene	13456.2	12841	0.0675146	P
2_4_6_5	Crebbp	1167	CREBBP short form\mouse hipoxia gene	11912.5	6984	0.770352	P
3_2_19_7	Crebbp	1212	CREBBP short form\mouse hipoxia gene	26833.6	24601	0.125323	P	NONE	29804.9	23945.5	0.297075	0.211466	71.1828
3_2_20_7	Crebbp	1212	CREBBP short form\mouse hipoxia gene	27303.6	24900	0.132945	P
3_2_21_7	Crebbp	1212	CREBBP short form\mouse hipoxia gene	22369.8	21062	0.0869119	P
2_3_4_21	Crebbp	1212	CREBBP short form\mouse hipoxia gene	28436.7	22018	0.369068	P
2_3_5_21	Crebbp	1212	CREBBP short form\mouse hipoxia gene	36261.8	24153	0.586246	P
2_3_6_21	Crebbp	1212	CREBBP short form\mouse hipoxia gene	37624	26939	0.481958	P
4_2_19_7	Csnb	1364	Csnb (abfall)	4030.6	5641	-0.484956	P	DOWN	5838.92	7671	-0.404968	0.131083	32.3688
4_2_20_7	Csnb	1364	Csnb (abfall)	4242.3	6255	-0.560163	P
4_2_21_7	Csnb	1364	Csnb (abfall)	5914	6791	-0.19949	P
1_3_4_21	Csnb	1364	Csnb (abfall)	6139.22	8516	-0.472121	P
1_3_5_21	Csnb	1364	Csnb (abfall)	7143.92	9435	-0.401307	P
1_3_6_21	Csnb	1364	Csnb (abfall)	7563.47	9388	-0.31177	P
2_2_4_14	Cth	622	cystathionine gamma-lyase (short isoform)	11351	21096	-0.894153	P	DOWN	11183	20943.8	-0.922805	0.077508	8.39918
2_2_5_14	Cth	622	cystathionine gamma-lyase (short isoform)	10796.9	20702	-0.93915	P
2_2_6_14	Cth	622	cystathionine gamma-lyase (short isoform)	11021.9	20400	-0.888194	P
3_3_19_2	Cth	622	cystathionine gamma-lyase (short isoform)	8295.59	16493	-0.991437	P
3_3_20_2	Cth	622	cystathionine gamma-lyase (short isoform)	7830.18	15865	-1.01873	P
3_3_21_2	Cth	622	cystathionine gamma-lyase (short isoform)	17802.4	31107	-0.805164	P
4_1_22_13	Ctsd	612	cathepsin D	25467.2	54963	-1.10982	P	DOWN	31242.4	57711.7	-0.913551	0.19614	21.4701
4_1_23_13	Ctsd	612	cathepsin D	25181	54422	-1.11185	P
4_1_24_13	Ctsd	612	cathepsin D	24621.6	49920	-1.01969	P
1_4_1_3	Ctsd	612	cathepsin D	46080	71437	-0.632532	P
1_4_2_3	Ctsd	612	cathepsin D	26299.8	45645	-0.795405	P
1_4_3_3	Ctsd	612	cathepsin D	39804.8	69883	-0.811999	P
1_1_1_17	Cul1	1182	Cul1\mouse hipoxia gene	12807.8	38037	-1.57038	P	DOWN	23263.7	48524.8	-1.1574	0.39471	34.1031
1_1_2_17	Cul1	1182	Cul1\mouse hipoxia gene	15410.2	43674	-1.50289	P
1_1_3_17	Cul1	1182	Cul1\mouse hipoxia gene	17234.7	46155	-1.42117	P
4_4_22_5	Cul1	1182	Cul1\mouse hipoxia gene	25849	50446	-0.964633	P
4_4_23_5	Cul1	1182	Cul1\mouse hipoxia gene	28105.2	51764	-0.881113	P
4_4_24_5	Cul1	1182	Cul1\mouse hipoxia gene	40175.2	61073	-0.604229	P
1_2_13_18	Cul1	1186	Cul1\mouse hipoxia gene	28871.8	38993	-0.433552	P	DOWN	28435.1	38463.2	-0.435003	0.0629563	14.4726
1_2_14_18	Cul1	1186	Cul1\mouse hipoxia gene	30132.1	42583	-0.498978	P
1_2_15_18	Cul1	1186	Cul1\mouse hipoxia gene	27241.5	38630	-0.503915	P
4_3_10_4	Cul1	1186	Cul1\mouse hipoxia gene	27238.5	36731	-0.431348	P
4_3_11_4	Cul1	1186	Cul1\mouse hipoxia gene	29574.9	37272	-0.33372	P
4_3_12_4	Cul1	1186	Cul1\mouse hipoxia gene	27552	36570	-0.408504	P
2_2_16_19	Cul2	1206	Cul2 short form\mouse hipoxia gene	17179.2	12005	0.517027	P	NONE	16335	12537.5	0.37671	0.133552	35.4523
2_2_17_19	Cul2	1206	Cul2 short form\mouse hipoxia gene	13943.8	10492	0.410334	P
2_2_18_19	Cul2	1206	Cul2 short form\mouse hipoxia gene	13762.8	12435	0.146372	P
3_3_7_9	Cul2	1206	Cul2 short form\mouse hipoxia gene	17052.7	12218	0.480989	P
3_3_8_9	Cul2	1206	Cul2 short form\mouse hipoxia gene	22192.4	16897	0.3933	P
3_3_9_9	Cul2	1206	Cul2 short form\mouse hipoxia gene	13879	11178	0.312237	P
4_2_22_5	Cul2	1208	Cul2 short form\mouse hipoxia gene	11149.9	15724	-0.495944	P	DOWN	11331.4	16144	-0.528866	0.0875269	16.5499
4_2_23_5	Cul2	1208	Cul2 short form\mouse hipoxia gene	7101.15	11182	-0.655054	P
4_2_24_5	Cul2	1208	Cul2 short form\mouse hipoxia gene	7488.27	11126	-0.571231	P
1_3_1_17	Cul2	1208	Cul2 short form\mouse hipoxia gene	15731.6	21460	-0.447988	P
1_3_2_17	Cul2	1208	Cul2 short form\mouse hipoxia gene	11778.6	17573	-0.577197	P
1_3_3_17	Cul2	1208	Cul2 short form\mouse hipoxia gene	14739	19799	-0.425785	P
1_1_13_18	Cul3	1165	Cul3\mouse hipoxia gene	11591.7	15981	-0.463268	P	NONE	16125.9	19542.2	-0.312443	0.184829	59.1562
1_1_14_18	Cul3	1165	Cul3\mouse hipoxia gene	12870.6	16651	-0.371532	P
1_1_15_18	Cul3	1165	Cul3\mouse hipoxia gene	10898.8	16136	-0.56611	P
4_4_10_4	Cul3	1165	Cul3\mouse hipoxia gene	21084.7	23517	-0.157508	P
4_4_11_4	Cul3	1165	Cul3\mouse hipoxia gene	20715.8	22089	-0.0925966	P
4_4_12_4	Cul3	1165	Cul3\mouse hipoxia gene	19593.6	22879	-0.223643	P
2_2_4_21	Cul3	1195	Cul3\mouse hipoxia gene	20309.9	18312	0.149395	P	NONE	18969.7	18492.3	0.0295535	0.134554	455.29
2_2_5_21	Cul3	1195	Cul3\mouse hipoxia gene	19481.2	18370	0.0847346	P
2_2_6_21	Cul3	1195	Cul3\mouse hipoxia gene	23372.3	20808	0.167661	P
3_3_19_7	Cul3	1195	Cul3\mouse hipoxia gene	16751.1	16464	0.0249375	P
3_3_20_7	Cul3	1195	Cul3\mouse hipoxia gene	16875.6	17690	-0.067997	P
3_3_21_7	Cul3	1195	Cul3\mouse hipoxia gene	17028.3	19310	-0.18141	P
1_1_19_17	Cul3 long form	1170	Cul3 long form\mouse hipoxia gene	7363.6	8503	-0.207561	P	NONE	11182.2	10804.8	0.0384357	0.125992	327.798
1_1_20_17	Cul3 long form	1170	Cul3 long form\mouse hipoxia gene	8543.85	7936	0.106474	P
1_1_21_17	Cul3 long form	1170	Cul3 long form\mouse hipoxia gene	11646.6	11092	0.0703869	P
4_4_4_5	Cul3 long form	1170	Cul3 long form\mouse hipoxia gene	13726.1	12845	0.0957117	P
4_4_5_5	Cul3 long form	1170	Cul3 long form\mouse hipoxia gene	12040.7	10946	0.137518	P
4_4_6_5	Cul3 long form	1170	Cul3 long form\mouse hipoxia gene	13772.5	13507	0.0280842	P
1_2_7_17	Cybrd1	1114	DCYTB	8784.66	19666	-1.16265	P	DOWN	8451.85	18326.3	-1.11463	0.0992804	8.90705
1_2_8_17	Cybrd1	1114	DCYTB	8067.56	18954	-1.2323	P
1_2_9_17	Cybrd1	1114	DCYTB	8491.32	19597	-1.20657	P
4_3_16_5	Cybrd1	1114	DCYTB	9058.16	18794	-1.05298	P
4_3_17_5	Cybrd1	1114	DCYTB	7455.91	15390	-1.04554	P
4_3_18_5	Cybrd1	1114	DCYTB	8853.49	17557	-0.987728	P
3_2_13_3	Cyp1a1	704	CYP145	5630.45	6285	-0.158663	P	NONE	6038.8	5863	0.0495481	0.143717	290.056
3_2_14_3	Cyp1a1	704	CYP145	7177.19	7045	0.0268194	P
3_2_15_3	Cyp1a1	704	CYP145	5947.11	6266	-0.075356	P
2_3_10_13	Cyp1a1	704	CYP145	5116.33	4456	0.19936	P
2_3_11_13	Cyp1a1	704	CYP145	5731.54	5127	0.160808	P
2_3_12_13	Cyp1a1	704	CYP145	6630.15	5999	0.144319	P
3_2_1_2	Cyp3a13	688	Cyt-P450 (Cyp3a13) (abfall)	22226.7	40922	-0.880582	P	DOWN	20298.5	38606.5	-0.924012	0.0923938	9.9992
3_2_2_2	Cyp3a13	688	Cyt-P450 (Cyp3a13) (abfall)	23468.5	43034	-0.874753	P
3_2_3_2	Cyp3a13	688	Cyt-P450 (Cyp3a13) (abfall)	26124.6	53902	-1.04493	P
2_3_22_14	Cyp3a13	688	Cyt-P450 (Cyp3a13) (abfall)	16441.8	30346	-0.884136	P
2_3_23_14	Cyp3a13	688	Cyt-P450 (Cyp3a13) (abfall)	18959.9	33582	-0.824736	P
2_3_24_14	Cyp3a13	688	Cyt-P450 (Cyp3a13) (abfall)	14569.4	29853	-1.03493	P
2_1_22_7	D11Ertd18e	1496	D11Ertd18e/(McKie heme transporter HCP1)	81200.3	80844	0.00634453	P	NONE	83010.7	99605	-0.249688	0.167556	67.1059
2_1_23_7	D11Ertd18e	1496	D11Ertd18e/(McKie heme transporter HCP1)	71653.4	77395	-0.111205	P
2_1_24_7	D11Ertd18e	1496	D11Ertd18e/(McKie heme transporter HCP1)	69355.2	93857	-0.43646	P
3_4_1_21	D11Ertd18e	1496	D11Ertd18e/(McKie heme transporter HCP1)	103984	135435	-0.381237	P
3_4_2_21	D11Ertd18e	1496	D11Ertd18e/(McKie heme transporter HCP1)	95573.6	118025	-0.304408	P
3_4_3_21	D11Ertd18e	1496	D11Ertd18e/(McKie heme transporter HCP1)	76297.2	92074	-0.271164	P
4_1_22_7	D11Ertd18e	1497	D11Ertd18e/(McKie heme transporter HCP1)	20333.4	51558	-1.34235	P	DOWN	38187.4	69547.5	-1.01868	0.424044	41.6268
4_1_23_7	D11Ertd18e	1497	D11Ertd18e/(McKie heme transporter HCP1)	17113	48674	-1.50806	P
4_1_24_7	D11Ertd18e	1497	D11Ertd18e/(McKie heme transporter HCP1)	18890.6	48244	-1.35268	P
1_4_1_21	D11Ertd18e	1497	D11Ertd18e/(McKie heme transporter HCP1)	58001.1	93660	-0.691354	P
1_4_2_21	D11Ertd18e	1497	D11Ertd18e/(McKie heme transporter HCP1)	52123.6	79018	-0.600246	P
1_4_3_21	D11Ertd18e	1497	D11Ertd18e/(McKie heme transporter HCP1)	62662.7	96131	-0.617395	P
2_1_16_8	D11Ertd18e	1498	D11Ertd18e/(McKie heme transporter HCP1)	37620	44342	-0.237172	P	DOWN	39665.4	57416.2	-0.500423	0.306182	61.1846
2_1_17_8	D11Ertd18e	1498	D11Ertd18e/(McKie heme transporter HCP1)	37652.8	45451	-0.271553	P
2_1_18_8	D11Ertd18e	1498	D11Ertd18e/(McKie heme transporter HCP1)	40208.1	45177	-0.168103	P
3_4_7_20	D11Ertd18e	1498	D11Ertd18e/(McKie heme transporter HCP1)	39040.4	68949	-0.820563	P
3_4_8_20	D11Ertd18e	1498	D11Ertd18e/(McKie heme transporter HCP1)	40490.9	71068	-0.811601	P
3_4_9_20	D11Ertd18e	1498	D11Ertd18e/(McKie heme transporter HCP1)	42980.2	69510	-0.693548	P
3_2_10_18	D11Ertd498e	1272	FLJ10055\ire candidate	25727	21055	0.289118	P	NONE	19827.7	22115.8	-0.0148273	0.733149	4944.59
3_2_11_18	D11Ertd498e	1272	FLJ10055\ire candidate	25438.7	22867	0.153757	P
3_2_12_18	D11Ertd498e	1272	FLJ10055\ire candidate	20130	18243	0.142007	P
2_3_13_4	D11Ertd498e	1272	FLJ10055\ire candidate	15164.8	11327	0.420956	P
2_3_14_4	D11Ertd498e	1272	FLJ10055\ire candidate	16809.4	47285	-1.49211	P
2_3_15_4	D11Ertd498e	1272	FLJ10055\ire candidate	15696.6	11918	0.397311	P
2_2_7_5	D11Ertd498e	1283	FLJ10055\ire candidate	14988.2	11208	0.4193	P	NONE	16418.5	13179.2	0.324287	0.195447	60.2699
2_2_8_5	D11Ertd498e	1283	FLJ10055\ire candidate	17035.2	11620	0.551905	P
2_2_9_5	D11Ertd498e	1283	FLJ10055\ire candidate	17685.5	12387	0.513743	P
3_3_16_17	D11Ertd498e	1283	FLJ10055\ire candidate	16531.3	14692	0.170167	P
3_3_17_17	D11Ertd498e	1283	FLJ10055\ire candidate	15665.5	14733	0.0885433	P
3_3_18_17	D11Ertd498e	1283	FLJ10055\ire candidate	16605.2	14435	0.202062	P
4_2_13_4	D11Ertd498e (dif 3' form)	1282	FLJ10055 (dif 3' form)\ire candidate	6202.66	6889	-0.151408	P	NONE	9428.14	8253.33	0.140901	0.289178	205.234
4_2_14_4	D11Ertd498e (dif 3' form)	1282	FLJ10055 (dif 3' form)\ire candidate	6847.5	7294	-0.0911328	P
4_2_15_4	D11Ertd498e (dif 3' form)	1282	FLJ10055 (dif 3' form)\ire candidate	7391.2	8005	-0.115093	P
1_3_10_18	D11Ertd498e (dif 3' form)	1282	FLJ10055 (dif 3' form)\ire candidate	11938.5	8802	0.439723	P
1_3_11_18	D11Ertd498e (dif 3' form)	1282	FLJ10055 (dif 3' form)\ire candidate	11291.3	9057	0.318106	P
1_3_12_18	D11Ertd498e (dif 3' form)	1282	FLJ10055 (dif 3' form)\ire candidate	12897.6	9473	0.445212	P
1_2_22_14	D1Ertd396e	667	scaffold attachment factor B	14475.5	12202	0.246491	P	NONE	16847.7	15831.3	0.0966441	0.163844	169.534
1_2_23_14	D1Ertd396e	667	scaffold attachment factor B	14698.3	13123	0.163555	P
1_2_24_14	D1Ertd396e	667	scaffold attachment factor B	18449.7	16600	0.152413	P
4_3_1_2	D1Ertd396e	667	scaffold attachment factor B	16795.8	17936	-0.0947568	P
4_3_2_2	D1Ertd396e	667	scaffold attachment factor B	16604.2	18084	-0.123165	P
4_3_3_2	D1Ertd396e	667	scaffold attachment factor B	20062.6	17043	0.235329	P
2_2_22_21	D330037H05Rik	1193	LOC207214-abfall	10271.5	10012	0.0369111	P	NONE	8839.33	8632.5	0.026876	0.0281836	104.865
2_2_23_21	D330037H05Rik	1193	LOC207214-abfall	11574.4	11123	0.0573852	P
2_2_24_21	D330037H05Rik	1193	LOC207214-abfall	12821.3	12320	0.0575425	P
3_3_1_7	D330037H05Rik	1193	LOC207214-abfall	5457.67	5392	0.0174647	P
3_3_2_7	D330037H05Rik	1193	LOC207214-abfall	5805.26	5818	-0.00316261	P
3_3_3_7	D330037H05Rik	1193	LOC207214-abfall	7105.9	7130	-0.00488469	P
4_1_10_5	D630004K10Rik	1161	ak052609-abfall	3631.44	3114	0.221773	P	NONE	5383.44	4387.5	0.243848	0.143164	58.7106
4_1_11_5	D630004K10Rik	1161	ak052609-abfall	3896.8	3146	0.308771	P
4_1_12_5	D630004K10Rik	1161	ak052609-abfall	1992.16	1982	0.00737656	P
1_4_13_17	D630004K10Rik	1161	ak052609-abfall	5185.11	4488	0.208302	P
1_4_14_17	D630004K10Rik	1161	ak052609-abfall	10468.3	7700	0.443098	P
1_4_15_17	D630004K10Rik	1161	ak052609-abfall	7126.81	5895	0.273765	P
2_1_13_21	DNA in chr 1	1386	afball	15459.7	11079	0.480687	P	NONE	21097	18539	0.228502	0.165447	72.4051
2_1_14_21	DNA in chr 1	1386	afball	12666.8	9811	0.368583	P
2_1_15_21	DNA in chr 1	1386	afball	10595.1	9580	0.145301	P
3_4_10_7	DNA in chr 1	1386	afball	29747.7	28694	0.0520305	P
3_4_11_7	DNA in chr 1	1386	afball	30371.2	28260	0.103944	P
3_4_12_7	DNA in chr 1	1386	afball	27741.3	23810	0.220467	P
1_1_16_9	Dbh	1417	DBH\list Martina- Metal array	5444.46	6210	-0.189804	P	NONE	9016.08	9454	-0.0797281	0.0835287	104.767
1_1_17_9	Dbh	1417	DBH\list Martina- Metal array	6119.33	6133	-0.00321925	P
1_1_18_9	Dbh	1417	DBH\list Martina- Metal array	5368.03	5858	-0.126015	P
4_4_7_19	Dbh	1417	DBH\list Martina- Metal array	11831.6	13070	-0.143619	P
4_4_8_19	Dbh	1417	DBH\list Martina- Metal array	11621.5	11794	-0.0212518	P
4_4_9_19	Dbh	1417	DBH\list Martina- Metal array	13711.6	13659	0.00554085	P
3_2_7_1	Ddx21	634	Gu	4568.83	4430	0.0445181	P	NONE	6319.05	6095.67	0.0406014	0.0781731	192.538
3_2_8_1	Ddx21	634	Gu	4170.14	4134	0.0125574	P
3_2_9_1	Ddx21	634	Gu	4475.88	4573	-0.0309696	P
2_3_16_15	Ddx21	634	Gu	7505.4	7749	-0.0460812	P
2_3_17_15	Ddx21	634	Gu	8300.37	7658	0.116208	P
2_3_18_15	Ddx21	634	Gu	8893.65	8030	0.147376	P
1_1_13_1	Ddx5	691	p68 RNA Helikase (abfall)	5180.4	4952	0.0650522	P	NONE	7269.6	6526.67	0.131064	0.143334	109.362
1_1_14_1	Ddx5	691	p68 RNA Helikase (abfall)	6664.3	6799	-0.0288692	P
1_1_15_1	Ddx5	691	p68 RNA Helikase (abfall)	4629.9	4691	-0.0189145	P
4_4_10_15	Ddx5	691	p68 RNA Helikase (abfall)	9617.34	7812	0.299946	P
4_4_11_15	Ddx5	691	p68 RNA Helikase (abfall)	9403.71	8065	0.221556	P
4_4_12_15	Ddx5	691	p68 RNA Helikase (abfall)	8121.93	6841	0.247615	P
4_1_10_21	Dio1	1424	DIO1\list Martina- Metal array	22717.9	8220	1.46662	P	UP	28706.3	9615.33	1.55937	0.190226	12.1988
4_1_11_21	Dio1	1424	DIO1\list Martina- Metal array	24759.2	9219	1.42528	P
4_1_12_21	Dio1	1424	DIO1\list Martina- Metal array	22388.5	8916	1.32829	P
1_4_13_7	Dio1	1424	DIO1\list Martina- Metal array	30662.8	9663	1.66595	P
1_4_14_7	Dio1	1424	DIO1\list Martina- Metal array	37085.3	12090	1.61703	P
1_4_15_7	Dio1	1424	DIO1\list Martina- Metal array	34624.1	9584	1.85308	P
2_1_10_21	Dio1	1425	DIO1\list Martina- Metal array	23089.7	6907	1.74112	P	UP	23313.8	9438.83	1.34773	0.376692	27.9502
2_1_11_21	Dio1	1425	DIO1\list Martina- Metal array	22110.1	6528	1.75999	P
2_1_12_21	Dio1	1425	DIO1\list Martina- Metal array	24229.5	8390	1.53002	P
3_4_13_7	Dio1	1425	DIO1\list Martina- Metal array	25375.7	12399	1.03323	P
3_4_14_7	Dio1	1425	DIO1\list Martina- Metal array	22177.7	11907	0.8973	P
3_4_15_7	Dio1	1425	DIO1\list Martina- Metal array	22900.3	10502	1.1247	P
4_1_13_8	Dio1	1426	DIO1\list Martina- Metal array	18861.3	9018	1.06455	P	UP	30205.9	14235.8	1.06378	0.115324	10.8409
4_1_14_8	Dio1	1426	DIO1\list Martina- Metal array	16411.7	9032	0.861606	P
4_1_15_8	Dio1	1426	DIO1\list Martina- Metal array	19532	9201	1.08598	P
1_4_10_20	Dio1	1426	DIO1\list Martina- Metal array	44505.4	21802	1.02952	P
1_4_11_20	Dio1	1426	DIO1\list Martina- Metal array	38319.1	17312	1.14629	P
1_4_12_20	Dio1	1426	DIO1\list Martina- Metal array	43605.9	19050	1.19473	P
2_1_1_15	Dkk1	673	Sk-Dkk-1 protein precursor	5684.29	5506	0.0459755	P	NONE	7213.45	6783	0.0914003	0.0999409	109.344
2_1_2_15	Dkk1	673	Sk-Dkk-1 protein precursor	5624.78	5315	0.081727	P
2_1_3_15	Dkk1	673	Sk-Dkk-1 protein precursor	5770.29	5129	0.169966	P
3_4_22_1	Dkk1	673	Sk-Dkk-1 protein precursor	8799.95	8073	0.12439	P
3_4_23_1	Dkk1	673	Sk-Dkk-1 protein precursor	9017.98	7836	0.202687	P
3_4_24_1	Dkk1	673	Sk-Dkk-1 protein precursor	8383.42	8839	-0.0763443	P
4_2_22_19	Dnaja1	1445	DNAJA1\list Martina- Metal array	35877.5	34116	0.0726293	P	NONE	43912.6	40662	0.0982539	0.0993228	101.088
4_2_23_19	Dnaja1	1445	DNAJA1\list Martina- Metal array	30944.7	30899	0.00213032	P
4_2_24_19	Dnaja1	1445	DNAJA1\list Martina- Metal array	34394	32412	0.0856284	P
1_3_1_9	Dnaja1	1445	DNAJA1\list Martina- Metal array	48477.6	48670	-0.00571539	P
1_3_2_9	Dnaja1	1445	DNAJA1\list Martina- Metal array	55246	47343	0.222719	P
1_3_3_9	Dnaja1	1445	DNAJA1\list Martina- Metal array	58536.2	50532	0.212132	P
2_1_7_9	Dnaja1	1446	DNAJA1\list Martina- Metal array	45082.7	39602	0.187001	P	NONE	74814.8	58890.3	0.309589	0.152389	49.223
2_1_8_9	Dnaja1	1446	DNAJA1\list Martina- Metal array	57519.3	46924	0.293721	P
2_1_9_9	Dnaja1	1446	DNAJA1\list Martina- Metal array	49502.8	46707	0.0838719	P
3_4_16_19	Dnaja1	1446	DNAJA1\list Martina- Metal array	102982	77647	0.40739	P
3_4_17_19	Dnaja1	1446	DNAJA1\list Martina- Metal array	100973	71797	0.491979	P
3_4_18_19	Dnaja1	1446	DNAJA1\list Martina- Metal array	92828.5	70665	0.393572	P
4_1_7_9	Dnaja1	1447	DNAJA1\list Martina- Metal array	84043.4	62763	0.421221	P	UP	130536	75895.7	0.69564	0.325962	46.8578
4_1_8_9	Dnaja1	1447	DNAJA1\list Martina- Metal array	87652.9	63025	0.475877	P
4_1_9_9	Dnaja1	1447	DNAJA1\list Martina- Metal array	76537.3	58995	0.375571	P
1_4_16_19	Dnaja1	1447	DNAJA1\list Martina- Metal array	145668	86092	0.758733	P
1_4_17_19	Dnaja1	1447	DNAJA1\list Martina- Metal array	175966	89616	0.973468	P
1_4_18_19	Dnaja1	1447	DNAJA1\list Martina- Metal array	213345	94883	1.16897	P
2_2_7_14	Dock9	734	isg-4	9766.86	7970	0.293315	P	NONE	8940.62	7954	0.141955	0.200996	141.591
2_2_8_14	Dock9	734	isg-4	10920	8680	0.331203	P
2_2_9_14	Dock9	734	isg-4	11375	8956	0.344945	P
3_3_16_2	Dock9	734	isg-4	8538.12	8575	-0.00621823	P
3_3_17_2	Dock9	734	isg-4	6123.12	6503	-0.0868385	P
3_3_18_2	Dock9	734	isg-4	6920.62	7040	-0.0246741	P
4_2_13_13	Dock9	735	isg-4	6331.49	7099	-0.165071	P	NONE	7716.1	7689.17	-0.0107399	0.148555	1383.2
4_2_14_13	Dock9	735	isg-4	10212.9	10029	0.0262162	P
4_2_15_13	Dock9	735	isg-4	5555.84	6375	-0.19842	P
1_3_10_3	Dock9	735	isg-4	8746.42	8197	0.0935966	P
1_3_11_3	Dock9	735	isg-4	6799.07	6835	-0.00760391	P
1_3_12_3	Dock9	735	isg-4	8650.85	7600	0.186842	P
4_2_19_21	Dsip1	1244	GILZ-DSIPI\ire candidate	7784.44	7089	0.135011	P	NONE	9418.84	8844.35	0.111793	0.133486	119.404
4_2_20_21	Dsip1	1244	GILZ-DSIPI\ire candidate	6433.84	6919	-0.104883	P
4_2_21_21	Dsip1	1244	GILZ-DSIPI\ire candidate	224.28	182.09	0.300649	A
1_3_4_7	Dsip1	1244	GILZ-DSIPI\ire candidate	13987.4	13472	0.0541596	P
1_3_5_7	Dsip1	1244	GILZ-DSIPI\ire candidate	12631.1	11587	0.124475	P
1_3_6_7	Dsip1	1244	GILZ-DSIPI\ire candidate	15452	13817	0.161346	P
2_2_16_4	Dsip1	1251	GILZ-DSIPI\ire candidate	17383.6	14193	0.29255	P	NONE	22793.4	19232.2	0.26154	0.0780565	29.845
2_2_17_4	Dsip1	1251	GILZ-DSIPI\ire candidate	17816.1	14312	0.315955	P
2_2_18_4	Dsip1	1251	GILZ-DSIPI\ire candidate	16422.4	14911	0.139286	P
3_3_7_18	Dsip1	1251	GILZ-DSIPI\ire candidate	48210.3	42331	0.187628	P
3_3_8_18	Dsip1	1251	GILZ-DSIPI\ire candidate	17529.7	14066	0.317589	P
3_3_9_18	Dsip1	1251	GILZ-DSIPI\ire candidate	19398.2	15580	0.316231	P
1_2_4_7	Dsip1 (short)	1266	GILZ-DSIPI short form\ire candidate	7828.27	9225	-0.236855	P	NONE	6036.04	6220.88	0.0453613	0.209683	462.252
1_2_5_7	Dsip1 (short)	1266	GILZ-DSIPI short form\ire candidate	9839.73	10295	-0.0652532	P
1_2_6_7	Dsip1 (short)	1266	GILZ-DSIPI short form\ire candidate	10457.7	10305	0.0212266	P
4_3_19_21	Dsip1 (short)	1266	GILZ-DSIPI short form\ire candidate	326.53	261.28	0.321619	A
4_3_20_21	Dsip1 (short)	1266	GILZ-DSIPI short form\ire candidate	4088.65	4168	-0.0277307	P
4_3_21_21	Dsip1 (short)	1266	GILZ-DSIPI short form\ire candidate	3675.32	3071	0.259161	P
2_2_7_6	Dusp1	954	protein tyrosine phosphatase	33154.9	27017	0.295357	P	NONE	29156.5	25602.8	0.164649	0.188278	114.351
2_2_8_6	Dusp1	954	protein tyrosine phosphatase	34559.6	27087	0.351487	P
2_2_9_6	Dusp1	954	protein tyrosine phosphatase	36313.4	28319	0.358731	P
3_3_16_16	Dusp1	954	protein tyrosine phosphatase	22972.9	22908	0.00408336	P
3_3_17_16	Dusp1	954	protein tyrosine phosphatase	22742.4	23065	-0.0203189	P
3_3_18_16	Dusp1	954	protein tyrosine phosphatase	25195.7	25221	-0.00144565	P
4_2_7_6	Dusp1	955	protein tyrosine phosphatase	6993.77	6926	0.014048	P	NONE	8876.77	8648.33	0.0241976	0.0501885	207.411
4_2_8_6	Dusp1	955	protein tyrosine phosphatase	5558.68	5696	-0.0352068	P
4_2_9_6	Dusp1	955	protein tyrosine phosphatase	5515.25	5608	-0.0240601	P
1_3_16_16	Dusp1	955	protein tyrosine phosphatase	11638.9	11101	0.0682626	P
1_3_17_16	Dusp1	955	protein tyrosine phosphatase	11198.9	10971	0.0296646	P
1_3_18_16	Dusp1	955	protein tyrosine phosphatase	12355.1	11588	0.0924774	P
1_2_16_4	Eefsec	1072	sec (SelB)	8096.18	8419	-0.0564075	P	NONE	4129.05	4239.09	-0.0442741	0.206744	466.964
1_2_17_4	Eefsec	1072	sec (SelB)	7856.86	7764	0.0171527	P
1_2_18_4	Eefsec	1072	sec (SelB)	7262.77	7805	-0.103879	P
4_3_7_18	Eefsec	1072	sec (SelB)	325.14	420	-0.369328	A
4_3_8_18	Eefsec	1072	sec (SelB)	28.04	28.54	-0.025499	A
4_3_9_18	Eefsec	1072	sec (SelB)	1205.33	998	0.272316	A
3_2_19_18	Eefsec	1073	sec (SelB)	48955.1	50359	-0.0407911	P	NONE	20142.2	21702.5	-0.12531	0.111942	89.3321
3_2_20_18	Eefsec	1073	sec (SelB)	20053.8	24323	-0.278446	P
3_2_21_18	Eefsec	1073	sec (SelB)	25788.9	27459	-0.0905266	P
2_3_4_4	Eefsec	1073	sec (SelB)	7511.11	8940	-0.251249	P
2_3_5_4	Eefsec	1073	sec (SelB)	9449.69	9529	-0.0120578	P
2_3_6_4	Eefsec	1073	sec (SelB)	9094.52	9605	-0.0787881	P
1_1_7_14	Efna1	625	EPH-RELATED RECEPTOR TYROSINE KINASE LIGAND	12078.3	15855	-0.392518	P	NONE	18343.6	19249.8	-0.113641	0.179071	157.576
1_1_8_14	Efna1	625	EPH-RELATED RECEPTOR TYROSINE KINASE LIGAND	12882.2	14711	-0.19152	P
1_1_9_14	Efna1	625	EPH-RELATED RECEPTOR TYROSINE KINASE LIGAND	11346.2	13052	-0.202066	P
4_4_16_2	Efna1	625	EPH-RELATED RECEPTOR TYROSINE KINASE LIGAND	23030.8	22788	0.0152908	P
4_4_17_2	Efna1	625	EPH-RELATED RECEPTOR TYROSINE KINASE LIGAND	22965.1	22767	0.0124976	P
4_4_18_2	Efna1	625	EPH-RELATED RECEPTOR TYROSINE KINASE LIGAND	27759	26326	0.0764693	P
4_1_4_2	Efna1	706	EPH-RELATED RECEPTOR TYROSINE KINASE LIGAND	17088.7	18460	-0.111362	P	NONE	32426.7	25366	0.200877	0.415037	206.613
4_1_5_2	Efna1	706	EPH-RELATED RECEPTOR TYROSINE KINASE LIGAND	14968.8	16298	-0.122733	P
4_1_6_2	Efna1	706	EPH-RELATED RECEPTOR TYROSINE KINASE LIGAND	15015.4	18209	-0.278211	P
1_4_19_14	Efna1	706	EPH-RELATED RECEPTOR TYROSINE KINASE LIGAND	49549.9	32514	0.607821	P
1_4_20_14	Efna1	706	EPH-RELATED RECEPTOR TYROSINE KINASE LIGAND	49739.2	31997	0.636446	P
1_4_21_14	Efna1	706	EPH-RELATED RECEPTOR TYROSINE KINASE LIGAND	48198.3	34718	0.4733	P
1_2_13_17	Egln1	1179	EGLN1 (sm20)\mouse hipoxia gene	23384.1	25419	-0.120381	P	NONE	22445.5	24197.5	-0.111739	0.047261	42.2957
1_2_14_17	Egln1	1179	EGLN1 (sm20)\mouse hipoxia gene	30196.3	30779	-0.0275746	P
1_2_15_17	Egln1	1179	EGLN1 (sm20)\mouse hipoxia gene	24925.3	27918	-0.163583	P
4_3_10_5	Egln1	1179	EGLN1 (sm20)\mouse hipoxia gene	17588.1	18767	-0.0935959	P
4_3_11_5	Egln1	1179	EGLN1 (sm20)\mouse hipoxia gene	18709.1	20402	-0.124967	P
4_3_12_5	Egln1	1179	EGLN1 (sm20)\mouse hipoxia gene	19870.1	21900	-0.140335	P
4_2_4_21	Egln1	1194	EGLN1 (sm20)\mouse hipoxia gene	11356.8	11243	0.014523	P	NONE	18467.1	17557.2	0.0536827	0.0832816	155.137
4_2_5_21	Egln1	1194	EGLN1 (sm20)\mouse hipoxia gene	13126.6	12994	0.0146466	P
4_2_6_21	Egln1	1194	EGLN1 (sm20)\mouse hipoxia gene	12789.5	13346	-0.0614521	P
1_3_19_7	Egln1	1194	EGLN1 (sm20)\mouse hipoxia gene	24266.8	21730	0.159299	P
1_3_20_7	Egln1	1194	EGLN1 (sm20)\mouse hipoxia gene	25219.3	22910	0.138553	P
1_3_21_7	Egln1	1194	EGLN1 (sm20)\mouse hipoxia gene	24043.9	23120	0.0565271	P
4_2_10_20	Egln1	1196	EGLN1 (sm20)\mouse hipoxia gene	12945.9	13422	-0.0521022	P	NONE	18614.6	19339	-0.0618738	0.0634661	102.573
4_2_11_20	Egln1	1196	EGLN1 (sm20)\mouse hipoxia gene	15168.6	15824	-0.0610235	P
4_2_12_20	Egln1	1196	EGLN1 (sm20)\mouse hipoxia gene	13361.5	14825	-0.149954	P
1_3_13_8	Egln1	1196	EGLN1 (sm20)\mouse hipoxia gene	26747.9	26838	-0.00485207	P
1_3_14_8	Egln1	1196	EGLN1 (sm20)\mouse hipoxia gene	22034.6	23914	-0.118082	P
1_3_15_8	Egln1	1196	EGLN1 (sm20)\mouse hipoxia gene	21429.3	21211	0.0147714	P
4_2_10_4	Egln2	1202	EGLN2\mouse hipoxia gene	19686.4	27477	-0.481027	P	NONE	31442.4	38157.7	-0.336749	0.206731	61.3902
4_2_11_4	Egln2	1202	EGLN2\mouse hipoxia gene	19338.7	28391	-0.553944	P
4_2_12_4	Egln2	1202	EGLN2\mouse hipoxia gene	21306.9	30840	-0.533482	P
1_3_13_18	Egln2	1202	EGLN2\mouse hipoxia gene	39106	43992	-0.16985	P
1_3_14_18	Egln2	1202	EGLN2\mouse hipoxia gene	41570.1	46996	-0.176992	P
1_3_15_18	Egln2	1202	EGLN2\mouse hipoxia gene	47646	51250	-0.105197	P
2_2_22_19	Egr1	1448	EGR1\list Martina- Metal array	23189.8	25749	-0.151029	P	NONE	19951.1	20339	-0.0454035	0.102605	225.985
2_2_23_19	Egr1	1448	EGR1\list Martina- Metal array	27925.7	27150	0.0406407	P
2_2_24_19	Egr1	1448	EGR1\list Martina- Metal array	28698.2	27118	0.081707	P
3_3_1_9	Egr1	1448	EGR1\list Martina- Metal array	12129.4	13442	-0.148237	P
3_3_2_9	Egr1	1448	EGR1\list Martina- Metal array	12174.7	13124	-0.108317	P
3_3_3_9	Egr1	1448	EGR1\list Martina- Metal array	15588.8	15451	0.0128134	P
4_2_4_19	Egr1	1449	EGR1\list Martina- Metal array	13492	12198	0.145459	P	NONE	11730.7	10418.2	0.178502	0.0930731	52.1412
4_2_5_19	Egr1	1449	EGR1\list Martina- Metal array	15369.5	12732	0.271609	P
4_2_6_19	Egr1	1449	EGR1\list Martina- Metal array	13689.3	13585	0.0110352	P
1_3_19_9	Egr1	1449	EGR1\list Martina- Metal array	8868.79	7689	0.205941	P
1_3_20_9	Egr1	1449	EGR1\list Martina- Metal array	9558.89	8376	0.190582	P
1_3_21_9	Egr1	1449	EGR1\list Martina- Metal array	9405.63	7929	0.246386	P
2_2_4_19	Egr1	1450	EGR1\list Martina- Metal array	14417.3	14460	-0.00426454	P	NONE	16385.8	15349	0.090486	0.0595414	65.8018
2_2_5_19	Egr1	1450	EGR1\list Martina- Metal array	16178.4	14999	0.109204	P
2_2_6_19	Egr1	1450	EGR1\list Martina- Metal array	19921.9	17666	0.173377	P
3_3_19_9	Egr1	1450	EGR1\list Martina- Metal array	14440.6	13871	0.0580559	P
3_3_20_9	Egr1	1450	EGR1\list Martina- Metal array	12627.2	11685	0.111883	P
3_3_21_9	Egr1	1450	EGR1\list Martina- Metal array	20729.5	19413	0.0946615	P
1_1_13_3	Eif2ak1	721	heme-regulated initiation factor 2-alpha kinase	2849.8	2963	-0.056198	P	NONE	5246.94	5840.5	-0.178015	0.159307	89.491
1_1_14_3	Eif2ak1	721	heme-regulated initiation factor 2-alpha kinase	2860.92	3245	-0.181739	P
1_1_15_3	Eif2ak1	721	heme-regulated initiation factor 2-alpha kinase	2970.42	4120	-0.471977	P
4_4_10_13	Eif2ak1	721	heme-regulated initiation factor 2-alpha kinase	7390.24	7995	-0.113477	P
4_4_11_13	Eif2ak1	721	heme-regulated initiation factor 2-alpha kinase	8349.05	8554	-0.0349872	P
4_4_12_13	Eif2ak1	721	heme-regulated initiation factor 2-alpha kinase	7061.23	8166	-0.20971	P
2_2_22_2	Eif2ak1	844	Heme-REG	62207.2	49213	0.338042	P	UP	65548.7	49716.8	0.387404	0.100648	25.98
2_2_23_2	Eif2ak1	844	Heme-REG	81514.9	56475	0.529452	P
2_2_24_2	Eif2ak1	844	Heme-REG	83464.4	61354	0.444004	P
3_3_1_14	Eif2ak1	844	Heme-REG	51801.7	44018	0.234905	P
3_3_2_14	Eif2ak1	844	Heme-REG	54993.9	42820	0.360987	P
3_3_3_14	Eif2ak1	844	Heme-REG	59310	44421	0.417033	P
1_2_1_4	Elac2	888	IRIG1 (ELAC2)	1838.02	3187	-0.794047	P	NONE	2998.65	3793	-0.339879	0.328369	96.6136
1_2_2_4	Elac2	888	IRIG1 (ELAC2)	4490.9	6390	-0.508811	P
1_2_3_4	Elac2	888	IRIG1 (ELAC2)	2548.84	3795	-0.574259	P
4_3_22_18	Elac2	888	IRIG1 (ELAC2)	1493.43	1569	-0.0712157	A
4_3_23_18	Elac2	888	IRIG1 (ELAC2)	4628.02	4633	-0.00155158	P
4_3_24_18	Elac2	888	IRIG1 (ELAC2)	2992.71	3184	-0.0893879	P
1_2_10_4	Elac2 (bad)	889	IRIG1 (ELAC2)	3205.56	2575	0.316004	P	NONE	42753.4	29758.5	0.367026	0.218292	59.476
1_2_11_4	Elac2 (bad)	889	IRIG1 (ELAC2)	1933.4	1784	0.116025	P
1_2_12_4	Elac2 (bad)	889	IRIG1 (ELAC2)	4894.12	3846	0.347691	P
3_2_1_4	Elac2 (bad)	889	IRIG1 (ELAC2)	81158.7	54514	0.574119	P
3_2_2_4	Elac2 (bad)	889	IRIG1 (ELAC2)	75509	53964	0.484651	P
3_2_3_4	Elac2 (bad)	889	IRIG1 (ELAC2)	90960.9	60949	0.577644	P
2_3_22_18	Elac2 (bad)	889	IRIG1 (ELAC2)	89925.7	53899	0.738475	P
2_3_23_18	Elac2 (bad)	889	IRIG1 (ELAC2)	88721.9	61514	0.528376	P
2_3_24_18	Elac2 (bad)	889	IRIG1 (ELAC2)	69086.4	57279	0.270395	P
4_3_13_18	Elac2 (bad)	889	IRIG1 (ELAC2)	3307	2872	0.203467	P
4_3_14_18	Elac2 (bad)	889	IRIG1 (ELAC2)	1637.61	1655	-0.0152394	M
4_3_15_18	Elac2 (bad)	889	IRIG1 (ELAC2)	2700.59	2251	0.262709	P
1_2_1_1	Elac2 (short 2)	557	IRIG1	6354.23	8679	-0.449812	P	NONE	3491.07	4290.94	-0.1401	0.414923	296.161
1_2_2_1	Elac2 (short 2)	557	IRIG1	5843.08	6876	-0.234841	P
1_2_3_1	Elac2 (short 2)	557	IRIG1	7820.65	9165	-0.228846	P
4_3_22_15	Elac2 (short 2)	557	IRIG1	271.41	211.81	0.357703	A
4_3_23_15	Elac2 (short 2)	557	IRIG1	271.41	211.81	0.357703	A
4_3_24_15	Elac2 (short 2)	557	IRIG1	385.64	602	-0.642509	A
3_2_22_13	Elac2 (short1)	732	IRIG1	12575.1	11435	0.137117	P	NONE	10756.3	10242.3	0.0498441	0.122632	246.031
3_2_23_13	Elac2 (short1)	732	IRIG1	13399.2	11839	0.178596	P
3_2_24_13	Elac2 (short1)	732	IRIG1	14137.4	12789	0.144615	P
2_3_1_3	Elac2 (short1)	732	IRIG1	8398.69	8903	-0.0841272	P
2_3_2_3	Elac2 (short1)	732	IRIG1	8118.12	8722	-0.103513	P
2_3_3_3	Elac2 (short1)	732	IRIG1	7909.29	7766	0.0263765	P
3_2_10_14	Eno1	503	alpha enolase	57079	62059	-0.120681	P	NONE	55875	60819.7	-0.118831	0.0431387	36.3024
3_2_11_14	Eno1	503	alpha enolase	56264.8	59786	-0.0875753	P
3_2_12_14	Eno1	503	alpha enolase	64941.6	74295	-0.194122	P
2_3_13_2	Eno1	503	alpha enolase	52257.9	55491	-0.0866033	P
2_3_14_2	Eno1	503	alpha enolase	49774.2	52773	-0.0844007	P
2_3_15_2	Eno1	503	alpha enolase	54932.6	60514	-0.139605	P
2_1_13_15	Eno1	504	alpha enolase	31271	65603	-1.06893	P	DOWN	50748.6	73129.2	-0.575032	0.316545	55.0483
2_1_14_15	Eno1	504	alpha enolase	37114.1	67660	-0.866335	P
2_1_15_15	Eno1	504	alpha enolase	44644.2	61292	-0.457226	P
3_4_10_1	Eno1	504	alpha enolase	73401.9	91771	-0.322222	P
3_4_11_1	Eno1	504	alpha enolase	59396.5	73260	-0.302647	P
3_4_12_1	Eno1	504	alpha enolase	58664	79189	-0.432826	P
4_1_4_21	Ep300	1171	EP300\mouse hipoxia gene	19872	28496	-0.520021	P	NONE	24187.8	24257	0.00550708	0.474383	8614.06
4_1_5_21	Ep300	1171	EP300\mouse hipoxia gene	26495.8	31494	-0.249315	P
4_1_6_21	Ep300	1171	EP300\mouse hipoxia gene	18607.7	26087	-0.487433	P
1_4_19_7	Ep300	1171	EP300\mouse hipoxia gene	24368	18286	0.414251	P
1_4_20_7	Ep300	1171	EP300\mouse hipoxia gene	28351.8	20754	0.450051	P
1_4_21_7	Ep300	1171	EP300\mouse hipoxia gene	27431.7	20425	0.42551	P
2_2_10_20	Ep300	1197	EP300\mouse hipoxia gene	7836.85	6878	0.188285	P	NONE	6547.48	5576	0.236429	0.0746176	31.5603
2_2_11_20	Ep300	1197	EP300\mouse hipoxia gene	6918.72	5856	0.24059	P
2_2_12_20	Ep300	1197	EP300\mouse hipoxia gene	6205.5	4812	0.366911	P
3_3_13_8	Ep300	1197	EP300\mouse hipoxia gene	5775.96	4794	0.268831	P
3_3_14_8	Ep300	1197	EP300\mouse hipoxia gene	7264.68	6486	0.16357	P
3_3_15_8	Ep300	1197	EP300\mouse hipoxia gene	5283.15	4630	0.190386	P
2_1_4_6	Epas1	1162	HIF2A\mouse hipoxia gene	7472.08	6240	0.259964	P	NONE	7069.59	7077.17	0.0168658	0.165408	980.732
2_1_5_6	Epas1	1162	HIF2A\mouse hipoxia gene	4953.41	4443	0.156888	P
2_1_6_6	Epas1	1162	HIF2A\mouse hipoxia gene	5945.22	5998	-0.0127513	P
3_4_19_16	Epas1	1162	HIF2A\mouse hipoxia gene	7723.47	8316	-0.106641	P
3_4_20_16	Epas1	1162	HIF2A\mouse hipoxia gene	8458.85	8518	-0.0100532	P
3_4_21_16	Epas1	1162	HIF2A\mouse hipoxia gene	7864.49	8948	-0.186212	P
2_1_22_6	Epas1 (short + dif 3')	1164	HIF2A (short + dif 3')\mouse hipoxia gene	16557.5	16112	0.0393519	P	NONE	30838.8	31700.2	-0.0375435	0.0870399	231.838
2_1_23_6	Epas1 (short + dif 3')	1164	HIF2A (short + dif 3')\mouse hipoxia gene	17787.8	17313	0.039034	P
2_1_24_6	Epas1 (short + dif 3')	1164	HIF2A (short + dif 3')\mouse hipoxia gene	17470.3	19964	-0.192497	P
3_4_1_16	Epas1 (short + dif 3')	1164	HIF2A (short + dif 3')\mouse hipoxia gene	47009.8	49212	-0.066048	P
3_4_2_16	Epas1 (short + dif 3')	1164	HIF2A (short + dif 3')\mouse hipoxia gene	44004.2	45333	-0.0429217	P
3_4_3_16	Epas1 (short + dif 3')	1164	HIF2A (short + dif 3')\mouse hipoxia gene	42203.2	42267	-0.00217967	P
4_1_16_19	Epor	1187	EPOR\mouse hipoxia gene	6516.33	5802	0.167509	P	NONE	4952.67	4579	0.099533	0.124428	125.012
4_1_17_19	Epor	1187	EPOR\mouse hipoxia gene	4535.96	4109	0.142621	P
4_1_18_19	Epor	1187	EPOR\mouse hipoxia gene	6985.22	6145	0.184893	P
1_4_7_9	Epor	1187	EPOR\mouse hipoxia gene	3996.9	4388	-0.134682	P
1_4_8_9	Epor	1187	EPOR\mouse hipoxia gene	3186.95	3068	0.0548779	P
1_4_9_9	Epor	1187	EPOR\mouse hipoxia gene	4494.65	3962	0.18198	P
1_2_1_17	Epor	1198	EPOR\mouse hipoxia gene	6485.98	10706	-0.723023	P	DOWN	6962.34	9561.17	-0.440909	0.205162	46.5316
1_2_2_17	Epor	1198	EPOR\mouse hipoxia gene	8578.24	12720	-0.568345	P
1_2_3_17	Epor	1198	EPOR\mouse hipoxia gene	9836.85	13409	-0.446933	P
4_3_22_5	Epor	1198	EPOR\mouse hipoxia gene	7146.77	7709	-0.109252	P
4_3_23_5	Epor	1198	EPOR\mouse hipoxia gene	4790.64	6419	-0.42213	P
4_3_24_5	Epor	1198	EPOR\mouse hipoxia gene	4935.53	6404	-0.375768	P
4_2_16_19	Epor	1205	EPOR\mouse hipoxia gene	11890.4	12257	-0.0438147	P	NONE	12388.6	12401.7	-0.00797188	0.125343	1572.31
4_2_17_19	Epor	1205	EPOR\mouse hipoxia gene	12692.9	13474	-0.0861565	P
4_2_18_19	Epor	1205	EPOR\mouse hipoxia gene	10526.9	11878	-0.174211	P
1_3_7_9	Epor	1205	EPOR\mouse hipoxia gene	11111.4	11279	-0.0216025	P
1_3_8_9	Epor	1205	EPOR\mouse hipoxia gene	13408.8	12250	0.130402	P
1_3_9_9	Epor	1205	EPOR\mouse hipoxia gene	14701.2	13272	0.147552	P
3_1_7_1	Eya1	707	EYA1	5080.53	4345	0.225623	P	NONE	7169.09	6070	0.228144	0.098497	43.1732
3_1_8_1	Eya1	707	EYA1	5116.33	4558	0.166708	P
3_1_9_1	Eya1	707	EYA1	5059.81	4631	0.127759	P
2_4_16_15	Eya1	707	EYA1	8836.28	7409	0.25416	P
2_4_17_15	Eya1	707	EYA1	9188.3	6926	0.407776	P
2_4_18_15	Eya1	707	EYA1	9733.31	8551	0.186837	P
4_2_10_13	Eya2	626	EYA2	10235	9533	0.102507	P	NONE	8943.77	8290.5	0.114774	0.0793651	69.1491
4_2_11_13	Eya2	626	EYA2	9879.04	9373	0.07586	P
4_2_12_13	Eya2	626	EYA2	8574.42	8625	-0.00848537	P
1_3_13_3	Eya2	626	EYA2	10309.9	9414	0.131145	P
1_3_14_3	Eya2	626	EYA2	6636.79	5927	0.163184	P
1_3_15_3	Eya2	626	EYA2	8027.51	6871	0.224432	P
2_2_10_13	Eya2	628	EYA2	8065.66	6816	0.242867	P	NONE	6795.22	5979.33	0.1843	0.0832731	45.1836
2_2_11_13	Eya2	628	EYA2	6430.05	5383	0.25642	P
2_2_12_13	Eya2	628	EYA2	4961.88	4245	0.225122	P
3_3_13_3	Eya2	628	EYA2	8130.52	6958	0.224675	P
3_3_14_3	Eya2	628	EYA2	5794.86	5535	0.0661905	P
3_3_15_3	Eya2	628	EYA2	7388.34	6939	0.0905225	P
1_1_7_2	Eya3	708	Eya3	5578.51	8160	-0.548689	P	DOWN	11895.6	16661.5	-0.49694	0.0442591	8.90633
1_1_8_2	Eya3	708	Eya3	5751.39	8184	-0.508895	P
1_1_9_2	Eya3	708	Eya3	4583.86	6454	-0.493631	P
4_4_16_14	Eya3	708	Eya3	19100.5	25512	-0.417569	P
4_4_17_14	Eya3	708	Eya3	17963.2	25244	-0.490895	P
4_4_18_14	Eya3	708	Eya3	18396	26415	-0.521962	P
3_1_7_2	Eya3	710	Eya3	13200	18710	-0.503268	P	NONE	21199.9	23866.7	-0.237162	0.321715	135.652
3_1_8_2	Eya3	710	Eya3	14803	21298	-0.524826	P
3_1_9_2	Eya3	710	Eya3	14095.8	20292	-0.525648	P
2_4_16_14	Eya3	710	Eya3	26475.1	24432	0.115863	P
2_4_17_14	Eya3	710	Eya3	29907.8	27097	0.142387	P
2_4_18_14	Eya3	710	Eya3	28717.9	31371	-0.127482	P
1_2_1_21	FLOT2	481	hs FLOT2	22637.5	62099	-1.45586	P	DOWN	26651.5	65127.8	-1.29599	0.149127	11.5068
1_2_2_21	FLOT2	481	hs FLOT2	24728.7	65297	-1.40083	P
1_2_3_21	FLOT2	481	hs FLOT2	25646.3	69185	-1.43171	P
4_3_22_7	FLOT2	481	hs FLOT2	25265.6	58264	-1.20543	P
4_3_23_7	FLOT2	481	hs FLOT2	30953.5	68132	-1.13823	P
4_3_24_7	FLOT2	481	hs FLOT2	30677.7	67790	-1.14388	P
3_1_19_5	Fbxo2	1082	neural F box protein NFB42 mouse	6054.02	7354	-0.280636	P	NONE	6608.95	6541.83	0.0197263	0.247121	1252.75
3_1_20_5	Fbxo2	1082	neural F box protein NFB42 mouse	6378.87	7213	-0.177299	P
3_1_21_5	Fbxo2	1082	neural F box protein NFB42 mouse	6907.32	7216	-0.0630733	P
2_4_4_17	Fbxo2	1082	neural F box protein NFB42 mouse	6618.76	6248	0.0831665	P
2_4_5_17	Fbxo2	1082	neural F box protein NFB42 mouse	6037.94	5435	0.151776	P
2_4_6_17	Fbxo2	1082	neural F box protein NFB42 mouse	7656.79	5785	0.404423	P
1_1_4_17	Fbxo32	1140	Atrogin1(IREG3)	4841.43	6959	-0.523447	P	NONE	5663.7	6449	-0.186059	0.183522	98.6361
1_1_5_17	Fbxo32	1140	Atrogin1(IREG3)	7124.91	8138	-0.191802	P
1_1_6_17	Fbxo32	1140	Atrogin1(IREG3)	4793.46	5479	-0.192845	P
4_4_19_5	Fbxo32	1140	Atrogin1(IREG3)	5436.91	5923	-0.123541	P
4_4_20_5	Fbxo32	1140	Atrogin1(IREG3)	6353.28	6859	-0.110497	P
4_4_21_5	Fbxo32	1140	Atrogin1(IREG3)	5432.19	5336	0.0257753	P
3_1_10_4	Fbxo32 (long)	921	IRIG3 (fused with RIIKEN NM_026346)	9971.12	10673	-0.0981383	P	NONE	8090.24	8058.17	0.0119268	0.214054	1794.73
3_1_11_4	Fbxo32 (long)	921	IRIG3 (fused with RIIKEN NM_026346)	6612.12	8479	-0.358781	P
3_1_12_4	Fbxo32 (long)	921	IRIG3 (fused with RIIKEN NM_026346)	7823.51	7726	0.0180943	P
2_4_13_18	Fbxo32 (long)	921	IRIG3 (fused with RIIKEN NM_026346)	7649.17	6559	0.221827	P
2_4_14_18	Fbxo32 (long)	921	IRIG3 (fused with RIIKEN NM_026346)	7948.37	7265	0.129696	P
2_4_15_18	Fbxo32 (long)	921	IRIG3 (fused with RIIKEN NM_026346)	8537.16	7647	0.158862	P
1_2_7_1	Fcna	630	ficolin-A	3644.51	4474	-0.29584	P	NONE	4021.59	4364.33	-0.113339	0.139912	123.446
1_2_8_1	Fcna	630	ficolin-A	3806.11	3736	0.0268228	P
1_2_9_1	Fcna	630	ficolin-A	4018.43	3954	0.0233191	P
4_3_16_15	Fcna	630	ficolin-A	4588.56	5505	-0.262701	P
4_3_17_15	Fcna	630	ficolin-A	3018.71	3282	-0.120643	P
4_3_18_15	Fcna	630	ficolin-A	5053.21	5235	-0.0509894	P
1_2_19_2	Fdx1	695	adrenodoxin (ferredoxin)	7888.32	10279	-0.38191	P	NONE	11408.4	11871	-0.0737872	0.157706	213.731
1_2_20_2	Fdx1	695	adrenodoxin (ferredoxin)	10396.3	11113	-0.0961809	P
1_2_21_2	Fdx1	695	adrenodoxin (ferredoxin)	13879.9	13558	0.0338549	P
4_3_4_14	Fdx1	695	adrenodoxin (ferredoxin)	11708.2	11857	-0.018216	P
4_3_5_14	Fdx1	695	adrenodoxin (ferredoxin)	11760.3	11591	0.0209149	P
4_3_6_14	Fdx1	695	adrenodoxin (ferredoxin)	12817.5	12828	-0.00118586	P
3_2_19_2	Fdx1	696	adrenodoxin (ferredoxin)	2853.51	2786	0.0345424	P	NONE	2713.79	2747	-0.0289488	0.301926	1042.96
3_2_20_2	Fdx1	696	adrenodoxin (ferredoxin)	1000.14	1171	-0.227539	A
3_2_21_2	Fdx1	696	adrenodoxin (ferredoxin)	4870.6	3748	0.377979	P
2_3_4_14	Fdx1	696	adrenodoxin (ferredoxin)	1751.92	1515	0.209619	M
2_3_5_14	Fdx1	696	adrenodoxin (ferredoxin)	2421.33	2616	-0.111563	P
2_3_6_14	Fdx1	696	adrenodoxin (ferredoxin)	3385.24	4646	-0.456731	P
1_1_1_2	Fdxr	711	ferredoxin reductase	1280.6	1964	-0.616975	M	NONE	3781.3	4029.83	-0.158823	0.320482	201.786
1_1_2_2	Fdxr	711	ferredoxin reductase	4361.39	5528	-0.34197	P
1_1_3_2	Fdxr	711	ferredoxin reductase	4306.05	4944	-0.199314	P
4_4_22_14	Fdxr	711	ferredoxin reductase	2424.1	2697	-0.153906	P
4_4_23_14	Fdxr	711	ferredoxin reductase	4546.29	4424	0.0393383	P
4_4_24_14	Fdxr	711	ferredoxin reductase	5769.34	4622	0.319889	P
3_1_1_2	Fech	712	ferrochalatase	8439.75	10525	-0.318548	P	NONE	10511.8	11600.2	-0.119313	0.215385	180.521
3_1_2_2	Fech	712	ferrochalatase	11061.4	14905	-0.430269	P
3_1_3_2	Fech	712	ferrochalatase	12240.3	17739	-0.535282	P
4_2_19_15	Fech	712	ferrochalatase	6089.99	6382	-0.0675687	P
4_2_20_15	Fech	712	ferrochalatase	6625.4	7409	-0.161271	P
4_2_21_15	Fech	712	ferrochalatase	8834.37	8182	0.110674	P
1_3_4_1	Fech	712	ferrochalatase	9801.38	8560	0.195374	P
1_3_5_1	Fech	712	ferrochalatase	6021.85	6389	-0.0853834	P
1_3_6_1	Fech	712	ferrochalatase	7405.47	7080	0.0648419	P
2_4_22_14	Fech	712	ferrochalatase	16516.7	17614	-0.092798	P
2_4_23_14	Fech	712	ferrochalatase	16749.1	17632	-0.0741108	P
2_4_24_14	Fech	712	ferrochalatase	16355.3	16785	-0.0374143	P
3_2_22_18	Fech	890	ferrochalatase	35174.7	36252	-0.0435221	P	NONE	21861.6	21103.7	0.066814	0.0666122	99.6979
3_2_23_18	Fech	890	ferrochalatase	23168.2	22588	0.0365876	P
3_2_24_18	Fech	890	ferrochalatase	25094.5	23373	0.102525	P
2_3_1_4	Fech	890	ferrochalatase	14230.4	13754	0.0491229	P
2_3_2_4	Fech	890	ferrochalatase	16040.4	14687	0.127174	P
2_3_3_4	Fech	890	ferrochalatase	17461.5	15968	0.128996	P
1_2_19_4	Fech	891	ferrochalatase	11854.7	10014	0.24344	P	UP	14662	11259	0.378865	0.0966849	25.5196
1_2_20_4	Fech	891	ferrochalatase	12956.5	10344	0.324886	P
1_2_21_4	Fech	891	ferrochalatase	12678.4	9548	0.409104	P
4_3_4_18	Fech	891	ferrochalatase	17304.8	13558	0.352025	P
4_3_5_18	Fech	891	ferrochalatase	19193.2	14399	0.414627	P
4_3_6_18	Fech	891	ferrochalatase	13984.5	9691	0.529106	P
1_2_22_18	Fech	892	ferrochalatase	22236.5	18278	0.282823	P	NONE	20958.9	18465.2	0.17263	0.127232	73.7024
1_2_23_18	Fech	892	ferrochalatase	19803.6	17061	0.215062	P
1_2_24_18	Fech	892	ferrochalatase	18155.2	17218	0.0764668	P
4_3_1_4	Fech	892	ferrochalatase	19059.5	18135	0.0717305	P
4_3_2_4	Fech	892	ferrochalatase	19183.4	18630	0.0422338	P
4_3_3_4	Fech	892	ferrochalatase	27315.4	21469	0.347461	P
1_1_1_7	Fgd2	1217	Fgd2-abfall	2687.63	3327	-0.307887	P	NONE	1989.56	2013.33	-0.0316775	0.429811	1356.83
1_1_2_7	Fgd2	1217	Fgd2-abfall	1423.3	1877	-0.399189	M
1_1_3_7	Fgd2	1217	Fgd2-abfall	1289.68	1842	-0.51426	M
4_4_22_21	Fgd2	1217	Fgd2-abfall	1849.02	1478	0.323115	M
4_4_23_21	Fgd2	1217	Fgd2-abfall	1594.69	1401	0.186819	A
4_4_24_21	Fgd2	1217	Fgd2-abfall	3093.04	2155	0.521338	P
2_1_13_13	Figf	699	c-Fos	18742.3	41456	-1.14528	P	DOWN	26103.1	37830.7	-0.563387	0.335258	59.5075
2_1_14_13	Figf	699	c-Fos	20810.7	34934	-0.747306	P
2_1_15_13	Figf	699	c-Fos	23538.2	34416	-0.548077	P
3_4_10_3	Figf	699	c-Fos	31786.5	39549	-0.315226	P
3_4_11_3	Figf	699	c-Fos	29967	37937	-0.340229	P
3_4_12_3	Figf	699	c-Fos	31773.7	38692	-0.284204	P
2_1_7_13	Fmo1	522	flavin monoox-1	8209.71	13291	-0.695046	P	NONE	7950.85	8525.67	-0.0611836	0.399039	652.199
2_1_8_13	Fmo1	522	flavin monoox-1	6323.91	7078	-0.162525	P
2_1_9_13	Fmo1	522	flavin monoox-1	8109.53	9881	-0.285039	P
3_4_16_3	Fmo1	522	flavin monoox-1	9696.89	7619	0.34792	P
3_4_17_3	Fmo1	522	flavin monoox-1	7793.97	7142	0.12603	P
3_4_18_3	Fmo1	522	flavin monoox-1	7571.09	6143	0.301558	P
4_2_13_15	Fmo1	523	flavin monoox-1	25569.5	19286	0.406871	P	UP	18299.1	13257.7	0.519812	0.208082	40.0302
4_2_14_15	Fmo1	523	flavin monoox-1	22483.5	18122	0.311128	P
4_2_15_15	Fmo1	523	flavin monoox-1	20633.6	16837	0.293363	P
1_3_10_1	Fmo1	523	flavin monoox-1	14136.5	9157	0.626473	P
1_3_11_1	Fmo1	523	flavin monoox-1	13608	8186	0.73323	P
1_3_12_1	Fmo1	523	flavin monoox-1	13363.4	7958	0.747808	P
2_2_13_15	Fmo2	524	flavin monoox-2	17278.5	13750	0.329545	P	NONE	12182.2	11659.8	0.0465593	0.146934	315.586
2_2_14_15	Fmo2	524	flavin monoox-2	14732.3	15370	-0.0611384	P
2_2_15_15	Fmo2	524	flavin monoox-2	14085.1	13673	0.0428431	P
3_3_10_1	Fmo2	524	flavin monoox-2	8985.46	9386	-0.0629181	P
3_3_11_1	Fmo2	524	flavin monoox-2	8063.75	8169	-0.0187086	P
3_3_12_1	Fmo2	524	flavin monoox-2	9948.09	9611	0.049733	P
4_2_19_14	Fmo2	525	flavin monoox-2	7204.77	7563	-0.0700062	P	NONE	7969.75	7978.67	-0.00605151	0.0879004	1452.54
4_2_20_14	Fmo2	525	flavin monoox-2	7639.65	7564	0.0143572	P
4_2_21_14	Fmo2	525	flavin monoox-2	6449.01	7040	-0.126498	P
1_3_4_2	Fmo2	525	flavin monoox-2	10951.7	11008	-0.00739623	P
1_3_5_2	Fmo2	525	flavin monoox-2	6651.02	6550	0.0220807	P
1_3_6_2	Fmo2	525	flavin monoox-2	8922.34	8147	0.131153	P
4_2_19_5	Fmo3	1119	flavin monoox-3	12713.2	15381	-0.274824	P	NONE	13524.9	15996.2	-0.259801	0.140353	54.0231
4_2_20_5	Fmo3	1119	flavin monoox-3	9621.18	12103	-0.331079	P
4_2_21_5	Fmo3	1119	flavin monoox-3	9623.09	12190	-0.341126	P
1_3_4_17	Fmo3	1119	flavin monoox-3	13897.3	18529	-0.414976	P
1_3_5_17	Fmo3	1119	flavin monoox-3	17095.5	19240	-0.170493	P
1_3_6_17	Fmo3	1119	flavin monoox-3	18199.1	18534	-0.026308	P
2_1_22_4	Fmo3	1120	flavin monoox-3	3764.99	3599	0.0650499	P	NONE	5700.43	5658.83	0.0138027	0.098203	711.476
2_1_23_4	Fmo3	1120	flavin monoox-3	4300.43	3935	0.128117	P
2_1_24_4	Fmo3	1120	flavin monoox-3	4317.31	4613	-0.0955726	P
3_4_1_18	Fmo3	1120	flavin monoox-3	6268.96	6807	-0.118793	P
3_4_2_18	Fmo3	1120	flavin monoox-3	7584.42	7344	0.0464728	P
3_4_3_18	Fmo3	1120	flavin monoox-3	7966.49	7655	0.0575418	P
4_1_10_14	Fmo4	526	flavin monoox-4	5325.59	4494	0.244941	P	NONE	6758.07	5632.67	0.261376	0.039093	14.9566
4_1_11_14	Fmo4	526	flavin monoox-4	6965.26	6020	0.210414	P
4_1_12_14	Fmo4	526	flavin monoox-4	7523.49	6130	0.295515	P
1_4_13_2	Fmo4	526	flavin monoox-4	5870.5	4879	0.266898	P
1_4_14_2	Fmo4	526	flavin monoox-4	7133.46	6060	0.235284	P
1_4_15_2	Fmo4	526	flavin monoox-4	7730.13	6213	0.315203	P
2_2_19_14	Fmo5	527	flavin monoox-5	66129.3	32469	1.02623	P	UP	50820.8	26084.7	0.938095	0.110882	11.82
2_2_20_14	Fmo5	527	flavin monoox-5	56398.4	30736	0.875726	P
2_2_21_14	Fmo5	527	flavin monoox-5	81344.4	39327	1.04852	P
3_3_4_2	Fmo5	527	flavin monoox-5	31497.6	17901	0.815201	P
3_3_5_2	Fmo5	527	flavin monoox-5	28376.5	16012	0.825541	P
3_3_6_2	Fmo5	527	flavin monoox-5	41178.4	20063	1.03735	P
1_1_19_4	Fnbp3	917	hypA-FBP-11	4671.24	5898	-0.33642	P	NONE	7620.17	9593.83	-0.339804	0.042872	12.6167
1_1_20_4	Fnbp3	917	hypA-FBP-11	5606.84	7504	-0.420472	P
1_1_21_4	Fnbp3	917	hypA-FBP-11	5709.81	7246	-0.343742	P
4_4_4_18	Fnbp3	917	hypA-FBP-11	9372.11	11577	-0.304816	P
4_4_5_18	Fnbp3	917	hypA-FBP-11	9230.42	11604	-0.330154	P
4_4_6_18	Fnbp3	917	hypA-FBP-11	11130.6	13734	-0.303219	P
3_2_10_17	Fnbp3 (short)	916	hypA-FBP-11 (500bp missing)	23281	24674	-0.0838373	P	NONE	17611.4	19402.2	-0.147461	0.0509459	34.5487
3_2_11_17	Fnbp3 (short)	916	hypA-FBP-11 (500bp missing)	20220	21567	-0.0930439	P
3_2_12_17	Fnbp3 (short)	916	hypA-FBP-11 (500bp missing)	18950.2	21238	-0.164439	P
2_3_13_5	Fnbp3 (short)	916	hypA-FBP-11 (500bp missing)	13985.4	15866	-0.182015	P
2_3_14_5	Fnbp3 (short)	916	hypA-FBP-11 (500bp missing)	13229	15349	-0.214437	P
2_3_15_5	Fnbp3 (short)	916	hypA-FBP-11 (500bp missing)	16002.5	17719	-0.146995	P
3_1_19_4	Fnbp3 (short)	918	hypA-FBP-11 (400bp missing)	12681.3	19954	-0.653973	P	DOWN	13765.2	18784.7	-0.460203	0.202497	44.0017
3_1_20_4	Fnbp3 (short)	918	hypA-FBP-11 (400bp missing)	11156.6	17702	-0.666016	P
3_1_21_4	Fnbp3 (short)	918	hypA-FBP-11 (400bp missing)	12397.6	18928	-0.610465	P
2_4_4_18	Fnbp3 (short)	918	hypA-FBP-11 (400bp missing)	14993.1	18533	-0.305801	P
2_4_5_18	Fnbp3 (short)	918	hypA-FBP-11 (400bp missing)	14475.5	17558	-0.27852	P
2_4_6_18	Fnbp3 (short)	918	hypA-FBP-11 (400bp missing)	16887.2	20033	-0.246444	P
1_1_1_21	Fth1	549	H-Fer\Known ire 5'	73592.2	141627	-0.944472	P	NONE	146177	109649	0.286671	0.587553	204.957
1_1_2_21	Fth1	549	H-Fer\Known ire 5'	79125.5	136683	-0.788619	P
1_1_3_21	Fth1	549	H-Fer\Known ire 5'	97433.5	147099	-0.594297	P
4_1_19_5	Fth1	549	H-Fer\Known ire 5'	24963.7	33891	-0.441072	P
4_1_20_5	Fth1	549	H-Fer\Known ire 5'	26350	36176	-0.457229	P
4_1_21_5	Fth1	549	H-Fer\Known ire 5'	23249.6	30384	-0.386105	P
2_2_19_1	Fth1	549	H-Fer\Known ire 5'	111949	78899	0.504767	P
2_2_20_1	Fth1	549	H-Fer\Known ire 5'	112384	73346	0.615652	P
2_2_21_1	Fth1	549	H-Fer\Known ire 5'	119192	80936	0.558438	P
2_2_7_2	Fth1	549	H-Fer\Known ire 5'	247371	128318	0.94695	P
2_2_8_2	Fth1	549	H-Fer\Known ire 5'	248866	121555	1.03376	P
2_2_9_2	Fth1	549	H-Fer\Known ire 5'	219953	113475	0.954824	P
3_3_16_14	Fth1	549	H-Fer\Known ire 5'	202791	119947	0.757596	P
3_3_17_14	Fth1	549	H-Fer\Known ire 5'	183427	119563	0.617438	P
3_3_18_14	Fth1	549	H-Fer\Known ire 5'	183082	108894	0.749564	P
3_3_4_15	Fth1	549	H-Fer\Known ire 5'	137825	81655	0.75522	P
3_3_5_15	Fth1	549	H-Fer\Known ire 5'	137506	79958	0.782186	P
3_3_6_15	Fth1	549	H-Fer\Known ire 5'	131169	81067	0.694242	P
1_4_4_17	Fth1	549	H-Fer\Known ire 5'	52738.4	48923	0.108342	P
1_4_5_17	Fth1	549	H-Fer\Known ire 5'	55676	50360	0.144776	P
1_4_6_17	Fth1	549	H-Fer\Known ire 5'	61653	52399	0.234633	P
4_4_22_7	Fth1	549	H-Fer\Known ire 5'	311715	266873	0.224076	P
4_4_23_7	Fth1	549	H-Fer\Known ire 5'	287622	234055	0.297326	P
4_4_24_7	Fth1	549	H-Fer\Known ire 5'	378620	265488	0.512103	P
1_1_10_1	Ftl1	569	l-Fer\Known ire 5'	9193.09	21358	-1.21615	P	DOWN	36988.9	54859.8	-0.614504	0.281454	45.8018
1_1_11_1	Ftl1	569	l-Fer\Known ire 5'	9927	21567	-1.1194	P
1_1_12_1	Ftl1	569	l-Fer\Known ire 5'	9822.47	19956	-1.02266	P
4_1_16_1	Ftl1	569	l-Fer\Known ire 5'	4715.42	7242	-0.619002	P
4_1_17_1	Ftl1	569	l-Fer\Known ire 5'	3831.35	6313	-0.720473	P
4_1_18_1	Ftl1	569	l-Fer\Known ire 5'	4368.9	6828	-0.644193	P
2_2_7_9	Ftl1	569	l-Fer\Known ire 5'	39967.1	44913	-0.16832	P
2_2_8_9	Ftl1	569	l-Fer\Known ire 5'	37077.4	42904	-0.210574	P
2_2_9_9	Ftl1	569	l-Fer\Known ire 5'	40260.9	45638	-0.180857	P
4_2_13_1	Ftl1	569	l-Fer\Known ire 5'	87996.6	128640	-0.547819	P
4_2_14_1	Ftl1	569	l-Fer\Known ire 5'	72134.9	117141	-0.699477	P
4_2_15_1	Ftl1	569	l-Fer\Known ire 5'	67759.9	137737	-1.02341	P
1_3_10_15	Ftl1	569	l-Fer\Known ire 5'	96046.7	128186	-0.416431	P
1_3_11_15	Ftl1	569	l-Fer\Known ire 5'	101547	146287	-0.526652	P
1_3_12_15	Ftl1	569	l-Fer\Known ire 5'	72333.2	96810	-0.420498	P
3_3_16_19	Ftl1	569	l-Fer\Known ire 5'	25994.6	33310	-0.357742	P
3_3_17_19	Ftl1	569	l-Fer\Known ire 5'	27892.2	34212	-0.294643	P
3_3_18_19	Ftl1	569	l-Fer\Known ire 5'	23140.7	32589	-0.493953	P
1_4_7_15	Ftl1	569	l-Fer\Known ire 5'	8507.56	14068	-0.7256	P
1_4_8_15	Ftl1	569	l-Fer\Known ire 5'	9359.66	14986	-0.679087	P
1_4_9_15	Ftl1	569	l-Fer\Known ire 5'	9094.52	14315	-0.654458	P
4_4_13_15	Ftl1	569	l-Fer\Known ire 5'	43591.9	69951	-0.682285	P
4_4_14_15	Ftl1	569	l-Fer\Known ire 5'	41243.2	63664	-0.626322	P
4_4_15_15	Ftl1	569	l-Fer\Known ire 5'	41927	68020	-0.69808	P
2_2_19_5	Ftmt	1116	hs mitochondrial ferritin MoMtF	7956	8208	-0.0449875	P	NONE	7126.76	6912.5	0.0505016	0.0830472	164.445
2_2_20_5	Ftmt	1116	hs mitochondrial ferritin MoMtF	7160.08	7283	-0.0245571	P
2_2_21_5	Ftmt	1116	hs mitochondrial ferritin MoMtF	7570.13	7474	0.0184375	P
3_3_4_17	Ftmt	1116	hs mitochondrial ferritin MoMtF	8057.07	7485	0.106253	P
3_3_5_17	Ftmt	1116	hs mitochondrial ferritin MoMtF	6160.04	5464	0.172982	P
3_3_6_17	Ftmt	1116	hs mitochondrial ferritin MoMtF	5857.26	5561	0.0748816	P
3_1_22_20	Furin	1506	"Furin/Furin, cleavage of hamp "	93270.6	116565	-0.321641	P	NONE	81986.4	81634.3	0.0845472	0.301664	356.799
3_1_23_20	Furin	1506	"Furin/Furin, cleavage of hamp "	96992.9	107928	-0.154118	P
3_1_24_20	Furin	1506	"Furin/Furin, cleavage of hamp "	111993	115470	-0.0441054	P
2_4_1_8	Furin	1506	"Furin/Furin, cleavage of hamp "	64702.5	54083	0.258647	P
2_4_2_8	Furin	1506	"Furin/Furin, cleavage of hamp "	61558.3	49073	0.327025	P
2_4_3_8	Furin	1506	"Furin/Furin, cleavage of hamp "	63400.6	46687	0.441475	P
1_1_22_20	Furin	1507	"Furin/Furin, cleavage of hamp"	2139.26	1784	0.261996	P	NONE	2903.07	2546.5	0.14618	0.174738	119.536
1_1_23_20	Furin	1507	"Furin/Furin, cleavage of hamp"	941.58	1074	-0.189838	A
1_1_24_20	Furin	1507	"Furin/Furin, cleavage of hamp"	1231.61	1067	0.206985	A
4_4_1_8	Furin	1507	"Furin/Furin, cleavage of hamp"	5291.64	4309	0.296362	P
4_4_2_8	Furin	1507	"Furin/Furin, cleavage of hamp"	2927.72	2628	0.155812	P
4_4_3_8	Furin	1507	"Furin/Furin, cleavage of hamp"	4886.59	4417	0.145761	P
1_1_4_20	Furin	1509	"Furin/Furin, cleavage of hamp"	6282.22	7043	-0.164916	P	NONE	5118.65	5374.83	-0.0980612	0.155807	158.888
1_1_5_20	Furin	1509	"Furin/Furin, cleavage of hamp"	4062.43	4619	-0.185238	P
1_1_6_20	Furin	1509	"Furin/Furin, cleavage of hamp"	8282.23	7195	0.203025	P
4_4_19_8	Furin	1509	"Furin/Furin, cleavage of hamp"	3963.22	4131	-0.059818	P
4_4_20_8	Furin	1509	"Furin/Furin, cleavage of hamp"	2587.68	2961	-0.194425	P
4_4_21_8	Furin	1509	"Furin/Furin, cleavage of hamp"	5534.13	6300	-0.186995	P
2_1_10_14	Fxn	528	frataxin	12052.3	14991	-0.314789	P	NONE	22760.9	20614.3	0.0421543	0.313703	744.178
2_1_11_14	Fxn	528	frataxin	14121	16296	-0.20668	P
2_1_12_14	Fxn	528	frataxin	12023.4	13828	-0.201752	P
3_4_13_2	Fxn	528	frataxin	34272	27860	0.298836	P
3_4_14_2	Fxn	528	frataxin	32558.7	26243	0.311109	P
3_4_15_2	Fxn	528	frataxin	31538.2	24468	0.366202	P
1_1_19_15	Fxn	715	frataxin	6984.27	6788	0.0411228	P	NONE	16644.7	14331.7	0.182212	0.106273	58.3237
[truncated: 3,713 more rows]

## Sheet: ESTs
Gene Name	Martina's name	Running number	Regulation	Present Calls	Overall P-Call	Group Av_chanel1	Group Av_chanel2	Average Log_ratios	StDev Log_ratios	RelError Log_ratios	EST flag
		1404_	DOWN	P|P|P|P|P|P	P	13185.9	18059.5	-0.457888	0.0851713	.	SINGLE
1040	endogenous mouse mammary tumor virus MTV-17	1040	NONE	P|P|P|P|P|P	P	13185.9	18059.5	-0.141273	0.0577052	.	SINGLE
1110012L19Rik	1110012L19Rik	913	NONE	P|P|P|P|P|P	P	13185.9	18059.5	0.149436	0.0729277	.	SINGLE
1110012O05Rik	sim CAAX-DKFZP564B147\ire candidate	1258|1268|1275	NONE	P|P|P|P|P|P|P|P|P|P|P|P|P|P|P|P|P|P	P	13755.6	13319.6	0.235565	0.0464425	19.7154	HighRE
1110019C08Rik	afball	1415	NONE	P|P|P|P|P|P	P	13185.9	18059.5	0.00961328	0.231541	.	SINGLE
1700013N18Rik	"SFT-1(=ubi-4), ubi2c?"	592	NONE	P|P|P|P|P|P	P	13185.9	18059.5	-0.23382	0.115494	.	SINGLE
2210018M11Rik	GL002	632	NONE	P|P|P|P|P|P	P	13185.9	18059.5	0.157114	0.327126	.	SINGLE
2310020H20Rik	nifU (isu)	759|760	NONE	P|P|A|P|P|P|P|P|P|P|P|P	P	11641.8	11681.9	-0.0191127	0.171205	895.766	HighRE
2310067E08Rik	2310067E08Rik\NIA results interesting	1324	UP	P|P|P|P|P|P	P	42932.8	30369.3	0.529041	0.183978	.	SINGLE
2410015C20Rik	2410015C20RIK\1q21	1354	NONE	P|P|P|P|P|P	P	42932.8	30369.3	-0.00988905	0.1847	.	SINGLE
2610203C20Rik|1	sperm acrosomal protein mRNA	774	NONE	P|P|P|P|P|P	P	42932.8	30369.3	-0.170395	0.24894	233.884	SPLIT
2610203C20Rik|2	sperm acrosomal protein mRNA	775	UP	P|P|P|P|P|P	P	4014.48	3973	0.691633	0.12214	233.884	SPLIT
2610312B22Rik|1	erythropoietin 4\mouse hipoxia gene	1172	DOWN	P|P|P|P|P|P	P	12203.1	18292.8	-0.645429	0.295213	249.131	SPLIT
2610312B22Rik|2	erythropoietin 4\mouse hipoxia gene	1201	NONE	P|P|P|P|P|P	P	19805.4	17334.5	0.178001	0.129308	249.131	SPLIT
2700059D21Rik	Riiken (AK005836) hom. to hs hypoth.protein FLJ10342	1076	NONE	P|P|P|P|P|P	P	8958.23	7667	0.231099	0.18739	.	SINGLE
2900070E19Rik	2900070E19Rik /2900070E19Rik mouse homologue of GRX5 zebrafish (shiraz mutant)	1482|1483	NONE	P|P|P|P|P|P|P|P|P|P|P|P	P	9917.6	8560.94	0.180527	0.277277	153.593	HighRE
3110024A21Rik	3110024a21rik	685|780	NONE	P|P|P|P|P|P|P|P|P|P|P|P	P	9142.66	9017.92	0.021468	0.0179559	83.6404	HighRE
4732436F15Rik	4732436F15Rik\1q21	1355	NONE	P|P|P|P|P|P	P	6908.04	5855.33	0.238199	0.0916946	.	SINGLE
4833418A01Rik	4833418A01RiK\NIA results interesting	1323	NONE	P|P|P|P|P|P	P	6908.04	5855.33	-0.190129	0.129007	.	SINGLE
5730454B08Rik|1	kiaa0663\ire candidate	1254	NONE	P|P|P|P|P|P	P	6908.04	5855.33	-0.0256364	0.136068	157.454	SPLIT
5730454B08Rik|2	kiaa0663\ire candidate	1269	UP	P|P|P|P|P|P	P	18859.4	21347.8	0.477915	0.137217	157.454	SPLIT
5930405J04Rik	SMARCC2\ire candidate	1270|1271	NONE	P|P|P|P|P|P|P|P|P|P|P|P	P	8637	7148.83	0.2857	0.0217386	7.6089	SIMILAR
6330442E10Rik	6330442E10Rik\NIA results interesting	1321	UP	P|P|P|P|P|P	P	7431.88	6024.5	1.27303	0.0970175	.	SINGLE
6530407C02Rik	MAGI-3-abfall	1233	NONE	P|P|P|P|P|P	P	7431.88	6024.5	-0.0156844	0.190343	.	SINGLE
834	repetitive DNA\CORRECTED INFORMATION	834	NONE	P|P|P|P|P|P	P	7431.88	6024.5	0.200806	0.435587	.	SINGLE
9330132E09Rik	9330132E09Rik/9330132E09Rik possible Mfre1 from Fleming	1493|1494|1495	NONE	P|P|P|P|P|P|P|P|P|P|P|P|P|P|P|P|P|P	P	17146.9	13589.9	0.0321084	0.124585	388.014	HighRE
9530060I07	bc037518-abfall	1307	NONE	M|P|P|A|P|P	P	7431.88	6024.5	0.0249861	0.152659	.	SINGLE
APG4B (human)	IRIG2	733|920	NONE	P|P|P|P|P|P|P|P|P|P|P|P	P	14937.5	12520.6	-0.117677	0.00275069	2.33749	SIMILAR
Abcb10	ABCB10	1041|1042	NONE	P|P|P|P|P|P|P|P|P|P|P|P	P	14453.8	12553.7	-0.136862	0.119968	87.6561	HighRE
Abcb6	ABCB6	1043	NONE	P|P|P|P|P|P	P	5878.18	5635.83	0.0691934	0.14641	.	SINGLE
Abcb7	ABCB7 ABC 3´b PstI	1145	NONE	P|P|P|P|P|P	P	5878.18	5635.83	-0.0799244	0.145838	.	SINGLE
Abcb7 (bad)	ABCB7 ABC 3´b RV	1146	NONE	P|P|P|P|P|P	P	5878.18	5635.83	-0.0650961	0.161649	.	SINGLE
Abcb7 (short)	ABCB7	845	DOWN	P|P|P|P|P|P	P	5878.18	5635.83	-0.411757	0.096661	.	SINGLE
Abcb8	ABCB8\David Koellerd email	1349|1350|1351|1352	NONE	P|P|P|P|P|P|P|P|A|P|P|P|P|P|P|P|P|P|P|P|P|P|P|P	P	14801.5	16217	-0.0523347	0.121553	232.261	HighRE
Abcb9	ABCB9 (TAPL)	1045	NONE	P|P|P|P|P|P	P	5878.18	5635.83	0.00815185	0.189474	.	SINGLE
Abcd3	Abcd3/Abcd3 DAP (DMT1 associated protein)	1490|1491	DOWN	P|P|P|P|P|P|P|P|P|P|P|P	P	5878.18	5635.83	-0.661789	0.251558	38.0118	AVERAGE
Abcd3|2	Abcd3/Abcd3 DAP (DMT1 associated protein)	1492	NONE	P|P|P|P|P|P	P	4548.52	4873.17	0.095915	0.114485	.	SPLIT
Abce1	RLI	1066|1067	DOWN	P|P|P|P|P|P|P|P|P|P|P|P	P	5878.18	5635.83	-0.628045	0.14746	23.4791	AVERAGE
Abce1|2	RLI	1068	NONE	P|P|P|P|P|P	P	4548.52	4873.17	0.190716	0.136898	.	SPLIT
Abcf2|1	ABCF2	1047	UP	P|P|P|P|P|P	P	5878.18	5635.83	0.492831	0.0991478	25.5593	SPLIT
Abcf2|2	ABCF2	1048	NONE	P|P|P|P|P|P	P	8511.49	8837	0.341959	0.162033	25.5593	SPLIT
Abcf2 (dif 3')	ABCF2 (dif 3')	1046	NONE	P|P|P|P|P|P	P	8037	8866.5	-0.142954	0.0391226	.	SINGLE
Abcg2|1	"Abcg2/ABCG2, BCRP heme binding protein"	1500	NONE	P|P|P|P|P|P	P	8037	8866.5	-0.138188	0.295966	78.8153	SPLIT
Abcg2|2	"Abcg2/ABCG2, BCRP heme binding protein"	1501	DOWN	P|P|P|P|P|P	P	24408.5	25555.5	-0.486119	0.0791653	78.8153	SPLIT
Acas2	ACETYL-COENZYME A SYNTHETASE	1029|1030|1031|816	NONE	P|P|P|P|P|P|P|P|P|P|P|P|P|P|P|P|P|P|P|P|P|P|P|P	P	11197.4	12614.3	-0.144549	0.059351	41.0595	HighRE
Aco1	IRP-1	560|562	UP	P|P|P|P|P|P|P|P|P|P|P|P	P	8625.7	9746.92	0.49082	0.0795398	16.2055	AVERAGE
Aco1|2	IRP-1	561	NONE	P|P|P|P|P|P	P	19283.3	22026.5	0.204379	0.172059	.	SPLIT
Aco2	No info available but SPOTTED on CHIP	501|502	DOWN	P|P|P|P|P|P|P|P|P|P|P|P	P	18892.2	24215	-0.806332	0.00207724	0.257615	SIMILAR
Acox2	cox2	617|619	DOWN	P|P|P|P|P|P|P|P|P|P|P|P	P	8767.74	9653.67	-0.704626	0.0458494	6.50692	AVERAGE
Acox2|2	cox2	618	NONE	P|P|P|P|P|P	P	19283.3	22026.5	-0.00841727	0.214415	.	SPLIT
Acox3	cox3	620|621	NONE	P|P|P|P|P|P|P|P|P|P|P|P	P	35184.4	42223.6	-0.157617	0.213067	135.181	HighRE
Acrv1	L31	740	NONE	P|P|P|P|P|P	P	27963.5	23307.8	0.259854	0.0400679	.	SINGLE
Actb|1	beta-actin cytosceletal	508	DOWN	P|P|P|P|P|P|P|P|P|P|P|P	P	27963.5	23307.8	-0.996416	0.15373	.	SPLIT
Actb|2	beta-actin cytosceletal	698|875	NONE	P|P|P|P|P|P|P|P|P|P|P|P|P|P|P|P|P|P	P	27963.5	23307.8	-0.152644	0.27375	179.339	AVERAGE
Actg1	afball\list Martina	1371	DOWN	P|P|P|P|P|P	P	27963.5	23307.8	-0.857426	0.288245	.	SINGLE
Actr3	actin-related protein 3 homolog	1141	DOWN	P|P|P|P|P|P	P	27963.5	23307.8	-0.382157	0.980926	.	SINGLE
Adar	ADAR\ire candidate	1256|1262|1267	NONE	P|P|P|P|P|P|P|P|P|P|P|P|P|P|P|P|P|P	P	49877.7	84356.3	0.275595	0.103949	37.718	HighRE
Ahr	AHR\mouse hipoxia gene	1184|1185	NONE	P|P|P|P|P|P|P|P|P|P|P|P	P	45481.4	73166.2	0.152414	0.189385	124.257	HighRE
Akr1a4|1	ALR	1050	UP	P|P|P|P|P|P	P	60500.4	44409.8	0.445368	0.0951946	.	SPLIT
Akr1a4|2	ALR	1049|1051	NONE	P|P|P|P|P|P|P|P|P|P|P|P	P	70952.2	55337.4	0.181605	0.157443	86.6958	AVERAGE
Akr1b8	ALRMA	599|600	NONE	P|P|P|P|P|P|P|P|P|P|P|P	P	44783.2	38475.9	-0.244628	0.14127	57.7487	HighRE
Akr1b8 (bad)	ALRMA	598	NONE	P|P|P|P|P|P	P	9816.71	9172.33	0.0602747	0.397138	.	SINGLE
Alas1|1	ALAS1\heme biosynthesis	1332	DOWN	P|P|P|P|P|P	P	30340.4	36630.3	-0.571147	0.104064	.	SPLIT
Alas1|2	ALAS1\heme biosynthesis	1331|1333	NONE	P|P|P|P|P|P|P|P|P|P|P|P	P	9816.71	9172.33	-0.146762	0.177332	120.83	AVERAGE
Alas2	ALAS-e\Known ire 5'	521	UP	P|P|P|P|P|P	P	9816.71	9172.33	0.563665	0.238128	.	SINGLE
Alb1	serum albumine	668|669	NONE	P|P|P|P|P|P|P|P|P|P|P|P	P	25459	22721.8	0.12237	0.106303	86.8706	HighRE
Alox15	m12-Lox	1147	NONE	P|P|P|P|P|P	P	24210.5	22681.2	0.0932571	0.116628	.	SINGLE
Apex1	ref-1	1026|813	NONE	P|P|P|P|P|P|P|P|P|P|P|P	P	20130.9	18711.9	0.16926	0.207364	122.512	HighRE
Aplp1	APLP1	849|850	NONE	P|P|P|P|P|P|P|P|P|P|P|P	P	19130.1	17604.6	0.183878	0.245803	133.677	HighRE
Aplp2	APLP2	841|851	NONE	P|P|P|P|P|P|P|P|P|P|P|P	P	59967.2	68425.1	-0.170922	0.232041	135.758	HighRE
App	AMYLOIDOGENIC GLYCOPROTEIN (200bp missing)	505	NONE	P|P|P|P|P|P	P	187992	149001	0.316138	0.1662	.	SINGLE
App (short)	AMYLOIDOGENIC GLYCOPROTEIN (650bp missing)	697	NONE	P|P|P|P|P|P	P	187992	149001	0.209192	0.490166	.	SINGLE
Aprt	APRT	506|507	NONE	P|P|P|P|P|P|P|P|P|P|P|P	P	84780.3	66596.6	0.234608	0.0699986	29.8364	HighRE
Arbp	PO	660	NONE	P|P|P|P|P|P	P	46825.5	58406.7	-0.345891	0.200779	.	SINGLE
Arg1	Arginase	602|603|604	NONE	P|P|P|P|P|P|P|P|P|P|P|P|P|P|P|P|P|P	P	16402.9	19867.5	-0.153939	0.122401	79.5127	HighRE
Arnt	ARNT\mouse hipoxia gene	1207	NONE	P|P|P|P|P|P	P	46825.5	58406.7	-0.138794	0.102974	.	SINGLE
Arnt2	Arnt2\mouse hipoxia gene	1210|1213	NONE	P|P|P|P|P|P|P|P|P|P|P|A	P	16177.4	19267	-0.18742	0.000875811	0.467298	SIMILAR
Arntl	ARNTL\mouse hipoxia gene	1159|1160|1169	NONE	P|P|P|P|P|P|P|P|P|P|P|P|P|P|P|P|P|P	P	13550.5	15393.7	0.210328	0.0610199	29.0118	HighRE
Atox1	ATOX1	1127|1128|943|944	NONE	P|P|P|P|P|P|A|P|A|A|A|A|P|P|P|P|P|P|P|P|P|P|P|P	P	11278.7	12557.6	0.0454282	0.132405	291.459	HighRE
Atp2a2	"SERCA2b (2,3,4)-ATP2a2\ire cand"	1263|1264	NONE	P|P|P|P|P|P|P|P|P|P|P|P	P	13890.9	15072.8	-0.00725825	0.177418	2444.36	HighRE
Atp5j	mitochondrial ATPase coupling factor 6 subunit (ATP5A)	648|649	NONE	P|P|P|P|P|P|P|P|P|P|P|P	P	16233.9	15779.9	0.00570519	0.0300192	526.173	HighRE
Atp7a	ATP7A ME53(Menkes)	1143|605|882	NONE	P|P|P|P|P|P|P|P|P|P|P|P|P|P|P|P|P|P	P	23726.6	26489.4	-0.147419	0.0777537	52.7432	HighRE
Atp7a (bad)	ATP7A Cu-transporter ATPase	881	NONE	P|P|P|P|P|P	P	22291.9	26241	-0.0901079	0.132063	.	SINGLE
Atp7b	ATP7B wilson	1139|1144	NONE	P|P|P|P|P|P|P|P|P|P|P|P	P	18384.2	20094.1	-0.0859844	0.0819544	95.3131	HighRE
B2m|1	beta-2 Microglobulin	846|873|874	UP	P|P|P|P|P|P|P|P|P|P|P|P|P|P|P|P|P|P	P	126834	66723.2	0.916754	0.309713	33.7837	AVERAGE
B2m|2	beta-2 Microglobulin	872|970	NONE	P|A|A|P|P|P|P|P|P|P|P|P	P	149383	80810.3	0.254755	0.158941	62.3896	AVERAGE
BC021442	LOC224598-abfall	1214	NONE	P|P|P|P|P|P	P	222970	101877	0.182549	0.173173	.	SINGLE
BC022641	BC022641 (abfall)\CORRECTED INFORMATION	839	NONE	A|P|A|P|A|P	A	222970	101877	0.090312	0.138254	.	SINGLE
Bace1	BACE	860|861	NONE	P|P|P|P|P|P|P|P|P|P|P|P	P	50490.5	28614.6	-0.0134207	0.147397	1098.28	HighRE
Bach1	Bach1/BACH1 negative regulator of Hmox1	1505|1508	NONE	P|P|P|P|P|P|P|P|P|P|P|P	P	13757.1	16048.4	-0.232337	0.0248234	10.6842	SIMILAR
Bag1	bag-1	862|863	DOWN	P|P|P|P|P|P|P|P|P|P|P|P	P	14811.8	19722.6	-0.569174	0.00061624	0.108269	SIMILAR
Bag3	Bag3/HHpatients putative HH modifiers	1517|1518|1519	NONE	P|P|P|P|P|P|P|P|P|P|P|P|P|P|P|P|P|P	P	14283.1	17020	-0.0079685	0.0725235	910.128	HighRE
Bat1a	BAT 1	864|865	NONE	P|P|P|P|P|P|P|P|P|P|P|P	P	14953.9	17788.7	-0.212552	0.101405	47.7083	HighRE
Bcat1|1	BCAT1	606	UP	P|P|P|P|P|P	P	34061	26199.5	0.411061	0.12231	.	SPLIT
Bcat1|2	BCAT1	607|608	NONE	P|P|P|P|P|P|P|P|P|P|P|P	P	34061	26199.5	0.153758	0.0790018	51.3805	AVERAGE
Bcat2	BCAT2	1052|1053	UP	P|P|P|P|P|P|P|P|P|P|P|P	P	27025.7	22183.1	0.409806	0.00121241	0.295849	SIMILAR
Bcl10	bcl10	1015|1016|805|806	NONE	P|P|P|P|P|P|P|P|P|P|P|P|P|P|P|P|P|P|P|P|P|P|P|P	P	22331.7	20439.9	-0.160079	0.0572691	35.7755	HighRE
Bcl2	bcl2	866|867|868	NONE	P|P|P|P|P|P|P|P|P|P|P|P|P|P|P|P|P|P	P	22303.7	20374.9	-0.00126831	0.162688	12827.2	HighRE
Bcl2l1	BCLXL	869|870	DOWN	P|P|P|P|P|P|P|P|P|P|P|P	P	34061	26199.5	-0.617872	0.154746	25.045	AVERAGE
Bcl2l1|2	BCLXL	871	NONE	P|P|P|P|P|P	P	32430.4	30434.5	0.226432	0.0593714	.	SPLIT
Bcs1L	Gracile Syndrome gene homologue\list Martina	1372|1373	NONE	P|P|P|P|P|P|P|P|P|P|P|P	P	23452.2	24151.8	0.0110172	0.0577324	524.019	HighRE
Bnip3l	nix	762	NONE	P|P|P|P|P|P	P	26553.8	23300.3	0.189973	0.08838	.	SINGLE
Bst2	2310015I10Rik\NIA results interesting	1322	NONE	P|P|P|P|P|P	P	26553.8	23300.3	0.114278	0.929423	.	SINGLE
Cabp4	Cabp4/HHpatients putative HH modifiers	1532|1533|1534	NONE	P|P|P|P|P|P|P|P|P|P|P|P|P|P|P|P|P|P	P	19236	20440.7	-0.0998968	0.233454	233.695	HighRE
Cacna1c	Cacna1c\list Martina- Gunshin mail	1469	NONE	A|A|A|A|A|A	A	26553.8	23300.3	0.274202	0.0754348	.	SINGLE
Calr	calreticulin	509|510	NONE	P|A|A|P|P|P|P|P|P|P|P|P	P	29064.5	34528.3	-0.237082	0.148052	62.4474	HighRE
Capn1	calcium activated neutral protease large subunit	609|610	NONE	P|P|P|P|P|P|P|P|P|P|P|P	P	31860.7	29734.2	0.155918	0.157766	101.186	HighRE
Capza2	Cappa2-abfall	1192	NONE	A|A|A|P|P|P	A	6917.31	12879.7	-0.306448	0.667121	.	SINGLE
Cat	catalase	511	UP	P|P|P|P|P|P	P	6917.31	12879.7	1.45997	0.191062	.	SINGLE
Cav3	caveolin 3	1081|1083|1086	NONE	P|P|P|P|P|P|P|A|A|P|P|P|P|P|P|P|P|P	P	17809.5	11007.3	0.102479	0.046249	45.1304	HighRE
Ccl11	MCP1 (JE)	937|938|995	NONE	P|P|P|P|P|P|P|P|P|P|P|P|P|P|P|P|P|P	P	14561.9	10053.7	0.0641364	0.1803	281.119	HighRE
Ccnf	CCNF short form\Mouse hipoxia gene	1290|1297	NONE	P|P|P|P|P|P|P|P|P|P|P|P	P	15297.9	11540.7	-0.0803956	0.0405413	50.4272	HighRE
Ccnf (short)	CCNF (even shorter)\Mouse hipoxia gene	1292	UP	P|P|P|P|P|P	P	43816.1	32475.3	0.411557	0.160064	.	SINGLE
Ccs	Cu chaperone for SOD	518	NONE	P|P|P|P|P|P	P	43816.1	32475.3	-0.0624197	0.402649	.	SINGLE
Cct7	"chaperonin containing TCP1, subunit 7 (eta)"	613	NONE	P|P|P|P|P|P	P	43816.1	32475.3	-0.0592067	0.203189	.	SINGLE
Cd160	BY55 (CD160) \1q21	1302|1312	NONE	P|P|P|P|P|P|P|P|P|P|P|P	P	23831.9	21296.9	0.305344	0.0573266	18.7744	HighRE
Cd160 (long)	BY55 (CD160) long form\1q21	1301	NONE	P|P|P|P|P|P	P	5575.73	5457	0.0466237	0.091561	.	SINGLE
Cd163	CD163\list Martina- Metal array	1411	NONE	P|M|M|P|P|P	P	5575.73	5457	-0.030705	0.255354	.	SINGLE
Cdc14a	A830059A17Rik\ire candidate NIA results interesting	1320	NONE	P|P|P|P|P|P	P	5575.73	5457	-0.37185	0.0657688	.	SINGLE
Cdc34	CDC34\mouse hipoxia gene	1174|1177	NONE	P|P|P|P|P|P|P|P|P|P|P|P	P	10432.6	12343.9	-0.102999	0.0739223	71.77	HighRE
Clock|1	Clock\Mouse hipoxia gene	1288	DOWN	P|P|P|P|P|P	P	19345.4	25607.3	-0.408107	0.0835809	.	SPLIT
Clock|2	Clock\Mouse hipoxia gene	1293|1295	NONE	P|P|P|P|P|P|P|P|P|P|P|P	P	19345.4	25607.3	-0.223045	0.0354966	15.9146	AVERAGE
Cnbp1	ZNF9\ire candidate	1248|1249	NONE	P|P|P|P|P|P|P|P|P|P|P|P	P	16797.7	18619.9	-0.00554006	0.022812	411.765	HighRE
Cnksr1	Cnksr1/HHpatients putative HH modifiers	1511|1512	NONE	P|P|P|P|P|P|P|P|P|P|P|P	P	9374.48	8292.92	0.140659	0.203457	144.646	HighRE
Cotl1	clbp	614	NONE	P|P|P|P|P|P	P	34925.7	28274.2	0.313523	0.129968	.	SINGLE
Cox17	cox 17-chaperon	519|701|878|879	NONE	P|P|P|P|P|P|P|P|P|P|P|P|P|P|P|P|P|P|P|P|P|P|P|P	P	17723.5	16271.6	0.00762312	0.197963	2596.87	HighRE
Cox17 (bad)	cox 17	880	NONE	P|P|P|P|P|P	P	34925.7	28274.2	-0.0590526	0.159158	.	SINGLE
Cox7b	cox 7b	615|702	NONE	P|P|P|P|P|P|P|P|P|P|P|P	P	13748.5	12969.8	-0.110241	0.0717823	65.1142	HighRE
Cp	ceruloplasmin	512|513|514|843	NONE	P|P|P|P|P|P|P|P|A|P|P|P|P|P|P|P|P|P|P|P|P|P|P|P	P	5997.41	5819.08	0.0734464	0.122114	166.263	HighRE
Cpox	CPO\heme biosynthesis	1342	NONE	P|P|P|P|P|P	P	9287.68	9539.67	0.273984	0.273031	.	SINGLE
Cpox (short form)	CPO short form\heme biosynthesis	1340|1341	NONE	P|P|P|P|P|P|P|P|P|P|P|P	P	10818	10575.3	-0.0995189	0.0469865	47.2137	HighRE
Crebbp	CREBBP short form\mouse hipoxia gene	1167|1212	NONE	P|P|P|P|P|P|P|P|P|P|P|P	P	21125.3	17315	0.277313	0.0279481	10.0782	SIMILAR
Csnb	Csnb (abfall)	1364	DOWN	P|P|P|P|P|P	P	12445.6	10684.5	-0.404968	0.131083	.	SINGLE
Cth	cystathionine gamma-lyase (short isoform)	622	DOWN	P|P|P|P|P|P	P	12445.6	10684.5	-0.922805	0.077508	.	SINGLE
Ctsd	cathepsin D	612	DOWN	P|P|P|P|P|P	P	12445.6	10684.5	-0.913551	0.19614	.	SINGLE
Cul1	Cul1\mouse hipoxia gene	1182|1186	DOWN	P|P|P|P|P|P|P|P|P|P|P|P	P	20316.2	29706.4	-0.796202	0.510814	64.1562	HighRE
Cul2|1	Cul2 short form\mouse hipoxia gene	1206	NONE	P|P|P|P|P|P	P	16335	12537.5	0.37671	0.133552	841.684	SPLIT
Cul2|2	Cul2 short form\mouse hipoxia gene	1208	DOWN	P|P|P|P|P|P	P	11331.4	16144	-0.528866	0.0875269	841.684	SPLIT
Cul3	Cul3\mouse hipoxia gene	1165|1195	NONE	P|P|P|P|P|P|P|P|P|P|P|P	P	17547.8	19017.2	-0.141445	0.241828	170.97	HighRE
Cul3 long form	Cul3 long form\mouse hipoxia gene	1170	NONE	P|P|P|P|P|P	P	11182.2	10804.8	0.0384357	0.125992	.	SINGLE
Cybrd1	DCYTB	1114	DOWN	P|P|P|P|P|P	P	11182.2	10804.8	-1.11463	0.0992804	.	SINGLE
Cyp1a1	CYP145	704	NONE	P|P|P|P|P|P	P	11182.2	10804.8	0.0495481	0.143717	.	SINGLE
Cyp3a13	Cyt-P450 (Cyp3a13) (abfall)	688	DOWN	P|P|P|P|P|P	P	11182.2	10804.8	-0.924012	0.0923938	.	SINGLE
D11Ertd18e	D11Ertd18e/(McKie heme transporter HCP1)	1497|1498	DOWN	P|P|P|P|P|P|P|P|P|P|P|P	P	11182.2	10804.8	-0.759551	0.366462	48.2472	AVERAGE
D11Ertd18e|2	D11Ertd18e/(McKie heme transporter HCP1)	1496	NONE	P|P|P|P|P|P	P	11182.2	10804.8	-0.249688	0.167556	.	SPLIT
D11Ertd498e	FLJ10055\ire candidate	1272|1283	NONE	P|P|P|P|P|P|P|P|P|P|P|P	P	27009	37273.8	0.15473	0.23979	154.973	HighRE
D11Ertd498e (dif 3' form)	FLJ10055 (dif 3' form)\ire candidate	1282	NONE	P|P|P|P|P|P	P	9428.14	8253.33	0.140901	0.289178	.	SINGLE
D1Ertd396e	scaffold attachment factor B	667	NONE	P|P|P|P|P|P	P	9428.14	8253.33	0.0966441	0.163844	.	SINGLE
D330037H05Rik	LOC207214-abfall	1193	NONE	P|P|P|P|P|P	P	9428.14	8253.33	0.026876	0.0281836	.	SINGLE
D630004K10Rik	ak052609-abfall	1161	NONE	P|P|P|P|P|P	P	9428.14	8253.33	0.243848	0.143164	.	SINGLE
DNA in chr 1	afball	1386	NONE	P|P|P|P|P|P	P	9428.14	8253.33	0.228502	0.165447	.	SINGLE
Dbh	DBH\list Martina- Metal array	1417	NONE	P|P|P|P|P|P	P	9428.14	8253.33	-0.0797281	0.0835287	.	SINGLE
Ddx21	Gu	634	NONE	P|P|P|P|P|P	P	9428.14	8253.33	0.0406014	0.0781731	.	SINGLE
Ddx5	p68 RNA Helikase (abfall)	691	NONE	P|P|P|P|P|P	P	9428.14	8253.33	0.131064	0.143334	.	SINGLE
Dio1	DIO1\list Martina- Metal array	1424|1425|1426	UP	P|P|P|P|P|P|P|P|P|P|P|P|P|P|P|P|P|P	P	15129.7	10091.8	1.32363	0.248675	18.7874	HighRE
Dkk1	Sk-Dkk-1 protein precursor	673	NONE	P|P|P|P|P|P	P	9428.14	8253.33	0.0914003	0.0999409	.	SINGLE
Dnaja1|1	DNAJA1\list Martina- Metal array	1447	UP	P|P|P|P|P|P	P	8839.33	8632.5	0.69564	0.325962	.	SPLIT
Dnaja1|2	DNAJA1\list Martina- Metal array	1445|1446	NONE	P|P|P|P|P|P|P|P|P|P|P|P	P	9133.73	8442.92	0.203921	0.149437	73.2814	AVERAGE
Dock9	isg-4	734|735	NONE	P|P|P|P|P|P|P|P|P|P|P|P	P	25856.4	18169.7	0.0656078	0.107972	164.572	HighRE
Dsip1	GILZ-DSIPI\ire candidate	1244|1251	NONE	P|P|A|P|P|P|P|P|P|P|P|P	P	16106.1	14038.3	0.186666	0.105887	56.7252	HighRE
Dsip1 (short)	GILZ-DSIPI short form\ire candidate	1266	NONE	P|P|P|A|P|P	P	6036.04	6220.88	0.0453613	0.209683	.	SINGLE
Dusp1	protein tyrosine phosphatase	954|955	NONE	P|P|P|P|P|P|P|P|P|P|P|P	P	14689.8	13490.7	0.0944233	0.0993141	105.18	HighRE
Eefsec	sec (SelB)	1072|1073	NONE	P|P|P|A|A|A|P|P|P|P|P|P	P	12135.6	12970.8	-0.0847919	0.0573009	67.5783	HighRE
Efna1	EPH-RELATED RECEPTOR TYROSINE KINASE LIGAND	625|706	NONE	P|P|P|P|P|P|P|P|P|P|P|P	P	25385.2	22307.9	0.043618	0.222398	509.876	HighRE
Egln1	EGLN1 (sm20)\mouse hipoxia gene	1179|1194|1196	NONE	P|P|P|P|P|P|P|P|P|P|P|P|P|P|P|P|P|P	P	19842.4	20364.6	-0.0399769	0.0848571	212.266	HighRE
Egln2	EGLN2\mouse hipoxia gene	1202	NONE	P|P|P|P|P|P	P	22445.5	24197.5	-0.336749	0.206731	.	SINGLE
Egr1	EGR1\list Martina- Metal array	1448|1449|1450	NONE	P|P|P|P|P|P|P|P|P|P|P|P|P|P|P|P|P|P	P	19862.5	20765.4	0.0745281	0.112803	151.356	HighRE
Eif2ak1|1	heme-regulated initiation factor 2-alpha kinase	721	NONE	P|P|P|P|P|P	P	22445.5	24197.5	-0.178015	0.159307	381.884	SPLIT
Eif2ak1|2	heme-regulated initiation factor 2-alpha kinase	844	UP	P|P|P|P|P|P	P	18467.1	17557.2	0.387404	0.100648	381.884	SPLIT
Elac2	IRIG1 (ELAC2)	888	NONE	P|P|P|A|P|P	P	2998.65	3793	-0.339879	0.328369	.	SINGLE
Elac2 (bad)	IRIG1 (ELAC2)	889	NONE	P|P|P|P|P|P|P|P|P|P|M|P	P	2998.65	3793	0.367026	0.218292	.	SINGLE
Elac2 (short 2)	IRIG1	557	NONE	P|P|P|A|A|A	A	2998.65	3793	-0.1401	0.414923	.	SINGLE
Elac2 (short1)	IRIG1	732	NONE	P|P|P|P|P|P	P	2998.65	3793	0.0498441	0.122632	.	SINGLE
Eno1|1	alpha enolase	503	NONE	P|P|P|P|P|P	P	2998.65	3793	-0.118831	0.0431387	92.9816	SPLIT
Eno1|2	alpha enolase	504	DOWN	P|P|P|P|P|P	P	42753.4	29758.5	-0.575032	0.316545	92.9816	SPLIT
Ep300	EP300\mouse hipoxia gene	1171|1197	NONE	P|P|P|P|P|P|P|P|P|P|P|P	P	15367.7	14916.5	0.120968	0.163286	134.983	HighRE
Epas1	HIF2A\mouse hipoxia gene	1162	NONE	P|P|P|P|P|P	P	7069.59	7077.17	0.0168658	0.165408	.	SINGLE
Epas1 (short + dif 3')	HIF2A (short + dif 3')\mouse hipoxia gene	1164	NONE	P|P|P|P|P|P	P	7069.59	7077.17	-0.0375435	0.0870399	.	SINGLE
Epor|1	EPOR\mouse hipoxia gene	1198	DOWN	P|P|P|P|P|P	P	30838.8	31700.2	-0.440909	0.205162	.	SPLIT
Epor|2	EPOR\mouse hipoxia gene	1187|1205	NONE	P|P|P|P|P|P|P|P|P|P|P|P	P	7069.59	7077.17	0.0457806	0.0760175	166.047	AVERAGE
Eya1	EYA1	707	NONE	P|P|P|P|P|P	P	7069.59	7077.17	0.228144	0.098497	.	SINGLE
Eya2	EYA2	626|628	NONE	P|P|P|P|P|P|P|P|P|P|P|P	P	10640	10707.4	0.149537	0.0491621	32.8763	HighRE
Eya3|1	Eya3	708	DOWN	P|P|P|P|P|P	P	11895.6	16661.5	-0.49694	0.0442591	50.0449	SPLIT
Eya3|2	Eya3	710	NONE	P|P|P|P|P|P	P	21199.9	23866.7	-0.237162	0.321715	50.0449	SPLIT
FLOT2	hs FLOT2	481	DOWN	P|P|P|P|P|P	P	26651.5	65127.8	-1.29599	0.149127	.	SINGLE
Fbxo2	neural F box protein NFB42 mouse	1082	NONE	P|P|P|P|P|P	P	26651.5	65127.8	0.0197263	0.247121	.	SINGLE
Fbxo32	Atrogin1(IREG3)	1140	NONE	P|P|P|P|P|P	P	26651.5	65127.8	-0.186059	0.183522	.	SINGLE
Fbxo32 (long)	IRIG3 (fused with RIIKEN NM_026346)	921	NONE	P|P|P|P|P|P	P	26651.5	65127.8	0.0119268	0.214054	.	SINGLE
Fcna	ficolin-A	630	NONE	P|P|P|P|P|P	P	26651.5	65127.8	-0.113339	0.139912	.	SINGLE
Fdx1	adrenodoxin (ferredoxin)	695|696	NONE	P|P|P|P|P|P|P|A|P|M|P|P	P	9308.32	15022.7	-0.051368	0.0317055	61.7223	HighRE
Fdxr	ferredoxin reductase	711	NONE	M|P|P|P|P|P	P	3781.3	4029.83	-0.158823	0.320482	.	SINGLE
Fech|1	ferrochalatase	891	UP	P|P|P|P|P|P	P	21861.6	21103.7	0.378865	0.0966849	.	SPLIT
Fech|2	ferrochalatase	712|890|892	NONE	P|P|P|P|P|P|P|P|P|P|P|P|P|P|P|P|P|P|P|P|P|P|P|P	P	9808.07	9721.11	0.0400435	0.147801	369.101	AVERAGE
Fgd2	Fgd2-abfall	1217	NONE	P|M|M|M|A|P	M	3781.3	4029.83	-0.0316775	0.429811	.	SINGLE
Figf	c-Fos	699	DOWN	P|P|P|P|P|P	P	3781.3	4029.83	-0.563387	0.335258	.	SINGLE
Fmo1|1	flavin monoox-1	522	NONE	P|P|P|P|P|P	P	3781.3	4029.83	-0.0611836	0.399039	179.154	SPLIT
Fmo1|2	flavin monoox-1	523	UP	P|P|P|P|P|P	P	10511.8	11600.2	0.519812	0.208082	179.154	SPLIT
Fmo2	flavin monoox-2	524|525	NONE	P|P|P|P|P|P|P|P|P|P|P|P	P	10076	9819.25	0.0202539	0.0372015	183.676	HighRE
Fmo3	flavin monoox-3	1119|1120	NONE	P|P|P|P|P|P|P|P|P|P|P|P	P	9612.66	10827.5	-0.122999	0.193467	157.291	HighRE
Fmo4	flavin monoox-4	526	NONE	P|P|P|P|P|P	P	6758.07	5632.67	0.261376	0.039093	.	SINGLE
Fmo5	flavin monoox-5	527	UP	P|P|P|P|P|P	P	6758.07	5632.67	0.938095	0.110882	.	SINGLE
Fnbp3	hypA-FBP-11	917	NONE	P|P|P|P|P|P	P	6758.07	5632.67	-0.339804	0.042872	.	SINGLE
Fnbp3 (short)|1	hypA-FBP-11 (500bp missing)	916	NONE	P|P|P|P|P|P	P	6758.07	5632.67	-0.147461	0.0509459	72.7842	SPLIT
Fnbp3 (short)|2	hypA-FBP-11 (500bp missing)	918	DOWN	P|P|P|P|P|P	P	50820.8	26084.7	-0.460203	0.202497	72.7842	SPLIT
Fth1	H-Fer\Known ire 5'	549	NONE	P|P|P|P|P|P|P|P|P|P|P|P|P|P|P|P|P|P|P|P|P|P|P|P	P	146177	109649	0.286671	0.587553	.	SINGLE
Ftl1	l-Fer\Known ire 5'	569	DOWN	P|P|P|P|P|P|P|P|P|P|P|P|P|P|P|P|P|P|P|P|P|P|P|P	P	146177	109649	-0.614504	0.281454	.	SINGLE
Ftmt	hs mitochondrial ferritin MoMtF	1116	NONE	P|P|P|P|P|P	P	146177	109649	0.0505016	0.0830472	.	SINGLE
Furin	"Furin/Furin, cleavage of hamp "	1506|1507|1509	NONE	P|P|P|P|P|P|P|A|A|P|P|P|P|P|P|P|P|P	P	46716.8	43496.1	0.0442219	0.127016	287.224	HighRE
Fxn	frataxin	528|715	NONE	P|P|P|P|P|P|P|P|P|P|P|P	P	39963.3	36990.3	0.112183	0.099036	88.2805	HighRE
Fxyd5	Fxyd5/HHpatients putative HH modifiers	1523|1524|1525	NONE	P|P|P|P|P|P|P|P|P|P|P|P|P|P|P|P|P|P	P	6760.25	6618.33	0.0359458	0.0681203	189.508	HighRE
Fxyd7	Fxyd7/HHpatients putative HH modifiers	1520|1522	NONE	P|P|P|P|P|P|P|P|P|P|P|A	P	6090.07	5804.1	0.142523	0.0455136	31.9343	HighRE
Gapd	GAPDH	530|531	DOWN	P|P|P|P|P|P|P|P|P|P|P|P|P|P|P|P|P|P	P	38042	83132.6	-1.05816	0.097437	9.20817	SIMILAR
Gas1	gas-1	532	NONE	P|P|P|P|P|P	P	25161.9	54764.8	0.0772054	0.149625	.	SINGLE
Gas7	gas-7	536|893|894|895	NONE	P|P|P|P|A|A|P|P|P|P|P|P|P|P|P|P|P|P|P|P|P|P|P|P	P	18329.6	30750.4	0.113822	0.100369	88.1808	HighRE
Gls	Gls\NIA results interesting	1325	NONE	P|P|P|P|P|P	P	25161.9	54764.8	-0.191244	0.198096	.	SINGLE
Gng11	G protein gamma-11 subunit (homologue of hs)	1055|1056|1057|716|717	NONE	P|P|P|P|P|P|P|P|P|P|P|P|P|P|M|P|P|P|P|A|P|P|P|P|P|P|P|P|P|P	P	15742.2	22661.5	0.228734	0.13652	59.6852	HighRE
Got2	Got2\NIA results interesting	1326	NONE	P|P|P|P|P|P	P	25161.9	54764.8	-0.135808	0.136165	.	SINGLE
Gpr89|1	SH120\1q21	1299	NONE	P|P|P|P|P|P	P	25161.9	54764.8	0.253512	0.0866518	264.016	SPLIT
Gpr89|2	SH120\1q21	1310	DOWN	P|P|P|P|P|P	P	50922.1	111500	-0.838402	0.157558	264.016	SPLIT
Gpr89 (pdzk1 3')	PDZK1 (5' from sh120)\1q21	1313	UP	P|P|P|P|P|P	P	32461.9	13329.8	1.19663	0.300152	.	SINGLE
Gpx1	GPX-1	544|720	DOWN	P|P|P|P|P|P|P|P|P|P|P|P	P	19198.8	23944.3	-1.29072	0.452352	35.0464	HighRE
Gpx2|1	GPX2\list Martina- Metal array	1428	UP	P|P|P|P|P|P	P	59393	45253.2	0.423406	0.204725	.	SPLIT
Gpx2|2	GPX2\list Martina- Metal array	1427|1429	DOWN	P|P|P|P|P|P|P|P|P|P|P|P	P	39669.5	38463.1	-0.762817	0.140385	18.4034	AVERAGE
Gpx3	GPX-3	545|546	UP	P|P|P|P|P|P|P|P|P|P|P|P	P	36469.3	26418.1	1.88179	0.176871	9.39912	SIMILAR
Gpx4|1	GPX4	1010	NONE	P|P|P|P|P|P	P	19945.9	31673	-0.292685	0.207571	49.7559	SPLIT
Gpx4|2	GPX4	800	DOWN	P|P|P|P|P|P	P	59393	45253.2	-0.610423	0.224565	49.7559	SPLIT
Gsk3b	glycogen synthase kinase 3 beta	1028|814|815	DOWN	P|P|P|P|P|P|P|P|P|P|P|P|P|P|P|P|P|P	P	13951	21082.1	-0.640888	0.0823038	12.8422	SIMILAR
Gsn	gelsolin	777	DOWN	P|P|P|P|P|P	P	16246.7	26043.8	-0.382328	0.06087	.	SINGLE
Gsr|1	Glutathion Reductase	540|847|896	DOWN	P|P|P|P|P|P|P|P|P|P|P|P|P|P|P|P|P|P	P	16246.7	26043.8	-0.580441	0.107923	18.5933	AVERAGE
Gsr|2	Glutathion Reductase	537|538	NONE	A|A|A|P|P|P|P|P|P|P|P|P	P	16246.7	26043.8	-0.260538	0.0170763	6.55426	AVERAGE
Gsr (bad)	Glutathion Reductase	539	DOWN	P|P|P|P|P|P	P	16246.7	26043.8	-0.439646	0.0761854	.	SINGLE
Gss	glutathione synthetase type A1	541|542|543	NONE	P|P|P|P|P|P|P|P|P|P|P|P|P|P|P|P|P|P	P	21026.8	26593.6	0.168016	0.107802	64.1619	HighRE
Gsta4	Gsta4/HHpatients putative HH modifiers	1514|1515|1516	DOWN	P|P|P|P|P|P|P|P|P|P|P|P|P|P|P|P|P|P	P	18815.3	24515.9	-0.741885	0.190625	25.6947	HighRE
HECTd1	HECTd1 (abfall)	1421	DOWN	P|P|P|P|P|P	P	16246.7	26043.8	-0.423253	0.304701	.	SINGLE
HLA_A (human)	afball\list Martina	1367	NONE	P|P|P|P|P|P	P	16246.7	26043.8	0.337419	0.0941443	.	SINGLE
Haao	HYACDO	639|640	NONE	P|P|P|P|P|P|P|P|P|P|P|P	P	18047.5	22841.4	0.0861003	0.181488	210.786	HighRE
Hadhb	HADHB	635	NONE	P|P|P|P|P|P	P	196693	186446	0.0223406	0.353319	.	SINGLE
Hamp	hepcidin	1080|1091|1099	NONE	P|P|P|P|P|P|P|P|P|P|P|P|P|P|P|P|P|P	P	58658	56382	0.00171521	0.0540812	3153.04	HighRE
Hap1	huntingtin	915	NONE	P|P|P|P|P|P	P	196693	186446	-0.0387925	0.165054	.	SINGLE
Hba-a1	Hba-a1\NIA results interesting	1330	NONE	P|P|P|A|A|P	P	196693	186446	-0.174169	0.188674	.	SINGLE
Hbb-bh1	Hbb-b1\NIA results interesting	1329|1366	NONE	P|P|P|P|P|P|P|P|P|P|P|P	P	40250.8	39323.6	-0.0437987	0.144561	330.059	HighRE
Hdh	HD-Huntingtin\list Martina- Metal array	1456	DOWN	P|P|P|P|P|P	P	8080.17	11859.2	-0.544738	0.103672	.	SINGLE
Heph	hephaestin	722|898|926	NONE	P|P|P|P|P|P|P|P|P|P|P|P|P|P|P|P|P|P	P	26039.2	28320.6	-0.0541395	0.283127	522.959	HighRE
Herpud1|1	Herpud 1 (abfall)\CORRECTED INFORMATION	731	DOWN	P|P|P|P|P|P	P	8080.17	11859.2	-0.45934	0.375303	129.365	SPLIT
Herpud1|2	Herpud 1 (abfall)\CORRECTED INFORMATION	737	NONE	P|P|P|P|P|P	P	36384.3	38204.3	-0.0204508	0.132926	129.365	SPLIT
Hfe	HFE	900	NONE	P|P|P|P|P|P	P	4010.84	3559	0.196908	0.148854	.	SINGLE
Hfe (800 bp less)	HFE (es fehlen 800bp)	823	NONE	P|P|P|P|P|P	P	4010.84	3559	0.21719	0.0611803	.	SINGLE
Hfe (long 1)	HFE (mayka-1) 3'-UTR long	1112	NONE	P|P|P|P|P|P	P	4010.84	3559	0.1302	0.230513	.	SINGLE
Hfe (long 2)	HFE (Mayka-2) 3'-UTR long	1113	NONE	A|A|A|P|P|P	A	4010.84	3559	-0.0192685	0.23219	.	SINGLE
Hfe (strange)	hfe no info available but spotted on chip	718	NONE	A|P|A|A|M|A	A	4010.84	3559	0.112564	0.092245	.	SINGLE
Hif1a|1	HIF-1	902	DOWN	P|P|P|P|P|P	P	2903.14	2799.83	-0.620092	0.0983802	.	SPLIT
Hif1a|2	HIF-1	723|724|901	NONE	P|P|P|P|P|P|P|P|P|P|P|P|P|P|P|P|P|P	P	4010.84	3559	-0.241331	0.219286	90.865	AVERAGE
Hmbs	hydroxymethylbilane synthase\corrected information	1142|694	NONE	P|P|P|P|P|P|P|P|P|P|P|P	P	11570.3	13011.8	-0.0789032	0.137696	174.513	HighRE
Hmbs (bad)	hydroxymethylbilane synthase\corrected information	729	NONE	P|P|P|P|P|P	P	11866.7	13870.7	-0.226288	0.0509739	.	SINGLE
Hmox1|1	Heme oxygenase 1	547	DOWN	P|P|P|P|P|P	P	11866.7	13870.7	-0.457022	0.19489	52.936	SPLIT
Hmox1|2	Heme oxygenase 1	897	NONE	P|P|P|P|P|P	P	8475.5	11380.2	-0.208069	0.321998	52.936	SPLIT
Hmox2	Heme oxygenase 2	548	NONE	P|P|P|P|P|P	P	22278.6	19067.8	0.159964	0.149031	.	SINGLE
Hnrpdl	JKTBP	924|962	NONE	P|P|P|P|P|P|P|P|P|P|P|P	P	23887.8	22684.2	0.0288842	0.146865	508.462	HighRE
Hprt1	HPRT	550|551	NONE	P|P|P|P|P|P|P|P|P|P|P|P	P	16461.8	16403.3	0.0114626	0.251468	2193.82	HighRE
Hpxn	hemopexin	636|637	NONE	P|P|P|P|P|P|P|P|P|P|P|P	P	7477.95	8312.33	-0.15463	0.0213224	13.7893	SIMILAR
Hsf1	HSF1	783|907	NONE	P|P|P|P|P|P|P|P|P|P|P|P	P	7789.39	8259.92	-0.0888634	0.211217	237.687	HighRE
Hsf2	HSF2	782	NONE	P|P|P|P|P|P	P	11529.2	12501.5	-0.118947	0.117804	.	SINGLE
Hsf4	HSF 4	1137|1138	NONE	P|P|P|P|P|P|P|P|P|P|P|P	P	7919.53	8044.11	0.0937194	0.0827979	88.3466	HighRE
Hsp105	hsp105 alpha	555	NONE	P|P|P|P|P|P	P	14778.7	12801.3	0.209172	0.0892721	.	SINGLE
Hspa1a	HSP70.1	824	NONE	P|P|P|P|P|P	P	14778.7	12801.3	0.0252025	0.222337	.	SINGLE
Hspa1a (short)	HSP70.1 (short form)	911	NONE	M|P|P|P|P|P	P	14778.7	12801.3	-0.212653	0.394566	.	SINGLE
Hspa5	78 kDa glucose-regulated protein	842|858|859	DOWN	P|P|P|P|P|P|P|P|P|P|P|P|P|P|P|P|P|P	P	42671.3	56975.7	-0.494736	0.0640555	12.9474	SIMILAR
Hspa8	Hsc 70 (HSP CA)	554|904|905|906|908	NONE	P|P|P|P|P|P|P|P|P|P|P|P|P|P|P|P|P|P|P|P|P|P|P|P|P|P|P|P|P|P	P	61003.4	65535.2	0.128473	0.118123	91.9432	HighRE
Hspa9a	mit hsp70	574|751	DOWN	P|P|P|P|P|P|P|P|P|P|P|P	P	59480.3	70519.2	-0.987621	0.0663703	6.72022	SIMILAR
Hspb1|1	HSP25	638	DOWN	P|P|P|P|P|P	P	14778.7	12801.3	-0.808402	0.579213	61.3464	SPLIT
Hspb1|2	HSP25	741	NONE	P|P|P|P|P|P	P	28389.9	26509.8	-0.319246	0.881841	61.3464	SPLIT
Hspb2|1	Hspb2	989	DOWN	P|P|P|P|P|P	P	12188.4	17683.3	-0.541119	0.138861	.	SPLIT
Hspb2|2	Hspb2	993|994	NONE	P|P|P|P|P|P|P|P|P|P|P|P	P	12188.4	17683.3	-0.147325	0.256625	174.19	AVERAGE
Hspca	HSP 86B	552|553	NONE	P|P|P|P|P|P|P|P|P|P|P|P	P	16787.6	19020.4	-0.0970064	0.286977	295.833	HighRE
Hspd1	HSP60A	726|727|728	DOWN	P|P|P|P|P|P|P|P|P|P|P|P|P|P|P|P|P|P	P	25742.5	45059.8	-0.849644	0.0897367	10.5617	SIMILAR
Idh3a	RNAIDH (alpha subunit)	771	DOWN	P|P|P|P|P|P	P	18965.2	35993.3	-0.802383	0.33962	.	SINGLE
Idh3g	RNAIDH (gamma subunit )	664|665	NONE	P|P|P|P|P|P|P|P|P|P|P|P	P	21806.1	34206.4	-0.139504	0.198258	142.117	HighRE
Il4i1	MOAA similar	755|756	NONE	P|P|P|P|P|P|P|P|P|P|P|P	P	7626.05	8230.58	-0.140392	0.00219014	1.56001	SIMILAR
Il6	IL6	1477	NONE	P|P|P|P|P|P|P|P|P|P|P|P	P	6623.34	7105.33	0.0937959	0.146571	.	SINGLE
Il6ra	interleukin 6 receptor alpha\list Martina	1368	NONE	P|P|P|P|P|P	P	6623.34	7105.33	-0.150092	0.382223	.	SINGLE
Il9r	interleukin 9 receptor	1084	NONE	P|P|P|P|P|P	P	6623.34	7105.33	0.173828	0.0670799	.	SINGLE
Il9r (bad)	interleukin 9 receptor	1118	NONE	P|P|P|P|P|P	P	6623.34	7105.33	0.0947172	0.181835	.	SINGLE
Il9r (long)	interleukin 9 receptor (long)\corrected information	1098|1117	NONE	P|P|P|P|P|P|P|P|P|P|P|P	P	12770.9	12087.2	0.0823236	0.0505398	61.3916	HighRE
Impa1	myo-inositol monophosphatase A1	652	NONE	P|P|P|P|P|P	P	37059	34068.7	-0.067181	0.414738	.	SINGLE
Ireb2	IRP-2	565	NONE	P|P|P|P|P|P	P	37059	34068.7	-0.375453	0.135776	.	SINGLE
Ireb2 (not sure)	IRP-2	563	NONE	P|P|P|P|P|P	P	37059	34068.7	-0.349091	1.16759	.	SINGLE
Itga10	ITGA10\1q21	1316	NONE	P|P|P|P|P|P	P	37059	34068.7	0.11544	0.0878727	.	SINGLE
Jun	C-JUN	515	UP	P|P|P|P|P|P	P	37059	34068.7	1.09109	0.156821	.	SINGLE
Kif20a	Rab6 kinesin-like (Rab6kifl)	1071	NONE	P|P|P|P|P|P	P	37059	34068.7	-0.210753	0.115909	.	SINGLE
Klra6	KLrab6	1122	NONE	P|P|P|P|P|P	P	37059	34068.7	0.0844647	0.208594	.	SINGLE
Krt1-19	keratin 19.	927	DOWN	P|P|P|P|P|P	P	37059	34068.7	-1.77248	0.159134	.	SINGLE
Lbr|1	LBR\complete human homologue	1346	DOWN	P|P|P|P|P|P	P	37059	34068.7	-0.827295	0.486532	.	SPLIT
Lbr|2	LBR\complete human homologue	1347|1348	NONE	P|P|P|P|P|P|P|P|P|P|P|P	P	37059	34068.7	-0.105924	0.179242	169.217	AVERAGE
Lbr (short)	Lamin B receptor (3'?)	1061|1062	NONE	P|P|P|P|P|P|P|P|P|P|P|P	P	17237.3	23285.6	0.0590741	0.2736	463.148	HighRE
Lcn2	LCN2\toll receptors and others	1216|1225	NONE	P|P|P|P|P|P|P|P|P|P|P|P	P	6382.74	5813.08	0.109983	0.15232	138.494	HighRE
Ldh1	lactate dehydrogenase-A	642	DOWN	P|P|P|P|P|P	P	105089	160865	-0.7491	0.389796	.	SINGLE
Leap2	LEAP-2\toll receptors and others	1215|1218	NONE	P|P|P|P|P|P|P|P|P|P|P|P	P	49565.1	66262.8	0.189466	0.0227826	12.0247	SIMILAR
Lox	LYSOX	854	UP	P|P|P|P|P|P	P	105089	160865	0.763169	0.200461	.	SINGLE
Lrp10	Lrp10 (abfall)	1356	DOWN	P|P|P|P|P|P	P	105089	160865	-0.629869	0.0921398	.	SINGLE
Ltf	lactoferrin	567|568	NONE	P|P|P|P|P|P|P|P|P|P|P|P	P	30196.5	37445.5	-0.010655	0.0929735	872.578	HighRE
MTB-Snrpb2 (chimera)	afball	1444	NONE	P|P|A|P|P|P	P	3835.3	4341.89	-0.175176	0.146586	.	SINGLE
Maob	MAOB	753|754	UP	P|P|P|P|P|P|P|P|P|P|P|P	P	26950.5	11124.4	1.37826	0.539198	39.1218	HighRE
Maob (bad)	MAOB	761	UP	P|P|P|P|P|P	P	51219.6	16461.2	1.62268	0.239329	.	SINGLE
Mfi2	melanotransferrin	746|747|748	NONE	P|P|P|P|P|P|P|P|P|P|P|P|P|P|P|P|P|P	P	21787.5	11816.4	0.211527	0.139872	66.1247	HighRE
Mgrn1	KIAA0544	928|929	NONE	P|P|P|P|P|P|P|P|P|P|P|P	P	22068.7	16672.3	-0.207199	0.060862	29.3737	HighRE
Mgst1	GST-1 Microsomal	633	NONE	P|P|P|P|P|P	P	23135.3	20878.7	0.15729	0.135937	.	SINGLE
Mm.62521 no name gene	afball	1442	UP	P|P|P|P|P|P	P	23135.3	20878.7	0.535328	0.159986	.	SINGLE
Mmp3	MMP-3 (stromelysin)	1093|1097|1100	NONE	P|P|P|P|P|P|P|P|P|P|P|P|P|P|P|P|P|P	P	15031.2	12006	0.173228	0.118402	68.3502	HighRE
Mpo	myeloperoxidase	1039|822	NONE	P|P|P|P|P|P|P|P|P|P|P|P	P	12314.8	10276.6	-0.0745686	0.0139184	18.6653	HighRE
Mpp1|1	MPP	578	DOWN	P|P|P|P|P|P	P	13495.8	28295.7	-0.621737	1.18289	.	SPLIT
Mpp1|2	MPP	575|579	NONE	P|P|P|P|P|P|P|P|P|P|P|P	P	7359.22	8637.33	-0.257817	0.0630648	24.4611	AVERAGE
Mrp63	afball\list Martina	1370	NONE	P|P|P|P|P|P	P	7359.22	8637.33	-0.262931	0.640891	.	SINGLE
Mrpl18	Mrpl18\corrected information	1017|807	NONE	P|P|P|P|P|P|P|P|P|P|P|P	P	13629.3	18230.1	-0.149206	0.0725836	48.6464	HighRE
Mscp	Mscp /Mscp mouse homologue of frascati (frs-A zebrafish)	1484|1485|1486	NONE	P|A|A|P|P|P|P|P|P|P|P|P|P|P|P|P|P|P	P	4213.54	3833.46	0.127692	0.00771551	6.04227	SIMILAR
Msr2	MSR2\toll receptors and others	1221|1223|1235	NONE	P|P|P|P|P|P|P|P|P|P|P|P|P|P|P|P|P|P	P	5323.45	5341.76	-0.0529528	0.132002	249.282	HighRE
Mt1	metallothionein-I	573|750	DOWN	P|P|P|P|P|P|P|P|P|P|P|P	P	8528.1	11033.1	-0.603975	0.128098	21.2092	HighRE
Mt2	metallothionein-2	572|749	NONE	P|P|P|P|P|P|P|P|P|P|P|P	P	26270.8	21981.8	0.227539	0.158774	69.7787	HighRE
Mt3	metallothionein-3	941|942	NONE	P|P|P|P|P|P|P|P|P|P|P|P	P	12552	10392	0.220847	0.0724399	32.8009	HighRE
Mtf1	MTF-1	947	NONE	P|P|P|P|P|P	P	10443.4	12077.5	-0.213606	0.21429	.	SINGLE
Mtf1 (short)	MTF-1 (e.v. 1000bp too short)	948	NONE	P|P|P|P|P|P	P	10443.4	12077.5	-0.0802052	0.128094	.	SINGLE
Myc	c-myc (abl proto-oncogene)	517	NONE	P|P|P|P|P|P	P	10443.4	12077.5	-0.37519	0.060635	.	SINGLE
Ndufa4|1	Ndufa4	1063	DOWN	P|P|P|P|P|P	P	10443.4	12077.5	-0.634634	0.121915	.	SPLIT
Ndufa4|2	Ndufa4	1064|653|654	NONE	P|P|P|P|P|P|P|P|P|P|P|P|P|P|P|P|P|P	P	10443.4	12077.5	-0.24098	0.116534	48.3585	AVERAGE
Ndufa4 (bad)	Ndufa4	1065	DOWN	P|P|P|P|P|P	P	10443.4	12077.5	-0.390138	0.170766	.	SINGLE
Nfkb2	Nfkappa B-50K	581|582	NONE	P|P|P|P|P|P|P|P|P|P|P|P	P	16057.6	19239.9	-0.0667543	0.246878	369.831	HighRE
Nfs1	nifs-like protein mRNA	949|950	NONE	P|P|P|P|P|P|P|P|P|P|P|P	P	18322.2	20793.9	-0.159508	0.151006	94.6699	HighRE
Nos1	NOS1\list Martina- Metal array	1451|1452	NONE	P|P|P|A|A|A|P|P|P|P|A|P	P	5317.03	5222.75	-0.0126535	0.128154	1012.8	HighRE
Nos2	NO-synthetase 1c	1130|1131|1132|583	NONE	P|P|P|P|P|P|P|P|P|P|P|P|P|P|P|P|P|P|P|P|M|A|P|P	P	10436.1	11703	-0.0669429	0.263192	393.159	HighRE
Npas2	MOP4\Mouse hipoxia gene	1285	NONE	P|P|P|P|P|P	P	15690	20365	0.0861196	0.128537	.	SINGLE
Npc2	Npc2-abfall	1311	NONE	P|P|P|P|P|P	P	15690	20365	0.121029	0.0726005	.	SINGLE
Npm1	nucleophosmin-nucleoplasmin 1	655|656	NONE	P|P|P|P|P|P|P|P|P|P|P|P	P	18477.6	19477.9	-0.155894	0.172484	110.642	HighRE
Npm3|1	nucleophosmin-nucleoplasmin 3	764	NONE	P|P|P|P|P|P	P	6958.47	6409.83	0.121633	0.149531	215.765	SPLIT
Npm3|2	nucleophosmin-nucleoplasmin 3	765	DOWN	P|P|P|P|P|P	P	5379.36	8139.33	-0.584391	0.0901407	215.765	SPLIT
Nr1i3	mCAR1 (hs nuclear hormone receptor MB67)	643|644	NONE	P|P|P|P|P|P|P|P|P|P|P|P	P	6204.07	6934.08	-0.120685	0.18998	157.419	HighRE
Nrip1	RIP140	1013|1014|803|804	NONE	P|P|P|P|P|P|P|P|P|P|P|P|P|P|P|P|P|P|P|P|P|P|P|P	P	18768.6	17763.3	-0.0436791	0.226432	518.399	HighRE
Nsep1	DNA binding protein B	705	NONE	P|P|P|P|P|P	P	13598.8	14498.8	-0.332727	0.158981	.	SINGLE
Nubp2|1	nucleotide binding protein 2 (Min D homolog E coli)\list Martina	1376	UP	P|P|P|P|P|P	P	24863.1	18537.7	0.641076	0.1577	.	SPLIT
Nubp2|2	nucleotide binding protein 2 (Min D homolog E coli)\list Martina	1374|1375	NONE	A|A|P|P|A|P|P|P|P|P|P|P	P	19230.9	16518.2	0.0490172	0.054499	111.184	AVERAGE
Oaz1	ornithine decarboxylase antizyme 1	766|840	NONE	P|P|P|P|P|P|P|P|P|P|P|P	P	22090.3	18947.2	0.0707193	0.236394	334.27	HighRE
Oaz2	ornithine decarboxylase antizyme 2	657|658	NONE	P|P|P|P|P|P|P|P|P|P|P|P	P	21690	17952.2	0.256685	0.00989429	3.85464	SIMILAR
P4ha1	prolyl 4-hydroxylase alpha subunit	661|662	NONE	P|P|P|P|P|P|P|P|P|A|A|P	P	13791.5	12185.9	-0.0904356	0.0397257	43.927	HighRE
PRDX4 (human)	Hs peroxiredoxin 4\CORRECTED INFORMATION	795	DOWN	P|P|P|P|P|P	P	14624.8	20151.5	-0.379163	0.207433	.	SINGLE
Pah	phenylalanine hydroxylase (abfall)	689	DOWN	P|P|P|P|P|P	P	14624.8	20151.5	-1.59751	0.105636	.	SINGLE
Pam	PAM\list Martina- Metal array	1418	NONE	P|P|P|P|P|P	P	14624.8	20151.5	0.112554	0.0783135	.	SINGLE
Pcanap6	Prostein-pending-abfall	1173	UP	P|P|P|P|P|P	P	14624.8	20151.5	0.510021	0.137508	.	SINGLE
Pcsk7	subtilisin-like protease PC8	776	NONE	P|P|P|P|P|P	P	14624.8	20151.5	-0.23047	0.183531	.	SINGLE
Pdzk1	PDZK1\1q21	1308|1309|1317	UP	P|P|P|P|P|P|P|P|P|P|P|P|P|P|P|P|P|P	P	32209	29656.1	1.28135	0.500672	39.0739	HighRE
Peg12	FRAT3	1011|1012|801|802	NONE	P|P|P|P|P|P|P|P|P|P|P|P|P|P|M|P|P|P|P|P|P|P|P|P	P	24094.7	22080	0.221958	0.02405	10.8354	SIMILAR
Pex11b	PEX11B\1q21	1360|1362	NONE	P|P|P|P|P|P|P|P|P|P|P|P	P	22388.3	20637.9	-0.00349842	0.132816	3796.45	HighRE
Pias3	PIAS3\1q21	1303	NONE	P|P|P|P|P|P	P	4627.72	4434.83	0.0679931	0.0854661	.	SINGLE
Plod2	PLOD2	659	NONE	P|P|P|P|P|P	P	4627.72	4434.83	0.155584	0.102622	.	SINGLE
Pmp22|1	gas-3	534	NONE	P|P|P|P|P|P	P	4627.72	4434.83	-0.283134	0.0638857	43.1793	SPLIT
Pmp22|2	gas-3	535	DOWN	P|P|P|P|P|P	P	6546.09	5805.33	-0.53202	0.158035	43.1793	SPLIT
Pnpt1	1200003F12Rik (abfall)	692	NONE	P|P|P|P|P|P	P	5289.66	5973.17	-0.174147	0.0649531	.	SINGLE
Polr3c	RPC62\1q21	1298|1300	NONE	P|P|P|P|P|P|P|P|P|P|P|P	P	13188.5	13894.9	-0.071058	0.0431129	60.6728	HighRE
Polr3c (short+3'dif)	RPC62 (short + 3' dif)\1q21	1315	NONE	P|P|P|P|P|P	P	4224.54	4888.17	-0.217502	0.14578	.	SINGLE
Por	cytochrome P450 reductase	886|887	DOWN	P|P|P|P|P|P|P|P|P|P|P|P	P	18859.1	42137.8	-0.984289	0.380074	38.614	HighRE
Ppib|1	cyclophilin (was mmSTl-1)	520	DOWN	P|P|P|P|P|P	P	26768.3	37545	-0.441017	0.384509	1039.53	SPLIT
Ppib|2	cyclophilin (was mmSTl-1)	883	NONE	P|P|P|P|P|P	P	61107.3	47882.2	0.335392	0.112273	1039.53	SPLIT
Ppox	PPOX\heme biosynthesis	1343|1344|1345	NONE	P|P|P|P|P|P|P|P|P|P|P|P|P|P|P|P|P|P	P	17917.2	18855.9	-0.0470188	0.103084	219.241	HighRE
Prdx4	thioredoxin peroxidase (antioxidant enzyme) (AOE372)	1024|1025|812	NONE	P|P|P|P|P|P|P|P|P|P|P|P|P|P|P|P|P|P	P	18742.7	18031.6	0.0541422	0.225966	417.357	HighRE
Prdx5|1	peroxireoxin 5	790|791	UP	P|P|P|P|P|P|P|P|P|P|P|P	P	18171.6	18576.8	0.530037	0.0570643	10.7661	AVERAGE
Prdx5|2	peroxireoxin 5	997|998	NONE	P|P|P|P|P|P|P|P|P|P|P|P	P	18171.6	18576.8	0.229011	0.0877072	38.2982	AVERAGE
Prkaca	PRKACA (Cs)\ire candidate	1255|1265	NONE	P|P|P|P|P|P|P|P|P|P|P|P	P	24038.4	21837.5	-0.335249	0.0188584	5.62521	SIMILAR
Prkacb	TPK2 (MMCAMPKC)	981|982|983	NONE	P|P|P|P|P|P|P|P|P|P|P|P|P|P|P|P|P|P	P	22691.6	20558.2	0.139949	0.117241	83.7737	HighRE
Prkdc	DNA PKcs	623|624	NONE	P|P|P|P|P|P|P|P|P|P|P|P	P	21146.9	19171.3	0.168861	0.0277349	16.4247	HighRE
Prkr	PKR	769	NONE	P|P|P|P|P|P	P	12481.6	12839.5	-0.0257338	0.141697	.	SINGLE
Prnp	prion protein	588	NONE	P|P|P|P|P|P	P	12481.6	12839.5	-0.305608	0.134292	.	SINGLE
Prodh|1	PRODH	1000	DOWN	P|P|P|P|P|P	P	12481.6	12839.5	-0.484334	0.0953378	.	SPLIT
Prodh|2	PRODH	792|794|999	NONE	P|P|P|P|P|P|P|P|P|P|P|P|P|P|P|P|P|P	P	12481.6	12839.5	-0.0731629	0.0838274	114.576	AVERAGE
Psap	Saposin	828|958|959|960	NONE	P|P|P|P|P|P|P|P|P|P|P|P|P|P|P|P|P|P|P|P|P|P|P|P	P	40781	41853.4	-0.0472049	0.14648	310.308	HighRE
Psen1	presenilin-1(acNo.:) (abfall)	690	NONE	P|P|P|P|P|P	P	12481.6	12839.5	0.278192	0.148625	.	SINGLE
Psma4	PSMA4\ire candidate	1250|1253	NONE	P|P|P|P|P|P|P|P|P|P|P|P	P	35487.8	35803.9	0.0501973	0.432878	862.354	HighRE
Psma7	XAPC7 (C6-I proteasome chain)	683|684	NONE	P|P|P|P|P|P|P|P|P|P|P|P	P	21038.6	17916.5	0.217954	0.0584379	26.812	HighRE
Psmb7	proteasome Z subunit	663	NONE	P|P|P|P|P|P	P	24329	28019.2	-0.17163	0.26149	.	SINGLE
Psmc4	26S proteasome ATPase (CIP21)	825	NONE	P|P|P|P|P|P	P	24329	28019.2	-0.108968	0.166941	.	SINGLE
Ptma	IRIG5 (PTMA)	922|923	DOWN	P|P|P|P|P|P|P|P|P|P|P|P	P	20943.9	28043.4	-0.676916	0.305907	45.1913	HighRE
Ptp4a2	PTP4A2	1002|796	NONE	P|P|P|P|P|P|P|P|P|P|P|P	P	88981.5	97598.2	-0.133998	0.143162	106.839	HighRE
Rabep2	Ca-transporting ATPase (from rattus norvegicus)	946	NONE	P|P|P|P|P|P	P	33073.7	33751.5	-0.0333567	0.0633687	.	SINGLE
Ran	ARA24 (RAN)	601	DOWN	P|P|P|P|P|P	P	33073.7	33751.5	-0.951477	0.341455	.	SINGLE
Rbm8a	RBM8\1q21	1357|1358	NONE	P|P|P|P|P|P|P|P|P|P|P|P	P	23948.7	25590.4	0.180155	0.00407219	2.26038	SIMILAR
Rbm8a (short)	RBM8 short form\1q21	1359	NONE	P|P|P|P|P|P	P	33073.7	33751.5	0.0411871	0.0689498	.	SINGLE
Rbp2	Rbp2-abfall	1166	NONE	A|P|P|P|P|P	P	33073.7	33751.5	0.190116	0.234696	.	SINGLE
Rela	Nfkappa B-65A	757	NONE	P|P|P|P|P|P	P	33073.7	33751.5	0.0267362	0.18033	.	SINGLE
Rgmc	"HFE-2 Homologue gene\list Martina HOMOLOGUE OF hfe2, JH gene in 1q21 in human"	1378|1379	NONE	P|P|P|P|P|P|P|P|P|P|P|P	P	18258.3	18469.9	0.100435	0.0882024	87.8204	HighRE
Rnf5	RNF5\ire candidate	1274|1277|1278	NONE	P|P|P|P|P|P|P|P|P|P|P|P|P|P|P|P|P|P	P	21006.3	18630.4	0.147659	0.136663	92.5532	HighRE
Rnu64	LLREP3\CORRECTED INFORMATION	835|836|932|933|934	DOWN	P|P|P|P|P|P|P|P|P|P|P|P|P|P|P|P|P|P|P|P|P|P|P|P|P|P|P|P|P|P	P	24750.8	45017.7	-1.08998	0.222509	20.4141	HighRE
Rpl19	L19 RP	566	NONE	P|P|P|P|P|P	P	30948.5	26267.5	-0.282392	0.158276	.	SINGLE
Rpl28	L28	641|738|739	NONE	P|P|P|P|P|P|P|P|P|P|P|A|P|P|P|P|P|P	P	23817.2	37801.4	-0.0319279	0.134063	419.894	HighRE
Rpl32	L32 RP	930|931	NONE	P|P|P|P|P|A|P|P|P|P|P|P	P	21768.1	33914.4	-0.0627446	0.176607	281.47	HighRE
Rpl6|1	TAX107	973	DOWN	P|P|P|P|P|P	P	15341.9	21161.3	-0.589993	0.327668	96.9655	SPLIT
Rpl6|2	TAX107	974	NONE	P|P|P|P|P|P	P	26923.7	28930.8	-0.110026	0.0983867	96.9655	SPLIT
Rps6kb2	Rps6kb2/HHpatients putative HH modifiers	1530|1531	NONE	P|P|P|P|P|P|P|P|P|P|P|P	P	15254.2	13066.2	0.13559	0.289609	213.592	HighRE
Rps9	S9 rib. prot.	589	NONE	P|P|P|P|P|P	P	22407.1	27069.5	-0.367027	0.259709	.	SINGLE
S100a6	calcyclin	611	NONE	P|P|P|P|P|P	P	22407.1	27069.5	0.194584	0.0831212	.	SINGLE
Sbno1|1	MOP3\Mouse hipoxia gene	1287	UP	P|P|P|P|P|P	P	22407.1	27069.5	0.438625	0.174879	1131.38	SPLIT
Sbno1|2	MOP3\Mouse hipoxia gene	1294	NONE	P|P|P|P|P|P	P	14694.3	12930.3	-0.341154	0.0834515	1131.38	SPLIT
Sbno1 (short)	MOP3 short form\Mouse hipoxia gene	1296	NONE	P|P|P|P|P|P	P	22457.3	28375.3	-0.367307	0.123746	.	SINGLE
Sec61a2|1	2600001M11Rik\NIA results interesting	1327	UP	P|P|P|P|P|P	P	22457.3	28375.3	0.468327	0.106369	50.2161	SPLIT
Sec61a2|2	2600001M11Rik\NIA results interesting	857	NONE	P|P|P|P|P|P	P	11155.1	8127.5	0.222889	0.0705214	50.2161	SPLIT
Sec61g	afball	1384	NONE	P|P|P|P|P|P	P	16355.5	19291.7	-0.220881	0.186861	.	SINGLE
Secisbp2	SBP2	1069|1070	NONE	P|P|P|P|P|P|P|P|P|P|P|P	P	10413.3	10943.4	0.117795	0.116791	99.1476	HighRE
Selp	SelP	591	UP	P|P|P|P|P|P	P	160711	40819.3	1.96434	0.0940894	.	SINGLE
Sephs1	selD	590	NONE	P|P|P|P|P|P	P	160711	40819.3	0.155765	0.113626	.	SINGLE
Sephs2	SEPHS2\list Martina- Metal array	1439|1441	NONE	P|P|P|P|P|P|P|P|P|P|P|P	P	56458.7	24230.4	0.228172	0.0393593	17.2498	HighRE
Sepm	SEPM\list Martina- Metal array	1430|1432	NONE	P|P|P|P|P|P|A|P|P|A|A|A	P	4937.52	4568.75	0.112131	0.0202041	18.0183	HighRE
Sepn1	SEPN1-1110019I12Rik\list Martina- Metal array	1433|1434	UP	P|P|P|P|P|P|P|P|P|P|P|P	P	37437.7	27389.9	0.466335	0.0792956	17.004	AVERAGE
Sepn1|2	SEPN1-1110019I12Rik\list Martina- Metal array	1435	NONE	P|P|P|A|P|P	P	6439.94	5515.18	0.214979	0.0499363	.	SPLIT
Sepp1	SEPP1\list Martina- Metal array	1422	UP	P|P|P|P|P|P	P	14966.6	11254.5	1.63863	0.0559584	.	SINGLE
Sepw1	SEPW1\list Martina- Metal array	1437|1438	NONE	A|A|P|P|A|A|P|P|P|P|P|P	P	34975.5	17751.7	0.121715	0.215968	177.437	HighRE
Serpinb5	maspin	935|936	DOWN	P|P|P|P|P|P|P|P|P|P|P|P	P	6334.12	8904.67	-0.49437	0.100377	20.3041	HighRE
Serpinh1	hsp47	909|910	NONE	P|P|P|P|P|P|P|P|P|P|P|P	P	28677.9	22762.2	0.339458	0.000344677	0.101537	SIMILAR
Sertad2	kiaa0127 (3')\ire candidate	1246|1259	UP	P|P|P|P|P|P|P|P|P|P|P|P	P	20321.1	15683.2	0.44733	0.0222263	4.96865	SIMILAR
Sf3a2|1	SAP62	833	UP	P|P|P|P|P|P	P	30573.9	24236	0.492942	0.0320686	.	SPLIT
Sf3a2|2	SAP62	956|957	NONE	P|P|P|P|P|P|P|P|P|P|P|P	P	30573.9	24236	0.106667	0.10896	102.149	AVERAGE
Sfrs3|1	SRP20	827|829|965	DOWN	P|P|P|P|P|P|P|P|P|P|P|P|P|P|P|P|P|P	P	30573.9	24236	-0.635305	0.352995	55.563	AVERAGE
Sfrs3|2	SRP20	830|966|967	NONE	P|P|P|P|P|P|P|P|P|P|P|P|P|P|P|P|P|P	P	30573.9	24236	-0.177544	0.103458	58.2721	AVERAGE
Sfxn1	sideroflexin 1	1089|1090|1092	NONE	P|P|P|P|P|P|P|P|P|P|P|P|P|P|P|P|P|P	P	23603.7	24628.2	0.108126	0.0617674	57.1256	HighRE
Sfxn2	sideroflexin 2	1087	NONE	P|P|P|P|P|P	P	30573.9	24236	0.239803	0.175679	.	SINGLE
Sfxn3	sideroflexin 3	1085|1115	NONE	P|P|P|P|P|P|P|P|P|P|P|P	P	22458.1	23098.3	0.0961953	0.012417	12.9081	SIMILAR
Sfxn4|1	sideroflexin 4	1095	NONE	P|P|P|P|P|P	P	30573.9	24236	0.167071	0.0944128	64.9507	SPLIT
Sfxn4|2	sideroflexin 4	1096	UP	P|P|P|P|P|P	P	26781.9	21288.5	0.450876	0.113286	64.9507	SPLIT
Sfxn5	sideroflexin 5	1088	NONE	P|P|P|P|P|P	P	12848.3	11342.7	0.16989	0.0764557	.	SINGLE
Sh3gl3	sh3gl3 human-sh3d2c2\ire candidate	1245|1281	NONE	P|P|P|P|P|P|P|P|P|P|P|P	P	9112.58	8545.44	0.0532424	0.0582447	109.395	HighRE
Sh3gl3 (dif 3')	sh3gl3 human-sh3d2c2 (dif 3')\ire candidate	1273	NONE	P|P|P|P|P|P	P	15469.3	12311.7	0.367694	0.218292	.	SINGLE
Shc1	p66SHC	1123|855	NONE	P|P|P|P|P|P|P|P|P|P|P|P	P	19879.3	20761	-0.0989022	0.143496	145.089	HighRE
Shmt1	SHMT1	670|671|672	NONE	P|P|P|P|P|P|P|P|P|P|P|P|P|P|P|P|P|P	P	10442.3	10312.2	-0.0255401	0.204292	799.89	HighRE
Sim2	Sim 2\mouse hipoxia gene	1200	NONE	P|A|A|P|P|P	P	6974.67	8294.67	0.167178	0.0395673	.	SINGLE
Sim2 (mdh?)	Sim 2\mouse hipoxia gene	1180	NONE	P|P|P|P|P|P	P	6974.67	8294.67	0.0267541	0.0505853	.	SINGLE
Skp1a	SKP1\Mouse hipoxia gene	1286	DOWN	P|P|P|P|P|P	P	6974.67	8294.67	-0.62203	0.0794761	.	SINGLE
Skp1a(short)	SKP1 short form\Mouse hipoxia gene	1291	NONE	P|P|P|P|P|P	P	6974.67	8294.67	-0.358892	0.147967	.	SINGLE
Slc11a1	NRAMP 1	584|585|763	NONE	P|P|P|P|P|P|P|P|P|P|P|P|P|P|P|P|P|P	P	23484.8	25542.1	0.0540075	0.138801	257.004	HighRE
Slc11a2 (CDS)	DCT-1 (CDS)\Known ire 3'	587	DOWN	P|P|P|P|P|P	P	6974.67	8294.67	-0.395219	0.358052	.	SINGLE
Slc11a2 (CDS+3'IRE)	DCT-1 (CDS+IRE)\Known ire 3' corrected information	1153	NONE	P|P|P|P|P|P|P|P|P|P|P|P	P	6974.67	8294.67	0.124337	0.42273	.	SINGLE
Slc11a2 (CDS+3'nonIRE)	DCT-1 Nramp-2 (CDS+non-IRE)\Known ire 3'	1133|1134	NONE	P|P|P|P|P|P|P|P|P|P|P|P	P	25283.3	26710	0.0472593	0.0262413	55.5262	HighRE
Slc11a2 (CDS+3'nonIRE-800pb)|1	DCT-1 Nramp-2 (CDS+3'nonIRE-800)\Known ire 3'	1154	DOWN	P|P|P|P|P|P	P	20509.6	26230.7	-0.40563	0.129397	.	SPLIT
Slc11a2 (CDS+3'nonIRE-800pb)|2	DCT-1 Nramp-2 (CDS+3'nonIRE-800)\Known ire 3'	1135|951|952	NONE	P|P|P|P|P|P|P|P|P|P|P|P|P|P|P|P|P|P	P	8319.35	8169.17	-0.0512103	0.178072	347.726	AVERAGE
Slc11a2 (exon 1a)	DCT-1 Mouse exon 1A\Known ire 3'	1156	NONE	A|M|A|A|A|P	A	8319.35	8169.17	0.280517	0.253933	.	SINGLE
Slc11a2 (exon 1b)	DCT-1 Mouse exon 1B\Known ire 3'	1157	NONE	P|P|P|P|P|P	P	8319.35	8169.17	0.0479598	0.113503	.	SINGLE
Slc11a2 (non-ire)	DCT-1 Nramp-2 (non-IRE)\Known ire 3' corrected information	1136	NONE	P|P|P|P|P|P|P|P|P|P|P|P|P|P|P|P|P|P	P	8319.35	8169.17	-0.122289	0.22645	.	SINGLE
Slc1a3	Slc1a3\corrected information	597	NONE	P|P|P|P|P|P	P	8319.35	8169.17	0.0497695	0.0984092	.	SINGLE
Slc22a17	"Slc22a17/Slc22A17, Lipocalin2 receptor"	1541	NONE	P|P|P|P|P|P	P	8319.35	8169.17	-0.238606	0.258576	.	SINGLE
Slc23A2	Slc23A2/Slc23A2 ascorbate transporter	1479|1480	DOWN	P|P|P|P|P|P|P|P|P|P|P|P	P	8319.35	8169.17	-0.758436	0.219703	28.9679	AVERAGE
Slc23A2|2	Slc23A2/Slc23A2 ascorbate transporter	1478	NONE	P|P|P|P|P|P	P	8319.35	8169.17	-0.239628	0.0816806	.	SPLIT
Slc25a11	MITOCHONDRIAL 2-OXOGLUTARATE-MALATE CARRIER	645|647	UP	P|P|P|P|P|P|P|P|P|P|P|P	P	20086.2	18872	0.383959	0.00439749	1.1453	AVERAGE
Slc25a11|2	MITOCHONDRIAL 2-OXOGLUTARATE-MALATE CARRIER	646	NONE	P|P|P|P|P|P	P	20509.6	26230.7	-0.12923	0.161513	.	SPLIT
Slc25a14	Bmcp1	876|877	UP	P|P|P|P|P|P|P|P|P|P|P|P	P	28453.2	28055	0.549359	0.000300035	0.0546156	SIMILAR
Slc25a28|1	Slc25a28/SLC25A28 mouse homologue of frs-B (frascati zebrafish)	1489	DOWN	P|P|P|P|P|P	P	31853	29574.8	-0.481595	0.217614	.	SPLIT
Slc25a28|2	Slc25a28/SLC25A28 mouse homologue of frs-B (frascati zebrafish)	1487|1488	NONE	P|P|P|P|P|P|P|P|P|P|P|P	P	8319.35	8169.17	-0.239283	0.0201113	8.40485	AVERAGE
Slc2a1	Glut-1\mouse hipoxia gene	1203|1204	DOWN	P|P|P|P|P|P|P|P|P|P|P|P	P	8319.35	8169.17	-0.399585	0.0254779	6.37608	AVERAGE
Slc2a1|2	Glut-1\mouse hipoxia gene	1190	NONE	P|P|P|P|P|P	P	8319.35	8169.17	-0.239325	0.133459	.	SPLIT
Slc2a3	GLUT3	719	NONE	P|P|P|P|P|P	P	8319.35	8169.17	-0.00172264	0.132594	.	SINGLE
Slc2a4	Slc2a4\CORRECTED INFORMATION	831	NONE	P|P|P|P|P|P	P	8319.35	8169.17	-0.071991	0.127231	.	SINGLE
Slc30A2	Zinc transporter 2 Znt2\list Martina	1382|1383	UP	P|P|P|P|P|P|P|P|P|P|P|P	P	26134.1	24560.4	1.47636	0.432755	29.3123	HighRE
Slc30A2 (short)	Zinc transporter 2 Znt2\list Martina	1381	NONE	P|P|P|P|P|P	P	19181.5	17495.5	0.1419	0.113251	.	SINGLE
Slc30A3	Zinc transporter 3 Znt3\list Martina	1385	NONE	P|P|P|P|P|P	P	19181.5	17495.5	0.0626653	0.293947	.	SINGLE
Slc30A5	Zinc transporter 5 Znt5\list Martina	1387|1388|1389	NONE	P|P|P|P|P|P|P|P|P|P|P|P|P|P|P|P|P|P	P	35970.9	31218.4	0.167396	0.151582	90.5529	HighRE
Slc30A6	Zinc transporter 6 Znt6\list Martina	1391|1392|1416	NONE	P|P|P|P|P|P|P|P|P|P|P|P|P|P|P|P|P|P	P	29523.8	26975.7	-0.0351769	0.295991	841.435	HighRE
Slc30A7	Zinc transporter 7 Znt7\list Martina	1394|1395	DOWN	P|P|P|P|P|P|P|P|P|P|P|P	P	19181.5	17495.5	-0.57115	0.0402635	7.04956	AVERAGE
Slc30A7|2	Zinc transporter 7 Znt7\list Martina	1393	NONE	P|P|P|P|P|P	P	19181.5	17495.5	-0.0743796	0.1607	.	SPLIT
Slc30a1|1	zinc transporter 1	1074	UP	P|P|P|P|P|P	P	19181.5	17495.5	0.443183	0.149899	359.191	SPLIT
Slc30a1|2	zinc transporter 1	1075	NONE	P|P|P|P|P|P	P	42543.3	38993.5	-0.192787	0.0748163	359.191	SPLIT
Slc30a4	ZnT4	1077|1078|1079	NONE	P|P|P|P|P|P|P|P|P|P|P|P|P|P|P|P|P|P	P	13187.8	13295.1	-0.0392782	0.300251	764.42	HighRE
Slc31a1	mCTR1	939|940	UP	P|P|P|P|P|P|P|P|P|P|P|P	P	33795.5	24917.9	0.609156	0.0673817	11.0615	SIMILAR
Slc31a2	mCTR2	570|571|745	NONE	P|P|P|P|P|P|P|P|P|P|P|P|P|P|P|P|P|P	P	25844.8	20399.2	0.00510059	0.120729	2366.96	HighRE
Slc38a1	SLC38A1\NIA results interesting	1318	DOWN	P|P|P|P|P|P	P	14901.4	11973	-1.27844	0.188301	.	SINGLE
Slc38a1(short)	SLC38A1 short form\NIA results interesting	1319	DOWN	P|P|P|P|P|P	P	14901.4	11973	-1.05585	0.177217	.	SINGLE
Slc39A2	ZIP2\list Martina	1397	UP	P|P|P|P|P|P	P	14901.4	11973	0.441771	0.371635	.	SINGLE
Slc39A3	ZIP3\list Martina	1400	NONE	P|P|P|P|P|P	P	14901.4	11973	-0.0391065	0.113461	.	SINGLE
Slc39A4	ZIP4\list Martina	1401|1403	NONE	P|P|P|P|P|P|P|P|P|P|P|P	P	33931.9	38989	-0.204956	0.0861995	42.0576	HighRE
Slc39a1|1	ZIP1 (ZIRTL)	687	NONE	P|P|P|P|P|P	P	18033.3	23689.7	-0.0893086	0.537772	185.65	SPLIT
Slc39a1|2	ZIP1 (ZIRTL)	781	UP	P|P|P|P|P|P	P	52811.2	34778.8	0.660443	0.285692	185.65	SPLIT
Slc40a1	IREG1-SLC40A1\Known ire 5' additional 2 ESTs	1363|556	NONE	P|P|P|P|P|P|P|P|P|P|P|P|P|P|P|P|P|P	P	127478	123621	-0.0893031	0.340536	381.326	HighRE
Slc7a7	y+LAT1a	991|992	UP	P|P|P|P|P|P|P|P|P|P|P|P	P	50256.8	28607.3	0.813286	0.249248	30.647	HighRE
Slit3	Slit3-abfall	1163	NONE	P|P|P|P|P|P	P	5564.14	4626.33	0.192829	0.215885	.	SINGLE
Snx1	afball\list Martina	1369	NONE	P|P|P|P|P|P	P	5564.14	4626.33	0.190279	0.106574	.	SINGLE
Sod1|1	SOD-CP	837	NONE	P|P|P|P|P|P	P	5564.14	4626.33	0.0177327	0.29065	130.967	SPLIT
Sod1|2	SOD-CP	961	UP	P|P|P|P|P|P	P	15316.4	13139.3	0.462038	0.0531696	130.967	SPLIT
Sod2	SOD-mit	773|963|964	NONE	P|P|P|P|P|P|P|P|P|P|P|P|P|P|P|P|P|P	P	16587.2	16935.8	-0.0722658	0.221734	306.832	HighRE
Sod3|1	SOD3 EC	1033	DOWN	P|P|P|P|P|P	P	11738.6	14638.8	-0.627708	0.336384	157.877	SPLIT
Sod3|2	SOD3 EC	818	NONE	P|P|P|P|P|P	P	12830.1	12908.8	0.0345114	0.0955799	157.877	SPLIT
Spp1	osteopontin	1121|793	NONE	P|P|P|P|P|P|P|P|P|P|P|P	P	6253.54	6377.42	-0.0378574	0.102995	272.06	HighRE
Steap3	Steap3/Fleming endosomal ferrireductase	1538	NONE	P|P|P|P|P|P	P	8335.61	7847.17	0.0574543	0.147112	.	SINGLE
Stip1	STI1	650|651	NONE	P|P|P|P|P|P|P|P|P|P|P|P	P	19481.1	18906.7	0.0317142	0.0840798	265.117	HighRE
Stk3	Stk3-abfall	1168|675|968	NONE	P|P|P|P|P|P|P|P|P|P|P|P|P|P|P|P|P|P	P	14570.9	12965.7	0.0633266	0.218811	345.527	HighRE
Stmn1|1	Stathmin	593	DOWN	P|P|P|P|P|P	P	4954.32	5406.83	-0.639922	0.173478	49.8819	SPLIT
Stmn1|2	Stathmin	594	NONE	P|P|P|P|P|P	P	7965.59	7709.5	-0.306205	0.171473	49.8819	SPLIT
Stoml2	stoml2 (abfall)	730	NONE	P|P|P|P|P|P	P	14156.9	12880	0.147925	0.209065	.	SINGLE
Sympk	SYMPLEK	971|972	NONE	P|P|P|P|P|P|P|P|P|P|P|P	P	18628.7	16593.1	0.136146	0.286253	210.255	HighRE
Sytl2	slp-2	674|772	NONE	P|P|P|P|P|P|P|P|P|P|P|P	P	6885.64	7381.42	-0.184019	0.270665	147.085	HighRE
Tceb1	elongin C (TCEB1)\mouse hipoxia gene	1175|1191	NONE	P|P|P|P|P|P|P|P|P|P|P|P	P	5978.56	6278.17	-0.0503002	0.0452433	89.9466	HighRE
Tceb1(long)	elongin C (TCEB1) long form\mouse hipoxia gene	1178	NONE	P|A|P|P|P|P	P	9199.07	9339.38	0.0251893	0.133509	.	SINGLE
Tceb2	elongin B (TCEB2)\mouse hipoxia gene	1199	NONE	P|P|P|P|P|P	P	9199.07	9339.38	0.177955	0.13004	.	SINGLE
Tceb2 (bad)	elongin B (TCEB2)\mouse hipoxia gene	1158	NONE	P|P|P|P|P|P	P	9199.07	9339.38	-0.272966	0.199957	.	SINGLE
Tceb3	elongin A (TCEB3)\mouse hipoxia gene	1176	NONE	P|P|P|P|P|P	P	9199.07	9339.38	0.104036	0.095971	.	SINGLE
Tceb3 (long)	elongin A (TCEB3) long form\mouse hipoxia gene	1189|1211	NONE	P|P|P|P|P|P|P|P|P|M|A|P	P	8717.66	9071.12	-0.15678	0.0644006	41.0771	HighRE
Tfrc	TfR1\Known ire 3'	1111|679	UP	P|P|P|P|P|P|P|P|P|P|P|P	P	20734.9	11834.3	0.779876	0.0745192	9.55525	SIMILAR
Tfrc (bad)	TFR1\Known ire 3'	680	UP	P|P|P|P|P|P	P	23511.1	13365.7	0.610041	0.0438407	.	SINGLE
Tgfb1	TGF beta 1	975|977	NONE	P|P|P|P|P|P|P|P|P|P|P|P	P	23000.5	16922.1	0.220858	0.0718704	32.5415	HighRE
Th	tyrosine hydroxylase	1129|838	NONE	P|P|P|P|P|P|P|P|P|P|P|P	P	16638	15315.2	0.0637771	0.0509029	79.8138	HighRE
Thrap3	trap150 homologue- abfall	1243	UP	P|P|P|P|P|P	P	18106.6	13250.7	0.502143	0.0910368	.	SINGLE
Thy1	THY-1	978|979	NONE	P|P|P|P|P|M|P|P|P|P|P|P	P	12796.6	10751.4	0.128789	0.0953613	74.0446	HighRE
Tlr1	TLR1\toll receptors and others	1227|1229|1236	NONE	P|P|P|P|P|P|P|P|P|P|P|P|P|P|P|P|P|P	P	6234.75	6470.33	-0.0562065	0.112432	200.033	HighRE
Tlr2	TLR2\toll receptors and others	1226|1234|1237	NONE	P|P|P|P|P|P|P|P|P|P|P|P|P|P|P|P|P|P	P	7500.05	7550.5	-0.000151949	0.174684	114962	HighRE
Tlr3	TLR3\toll receptors and others	1230|1239	NONE	P|P|P|P|P|P|P|P|P|P|P|P	P	7906.1	8072.4	-0.0616562	0.0404407	65.5906	HighRE
Tlr4	TLR4\toll receptors and others	1231|580	NONE	P|P|P|P|P|P|P|P|P|P|P|P	P	5482.04	6248.42	-0.178309	0.107094	60.0608	HighRE
Tlr4 (short)	TLR4 short form\toll receptors and others	1232	DOWN	P|P|P|P|P|P	P	6585.03	9143.83	-0.482908	0.0981633	.	SINGLE
Tlr5	TLR5\toll receptors and others	1222	NONE	P|P|P|P|P|P	P	6585.03	9143.83	0.061013	0.146157	.	SINGLE
Tlr6	TLR6\toll receptors and others	1228|1238	NONE	P|P|P|P|P|P|P|P|P|P|P|P	P	7243.6	7932.5	-0.0154185	0.120798	783.458	HighRE
Tlr7	TLR7\toll receptors and others	1220|1242	NONE	P|P|P|P|P|P|P|P|P|P|P|P	P	13579.2	11892.2	0.189654	0.078165	41.2146	HighRE
Tlr8	TLR8\toll receptors and others	1240	NONE	P|P|P|P|P|P	P	10137.5	8811.5	0.129344	0.223607	.	SINGLE
Tlr9	TLR9\toll receptors and others	1219	NONE	P|P|P|P|P|P	P	10137.5	8811.5	0.165997	0.0936918	.	SINGLE
Tlr9 (long)	TLR9 long form\toll receptors and others	1241	UP	P|P|P|P|P|P	P	10137.5	8811.5	0.411006	0.296812	.	SINGLE
Tm4sf1	L6	742|743	UP	P|P|P|P|P|P|P|P|P|P|P|P	P	11156.5	8788.8	0.476552	0.0880064	18.4673	HighRE
Tm7sf2|1	TM7SF2	1058	UP	P|P|P|P|P|P	P	74551.5	47630.7	0.663885	0.145853	.	SPLIT
Tm7sf2|2	TM7SF2	1059|1060	NONE	P|P|P|P|P|P|P|P|P|P|P|P	P	74551.5	47630.7	0.0540267	0.417609	772.968	AVERAGE
Tmpo	thymopoitin-abfall	1009	NONE	P|P|P|P|P|P	P	74551.5	47630.7	-0.285237	0.248494	.	SINGLE
Tmsb4x	thymosin beta-4	595	UP	P|P|P|P|P|P	P	74551.5	47630.7	0.475836	0.282421	.	SINGLE
Tnf|1	TNFa	1125	UP	P|P|P|P|P|P	P	15195.7	17935.5	0.607672	0.133327	.	SPLIT
Tnf|2	TNFa	1124|1126	NONE	P|P|P|P|P|P|P|P|P|P|P|P|P|P|P|P|P|P	P	44873.6	32783.1	0.131745	0.0244032	18.523	AVERAGE
Top1	Top1-abfall	1289	NONE	P|P|P|P|P|P	P	74551.5	47630.7	0.0432184	0.128728	.	SINGLE
Tparl	TPA regulated locus (Tparl)	678	NONE	P|P|P|P|P|P	P	74551.5	47630.7	-0.302651	0.358425	.	SINGLE
Tpcn1	IRIG4	558	NONE	P|P|P|P|P|P	P	74551.5	47630.7	0.323336	0.0763347	.	SINGLE
Tram1	TRAM\ire candidate	1247|1257	NONE	P|P|P|P|P|P|P|P|P|P|P|P	P	29114.8	24587.6	-0.179147	0.261466	145.95	HighRE
Trappc4	synbindin	856	NONE	P|P|P|P|P|P	P	21644.6	17930.8	0.274841	0.100922	.	SINGLE
Trf	transferrin	596	NONE	P|P|P|P|P|P	P	21644.6	17930.8	0.257823	0.220242	.	SINGLE
Trfr2	No info available but SPOTTED on CHIP	826|984	NONE	P|P|P|P|P|P|A|P|M|P|P|P|P|P|P|P|P|P|P|P|P|P|P|P	P	11369.5	9919.82	0.0481151	0.00257897	5.36001	SIMILAR
Trib1	TRB-1 long form\mouse hipoxia gene	1181|1188	NONE	P|P|P|P|P|P|P|P|P|P|P|P	P	14604.7	13756.4	-0.0428478	0.0277968	64.8733	HighRE
Trpc1	Trpc1\list Martina- Gunshin mail	1458|1459|1460	NONE	P|P|P|P|P|P|P|P|P|P|P|P|P|P|P|P|P|P	P	10591.5	10375.2	-0.020298	0.22752	1120.9	HighRE
Trpc2 (form 1)	Trpc2 (form 1)\list Martina- Gunshin mail	1461|1462	NONE	P|P|P|P|P|P|P|P|P|P|P|P	P	9949.05	9697.77	0.0543547	0.00242129	4.45462	SIMILAR
Trpc2 (form 2)	Trpc2 (form 2)\list Martina- Gunshin mail	1463	NONE	P|P|P|P|P|P	P	12662.3	10826.5	0.0344298	0.244588	.	SINGLE
Trpc3	Trpc3\list Martina- Gunshin mail	1464	UP	P|P|P|P|P|P	P	12662.3	10826.5	0.640242	0.0716025	.	SINGLE
Trpc4	Trpc4\list Martina- Gunshin mail	1465|1466	NONE	A|A|P|A|A|A|P|P|A|P|P|M	A	7735.01	7308.23	0.0514195	0.0526208	102.336	HighRE
Trpc5	Trpc5\list Martina- Gunshin mail	1467	NONE	P|P|P|P|A|A	P	2199.3	2095.33	0.135635	0.187281	.	SINGLE
Trpc6	Trpc6\list Martina- Gunshin mail	1475|1476	NONE	P|P|A|P|P|P|P|P|P|P|P|P	P	3095.32	2719.09	0.239317	0.00996147	4.16246	SIMILAR
Trpm7|1	TRPM7\list Martina	1407	DOWN	P|P|P|P|P|P	P	2199.3	2095.33	-0.480583	0.197127	.	SPLIT
Trpm7|2	TRPM7\list Martina	1408|1409	NONE	P|P|P|P|P|P|A|P|A|P|P|P	P	2199.3	2095.33	0.0929089	0.0726159	78.1582	AVERAGE
Trpv4	TRPV4\list Martina	1405|1406	NONE	P|P|P|P|P|P|P|P|P|P|P|P	P	15673.3	15050.8	0.216226	0.0622874	28.8066	HighRE
Ttc7	Ttc7/Ttc7 (hea and fsn anemic mice)	1503|1504	NONE	P|P|P|P|P|P|P|P|P|P|P|P	P	31986.8	32547.7	0.00392863	0.238543	6071.91	HighRE
Ttyh1	Ttyh1-tweety homolog 1\Mayka (yeast homolog FTR1)	1473|1474	NONE	P|P|P|P|P|P|M|P|P|P|P|P	P	6945.67	6540.17	0.130179	0.084363	64.8052	HighRE
Txk	tyrosine kinase (TXK)	1003|1004|797|798	NONE	P|P|P|P|P|P|P|P|P|P|P|P|P|P|A|P|P|P|P|P|P|P|P|P	P	8416.65	8552.71	0.0159686	0.0936537	586.488	HighRE
Txn1|1	thioredoxin	811	DOWN	P|P|P|P|P|P	P	5124.78	4343.5	-0.461175	0.0692156	.	SPLIT
Txn1|2	thioredoxin	1021|1022|1023|810	NONE	P|P|A|P|P|P|P|P|P|P|P|P|P|P|P|P|P|P|P|P|P|P|P|P	P	5092.59	4672	0.00189227	0.26723	14122.2	AVERAGE
Txn2	thioredoxin mitochondrial (TXN2)	1018|1019|808|809	NONE	P|P|P|P|P|P|P|P|P|P|P|P|P|P|P|P|P|P|P|P|P|P|P|P	P	26239.3	27681.5	-0.0446249	0.148797	333.439	HighRE
Txn2(bad)	thioredoxin mitochondrial (TXN2)	1020	DOWN	P|P|P|P|P|P	P	5092.59	4672	-0.575759	0.188444	.	SINGLE
Txnl1	thioredoxin-like protein	1005|1006|1007|799	NONE	P|P|P|P|P|P|P|P|P|P|P|P|P|P|P|P|P|P|P|P|P|P|P|P	P	22099.1	23491.8	0.0595184	0.112519	189.049	HighRE
Txnrd1	thioredoxin reductase 1	1037|820	DOWN	P|P|P|P|P|P|P|P|P|P|P|P	P	24433.4	27693.9	-0.509485	0.0381005	7.47823	SIMILAR
Txnrd1(bad)	thioredoxin reductase 1	1036	DOWN	P|P|P|P|P|P	P	5092.59	4672	-0.535267	0.16794	.	SINGLE
Txnrd2	TXNRD2\list Martina- Metal array	1443	NONE	P|P|P|P|P|P	P	5092.59	4672	-0.126962	0.196185	.	SINGLE
Tyr	tyrosinase	1035|819	NONE	P|P|P|P|P|P|P|P|P|A|A|P	P	22571.3	25514.7	0.119557	0.237837	198.932	HighRE
Tyrp1	Tyrosinase-related protein 1	1032|817|821	NONE	P|P|P|P|P|P|P|P|P|P|P|P|P|P|P|P|P|P	P	7122.54	7245.56	-0.0238457	0.0201138	84.35	HighRE
Ube2D1	UBE2D1=sft1\list Martina- Metal array	1413	NONE	P|P|P|P|P|P	P	8751.56	9007.17	0.127799	0.17526	.	SINGLE
Ube2D1 (dif form)	UBE2D1=sft1\list Martina- Metal array	1412	NONE	A|P|A|A|A|A	A	8751.56	9007.17	0.0274063	0.217667	.	SINGLE
Ube2d2|1	UBE2D2\mouse hipoxia gene	832	UP	P|P|P|P|P|P	P	8065.85	8154.83	0.640172	0.194424	.	SPLIT
Ube2d2|2	UBE2D2\mouse hipoxia gene	1183|779	NONE	P|P|P|P|P|P|P|P|P|P|P|P	P	8408.7	8581	0.17573	0.0276783	15.7504	AVERAGE
Ube2g2	Ube2g2-abfall	1304	UP	P|P|P|P|P|P	P	8751.56	9007.17	0.477673	0.364429	.	SINGLE
Uqcrfs1|1	Cytc reductase	884	DOWN	P|P|P|P|P|P	P	8751.56	9007.17	-0.882155	0.126448	116.006	SPLIT
Uqcrfs1|2	Cytc reductase	885	NONE	P|P|P|P|P|P	P	4550.21	4574.67	-0.0870943	0.151198	116.006	SPLIT
Urod	UROD\heme biosynthesis	1334|1335|1336	NONE	P|P|P|P|P|P|P|P|P|P|P|P|P|P|P|P|P|P	P	8248.82	9202.83	-0.20568	0.141834	68.9584	HighRE
Uros	UROS\heme biosynthesis	1337|1339	NONE	P|P|P|P|P|P|P|P|P|P|P|P	P	8064.13	9028.43	-0.0854842	0.234002	273.738	HighRE
Usp40	B230215L03Rik\NIA results interesting	1328	NONE	P|P|P|P|P|P	P	7666.4	9198.17	-0.271028	0.29855	.	SINGLE
Vamp3|1	synaptobrevin-3	676	NONE	P|P|P|P|P|P	P	7666.4	9198.17	-0.0970975	0.211921	90.0723	SPLIT
Vamp3|2	synaptobrevin-3	677	DOWN	P|P|P|P|P|P	P	51225.3	54200.8	-0.437738	0.117268	90.0723	SPLIT
Vdac3|1	VDAC3\ire candidate	1252	DOWN	P|P|P|P|P|P	P	35641	49440.7	-0.596904	0.333902	.	SPLIT
Vdac3|2	VDAC3\ire candidate	1260|1261	NONE	P|P|P|P|P|P|P|P|P|P|P|P	P	35641	49440.7	-0.34858	0.021403	6.14004	AVERAGE
Vegfa|1	"VEGF, no info available but spotted on chip"	988	NONE	P|P|P|P|P|P	P	35641	49440.7	0.0598885	0.119239	111.267	SPLIT
Vegfa|2	"VEGF, no info available but spotted on chip"	990	UP	P|P|P|P|P|P	P	27230.8	35281.5	0.501858	0.060326	111.267	SPLIT
Vhlh	VHLh1	1148|1149|1150|1151|1152	NONE	A|M|P|P|P|P|A|A|A|P|P|P|P|P|P|P|P|P|P|A|A|P|P|P|P|P|A|P|P|P|P|P|P|A|P|P	P	6989.66	5827	0.0913536	0.102551	112.258	HighRE
Wt1	Wt1/HHpatients putative HH modifiers	1526|1527|1528	NONE	P|P|P|P|P|P|P|P|P|P|P|P|P|P|P|P|P|P	P	8784.02	7879.56	-0.0385508	0.371528	963.735	HighRE
Zfp189	ZNF189\ire candidate	1279|1280	NONE	P|P|P|P|P|P|P|P|P|P|P|P	P	8852.59	8313.95	-0.174112	0.0947576	54.4234	HighRE
Zfp36	TTP	985|986|987	NONE	P|P|P|P|A|A|P|P|P|P|P|P|P|P|P|P|P|P	P	16472.6	14616.8	0.156333	0.210534	134.67	HighRE
Zfp36 (bad)	tristetraproline	682	NONE	P|P|P|P|P|P	P	8973.01	10533.1	-0.0299591	0.147298	.	SINGLE
Zfp364	ZNF364\1q21	1305|1306|1314	NONE	P|P|P|P|P|P|P|P|P|P|P|P|P|P|P|P|P|P	P	26402.3	23931.3	0.180163	0.163589	90.8008	HighRE
hs EPO	hs EPO\Human hipoxia gene	2274|2302|2306	NONE	P|P|P|P|P|P|P|P|P|P|P|P|P|P|P|P|P|P	P	21240	19324.7	0.10853	0.0839013	77.3067	HighRE

## Sheet: All Spikes
Spot number	Comp_chanel1	Comp_chanel2	Comp_Ratio-C1/C2	Comment
1_1_1_1	5259.03	10997	0.48	slc11a2 (cds)/587
1_1_2_1	4672.25	9437	0.5	slc11a2 (cds)/587
1_1_3_1	5369.25	10294	0.52	slc11a2 (cds)/587
1_1_4_1	2484.29	3972	0.63	il4i1/755
1_1_5_1	5732.42	7749	0.74	il4i1/755
1_1_6_1	4740.99	6178	0.77	il4i1/755
1_1_7_1	4201.69	6450	0.65	nsep1/705
1_1_8_1	4701.62	6922	0.68	nsep1/705
1_1_9_1	2911.46	5082	0.57	nsep1/705
1_1_10_1	7286.09	21358	0.34	ftl1/569
1_1_11_1	7820	21567	0.36	ftl1/569
1_1_12_1	7744.16	19956	0.39	ftl1/569
1_1_13_1	4296.75	4952	0.87	ddx5/691
1_1_14_1	5418.27	6799	0.8	ddx5/691
1_1_15_1	3874.5	4691	0.83	ddx5/691
1_1_16_1	21313.9	59737	0.36	slc40a1/556
1_1_17_1	21113.5	59550	0.35	slc40a1/556
1_1_18_1	23107.6	61601	0.38	slc40a1/556
1_1_19_1	6860.02	11008	0.62	atp5j/648
1_1_20_1	7896.5	11162	0.71	atp5j/648
1_1_21_1	9714.58	13202	0.74	atp5j/648
1_1_22_1	11523.6	15933	0.72	rela/757
1_1_23_1	10014.6	14354	0.7	rela/757
1_1_24_1	9298.36	13523	0.69	rela/757
1_1_1_2	1186.58	1964	0.6	fdxr/711
1_1_2_2	3667.12	5528	0.66	fdxr/711
1_1_3_2	3624.26	4944	0.73	fdxr/711
1_1_4_2	2812.03	6470	0.43	stmn1/593
1_1_5_2	4901.15	8971	0.55	stmn1/593
1_1_6_2	4977.56	9050	0.55	stmn1/593
1_1_7_2	4599.88	8160	0.56	eya3/708
1_1_8_2	4730.97	8184	0.58	eya3/708
1_1_9_2	3839.01	6454	0.59	eya3/708
1_1_10_2	952.1	1020	0.93	trfr2/984
1_1_11_2	1534.69	1668	0.92	trfr2/984
1_1_12_2	1542.32	1633	0.94	trfr2/984
1_1_13_2	11131.3	22641	0.49	impa1/652
1_1_14_2	11790.2	18611	0.63	impa1/652
1_1_15_2	10331.2	17573	0.59	impa1/652
1_1_16_2	4090.63	5622	0.73	nifu-pending/760
1_1_17_2	4081.24	5508	0.74	nifu-pending/760
1_1_18_2	2331.81	3231	0.72	nifu-pending/760
1_1_19_2	2912.93	2982	0.98	gng11/716
1_1_20_2	842.75	811	1.04	gng11/716
1_1_21_2	2390.64	2184	1.09	gng11/716
1_1_22_2	13030.9	15234	0.86	tmsb4x/595
1_1_23_2	11425.6	13329	0.86	tmsb4x/595
1_1_24_2	12659	13150	0.96	tmsb4x/595
1_1_1_3	3664.22	16995	0.22	gpx1/720
1_1_2_3	4420.44	17377	0.25	gpx1/720
1_1_3_3	3381.8	15339	0.22	gpx1/720
1_1_4_3	3081.16	7291	0.42	emptyempty
1_1_5_3	3599.55	7688	0.47	emptyempty
1_1_6_3	3495.5	7605	0.46	emptyempty
1_1_7_3	2367.56	3667	0.65	ndufa4/654
1_1_8_3	2624.4	3974	0.66	ndufa4/654
1_1_9_3	2226.61	3318	0.67	ndufa4/654
1_1_10_3	8538.16	13217	0.65	oaz1/766
1_1_11_3	7260.94	11868	0.61	oaz1/766
1_1_12_3	7098.77	11412	0.62	oaz1/766
1_1_13_3	2478.35	2963	0.84	eif2ak1/721
1_1_14_3	2487.26	3245	0.77	eif2ak1/721
1_1_15_3	2574.78	4120	0.62	eif2ak1/721
1_1_16_3	6076.65	6736	0.9	slc1a3/597
1_1_17_3	6893.65	7907	0.87	slc1a3/597
1_1_18_3	5728.18	6844	0.84	slc1a3/597
1_1_19_3	8978.43	26198	0.34	hspd1/727
1_1_20_3	11943.7	28668	0.42	hspd1/727
1_1_21_3	11309.8	28230	0.4	hspd1/727
1_1_22_3	777.07	700	1.11	emptyempty
1_1_23_3	80.83	56.09	1.44	emptyempty
1_1_24_3	386.39	562	0.69	emptyempty
1_1_1_4	1305.5	2569	0.51	hspa1b (short)/911
1_1_2_4	4842.56	7620	0.64	hspa1b (short)/911
1_1_3_4	3095.09	4722	0.66	hspa1b (short)/911
1_1_4_4	5289.62	9201	0.57	prodh/1000
1_1_5_4	3037.13	5487	0.55	prodh/1000
1_1_6_4	3384.72	5785	0.59	prodh/1000
1_1_7_4	4624.96	6130	0.75	kif20a/1071
1_1_8_4	4718.08	6126	0.77	kif20a/1071
1_1_9_4	2508.79	3086	0.81	kif20a/1071
1_1_10_4	3539.18	5222	0.68	apg4b-pending/920
1_1_11_4	5464.43	6264	0.87	apg4b-pending/920
1_1_12_4	4602.74	5951	0.77	apg4b-pending/920
1_1_13_4	3824.53	5355	0.71	prodh/999
1_1_14_4	6483.78	7930	0.82	prodh/999
1_1_15_4	5272.55	7045	0.75	prodh/999
1_1_16_4	2719.05	2495	1.09	mmp3/1097
1_1_17_4	1833.02	2273	0.81	mmp3/1097
1_1_18_4	3996.02	4265	0.94	mmp3/1097
1_1_19_4	3906.34	5898	0.66	fnbp3/917
1_1_20_4	4621.38	7504	0.62	fnbp3/917
1_1_21_4	4699.47	7246	0.65	fnbp3/917
1_1_22_4	4816.1	5699	0.85	txnl/1005
1_1_23_4	5246.94	6009	0.87	txnl/1005
1_1_24_4	4846.13	6092	0.8	txnl/1005
1_1_1_5	2876.87	5122	0.56	slc30a4/1078
1_1_2_5	4048.75	6792	0.6	slc30a4/1078
1_1_3_5	4037.92	5820	0.69	slc30a4/1078
1_1_4_5	8838.26	24464	0.36	ptma/922
1_1_5_5	7630.66	24391	0.31	ptma/922
1_1_6_5	8667.54	22978	0.38	ptma/922
1_1_7_5	2830.46	3646	0.78	txk/1004
1_1_8_5	4932.58	5611	0.88	txk/1004
1_1_9_5	3048.88	3164	0.96	txk/1004
1_1_10_5	2147.33	2172	0.99	mmp3/1100
1_1_11_5	2321.38	2524	0.92	mmp3/1100
1_1_12_5	3065.75	3188	0.96	mmp3/1100
1_1_13_5	13225.4	27535	0.48	hephaestin (heph)/926
1_1_14_5	15122.7	29751	0.51	hephaestin (heph)/926
1_1_15_5	14672.7	28321	0.52	hephaestin (heph)/926
1_1_16_5	5064.59	7320	0.69	txnl/1007
1_1_17_5	4906.87	7303	0.67	txnl/1007
1_1_18_5	5396.25	7334	0.74	txnl/1007
1_1_19_5	5383.46	6625	0.81	cav3/1081
1_1_20_5	5781.27	7977	0.72	cav3/1081
1_1_21_5	4943.29	6602	0.75	cav3/1081
1_1_22_5	15693	24763	0.63	mgrn1/928
1_1_23_5	13696.2	22432	0.61	mgrn1/928
1_1_24_5	16079.8	24917	0.65	mgrn1/928
1_1_1_6	4225.46	9376	0.45	nrip1/1013
1_1_2_6	5276.82	9878	0.53	nrip1/1013
1_1_3_6	5283.22	9334	0.57	nrip1/1013
1_1_4_6	816.67	1070	0.76	hfe (long 2)/1113
1_1_5_6	1140.85	1440	0.79	hfe (long 2)/1113
1_1_6_6	1172.64	1153	1.02	hfe (long 2)/1113
1_1_7_6	4437.68	5786	0.77	rpl32/930
1_1_8_6	5189.99	6770	0.77	rpl32/930
1_1_9_6	2246.77	3930	0.57	rpl32/930
1_1_10_6	2237.07	2092	1.07	peg12/1011
1_1_11_6	2242.29	2458	0.91	peg12/1011
1_1_12_6	2161.55	2164	1	peg12/1011
1_1_13_6	4369.41	3491	1.25	cav3/1083
1_1_14_6	1040.48	968	1.07	cav3/1083
1_1_15_6	619.84	750	0.83	cav3/1083
1_1_16_6	3369.39	5282	0.64	serpinb5/935
1_1_17_6	3272.99	5707	0.57	serpinb5/935
1_1_18_6	4089.9	6688	0.61	serpinb5/935
1_1_19_6	6511.9	10320	0.63	bcl10/1016
1_1_20_6	8439.15	11012	0.77	bcl10/1016
1_1_21_6	8340.07	10873	0.77	bcl10/1016
1_1_22_6	2518.43	2380	1.06	emptyempty
1_1_23_6	800.05	955	0.84	emptyempty
1_1_24_6	96.11	73.67	1.3	emptyempty
1_1_1_7	2348.2	3327	0.71	fgd2/1217
1_1_2_7	1307.81	1877	0.7	fgd2/1217
1_1_3_7	1194.33	1842	0.65	fgd2/1217
1_1_4_7	2742.68	3280	0.84	top1/1289
1_1_5_7	4924.73	5520	0.89	top1/1289
1_1_6_7	3132.48	3628	0.86	top1/1289
1_1_7_7	3647.51	5488	0.66	urod/1334
1_1_8_7	3247.4	4781	0.68	urod/1334
1_1_9_7	3583.55	4408	0.81	urod/1334
1_1_10_7	9541.34	15183	0.63	_similar to transient receptor potential cation channel, subfamily v, member 4,/1404_
1_1_11_7	6773.08	12444	0.54	_similar to transient receptor potential cation channel, subfamily v, member 4,/1404_
1_1_12_7	7922.92	14352	0.55	_similar to transient receptor potential cation channel, subfamily v, member 4,/1404_
1_1_13_7	318.75	233.3	1.37	emptyempty
1_1_14_7	3282.49	3453	0.95	emptyempty
1_1_15_7	3638.8	3666	0.99	emptyempty
1_1_16_7	826.16	774	1.07	cacna1c/1469
1_1_17_7	1080.22	999	1.08	cacna1c/1469
1_1_18_7	1290.86	1087	1.19	cacna1c/1469
1_1_19_7	2336.28	2332	1	tlr9/1219
1_1_20_7	2502.85	2584	0.97	tlr9/1219
1_1_21_7	2668.79	2500	1.07	tlr9/1219
1_1_22_7	9545.47	12263	0.78	4933407e01rik/1298
1_1_23_7	8943.23	11928	0.75	4933407e01rik/1298
1_1_24_7	8791.97	12063	0.73	4933407e01rik/1298
1_1_1_8	3356.99	4972	0.68	urod/1336
1_1_2_8	2516.21	4554	0.55	urod/1336
1_1_3_8	3336.55	5007	0.67	urod/1336
1_1_4_8	7869.38	16586	0.47	trpm7/1407
1_1_5_8	7622.99	15771	0.48	trpm7/1407
1_1_6_8	10110.6	18133	0.56	trpm7/1407
1_1_7_8	361.59	219	1.65	emptyempty
1_1_8_8	2465.73	2425	1.02	emptyempty
1_1_9_8	3491.86	3730	0.94	emptyempty
1_1_10_8	805.59	726	1.11	trpc4/1465
1_1_11_8	687.93	516	1.33	trpc4/1465
1_1_12_8	2876.87	2964	0.97	trpc4/1465
1_1_13_8	3102.42	3446	0.9	msr2/1221
1_1_14_8	4282.35	5024	0.85	msr2/1221
1_1_15_8	3320.48	4181	0.79	msr2/1221
1_1_16_8	3100.96	3479	0.89	cd160 (long)/1301
1_1_17_8	3313.91	3672	0.9	cd160 (long)/1301
1_1_18_8	3718.67	3980	0.93	cd160 (long)/1301
1_1_19_8	2737.51	2764	0.99	uros/1339
1_1_20_8	3071.62	3316	0.93	uros/1339
1_1_21_8	3225.46	3565	0.9	uros/1339
1_1_22_8	2360.12	2524	0.94	ube2d1/1413
1_1_23_8	3589.37	4937	0.73	ube2d1/1413
1_1_24_8	4199.52	4418	0.95	ube2d1/1413
1_1_1_9	4391.69	6856	0.64	txnrd2/1444
1_1_2_9	2624.4	3208	0.82	txnrd2/1444
1_1_3_9	229.09	241.35	0.95	txnrd2/1444
1_1_4_9	229.09	241.35	0.95	emptyempty
1_1_5_9	229.09	241.35	0.95	emptyempty
1_1_6_9	605.37	481	1.26	emptyempty
1_1_7_9	4904.73	5737	0.85	msr2/1223
1_1_8_9	5677.18	6118	0.93	msr2/1223
1_1_9_9	3485.31	3754	0.93	msr2/1223
1_1_10_9	2466.47	2873	0.86	pias3/1303
1_1_11_9	2463.5	2417	1.02	pias3/1303
1_1_12_9	2720.52	3025	0.9	pias3/1303
1_1_13_9	5991.23	7528	0.8	cpo (short form)/1341
1_1_14_9	4821.11	6382	0.76	cpo (short form)/1341
1_1_15_9	5053.89	6462	0.78	cpo (short form)/1341
1_1_16_9	4498.01	6210	0.72	dbh/1417
1_1_17_9	5008.96	6133	0.82	dbh/1417
1_1_18_9	4439.84	5858	0.76	dbh/1417
1_1_19_9	7632.05	9216	0.83	il-6ra/1369
1_1_20_9	6933.58	8429	0.82	il-6ra/1369
1_1_21_9	7106.46	7760	0.92	il-6ra/1369
1_1_22_9	4216.82	4722	0.89	emptyempty
1_1_23_9	398.76	274	1.46	emptyempty
1_1_24_9	1584.24	1729	0.92	emptyempty
1_1_1_10	1248.44	1988	0.63	mllas
1_1_2_10	2299.01	2950	0.78	mllas
1_1_3_10	3767.27	5405	0.7	mllas
1_1_4_10	2100.89	2654	0.79	kanr
1_1_5_10	4885.44	5635	0.87	kanr
1_1_6_10	2392.13	2535	0.94	kanr
1_1_7_10	1197.42	3434	0.35	15b
1_1_8_10	50.6	33.01	1.53	15b
1_1_9_10	3548.64	3372	1.05	15b
1_1_10_10	864.84	1038	0.83	cytp450
1_1_11_10	3784.67	4339	0.87	cytp450
1_1_12_10	1334.75	1322	1.01	cytp450
1_1_13_10	901.85	825	1.09	cytp450 1:2
1_1_14_10	2609.59	2721	0.96	cytp450 1:2
1_1_15_10	1459.03	1528	0.95	cytp450 1:2
1_1_16_10	1315.51	1149	1.14	cytp450 1:4
1_1_17_10	815.09	458	1.78	cytp450 1:4
1_1_18_10	1907.72	2105	0.91	cytp450 1:4
1_1_19_10	1881.33	2293	0.82	2xssc
1_1_20_10	1842.84	1558	1.18	2xssc
1_1_21_10	2645.12	2801	0.94	2xssc
1_1_22_10	4578.36	4458	1.03	8h
1_1_23_10	1253.07	1130	1.11	8h
1_1_24_10	580.4	593	0.98	8h
1_1_1_11	2639.94	2976	0.89	egfp
1_1_2_11	3835.39	7219	0.53	egfp
1_1_3_11	5698.43	7297	0.78	egfp
1_1_4_11	959.94	1131	0.85	fad6
1_1_5_11	3598.1	4272	0.84	fad6
1_1_6_11	746.89	724	1.03	fad6
1_1_7_11	906.57	807	1.12	fad6 1:2
1_1_8_11	833.27	778	1.07	fad6 1:2
1_1_9_11	469.27	573	0.82	fad6 1:2
1_1_10_11	627.87	731	0.86	fad6 1:4
1_1_11_11	2518.43	2845	0.89	fad6 1:4
1_1_12_11	1143.18	820	1.39	fad6 1:4
1_1_13_11	11731	13297	0.88	cat
1_1_14_11	13386.1	15708	0.85	cat
1_1_15_11	13092.4	16084	0.81	cat
1_1_16_11	3991.68	4398	0.91	cat 1:2
1_1_17_11	4667.96	5342	0.87	cat 1:2
1_1_18_11	5111.64	5948	0.86	cat 1:2
1_1_19_11	2689.49	3157	0.85	cat 1:4
1_1_20_11	3599.55	4373	0.82	cat 1:4
1_1_21_11	4037.92	4024	1	cat 1:4
1_1_22_11	10754.5	12681	0.85	firluc
1_1_23_11	10669.8	12381	0.86	firluc
1_1_24_11	12323.7	12716	0.97	firluc
1_1_1_12	4411.82	8515	0.52	firluc 1:2
1_1_2_12	6104.88	10192	0.6	firluc 1:2
1_1_3_12	6362.78	10394	0.61	firluc 1:2
1_1_4_12	3174.23	4552	0.7	firluc 1:4
1_1_5_12	4622.1	6081	0.76	firluc 1:4
1_1_6_12	3649.69	5116	0.71	firluc 1:4
1_1_7_12	3209.36	3238	0.99	6i
1_1_8_12	2391.38	2433	0.98	6i
1_1_9_12	3558.83	3213	1.11	6i
1_1_10_12	2151.08	2033	1.06	6i 1:2
1_1_11_12	1783.13	1287	1.39	6i 1:2
1_1_12_12	1204.39	1076	1.12	6i 1:2
1_1_13_12	549.71	367	1.5	6i 1:4
1_1_14_12	572.33	560	1.02	6i 1:4
1_1_15_12	1409.24	1388	1.02	6i 1:4
1_1_16_12	153.01	118.66	1.29	ecfp
1_1_17_12	410.28	339	1.21	ecfp
1_1_18_12	3789.74	4025	0.94	ecfp
1_1_19_12	1129.98	1238	0.91	redfp
1_1_20_12	3044.47	2992	1.02	redfp
1_1_21_12	2250.51	2423	0.93	redfp
1_1_22_12	341.67	338	1.01	renluc
1_1_23_12	3451.8	3561	0.97	renluc
1_1_24_12	1879.07	2138	0.88	renluc
1_1_1_13	5434.61	7646	0.71	emptyempty
1_1_2_13	407.82	244	1.67	emptyempty
1_1_3_13	1330.9	1549	0.86	emptyempty
1_1_4_13	3978.67	6904	0.58	ireb2/565
1_1_5_13	6609.56	9427	0.7	ireb2/565
1_1_6_13	4188.71	7309	0.57	ireb2/565
1_1_7_13	3689.63	5346	0.69	slc2a4/831
1_1_8_13	3424.83	4223	0.81	slc2a4/831
1_1_9_13	3582.83	4162	0.86	slc2a4/831
1_1_10_13	13979.1	22438	0.62	slc25a11/646
1_1_11_13	14461.9	23326	0.62	slc25a11/646
1_1_12_13	15527.1	25378	0.61	slc25a11/646
1_1_13_13	2030.36	2345	0.87	nr1i3/644
1_1_14_13	4820.39	4740	1.02	nr1i3/644
1_1_15_13	1685.37	2044	0.82	nr1i3/644
1_1_16_13	4786.78	7494	0.64	nrip1/804
1_1_17_13	5902.21	8246	0.72	nrip1/804
1_1_18_13	5103.08	7279	0.7	nrip1/804
1_1_19_13	484.77	404	1.2	emptyempty
1_1_20_13	2004.06	1888	1.06	emptyempty
1_1_21_13	1127.65	1203	0.94	emptyempty
1_1_22_13	3083.36	3004	1.03	emptyempty
1_1_23_13	1686.13	1530	1.1	emptyempty
1_1_24_13	1990.53	2030	0.98	emptyempty
1_1_1_14	7374.76	24043	0.31	sfrs3/829
1_1_2_14	7674.54	25517	0.3	sfrs3/829
1_1_3_14	8655.09	26184	0.33	sfrs3/829
1_1_4_14	33295.2	110400	0.3	ldh1/642
1_1_5_14	37233.3	117790	0.32	ldh1/642
1_1_6_14	42363.5	121299	0.35	ldh1/642
1_1_7_14	9367.92	15855	0.59	efna1/625
1_1_8_14	9940.49	14711	0.68	efna1/625
1_1_9_14	8843.79	13052	0.68	efna1/625
1_1_10_14	2328.83	2427	0.96	peg12/801
1_1_11_14	2762.61	2693	1.03	peg12/801
1_1_12_14	1990.53	1638	1.22	peg12/801
1_1_13_14	129.97	85.75	1.52	emptyempty
1_1_14_14	1195.87	1096	1.09	emptyempty
1_1_15_14	865.63	755	1.15	emptyempty
1_1_16_14	2139.85	2060	1.04	actb/698
1_1_17_14	2823.09	2983	0.95	actb/698
1_1_18_14	3833.22	3653	1.05	actb/698
1_1_19_14	11915.2	25297	0.47	sfrs3/827
1_1_20_14	14455.1	27672	0.52	sfrs3/827
1_1_21_14	13923.2	24815	0.56	sfrs3/827
1_1_22_14	19310.8	21556	0.9	cotl1/614
1_1_23_14	33520.7	44770	0.75	cotl1/614
1_1_24_14	15768.5	17998	0.88	cotl1/614
1_1_1_15	5141.56	16035	0.32	ran/601
1_1_2_15	5449.52	16318	0.33	ran/601
1_1_3_15	6537.9	17007	0.38	ran/601
1_1_4_15	1993.54	2779	0.72	txk/797
1_1_5_15	2814.98	3599	0.78	txk/797
1_1_6_15	1455.97	1275	1.14	txk/797
1_1_7_15	979.52	671	1.46	emptyempty
1_1_8_15	81.23	58.68	1.38	emptyempty
1_1_9_15	328.36	327	1	emptyempty
1_1_10_15	8634.34	11634	0.74	capn1/609
1_1_11_15	8970.84	11904	0.75	capn1/609
1_1_12_15	10908.2	13252	0.82	capn1/609
1_1_13_15	14826.4	53178	0.28	gapd/530
1_1_14_15	12068.6	41595	0.29	gapd/530
1_1_15_15	12734.8	44715	0.28	gapd/530
1_1_16_15	85010.9	35837	2.37	selp/591
1_1_17_15	80478.7	35010	2.3	selp/591
1_1_18_15	88155.2	35901	2.46	selp/591
1_1_19_15	5657.35	6788	0.83	frda/715
1_1_20_15	6183.16	7366	0.84	frda/715
1_1_21_15	6633.43	6899	0.96	frda/715
1_1_22_15	4667.24	5257	0.89	prodh/794
1_1_23_15	4547.52	5501	0.83	prodh/794
1_1_24_15	3056.22	4081	0.75	prodh/794
1_1_1_16	6283.92	15248	0.41	ierepo4-pending/1172
1_1_2_16	7340.55	17157	0.43	ierepo4-pending/1172
1_1_3_16	6909.07	15432	0.45	ierepo4-pending/1172
1_1_4_16	3843.36	5655	0.68	prkaca/1265
1_1_5_16	3303.68	4983	0.66	prkaca/1265
1_1_6_16	3801.34	5482	0.69	prkaca/1265
1_1_7_16	13600.5	20047	0.68	ahr/1184
1_1_8_16	10321.6	14537	0.71	ahr/1184
1_1_9_16	10963.5	14796	0.74	ahr/1184
1_1_10_16	6451.43	8248	0.78	atp7b/1144
1_1_11_16	4664.37	6185	0.75	atp7b/1144
1_1_12_16	5390.57	7440	0.72	atp7b/1144
1_1_13_16	8258.26	18266	0.45	abce1/1067
1_1_14_16	9107.45	19641	0.46	abce1/1067
1_1_15_16	8438.45	19778	0.43	abce1/1067
1_1_16_16	5480.05	12375	0.44	4430402g14rik/884
1_1_17_16	5056.74	11529	0.44	4430402g14rik/884
1_1_18_16	4776.77	12291	0.39	4430402g14rik/884
1_1_19_16	11886.7	33290	0.36	4933412d19rik/1310
1_1_20_16	12150	31620	0.38	4933412d19rik/1310
1_1_21_16	17152.2	38895	0.44	4933412d19rik/1310
1_1_22_16	10074.9	10864	0.93	ab041541/1259
1_1_23_16	8648.87	8929	0.97	ab041541/1259
1_1_24_16	10743.6	10938	0.98	ab041541/1259
1_1_1_17	9887.64	38037	0.26	cul1 (belen's)/1182
1_1_2_17	11723.6	43674	0.27	cul1 (belen's)/1182
1_1_3_17	12995.8	46155	0.28	cul1 (belen's)/1182
1_1_4_17	4037.2	6959	0.58	fbxo32/1140
1_1_5_17	5762.16	8138	0.71	fbxo32/1140
1_1_6_17	4000.35	5479	0.73	fbxo32/1140
1_1_7_17	8361.55	18347	0.46	txnrd1(bad)/1036
1_1_8_17	8484.16	17238	0.49	txnrd1(bad)/1036
1_1_9_17	9559.22	17418	0.55	txnrd1(bad)/1036
1_1_10_17	45603.5	39199	1.16	b2m/873
1_1_11_17	45312.7	39295	1.15	b2m/873
1_1_12_17	63608.1	154434	0.41	b2m/873
1_1_13_17	17519.8	10701	1.64	pdzk1/1308
1_1_14_17	17793.5	10785	1.65	pdzk1/1308
1_1_15_17	18815.5	12570	1.5	pdzk1/1308
1_1_16_17	18673.2	38439	0.49	tram1/1257
1_1_17_17	18377.8	38715	0.47	tram1/1257
1_1_18_17	19805.4	39661	0.5	tram1/1257
1_1_19_17	5939.66	8503	0.7	cul3 long form/1170
1_1_20_17	6810.95	7936	0.86	cul3 long form/1170
1_1_21_17	9059.17	11092	0.82	cul3 long form/1170
1_1_22_17	1735.42	1937	0.9	hsf4/1138
1_1_23_17	3154.45	3145	1	hsf4/1138
1_1_24_17	4211.05	4521	0.93	hsf4/1138
1_1_1_18	3938.18	10240	0.38	sod3/1033
1_1_2_18	6440.88	12984	0.5	sod3/1033
1_1_3_18	7095.97	16268	0.44	sod3/1033
1_1_4_18	3736.08	5115	0.73	bace/860
1_1_5_18	2533.27	3004	0.84	bace/860
1_1_6_18	2399.57	3037	0.79	bace/860
1_1_7_18	948.97	952	1	slc11a2 (exon 1a)/1156
1_1_8_18	1585.76	1048	1.51	slc11a2 (exon 1a)/1156
1_1_9_18	715.85	687	1.04	slc11a2 (exon 1a)/1156
1_1_10_18	7994.49	15646	0.51	prkaca/1255
1_1_11_18	10683.5	18163	0.59	prkaca/1255
1_1_12_18	9759.92	16598	0.59	prkaca/1255
1_1_13_18	9019.84	15981	0.56	cul3/1165
1_1_14_18	9932.25	16651	0.6	cul3/1165
1_1_15_18	8522.24	16136	0.53	cul3/1165
1_1_16_18	5591.43	7174	0.78	slc11a2 (non-ire)/1136
1_1_17_18	6719.07	10202	0.66	slc11a2 (non-ire)/1136
1_1_18_18	4637.15	6067	0.76	slc11a2 (non-ire)/1136
1_1_19_18	7498.24	10454	0.72	acas2/1031
1_1_20_18	7028.8	10128	0.69	acas2/1031
1_1_21_18	6653.09	9357	0.71	acas2/1031
1_1_22_18	15830	18460	0.86	trappc4/856
1_1_23_18	15861.4	19156	0.83	trappc4/856
1_1_24_18	16450.2	19270	0.85	trappc4/856
1_1_1_19	4214.66	8936	0.47	emptyempty
1_1_2_19	773.1	749	1.03	emptyempty
1_1_3_19	68.35	66.81	1.02	emptyempty
1_1_4_19	887.68	856	1.04	emptyempty
1_1_5_19	1028.77	1331	0.77	emptyempty
1_1_6_19	456.2	369	1.24	emptyempty
1_1_7_19	36.49	24.02	1.52	emptyempty
1_1_8_19	831.69	705	1.18	emptyempty
1_1_9_19	544.05	512	1.06	emptyempty
1_1_10_19	2797.28	2922	0.96	cnksr1/1512
1_1_11_19	5415.43	6257	0.87	cnksr1/1512
1_1_12_19	2318.4	2954	0.78	cnksr1/1512
1_1_13_19	824.58	787	1.05	emptyempty
1_1_14_19	86.42	59.58	1.45	emptyempty
1_1_15_19	2084.39	2107	0.99	emptyempty
1_1_16_19	3577.74	3498	1.02	abcb8/1350
1_1_17_19	5268.99	6509	0.81	abcb8/1350
1_1_18_19	823.79	919	0.9	abcb8/1350
1_1_19_19	80.51	64.68	1.24	emptyempty
1_1_20_19	80.51	64.68	1.24	emptyempty
1_1_21_19	1334.75	1091	1.22	emptyempty
1_1_22_19	735.76	627	1.17	emptyempty
1_1_23_19	2110.63	2693	0.78	emptyempty
1_1_24_19	1756.63	2619	0.67	emptyempty
1_1_1_20	3960.6	5440	0.73	emptyempty
1_1_2_20	1979.25	2172	0.91	emptyempty
1_1_3_20	174.52	192.89	0.9	emptyempty
1_1_4_20	5131.59	7043	0.73	furin/1509
1_1_5_20	3435.03	4619	0.74	furin/1509
1_1_6_20	6618.69	7195	0.92	furin/1509
1_1_7_20	602.6	524.46	1.15	emptyempty
1_1_8_20	560.22	431	1.3	emptyempty
1_1_9_20	51.84	36.33	1.43	emptyempty
1_1_10_20	8812.7	15943	0.55	lbr/1348
1_1_11_20	8809.94	13519	0.65	lbr/1348
1_1_12_20	8640.56	14066	0.61	lbr/1348
1_1_13_20	314.68	238.05	1.32	emptyempty
1_1_14_20	314.68	238.05	1.32	emptyempty
1_1_15_20	731.78	657	1.11	emptyempty
1_1_16_20	865.63	975	0.89	emptyempty
1_1_17_20	2026.6	2141	0.95	emptyempty
1_1_18_20	1459.8	1305	1.12	emptyempty
1_1_19_20	1449.85	1430	1.01	emptyempty
1_1_20_20	1039.7	714	1.46	emptyempty
1_1_21_20	82.77	60.27	1.37	emptyempty
1_1_22_20	1903.2	1784	1.07	bach1/1507
1_1_23_20	893.98	1074	0.83	bach1/1507
1_1_24_20	1144.73	1067	1.07	bach1/1507
1_1_1_21	49460.9	141627	0.35	h-fer/549
1_1_2_21	52875.1	136683	0.39	h-fer/549
1_1_3_21	64044	147099	0.44	h-fer/549
1_1_4_21	9181.22	33336	0.28	lbr/1346
1_1_5_21	11752.1	35555	0.33	lbr/1346
1_1_6_21	12135.1	33250	0.36	lbr/1346
1_1_7_21	443.11	333	1.33	emptyempty
1_1_8_21	3320.48	3313	1	emptyempty
1_1_9_21	364.41	258.23	1.41	emptyempty
1_1_10_21	284.87	242	1.18	emptyempty
1_1_11_21	29.8	19.71	1.51	emptyempty
1_1_12_21	295.78	226	1.31	emptyempty
1_1_13_21	642.32	476	1.35	emptyempty
1_1_14_21	3480.94	3595	0.97	emptyempty
1_1_15_21	395.12	269.2	1.47	emptyempty
1_1_16_21	5046.76	8100	0.62	bach1/1505
1_1_17_21	6594.11	9767	0.68	bach1/1505
1_1_18_21	5078.85	7820	0.65	bach1/1505
1_1_19_21	2797.28	2918	0.96	trpc6/1476
1_1_20_21	2242.29	1773	1.26	trpc6/1476
1_1_21_21	2716.09	2602	1.04	trpc6/1476
1_1_22_21	13103.9	18987	0.69	ppox/1344
1_1_23_21	13080.9	19245	0.68	ppox/1344
1_1_24_21	15888.8	20785	0.76	ppox/1344
1_1_1_22	378.13	436	0.87	renluc
1_1_2_22	2785.48	3802	0.73	renluc
1_1_3_22	1755.12	2568	0.68	renluc
1_1_4_22	4393.85	7678	0.57	redfp
1_1_5_22	908.92	994	0.91	redfp
1_1_6_22	1132.31	1414	0.8	redfp
1_1_7_22	1046.72	1113	0.94	ecfp
1_1_8_22	98.73	69.92	1.41	ecfp
1_1_9_22	661.54	762	0.87	ecfp
1_1_10_22	588.46	568	1.04	6i 1:4
1_1_11_22	503.49	735	0.69	6i 1:4
1_1_12_22	1860.96	1393	1.34	6i 1:4
1_1_13_22	1870.77	1700	1.1	6i 1:2
1_1_14_22	2028.1	2074	0.98	6i 1:2
1_1_15_22	2956.33	2826	1.05	6i 1:2
1_1_16_22	2544.39	2071	1.23	6i
1_1_17_22	3648.97	3299	1.11	6i
1_1_18_22	3972.89	3715	1.07	6i
1_1_19_22	5907.15	7347	0.8	firluc 1:4
1_1_20_22	6662.22	7265	0.92	firluc 1:4
1_1_21_22	9485.62	9288	1.02	firluc 1:4
1_1_22_22	11281.2	11188	1.01	firluc 1:2
1_1_23_22	9787.4	9580	1.02	firluc 1:2
1_1_24_22	9274.94	8755	1.06	firluc 1:2
1_1_1_23	6934.28	13588	0.51	firluc
1_1_2_23	7263.73	13883	0.52	firluc
1_1_3_23	7556.8	13346	0.57	firluc
1_1_4_23	3107.56	4490	0.69	cat 1:4
1_1_5_23	5888.07	6871	0.86	cat 1:4
1_1_6_23	3958.43	5277	0.75	cat 1:4
1_1_7_23	9124	12539	0.73	cat 1:2
1_1_8_23	5789.05	5845	0.99	cat 1:2
1_1_9_23	10059.2	37127	0.27	cat 1:2
1_1_10_23	13386.1	11935	1.12	cat
1_1_11_23	8333.14	9191	0.91	cat
1_1_12_23	7675.23	8933	0.86	cat
1_1_13_23	2457.55	2271	1.08	fad6 1:4
1_1_14_23	1485.04	1829	0.81	fad6 1:4
1_1_15_23	1310.12	1705	0.77	fad6 1:4
1_1_16_23	1297.03	2114	0.61	fad6 1:2
1_1_17_23	1819.42	1668	1.09	fad6 1:2
1_1_18_23	184.06	135.53	1.36	fad6 1:2
1_1_19_23	439.02	212	2.07	fad6
1_1_20_23	27.58	18.69	1.48	fad6
1_1_21_23	2078.39	1957	1.06	fad6
1_1_22_23	502.67	539	0.93	egfp
1_1_23_23	2372.78	2531	0.94	egfp
1_1_24_23	1552.23	1511	1.03	egfp
1_1_1_24	157.06	109.13	1.44	8h
1_1_2_24	5745.88	7884	0.73	8h
1_1_3_24	631.26	732.16	0.86	8h
1_1_4_24	1510.26	1377	1.1	2xssc
1_1_5_24	117.2	118.35	0.99	2xssc
1_1_6_24	540.81	537	1.01	2xssc
1_1_7_24	565.07	1430	0.4	cytp450 1:4
1_1_8_24	42.25	27.36	1.54	cytp450 1:4
1_1_9_24	445.57	425	1.05	cytp450 1:4
1_1_10_24	885.32	1134	0.78	cytp450 1:2
1_1_11_24	734.17	687	1.07	cytp450 1:2
1_1_12_24	2819.4	2530	1.11	cytp450 1:2
1_1_13_24	2150.33	2032	1.06	cytp450
1_1_14_24	813.51	856	0.95	cytp450
1_1_15_24	2216.89	2256	0.98	cytp450
1_1_16_24	223.67	164.55	1.36	15b
1_1_17_24	1529.34	1678	0.91	15b
1_1_18_24	1987.52	1858	1.07	15b
1_1_19_24	3585.74	3773	0.95	kanr
1_1_20_24	1095.79	1077	1.02	kanr
1_1_21_24	1074.77	1036	1.04	kanr
1_1_22_24	2400.31	2232	1.08	mllas
1_1_23_24	804.01	661	1.22	mllas
1_1_24_24	663.14	662	1	mllas
2_1_1_1	4776.05	6513	0.73	mpp1/578
2_1_2_1	4793.22	6129	0.78	mpp1/578
2_1_3_1	8813.39	92520	0.1	mpp1/578
2_1_4_1	3657.68	3781	0.97	tfr2/826
2_1_5_1	5430.35	5831	0.93	tfr2/826
2_1_6_1	2948.24	3222	0.92	tfr2/826
2_1_7_1	13206.5	34210	0.39	gpx4/800
2_1_8_1	13882.8	30413	0.46	gpx4/800
2_1_9_1	13225.4	28730	0.46	gpx4/800
2_1_10_1	9719.39	16380	0.59	slc31a2/570
2_1_11_1	10037.9	15652	0.64	slc31a2/570
2_1_12_1	9913.72	13984	0.71	slc31a2/570
2_1_13_1	404.52	341	1.19	emptyempty
2_1_14_1	893.19	1755	0.51	emptyempty
2_1_15_1	5391.99	5410	1	emptyempty
2_1_16_1	2770.72	2669	1.04	emptyempty
2_1_17_1	306.99	219.33	1.4	emptyempty
2_1_18_1	439.02	449	0.98	emptyempty
2_1_19_1	13369.2	16129	0.83	slc11a1/584
2_1_20_1	10827.6	13153	0.82	slc11a1/584
2_1_21_1	11951.2	14139	0.85	slc11a1/584
2_1_22_1	99008.3	261815	0.38	actb/508
2_1_23_1	87323.3	263343	0.33	actb/508
2_1_24_1	94401.5	304890	0.31	actb/508
2_1_1_2	7550.52	10620	0.71	bcl10/805
2_1_2_2	7559.58	11126	0.68	bcl10/805
2_1_3_2	9707.02	13664	0.71	bcl10/805
2_1_4_2	15317.6	15486	0.99	oaz2/658
2_1_5_2	16838.7	17923	0.94	oaz2/658
2_1_6_2	10907.5	13997	0.78	oaz2/658
2_1_7_2	2691.71	9091	0.3	emptyempty
2_1_8_2	699.11	450	1.55	emptyempty
2_1_9_2	1062.31	785	1.35	emptyempty
2_1_10_2	93.25	63.37	1.47	emptyempty
2_1_11_2	93.25	63.37	1.47	emptyempty
2_1_12_2	93.25	63.37	1.47	emptyempty
2_1_13_2	7707.96	10989	0.7	prnp/588
2_1_14_2	6305.05	9512	0.66	prnp/588
2_1_15_2	6075.95	8268	0.73	prnp/588
2_1_16_2	51243.7	89662	0.57	calr/510
2_1_17_2	55476.8	91257	0.61	calr/510
2_1_18_2	57084.2	90542	0.63	calr/510
2_1_19_2	5079.56	7367	0.69	mrpl18/807
2_1_20_2	5492.11	7624	0.72	mrpl18/807
2_1_21_2	5743.04	7599	0.76	mrpl18/807
2_1_22_2	8387.19	9573	0.88	slc2a3/719
2_1_23_2	6570.92	7505	0.88	slc2a3/719
2_1_24_2	10031.7	12768	0.79	slc2a3/719
2_1_1_3	1500.32	1421	1.06	emptyempty
2_1_2_3	154.25	104.15	1.48	emptyempty
2_1_3_3	154.25	104.15	1.48	emptyempty
2_1_4_3	840.38	731	1.15	emptyempty
2_1_5_3	959.94	851	1.13	emptyempty
2_1_6_3	1913.75	1921	1	emptyempty
2_1_7_3	9586.73	15336	0.63	1700013n18rik/592
2_1_8_3	8856.22	14739	0.6	1700013n18rik/592
2_1_9_3	9929.51	15917	0.62	1700013n18rik/592
2_1_10_3	18863.8	31668	0.6	myc/517
2_1_11_3	17354.3	29897	0.58	myc/517
2_1_12_3	15975	28927	0.55	myc/517
2_1_13_3	8116.72	14283	0.57	gsk3b/815
2_1_14_3	5717.55	11393	0.5	gsk3b/815
2_1_15_3	6686.09	12269	0.54	gsk3b/815
2_1_16_3	10590.5	18203	0.58	mpp1/579
2_1_17_3	9851.26	12954	0.76	mpp1/579
2_1_18_3	9273.56	12250	0.76	mpp1/579
2_1_19_3	3499.14	2742	1.28	emptyempty
2_1_20_3	2635.5	2693	0.98	emptyempty
2_1_21_3	4622.81	4497	1.03	emptyempty
2_1_22_3	489.77	388.68	1.26	emptyempty
2_1_23_3	489.77	388.68	1.26	emptyempty
2_1_24_3	1445.25	1504	0.96	emptyempty
2_1_1_4	23081.4	34863	0.66	psap/959
2_1_2_4	32009.3	39730	0.81	psap/959
2_1_3_4	24045.1	34718	0.69	psap/959
2_1_4_4	2761.87	3232	0.85	abcb7 (bad)/1146
2_1_5_4	2845.2	3298	0.86	abcb7 (bad)/1146
2_1_6_4	3132.48	3277	0.96	abcb7 (bad)/1146
2_1_7_4	1404.64	1502	0.94	vhlh/1148
2_1_8_4	1581.19	1417	1.12	vhlh/1148
2_1_9_4	2720.52	2533	1.07	vhlh/1148
2_1_10_4	4159.88	5875	0.71	tlr4/1231
2_1_11_4	3739.71	5160	0.72	tlr4/1231
2_1_12_4	5411.17	6744	0.8	tlr4/1231
2_1_13_4	15751.1	28678	0.55	sbno1/1294
2_1_14_4	16242.7	29285	0.55	sbno1/1294
2_1_15_4	21465	35145	0.61	sbno1/1294
2_1_16_4	443.11	501	0.88	emptyempty
2_1_17_4	316.69	309	1.02	emptyempty
2_1_18_4	2284.09	2493	0.92	emptyempty
2_1_19_4	11037.2	14648	0.75	hnrpdl/962
2_1_20_4	12612.9	16781	0.75	hnrpdl/962
2_1_21_4	14053.1	17709	0.79	hnrpdl/962
2_1_22_4	3202.78	3599	0.89	fmo3/1120
2_1_23_4	3619.9	3935	0.92	fmo3/1120
2_1_24_4	3632.98	4613	0.79	fmo3/1120
2_1_1_5	3885.36	4090	0.95	vhlh/1150
2_1_2_5	4548.24	6105	0.75	vhlh/1150
2_1_3_5	3011.44	4712	0.64	vhlh/1150
2_1_4_5	18457.3	21812	0.85	magi3-pending/1233
2_1_5_5	17800.1	22054	0.81	magi3-pending/1233
2_1_6_5	13765.6	23137	0.59	magi3-pending/1233
2_1_7_5	10560.4	20203	0.52	sbno1 (short)/1296
2_1_8_5	12308.1	21479	0.57	sbno1 (short)/1296
2_1_9_5	12365	22191	0.56	sbno1 (short)/1296
2_1_10_5	6509.08	6928	0.94	arntl/1159
2_1_11_5	4380.19	4988	0.88	arntl/1159
2_1_12_5	5890.19	6464	0.91	arntl/1159
2_1_13_5	22630.5	22825	0.99	slc7a7/992
2_1_14_5	26038.8	23074	1.13	slc7a7/992
2_1_15_5	24075.8	21899	1.1	slc7a7/992
2_1_16_5	14349	16265	0.88	shc1/1123
2_1_17_5	13023.5	15485	0.84	shc1/1123
2_1_18_5	14694.2	17149	0.86	shc1/1123
2_1_19_5	2227.35	2146	1.04	vhlh/1152
2_1_20_5	2058.89	1943	1.06	vhlh/1152
2_1_21_5	1156.36	1161	1	vhlh/1152
2_1_22_5	5367.83	6238	0.86	msr2/1235
2_1_23_5	5145.12	6759	0.76	msr2/1235
2_1_24_5	6213.47	8683	0.72	msr2/1235
2_1_1_6	9438.82	13428	0.7	4933407e01rik/1300
2_1_2_6	10267.5	13670	0.75	4933407e01rik/1300
2_1_3_6	12880.9	16958	0.76	4933407e01rik/1300
2_1_4_6	6020.18	6240	0.96	epas1/1162
2_1_5_6	4123.1	4443	0.93	epas1/1162
2_1_6_6	4877.58	5998	0.81	epas1/1162
2_1_7_6	17900.3	35761	0.5	txn1/1022
2_1_8_6	18785.1	34386	0.55	txn1/1022
2_1_9_6	20479.1	36541	0.56	txn1/1022
2_1_10_6	9223.26	15331	0.6	nos2/1130
2_1_11_6	10431.8	16649	0.63	nos2/1130
2_1_12_6	9329.36	15701	0.59	nos2/1130
2_1_13_6	6534.39	6855	0.95	il6/1477
2_1_14_6	2755.23	3370	0.82	il6/1477
2_1_15_6	3486.04	3508	0.99	il6/1477
2_1_16_6	5602.06	6794	0.82	tlr6/1238
2_1_17_6	7730.93	8578	0.9	tlr6/1238
2_1_18_6	6943.39	8120	0.86	tlr6/1238
2_1_19_6	13754.9	18961	0.73	zfp364/1314
2_1_20_6	14160.1	20022	0.71	zfp364/1314
2_1_21_6	18569.3	23140	0.8	zfp364/1314
2_1_22_6	12524.9	16112	0.78	epas1 (short + dif 3')/1164
2_1_23_6	13379.3	17313	0.77	epas1 (short + dif 3')/1164
2_1_24_6	13159.3	19964	0.66	epas1 (short + dif 3')/1164
2_1_1_7	8198.61	11157	0.73	slc11a2 (cds+3'ire)/1153
2_1_2_7	7123.95	8677	0.82	slc11a2 (cds+3'ire)/1153
2_1_3_7	6967.9	7875	0.88	slc11a2 (cds+3'ire)/1153
2_1_4_7	7901.37	8238	0.96	9330132e09rik/1494
2_1_5_7	6740.82	7037	0.96	9330132e09rik/1494
2_1_6_7	5038.92	6203	0.81	9330132e09rik/1494
2_1_7_7	17553.7	23723	0.74	cabp4/1532
2_1_8_7	16911.9	24283	0.7	cabp4/1532
2_1_9_7	16665.5	23719	0.7	cabp4/1532
2_1_10_7	1400.8	1506	0.93	emptyempty
2_1_11_7	2896.01	3845	0.75	emptyempty
2_1_12_7	1802.79	2103	0.86	emptyempty
2_1_13_7	1211.35	878	1.38	emptyempty
2_1_14_7	630.28	474	1.33	emptyempty
2_1_15_7	2308.71	2493	0.93	emptyempty
2_1_16_7	2634.02	2703	0.97	emptyempty
2_1_17_7	3870.15	3961	0.98	emptyempty
2_1_18_7	2876.87	2890	1	emptyempty
2_1_19_7	10932.1	11622	0.94	bcs1l/1373
2_1_20_7	9287.34	10991	0.84	bcs1l/1373
2_1_21_7	11724.2	11959	0.98	bcs1l/1373
2_1_22_7	54150.3	80844	0.67	d11ertd18e/1496
2_1_23_7	48259.8	77395	0.62	d11ertd18e/1496
2_1_24_7	46832.8	93857	0.5	d11ertd18e/1496
2_1_1_8	4006.86	4302	0.93	cabp4/1534
2_1_2_8	2969.56	3022	0.98	cabp4/1534
2_1_3_8	4016.25	4320	0.93	cabp4/1534
2_1_4_8	2528.08	2567	0.98	emptyempty
2_1_5_8	1016.28	965	1.05	emptyempty
2_1_6_8	115.08	95.75	1.2	emptyempty
2_1_7_8	1425.34	1835	0.78	emptyempty
2_1_8_8	3374.5	4101	0.82	emptyempty
2_1_9_8	1725.57	4479	0.39	emptyempty
2_1_10_8	393.82	534	0.74	emptyempty
2_1_11_8	4988.98	6220	0.8	emptyempty
2_1_12_8	856.95	1060	0.81	emptyempty
2_1_13_8	56886	29170	1.95	sepp1/1422
2_1_14_8	54468.8	26733	2.04	sepp1/1422
2_1_15_8	52820.8	24883	2.12	sepp1/1422
2_1_16_8	26665.3	44342	0.6	d11ertd18e/1498
2_1_17_8	26686.8	45451	0.59	d11ertd18e/1498
2_1_18_8	28349.9	45177	0.63	d11ertd18e/1498
2_1_19_8	7592.34	9229	0.82	slc22a17/1541
2_1_20_8	5702.68	7675	0.74	slc22a17/1541
2_1_21_8	7369.17	9135	0.81	slc22a17/1541
2_1_22_8	274.79	300	0.92	emptyempty
2_1_23_8	1229.9	1479	0.83	emptyempty
2_1_24_8	452.11	417	1.08	emptyempty
2_1_1_9	2031.11	2103	0.97	emptyempty
2_1_2_9	1211.35	2507	0.48	emptyempty
2_1_3_9	1533.92	3603	0.43	emptyempty
2_1_4_9	4217.54	4626	0.91	emptyempty
2_1_5_9	366.55	337	1.09	emptyempty
2_1_6_9	714.26	570	1.25	emptyempty
2_1_7_9	31499.9	39602	0.8	dnaja1/1446
2_1_8_9	39420.9	46924	0.84	dnaja1/1446
2_1_9_9	34332.8	46707	0.74	dnaja1/1446
2_1_10_9	9533.08	17234	0.55	abcg2/1501
2_1_11_9	9463.6	16024	0.59	abcg2/1501
2_1_12_9	8915.61	15169	0.59	abcg2/1501
2_1_13_9	813.51	1099	0.74	emptyempty
2_1_14_9	290.75	324	0.9	emptyempty
2_1_15_9	30.91	24	1.29	emptyempty
2_1_16_9	2965.88	3014	0.98	emptyempty
2_1_17_9	575.56	477	1.21	emptyempty
2_1_18_9	613.41	569	1.08	emptyempty
2_1_19_9	553.75	595	0.93	emptyempty
2_1_20_9	653.54	565	1.16	emptyempty
2_1_21_9	1249.21	1137	1.1	emptyempty
2_1_22_9	374.83	356	1.05	emptyempty
2_1_23_9	1759.66	2131	0.83	emptyempty
2_1_24_9	162.42	126.53	1.28	emptyempty
2_1_1_10	4089.18	4526	0.9	mllas
2_1_2_10	1736.94	2858	0.61	mllas
2_1_3_10	1868.51	1855	1.01	mllas
2_1_4_10	5303.85	5784	0.92	kanr
2_1_5_10	1981.51	2041	0.97	kanr
2_1_6_10	4126.7	5563	0.74	kanr
2_1_7_10	3875.22	4684	0.83	15b
2_1_8_10	1423.04	1812	0.79	15b
2_1_9_10	1345.51	2556	0.53	15b
2_1_10_10	3709.23	6062	0.61	cytp450
2_1_11_10	3221.8	4597	0.7	cytp450
2_1_12_10	1994.29	2733	0.73	cytp450
2_1_13_10	3469.28	4354	0.8	cytp450 1:2
2_1_14_10	2188.49	2427	0.9	cytp450 1:2
2_1_15_10	2946.77	5327	0.55	cytp450 1:2
2_1_16_10	634.3	568	1.12	cytp450 1:4
2_1_17_10	4299.63	4443	0.97	cytp450 1:4
2_1_18_10	248.63	275	0.9	cytp450 1:4
2_1_19_10	1507.2	1458	1.03	2xssc
2_1_20_10	1331.67	1415	0.94	2xssc
2_1_21_10	1271.59	1242	1.02	2xssc
2_1_22_10	673.54	689	0.98	8h
2_1_23_10	1413.07	1919	0.74	8h
2_1_24_10	2142.09	2840	0.75	8h
2_1_1_11	3894.77	4187	0.93	egfp
2_1_2_11	3925.88	4177	0.94	egfp
2_1_3_11	994.39	969	1.03	egfp
2_1_4_11	5189.99	5113	1.02	fad6
2_1_5_11	3324.13	4254	0.78	fad6
2_1_6_11	2574.04	3122	0.82	fad6
2_1_7_11	890.83	1054	0.85	fad6 1:2
2_1_8_11	3831.77	6582	0.58	fad6 1:2
2_1_9_11	5115.2	7984	0.64	fad6 1:2
2_1_10_11	1370.87	1778	0.77	fad6 1:4
2_1_11_11	580.4	873	0.66	fad6 1:4
2_1_12_11	779.45	1430	0.55	fad6 1:4
2_1_13_11	19490.5	26441	0.74	cat
2_1_14_11	20245.9	21252	0.95	cat
2_1_15_11	22152.1	22076	1	cat
2_1_16_11	10984.6	8942	1.23	cat 1:2
2_1_17_11	10577.5	7825	1.35	cat 1:2
2_1_18_11	11333.7	8708	1.3	cat 1:2
2_1_19_11	7371.96	6315	1.17	cat 1:4
2_1_20_11	9012.94	8926	1.01	cat 1:4
2_1_21_11	7868.69	7103	1.11	cat 1:4
2_1_22_11	13674.7	12748	1.07	firluc
2_1_23_11	11820.1	11852	1	firluc
2_1_24_11	12949.1	13314	0.97	firluc
2_1_1_12	11721.5	11618	1.01	firluc 1:2
2_1_2_12	13300.4	11179	1.19	firluc 1:2
2_1_3_12	12457.2	11290	1.1	firluc 1:2
2_1_4_12	9721.45	8416	1.16	firluc 1:4
2_1_5_12	8300.55	10128	0.82	firluc 1:4
2_1_6_12	12763.8	23083	0.55	firluc 1:4
2_1_7_12	5234.13	6444	0.81	6i
2_1_8_12	6031.48	6842	0.88	6i
2_1_9_12	4508.77	4561	0.99	6i
2_1_10_12	3111.22	3367	0.92	6i 1:2
2_1_11_12	2679.88	2458	1.09	6i 1:2
2_1_12_12	4459.95	5000	0.89	6i 1:2
2_1_13_12	3535.54	4763	0.74	6i 1:4
2_1_14_12	897.91	758	1.18	6i 1:4
2_1_15_12	2300.5	2466	0.93	6i 1:4
2_1_16_12	2778.84	3036	0.92	ecfp
2_1_17_12	2950.45	2975	0.99	ecfp
2_1_18_12	1726.33	2235	0.77	ecfp
2_1_19_12	2271.41	2260	1.01	redfp
2_1_20_12	3438.68	3719	0.92	redfp
2_1_21_12	1550.71	1893	0.82	redfp
2_1_22_12	1335.52	1341	1	renluc
2_1_23_12	120.03	90.47	1.33	renluc
2_1_24_12	1740.73	1311	1.33	renluc
2_1_1_13	5226.3	7139	0.73	sytl2/772
2_1_2_13	5953.79	7530	0.79	sytl2/772
2_1_3_13	6049.83	7251	0.83	sytl2/772
2_1_4_13	4756.02	5579	0.85	hpxn/636
2_1_5_13	6166.24	8182	0.75	hpxn/636
2_1_6_13	4589.12	9697	0.47	hpxn/636
2_1_7_13	6565.3	13291	0.49	fmo1/522
2_1_8_13	5162.93	7078	0.73	fmo1/522
2_1_9_13	6491.51	9881	0.66	fmo1/522
2_1_10_13	3680.2	5939	0.62	cox7b/615
2_1_11_13	3418.99	5487	0.62	cox7b/615
2_1_12_13	5229.15	8427	0.62	cox7b/615
2_1_13_13	14039	41456	0.34	figf/699
2_1_14_13	15459.5	34934	0.44	figf/699
2_1_15_13	17315.8	34416	0.5	figf/699
2_1_16_13	2280.36	2282	1	gas7/536
2_1_17_13	4408.94	4282	1.03	gas7/536
2_1_18_13	3287.61	3858	0.85	gas7/536
2_1_19_13	20620	24004	0.86	bnip3l/762
2_1_20_13	23316.2	28036	0.83	bnip3l/762
2_1_21_13	19991.4	26268	0.76	bnip3l/762
2_1_22_13	791.34	747	1.06	emptyempty
2_1_23_13	501.86	461	1.09	emptyempty
2_1_24_13	5038.2	5544	0.91	emptyempty
2_1_1_14	4032.86	5413	0.75	cp/514
2_1_2_14	3961.32	4989	0.79	cp/514
2_1_3_14	5379.2	7402	0.73	cp/514
2_1_4_14	6336.74	7807	0.81	akr1b8/600
2_1_5_14	6580.76	9992	0.66	akr1b8/600
2_1_6_14	4574.78	9194	0.5	akr1b8/600
2_1_7_14	5847.77	10380	0.56	tparl/678
2_1_8_14	4604.89	8410	0.55	tparl/678
2_1_9_14	4574.06	9337	0.49	tparl/678
2_1_10_14	9349.33	14991	0.62	frda/528
2_1_11_14	10817.4	16296	0.66	frda/528
2_1_12_14	9328.67	13828	0.67	frda/528
2_1_13_14	19361	19163	1.01	maob/753
2_1_14_14	22261.6	18112	1.23	maob/753
2_1_15_14	29803.1	16529	1.8	maob/753
2_1_16_14	19195.8	24256	0.79	atp7a/605
2_1_17_14	19496.5	23880	0.82	atp7a/605
2_1_18_14	20437.6	26711	0.77	atp7a/605
2_1_19_14	39727.9	17455	2.28	cat/511
2_1_20_14	40334.7	18455	2.19	cat/511
2_1_21_14	33489.9	18788	1.78	cat/511
2_1_22_14	3745.51	4366	0.86	3110024a21rik/780
2_1_23_14	3597.37	4430	0.81	3110024a21rik/780
2_1_24_14	5355.04	6079	0.88	3110024a21rik/780
2_1_1_15	4680.13	5506	0.85	dkk1/673
2_1_2_15	4635	5315	0.87	dkk1/673
2_1_3_15	4745.28	5129	0.93	dkk1/673
2_1_4_15	5870.39	5806	1.01	ccs/518
2_1_5_15	4693.02	7409	0.63	ccs/518
2_1_6_15	5323.76	10772	0.49	ccs/518
2_1_7_15	16134.6	36784	0.44	herpud1/731
2_1_8_15	14607.6	33966	0.43	herpud1/731
2_1_9_15	13645	32569	0.42	herpud1/731
2_1_10_15	4470.01	6013	0.74	arg1/603
2_1_11_15	4708.78	8484	0.56	arg1/603
2_1_12_15	5423.25	9018	0.6	arg1/603
2_1_13_15	22492.3	65603	0.34	eno1/504
2_1_14_15	26335	67660	0.39	eno1/504
2_1_15_15	31217.7	61292	0.51	eno1/504
2_1_16_15	13743.4	10437	1.32	2610203c20rik/775
2_1_17_15	13029.6	9888	1.32	2610203c20rik/775
2_1_18_15	17146.2	13538	1.27	2610203c20rik/775
2_1_19_15	12600.7	13192	0.96	shmt1/671
2_1_20_15	10673.2	13766	0.78	shmt1/671
2_1_21_15	9758.55	13230	0.74	shmt1/671
2_1_22_15	12989	14669	0.89	aprt/506
2_1_23_15	13509.5	16868	0.8	aprt/506
2_1_24_15	18171	21422	0.85	aprt/506
2_1_1_16	45428.5	56401	0.81	akr1a4/1049
2_1_2_16	50339.9	59244	0.85	akr1a4/1049
2_1_3_16	41102.3	49308	0.83	akr1a4/1049
2_1_4_16	30689.5	44257	0.69	sfrs3/965
2_1_5_16	25426.5	46969	0.54	sfrs3/965
2_1_6_16	17856.5	48746	0.37	sfrs3/965
2_1_7_16	16987.8	46398	0.37	bcl2l/870
2_1_8_16	17537.1	43502	0.4	bcl2l/870
2_1_9_16	17041.7	48792	0.35	bcl2l/870
2_1_10_16	6789.21	7953	0.85	mpo/1039
2_1_11_16	6154.25	12153	0.51	mpo/1039
2_1_12_16	5472.24	7537	0.73	mpo/1039
2_1_13_16	14637.8	24362	0.6	slc11a2 (cds+3'nonire-800pb)/951
2_1_14_16	17614.8	26240	0.67	slc11a2 (cds+3'nonire-800pb)/951
2_1_15_16	25013.8	24374	1.03	slc11a2 (cds+3'nonire-800pb)/951
2_1_16_16	9792.2	10462	0.94	bcl2l/871
2_1_17_16	9220.51	10714	0.86	bcl2l/871
2_1_18_16	12012.3	14120	0.85	bcl2l/871
2_1_19_16	11120.4	13202	0.84	abcb9/1045
2_1_20_16	7535.19	11810	0.64	abcb9/1045
2_1_21_16	10612.4	15280	0.69	abcb9/1045
2_1_22_16	46232.5	50037	0.92	sod1/961
2_1_23_16	48076	52414	0.92	sod1/961
2_1_24_16	51463.1	56862	0.91	sod1/961
2_1_1_17	8875.56	19727	0.45	bag1/863
2_1_2_17	11771.1	21500	0.55	bag1/863
2_1_3_17	12410.4	23538	0.53	bag1/863
2_1_4_17	17545.1	16055	1.09	prdx4/1024
2_1_5_17	17961.4	16054	1.12	prdx4/1024
2_1_6_17	21889.8	34983	0.63	prdx4/1024
2_1_7_17	6267.02	11380	0.55	atox1/943
2_1_8_17	5904.33	7878	0.75	atox1/943
2_1_9_17	5764.99	8129	0.71	atox1/943
2_1_10_17	20654.3	31598	0.65	bcl2/867
2_1_11_17	22993.8	31765	0.72	bcl2/867
2_1_12_17	21344.2	34014	0.63	bcl2/867
2_1_13_17	8801.65	16796	0.52	abcb10/1042
2_1_14_17	11352.1	15861	0.72	abcb10/1042
2_1_15_17	11510.7	12076	0.95	abcb10/1042
2_1_16_17	4937.58	4868	1.01	amh/957
2_1_17_17	5308.11	5201	1.02	amh/957
2_1_18_17	6902.76	7267	0.95	amh/957
2_1_19_17	10517.4	13876	0.76	bace/861
2_1_20_17	9720.07	14084	0.69	bace/861
2_1_21_17	11544	15408	0.75	bace/861
2_1_22_17	3982.28	4022	0.99	txn1/1021
2_1_23_17	4349.99	4159	1.05	txn1/1021
2_1_24_17	502.67	538	0.93	txn1/1021
2_1_1_18	4652.91	5312	0.88	mt3/941
2_1_2_18	3598.82	3676	0.98	mt3/941
2_1_3_18	5207.08	5327	0.98	mt3/941
2_1_4_18	7675.23	10221	0.75	bat1a/865
2_1_5_18	7794.26	10763	0.72	bat1a/865
2_1_6_18	6667.84	9648	0.69	bat1a/865
2_1_7_18	10945	22611	0.48	gsk3b/1028
2_1_8_18	9213.62	24182	0.38	gsk3b/1028
2_1_9_18	8908.71	24032	0.37	gsk3b/1028
2_1_10_18	7485.68	11701	0.64	mtf1/947
2_1_11_18	7710.74	11775	0.65	mtf1/947
2_1_12_18	7221.11	13431	0.54	mtf1/947
2_1_13_18	30163.4	48982	0.62	aplp2/851
2_1_14_18	37664.2	45906	0.82	aplp2/851
2_1_15_18	40185.1	51167	0.79	aplp2/851
2_1_16_18	22445.8	25367	0.88	txn2/1018
2_1_17_18	20777.3	25126	0.83	txn2/1018
2_1_18_18	18707.7	27562	0.68	txn2/1018
2_1_19_18	5239.82	6068	0.86	ccl11/938
2_1_20_18	5236.97	7009	0.75	ccl11/938
2_1_21_18	6749.24	8911	0.76	ccl11/938
2_1_22_18	4834.69	4692	1.03	sec61a2-pending/857
2_1_23_18	6128.16	6415	0.96	sec61a2-pending/857
2_1_24_18	7662.7	8061	0.95	sec61a2-pending/857
2_1_1_19	6431.03	6802	0.95	trpv4/1406
2_1_2_19	5152.25	5803	0.89	trpv4/1406
2_1_3_19	5609.86	6771	0.83	trpv4/1406
2_1_4_19	33763.3	28526	1.18	sepn1/1434
2_1_5_19	34649.3	30084	1.15	sepn1/1434
2_1_6_19	33204.2	27828	1.19	sepn1/1434
2_1_7_19	411.32	343.67	1.2	nubp2/1374
2_1_8_19	1148.61	948	1.21	nubp2/1374
2_1_9_19	4084.85	8475	0.48	nubp2/1374
2_1_10_19	5456.62	8344	0.65	hs epo/2306
2_1_11_19	4635	6734	0.69	hs epo/2306
2_1_12_19	4780.34	5550	0.86	hs epo/2306
2_1_13_19	6561.79	5355	1.23	thrap3/1243
2_1_14_19	4858.28	3990	1.22	thrap3/1243
2_1_15_19	6705.03	5701	1.18	thrap3/1243
2_1_16_19	2539.2	2649	0.96	2610301i15rik/1191
2_1_17_19	3789.02	4335	0.87	2610301i15rik/1191
2_1_18_19	2469.44	2866	0.86	2610301i15rik/1191
2_1_19_19	5233.42	6703	0.78	slc39a3/1400
2_1_20_19	6169.76	7427	0.83	slc39a3/1400
2_1_21_19	5821.6	8162	0.71	slc39a3/1400
2_1_22_19	5286.07	7576	0.7	sepm/1430
2_1_23_19	4906.15	5699	0.86	sepm/1430
2_1_24_19	6566.01	7038	0.93	sepm/1430
2_1_1_20	20242	58442	0.35	actg1/1371
2_1_2_20	22536.2	69640	0.32	actg1/1371
2_1_3_20	21718.5	65828	0.33	actg1/1371
2_1_4_20	6885.24	7462	0.92	hs epo/2274
2_1_5_20	8908.71	10281	0.87	hs epo/2274
2_1_6_20	8193.06	8421	0.97	hs epo/2274
2_1_7_20	7954.19	8869	0.9	tlr3/1239
2_1_8_20	7747.64	9712	0.8	tlr3/1239
2_1_9_20	7870.08	9515	0.83	tlr3/1239
2_1_10_20	5993.35	7742	0.77	2610301i15rik/1175
2_1_11_20	5408.33	6166	0.88	2610301i15rik/1175
2_1_12_20	6576.54	8100	0.81	2610301i15rik/1175
2_1_13_20	7510.79	7394	1.02	slc30a6/1392
2_1_14_20	7991.71	8581	0.93	slc30a6/1392
2_1_15_20	8017.42	8006	1	slc30a6/1392
2_1_16_20	4066.08	4140	0.98	emptyempty
2_1_17_20	2641.42	2264	1.17	emptyempty
2_1_18_20	256.08	1270.12	0.2	emptyempty
2_1_19_20	6927.98	11602	0.6	trpc2 (form 2)/1463
2_1_20_20	4280.19	5274	0.81	trpc2 (form 2)/1463
2_1_21_20	6867.03	8140	0.84	trpc2 (form 2)/1463
2_1_22_20	15639.5	18930	0.83	npc2/1311
2_1_23_20	16650.1	20486	0.81	npc2/1311
2_1_24_20	15616.7	21117	0.74	npc2/1311
2_1_1_21	5380.62	5693	0.95	tlr3/1230
2_1_2_21	4175.02	5097	0.82	tlr3/1230
2_1_3_21	5572.99	7484	0.74	tlr3/1230
2_1_4_21	12407	10923	1.14	prostein-pending/1173
2_1_5_21	9537.9	8157	1.17	prostein-pending/1173
2_1_6_21	10704.7	8555	1.25	prostein-pending/1173
2_1_7_21	2490.97	2281	1.09	rgmc/1379
2_1_8_21	2764.82	3432	0.81	rgmc/1379
2_1_9_21	3156.65	3043	1.04	rgmc/1379
2_1_10_21	17011.8	6907	2.46	dio1/1425
2_1_11_21	16346.1	6528	2.5	dio1/1425
2_1_12_21	17783.5	8390	2.12	dio1/1425
2_1_13_21	11758.2	11079	1.06	slc30a3/1386
2_1_14_21	9787.4	9811	1	slc30a3/1386
2_1_15_21	8303.33	9580	0.87	slc30a3/1386
2_1_16_21	13046.5	14602	0.89	zfp364/1306
2_1_17_21	12923.5	13108	0.99	zfp364/1306
2_1_18_21	14309.3	16136	0.89	zfp364/1306
2_1_19_21	3871.6	4106	0.94	tlr6/1228
2_1_20_21	2730.86	3361	0.81	tlr6/1228
2_1_21_21	3617.72	4705	0.77	tlr6/1228
2_1_22_21	3579.19	4561	0.78	arntl/1169
2_1_23_21	2606.63	2773	0.94	arntl/1169
2_1_24_21	3329.24	3242	1.03	arntl/1169
2_1_1_22	693.52	676	1.03	renluc
2_1_2_22	2455.33	2573	0.95	renluc
2_1_3_22	4124.54	4946	0.83	renluc
2_1_4_22	1503.38	1555	0.97	redfp
2_1_5_22	1385.46	1309	1.06	redfp
2_1_6_22	3171.3	3846	0.82	redfp
2_1_7_22	2118.12	2115	1	ecfp
2_1_8_22	1748.3	1666	1.05	ecfp
2_1_9_22	1147.83	1207	0.95	ecfp
2_1_10_22	4507.34	4266	1.06	6i 1:4
2_1_11_22	3660.59	3272	1.12	6i 1:4
2_1_12_22	4997.54	4710	1.06	6i 1:4
2_1_13_22	3923.71	2990	1.31	6i 1:2
2_1_14_22	4543.22	3286	1.38	6i 1:2
2_1_15_22	4675.83	3790	1.23	6i 1:2
2_1_16_22	5687.81	5178	1.1	6i
2_1_17_22	6679.07	6055	1.1	6i
2_1_18_22	5383.46	4916	1.1	6i
2_1_19_22	6939.19	7903	0.88	firluc 1:4
2_1_20_22	9251.52	9698	0.95	firluc 1:4
2_1_21_22	8522.93	9713	0.88	firluc 1:4
2_1_22_22	14073.3	14053	1	firluc 1:2
2_1_23_22	13579	12391	1.1	firluc 1:2
2_1_24_22	16277.4	16991	0.96	firluc 1:2
2_1_1_23	17974	17093	1.05	firluc
2_1_2_23	17060.3	16521	1.03	firluc
2_1_3_23	17770.9	16971	1.05	firluc
2_1_4_23	6897.86	6213	1.11	cat 1:4
2_1_5_23	6138.03	5392	1.14	cat 1:4
2_1_6_23	7211.33	7336	0.98	cat 1:4
2_1_7_23	8854.15	8046	1.1	cat 1:2
2_1_8_23	8530.54	7015	1.22	cat 1:2
2_1_9_23	9095.72	7844	1.16	cat 1:2
2_1_10_23	36589.4	30548	1.2	cat
2_1_11_23	37807.3	33021	1.14	cat
2_1_12_23	38413.8	33709	1.14	cat
2_1_13_23	456.53	373.63	1.22	fad6 1:4
2_1_14_23	3459.81	3331	1.04	fad6 1:4
2_1_15_23	617.43	575	1.07	fad6 1:4
2_1_16_23	2429.31	2186	1.11	fad6 1:2
2_1_17_23	1121.44	1108	1.01	fad6 1:2
2_1_18_23	4306.11	4619	0.93	fad6 1:2
2_1_19_23	1691.44	1777	0.95	fad6
2_1_20_23	3288.34	9594	0.34	fad6
2_1_21_23	4525.28	4616	0.98	fad6
2_1_22_23	769.13	888	0.87	egfp
2_1_23_23	3961.32	4381	0.9	egfp
2_1_24_23	1282.39	1516	0.85	egfp
2_1_1_24	3999.63	3755	1.07	8h
2_1_2_24	413.84	329.3	1.26	8h
2_1_3_24	413.57	461	0.9	8h
2_1_4_24	4803.23	4956	0.97	2xssc
2_1_5_24	519.83	434.89	1.2	2xssc
2_1_6_24	2177.27	2258	0.96	2xssc
2_1_7_24	1926.56	1632	1.18	cytp450 1:4
2_1_8_24	3142	2886	1.09	cytp450 1:4
2_1_9_24	720.63	671	1.07	cytp450 1:4
2_1_10_24	1797.5	1724	1.04	cytp450 1:2
2_1_11_24	4492.98	4647	0.97	cytp450 1:2
2_1_12_24	4627.11	5221	0.89	cytp450 1:2
2_1_13_24	5852.01	6219	0.94	cytp450
2_1_14_24	5480.76	5444	1.01	cytp450
2_1_15_24	4498.01	4470	1.01	cytp450
2_1_16_24	354.13	442	0.8	15b
2_1_17_24	315.02	411	0.77	15b
2_1_18_24	495.35	216	2.29	15b
2_1_19_24	2826.77	3493	0.81	kanr
2_1_20_24	2109.88	2421	0.87	kanr
2_1_21_24	4033.59	5621	0.72	kanr
2_1_22_24	2047.63	2245	0.91	mllas
2_1_23_24	3616.27	4061	0.89	mllas
2_1_24_24	2732.34	2742	1	mllas
3_1_1_1	5908.57	6565	0.9	1110046b24rik/590
3_1_2_1	7392.9	8104	0.91	1110046b24rik/590
3_1_3_1	6716.26	8564	0.78	1110046b24rik/590
3_1_4_1	5854.84	7374	0.79	il4i1/756
3_1_5_1	6120.4	8364	0.73	il4i1/756
3_1_6_1	4408.94	7321	0.6	il4i1/756
3_1_7_1	4220.42	4345	0.97	eya1/707
3_1_8_1	4247.79	4558	0.93	eya1/707
3_1_9_1	4204.57	4631	0.91	eya1/707
3_1_10_1	34520.8	112950	0.31	hspa9a/574
3_1_11_1	34003.3	113399	0.3	hspa9a/574
3_1_12_1	26481.7	102991	0.26	hspa9a/574
3_1_13_1	140293	561083	0.25	actb/698
3_1_14_1	148601	564419	0.26	actb/698
3_1_15_1	138492	556564	0.25	actb/698
3_1_16_1	5208.5	7916	0.66	slc11a2 (cds+3'ire)/1153
3_1_17_1	5391.28	8572	0.63	slc11a2 (cds+3'ire)/1153
3_1_18_1	5932.6	8960	0.66	slc11a2 (cds+3'ire)/1153
3_1_19_1	9605.29	17001	0.56	atp5j/649
3_1_20_1	8832.04	16412	0.54	atp5j/649
3_1_21_1	11532.5	19125	0.6	atp5j/649
3_1_22_1	1854.17	1851	1	nifu-pending/759
3_1_23_1	2407.75	2640	0.91	nifu-pending/759
3_1_24_1	1399.27	1616	0.87	nifu-pending/759
3_1_1_2	6734.5	10525	0.64	fech/712
3_1_2_2	8639.18	14905	0.58	fech/712
3_1_3_2	9483.55	17739	0.53	fech/712
3_1_4_2	11228.1	19835	0.57	stmn1/594
3_1_5_2	10802.4	18356	0.59	stmn1/594
3_1_6_2	9985.77	18762	0.53	stmn1/594
3_1_7_2	10166.1	18710	0.54	eya3/710
3_1_8_2	11297.6	21298	0.53	eya3/710
3_1_9_2	10799.6	20292	0.53	eya3/710
3_1_10_2	5482.18	9544	0.57	slc11a2 (non-ire)/1136
3_1_11_2	5998.29	9976	0.6	slc11a2 (non-ire)/1136
3_1_12_2	4323.37	8438	0.51	slc11a2 (non-ire)/1136
3_1_13_2	9048.13	16721	0.54	ndufa4/653
3_1_14_2	9157.78	16669	0.55	ndufa4/653
3_1_15_2	8007.69	16391	0.49	ndufa4/653
3_1_16_2	10611	17250	0.62	slc11a1/763
3_1_17_2	11987.2	18170	0.66	slc11a1/763
3_1_18_2	10005.7	15353	0.65	slc11a1/763
3_1_19_2	2979.85	3158	0.94	gng11/717
3_1_20_2	2348.95	2239	1.05	gng11/717
3_1_21_2	3465.64	3631	0.95	gng11/717
3_1_22_2	5588.59	6955	0.8	trf/596
3_1_23_2	5002.53	5409	0.92	trf/596
3_1_24_2	5314.51	6289	0.85	trf/596
3_1_1_3	11231.5	29410	0.38	hspd1/726
3_1_2_3	14016.1	36962	0.38	hspd1/726
3_1_3_3	11811.9	33886	0.35	hspd1/726
3_1_4_3	3575.55	12680	0.28	emptyempty
3_1_5_3	2352.67	2355	1	emptyempty
3_1_6_3	2334.05	2476	0.94	emptyempty
3_1_7_3	5658.05	7931	0.71	p4ha1/661
3_1_8_3	5177.89	7450	0.7	p4ha1/661
3_1_9_3	5523.34	8840	0.62	p4ha1/661
3_1_10_3	12033.3	32817	0.37	idh3a/771
3_1_11_3	14337.5	36939	0.39	idh3a/771
3_1_12_3	10511.9	33321	0.32	idh3a/771
3_1_13_3	32682.4	43399	0.75	prdx5/790
3_1_14_3	32632.4	43842	0.74	prdx5/790
3_1_15_3	28113.2	40332	0.7	prdx5/790
3_1_16_3	5687.1	8676	0.66	akr1b8 (bad)/598
3_1_17_3	7335.67	10474	0.7	akr1b8 (bad)/598
3_1_18_3	5836.45	9343	0.62	akr1b8 (bad)/598
3_1_19_3	16274.7	52352	0.31	hspd1/728
3_1_20_3	20247.9	59228	0.34	hspd1/728
3_1_21_3	17662	52326	0.34	hspd1/728
3_1_22_3	1013.93	1010	1	emptyempty
3_1_23_3	814.3	465	1.75	emptyempty
3_1_24_3	61.66	57.63	1.07	emptyempty
3_1_1_4	5356.46	5727	0.94	1110012l19rik/913
3_1_2_4	5259.74	5441	0.97	1110012l19rik/913
3_1_3_4	5135.15	5793	0.89	1110012l19rik/913
3_1_4_4	5167.92	5566	0.93	txk/1003
3_1_5_4	3781.04	3711	1.02	txk/1003
3_1_6_4	3617	4139	0.87	txk/1003
3_1_7_4	10023.5	11754	0.85	slc30a4/1077
3_1_8_4	9304.56	11091	0.84	slc30a4/1077
3_1_9_4	10391.4	12164	0.85	slc30a4/1077
3_1_10_4	7852	10673	0.74	fbxo32 (long)/921
3_1_11_4	5379.2	8479	0.63	fbxo32 (long)/921
3_1_12_4	6280.4	7726	0.81	fbxo32 (long)/921
3_1_13_4	57082.4	130499	0.44	ptp4a2/1002
3_1_14_4	53818.1	124937	0.43	ptp4a2/1002
3_1_15_4	65398.1	145206	0.45	ptp4a2/1002
3_1_16_4	15158.9	26902	0.56	il9r (long)/1098
3_1_17_4	16810.7	30249	0.56	il9r (long)/1098
3_1_18_4	16124.5	27773	0.58	il9r (long)/1098
3_1_19_4	9797.7	19954	0.49	fnbp3 (short)/918
3_1_20_4	8707.64	17702	0.49	fnbp3 (short)/918
3_1_21_4	9595.67	18928	0.51	fnbp3 (short)/918
3_1_22_4	4463.54	5195	0.86	txnl/1006
3_1_23_4	4026.36	4935	0.82	txnl/1006
3_1_24_4	3685.28	4794	0.77	txnl/1006
3_1_1_5	6139.44	6993	0.88	hamp/1080
3_1_2_5	5453.07	6815	0.8	hamp/1080
3_1_3_5	5934.01	7219	0.82	hamp/1080
3_1_4_5	24985.2	113583	0.22	krt1-19/927
3_1_5_5	21088.5	107902	0.2	krt1-19/927
3_1_6_5	22780.4	115372	0.2	krt1-19/927
3_1_7_5	19427.1	38720	0.5	gpx4/1010
3_1_8_5	19835.8	38184	0.52	gpx4/1010
3_1_9_5	21687	39827	0.54	gpx4/1010
3_1_10_5	12606.8	17286	0.73	hfe (long 1)/1112
3_1_11_5	13082.3	18607	0.7	hfe (long 1)/1112
3_1_12_5	12696.2	17763	0.71	hfe (long 1)/1112
3_1_13_5	12302	22019	0.56	mgrn1/929
3_1_14_5	12355.5	22360	0.55	mgrn1/929
3_1_15_5	11326.2	21337	0.53	mgrn1/929
3_1_16_5	5076.71	8875	0.57	tmpo/1009
3_1_17_5	4424.03	8045	0.55	tmpo/1009
3_1_18_5	4924.73	7647	0.64	tmpo/1009
3_1_19_5	4959.71	7354	0.67	fbxo2/1082
3_1_20_5	5204.23	7213	0.72	fbxo2/1082
3_1_21_5	5599.94	7216	0.78	fbxo2/1082
3_1_22_5	30769.3	126427	0.24	rps2/932
3_1_23_5	33261.2	136640	0.24	rps2/932
3_1_24_5	29025.7	121583	0.24	rps2/932
3_1_1_6	15296.8	22769	0.67	bcl10/1015
3_1_2_6	16474.2	25332	0.65	bcl10/1015
3_1_3_6	16328.1	26251	0.62	bcl10/1015
3_1_4_6	62918.8	115479	0.54	slc40a1/556
3_1_5_6	68935.3	132537	0.52	slc40a1/556
3_1_6_6	63887.8	129891	0.49	slc40a1/556
3_1_7_6	11005.8	18972	0.58	rpl32/931
3_1_8_6	11219.9	19031	0.59	rpl32/931
3_1_9_6	10500.9	18644	0.56	rpl32/931
3_1_10_6	9432.63	11595	0.81	peg12/1012
3_1_11_6	10053	12389	0.81	peg12/1012
3_1_12_6	9011.56	12191	0.74	peg12/1012
3_1_13_6	12351.5	19318	0.64	sfxn3/1085
3_1_14_6	12774	19974	0.64	sfxn3/1085
3_1_15_6	12162.3	20261	0.6	sfxn3/1085
3_1_16_6	6697.31	11945	0.56	serpinb5/936
3_1_17_6	6371.23	11286	0.56	serpinb5/936
3_1_18_6	6123.92	10896	0.56	serpinb5/936
3_1_19_6	16634.8	33641	0.49	mrpl18/1017
3_1_20_6	17123.6	32727	0.52	mrpl18/1017
3_1_21_6	17828	34594	0.52	mrpl18/1017
3_1_22_6	826.16	719	1.15	emptyempty
3_1_23_6	4713.79	4902	0.96	emptyempty
3_1_24_6	598.61	455.3	1.31	emptyempty
3_1_1_7	23876.7	28591	0.84	leap2-pending/1218
3_1_2_7	36825.8	45578	0.81	leap2-pending/1218
3_1_3_7	28891.4	36897	0.78	leap2-pending/1218
3_1_4_7	5773.48	7670	0.75	ccnf/1290
3_1_5_7	4467.85	5805	0.77	ccnf/1290
3_1_6_7	4365.09	5536	0.79	ccnf/1290
3_1_7_7	8646.1	12325	0.7	urod/1335
3_1_8_7	8572.76	12099	0.71	urod/1335
3_1_9_7	11264.2	14725	0.76	urod/1335
3_1_10_7	34555.9	47567	0.73	trpv4/1405
3_1_11_7	29684.5	45656	0.65	trpv4/1405
3_1_12_7	32391.8	47269	0.69	trpv4/1405
3_1_13_7	41089	53724	0.76	slc39a2/1397
3_1_14_7	45259.8	60887	0.74	slc39a2/1397
3_1_15_7	39582	57025	0.69	slc39a2/1397
3_1_16_7	1520.18	1576	0.96	ttyh1/1474
3_1_17_7	2391.38	2408	0.99	ttyh1/1474
3_1_18_7	2769.25	3078	0.9	ttyh1/1474
3_1_19_7	4191.6	4533	0.92	tlr7/1220
3_1_20_7	4043.7	4517	0.9	tlr7/1220
3_1_21_7	3538.45	4104	0.86	tlr7/1220
3_1_22_7	7080.58	8216	0.86	4933412d19rik/1299
3_1_23_7	8689.67	9238	0.94	4933412d19rik/1299
3_1_24_7	6598.32	7250	0.91	4933412d19rik/1299
3_1_1_8	8899.04	12987	0.69	uros/1337
3_1_2_8	8814.08	13587	0.65	uros/1337
3_1_3_8	10389.4	15797	0.66	uros/1337
3_1_4_8	23584.8	34194	0.69	trpm7/1408
3_1_5_8	25308	36668	0.69	trpm7/1408
3_1_6_8	27507.4	39637	0.69	trpm7/1408
3_1_7_8	15588	25729	0.61	txnrd2/1443
3_1_8_8	15134.1	25245	0.6	txnrd2/1443
3_1_9_8	14825	24550	0.6	txnrd2/1443
3_1_10_8	9833.41	13028	0.75	ttyh1/1473
3_1_11_8	8547.16	11833	0.72	ttyh1/1473
3_1_12_8	7618.12	11625	0.66	ttyh1/1473
3_1_13_8	6328.99	7598	0.83	tlr5/1222
3_1_14_8	5804.62	7509	0.77	tlr5/1222
3_1_15_8	5255.48	7021	0.75	tlr5/1222
3_1_16_8	13460.3	17875	0.75	cd160/1302
3_1_17_8	15675.6	20697	0.76	cd160/1302
3_1_18_8	12701.6	17239	0.74	cd160/1302
3_1_19_8	17090.3	32579	0.52	cpo (short form)/1340
3_1_20_8	16086.5	28329	0.57	cpo (short form)/1340
3_1_21_8	16149.2	28166	0.57	cpo (short form)/1340
3_1_22_8	16596.2	26055	0.64	slc30a6/1416
3_1_23_8	18607.7	29476	0.63	slc30a6/1416
3_1_24_8	18562.6	27879	0.67	slc30a6/1416
3_1_1_9	6293.78	7857	0.8	il-6ra/1368
3_1_2_9	9294.92	11221	0.83	il-6ra/1368
3_1_3_9	8356.01	20236	0.41	il-6ra/1368
3_1_4_9	3239.36	3548	0.91	emptyempty
3_1_5_9	4899.73	4759	1.03	emptyempty
3_1_6_9	4364.37	6582	0.66	emptyempty
3_1_7_9	5676.48	7433	0.76	tlr2/1226
3_1_8_9	5612.7	7103	0.79	tlr2/1226
3_1_9_9	5686.39	6737	0.84	tlr2/1226
3_1_10_9	37084.3	46580	0.8	ube2g2/1304
3_1_11_9	37265.8	48594	0.77	ube2g2/1304
3_1_12_9	31867.3	43024	0.74	ube2g2/1304
3_1_13_9	10421.6	12666	0.82	cpo/1342
3_1_14_9	11677.3	14762	0.79	cpo/1342
3_1_15_9	9178.46	12264	0.75	cpo/1342
3_1_16_9	18273.8	38794	0.47	hectd1/1421
3_1_17_9	17241.3	39274	0.44	hectd1/1421
3_1_18_9	17778.9	39603	0.45	hectd1/1421
3_1_19_9	7812.35	10801	0.72	il-6ra/1370
3_1_20_9	8115.33	11490	0.71	il-6ra/1370
3_1_21_9	9469.1	13953	0.68	il-6ra/1370
3_1_22_9	4067.53	4227	0.96	emptyempty
3_1_23_9	1451.38	1454	1	emptyempty
3_1_24_9	1362.42	1341	1.02	emptyempty
3_1_1_10	2273.65	2403	0.95	mllas
3_1_2_10	966.21	1137	0.85	mllas
3_1_3_10	2402.54	3348	0.72	mllas
3_1_4_10	5827.96	6807	0.86	kanr
3_1_5_10	4988.26	5890	0.85	kanr
3_1_6_10	3946.86	5032	0.78	kanr
3_1_7_10	2163.8	2227	0.97	15b
3_1_8_10	1536.97	1698	0.91	15b
3_1_9_10	1259.25	1231	1.02	15b
3_1_10_10	6775.89	7507	0.9	cytp450
3_1_11_10	3874.5	5035	0.77	cytp450
3_1_12_10	4268.68	4961	0.86	cytp450
3_1_13_10	5918.46	5979	0.99	cytp450 1:2
3_1_14_10	2688.01	2598	1.03	cytp450 1:2
3_1_15_10	3242.28	3668	0.88	cytp450 1:2
3_1_16_10	3021.72	2878	1.05	cytp450 1:4
3_1_17_10	1701.3	1435	1.19	cytp450 1:4
3_1_18_10	1029.55	1065	0.97	cytp450 1:4
3_1_19_10	3126.61	3243	0.96	2xssc
3_1_20_10	3345.31	3538	0.95	2xssc
3_1_21_10	2003.31	2078	0.96	2xssc
3_1_22_10	3423.37	3810	0.9	8h
3_1_23_10	3304.41	3561	0.93	8h
3_1_24_10	2552.55	2747	0.93	8h
3_1_1_11	5083.13	5864	0.87	egfp
3_1_2_11	3174.96	3911	0.81	egfp
3_1_3_11	3386.9	3580	0.95	egfp
3_1_4_11	4342.08	4686	0.93	fad6
3_1_5_11	5579.37	5774	0.97	fad6
3_1_6_11	4439.12	4190	1.06	fad6
3_1_7_11	2255.73	2074	1.09	fad6 1:2
3_1_8_11	2441.95	2056	1.19	fad6 1:2
3_1_9_11	1923.55	1575	1.22	fad6 1:2
3_1_10_11	2192.23	1899	1.15	fad6 1:4
3_1_11_11	893.19	779	1.15	fad6 1:4
3_1_12_11	1038.92	890	1.17	fad6 1:4
3_1_13_11	34660.8	38266	0.91	cat
3_1_14_11	56223.9	71660	0.78	cat
3_1_15_11	44915.4	59761	0.75	cat
3_1_16_11	13734	15122	0.91	cat 1:2
3_1_17_11	14630.4	18538	0.79	cat 1:2
3_1_18_11	13165.4	15327	0.86	cat 1:2
3_1_19_11	12811.2	16588	0.77	cat 1:4
3_1_20_11	12859.2	15613	0.82	cat 1:4
3_1_21_11	9935.69	10788	0.92	cat 1:4
3_1_22_11	30657.3	33657	0.91	firluc
3_1_23_11	32431	35386	0.92	firluc
3_1_24_11	29209	31543	0.93	firluc
3_1_1_12	19254.7	19501	0.99	firluc 1:2
3_1_2_12	24681.6	24949	0.99	firluc 1:2
3_1_3_12	22000	22759	0.97	firluc 1:2
3_1_4_12	13794.6	14895	0.93	firluc 1:4
3_1_5_12	15099.9	15585	0.97	firluc 1:4
3_1_6_12	15142.8	15948	0.95	firluc 1:4
3_1_7_12	19607.4	16739	1.17	6i
3_1_8_12	17343.7	13216	1.31	6i
3_1_9_12	16012.4	12368	1.29	6i
3_1_10_12	9836.84	7994	1.23	6i 1:2
3_1_11_12	7873.55	6855	1.15	6i 1:2
3_1_12_12	8116.72	6986	1.16	6i 1:2
3_1_13_12	2939.42	2754	1.07	6i 1:4
3_1_14_12	6101.35	6932	0.88	6i 1:4
3_1_15_12	3361.37	3030	1.11	6i 1:4
3_1_16_12	2068.64	2177	0.95	ecfp
3_1_17_12	1256.16	1064	1.18	ecfp
3_1_18_12	1723.3	1759	0.98	ecfp
3_1_19_12	2852.56	3958	0.72	redfp
3_1_20_12	5404.78	6167	0.88	redfp
3_1_21_12	3611.91	4548	0.79	redfp
3_1_22_12	1276.22	1622	0.79	renluc
3_1_23_12	2747.11	3059	0.9	renluc
3_1_24_12	5492.11	5951	0.92	renluc
3_1_1_13	675.14	747	0.9	emptyempty
3_1_2_13	73.56	54.45	1.35	emptyempty
3_1_3_13	4003.97	5946	0.67	emptyempty
3_1_4_13	916	909	1.01	emptyempty
3_1_5_13	360.76	366	0.99	emptyempty
3_1_6_13	2011.58	2012	1	emptyempty
3_1_7_13	32010.5	60593	0.53	sfrs3/830
3_1_8_13	29100.6	56447	0.52	sfrs3/830
3_1_9_13	35800	63689	0.56	sfrs3/830
3_1_10_13	59276.4	85421	0.69	slc25a11/645
3_1_11_13	55219.8	80895	0.68	slc25a11/645
3_1_12_13	60459.2	86860	0.7	slc25a11/645
3_1_13_13	12947.8	17828	0.73	2210018m11rik/632
3_1_14_13	9790.14	13936	0.7	2210018m11rik/632
3_1_15_13	8923.21	13332	0.67	2210018m11rik/632
3_1_16_13	10276.4	13686	0.75	peg12/802
3_1_17_13	10207.9	13860	0.74	peg12/802
3_1_18_13	10621.3	14079	0.75	peg12/802
3_1_19_13	1359.35	1168	1.16	emptyempty
3_1_20_13	2167.54	2341	0.93	emptyempty
3_1_21_13	4401.04	4777	0.92	emptyempty
3_1_22_13	14452.5	23782	0.61	psmc4/825
3_1_23_13	17616.8	27909	0.63	psmc4/825
3_1_24_13	14732.4	23538	0.63	psmc4/825
3_1_1_14	69581.8	104481	0.67	psap/828
3_1_2_14	78949.1	116919	0.68	psap/828
3_1_3_14	79207.7	119940	0.66	psap/828
3_1_4_14	22202	28267	0.79	mgst1/633
3_1_5_14	21083.9	27662	0.76	mgst1/633
3_1_6_14	24227.8	30851	0.79	mgst1/633
3_1_7_14	11680.7	14727	0.79	prkdc/624
3_1_8_14	10242.2	13174	0.78	prkdc/624
3_1_9_14	10175.7	12460	0.82	prkdc/624
3_1_10_14	15300.2	19894	0.77	txnl/799
3_1_11_14	11131.3	14922	0.75	txnl/799
3_1_12_14	13549.3	18357	0.74	txnl/799
3_1_13_14	1278.53	1223	1.05	emptyempty
3_1_14_14	138.62	102.98	1.35	emptyempty
3_1_15_14	1423.04	1380	1.03	emptyempty
3_1_16_14	36241.4	55514	0.65	capn1/610
3_1_17_14	34942.6	56366	0.62	capn1/610
3_1_18_14	36617.4	54166	0.68	capn1/610
3_1_19_14	7475.92	10014	0.75	prkdc/623
3_1_20_14	8460.62	10376	0.82	prkdc/623
3_1_21_14	8757.42	11269	0.78	prkdc/623
3_1_22_14	35302.8	59981	0.59	cct7/613
3_1_23_14	33794.7	57577	0.59	cct7/613
3_1_24_14	34366	59152	0.58	cct7/613
3_1_1_15	3717.22	4226	0.88	emptyempty
3_1_2_15	1786.91	1805	0.99	emptyempty
3_1_3_15	783.41	756	1.04	emptyempty
3_1_4_15	14529	29032	0.5	hs peroxiredoxin 4/795
3_1_5_15	16774.1	34803	0.48	hs peroxiredoxin 4/795
3_1_6_15	13805.4	26034	0.53	hs peroxiredoxin 4/795
3_1_7_15	3015.84	3022	1	emptyempty
3_1_8_15	661.54	561	1.18	emptyempty
3_1_9_15	4524.56	4797	0.94	emptyempty
3_1_10_15	16756.7	21935	0.76	mt2/749
3_1_11_15	13987.8	21013	0.67	mt2/749
3_1_12_15	13612	20739	0.66	mt2/749
3_1_13_15	17816.7	38708	0.46	ppib/520
3_1_14_15	22488.3	59745	0.38	ppib/520
3_1_15_15	17495.9	39777	0.44	ppib/520
3_1_16_15	14022.8	23542	0.6	ltf/568
3_1_17_15	13061.3	22791	0.57	ltf/568
3_1_18_15	12294.5	19560	0.63	ltf/568
3_1_19_15	13649.7	22175	0.62	cox17/701
3_1_20_15	13499.4	22427	0.6	cox17/701
3_1_21_15	14135.2	21036	0.67	cox17/701
3_1_22_15	30603.9	32537	0.94	prdx5/791
3_1_23_15	38046.4	40279	0.94	prdx5/791
3_1_24_15	37044.2	39314	0.94	prdx5/791
3_1_1_16	43216.1	26032	1.66	pdzk1/1317
3_1_2_16	39921.4	24001	1.66	pdzk1/1317
3_1_3_16	47287	27483	1.72	pdzk1/1317
3_1_4_16	24341.3	44551	0.55	vdac3/1260
3_1_5_16	24086.9	43909	0.55	vdac3/1260
3_1_6_16	24629.5	47188	0.52	vdac3/1260
3_1_7_16	35041	49872	0.7	ube2d2/1183
3_1_8_16	36033.5	50602	0.71	ube2d2/1183
3_1_9_16	35635.4	51774	0.69	ube2d2/1183
3_1_10_16	21130.6	36955	0.57	atp7a/1143
3_1_11_16	20306.5	35750	0.57	atp7a/1143
3_1_12_16	20141.1	36931	0.55	atp7a/1143
3_1_13_16	34000.1	84897	0.4	txnrd1/1037
3_1_14_16	33481	81184	0.41	txnrd1/1037
3_1_15_16	34692.7	87105	0.4	txnrd1/1037
3_1_16_16	50353.7	47688	1.06	b2m/874
3_1_17_16	43658.4	41462	1.05	b2m/874
3_1_18_16	43419.3	42615	1.02	b2m/874
3_1_19_16	53908.5	32304	1.67	pdzk1/1309
3_1_20_16	51459.9	29338	1.75	pdzk1/1309
3_1_21_16	60652.4	31030	1.95	pdzk1/1309
3_1_22_16	23616.1	32399	0.73	1110012o05rik/1258
3_1_23_16	25839.4	35335	0.73	1110012o05rik/1258
3_1_24_16	24950	32736	0.76	1110012o05rik/1258
3_1_1_17	27471.1	37506	0.73	trb1-pending/1181
3_1_2_17	24518.7	33794	0.73	trb1-pending/1181
3_1_3_17	27268.3	37569	0.73	trb1-pending/1181
3_1_4_17	14643.2	20644	0.71	atp7b/1139
3_1_5_17	14089.4	19682	0.72	atp7b/1139
3_1_6_17	13689.5	18385	0.74	atp7b/1139
3_1_7_17	13415.1	14552	0.92	tyr/1035
3_1_8_17	14771.3	15621	0.95	tyr/1035
3_1_9_17	12103.2	14380	0.84	tyr/1035
3_1_10_17	22026.2	38460	0.57	bat1a/864
3_1_11_17	22048.5	37929	0.58	bat1a/864
3_1_12_17	21977.7	41470	0.53	bat1a/864
3_1_13_17	3399.3	3917	0.87	slc11a2 (exon 1b)/1157
3_1_14_17	2343.73	2487	0.94	slc11a2 (exon 1b)/1157
3_1_15_17	2818.66	2984	0.94	slc11a2 (exon 1b)/1157
3_1_16_17	26948.8	45680	0.59	adar/1256
3_1_17_17	24732.4	39911	0.62	adar/1256
3_1_18_17	25140.1	39686	0.63	adar/1256
3_1_19_17	9579.16	12202	0.79	crebbp/1167
3_1_20_17	9849.89	12393	0.79	crebbp/1167
3_1_21_17	10039.3	11857	0.85	crebbp/1167
3_1_22_17	6360.67	9226	0.69	hsf4/1137
3_1_23_17	7303.55	9317	0.78	hsf4/1137
3_1_24_17	8378.88	10210	0.82	hsf4/1137
3_1_1_18	7591.64	9922	0.77	tyrp1/1032
3_1_2_18	10372.3	13092	0.79	tyrp1/1032
3_1_3_18	8376.8	11577	0.72	tyrp1/1032
3_1_4_18	66996.9	145283	0.46	hspa5/859
3_1_5_18	65978.1	142285	0.46	hspa5/859
3_1_6_18	69865.6	143111	0.49	hspa5/859
3_1_7_18	18036.4	23990	0.75	itga10/1316
3_1_8_18	20631.2	27034	0.76	itga10/1316
3_1_9_18	15462.2	20383	0.76	itga10/1316
3_1_10_18	19325.4	23417	0.83	tlr9 (long)/1241
3_1_11_18	19404.7	23637	0.82	tlr9 (long)/1241
3_1_12_18	18848.6	24438	0.77	tlr9 (long)/1241
3_1_13_18	7590.25	8982	0.85	arntl/1160
3_1_14_18	7147.02	8816	0.81	arntl/1160
3_1_15_18	8448.84	9097	0.93	arntl/1160
3_1_16_18	37316.1	70939	0.53	slc11a2 (cds+3'nonire)/1133
3_1_17_18	34927.9	66162	0.53	slc11a2 (cds+3'nonire)/1133
3_1_18_18	35911.7	70947	0.51	slc11a2 (cds+3'nonire)/1133
3_1_19_18	19448.2	34208	0.57	acas2/1030
3_1_20_18	20659.5	33219	0.62	acas2/1030
3_1_21_18	19122.5	33432	0.57	acas2/1030
3_1_22_18	19468.7	40265	0.48	shc1/855
3_1_23_18	22781	42191	0.54	shc1/855
3_1_24_18	21445.3	40072	0.54	shc1/855
3_1_1_19	790.54	969	0.82	emptyempty
3_1_2_19	1436.06	1634	0.88	emptyempty
3_1_3_19	1830.76	2003	0.91	emptyempty
3_1_4_19	3190.33	3221	0.99	emptyempty
3_1_5_19	5108.78	6015	0.85	emptyempty
3_1_6_19	609.16	481.23	1.27	emptyempty
3_1_7_19	574.75	790	0.73	emptyempty
3_1_8_19	3823.08	4102	0.93	emptyempty
3_1_9_19	788.96	821	0.96	emptyempty
3_1_10_19	12537.8	13707	0.91	cnksr1/1511
3_1_11_19	11841.8	14851	0.8	cnksr1/1511
3_1_12_19	12177.2	15880	0.77	cnksr1/1511
3_1_13_19	4403.19	4980	0.88	emptyempty
3_1_14_19	1597.95	1951	0.82	emptyempty
3_1_15_19	3874.5	3808	1.02	emptyempty
3_1_16_19	43319	81336	0.53	abcb8/1349
3_1_17_19	43644.6	83351	0.52	abcb8/1349
3_1_18_19	40925.7	78363	0.52	abcb8/1349
3_1_19_19	508.78	406.49	1.25	emptyempty
3_1_20_19	2575.52	2419	1.06	emptyempty
3_1_21_19	271.11	200.19	1.35	emptyempty
3_1_22_19	349.15	500	0.7	emptyempty
3_1_23_19	1432.23	1579	0.91	emptyempty
3_1_24_19	1193.55	1540	0.78	emptyempty
3_1_1_20	1802.79	2274	0.79	emptyempty
3_1_2_20	181.76	142.23	1.28	emptyempty
3_1_3_20	181.76	142.23	1.28	emptyempty
3_1_4_20	16939.2	26801	0.63	bach1/1508
3_1_5_20	15928.2	25426	0.63	bach1/1508
3_1_6_20	16272	25638	0.63	bach1/1508
3_1_7_20	1059.97	1123	0.94	emptyempty
3_1_8_20	2257.23	2319	0.97	emptyempty
3_1_9_20	1498.8	1527	0.98	emptyempty
3_1_10_20	7471.04	10113	0.74	lbr(weak)/1347
3_1_11_20	7984.77	11371	0.7	lbr(weak)/1347
3_1_12_20	8018.11	12111	0.66	lbr(weak)/1347
3_1_13_20	829.32	809	1.03	emptyempty
3_1_14_20	322.53	299	1.08	emptyempty
3_1_15_20	1046.72	1123	0.93	emptyempty
3_1_16_20	111.02	78.92	1.41	emptyempty
3_1_17_20	111.02	78.92	1.41	emptyempty
3_1_18_20	111.02	78.92	1.41	emptyempty
3_1_19_20	2128.61	2435	0.87	emptyempty
3_1_20_20	2429.31	2707	0.9	emptyempty
3_1_21_20	3459.08	3975	0.87	emptyempty
3_1_22_20	61520.2	116565	0.53	bach1/1506
3_1_23_20	63777.3	107928	0.59	bach1/1506
3_1_24_20	72806.1	115470	0.63	bach1/1506
3_1_1_21	7598.61	8368	0.91	il6/1477
3_1_2_21	5107.36	5431	0.94	il6/1477
3_1_3_21	12893.7	17107	0.75	il6/1477
3_1_4_21	14624.4	23824	0.61	ppox(mult)/1345
3_1_5_21	14619.7	22724	0.64	ppox(mult)/1345
3_1_6_21	17954.1	25055	0.72	ppox(mult)/1345
3_1_7_21	515.57	439.99	1.17	emptyempty
3_1_8_21	2602.93	2687	0.97	emptyempty
3_1_9_21	1896.42	2180	0.87	emptyempty
3_1_10_21	313.35	292	1.07	emptyempty
3_1_11_21	3316.1	3328	1	emptyempty
3_1_12_21	3775.24	3967	0.95	emptyempty
3_1_13_21	269.74	284	0.95	emptyempty
3_1_14_21	32.75	25.61	1.28	emptyempty
3_1_15_21	617.43	650	0.95	emptyempty
3_1_16_21	32405.3	51614	0.63	ttc7/1504
3_1_17_21	29574.9	46736	0.63	ttc7/1504
3_1_18_21	32547.1	52285	0.62	ttc7/1504
3_1_19_21	3958.43	3461	1.14	trpc6/1475
3_1_20_21	2668.79	2714	0.98	trpc6/1475
3_1_21_21	299.8	230.56	1.3	trpc6/1475
3_1_22_21	19125.8	30764	0.62	ppox/1343
3_1_23_21	21178.5	34200	0.62	ppox/1343
3_1_24_21	21114.8	29311	0.72	ppox/1343
3_1_1_22	1683.85	1410	1.19	renluc
3_1_2_22	3794.82	4850	0.78	renluc
3_1_3_22	2076.89	2323	0.89	renluc
3_1_4_22	3845.53	4198	0.92	redfp
3_1_5_22	3917.2	4544	0.86	redfp
3_1_6_22	4334.17	4876	0.89	redfp
3_1_7_22	649.53	731	0.89	ecfp
3_1_8_22	4988.26	5094	0.98	ecfp
3_1_9_22	548.34	472.28	1.16	ecfp
3_1_10_22	6168.35	5750	1.07	6i 1:4
3_1_11_22	5480.05	4834	1.13	6i 1:4
3_1_12_22	2887.91	2358	1.22	6i 1:4
3_1_13_22	10793.5	8683	1.24	6i 1:2
3_1_14_22	10594.6	7698	1.38	6i 1:2
3_1_15_22	9413.36	8145	1.16	6i 1:2
3_1_16_22	12826.8	10077	1.27	6i
3_1_17_22	14068.6	12037	1.17	6i
3_1_18_22	15926.9	13520	1.18	6i
3_1_19_22	14057.8	15349	0.92	firluc 1:4
3_1_20_22	15085.1	16802	0.9	firluc 1:4
3_1_21_22	12928.2	14405	0.9	firluc 1:4
3_1_22_22	20715.5	24602	0.84	firluc 1:2
3_1_23_22	26378.5	28449	0.93	firluc 1:2
3_1_24_22	25015.8	24558	1.02	firluc 1:2
3_1_1_23	32897.9	32768	1	firluc
3_1_2_23	36509.8	35933	1.02	firluc
3_1_3_23	32121.6	32671	0.98	firluc
3_1_4_23	15483.6	14612	1.06	cat 1:4
3_1_5_23	17694.5	17237	1.03	cat 1:4
3_1_6_23	14543.8	13308	1.09	cat 1:4
3_1_7_23	19139	16207	1.18	cat 1:2
3_1_8_23	47357.3	47532	1	cat 1:2
3_1_9_23	38541.5	40387	0.95	cat 1:2
3_1_10_23	38008.9	39620	0.96	cat
3_1_11_23	75111.2	86942	0.86	cat
3_1_12_23	60164.4	71997	0.84	cat
3_1_13_23	4105.78	4637	0.89	fad6 1:4
3_1_14_23	2059.64	2080	0.99	fad6 1:4
3_1_15_23	1932.59	1903	1.02	fad6 1:4
3_1_16_23	3466.37	3325	1.04	fad6 1:2
3_1_17_23	4251.39	4445	0.96	fad6 1:2
3_1_18_23	5696.31	5423	1.05	fad6 1:2
3_1_19_23	2971.76	2997	0.99	fad6
3_1_20_23	3969.27	4100	0.97	fad6
3_1_21_23	4677.27	5042	0.93	fad6
3_1_22_23	3543.55	3743	0.95	egfp
3_1_23_23	4504.47	4874	0.92	egfp
3_1_24_23	2999.68	3672	0.82	egfp
3_1_1_24	4401.04	4859	0.91	8h
3_1_2_24	1937.11	2239	0.87	8h
3_1_3_24	3829.6	4444	0.86	8h
3_1_4_24	2110.63	3137	0.67	2xssc
3_1_5_24	4199.52	4947	0.85	2xssc
3_1_6_24	3229.12	3413	0.95	2xssc
3_1_7_24	3395.66	3709	0.92	cytp450 1:4
3_1_8_24	5026.79	5329	0.94	cytp450 1:4
3_1_9_24	3949.75	4308	0.92	cytp450 1:4
3_1_10_24	5281.8	5285	1	cytp450 1:2
3_1_11_24	3474.38	4586	0.76	cytp450 1:2
3_1_12_24	4467.13	4470	1	cytp450 1:2
3_1_13_24	8695.2	10490	0.83	cytp450
3_1_14_24	8166.69	9940	0.82	cytp450
3_1_15_24	9130.2	11422	0.8	cytp450
3_1_16_24	347.49	327	1.06	15b
3_1_17_24	676.74	661	1.02	15b
3_1_18_24	818.25	837	0.98	15b
3_1_19_24	3975.78	4598	0.86	kanr
3_1_20_24	3736.81	4566	0.82	kanr
3_1_21_24	4899.01	5213	0.94	kanr
3_1_22_24	1918.27	2140	0.9	mllas
3_1_23_24	4403.91	4744	0.93	mllas
3_1_24_24	3125.88	3885	0.8	mllas
4_1_1_1	10799	40893	0.26	nfkb2/582
4_1_2_1	4436.25	6364	0.7	nfkb2/582
4_1_3_1	4034.31	6020	0.67	nfkb2/582
4_1_4_1	10170.2	26299	0.39	gsr/847
4_1_5_1	10122.2	26218	0.39	gsr/847
4_1_6_1	9832.03	25485	0.39	gsr/847
4_1_7_1	9303.87	12112	0.77	nrip1/803
4_1_8_1	10996.9	14144	0.78	nrip1/803
4_1_9_1	7356.61	10516	0.7	nrip1/803
4_1_10_1	8356.01	12435	0.67	stip1/651
4_1_11_1	6719.07	10855	0.62	stip1/651
4_1_12_1	7588.16	10628	0.71	stip1/651
4_1_13_1	382.99	278.36	1.38	emptyempty
4_1_14_1	382.99	278.36	1.38	emptyempty
4_1_15_1	5435.32	5364	1.01	emptyempty
4_1_16_1	3940.35	7242	0.54	ftl1/569
4_1_17_1	3254.71	6313	0.52	ftl1/569
4_1_18_1	3672.93	6828	0.54	ftl1/569
4_1_19_1	8973.6	16202	0.55	slc11a1/585
4_1_20_1	11064.5	16667	0.66	slc11a1/585
4_1_21_1	9537.21	16377	0.58	slc11a1/585
4_1_22_1	3188.14	2900	1.1	calr/509
4_1_23_1	350.81	330	1.06	calr/509
4_1_24_1	382.26	421	0.91	calr/509
4_1_1_2	9148.82	23982	0.38	bcl10/806
4_1_2_2	7877.73	11314	0.7	bcl10/806
4_1_3_2	7178.48	11010	0.65	bcl10/806
4_1_4_2	12894.4	18460	0.7	efna1/706
4_1_5_2	11414	16298	0.7	efna1/706
4_1_6_2	11446.7	18209	0.63	efna1/706
4_1_7_2	322.88	236.2	1.37	emptyempty
4_1_8_2	322.88	236.2	1.37	emptyempty
4_1_9_2	5391.99	5080	1.06	emptyempty
4_1_10_2	694.32	521	1.33	emptyempty
4_1_11_2	63.47	42.16	1.51	emptyempty
4_1_12_2	2115.88	1827	1.16	emptyempty
4_1_13_2	9603.92	18759	0.51	3010033p07rik/589
4_1_14_2	8829.28	17443	0.51	3010033p07rik/589
4_1_15_2	9844.39	19079	0.52	3010033p07rik/589
4_1_16_2	3941.07	3810	1.03	cp/513
4_1_17_2	3748.41	3408	1.1	cp/513
4_1_18_2	352.47	334	1.06	cp/513
4_1_19_2	3575.55	8719	0.41	gsk3b/814
4_1_20_2	5940.37	10599	0.56	gsk3b/814
4_1_21_2	3612.63	8655	0.42	gsk3b/814
4_1_22_2	11448.1	20686	0.55	2610203c20rik/774
4_1_23_2	14748.5	21342	0.69	2610203c20rik/774
4_1_24_2	10503.7	19215	0.55	2610203c20rik/774
4_1_1_3	928.57	867	1.07	emptyempty
4_1_2_3	100.16	65.37	1.53	emptyempty
4_1_3_3	516.49	593	0.87	emptyempty
4_1_4_3	981.09	904	1.09	emptyempty
4_1_5_3	4016.25	5959	0.67	emptyempty
4_1_6_3	284.87	375	0.76	emptyempty
4_1_7_3	34506.7	54108	0.64	app (short)/697
4_1_8_3	27925.6	47802	0.58	app (short)/697
4_1_9_3	26935.2	45487	0.59	app (short)/697
4_1_10_3	10481.1	15557	0.67	ltf/567
4_1_11_3	10155.1	14894	0.68	ltf/567
4_1_12_3	9241.87	13920	0.66	ltf/567
4_1_13_3	289.91	284	1.02	emptyempty
4_1_14_3	3625.72	3173	1.14	emptyempty
4_1_15_3	4420.44	4242	1.04	emptyempty
4_1_16_3	13601.9	23395	0.58	akr1b8/599
4_1_17_3	12873.4	21550	0.6	akr1b8/599
4_1_18_3	11107.4	18895	0.59	akr1b8/599
4_1_19_3	293.8	221.24	1.33	emptyempty
4_1_20_3	1191.23	1375	0.87	emptyempty
4_1_21_3	135.64	109.6	1.24	emptyempty
4_1_22_3	135.64	109.6	1.24	emptyempty
4_1_23_3	945.05	989	0.96	emptyempty
4_1_24_3	1297.8	1415	0.92	emptyempty
4_1_1_4	24377.2	44999	0.54	psap/960
4_1_2_4	24066	40569	0.59	psap/960
4_1_3_4	25268.3	46374	0.54	psap/960
4_1_4_4	6143.67	9079	0.68	il9r (long)/1117
4_1_5_4	7036.5	10728	0.66	il9r (long)/1117
4_1_6_4	6665.03	10555	0.63	il9r (long)/1117
4_1_7_4	974.83	1053	0.93	vhlh/1149
4_1_8_4	683.94	663	1.03	vhlh/1149
4_1_9_4	941.91	1082	0.87	vhlh/1149
4_1_10_4	3222.53	5403	0.6	tlr4 (short)/1232
4_1_11_4	3334.36	5285	0.63	tlr4 (short)/1232
4_1_12_4	3709.23	6404	0.58	tlr4 (short)/1232
4_1_13_4	4767.47	7612	0.63	clock/1295
4_1_14_4	5385.59	8011	0.67	clock/1295
4_1_15_4	5418.98	8102	0.67	clock/1295
4_1_16_4	2334.05	3381	0.69	tceb2 (bad)/1158
4_1_17_4	3038.6	3582	0.85	tceb2 (bad)/1158
4_1_18_4	3014.37	3600	0.84	tceb2 (bad)/1158
4_1_19_4	7309.13	14820	0.49	rpl6/973
4_1_20_4	5406.91	13474	0.4	rpl6/973
4_1_21_4	5577.96	12950	0.43	rpl6/973
4_1_22_4	2473.9	2873	0.86	klra6/1122
4_1_23_4	2242.29	3030	0.74	klra6/1122
4_1_24_4	3066.49	3553	0.86	klra6/1122
4_1_1_5	1646.63	1779	0.93	vhlh/1151
4_1_2_5	1094.23	1074	1.02	vhlh/1151
4_1_3_5	1152.48	1185	0.97	vhlh/1151
4_1_4_5	3451.8	4197	0.82	tlr2/1234
4_1_5_5	3558.83	4810	0.74	tlr2/1234
4_1_6_5	4006.86	5055	0.79	tlr2/1234
4_1_7_5	8910.78	14814	0.6	ccnf/1297
4_1_8_5	9516.58	17353	0.55	ccnf/1297
4_1_9_5	9061.93	15700	0.58	ccnf/1297
4_1_10_5	3098.03	3114	0.99	d630004k10rik/1161
4_1_11_5	3305.87	3146	1.05	d630004k10rik/1161
4_1_12_5	1782.37	1982	0.9	d630004k10rik/1161
4_1_13_5	14608.2	26566	0.55	txn2/1019
4_1_14_5	14694.8	26338	0.56	txn2/1019
4_1_15_5	13965.6	27125	0.51	txn2/1019
4_1_16_5	10050.9	13585	0.74	th/1129
4_1_17_5	9574.35	15945	0.6	th/1129
4_1_18_5	7837.39	12279	0.64	th/1129
4_1_19_5	18279.1	33891	0.54	h-fer/549
4_1_20_5	19211.7	36176	0.53	h-fer/549
4_1_21_5	17120.2	30384	0.56	h-fer/549
4_1_22_5	3962.04	6303	0.63	tlr2/1237
4_1_23_5	4723.81	6732	0.7	tlr2/1237
4_1_24_5	5840.69	7307	0.8	tlr2/1237
4_1_1_6	15533.8	10750	1.45	4933412d19rik (pdzk1 3')/1313
4_1_2_6	14884.7	10050	1.48	4933412d19rik (pdzk1 3')/1313
4_1_3_6	13143.1	9782	1.34	4933412d19rik (pdzk1 3')/1313
4_1_4_6	2928.38	3174	0.92	slit3/1163
4_1_5_6	2424.11	2799	0.87	slit3/1163
4_1_6_6	2472.41	2991	0.83	slit3/1163
4_1_7_6	4779.63	6477	0.74	acas2/1029
4_1_8_6	3193.26	4835	0.66	acas2/1029
4_1_9_6	4599.16	6277	0.73	acas2/1029
4_1_10_6	6202.9	11413	0.54	nos2/1131
4_1_11_6	8159.06	12589	0.65	nos2/1131
4_1_12_6	6426.11	10592	0.61	nos2/1131
4_1_13_6	382.01	275.2	1.39	emptyempty
4_1_14_6	5619.79	5312	1.06	emptyempty
4_1_15_6	630.51	514.72	1.22	emptyempty
4_1_16_6	4514.51	6132	0.74	tlr8/1240
4_1_17_6	5747.29	7107	0.81	tlr8/1240
4_1_18_6	3988.07	4886	0.82	tlr8/1240
4_1_19_6	3023.92	4011	0.75	4933407e01rik (short+3'dif)/1315
4_1_20_6	2129.36	3331	0.64	4933407e01rik (short+3'dif)/1315
4_1_21_6	2789.17	3326	0.84	4933407e01rik (short+3'dif)/1315
4_1_22_6	1235.31	1478	0.84	rbp2/1166
4_1_23_6	4041.53	4355	0.93	rbp2/1166
4_1_24_6	2915.88	3439	0.85	rbp2/1166
4_1_1_7	5677.89	6348	0.89	trfr2/984
4_1_2_7	2484.29	2825	0.88	trfr2/984
4_1_3_7	3497.69	3614	0.97	trfr2/984
4_1_4_7	2398.08	2876	0.83	9330132e09rik/1495
4_1_5_7	2197.46	2290	0.96	9330132e09rik/1495
4_1_6_7	4508.77	4998	0.9	9330132e09rik/1495
4_1_7_7	10550.9	20599	0.51	cabp4/1533
4_1_8_7	8968.77	19025	0.47	cabp4/1533
4_1_9_7	9247.38	19070	0.48	cabp4/1533
4_1_10_7	731.78	748	0.98	emptyempty
4_1_11_7	1237.63	802	1.54	emptyempty
4_1_12_7	5009.67	5148	0.97	emptyempty
4_1_13_7	4326.25	4109	1.05	emptyempty
4_1_14_7	3048.88	2845	1.07	emptyempty
4_1_15_7	602.96	615	0.98	emptyempty
4_1_16_7	1845.86	3542	0.52	emptyempty
4_1_17_7	91.32	72.81	1.25	emptyempty
4_1_18_7	823	591	1.39	emptyempty
4_1_19_7	6117.57	12063	0.51	slc30a7/1394
4_1_20_7	5268.28	10416	0.51	slc30a7/1394
4_1_21_7	5133.72	9764	0.53	slc30a7/1394
4_1_22_7	15132.7	51558	0.29	d11ertd18e/1497
4_1_23_7	12911.3	48674	0.27	d11ertd18e/1497
4_1_24_7	14141.2	48244	0.29	d11ertd18e/1497
4_1_1_8	5503.47	6799	0.81	steap3/1538
4_1_2_8	4556.85	6183	0.74	steap3/1538
4_1_3_8	5333	6566	0.81	steap3/1538
4_1_4_8	333.42	250.97	1.33	emptyempty
4_1_5_8	333.42	250.97	1.33	emptyempty
4_1_6_8	333.42	250.97	1.33	emptyempty
4_1_7_8	333.42	250.97	1.33	emptyempty
4_1_8_8	4217.54	3821	1.1	emptyempty
4_1_9_8	627.87	2352	0.27	emptyempty
4_1_10_8	32.33	26.9	1.2	emptyempty
4_1_11_8	2879.81	3274	0.88	emptyempty
4_1_12_8	304.84	241.81	1.26	emptyempty
4_1_13_8	14121	9018	1.57	dio1/1426
4_1_14_8	12423.3	9032	1.38	dio1/1426
4_1_15_8	14582.7	9201	1.58	dio1/1426
4_1_16_8	12806.5	21595	0.59	abcg2/1500
4_1_17_8	12348.1	22005	0.56	abcg2/1500
4_1_18_8	10972.4	19441	0.56	abcg2/1500
4_1_19_8	315.85	376	0.84	emptyempty
4_1_20_8	479.06	818	0.59	emptyempty
4_1_21_8	1371.64	1625	0.84	emptyempty
4_1_22_8	146.32	110.16	1.33	emptyempty
4_1_23_8	146.32	110.16	1.33	emptyempty
4_1_24_8	146.32	110.16	1.33	emptyempty
4_1_1_9	2554.03	1749	1.46	emptyempty
4_1_2_9	1032.68	1153	0.9	emptyempty
4_1_3_9	1284.7	1067	1.2	emptyempty
4_1_4_9	307.5	287	1.07	emptyempty
4_1_5_9	632.69	618	1.02	emptyempty
4_1_6_9	1212.12	1291	0.94	emptyempty
4_1_7_9	55893.7	62763	0.89	dnaja1/1447
4_1_8_9	58100.2	63025	0.92	dnaja1/1447
4_1_9_9	51280.6	58995	0.87	dnaja1/1447
4_1_10_9	12051.7	20931	0.58	ttc7/1503
4_1_11_9	14757.2	22849	0.65	ttc7/1503
4_1_12_9	12142.6	20714	0.59	ttc7/1503
4_1_13_9	313.68	243.67	1.29	emptyempty
4_1_14_9	1842.84	2018	0.91	emptyempty
4_1_15_9	188.18	136.95	1.37	emptyempty
4_1_16_9	513.24	905	0.57	emptyempty
4_1_17_9	290.75	314	0.93	emptyempty
4_1_18_9	734.17	552	1.33	emptyempty
4_1_19_9	1452.14	1621	0.9	emptyempty
4_1_20_9	299.13	284	1.05	emptyempty
4_1_21_9	25.91	19.08	1.36	emptyempty
4_1_22_9	25.91	19.08	1.36	emptyempty
4_1_23_9	25.91	19.08	1.36	emptyempty
4_1_24_9	25.91	19.08	1.36	emptyempty
4_1_1_10	1403.87	1241	1.13	mllas
4_1_2_10	992.04	1034	0.96	mllas
4_1_3_10	775.48	786	0.99	mllas
4_1_4_10	1935.6	1978	0.98	kanr
4_1_5_10	4939.01	5020	0.98	kanr
4_1_6_10	2354.91	2310	1.02	kanr
4_1_7_10	184.01	130.93	1.41	15b
4_1_8_10	467.64	407	1.15	15b
4_1_9_10	3902	4630	0.84	15b
4_1_10_10	4449.9	5360	0.83	cytp450
4_1_11_10	3221.07	3633	0.89	cytp450
4_1_12_10	2024.35	2173	0.93	cytp450
4_1_13_10	9119.17	53218	0.17	cytp450 1:2
4_1_14_10	596.52	632	0.94	cytp450 1:2
4_1_15_10	3632.98	3897	0.93	cytp450 1:2
4_1_16_10	4956.86	5483	0.9	cytp450 1:4
4_1_17_10	367.38	369	1	cytp450 1:4
4_1_18_10	1623.06	1483	1.09	cytp450 1:4
4_1_19_10	165.11	117.34	1.41	2xssc
4_1_20_10	1307.81	1428	0.92	2xssc
4_1_21_10	1615.45	1771	0.91	2xssc
4_1_22_10	3613.36	4750	0.76	8h
4_1_23_10	2331.07	2712	0.86	8h
4_1_24_10	2271.41	2633	0.86	8h
4_1_1_11	2025.1	2408	0.84	egfp
4_1_2_11	1719.51	1765	0.97	egfp
4_1_3_11	1133.09	1234	0.92	egfp
4_1_4_11	4606.33	4902	0.94	fad6
4_1_5_11	4464.98	6822	0.65	fad6
4_1_6_11	1608.61	1566	1.03	fad6
4_1_7_11	721.43	747	0.97	fad6 1:2
4_1_8_11	926.99	1258	0.74	fad6 1:2
4_1_9_11	1031.89	1013	1.02	fad6 1:2
4_1_10_11	552.95	520	1.06	fad6 1:4
4_1_11_11	52.59	33.05	1.59	fad6 1:4
4_1_12_11	3624.99	3431	1.06	fad6 1:4
4_1_13_11	22056.4	24719	0.89	cat
4_1_14_11	21221.9	24424	0.87	cat
4_1_15_11	18141.8	23762	0.76	cat
4_1_16_11	8356.01	10474	0.8	cat 1:2
4_1_17_11	9275.63	14370	0.65	cat 1:2
4_1_18_11	9932.25	13843	0.72	cat 1:2
4_1_19_11	5602.77	8285	0.68	cat 1:4
4_1_20_11	3376.69	5276	0.64	cat 1:4
4_1_21_11	15785.2	9452	1.67	cat 1:4
4_1_22_11	9669.91	14986	0.65	firluc
4_1_23_11	9812.12	15929	0.62	firluc
4_1_24_11	10719.7	16252	0.66	firluc
4_1_1_12	15904.2	15799	1.01	firluc 1:2
4_1_2_12	15378.5	14900	1.03	firluc 1:2
4_1_3_12	12942.4	13523	0.96	firluc 1:2
4_1_4_12	6669.94	7046	0.95	firluc 1:4
4_1_5_12	7260.24	7564	0.96	firluc 1:4
4_1_6_12	10001.5	9974	1	firluc 1:4
4_1_7_12	4807.52	3894	1.23	6i
[truncated: 7,217 more rows]

## Sheet: Only Spikes
Spot number	Reporter Identifier	Running number	Comp_chanel1	Comp_chanel2	Comp_Ratio-C1/C2
1_1_7_12	6i	6i	3209.36	3238	-0.0128174
1_1_8_12	6i	6i	2391.38	2433	-0.0248929
1_1_9_12	6i	6i	3558.83	3213	0.147482
1_1_16_22	6i	6i	2544.39	2071	0.296992
1_1_17_22	6i	6i	3648.97	3299	0.145461
1_1_18_22	6i	6i	3972.89	3715	0.0968266
2_1_7_12	6i	6i	5234.13	6444	-0.300007
2_1_8_12	6i	6i	6031.48	6842	-0.181906
2_1_9_12	6i	6i	4508.77	4561	-0.0166163
2_1_16_22	6i	6i	5687.81	5178	0.135478
2_1_17_22	6i	6i	6679.07	6055	0.14152
2_1_18_22	6i	6i	5383.46	4916	0.131049
3_1_7_12	6i	6i	19607.4	16739	0.228185
3_1_8_12	6i	6i	17343.7	13216	0.392127
3_1_9_12	6i	6i	16012.4	12368	0.372575
3_1_16_22	6i	6i	12826.8	10077	0.348089
3_1_17_22	6i	6i	14068.6	12037	0.225001
3_1_18_22	6i	6i	15926.9	13520	0.236368
4_1_7_12	6i	6i	4807.52	3894	0.30404
4_1_8_12	6i	6i	6237.43	5480	0.186776
4_1_9_12	6i	6i	6200.08	5142	0.269957
4_1_16_22	6i	6i	4493.7	4514	-0.00650261
4_1_17_22	6i	6i	6282.51	6836	-0.121811
4_1_18_22	6i	6i	4327.69	4899	-0.17889
1_2_7_12	6i	6i	3904.9	3011	0.375043
1_2_8_12	6i	6i	5274.69	5101	0.0483062
1_2_9_12	6i	6i	6745.73	6186	0.124968
1_2_16_22	6i	6i	3378.15	2631	0.360622
1_2_17_22	6i	6i	2162.3	1627	0.410352
1_2_18_22	6i	6i	3155.92	2296	0.458938
2_2_7_12	6i	6i	14688.1	7548	0.960484
2_2_8_12	6i	6i	22201.3	12523	0.826063
2_2_9_12	6i	6i	23965.5	19091	0.328066
2_2_16_22	6i	6i	15343	9762	0.652335
2_2_17_22	6i	6i	15943.6	11014	0.533636
2_2_18_22	6i	6i	15358.4	10459	0.554286
3_2_7_12	6i	6i	10055.7	7544	0.414618
3_2_8_12	6i	6i	14354.4	8255	0.798148
3_2_9_12	6i	6i	14491.4	10470	0.468937
3_2_16_22	6i	6i	12885.6	8298	0.634922
3_2_17_22	6i	6i	13249.8	8935	0.568426
3_2_18_22	6i	6i	15759.1	10487	0.587587
4_2_7_12	6i	6i	6554.76	6599	-0.00970446
4_2_8_12	6i	6i	6067.48	5161	0.233447
4_2_9_12	6i	6i	5017.52	3820	0.393402
4_2_16_22	6i	6i	4378.03	4223	0.0520136
4_2_17_22	6i	6i	4541.07	4909	-0.112397
4_2_18_22	6i	6i	4144.74	4293	-0.0507046
1_3_7_12	6i	6i	6872.63	5524	0.315149
1_3_8_12	6i	6i	7742.76	6580	0.23476
1_3_9_12	6i	6i	5786.93	4220	0.455555
1_3_16_22	6i	6i	7806.09	6187	0.33536
1_3_17_22	6i	6i	11323.5	8746	0.372618
1_3_18_22	6i	6i	8125.74	5763	0.495679
2_3_7_12	6i	6i	8823.06	7441	0.245783
2_3_8_12	6i	6i	7032.3	4921	0.515045
2_3_9_12	6i	6i	8899.73	6725	0.404227
2_3_16_22	6i	6i	11478.7	6815	0.752172
2_3_17_22	6i	6i	11441.3	7265	0.655211
2_3_18_22	6i	6i	14176.9	8695	0.705282
3_3_7_12	6i	6i	12008.9	8021	0.582249
3_3_8_12	6i	6i	10735.4	8092	0.40781
3_3_9_12	6i	6i	12621.7	10589	0.253343
3_3_16_22	6i	6i	12307.4	8842	0.47708
3_3_17_22	6i	6i	10096.9	6669	0.598367
3_3_18_22	6i	6i	8629.5	6193	0.478639
4_3_7_12	6i	6i	1205.16	1681	-0.480095
4_3_8_12	6i	6i	3779.59	4276	-0.178032
4_3_9_12	6i	6i	420.68	302.51	0.47574
4_3_16_22	6i	6i	4642.88	4233	0.13334
4_3_17_22	6i	6i	5372.09	5162	0.0575533
4_3_18_22	6i	6i	3381.07	3103	0.123816
1_4_7_12	6i	6i	8745.67	7025	0.316071
1_4_8_12	6i	6i	6188.09	5449	0.183503
1_4_9_12	6i	6i	6005.36	5788	0.0531858
1_4_16_22	6i	6i	10505.7	8474	0.31006
1_4_17_22	6i	6i	10324.4	8723	0.243155
1_4_18_22	6i	6i	11380.7	7475	0.606439
2_4_7_12	6i	6i	6098.53	3330	0.872939
2_4_8_12	6i	6i	7613.24	4314	0.819484
2_4_9_12	6i	6i	9741.37	6437	0.597736
2_4_16_22	6i	6i	10420.2	6671	0.643407
2_4_17_22	6i	6i	12341.3	9040	0.449099
2_4_18_22	6i	6i	10465.4	7781	0.427593
3_4_7_12	6i	6i	8346.3	6818	0.291788
3_4_8_12	6i	6i	16171.3	15094	0.0994587
3_4_9_12	6i	6i	13329.4	9550	0.481039
3_4_16_22	6i	6i	8390.65	7474	0.166902
3_4_17_22	6i	6i	8774.69	7446	0.236883
3_4_18_22	6i	6i	8222.19	7696	0.0954139
4_4_7_12	6i	6i	5056.74	3923	0.36625
4_4_8_12	6i	6i	8163.22	6451	0.339616
4_4_9_12	6i	6i	6947.59	5660	0.295711
4_4_16_22	6i	6i	4228.35	3699	0.192959
4_4_17_22	6i	6i	7450.81	6782	0.135686
4_4_18_22	6i	6i	4911.87	4154	0.241771
1_1_10_12	6i 1:2	6i 1:2	2151.08	2033	0.081451
1_1_11_12	6i 1:2	6i 1:2	1783.13	1287	0.4704
1_1_12_12	6i 1:2	6i 1:2	1204.39	1076	0.162625
1_1_13_22	6i 1:2	6i 1:2	1870.77	1700	0.138097
1_1_14_22	6i 1:2	6i 1:2	2028.1	2074	-0.0322871
1_1_15_22	6i 1:2	6i 1:2	2956.33	2826	0.0650459
2_1_10_12	6i 1:2	6i 1:2	3111.22	3367	-0.113983
2_1_11_12	6i 1:2	6i 1:2	2679.88	2458	0.124683
2_1_12_12	6i 1:2	6i 1:2	4459.95	5000	-0.164901
2_1_13_22	6i 1:2	6i 1:2	3923.71	2990	0.392073
2_1_14_22	6i 1:2	6i 1:2	4543.22	3286	0.467383
2_1_15_22	6i 1:2	6i 1:2	4675.83	3790	0.303025
3_1_10_12	6i 1:2	6i 1:2	9836.84	7994	0.299277
3_1_11_12	6i 1:2	6i 1:2	7873.55	6855	0.199858
3_1_12_12	6i 1:2	6i 1:2	8116.72	6986	0.21643
3_1_13_22	6i 1:2	6i 1:2	10793.5	8683	0.313895
3_1_14_22	6i 1:2	6i 1:2	10594.6	7698	0.460776
3_1_15_22	6i 1:2	6i 1:2	9413.36	8145	0.208795
4_1_10_12	6i 1:2	6i 1:2	6353.63	7476	-0.234685
4_1_11_12	6i 1:2	6i 1:2	3057.68	2693	0.183223
4_1_12_12	6i 1:2	6i 1:2	3663.49	3272	0.163046
4_1_13_22	6i 1:2	6i 1:2	2788.43	2735	0.0279122
4_1_14_22	6i 1:2	6i 1:2	3713.59	3837	-0.0471642
4_1_15_22	6i 1:2	6i 1:2	3233.51	2970	0.122638
1_2_10_12	6i 1:2	6i 1:2	4917.58	4667	0.0754531
1_2_11_12	6i 1:2	6i 1:2	2535.49	1937	0.388441
1_2_12_12	6i 1:2	6i 1:2	2254.99	1711	0.398281
1_2_13_22	6i 1:2	6i 1:2	2799.49	2003	0.483002
1_2_14_22	6i 1:2	6i 1:2	3299.3	2712	0.282803
1_2_15_22	6i 1:2	6i 1:2	4742.42	3932	0.27036
2_2_10_12	6i 1:2	6i 1:2	6368.41	3827	0.734719
2_2_11_12	6i 1:2	6i 1:2	11510.7	8812	0.385432
2_2_12_12	6i 1:2	6i 1:2	8161.83	5438	0.585817
2_2_13_22	6i 1:2	6i 1:2	10270.9	7015	0.550052
2_2_14_22	6i 1:2	6i 1:2	11532.5	6182	0.899555
2_2_15_22	6i 1:2	6i 1:2	10761.4	7588	0.504072
3_2_10_12	6i 1:2	6i 1:2	8701.42	7608	0.193734
3_2_11_12	6i 1:2	6i 1:2	9704.96	10387	-0.0979849
3_2_12_12	6i 1:2	6i 1:2	8482.08	6673	0.346083
3_2_13_22	6i 1:2	6i 1:2	9178.46	5782	0.666684
3_2_14_22	6i 1:2	6i 1:2	10900.7	8352	0.384225
3_2_15_22	6i 1:2	6i 1:2	8656.47	5844	0.566823
4_2_10_12	6i 1:2	6i 1:2	3418.99	2723	0.328373
4_2_11_12	6i 1:2	6i 1:2	4685.15	3822	0.293767
4_2_12_12	6i 1:2	6i 1:2	3195.46	2869	0.155476
4_2_13_22	6i 1:2	6i 1:2	3319.75	2684	0.30669
4_2_14_22	6i 1:2	6i 1:2	5554.55	5479	0.0197574
4_2_15_22	6i 1:2	6i 1:2	3659.86	3387	0.11178
1_3_10_12	6i 1:2	6i 1:2	3531.18	2213	0.674147
1_3_11_12	6i 1:2	6i 1:2	3438.68	2554	0.429096
1_3_12_12	6i 1:2	6i 1:2	3411.7	2446	0.480066
1_3_13_22	6i 1:2	6i 1:2	4944	3919	0.335193
1_3_14_22	6i 1:2	6i 1:2	5217.05	5066	0.0423872
1_3_15_22	6i 1:2	6i 1:2	5980.64	5460	0.131399
2_3_10_12	6i 1:2	6i 1:2	5368.54	4375	0.295247
2_3_11_12	6i 1:2	6i 1:2	6700.12	5612	0.255672
2_3_12_12	6i 1:2	6i 1:2	6455.65	3610	0.838564
2_3_13_22	6i 1:2	6i 1:2	7954.89	5513	0.529004
2_3_14_22	6i 1:2	6i 1:2	8443.3	4622	0.86929
2_3_15_22	6i 1:2	6i 1:2	7203.64	5135	0.488362
3_3_10_12	6i 1:2	6i 1:2	6782.2	5490	0.304947
3_3_11_12	6i 1:2	6i 1:2	5956.62	3929	0.600332
3_3_12_12	6i 1:2	6i 1:2	6835.49	5207	0.392592
3_3_13_22	6i 1:2	6i 1:2	7367.78	5869	0.328115
3_3_14_22	6i 1:2	6i 1:2	8647.48	6330	0.450074
3_3_15_22	6i 1:2	6i 1:2	7309.83	5979	0.289934
4_3_10_12	6i 1:2	6i 1:2	5130.16	3599	0.511408
4_3_11_12	6i 1:2	6i 1:2	2848.88	2392	0.252177
4_3_12_12	6i 1:2	6i 1:2	2951.18	2420	0.286285
4_3_13_22	6i 1:2	6i 1:2	4875.43	5102	-0.0655334
4_3_14_22	6i 1:2	6i 1:2	2488.75	2533	-0.0254258
4_3_15_22	6i 1:2	6i 1:2	3215.95	2678	0.264089
1_4_10_12	6i 1:2	6i 1:2	4435.53	4081	0.120184
1_4_11_12	6i 1:2	6i 1:2	5449.52	4910	0.150406
1_4_12_12	6i 1:2	6i 1:2	4969.71	4581	0.117499
1_4_13_22	6i 1:2	6i 1:2	7776.17	6318	0.299592
1_4_14_22	6i 1:2	6i 1:2	8274.9	7357	0.169624
1_4_15_22	6i 1:2	6i 1:2	7681.5	6459	0.250077
2_4_10_12	6i 1:2	6i 1:2	4690.88	3049	0.621522
2_4_11_12	6i 1:2	6i 1:2	5138	3522	0.544812
2_4_12_12	6i 1:2	6i 1:2	5681.43	4255	0.417095
2_4_13_22	6i 1:2	6i 1:2	8770.55	6293	0.478919
2_4_14_22	6i 1:2	6i 1:2	7333.57	5240	0.484949
2_4_15_22	6i 1:2	6i 1:2	5864.74	3572	0.715335
3_4_10_12	6i 1:2	6i 1:2	7152.62	5316	0.428131
3_4_11_12	6i 1:2	6i 1:2	7694.73	6635	0.213774
3_4_12_12	6i 1:2	6i 1:2	5384.88	3420	0.654918
3_4_13_22	6i 1:2	6i 1:2	9311.45	7951	0.22787
3_4_14_22	6i 1:2	6i 1:2	8564.46	8015	0.0956598
3_4_15_22	6i 1:2	6i 1:2	5454.49	4672	0.223404
4_4_10_12	6i 1:2	6i 1:2	3417.54	2914	0.229957
4_4_11_12	6i 1:2	6i 1:2	5360.72	4352	0.300748
4_4_12_12	6i 1:2	6i 1:2	4650.76	4220	0.140223
4_4_13_22	6i 1:2	6i 1:2	3257.64	2822	0.207109
4_4_14_22	6i 1:2	6i 1:2	2688.75	2453	0.132388
4_4_15_22	6i 1:2	6i 1:2	3375.96	3037	0.152651
1_1_13_12	6i 1:4	6i 1:4	549.71	367	0.582891
1_1_14_12	6i 1:4	6i 1:4	572.33	560	0.0314204
1_1_15_12	6i 1:4	6i 1:4	1409.24	1388	0.0219098
1_1_10_22	6i 1:4	6i 1:4	588.46	568	0.0510534
1_1_11_22	6i 1:4	6i 1:4	503.49	735	-0.545781
1_1_12_22	6i 1:4	6i 1:4	1860.96	1393	0.417852
2_1_13_12	6i 1:4	6i 1:4	3535.54	4763	-0.42994
2_1_14_12	6i 1:4	6i 1:4	897.91	758	0.244373
2_1_15_12	6i 1:4	6i 1:4	2300.5	2466	-0.100225
2_1_10_22	6i 1:4	6i 1:4	4507.34	4266	0.0793923
2_1_11_22	6i 1:4	6i 1:4	3660.59	3272	0.161903
2_1_12_22	6i 1:4	6i 1:4	4997.54	4710	0.0854911
3_1_13_12	6i 1:4	6i 1:4	2939.42	2754	0.094003
3_1_14_12	6i 1:4	6i 1:4	6101.35	6932	-0.184143
3_1_15_12	6i 1:4	6i 1:4	3361.37	3030	0.149732
3_1_10_22	6i 1:4	6i 1:4	6168.35	5750	0.101323
3_1_11_22	6i 1:4	6i 1:4	5480.05	4834	0.180972
3_1_12_22	6i 1:4	6i 1:4	2887.91	2358	0.292462
4_1_13_12	6i 1:4	6i 1:4	2547.36	3193	-0.32591
4_1_14_12	6i 1:4	6i 1:4	825.37	783	0.0760287
4_1_15_12	6i 1:4	6i 1:4	573.14	609	-0.0875546
4_1_10_22	6i 1:4	6i 1:4	3561.01	3713	-0.0602988
4_1_11_22	6i 1:4	6i 1:4	1129.98	1134	-0.0051234
4_1_12_22	6i 1:4	6i 1:4	3029.79	3729	-0.299571
1_2_13_12	6i 1:4	6i 1:4	3298.57	3006	0.133996
1_2_14_12	6i 1:4	6i 1:4	1098.12	954	0.202975
1_2_15_12	6i 1:4	6i 1:4	4559	4977	-0.126559
1_2_10_22	6i 1:4	6i 1:4	849.06	668	0.346018
1_2_11_22	6i 1:4	6i 1:4	1608.61	1199	0.423983
1_2_12_22	6i 1:4	6i 1:4	4285.95	4251	0.0118128
2_2_13_12	6i 1:4	6i 1:4	4218.26	3236	0.382436
2_2_14_12	6i 1:4	6i 1:4	4391.69	3763	0.222893
2_2_15_12	6i 1:4	6i 1:4	2597.01	2001	0.37613
2_2_10_22	6i 1:4	6i 1:4	5330.87	4572	0.221546
2_2_11_22	6i 1:4	6i 1:4	2717.57	1999	0.443039
2_2_12_22	6i 1:4	6i 1:4	3703.43	2662	0.476351
3_2_13_12	6i 1:4	6i 1:4	1767.99	1214	0.542342
3_2_14_12	6i 1:4	6i 1:4	1605.56	1305	0.299027
3_2_15_12	6i 1:4	6i 1:4	2037.12	1733	0.233259
3_2_10_22	6i 1:4	6i 1:4	3829.6	2923	0.389744
3_2_11_22	6i 1:4	6i 1:4	3787.57	3493	0.116806
3_2_12_22	6i 1:4	6i 1:4	2960.74	2887	0.0363867
4_2_13_12	6i 1:4	6i 1:4	3150.06	3450	-0.131217
4_2_14_12	6i 1:4	6i 1:4	2154.82	2140	0.00995656
4_2_15_12	6i 1:4	6i 1:4	1581.19	1385	0.191125
4_2_10_22	6i 1:4	6i 1:4	924.64	993	-0.102902
4_2_11_22	6i 1:4	6i 1:4	8983.27	27593	-1.61899
4_2_12_22	6i 1:4	6i 1:4	3584.28	3942	-0.137244
1_3_13_12	6i 1:4	6i 1:4	1516.37	1667	-0.136632
1_3_14_12	6i 1:4	6i 1:4	2033.36	1866	0.123917
1_3_15_12	6i 1:4	6i 1:4	3038.6	3242	-0.0934773
1_3_10_22	6i 1:4	6i 1:4	3972.16	4099	-0.0453483
1_3_11_22	6i 1:4	6i 1:4	2985.73	2212	0.432732
1_3_12_22	6i 1:4	6i 1:4	3706.33	3588	0.0468114
2_3_13_12	6i 1:4	6i 1:4	1706.61	1009	0.758207
2_3_14_12	6i 1:4	6i 1:4	2766.3	2746	0.010626
2_3_15_12	6i 1:4	6i 1:4	3231.31	2476	0.384108
2_3_10_22	6i 1:4	6i 1:4	3994.57	4646	-0.217949
2_3_11_22	6i 1:4	6i 1:4	3015.84	2216	0.444602
2_3_12_22	6i 1:4	6i 1:4	2895.27	2304	0.329557
3_3_13_12	6i 1:4	6i 1:4	4279.47	3717	0.203293
3_3_14_12	6i 1:4	6i 1:4	1643.59	1449	0.181793
3_3_15_12	6i 1:4	6i 1:4	1828.49	1444	0.340582
3_3_10_22	6i 1:4	6i 1:4	3409.51	2548	0.420199
3_3_11_22	6i 1:4	6i 1:4	2298.27	1528	0.588904
3_3_12_22	6i 1:4	6i 1:4	2604.41	1455	0.839937
4_3_13_12	6i 1:4	6i 1:4	1707.37	1558	0.132081
4_3_14_12	6i 1:4	6i 1:4	1848.88	1922	-0.0559567
4_3_15_12	6i 1:4	6i 1:4	3007.03	4470	-0.571936
4_3_10_22	6i 1:4	6i 1:4	1347.05	1073	0.328153
4_3_11_22	6i 1:4	6i 1:4	1993.54	1839	0.116411
4_3_12_22	6i 1:4	6i 1:4	1674.74	1500	0.158975
1_4_13_12	6i 1:4	6i 1:4	1250.76	1163	0.104954
1_4_14_12	6i 1:4	6i 1:4	2896.74	2918	-0.0105497
1_4_15_12	6i 1:4	6i 1:4	3402.95	3362	0.0174662
1_4_10_22	6i 1:4	6i 1:4	3093.63	2853	0.116821
1_4_11_22	6i 1:4	6i 1:4	1522.47	1304	0.22347
1_4_12_22	6i 1:4	6i 1:4	2080.64	1677	0.311145
2_4_13_12	6i 1:4	6i 1:4	1786.91	1577	0.180284
2_4_14_12	6i 1:4	6i 1:4	4528.87	4325	0.066451
2_4_15_12	6i 1:4	6i 1:4	3743.33	3488	0.101922
2_4_10_22	6i 1:4	6i 1:4	4391.69	4346	0.015088
2_4_11_22	6i 1:4	6i 1:4	2806.87	2305	0.284195
2_4_12_22	6i 1:4	6i 1:4	4694.46	4318	0.120596
3_4_13_12	6i 1:4	6i 1:4	615.82	660	-0.0999573
3_4_14_12	6i 1:4	6i 1:4	2907.78	3334	-0.197336
3_4_15_12	6i 1:4	6i 1:4	2192.23	2802	-0.354058
3_4_10_22	6i 1:4	6i 1:4	3757.84	4076	-0.11725
3_4_11_22	6i 1:4	6i 1:4	973.26	790	0.300973
3_4_12_22	6i 1:4	6i 1:4	2103.14	1873	0.167194
4_4_13_12	6i 1:4	6i 1:4	1070.88	952	0.169763
4_4_14_12	6i 1:4	6i 1:4	1099.67	861	0.352986
4_4_15_12	6i 1:4	6i 1:4	2376.5	2381	-0.00272922
4_4_10_22	6i 1:4	6i 1:4	1039.7	887	0.229161
4_4_11_22	6i 1:4	6i 1:4	640.71	644	-0.00738918
4_4_12_22	6i 1:4	6i 1:4	909.71	1139	-0.324289
1_1_13_11	cat	cat	11731	13297	-0.180769
1_1_14_11	cat	cat	13386.1	15708	-0.230766
1_1_15_11	cat	cat	13092.4	16084	-0.296897
1_1_10_23	cat	cat	13386.1	11935	0.165535
1_1_11_23	cat	cat	8333.14	9191	-0.141362
1_1_12_23	cat	cat	7675.23	8933	-0.218935
2_1_13_11	cat	cat	19490.5	26441	-0.440004
2_1_14_11	cat	cat	20245.9	21252	-0.0699674
2_1_15_11	cat	cat	22152.1	22076	0.00496663
2_1_10_23	cat	cat	36589.4	30548	0.260348
2_1_11_23	cat	cat	37807.3	33021	0.19528
2_1_12_23	cat	cat	38413.8	33709	0.18849
3_1_13_11	cat	cat	34660.8	38266	-0.142759
3_1_14_11	cat	cat	56223.9	71660	-0.349983
3_1_15_11	cat	cat	44915.4	59761	-0.411995
3_1_10_23	cat	cat	38008.9	39620	-0.0598927
3_1_11_23	cat	cat	75111.2	86942	-0.211025
3_1_12_23	cat	cat	60164.4	71997	-0.259026
4_1_13_11	cat	cat	22056.4	24719	-0.164424
4_1_14_11	cat	cat	21221.9	24424	-0.202744
4_1_15_11	cat	cat	18141.8	23762	-0.389337
4_1_10_23	cat	cat	14555.2	15048	-0.0480361
4_1_11_23	cat	cat	14962.5	15669	-0.0665628
4_1_12_23	cat	cat	17142.2	20402	-0.251159
1_2_13_11	cat	cat	18547.4	14121	0.393375
1_2_14_11	cat	cat	13938	13264	0.0715097
1_2_15_11	cat	cat	16968.5	15316	0.147819
1_2_10_23	cat	cat	13307.8	10833	0.296839
1_2_11_23	cat	cat	19850.9	21467	-0.112913
1_2_12_23	cat	cat	20870.8	19809	0.0753292
2_2_13_11	cat	cat	54493.7	38405	0.504794
2_2_14_11	cat	cat	48248.6	34665	0.477006
2_2_15_11	cat	cat	32340.5	26897	0.265896
2_2_10_23	cat	cat	59383.6	43269	0.456731
2_2_11_23	cat	cat	55427.7	42798	0.373062
2_2_12_23	cat	cat	76766.7	53008	0.53427
3_2_13_11	cat	cat	43602.3	42907	0.0231912
3_2_14_11	cat	cat	28246.4	23984	0.235996
3_2_15_11	cat	cat	44525.4	41388	0.105416
3_2_10_23	cat	cat	47082.9	40021	0.234445
3_2_11_23	cat	cat	29882.4	23601	0.340449
3_2_12_23	cat	cat	49051.7	46135	0.0884421
4_2_13_11	cat	cat	25328.9	24299	0.0598852
4_2_14_11	cat	cat	19371.6	18819	0.0417546
4_2_15_11	cat	cat	18869.1	19777	-0.0677957
4_2_10_23	cat	cat	18385.1	18016	0.0292583
4_2_11_23	cat	cat	23493.3	21627	0.119416
4_2_12_23	cat	cat	19741.4	19724	0.00127215
1_3_13_11	cat	cat	18656	18146	0.0399889
1_3_14_11	cat	cat	38782.2	34591	0.165
1_3_15_11	cat	cat	20891.8	20167	0.0509431
1_3_10_23	cat	cat	24047.1	18979	0.341458
1_3_11_23	cat	cat	23779.4	19074	0.318107
1_3_12_23	cat	cat	21329.7	18971	0.169069
2_3_13_11	cat	cat	22542	15792	0.513425
2_3_14_11	cat	cat	37300.8	28181	0.404484
2_3_15_11	cat	cat	27818.1	20199	0.461742
2_3_10_23	cat	cat	26198	16821	0.639193
2_3_11_23	cat	cat	27691.3	17871	0.631811
2_3_12_23	cat	cat	29016	18524	0.647453
3_3_13_11	cat	cat	26318.1	23181	0.183114
3_3_14_11	cat	cat	29005	27538	0.0748793
3_3_15_11	cat	cat	26980.5	24074	0.164444
3_3_10_23	cat	cat	56288.6	53224	0.0807663
3_3_11_23	cat	cat	33744.1	31787	0.0861997
3_3_12_23	cat	cat	32540	29477	0.142626
4_3_13_11	cat	cat	13146.4	13197	-0.00553783
4_3_14_11	cat	cat	12577	14960	-0.250318
4_3_15_11	cat	cat	12485.6	13859	-0.150556
4_3_10_23	cat	cat	20833.9	20906	-0.00498135
4_3_11_23	cat	cat	32225.6	32374	-0.00662796
4_3_12_23	cat	cat	29442	33594	-0.190329
1_4_13_11	cat	cat	38687	35876	0.108829
1_4_14_11	cat	cat	34897.9	33869	0.043174
1_4_15_11	cat	cat	47302.7	44234	0.0967668
1_4_10_23	cat	cat	50589.5	51707	-0.0315208
1_4_11_23	cat	cat	23337.1	24605	-0.0763262
1_4_12_23	cat	cat	32003.5	33180	-0.0520846
2_4_13_11	cat	cat	25318.5	17490	0.533659
2_4_14_11	cat	cat	27350	21175	0.369177
2_4_15_11	cat	cat	37799	29286	0.368137
2_4_10_23	cat	cat	27567	22154	0.315372
2_4_11_23	cat	cat	59783.4	48490	0.302057
2_4_12_23	cat	cat	37421.1	28971	0.369242
3_4_13_11	cat	cat	67940.4	68728	-0.0166289
3_4_14_11	cat	cat	46136.9	46705	-0.0176544
3_4_15_11	cat	cat	37109.2	37921	-0.0312209
3_4_10_23	cat	cat	48999.1	57314	-0.226133
3_4_11_23	cat	cat	31173.3	38710	-0.312396
3_4_12_23	cat	cat	43414.3	50533	-0.219057
4_4_13_11	cat	cat	21984.2	21309	0.0450068
4_4_14_11	cat	cat	37301.4	37419	-0.00454006
4_4_15_11	cat	cat	41361.2	43672	-0.0784323
4_4_10_23	cat	cat	20121.3	23369	-0.21587
4_4_11_23	cat	cat	26204.5	32901	-0.328318
4_4_12_23	cat	cat	30926.3	40016	-0.371743
1_1_16_11	cat 1:2	cat 1:2	3991.68	4398	-0.139852
1_1_17_11	cat 1:2	cat 1:2	4667.96	5342	-0.194588
1_1_18_11	cat 1:2	cat 1:2	5111.64	5948	-0.218618
1_1_7_23	cat 1:2	cat 1:2	9124	12539	-0.458684
1_1_8_23	cat 1:2	cat 1:2	5789.05	5845	-0.0138764
1_1_9_23	cat 1:2	cat 1:2	10059.2	37127	-1.88396
2_1_16_11	cat 1:2	cat 1:2	10984.6	8942	0.296817
2_1_17_11	cat 1:2	cat 1:2	10577.5	7825	0.43484
2_1_18_11	cat 1:2	cat 1:2	11333.7	8708	0.380202
2_1_7_23	cat 1:2	cat 1:2	8854.15	8046	0.138082
2_1_8_23	cat 1:2	cat 1:2	8530.54	7015	0.282194
2_1_9_23	cat 1:2	cat 1:2	9095.72	7844	0.213598
3_1_16_11	cat 1:2	cat 1:2	13734	15122	-0.1389
3_1_17_11	cat 1:2	cat 1:2	14630.4	18538	-0.341515
3_1_18_11	cat 1:2	cat 1:2	13165.4	15327	-0.219329
3_1_7_23	cat 1:2	cat 1:2	19139	16207	0.239897
3_1_8_23	cat 1:2	cat 1:2	47357.3	47532	-0.00531136
3_1_9_23	cat 1:2	cat 1:2	38541.5	40387	-0.0674783
4_1_16_11	cat 1:2	cat 1:2	8356.01	10474	-0.325926
4_1_17_11	cat 1:2	cat 1:2	9275.63	14370	-0.631543
4_1_18_11	cat 1:2	cat 1:2	9932.25	13843	-0.478964
4_1_7_23	cat 1:2	cat 1:2	11206.9	11529	-0.040875
4_1_8_23	cat 1:2	cat 1:2	19487.2	20767	-0.0917645
4_1_9_23	cat 1:2	cat 1:2	10642.5	9711	0.132143
1_2_16_11	cat 1:2	cat 1:2	7240.68	6549	0.144851
1_2_17_11	cat 1:2	cat 1:2	8893.52	8659	0.0385541
1_2_18_11	cat 1:2	cat 1:2	10529	17661	-0.746203
1_2_7_23	cat 1:2	cat 1:2	5820.89	5748	0.0181797
1_2_8_23	cat 1:2	cat 1:2	10002.9	7586	0.39901
1_2_9_23	cat 1:2	cat 1:2	13798	8719	0.66222
2_2_16_11	cat 1:2	cat 1:2	17583	16878	0.059034
2_2_17_11	cat 1:2	cat 1:2	16838	14534	0.212289
2_2_18_11	cat 1:2	cat 1:2	13567.5	13749	-0.0191718
2_2_7_23	cat 1:2	cat 1:2	27794.2	23271	0.25625
2_2_8_23	cat 1:2	cat 1:2	28110	22212	0.339742
2_2_9_23	cat 1:2	cat 1:2	29091.5	24254	0.262377
3_2_16_11	cat 1:2	cat 1:2	21462.4	21169	0.019859
3_2_17_11	cat 1:2	cat 1:2	13050.5	12886	0.0183017
3_2_18_11	cat 1:2	cat 1:2	15501	12874	0.2679
3_2_7_23	cat 1:2	cat 1:2	14920.9	11411	0.386911
3_2_8_23	cat 1:2	cat 1:2	14870	12530	0.247013
3_2_9_23	cat 1:2	cat 1:2	17248	14962	0.205123
4_2_16_11	cat 1:2	cat 1:2	17113.6	19695	-0.202688
4_2_17_11	cat 1:2	cat 1:2	10716.3	11869	-0.147393
4_2_18_11	cat 1:2	cat 1:2	10623.3	11337	-0.0938015
4_2_7_23	cat 1:2	cat 1:2	15347.7	14267	0.105342
4_2_8_23	cat 1:2	cat 1:2	15697	15768	-0.0065145
4_2_9_23	cat 1:2	cat 1:2	12642	12633	0.00103086
1_3_16_11	cat 1:2	cat 1:2	20958.3	19827	0.0800532
1_3_17_11	cat 1:2	cat 1:2	9504.88	9104	0.0621679
1_3_18_11	cat 1:2	cat 1:2	12318.2	10346	0.251723
1_3_7_23	cat 1:2	cat 1:2	9868.42	9251	0.0932098
1_3_8_23	cat 1:2	cat 1:2	12049.6	10736	0.166531
1_3_9_23	cat 1:2	cat 1:2	23904.8	22443	0.0910342
2_3_16_11	cat 1:2	cat 1:2	43272.3	29763	0.539923
2_3_17_11	cat 1:2	cat 1:2	46402.3	34629	0.422216
2_3_18_11	cat 1:2	cat 1:2	43153	35564	0.279042
2_3_7_23	cat 1:2	cat 1:2	10964.2	8482	0.370319
2_3_8_23	cat 1:2	cat 1:2	11088.3	8978	0.304575
2_3_9_23	cat 1:2	cat 1:2	14243.4	9549	0.576876
3_3_16_11	cat 1:2	cat 1:2	15389.2	13693	0.168482
3_3_17_11	cat 1:2	cat 1:2	26278.5	24415	0.106116
3_3_18_11	cat 1:2	cat 1:2	15404.6	14315	0.105835
3_3_7_23	cat 1:2	cat 1:2	15850	14877	0.0914019
3_3_8_23	cat 1:2	cat 1:2	29032.2	26260	0.144784
3_3_9_23	cat 1:2	cat 1:2	34229.8	29063	0.23607
4_3_16_11	cat 1:2	cat 1:2	7945.85	7659	0.0530455
4_3_17_11	cat 1:2	cat 1:2	8425.29	9537	-0.178809
4_3_18_11	cat 1:2	cat 1:2	9471.17	11495	-0.279392
4_3_7_23	cat 1:2	cat 1:2	15735.1	15668	0.00616256
4_3_8_23	cat 1:2	cat 1:2	21790.7	119310	-2.45293
4_3_9_23	cat 1:2	cat 1:2	12001.4	12634	-0.0741052
1_4_16_11	cat 1:2	cat 1:2	11564.4	10455	0.145501
1_4_17_11	cat 1:2	cat 1:2	13885.5	11776	0.237731
1_4_18_11	cat 1:2	cat 1:2	16143.2	12548	0.363474
1_4_7_23	cat 1:2	cat 1:2	12905.2	13110	-0.0227163
1_4_8_23	cat 1:2	cat 1:2	27850.5	31249	-0.166107
1_4_9_23	cat 1:2	cat 1:2	28850	31673	-0.13468
2_4_16_11	cat 1:2	cat 1:2	15423.4	13147	0.230383
2_4_17_11	cat 1:2	cat 1:2	15393.2	12783	0.26807
2_4_18_11	cat 1:2	cat 1:2	20962.9	19136	0.131548
2_4_7_23	cat 1:2	cat 1:2	14166.1	10939	0.372963
2_4_8_23	cat 1:2	cat 1:2	12801.7	10466	0.290627
2_4_9_23	cat 1:2	cat 1:2	24002.7	19297	0.314821
3_4_16_11	cat 1:2	cat 1:2	13926.6	13322	0.0640303
3_4_17_11	cat 1:2	cat 1:2	18369.2	19598	-0.0934176
3_4_18_11	cat 1:2	cat 1:2	14893.4	15730	-0.0788436
3_4_7_23	cat 1:2	cat 1:2	13297.7	15563	-0.226946
3_4_8_23	cat 1:2	cat 1:2	12681.3	14786	-0.22153
3_4_9_23	cat 1:2	cat 1:2	16440.2	19242	-0.227035
4_4_16_11	cat 1:2	cat 1:2	11985.1	12311	-0.0387024
4_4_17_11	cat 1:2	cat 1:2	11183.8	10997	0.0242966
4_4_18_11	cat 1:2	cat 1:2	12238.2	14182	-0.212666
4_4_7_23	cat 1:2	cat 1:2	10534.4	12749	-0.27527
4_4_8_23	cat 1:2	cat 1:2	9237.05	10484	-0.182685
4_4_9_23	cat 1:2	cat 1:2	7672.45	8873	-0.209735
1_1_19_11	cat 1:4	cat 1:4	2689.49	3157	-0.231222
1_1_20_11	cat 1:4	cat 1:4	3599.55	4373	-0.280807
1_1_21_11	cat 1:4	cat 1:4	4037.92	4024	0.00498202
1_1_4_23	cat 1:4	cat 1:4	3107.56	4490	-0.530933
1_1_5_23	cat 1:4	cat 1:4	5888.07	6871	-0.222725
1_1_6_23	cat 1:4	cat 1:4	3958.43	5277	-0.41479
2_1_19_11	cat 1:4	cat 1:4	7371.96	6315	0.223266
2_1_20_11	cat 1:4	cat 1:4	9012.94	8926	0.013984
2_1_21_11	cat 1:4	cat 1:4	7868.69	7103	0.147695
2_1_4_23	cat 1:4	cat 1:4	6897.86	6213	0.150859
2_1_5_23	cat 1:4	cat 1:4	6138.03	5392	0.186955
2_1_6_23	cat 1:4	cat 1:4	7211.33	7336	-0.0247283
3_1_19_11	cat 1:4	cat 1:4	12811.2	16588	-0.372735
3_1_20_11	cat 1:4	cat 1:4	12859.2	15613	-0.279946
3_1_21_11	cat 1:4	cat 1:4	9935.69	10788	-0.118735
3_1_4_23	cat 1:4	cat 1:4	15483.6	14612	0.0835864
3_1_5_23	cat 1:4	cat 1:4	17694.5	17237	0.0377956
3_1_6_23	cat 1:4	cat 1:4	14543.8	13308	0.12811
4_1_19_11	cat 1:4	cat 1:4	5602.77	8285	-0.564361
4_1_20_11	cat 1:4	cat 1:4	3376.69	5276	-0.643835
4_1_21_11	cat 1:4	cat 1:4	15785.2	9452	0.739882
4_1_4_23	cat 1:4	cat 1:4	6847.4	7222	-0.0768421
4_1_5_23	cat 1:4	cat 1:4	26965.6	280542	-3.37902
4_1_6_23	cat 1:4	cat 1:4	7791.48	8421	-0.112094
1_2_19_11	cat 1:4	cat 1:4	8133.38	18258	-1.1666
1_2_20_11	cat 1:4	cat 1:4	8256.18	10432	-0.337469
1_2_21_11	cat 1:4	cat 1:4	6099.94	7438	-0.28612
1_2_4_23	cat 1:4	cat 1:4	5117.34	6356	-0.312725
1_2_5_23	cat 1:4	cat 1:4	5178.6	5392	-0.0582584
1_2_6_23	cat 1:4	cat 1:4	4275.88	3949	0.114734
2_2_19_11	cat 1:4	cat 1:4	9845.08	10013	-0.0243995
2_2_20_11	cat 1:4	cat 1:4	12378.6	13578	-0.133427
2_2_21_11	cat 1:4	cat 1:4	12139.2	12746	-0.0703712
2_2_4_23	cat 1:4	cat 1:4	10632.2	9169	0.213607
2_2_5_23	cat 1:4	cat 1:4	9748.24	8625	0.176617
2_2_6_23	cat 1:4	cat 1:4	10790.8	9487	0.185771
3_2_19_11	cat 1:4	cat 1:4	9956.27	8692	0.195917
3_2_20_11	cat 1:4	cat 1:4	12412.5	11216	0.14623
3_2_21_11	cat 1:4	cat 1:4	12728	10616	0.261763
3_2_4_23	cat 1:4	cat 1:4	12348.1	11524	0.0996428
3_2_5_23	cat 1:4	cat 1:4	13223.4	11528	0.197953
3_2_6_23	cat 1:4	cat 1:4	11850.7	10054	0.237198
4_2_19_11	cat 1:4	cat 1:4	4628.55	6210	-0.424033
4_2_20_11	cat 1:4	cat 1:4	5842.11	7257	-0.312884
4_2_21_11	cat 1:4	cat 1:4	3891.87	4599	-0.240857
4_2_4_23	cat 1:4	cat 1:4	7326.59	6279	0.222607
4_2_5_23	cat 1:4	cat 1:4	7231.6	6707	0.108647
4_2_6_23	cat 1:4	cat 1:4	7301.45	7170	0.0262099
1_3_19_11	cat 1:4	cat 1:4	7567.95	6008	0.333018
1_3_20_11	cat 1:4	cat 1:4	8245.78	6910	0.25497
1_3_21_11	cat 1:4	cat 1:4	8283.22	6311	0.392323
1_3_4_23	cat 1:4	cat 1:4	6782.2	6569	0.0460796
1_3_5_23	cat 1:4	cat 1:4	7302.15	8975	-0.297591
1_3_6_23	cat 1:4	cat 1:4	11375.9	11871	-0.0614621
2_3_19_11	cat 1:4	cat 1:4	9615.61	7723	0.316217
2_3_20_11	cat 1:4	cat 1:4	9586.73	7662	0.323318
2_3_21_11	cat 1:4	cat 1:4	9752.37	8230	0.24486
2_3_4_23	cat 1:4	cat 1:4	11549.5	8613	0.423239
2_3_5_23	cat 1:4	cat 1:4	8983.27	8530	0.074695
2_3_6_23	cat 1:4	cat 1:4	11915.9	17217	-0.530949
3_3_19_11	cat 1:4	cat 1:4	10136	10256	-0.0169869
3_3_20_11	cat 1:4	cat 1:4	10854.3	10693	0.0215947
3_3_21_11	cat 1:4	cat 1:4	9176.4	8789	0.0622293
3_3_4_23	cat 1:4	cat 1:4	12169.7	10721	0.182858
3_3_5_23	cat 1:4	cat 1:4	12635.3	10674	0.243354
3_3_6_23	cat 1:4	cat 1:4	14211.2	10998	0.369784
4_3_19_11	cat 1:4	cat 1:4	5777.73	6767	-0.228014
4_3_20_11	cat 1:4	cat 1:4	4500.16	5507	-0.29129
4_3_21_11	cat 1:4	cat 1:4	5133.01	7287	-0.50552
4_3_4_23	cat 1:4	cat 1:4	4224.74	3567	0.244151
4_3_5_23	cat 1:4	cat 1:4	6188.8	5823	0.0878971
4_3_6_23	cat 1:4	cat 1:4	7022.5	7485	-0.0920176
1_4_19_11	cat 1:4	cat 1:4	10707.4	8609	0.314691
1_4_20_11	cat 1:4	cat 1:4	12621	9509	0.408466
1_4_21_11	cat 1:4	cat 1:4	12228.7	11065	0.144272
1_4_4_23	cat 1:4	cat 1:4	9128.14	10439	-0.193591
1_4_5_23	cat 1:4	cat 1:4	10466	10919	-0.0611251
1_4_6_23	cat 1:4	cat 1:4	10654.1	11688	-0.133619
2_4_19_11	cat 1:4	cat 1:4	12360.9	10221	0.274252
2_4_20_11	cat 1:4	cat 1:4	9052.96	7833	0.208825
2_4_21_11	cat 1:4	cat 1:4	8697.96	7306	0.251595
2_4_4_23	cat 1:4	cat 1:4	12665	12638	0.0030846
2_4_5_23	cat 1:4	cat 1:4	12505.9	11066	0.17648
2_4_6_23	cat 1:4	cat 1:4	11080.1	9573	0.210932
3_4_19_11	cat 1:4	cat 1:4	13861.9	13498	0.0383835
3_4_20_11	cat 1:4	cat 1:4	10301.8	10702	-0.054991
3_4_21_11	cat 1:4	cat 1:4	9350.02	10009	-0.0982565
3_4_4_23	cat 1:4	cat 1:4	10660.2	12507	-0.230495
3_4_5_23	cat 1:4	cat 1:4	13690.2	16274	-0.249429
3_4_6_23	cat 1:4	cat 1:4	9929.51	12310	-0.310036
4_4_19_11	cat 1:4	cat 1:4	8430.83	9044	-0.101286
4_4_20_11	cat 1:4	cat 1:4	8245.08	9628	-0.223703
4_4_21_11	cat 1:4	cat 1:4	6406.41	8004	-0.321205
4_4_4_23	cat 1:4	cat 1:4	10234.6	89101	-3.12198
4_4_5_23	cat 1:4	cat 1:4	7382.43	8240	-0.158549
4_4_6_23	cat 1:4	cat 1:4	9151.58	11590	-0.340788
1_1_10_10	cytp450	cytp450	864.84	1038	-0.263301
1_1_11_10	cytp450	cytp450	3784.67	4339	-0.197195
1_1_12_10	cytp450	cytp450	1334.75	1322	0.0138474
1_1_13_24	cytp450	cytp450	2150.33	2032	0.0816577
1_1_14_24	cytp450	cytp450	813.51	856	-0.0734507
1_1_15_24	cytp450	cytp450	2216.89	2256	-0.0252299
2_1_10_10	cytp450	cytp450	3709.23	6062	-0.708674
2_1_11_10	cytp450	cytp450	3221.8	4597	-0.512826
2_1_12_10	cytp450	cytp450	1994.29	2733	-0.45461
2_1_13_24	cytp450	cytp450	5852.01	6219	-0.0877504
2_1_14_24	cytp450	cytp450	5480.76	5444	0.00970889
2_1_15_24	cytp450	cytp450	4498.01	4470	0.00901204
3_1_10_10	cytp450	cytp450	6775.89	7507	-0.147826
3_1_11_10	cytp450	cytp450	3874.5	5035	-0.377982
3_1_12_10	cytp450	cytp450	4268.68	4961	-0.216841
3_1_13_24	cytp450	cytp450	8695.2	10490	-0.270724
3_1_14_24	cytp450	cytp450	8166.69	9940	-0.283494
3_1_15_24	cytp450	cytp450	9130.2	11422	-0.323097
4_1_10_10	cytp450	cytp450	4449.9	5360	-0.26846
4_1_11_10	cytp450	cytp450	3221.07	3633	-0.173621
4_1_12_10	cytp450	cytp450	2024.35	2173	-0.102229
4_1_13_24	cytp450	cytp450	2943.83	3415	-0.214191
4_1_14_24	cytp450	cytp450	2719.78	3596	-0.402903
4_1_15_24	cytp450	cytp450	2774.41	3402	-0.294202
1_2_10_10	cytp450	cytp450	4066.08	4082	-0.00563758
1_2_11_10	cytp450	cytp450	3048.14	3050	-0.000880076
1_2_12_10	cytp450	cytp450	2585.15	2745	-0.0865582
1_2_13_24	cytp450	cytp450	2433.03	2697	-0.148601
1_2_14_24	cytp450	cytp450	2157.06	2219	-0.0408434
1_2_15_24	cytp450	cytp450	3356.99	3489	-0.0556454
2_2_10_10	cytp450	cytp450	7541.46	7192	0.0684508
2_2_11_10	cytp450	cytp450	7098.07	7003	0.0194537
2_2_12_10	cytp450	cytp450	5634.67	5955	-0.0797704
2_2_13_24	cytp450	cytp450	6325.47	5942	0.0902241
2_2_14_24	cytp450	cytp450	6584.27	6266	0.0714787
2_2_15_24	cytp450	cytp450	8336.6	7984	0.0623474
3_2_10_10	cytp450	cytp450	6994.5	6800	0.0406862
3_2_11_10	cytp450	cytp450	5672.93	5791	-0.0297184
3_2_12_10	cytp450	cytp450	5001.82	5322	-0.0895154
3_2_13_24	cytp450	cytp450	7379.64	8056	-0.126513
3_2_14_24	cytp450	cytp450	8424.6	10050	-0.254515
3_2_15_24	cytp450	cytp450	7060.29	7431	-0.0738289
4_2_10_10	cytp450	cytp450	3496.23	4016	-0.199959
4_2_11_10	cytp450	cytp450	2294.54	2600	-0.180307
4_2_12_10	cytp450	cytp450	1699.79	2198	-0.370835
4_2_13_24	cytp450	cytp450	3530.45	4273	-0.275397
4_2_14_24	cytp450	cytp450	3574.1	4418	-0.305813
4_2_15_24	cytp450	cytp450	2340.01	2717	-0.2155
1_3_10_10	cytp450	cytp450	2447.89	2785	-0.186139
1_3_11_10	cytp450	cytp450	3437.95	3179	0.112976
1_3_12_10	cytp450	cytp450	2986.46	4251	-0.509366
1_3_13_24	cytp450	cytp450	3540.64	4021	-0.183544
1_3_14_24	cytp450	cytp450	4473.6	4920	-0.137222
1_3_15_24	cytp450	cytp450	5798.25	6379	-0.137713
2_3_10_10	cytp450	cytp450	5323.76	5309	0.00400539
2_3_11_10	cytp450	cytp450	2828.25	2717	0.0578951
2_3_12_10	cytp450	cytp450	2539.94	2338	0.119519
2_3_13_24	cytp450	cytp450	6712.05	6792	-0.017083
2_3_14_24	cytp450	cytp450	5920.58	5430	0.124786
2_3_15_24	cytp450	cytp450	7703.08	7422	0.0536274
3_3_10_10	cytp450	cytp450	2760.39	2562	0.107602
3_3_11_10	cytp450	cytp450	8371.25	54564	-2.70443
3_3_12_10	cytp450	cytp450	3529.72	3526	0.00152127
3_3_13_24	cytp450	cytp450	5072.43	5709	-0.170561
3_3_14_24	cytp450	cytp450	5784.8	6541	-0.177244
3_3_15_24	cytp450	cytp450	5776.31	6265	-0.117166
4_3_10_10	cytp450	cytp450	2394.36	2415	-0.0123831
4_3_11_10	cytp450	cytp450	3464.91	3516	-0.0211172
4_3_12_10	cytp450	cytp450	3909.24	4122	-0.0764563
4_3_13_24	cytp450	cytp450	2457.55	2907	-0.24231
4_3_14_24	cytp450	cytp450	3155.92	3793	-0.265279
4_3_15_24	cytp450	cytp450	2005.57	2480	-0.306328
1_4_10_10	cytp450	cytp450	3717.94	3811	-0.0356661
1_4_11_10	cytp450	cytp450	3357.72	3825	-0.187978
1_4_12_10	cytp450	cytp450	3286.88	3912	-0.251188
1_4_13_24	cytp450	cytp450	4739.56	5931	-0.323522
1_4_14_24	cytp450	cytp450	5522.63	6093	-0.141797
1_4_15_24	cytp450	cytp450	6207.12	7509	-0.274697
2_4_10_10	cytp450	cytp450	5357.88	5895	-0.13783
2_4_11_10	cytp450	cytp450	4223.3	3524	0.261157
2_4_12_10	cytp450	cytp450	4718.08	3964	0.251243
2_4_13_24	cytp450	cytp450	6248	6156	0.0214012
2_4_14_24	cytp450	cytp450	4838.27	4642	0.0597448
2_4_15_24	cytp450	cytp450	5465.85	5459	0.00180917
3_4_10_10	cytp450	cytp450	7159.61	8385	-0.22793
3_4_11_10	cytp450	cytp450	5264.01	6221	-0.240984
3_4_12_10	cytp450	cytp450	5148.69	5686	-0.143209
3_4_13_24	cytp450	cytp450	5938.25	7882	-0.408524
3_4_14_24	cytp450	cytp450	4637.86	6105	-0.396532
3_4_15_24	cytp450	cytp450	4997.54	6420	-0.361355
4_4_10_10	cytp450	cytp450	2831.93	2886	-0.0272857
4_4_11_10	cytp450	cytp450	4388.1	5327	-0.279727
4_4_12_10	cytp450	cytp450	3952.64	3936	0.00608634
4_4_13_24	cytp450	cytp450	5007.53	5733	-0.195191
4_4_14_24	cytp450	cytp450	2213.91	2728	-0.301247
4_4_15_24	cytp450	cytp450	4092.79	4393	-0.102122
1_1_13_10	cytp450 1:2	cytp450 1:2	901.85	825	0.128493
1_1_14_10	cytp450 1:2	cytp450 1:2	2609.59	2721	-0.0603138
1_1_15_10	cytp450 1:2	cytp450 1:2	1459.03	1528	-0.066635
1_1_10_24	cytp450 1:2	cytp450 1:2	885.32	1134	-0.35715
1_1_11_24	cytp450 1:2	cytp450 1:2	734.17	687	0.0958041
1_1_12_24	cytp450 1:2	cytp450 1:2	2819.4	2530	0.156251
2_1_13_10	cytp450 1:2	cytp450 1:2	3469.28	4354	-0.327705
2_1_14_10	cytp450 1:2	cytp450 1:2	2188.49	2427	-0.149238
2_1_15_10	cytp450 1:2	cytp450 1:2	2946.77	5327	-0.854189
2_1_10_24	cytp450 1:2	cytp450 1:2	1797.5	1724	0.060232
2_1_11_24	cytp450 1:2	cytp450 1:2	4492.98	4647	-0.048627
2_1_12_24	cytp450 1:2	cytp450 1:2	4627.11	5221	-0.174215
3_1_13_10	cytp450 1:2	cytp450 1:2	5918.46	5979	-0.0146824
3_1_14_10	cytp450 1:2	cytp450 1:2	2688.01	2598	0.0491371
3_1_15_10	cytp450 1:2	cytp450 1:2	3242.28	3668	-0.177985
3_1_10_24	cytp450 1:2	cytp450 1:2	5281.8	5285	-0.000873798
3_1_11_24	cytp450 1:2	cytp450 1:2	3474.38	4586	-0.400481
3_1_12_24	cytp450 1:2	cytp450 1:2	4467.13	4470	-0.000926592
4_1_13_10	cytp450 1:2	cytp450 1:2	9119.17	53218	-2.54494
4_1_14_10	cytp450 1:2	cytp450 1:2	596.52	632	-0.083354
4_1_15_10	cytp450 1:2	cytp450 1:2	3632.98	3897	-0.101211
4_1_10_24	cytp450 1:2	cytp450 1:2	2004.81	2981	-0.572331
4_1_11_24	cytp450 1:2	cytp450 1:2	2037.87	2633	-0.369645
4_1_12_24	cytp450 1:2	cytp450 1:2	2445.67	2576	-0.0749028
1_2_13_10	cytp450 1:2	cytp450 1:2	4659.36	4282	0.121847
1_2_14_10	cytp450 1:2	cytp450 1:2	2730.12	2472	0.143286
1_2_15_10	cytp450 1:2	cytp450 1:2	1819.42	1800	0.0154817
1_2_10_24	cytp450 1:2	cytp450 1:2	1465.92	1448	0.0177448
1_2_11_24	cytp450 1:2	cytp450 1:2	3790.47	4059	-0.0987476
1_2_12_24	cytp450 1:2	cytp450 1:2	895.55	880	0.0252705
2_2_13_10	cytp450 1:2	cytp450 1:2	2904.1	3014	-0.0535883
2_2_14_10	cytp450 1:2	cytp450 1:2	2717.57	3292	-0.276647
2_2_15_10	cytp450 1:2	cytp450 1:2	5312.38	5642	-0.0868483
2_2_10_24	cytp450 1:2	cytp450 1:2	5939.66	5682	0.0639815
2_2_11_24	cytp450 1:2	cytp450 1:2	4342.8	4581	-0.077037
2_2_12_24	cytp450 1:2	cytp450 1:2	3707.78	3833	-0.0479184
3_2_13_10	cytp450 1:2	cytp450 1:2	4862.57	5140	-0.0800493
3_2_14_10	cytp450 1:2	cytp450 1:2	3255.44	3342	-0.0378592
3_2_15_10	cytp450 1:2	cytp450 1:2	5641.76	5898	-0.0640805
3_2_10_24	cytp450 1:2	cytp450 1:2	3788.29	3808	-0.0074867
3_2_11_24	cytp450 1:2	cytp450 1:2	4449.18	4748	-0.0937805
3_2_12_24	cytp450 1:2	cytp450 1:2	3691.09	4114	-0.156495
4_2_13_10	cytp450 1:2	cytp450 1:2	1832.27	2237	-0.287933
4_2_14_10	cytp450 1:2	cytp450 1:2	1321.67	1448	-0.1317
4_2_15_10	cytp450 1:2	cytp450 1:2	1572.05	1957	-0.315997
4_2_10_24	cytp450 1:2	cytp450 1:2	3236.43	3341	-0.0458767
4_2_11_24	cytp450 1:2	cytp450 1:2	2657.7	2246	0.24282
4_2_12_24	cytp450 1:2	cytp450 1:2	1362.42	1595	-0.227385
1_3_13_10	cytp450 1:2	cytp450 1:2	2342.99	2461	-0.0708939
1_3_14_10	cytp450 1:2	cytp450 1:2	2823.09	2714	0.0568544
1_3_15_10	cytp450 1:2	cytp450 1:2	1329.36	1252	0.0864973
1_3_10_24	cytp450 1:2	cytp450 1:2	3259.1	3286	-0.0118589
1_3_11_24	cytp450 1:2	cytp450 1:2	3070.89	3636	-0.243695
1_3_12_24	cytp450 1:2	cytp450 1:2	3177.16	3680	-0.211968
2_3_13_10	cytp450 1:2	cytp450 1:2	2129.36	2115	0.00976222
2_3_14_10	cytp450 1:2	cytp450 1:2	2779.58	2705	0.0392383
2_3_15_10	cytp450 1:2	cytp450 1:2	2095.64	1874	0.16127
2_3_10_24	cytp450 1:2	cytp450 1:2	4067.53	5032	-0.306979
2_3_11_24	cytp450 1:2	cytp450 1:2	3551.55	3409	0.0591002
2_3_12_24	cytp450 1:2	cytp450 1:2	2549.58	2454	0.0551244
3_3_13_10	cytp450 1:2	cytp450 1:2	2574.78	2516	0.0333172
3_3_14_10	cytp450 1:2	cytp450 1:2	3201.31	3304	-0.0455513
3_3_15_10	cytp450 1:2	cytp450 1:2	3013.64	3430	-0.186701
3_3_10_24	cytp450 1:2	cytp450 1:2	3942.52	4155	-0.0757304
3_3_11_24	cytp450 1:2	cytp450 1:2	4413.25	5256	-0.252124
3_3_12_24	cytp450 1:2	cytp450 1:2	4938.29	6307	-0.352942
4_3_13_10	cytp450 1:2	cytp450 1:2	945.83	1108	-0.228305
4_3_14_10	cytp450 1:2	cytp450 1:2	879.02	899	-0.0324251
4_3_15_10	cytp450 1:2	cytp450 1:2	1474.33	1664	-0.174596
4_3_10_24	cytp450 1:2	cytp450 1:2	33.05	21.92	0.592402
4_3_11_24	cytp450 1:2	cytp450 1:2	33.05	21.92	0.592402
4_3_12_24	cytp450 1:2	cytp450 1:2	33.05	21.92	0.592402
1_4_13_10	cytp450 1:2	cytp450 1:2	1449.08	1634	-0.173271
1_4_14_10	cytp450 1:2	cytp450 1:2	4499.44	4902	-0.123625
1_4_15_10	cytp450 1:2	cytp450 1:2	5271.84	5625	-0.0935465
1_4_10_24	cytp450 1:2	cytp450 1:2	4975.42	4764	0.0626449
1_4_11_24	cytp450 1:2	cytp450 1:2	2656.96	2918	-0.135203
1_4_12_24	cytp450 1:2	cytp450 1:2	4049.48	4324	-0.0946299
2_4_13_10	cytp450 1:2	cytp450 1:2	2644.38	2272	0.218967
2_4_14_10	cytp450 1:2	cytp450 1:2	1799.77	1562	0.204418
2_4_15_10	cytp450 1:2	cytp450 1:2	3704.15	4487	-0.276609
2_4_10_24	cytp450 1:2	cytp450 1:2	3302.95	2880	0.197686
2_4_11_24	cytp450 1:2	cytp450 1:2	2525.85	2596	-0.0395214
2_4_12_24	cytp450 1:2	cytp450 1:2	2574.78	2769	-0.104916
3_4_13_10	cytp450 1:2	cytp450 1:2	3781.04	4093	-0.114376
3_4_14_10	cytp450 1:2	cytp450 1:2	2142.09	1981	0.11279
3_4_15_10	cytp450 1:2	cytp450 1:2	3787.57	3882	-0.0355276
3_4_10_24	cytp450 1:2	cytp450 1:2	3679.47	4578	-0.315219
3_4_11_24	cytp450 1:2	cytp450 1:2	4802.52	6180	-0.363815
3_4_12_24	cytp450 1:2	cytp450 1:2	3637.34	4117	-0.17871
4_4_13_10	cytp450 1:2	cytp450 1:2	1270.05	1510	-0.249663
4_4_14_10	cytp450 1:2	cytp450 1:2	3236.43	3717	-0.199735
4_4_15_10	cytp450 1:2	cytp450 1:2	2862.88	2987	-0.06123
4_4_10_24	cytp450 1:2	cytp450 1:2	3396.39	3955	-0.219676
4_4_11_24	cytp450 1:2	cytp450 1:2	1453.67	1452	0.00165834
4_4_12_24	cytp450 1:2	cytp450 1:2	1264.65	1318	-0.0596122
1_1_16_10	cytp450 1:4	cytp450 1:4	1315.51	1149	0.195243
1_1_17_10	cytp450 1:4	cytp450 1:4	815.09	458	0.831612
1_1_18_10	cytp450 1:4	cytp450 1:4	1907.72	2105	-0.141971
1_1_7_24	cytp450 1:4	cytp450 1:4	565.07	1430	-1.33951
1_1_8_24	cytp450 1:4	cytp450 1:4	42.25	27.36	0.626883
1_1_9_24	cytp450 1:4	cytp450 1:4	445.57	425	0.0681893
2_1_16_10	cytp450 1:4	cytp450 1:4	634.3	568	0.159274
2_1_17_10	cytp450 1:4	cytp450 1:4	4299.63	4443	-0.0473216
2_1_18_10	cytp450 1:4	cytp450 1:4	248.63	275	-0.145431
2_1_7_24	cytp450 1:4	cytp450 1:4	1926.56	1632	0.239386
2_1_8_24	cytp450 1:4	cytp450 1:4	3142	2886	0.122612
2_1_9_24	cytp450 1:4	cytp450 1:4	720.63	671	0.102946
3_1_16_10	cytp450 1:4	cytp450 1:4	3021.72	2878	0.0703034
3_1_17_10	cytp450 1:4	cytp450 1:4	1701.3	1435	0.245587
3_1_18_10	cytp450 1:4	cytp450 1:4	1029.55	1065	-0.0488395
3_1_7_24	cytp450 1:4	cytp450 1:4	3395.66	3709	-0.127338
3_1_8_24	cytp450 1:4	cytp450 1:4	5026.79	5329	-0.0842274
3_1_9_24	cytp450 1:4	cytp450 1:4	3949.75	4308	-0.125257
4_1_16_10	cytp450 1:4	cytp450 1:4	4956.86	5483	-0.145539
4_1_17_10	cytp450 1:4	cytp450 1:4	367.38	369	-0.00634773
4_1_18_10	cytp450 1:4	cytp450 1:4	1623.06	1483	0.130198
4_1_7_24	cytp450 1:4	cytp450 1:4	472.54	498	-0.0757093
4_1_8_24	cytp450 1:4	cytp450 1:4	1027.99	1245	-0.27632
4_1_9_24	cytp450 1:4	cytp450 1:4	800.05	1090	-0.446166
1_2_16_10	cytp450 1:4	cytp450 1:4	1327.82	1407	-0.0835627
1_2_17_10	cytp450 1:4	cytp450 1:4	1383.16	1565	-0.178195
1_2_18_10	cytp450 1:4	cytp450 1:4	292.43	377	-0.366473
1_2_7_24	cytp450 1:4	cytp450 1:4	1161.79	1241	-0.0951538
1_2_8_24	cytp450 1:4	cytp450 1:4	1639.79	1864	-0.184891
1_2_9_24	cytp450 1:4	cytp450 1:4	2775.89	3002	-0.112974
2_2_16_10	cytp450 1:4	cytp450 1:4	488.78	368.34	0.408147
2_2_17_10	cytp450 1:4	cytp450 1:4	2807.61	3295	-0.230936
2_2_18_10	cytp450 1:4	cytp450 1:4	1045.94	991	0.0778431
2_2_7_24	cytp450 1:4	cytp450 1:4	5016.09	5118	-0.0290169
2_2_8_24	cytp450 1:4	cytp450 1:4	481.86	421.26	0.193903
2_2_9_24	cytp450 1:4	cytp450 1:4	3667.12	4099	-0.160625
3_2_16_10	cytp450 1:4	cytp450 1:4	1360.88	1360	0.000933207
3_2_17_10	cytp450 1:4	cytp450 1:4	2505.82	3247	-0.373825
3_2_18_10	cytp450 1:4	cytp450 1:4	1167.99	1497	-0.358046
3_2_7_24	cytp450 1:4	cytp450 1:4	1614.69	1423	0.182322
3_2_8_24	cytp450 1:4	cytp450 1:4	1397.74	1569	-0.166749
3_2_9_24	cytp450 1:4	cytp450 1:4	1274.67	1270	0.0052953
4_2_16_10	cytp450 1:4	cytp450 1:4	3056.95	3853	-0.333889
4_2_17_10	cytp450 1:4	cytp450 1:4	4470.01	4640	-0.0538467
4_2_18_10	cytp450 1:4	cytp450 1:4	3105.36	2950	0.0740456
4_2_7_24	cytp450 1:4	cytp450 1:4	109.97	85.78	0.358397
4_2_8_24	cytp450 1:4	cytp450 1:4	500.23	440	0.185088
4_2_9_24	cytp450 1:4	cytp450 1:4	596.52	486	0.295614
1_3_16_10	cytp450 1:4	cytp450 1:4	2436	3342	-0.456198
1_3_17_10	cytp450 1:4	cytp450 1:4	662.34	596	0.15226
1_3_18_10	cytp450 1:4	cytp450 1:4	976.39	986	-0.0141301
1_3_7_24	cytp450 1:4	cytp450 1:4	2964.41	3013	-0.0234557
1_3_8_24	cytp450 1:4	cytp450 1:4	1099.67	1074	0.0340767
1_3_9_24	cytp450 1:4	cytp450 1:4	1622.3	1517	0.0968195
2_3_16_10	cytp450 1:4	cytp450 1:4	2837.83	3491	-0.298852
2_3_17_10	cytp450 1:4	cytp450 1:4	965.43	1153	-0.256149
2_3_18_10	cytp450 1:4	cytp450 1:4	1721.78	1570	0.133136
2_3_7_24	cytp450 1:4	cytp450 1:4	1442.19	1303	0.146424
2_3_8_24	cytp450 1:4	cytp450 1:4	1266.19	988	0.357911
2_3_9_24	cytp450 1:4	cytp450 1:4	1026.43	905	0.181646
3_3_16_10	cytp450 1:4	cytp450 1:4	1464.39	1535	-0.0679388
3_3_17_10	cytp450 1:4	cytp450 1:4	3210.09	3498	-0.123917
3_3_18_10	cytp450 1:4	cytp450 1:4	2929.12	3136	-0.0984583
3_3_7_24	cytp450 1:4	cytp450 1:4	2672.49	3048	-0.189678
3_3_8_24	cytp450 1:4	cytp450 1:4	3561.74	3955	-0.151095
3_3_9_24	cytp450 1:4	cytp450 1:4	1475.1	1358	0.119329
4_3_16_10	cytp450 1:4	cytp450 1:4	1134.64	1027	0.143798
4_3_17_10	cytp450 1:4	cytp450 1:4	859.32	576	0.577127
4_3_18_10	cytp450 1:4	cytp450 1:4	68.54	49.99	0.455307
4_3_7_24	cytp450 1:4	cytp450 1:4	1181.16	1430	-0.275811
4_3_8_24	cytp450 1:4	cytp450 1:4	275.63	415	-0.590378
4_3_9_24	cytp450 1:4	cytp450 1:4	33.05	21.92	0.592402
1_4_16_10	cytp450 1:4	cytp450 1:4	3843.36	4149	-0.110396
1_4_17_10	cytp450 1:4	cytp450 1:4	901.85	991	-0.135998
1_4_18_10	cytp450 1:4	cytp450 1:4	1796.74	1997	-0.152453
1_4_7_24	cytp450 1:4	cytp450 1:4	1266.96	1338	-0.0787071
1_4_8_24	cytp450 1:4	cytp450 1:4	1379.32	1261	0.129389
1_4_9_24	cytp450 1:4	cytp450 1:4	1709.65	1639	0.0608852
2_4_16_10	cytp450 1:4	cytp450 1:4	1249.98	1042	0.26255
2_4_17_10	cytp450 1:4	cytp450 1:4	1695.99	1686	0.00852313
2_4_18_10	cytp450 1:4	cytp450 1:4	1329.36	1299	0.0333304
2_4_7_24	cytp450 1:4	cytp450 1:4	3183.75	3235	-0.0230387
2_4_8_24	cytp450 1:4	cytp450 1:4	3467.83	3191	0.120025
2_4_9_24	cytp450 1:4	cytp450 1:4	1884.35	1999	-0.0852115
3_4_16_10	cytp450 1:4	cytp450 1:4	2225.86	2009	0.147885
3_4_17_10	cytp450 1:4	cytp450 1:4	454.57	488	-0.102379
3_4_18_10	cytp450 1:4	cytp450 1:4	1407.71	1732	-0.299089
3_4_7_24	cytp450 1:4	cytp450 1:4	3496.23	3879	-0.149885
3_4_8_24	cytp450 1:4	cytp450 1:4	1845.86	1736	0.0885262
3_4_9_24	cytp450 1:4	cytp450 1:4	1091.12	1072	0.0255049
4_4_16_10	cytp450 1:4	cytp450 1:4	5599.94	6405	-0.193787
4_4_17_10	cytp450 1:4	cytp450 1:4	4126.7	5805	-0.492308
4_4_18_10	cytp450 1:4	cytp450 1:4	568.3	953	-0.745823
4_4_7_24	cytp450 1:4	cytp450 1:4	389.69	481	-0.30371
4_4_8_24	cytp450 1:4	cytp450 1:4	1134.64	1729	-0.607703
4_4_9_24	cytp450 1:4	cytp450 1:4	2392.13	3173	-0.407552
1_1_4_11	fad6	fad6	959.94	1131	-0.236583
1_1_5_11	fad6	fad6	3598.1	4272	-0.247676
1_1_6_11	fad6	fad6	746.89	724	0.0449061
1_1_19_23	fad6	fad6	439.02	212	1.05022
1_1_20_23	fad6	fad6	27.58	18.69	0.561356
1_1_21_23	fad6	fad6	2078.39	1957	0.0868226
2_1_4_11	fad6	fad6	5189.99	5113	0.0215617
2_1_5_11	fad6	fad6	3324.13	4254	-0.355843
2_1_6_11	fad6	fad6	2574.04	3122	-0.278436
2_1_19_23	fad6	fad6	1691.44	1777	-0.0711917
2_1_20_23	fad6	fad6	3288.34	9594	-1.54477
2_1_21_23	fad6	fad6	4525.28	4616	-0.0286362
3_1_4_11	fad6	fad6	4342.08	4686	-0.109971
3_1_5_11	fad6	fad6	5579.37	5774	-0.0494689
3_1_6_11	fad6	fad6	4439.12	4190	0.0833235
3_1_19_23	fad6	fad6	2971.76	2997	-0.0122015
3_1_20_23	fad6	fad6	3969.27	4100	-0.0467502
3_1_21_23	fad6	fad6	4677.27	5042	-0.108329
4_1_4_11	fad6	fad6	4606.33	4902	-0.0897527
4_1_5_11	fad6	fad6	4464.98	6822	-0.611541
4_1_6_11	fad6	fad6	1608.61	1566	0.0387304
4_1_19_23	fad6	fad6	2292.3	2972	-0.374638
4_1_20_23	fad6	fad6	4566.89	6604	-0.532128
4_1_21_23	fad6	fad6	1725.57	1658	0.057629
1_2_4_11	fad6	fad6	1291.63	1159	0.156312
1_2_5_11	fad6	fad6	1139.3	1026	0.151117
1_2_6_11	fad6	fad6	1527.05	1439	0.0856807
1_2_19_23	fad6	fad6	945.05	851	0.151232
1_2_20_23	fad6	fad6	2876.87	3138	-0.125345
1_2_21_23	fad6	fad6	1425.34	1241	0.199803
2_2_4_11	fad6	fad6	3545	3842	-0.116072
2_2_5_11	fad6	fad6	2858.46	2506	0.189852
2_2_6_11	fad6	fad6	4272.28	4098	0.0600862
2_2_19_23	fad6	fad6	3284.68	3179	0.0471798
2_2_20_23	fad6	fad6	3916.48	3267	0.261591
2_2_21_23	fad6	fad6	4838.98	5319	-0.136452
3_2_4_11	fad6	fad6	4867.57	5769	-0.24512
3_2_5_11	fad6	fad6	3351.88	2718	0.302425
3_2_6_11	fad6	fad6	3905.62	3920	-0.00530207
3_2_19_23	fad6	fad6	3440.13	3177	0.114798
3_2_20_23	fad6	fad6	4811.1	5327	-0.146956
3_2_21_23	fad6	fad6	2129.36	1882	0.178153
4_2_4_11	fad6	fad6	1711.92	1569	0.12577
4_2_5_11	fad6	fad6	2868.77	7202	-1.32797
4_2_6_11	fad6	fad6	3171.3	3015	0.0729164
4_2_19_23	fad6	fad6	1043.6	1476	-0.500124
4_2_20_23	fad6	fad6	1040.48	955	0.123677
4_2_21_23	fad6	fad6	4401.04	4611	-0.0672352
1_3_4_11	fad6	fad6	1727.84	1743	-0.0126029
1_3_5_11	fad6	fad6	848.27	893	-0.0741366
1_3_6_11	fad6	fad6	3622.81	3752	-0.0505507
1_3_19_23	fad6	fad6	3246.67	3117	0.0588026
1_3_20_23	fad6	fad6	3158.12	3105	0.0244727
1_3_21_23	fad6	fad6	3128.81	2947	0.086367
2_3_4_11	fad6	fad6	6037.83	6330	-0.0681754
2_3_5_11	fad6	fad6	1396.97	1215	0.201345
2_3_6_11	fad6	fad6	1746.03	1893	-0.116596
2_3_19_23	fad6	fad6	4756.02	4699	0.017401
2_3_20_23	fad6	fad6	4629.98	4178	0.148193
2_3_21_23	fad6	fad6	2160.81	1928	0.164467
3_3_4_11	fad6	fad6	2474.64	2369	0.0629405
3_3_5_11	fad6	fad6	2722.74	2739	-0.00859004
3_3_6_11	fad6	fad6	3356.26	3235	0.0530888
3_3_19_23	fad6	fad6	2700.57	3824	-0.501819
3_3_20_23	fad6	fad6	2678.4	2062	0.377327
3_3_21_23	fad6	fad6	1717.99	1540	0.157791
4_3_4_11	fad6	fad6	2372.78	1965	0.272049
4_3_5_11	fad6	fad6	2673.22	2798	-0.0658174
4_3_6_11	fad6	fad6	1589.57	1558	0.0289413
4_3_19_23	fad6	fad6	4756.73	6117	-0.362854
4_3_20_23	fad6	fad6	436.56	500	-0.195748
4_3_21_23	fad6	fad6	3037.87	3520	-0.212515
1_4_4_11	fad6	fad6	3348.23	3651	-0.124893
1_4_5_11	fad6	fad6	2844.46	3119	-0.132929
1_4_6_11	fad6	fad6	2250.51	2062	0.126208
1_4_19_23	fad6	fad6	4683	4402	0.0892739
1_4_20_23	fad6	fad6	5033.21	4695	0.100354
1_4_21_23	fad6	fad6	3595.19	3042	0.241048
2_4_4_11	fad6	fad6	1409.24	1081	0.382551
2_4_5_11	fad6	fad6	1983.76	1713	0.211712
2_4_6_11	fad6	fad6	3380.34	4354	-0.365173
2_4_19_23	fad6	fad6	4911.87	4977	-0.019004
2_4_20_23	fad6	fad6	4303.23	4550	-0.0804466
2_4_21_23	fad6	fad6	3049.61	3681	-0.271473
3_4_4_11	fad6	fad6	2463.5	2343	0.0723525
3_4_5_11	fad6	fad6	2234.83	2470	-0.144346
3_4_6_11	fad6	fad6	2498.4	2299	0.119998
3_4_19_23	fad6	fad6	3912.86	4347	-0.151797
3_4_20_23	fad6	fad6	3111.22	2928	0.0875649
3_4_21_23	fad6	fad6	2857.72	2390	0.257854
4_4_4_11	fad6	fad6	3185.94	4055	-0.347983
4_4_5_11	fad6	fad6	2276.63	2384	-0.0664844
4_4_6_11	fad6	fad6	1982.26	1987	-0.00344567
4_4_19_23	fad6	fad6	2959.27	2891	0.0336727
4_4_20_23	fad6	fad6	3782.49	4007	-0.0831862
4_4_21_23	fad6	fad6	3251.06	3260	-0.00396178
1_1_7_11	fad6 1:2	fad6 1:2	906.57	807	0.16785
1_1_8_11	fad6 1:2	fad6 1:2	833.27	778	0.0990139
1_1_9_11	fad6 1:2	fad6 1:2	469.27	573	-0.288117
1_1_16_23	fad6 1:2	fad6 1:2	1297.03	2114	-0.704764
1_1_17_23	fad6 1:2	fad6 1:2	1819.42	1668	0.125359
1_1_18_23	fad6 1:2	fad6 1:2	184.06	135.53	0.441564
2_1_7_11	fad6 1:2	fad6 1:2	890.83	1054	-0.242653
2_1_8_11	fad6 1:2	fad6 1:2	3831.77	6582	-0.780515
2_1_9_11	fad6 1:2	fad6 1:2	5115.2	7984	-0.642321
2_1_16_23	fad6 1:2	fad6 1:2	2429.31	2186	0.152253
2_1_17_23	fad6 1:2	fad6 1:2	1121.44	1108	0.0173946
2_1_18_23	fad6 1:2	fad6 1:2	4306.11	4619	-0.101195
3_1_7_11	fad6 1:2	fad6 1:2	2255.73	2074	0.121179
3_1_8_11	fad6 1:2	fad6 1:2	2441.95	2056	0.248193
3_1_9_11	fad6 1:2	fad6 1:2	1923.55	1575	0.28842
3_1_16_23	fad6 1:2	fad6 1:2	3466.37	3325	0.0600713
3_1_17_23	fad6 1:2	fad6 1:2	4251.39	4445	-0.0642488
3_1_18_23	fad6 1:2	fad6 1:2	5696.31	5423	0.0709365
4_1_7_11	fad6 1:2	fad6 1:2	721.43	747	-0.0502488
4_1_8_11	fad6 1:2	fad6 1:2	926.99	1258	-0.440506
4_1_9_11	fad6 1:2	fad6 1:2	1031.89	1013	0.026655
4_1_16_23	fad6 1:2	fad6 1:2	732.58	941	-0.361208
4_1_17_23	fad6 1:2	fad6 1:2	4406.79	4686	-0.0886288
4_1_18_23	fad6 1:2	fad6 1:2	470.09	530	-0.173055
1_2_7_11	fad6 1:2	fad6 1:2	4099.29	4377	-0.0945683
1_2_8_11	fad6 1:2	fad6 1:2	3480.21	3337	0.0606227
1_2_9_11	fad6 1:2	fad6 1:2	2075.39	1540	0.430452
1_2_16_23	fad6 1:2	fad6 1:2	4206.01	4088	0.0410571
1_2_17_23	fad6 1:2	fad6 1:2	1215.21	1328	-0.128049
1_2_18_23	fad6 1:2	fad6 1:2	123.11	90.72	0.440455
2_2_7_11	fad6 1:2	fad6 1:2	5367.83	5591	-0.0587674
2_2_8_11	fad6 1:2	fad6 1:2	5340.82	5486	-0.0386934
2_2_9_11	fad6 1:2	fad6 1:2	4467.85	4441	0.00869618
2_2_16_23	fad6 1:2	fad6 1:2	386.55	290.25	0.413359
2_2_17_23	fad6 1:2	fad6 1:2	386.55	290.25	0.413359
2_2_18_23	fad6 1:2	fad6 1:2	3148.59	3261	-0.0506085
3_2_7_11	fad6 1:2	fad6 1:2	2443.44	2333	0.0667274
3_2_8_11	fad6 1:2	fad6 1:2	4937.58	6629	-0.424987
3_2_9_11	fad6 1:2	fad6 1:2	1682.33	1499	0.16646
3_2_16_23	fad6 1:2	fad6 1:2	2074.64	1684	0.300969
3_2_17_23	fad6 1:2	fad6 1:2	1900.94	2569	-0.434494
3_2_18_23	fad6 1:2	fad6 1:2	2121.87	1925	0.140478
4_2_7_11	fad6 1:2	fad6 1:2	1553.76	1569	-0.0140817
4_2_8_11	fad6 1:2	fad6 1:2	1701.3	1821	-0.0980934
4_2_9_11	fad6 1:2	fad6 1:2	828.53	790	0.0687013
4_2_16_23	fad6 1:2	fad6 1:2	919.14	1029	-0.162886
4_2_17_23	fad6 1:2	fad6 1:2	1264.65	1485	-0.231725
4_2_18_23	fad6 1:2	fad6 1:2	1832.27	3350	-0.870529
1_3_7_11	fad6 1:2	fad6 1:2	1859.45	3570	-0.941048
1_3_8_11	fad6 1:2	fad6 1:2	960.73	1041	-0.115767
1_3_9_11	fad6 1:2	fad6 1:2	2003.31	1604	0.320712
1_3_16_23	fad6 1:2	fad6 1:2	385.57	201	0.939797
1_3_17_23	fad6 1:2	fad6 1:2	2932.06	3137	-0.0974709
1_3_18_23	fad6 1:2	fad6 1:2	1690.68	1571	0.10592
2_3_7_11	fad6 1:2	fad6 1:2	957.59	885	0.113731
2_3_8_11	fad6 1:2	fad6 1:2	1254.61	1084	0.210874
2_3_9_11	fad6 1:2	fad6 1:2	959.16	917	0.0648498
2_3_16_23	fad6 1:2	fad6 1:2	3490.41	3928	-0.170398
2_3_17_23	fad6 1:2	fad6 1:2	2881.28	3338	-0.212274
2_3_18_23	fad6 1:2	fad6 1:2	2673.22	2337	0.193921
3_3_7_11	fad6 1:2	fad6 1:2	2281.11	2253	0.0178887
3_3_8_11	fad6 1:2	fad6 1:2	4509.49	4560	-0.0160695
3_3_9_11	fad6 1:2	fad6 1:2	2423.37	2527	-0.060411
3_3_16_23	fad6 1:2	fad6 1:2	2025.1	1992	0.0237755
3_3_17_23	fad6 1:2	fad6 1:2	1565.95	1658	-0.0824059
3_3_18_23	fad6 1:2	fad6 1:2	5557.39	5786	-0.0581588
4_3_7_11	fad6 1:2	fad6 1:2	392.17	307	0.353241
4_3_8_11	fad6 1:2	fad6 1:2	1327.05	1279	0.0532065
4_3_9_11	fad6 1:2	fad6 1:2	719.84	773	-0.102792
4_3_16_23	fad6 1:2	fad6 1:2	1073.99	1002	0.100098
4_3_17_23	fad6 1:2	fad6 1:2	1017.84	1189	-0.224238
4_3_18_23	fad6 1:2	fad6 1:2	1100.45	1098	0.00321554
1_4_7_11	fad6 1:2	fad6 1:2	1601.75	1973	-0.300742
1_4_8_11	fad6 1:2	fad6 1:2	1857.19	1914	-0.0434694
1_4_9_11	fad6 1:2	fad6 1:2	181.85	139.82	0.379178
1_4_16_23	fad6 1:2	fad6 1:2	3876.67	4062	-0.0673723
1_4_17_23	fad6 1:2	fad6 1:2	4003.24	3967	0.0131197
1_4_18_23	fad6 1:2	fad6 1:2	2769.99	2983	-0.106883
2_4_7_11	fad6 1:2	fad6 1:2	4627.11	4878	-0.0761784
2_4_8_11	fad6 1:2	fad6 1:2	2190.73	2027	0.112066
2_4_9_11	fad6 1:2	fad6 1:2	3048.14	3274	-0.103125
2_4_16_23	fad6 1:2	fad6 1:2	1447.55	1147	0.335748
2_4_17_23	fad6 1:2	fad6 1:2	5039.63	5991	-0.249479
2_4_18_23	fad6 1:2	fad6 1:2	1045.94	1087	-0.0555518
3_4_7_11	fad6 1:2	fad6 1:2	1333.98	1328	0.00648189
3_4_8_11	fad6 1:2	fad6 1:2	4454.21	8670	-0.960862
3_4_9_11	fad6 1:2	fad6 1:2	2010.07	2934	-0.545623
3_4_16_23	fad6 1:2	fad6 1:2	1641.31	1743	-0.0867248
3_4_17_23	fad6 1:2	fad6 1:2	1746.03	1703	0.0359999
3_4_18_23	fad6 1:2	fad6 1:2	6068.19	12666	-1.06162
4_4_7_11	fad6 1:2	fad6 1:2	1678.54	1653	0.0221202
4_4_8_11	fad6 1:2	fad6 1:2	895.55	601	0.575409
4_4_9_11	fad6 1:2	fad6 1:2	1459.03	1280	0.188866
4_4_16_23	fad6 1:2	fad6 1:2	756.43	622	0.282292
4_4_17_23	fad6 1:2	fad6 1:2	889.26	970	-0.125379
4_4_18_23	fad6 1:2	fad6 1:2	3883.91	4023	-0.050762
1_1_10_11	fad6 1:4	fad6 1:4	627.87	731	-0.219406
1_1_11_11	fad6 1:4	fad6 1:4	2518.43	2845	-0.175904
1_1_12_11	fad6 1:4	fad6 1:4	1143.18	820	0.479357
1_1_13_23	fad6 1:4	fad6 1:4	2457.55	2271	0.113893
1_1_14_23	fad6 1:4	fad6 1:4	1485.04	1829	-0.300553
1_1_15_23	fad6 1:4	fad6 1:4	1310.12	1705	-0.380073
2_1_10_11	fad6 1:4	fad6 1:4	1370.87	1778	-0.375164
2_1_11_11	fad6 1:4	fad6 1:4	580.4	873	-0.588934
2_1_12_11	fad6 1:4	fad6 1:4	779.45	1430	-0.875487
2_1_13_23	fad6 1:4	fad6 1:4	456.53	373.63	0.289099
2_1_14_23	fad6 1:4	fad6 1:4	3459.81	3331	0.0547375
2_1_15_23	fad6 1:4	fad6 1:4	617.43	575	0.102714
3_1_10_11	fad6 1:4	fad6 1:4	2192.23	1899	0.207159
3_1_11_11	fad6 1:4	fad6 1:4	893.19	779	0.197344
3_1_12_11	fad6 1:4	fad6 1:4	1038.92	890	0.223207
3_1_13_23	fad6 1:4	fad6 1:4	4105.78	4637	-0.175535
3_1_14_23	fad6 1:4	fad6 1:4	2059.64	2080	-0.0141913
3_1_15_23	fad6 1:4	fad6 1:4	1932.59	1903	0.02226
4_1_10_11	fad6 1:4	fad6 1:4	552.95	520	0.0886374
4_1_11_11	fad6 1:4	fad6 1:4	52.59	33.05	0.670138
4_1_12_11	fad6 1:4	fad6 1:4	3624.99	3431	0.0793479
4_1_13_23	fad6 1:4	fad6 1:4	380.07	306.86	0.308685
4_1_14_23	fad6 1:4	fad6 1:4	380.07	306.86	0.308685
4_1_15_23	fad6 1:4	fad6 1:4	398.76	503	-0.335038
1_2_10_11	fad6 1:4	fad6 1:4	2461.27	2347	0.0685851
1_2_11_11	fad6 1:4	fad6 1:4	3620.63	3648	-0.010865
1_2_12_11	fad6 1:4	fad6 1:4	4226.18	4626	-0.130411
1_2_13_23	fad6 1:4	fad6 1:4	361.4	335.25	0.108359
1_2_14_23	fad6 1:4	fad6 1:4	1263.88	1283	-0.0216617
1_2_15_23	fad6 1:4	fad6 1:4	2505.82	2609	-0.0582142
2_2_10_11	fad6 1:4	fad6 1:4	2882.02	3191	-0.146928
2_2_11_11	fad6 1:4	fad6 1:4	318.36	269	0.243053
2_2_12_11	fad6 1:4	fad6 1:4	29.71	20.4	0.542379
2_2_13_23	fad6 1:4	fad6 1:4	4888.3	5132	-0.0701883
2_2_14_23	fad6 1:4	fad6 1:4	1965.71	1948	0.0130568
2_2_15_23	fad6 1:4	fad6 1:4	3666.4	4039	-0.139634
3_2_10_11	fad6 1:4	fad6 1:4	1861.72	1962	-0.0756889
3_2_11_11	fad6 1:4	fad6 1:4	320.02	342	-0.0958343
3_2_12_11	fad6 1:4	fad6 1:4	457.02	453	0.0127463
3_2_13_23	fad6 1:4	fad6 1:4	2092.64	2352	-0.168564
3_2_14_23	fad6 1:4	fad6 1:4	1435.3	1451	-0.0156952
3_2_15_23	fad6 1:4	fad6 1:4	1844.35	1487	0.310708
4_2_10_11	fad6 1:4	fad6 1:4	1240.72	1540	-0.311753
4_2_11_11	fad6 1:4	fad6 1:4	713.46	590	0.274118
4_2_12_11	fad6 1:4	fad6 1:4	1540.79	1057	0.543695
4_2_13_23	fad6 1:4	fad6 1:4	546.47	865	-0.662558
4_2_14_23	fad6 1:4	fad6 1:4	518.92	458	0.180165
4_2_15_23	fad6 1:4	fad6 1:4	280.67	323	-0.202659
1_3_10_11	fad6 1:4	fad6 1:4	4165.65	4464	-0.0997954
1_3_11_11	fad6 1:4	fad6 1:4	842.75	734	0.199325
1_3_12_11	fad6 1:4	fad6 1:4	4586.25	4647	-0.0189846
1_3_13_23	fad6 1:4	fad6 1:4	3067.22	2751	0.156976
1_3_14_23	fad6 1:4	fad6 1:4	3367.93	3151	0.0960524
1_3_15_23	fad6 1:4	fad6 1:4	3455.44	3720	-0.106433
2_3_10_11	fad6 1:4	fad6 1:4	4034.31	4987	-0.30585
2_3_11_11	fad6 1:4	fad6 1:4	685.53	783	-0.191793
2_3_12_11	fad6 1:4	fad6 1:4	964.64	1279	-0.406954
2_3_13_23	fad6 1:4	fad6 1:4	860.11	895	-0.0573665
2_3_14_23	fad6 1:4	fad6 1:4	714.26	557	0.358772
2_3_15_23	fad6 1:4	fad6 1:4	4980.41	4598	0.115258
3_3_10_11	fad6 1:4	fad6 1:4	946.61	1003	-0.0834795
3_3_11_11	fad6 1:4	fad6 1:4	2613.3	2966	-0.182646
3_3_12_11	fad6 1:4	fad6 1:4	727.8	678	0.102257
3_3_13_23	fad6 1:4	fad6 1:4	985.79	975	0.0158781
3_3_14_23	fad6 1:4	fad6 1:4	2012.33	1927	0.0625103
3_3_15_23	fad6 1:4	fad6 1:4	173.84	146.65	0.245383
4_3_10_11	fad6 1:4	fad6 1:4	762.78	772	-0.0173338
4_3_11_11	fad6 1:4	fad6 1:4	3129.54	3768	-0.267848
4_3_12_11	fad6 1:4	fad6 1:4	1271.59	1095	0.215703
4_3_13_23	fad6 1:4	fad6 1:4	566.68	948	-0.742353
4_3_14_23	fad6 1:4	fad6 1:4	980.31	1011	-0.0444731
4_3_15_23	fad6 1:4	fad6 1:4	90.4	101.32	-0.164524
1_4_10_11	fad6 1:4	fad6 1:4	13095.8	52801	-2.01146
1_4_11_11	fad6 1:4	fad6 1:4	1730.12	1724	0.00511233
1_4_12_11	fad6 1:4	fad6 1:4	720.63	867	-0.266773
1_4_13_23	fad6 1:4	fad6 1:4	3588.64	3839	-0.0972934
1_4_14_23	fad6 1:4	fad6 1:4	2608.11	2333	0.160818
1_4_15_23	fad6 1:4	fad6 1:4	3003.36	3161	-0.0738036
2_4_10_11	fad6 1:4	fad6 1:4	1343.98	1289	0.0602594
2_4_11_11	fad6 1:4	fad6 1:4	1070.88	1471	-0.458
2_4_12_11	fad6 1:4	fad6 1:4	711.07	589	0.271724
2_4_13_23	fad6 1:4	fad6 1:4	2109.88	1824	0.210055
2_4_14_23	fad6 1:4	fad6 1:4	4108.67	4402	-0.0994877
2_4_15_23	fad6 1:4	fad6 1:4	3707.05	3841	-0.0512104
3_4_10_11	fad6 1:4	fad6 1:4	1955.17	3619	-0.888297
3_4_11_11	fad6 1:4	fad6 1:4	1589.57	1665	-0.0668856
3_4_12_11	fad6 1:4	fad6 1:4	3321.94	5288	-0.670696
3_4_13_23	fad6 1:4	fad6 1:4	1989.03	2246	-0.175293
3_4_14_23	fad6 1:4	fad6 1:4	2979.85	2898	0.0401821
3_4_15_23	fad6 1:4	fad6 1:4	1774.8	1666	0.0912681
4_4_10_11	fad6 1:4	fad6 1:4	556.99	517	0.107487
4_4_11_11	fad6 1:4	fad6 1:4	594.1	618	-0.056901
4_4_12_11	fad6 1:4	fad6 1:4	399.58	419	-0.0684659
4_4_13_23	fad6 1:4	fad6 1:4	806.38	996	-0.304686
4_4_14_23	fad6 1:4	fad6 1:4	4449.18	5608	-0.333947
4_4_15_23	fad6 1:4	fad6 1:4	482.32	430	0.165654
1_1_22_11	firluc	firluc	10754.5	12681	-0.237721
1_1_23_11	firluc	firluc	10669.8	12381	-0.214592
1_1_24_11	firluc	firluc	12323.7	12716	-0.0452141
1_1_1_23	firluc	firluc	6934.28	13588	-0.970515
1_1_2_23	firluc	firluc	7263.73	13883	-0.934537
1_1_3_23	firluc	firluc	7556.8	13346	-0.82056
2_1_22_11	firluc	firluc	13674.7	12748	0.101235
2_1_23_11	firluc	firluc	11820.1	11852	-0.00389073
2_1_24_11	firluc	firluc	12949.1	13314	-0.0400878
2_1_1_23	firluc	firluc	17974	17093	0.0725059
2_1_2_23	firluc	firluc	17060.3	16521	0.0463462
2_1_3_23	firluc	firluc	17770.9	16971	0.0664452
3_1_22_11	firluc	firluc	30657.3	33657	-0.134675
3_1_23_11	firluc	firluc	32431	35386	-0.125807
3_1_24_11	firluc	firluc	29209	31543	-0.110905
3_1_1_23	firluc	firluc	32897.9	32768	0.00570612
3_1_2_23	firluc	firluc	36509.8	35933	0.0229724
3_1_3_23	firluc	firluc	32121.6	32671	-0.024466
4_1_22_11	firluc	firluc	9669.91	14986	-0.632041
4_1_23_11	firluc	firluc	9812.12	15929	-0.699019
4_1_24_11	firluc	firluc	10719.7	16252	-0.600353
4_1_1_23	firluc	firluc	18090.1	18156	-0.00524681
4_1_2_23	firluc	firluc	23577.6	23358	0.0135001
4_1_3_23	firluc	firluc	17644.7	18719	-0.085266
1_2_22_11	firluc	firluc	14280.4	14065	0.0219289
1_2_23_11	firluc	firluc	10772.3	10198	0.0790414
1_2_24_11	firluc	firluc	12641.4	15156	-0.261737
1_2_1_23	firluc	firluc	11663.7	19144	-0.714862
1_2_2_23	firluc	firluc	13549.3	20762	-0.615727
1_2_3_23	firluc	firluc	14380.6	24027	-0.740537
2_2_22_11	firluc	firluc	21127.3	21862	-0.049319
2_2_23_11	firluc	firluc	24141.7	23211	0.0567186
2_2_24_11	firluc	firluc	26736.7	24152	0.146679
2_2_1_23	firluc	firluc	36143.8	32377	0.15878
2_2_2_23	firluc	firluc	32736.3	31149	0.071705
2_2_3_23	firluc	firluc	36807.9	35447	0.0543535
3_2_22_11	firluc	firluc	32502.8	29744	0.127966
3_2_23_11	firluc	firluc	31609.8	27313	0.210782
3_2_24_11	firluc	firluc	34906.2	32577	0.0996287
3_2_1_23	firluc	firluc	16058.5	16168	-0.00980858
3_2_2_23	firluc	firluc	15221.2	15401	-0.0169457
3_2_3_23	firluc	firluc	18502.4	17945	0.0441282
4_2_22_11	firluc	firluc	16785.4	21796	-0.376857
4_2_23_11	firluc	firluc	18197.5	24434	-0.425148
4_2_24_11	firluc	firluc	16015.7	20448	-0.352472
4_2_1_23	firluc	firluc	22616.7	21053	0.103363
4_2_2_23	firluc	firluc	22399.2	20696	0.114097
4_2_3_23	firluc	firluc	23753.3	21759	0.126516
1_3_22_11	firluc	firluc	28664	25070	0.193277
1_3_23_11	firluc	firluc	23912	23430	0.029376
1_3_24_11	firluc	firluc	23491.3	25415	-0.113551
1_3_1_23	firluc	firluc	29618.7	37168	-0.327552
1_3_2_23	firluc	firluc	28817.8	36242	-0.330705
1_3_3_23	firluc	firluc	28475.9	37443	-0.394953
2_3_22_11	firluc	firluc	18285.7	16153	0.178913
2_3_23_11	firluc	firluc	19134.4	15488	0.305015
2_3_24_11	firluc	firluc	16858	15760	0.0971641
2_3_1_23	firluc	firluc	32468.2	27103	0.260574
2_3_2_23	firluc	firluc	28261.3	24911	0.182044
2_3_3_23	firluc	firluc	39998.1	37291	0.101103
3_3_22_11	firluc	firluc	26967.6	27295	-0.0174106
3_3_23_11	firluc	firluc	27293.6	26558	0.0394167
3_3_24_11	firluc	firluc	29103.8	28593	0.025546
3_3_1_23	firluc	firluc	17722.4	19418	-0.131818
3_3_2_23	firluc	firluc	19458.2	20474	-0.0734177
3_3_3_23	firluc	firluc	24925.9	24423	0.0294052
4_3_22_11	firluc	firluc	12634.6	17857	-0.499111
4_3_23_11	firluc	firluc	11097.9	16151	-0.541342
4_3_24_11	firluc	firluc	9017.08	13675	-0.600809
4_3_1_23	firluc	firluc	17889.7	15578	0.199621
4_3_2_23	firluc	firluc	15710.3	12587	0.319779
4_3_3_23	firluc	firluc	16892.6	16120	0.0675405
1_4_22_11	firluc	firluc	28500.5	23088	0.303844
1_4_23_11	firluc	firluc	23767.7	22362	0.0879519
1_4_24_11	firluc	firluc	29736.7	25064	0.246629
1_4_1_23	firluc	firluc	17720.4	23359	-0.398564
1_4_2_23	firluc	firluc	16549.5	20972	-0.341677
1_4_3_23	firluc	firluc	21463.1	26651	-0.312333
2_4_22_11	firluc	firluc	20375.7	20435	-0.0041912
2_4_23_11	firluc	firluc	21824.2	23862	-0.12879
2_4_24_11	firluc	firluc	23484.2	24241	-0.0457612
2_4_1_23	firluc	firluc	41797.7	47184	-0.174876
2_4_2_23	firluc	firluc	24484.8	24707	-0.0130358
2_4_3_23	firluc	firluc	32638.2	32212	0.0189615
3_4_22_11	firluc	firluc	31305.7	30859	0.0207359
3_4_23_11	firluc	firluc	36277.1	31954	0.183062
3_4_24_11	firluc	firluc	38398.5	31382	0.291114
3_4_1_23	firluc	firluc	17781.5	21710	-0.28798
3_4_2_23	firluc	firluc	19575	22047	-0.171566
3_4_3_23	firluc	firluc	19411.3	21048	-0.116789
4_4_22_11	firluc	firluc	17294.5	22992	-0.410818
4_4_23_11	firluc	firluc	18678.5	20950	-0.16557
4_4_24_11	firluc	firluc	16460.8	19514	-0.245472
4_4_1_23	firluc	firluc	24879	25961	-0.0614169
4_4_2_23	firluc	firluc	25151.2	28119	-0.160919
4_4_3_23	firluc	firluc	23693.2	26982	-0.187523
1_1_1_12	firluc 1:2	firluc 1:2	4411.82	8515	-0.948633
1_1_2_12	firluc 1:2	firluc 1:2	6104.88	10192	-0.739402
1_1_3_12	firluc 1:2	firluc 1:2	6362.78	10394	-0.708022
1_1_22_22	firluc 1:2	firluc 1:2	11281.2	11188	0.0119709
1_1_23_22	firluc 1:2	firluc 1:2	9787.4	9580	0.0309
1_1_24_22	firluc 1:2	firluc 1:2	9274.94	8755	0.0832308
2_1_1_12	firluc 1:2	firluc 1:2	11721.5	11618	0.0127992
2_1_2_12	firluc 1:2	firluc 1:2	13300.4	11179	0.250676
2_1_3_12	firluc 1:2	firluc 1:2	12457.2	11290	0.14193
2_1_22_22	firluc 1:2	firluc 1:2	14073.3	14053	0.00208149
2_1_23_22	firluc 1:2	firluc 1:2	13579	12391	0.13208
2_1_24_22	firluc 1:2	firluc 1:2	16277.4	16991	-0.0619014
3_1_1_12	firluc 1:2	firluc 1:2	19254.7	19501	-0.0183405
3_1_2_12	firluc 1:2	firluc 1:2	24681.6	24949	-0.0155461
3_1_3_12	firluc 1:2	firluc 1:2	22000	22759	-0.048935
3_1_22_22	firluc 1:2	firluc 1:2	20715.5	24602	-0.248066
3_1_23_22	firluc 1:2	firluc 1:2	26378.5	28449	-0.109016
3_1_24_22	firluc 1:2	firluc 1:2	25015.8	24558	0.0266448
4_1_1_12	firluc 1:2	firluc 1:2	15904.2	15799	0.00957093
4_1_2_12	firluc 1:2	firluc 1:2	15378.5	14900	0.0456034
4_1_3_12	firluc 1:2	firluc 1:2	12942.4	13523	-0.0633123
4_1_22_22	firluc 1:2	firluc 1:2	7671.05	12646	-0.721185
4_1_23_22	firluc 1:2	firluc 1:2	8938.4	14343	-0.682258
4_1_24_22	firluc 1:2	firluc 1:2	7656.43	13085	-0.77317
1_2_1_12	firluc 1:2	firluc 1:2	7990.33	12495	-0.645024
1_2_2_12	firluc 1:2	firluc 1:2	9813.49	13844	-0.496423
1_2_3_12	firluc 1:2	firluc 1:2	10588.5	13612	-0.362385
1_2_22_22	firluc 1:2	firluc 1:2	12826.1	12633	0.021883
1_2_23_22	firluc 1:2	firluc 1:2	10799.6	10978	-0.0236334
1_2_24_22	firluc 1:2	firluc 1:2	15343.7	14957	0.0368256
2_2_1_12	firluc 1:2	firluc 1:2	19936	19891	0.00326306
2_2_2_12	firluc 1:2	firluc 1:2	18896.3	18111	0.0612345
2_2_3_12	firluc 1:2	firluc 1:2	21341.5	21289	0.00355542
2_2_22_22	firluc 1:2	firluc 1:2	22715.6	20330	0.160073
2_2_23_22	firluc 1:2	firluc 1:2	24326.3	21290	0.192342
2_2_24_22	firluc 1:2	firluc 1:2	23812.7	20350	0.226704
3_2_1_12	firluc 1:2	firluc 1:2	17241.3	15854	0.121022
3_2_2_12	firluc 1:2	firluc 1:2	15646.8	14136	0.146495
3_2_3_12	firluc 1:2	firluc 1:2	16815.4	15070	0.1581
3_2_22_22	firluc 1:2	firluc 1:2	3340.93	2944	0.182472
3_2_23_22	firluc 1:2	firluc 1:2	26666	25743	0.0508212
3_2_24_22	firluc 1:2	firluc 1:2	25049.6	22794	0.136135
4_2_1_12	firluc 1:2	firluc 1:2	16232.7	15675	0.0504358
4_2_2_12	firluc 1:2	firluc 1:2	16905.3	14969	0.175494
4_2_3_12	firluc 1:2	firluc 1:2	16945.9	14804	0.194947
4_2_22_22	firluc 1:2	firluc 1:2	7993.1	11118	-0.47607
4_2_23_22	firluc 1:2	firluc 1:2	7810.96	11500	-0.558062
4_2_24_22	firluc 1:2	firluc 1:2	7749.03	10913	-0.49396
1_3_1_12	firluc 1:2	firluc 1:2	14520.3	17439	-0.264247
1_3_2_12	firluc 1:2	firluc 1:2	14407.4	16125	-0.162485
1_3_3_12	firluc 1:2	firluc 1:2	13253.8	14934	-0.172195
1_3_22_22	firluc 1:2	firluc 1:2	21129.9	18747	0.172626
1_3_23_22	firluc 1:2	firluc 1:2	21064.2	18892	0.157014
1_3_24_22	firluc 1:2	firluc 1:2	20788.5	19481	0.0937207
2_3_1_12	firluc 1:2	firluc 1:2	14006	12713	0.13974
2_3_2_12	firluc 1:2	firluc 1:2	15202.4	13978	0.121141
2_3_3_12	firluc 1:2	firluc 1:2	14402.7	13797	0.0619887
2_3_22_22	firluc 1:2	firluc 1:2	16624.2	15363	0.113821
2_3_23_22	firluc 1:2	firluc 1:2	14733.8	14553	0.01781
2_3_24_22	firluc 1:2	firluc 1:2	14676.7	16851	-0.199305
3_3_1_12	firluc 1:2	firluc 1:2	15478.2	14191	0.125265
3_3_2_12	firluc 1:2	firluc 1:2	15098.6	14362	0.0721543
3_3_3_12	firluc 1:2	firluc 1:2	17538.4	16155	0.11854
3_3_22_22	firluc 1:2	firluc 1:2	18626.2	20256	-0.121015
3_3_23_22	firluc 1:2	firluc 1:2	20164.8	21160	-0.069497
3_3_24_22	firluc 1:2	firluc 1:2	21125.3	20583	0.0375186
4_3_1_12	firluc 1:2	firluc 1:2	14226.6	13317	0.0953259
4_3_2_12	firluc 1:2	firluc 1:2	14936.3	13533	0.142345
4_3_3_12	firluc 1:2	firluc 1:2	15414	12747	0.274083
4_3_22_22	firluc 1:2	firluc 1:2	8948.75	12416	-0.472442
4_3_23_22	firluc 1:2	firluc 1:2	7666.18	12268	-0.67832
4_3_24_22	firluc 1:2	firluc 1:2	8749.12	12584	-0.524381
1_4_1_12	firluc 1:2	firluc 1:2	15091.9	18904	-0.324921
1_4_2_12	firluc 1:2	firluc 1:2	16776.1	20659	-0.300366
1_4_3_12	firluc 1:2	firluc 1:2	18482.5	23497	-0.346317
1_4_22_22	firluc 1:2	firluc 1:2	23280.2	22051	0.0782606
1_4_23_22	firluc 1:2	firluc 1:2	29932.1	28000	0.0962647
1_4_24_22	firluc 1:2	firluc 1:2	26348	24457	0.107445
2_4_1_12	firluc 1:2	firluc 1:2	16801.4	13596	0.305397
2_4_2_12	firluc 1:2	firluc 1:2	16085.8	13055	0.301188
2_4_3_12	firluc 1:2	firluc 1:2	20648.3	17165	0.266557
2_4_22_22	firluc 1:2	firluc 1:2	16498.2	18379	-0.155752
2_4_23_22	firluc 1:2	firluc 1:2	19014	21638	-0.186504
2_4_24_22	firluc 1:2	firluc 1:2	15848.7	17607	-0.151785
3_4_1_12	firluc 1:2	firluc 1:2	18495.7	18771	-0.0213125
3_4_2_12	firluc 1:2	firluc 1:2	20658.2	21700	-0.0709784
3_4_3_12	firluc 1:2	firluc 1:2	22488.3	22066	0.0273514
3_4_22_22	firluc 1:2	firluc 1:2	20826	22513	-0.112369
3_4_23_22	firluc 1:2	firluc 1:2	20071.9	21988	-0.13154
3_4_24_22	firluc 1:2	firluc 1:2	23379.6	26410	-0.175835
4_4_1_12	firluc 1:2	firluc 1:2	19238.1	16547	0.2174
4_4_2_12	firluc 1:2	firluc 1:2	15269.4	13521	0.17544
4_4_3_12	firluc 1:2	firluc 1:2	16109.9	15484	0.0571666
4_4_22_22	firluc 1:2	firluc 1:2	13372.6	17462	-0.384941
4_4_23_22	firluc 1:2	firluc 1:2	11930.8	16590	-0.475622
4_4_24_22	firluc 1:2	firluc 1:2	11282.6	16579	-0.55526
1_1_4_12	firluc 1:4	firluc 1:4	3174.23	4552	-0.520094
1_1_5_12	firluc 1:4	firluc 1:4	4622.1	6081	-0.39576
1_1_6_12	firluc 1:4	firluc 1:4	3649.69	5116	-0.487242
1_1_19_22	firluc 1:4	firluc 1:4	5907.15	7347	-0.314693
1_1_20_22	firluc 1:4	firluc 1:4	6662.22	7265	-0.12496
1_1_21_22	firluc 1:4	firluc 1:4	9485.62	9288	0.0303741
2_1_4_12	firluc 1:4	firluc 1:4	9721.45	8416	0.208037
2_1_5_12	firluc 1:4	firluc 1:4	8300.55	10128	-0.28707
2_1_6_12	firluc 1:4	firluc 1:4	12763.8	23083	-0.854768
2_1_19_22	firluc 1:4	firluc 1:4	6939.19	7903	-0.187633
2_1_20_22	firluc 1:4	firluc 1:4	9251.52	9698	-0.0679968
2_1_21_22	firluc 1:4	firluc 1:4	8522.93	9713	-0.188567
3_1_4_12	firluc 1:4	firluc 1:4	13794.6	14895	-0.110724
3_1_5_12	firluc 1:4	firluc 1:4	15099.9	15585	-0.0456192
3_1_6_12	firluc 1:4	firluc 1:4	15142.8	15948	-0.0747454
3_1_19_22	firluc 1:4	firluc 1:4	14057.8	15349	-0.126773
3_1_20_22	firluc 1:4	firluc 1:4	15085.1	16802	-0.155504
3_1_21_22	firluc 1:4	firluc 1:4	12928.2	14405	-0.15605
4_1_4_12	firluc 1:4	firluc 1:4	6669.94	7046	-0.0791307
4_1_5_12	firluc 1:4	firluc 1:4	7260.24	7564	-0.0591321
4_1_6_12	firluc 1:4	firluc 1:4	10001.5	9974	0.00397949
4_1_19_22	firluc 1:4	firluc 1:4	6537.9	11254	-0.783539
4_1_20_22	firluc 1:4	firluc 1:4	3605.37	6595	-0.871225
4_1_21_22	firluc 1:4	firluc 1:4	4655.78	7426	-0.673562
1_2_4_12	firluc 1:4	firluc 1:4	7026	8218	-0.226084
1_2_5_12	firluc 1:4	firluc 1:4	8107.7	9218	-0.185161
1_2_6_12	firluc 1:4	firluc 1:4	6682.58	6678	0.00098911
1_2_19_22	firluc 1:4	firluc 1:4	8167.38	8220	-0.00926504
1_2_20_22	firluc 1:4	firluc 1:4	8230.52	8153	0.0136526
1_2_21_22	firluc 1:4	firluc 1:4	9634.17	8788	0.132626
2_2_4_12	firluc 1:4	firluc 1:4	13576.3	11984	0.179978
2_2_5_12	firluc 1:4	firluc 1:4	16616.8	13565	0.292755
2_2_6_12	firluc 1:4	firluc 1:4	18551.4	14443	0.361156
2_2_19_22	firluc 1:4	firluc 1:4	15454.8	14921	0.0507117
2_2_20_22	firluc 1:4	firluc 1:4	14112.3	12989	0.119664
2_2_21_22	firluc 1:4	firluc 1:4	15777.2	14894	0.0831081
3_2_4_12	firluc 1:4	firluc 1:4	11057.6	10077	0.133975
3_2_5_12	firluc 1:4	firluc 1:4	13744.8	11376	0.272887
3_2_6_12	firluc 1:4	firluc 1:4	12956.6	10747	0.26975
3_2_19_22	firluc 1:4	firluc 1:4	15568.6	15033	0.0505026
3_2_20_22	firluc 1:4	firluc 1:4	14272.4	13368	0.0944393
3_2_21_22	firluc 1:4	firluc 1:4	15642.8	14488	0.11064
4_2_4_12	firluc 1:4	firluc 1:4	9946.67	9313	0.0949676
4_2_5_12	firluc 1:4	firluc 1:4	9805.94	8548	0.198069
4_2_6_12	firluc 1:4	firluc 1:4	10148.3	9291	0.127331
4_2_19_22	firluc 1:4	firluc 1:4	5525.47	6849	-0.309796
4_2_20_22	firluc 1:4	firluc 1:4	4675.12	6043	-0.370262
4_2_21_22	firluc 1:4	firluc 1:4	4740.99	6691	-0.497033
1_3_4_12	firluc 1:4	firluc 1:4	9316.27	10968	-0.235476
1_3_5_12	firluc 1:4	firluc 1:4	9226.71	10479	-0.183613
1_3_6_12	firluc 1:4	firluc 1:4	9075.03	9588	-0.0793275
1_3_19_22	firluc 1:4	firluc 1:4	15931.5	12250	0.379105
1_3_20_22	firluc 1:4	firluc 1:4	17306.5	13316	0.378151
1_3_21_22	firluc 1:4	firluc 1:4	18446.1	14238	0.373566
2_3_4_12	firluc 1:4	firluc 1:4	8044.51	8017	0.00494207
2_3_5_12	firluc 1:4	firluc 1:4	8168.08	7466	0.129661
2_3_6_12	firluc 1:4	firluc 1:4	8865.2	8809	0.00917493
2_3_19_22	firluc 1:4	firluc 1:4	14547.8	12854	0.178586
2_3_20_22	firluc 1:4	firluc 1:4	15345.7	13851	0.147845
2_3_21_22	firluc 1:4	firluc 1:4	13385.4	11459	0.224179
3_3_4_12	firluc 1:4	firluc 1:4	10495.5	9649	0.121314
3_3_5_12	firluc 1:4	firluc 1:4	12138.5	10678	0.184951
3_3_6_12	firluc 1:4	firluc 1:4	16584.8	15645	0.0841626
3_3_19_22	firluc 1:4	firluc 1:4	10433.9	10735	-0.0410464
3_3_20_22	firluc 1:4	firluc 1:4	10635	11422	-0.103001
3_3_21_22	firluc 1:4	firluc 1:4	13748.1	15345	-0.158534
4_3_4_12	firluc 1:4	firluc 1:4	8995	8298	0.11636
4_3_5_12	firluc 1:4	firluc 1:4	8120.19	7735	0.0701122
4_3_6_12	firluc 1:4	firluc 1:4	5762.16	5677	0.021481
4_3_19_22	firluc 1:4	firluc 1:4	6083	7970	-0.389797
4_3_20_22	firluc 1:4	firluc 1:4	6627.11	8579	-0.37243
4_3_21_22	firluc 1:4	firluc 1:4	5713.31	7839	-0.456343
1_4_4_12	firluc 1:4	firluc 1:4	8143.79	9730	-0.256739
1_4_5_12	firluc 1:4	firluc 1:4	8516.7	9606	-0.173641
1_4_6_12	firluc 1:4	firluc 1:4	9143.99	9869	-0.11008
1_4_19_22	firluc 1:4	firluc 1:4	16730.8	13679	0.29054
1_4_20_22	firluc 1:4	firluc 1:4	16182.6	13535	0.257751
1_4_21_22	firluc 1:4	firluc 1:4	15941.6	13356	0.255306
2_4_4_12	firluc 1:4	firluc 1:4	9504.19	7394	0.362209
2_4_5_12	firluc 1:4	firluc 1:4	10133.2	8336	0.281664
2_4_6_12	firluc 1:4	firluc 1:4	11025.6	9748	0.177675
2_4_19_22	firluc 1:4	firluc 1:4	13124.8	13126	-0.000129701
2_4_20_22	firluc 1:4	firluc 1:4	12040.8	12613	-0.0669802
2_4_21_22	firluc 1:4	firluc 1:4	12251.1	13015	-0.0872617
3_4_4_12	firluc 1:4	firluc 1:4	15735.1	21446	-0.446725
3_4_5_12	firluc 1:4	firluc 1:4	12970.8	12208	0.0874373
3_4_6_12	firluc 1:4	firluc 1:4	12757.1	13179	-0.0469428
3_4_19_22	firluc 1:4	firluc 1:4	15319.6	18238	-0.251569
3_4_20_22	firluc 1:4	firluc 1:4	14706.9	17808	-0.27603
3_4_21_22	firluc 1:4	firluc 1:4	16716.8	20016	-0.259858
4_4_4_12	firluc 1:4	firluc 1:4	8430.83	9145	-0.117309
4_4_5_12	firluc 1:4	firluc 1:4	9383.76	11089	-0.240891
4_4_6_12	firluc 1:4	firluc 1:4	7266.53	7018	0.0502066
4_4_19_22	firluc 1:4	firluc 1:4	7567.95	9952	-0.395084
4_4_20_22	firluc 1:4	firluc 1:4	5760.03	7454	-0.371938
4_4_21_22	firluc 1:4	firluc 1:4	5272.55	7173	-0.444076

## Sheet: All Genes
Spot number	Comp_chanel1	Comp_chanel2	Comp_Ratio-C1/C2	Comment
1_1_1_1	6451.85	10997	0.59	slc11a2 (cds)/587
1_1_2_1	5673.9	9437	0.6	slc11a2 (cds)/587
1_1_3_1	6598.84	10294	0.64	slc11a2 (cds)/587
1_1_4_1	2857.21	3972	0.72	il4i1/755
1_1_5_1	7084.99	7749	0.91	il4i1/755
1_1_6_1	5764.62	6178	0.93	il4i1/755
1_1_7_1	5056.04	6450	0.78	nsep1/705
1_1_8_1	5712.64	6922	0.83	nsep1/705
1_1_9_1	3394.56	5082	0.67	nsep1/705
1_1_10_1	9193.09	21358	0.43	ftl1/569
1_1_11_1	9927	21567	0.46	ftl1/569
1_1_12_1	9822.47	19956	0.49	ftl1/569
1_1_13_1	5180.4	4952	1.05	ddx5/691
1_1_14_1	6664.3	6799	0.98	ddx5/691
1_1_15_1	4629.9	4691	0.99	ddx5/691
1_1_16_1	29495.8	59737	0.49	slc40a1/556
1_1_17_1	29194.7	59550	0.49	slc40a1/556
1_1_18_1	32201.2	61601	0.52	slc40a1/556
1_1_19_1	8610.72	11008	0.78	atp5j/648
1_1_20_1	10032.5	11162	0.9	atp5j/648
1_1_21_1	12564.5	13202	0.95	atp5j/648
1_1_22_1	15125	15933	0.95	rela/757
1_1_23_1	12986.5	14354	0.9	rela/757
1_1_24_1	11981	13523	0.89	rela/757
1_1_1_2	1280.6	1964	0.65	fdxr/711
1_1_2_2	4361.39	5528	0.79	fdxr/711
1_1_3_2	4306.05	4944	0.87	fdxr/711
1_1_4_2	3268.84	6470	0.51	stmn1/593
1_1_5_2	5976.43	8971	0.67	stmn1/593
1_1_6_2	6077.69	9050	0.67	stmn1/593
1_1_7_2	5578.51	8160	0.68	eya3/708
1_1_8_2	5751.39	8184	0.7	eya3/708
1_1_9_2	4583.86	6454	0.71	eya3/708
1_1_10_2	1008.25	1020	0.99	trfr2/984
1_1_11_2	1693.37	1668	1.02	trfr2/984
1_1_12_2	1702.52	1633	1.04	trfr2/984
1_1_13_2	14566.5	22641	0.64	impa1/652
1_1_14_2	15505.4	18611	0.83	impa1/652
1_1_15_2	13433	17573	0.76	impa1/652
1_1_16_2	4911.06	5622	0.87	nifu-pending/760
1_1_17_2	4898.82	5508	0.89	nifu-pending/760
1_1_18_2	2667.26	3231	0.83	nifu-pending/760
1_1_19_2	3396.42	2982	1.14	gng11/716
1_1_20_2	883.12	811	1.09	gng11/716
1_1_21_2	2740.42	2184	1.25	gng11/716
1_1_22_2	17285.3	15234	1.13	tmsb4x/595
1_1_23_2	14985.3	13329	1.12	tmsb4x/595
1_1_24_2	16750.1	13150	1.27	tmsb4x/595
1_1_1_3	4357.64	16995	0.26	gpx1/720
1_1_2_3	5342.56	17377	0.31	gpx1/720
1_1_3_3	3994.1	15339	0.26	gpx1/720
1_1_4_3	3609.98	7291	0.5	emptyempty
1_1_5_3	4274.17	7688	0.56	emptyempty
1_1_6_3	4140.16	7605	0.54	emptyempty
1_1_7_3	2711.71	3667	0.74	ndufa4/654
1_1_8_3	3032.64	3974	0.76	ndufa4/654
1_1_9_3	2536.82	3318	0.76	ndufa4/654
1_1_10_3	10920.9	13217	0.83	oaz1/766
1_1_11_3	9158.63	11868	0.77	oaz1/766
1_1_12_3	8936.68	11412	0.78	oaz1/766
1_1_13_3	2849.8	2963	0.96	eif2ak1/721
1_1_14_3	2860.92	3245	0.88	eif2ak1/721
1_1_15_3	2970.42	4120	0.72	eif2ak1/721
1_1_16_3	7548.24	6736	1.12	slc1a3/597
1_1_17_3	8656.59	7907	1.09	slc1a3/597
1_1_18_3	7079.29	6844	1.03	slc1a3/597
1_1_19_3	11533.9	26198	0.44	hspd1/727
1_1_20_3	15724.8	28668	0.55	hspd1/727
1_1_21_3	14820.5	28230	0.52	hspd1/727
1_1_22_3	808.63	700	1.16	emptyempty
1_1_23_3	69.22	56.09	1.23	emptyempty
1_1_24_3	378.61	562	0.67	emptyempty
1_1_1_4	1420.57	2569	0.55	hspa1b (short)/911
1_1_2_4	5898.87	7620	0.77	hspa1b (short)/911
1_1_3_4	3627.71	4722	0.77	hspa1b (short)/911
1_1_4_4	6492.62	9201	0.71	prodh/1000
1_1_5_4	3553.99	5487	0.65	prodh/1000
1_1_6_4	3997.84	5785	0.69	prodh/1000
1_1_7_4	5611.56	6130	0.92	kif20a/1071
1_1_8_4	5734.38	6126	0.94	kif20a/1071
1_1_9_4	2887.82	3086	0.94	kif20a/1071
1_1_10_4	4196.38	5222	0.8	apg4b-pending/920
1_1_11_4	6725.98	6264	1.07	apg4b-pending/920
1_1_12_4	5582.28	5951	0.94	apg4b-pending/920
1_1_13_4	4565.08	5355	0.85	prodh/999
1_1_14_4	8099.04	7930	1.02	prodh/999
1_1_15_4	6469.87	7045	0.92	prodh/999
1_1_16_4	3151.61	2495	1.26	mmp3/1097
1_1_17_4	2053.72	2273	0.9	mmp3/1097
1_1_18_4	4787.82	4265	1.12	mmp3/1097
1_1_19_4	4671.24	5898	0.79	fnbp3/917
1_1_20_4	5606.84	7504	0.75	fnbp3/917
1_1_21_4	5709.81	7246	0.79	fnbp3/917
1_1_22_4	5863.88	5699	1.03	txnl/1005
1_1_23_4	6435.74	6009	1.07	txnl/1005
1_1_24_4	5903.6	6092	0.97	txnl/1005
1_1_1_5	3350.77	5122	0.65	slc30a4/1078
1_1_2_5	4856.48	6792	0.72	slc30a4/1078
1_1_3_5	4842.37	5820	0.83	slc30a4/1078
1_1_4_5	11338.5	24464	0.46	ptma/922
1_1_5_5	9666.22	24391	0.4	ptma/922
1_1_6_5	11100.8	22978	0.48	ptma/922
1_1_7_5	3292.11	3646	0.9	txk/1004
1_1_8_5	6018.06	5611	1.07	txk/1004
1_1_9_5	3568.92	3164	1.13	txk/1004
1_1_10_5	2438.88	2172	1.12	mmp3/1100
1_1_11_5	2654.3	2524	1.05	mmp3/1100
1_1_12_5	3590.38	3188	1.13	mmp3/1100
1_1_13_5	17565.7	27535	0.64	hephaestin (heph)/926
1_1_14_5	20318.7	29751	0.68	hephaestin (heph)/926
1_1_15_5	19662.9	28321	0.69	hephaestin (heph)/926
1_1_16_5	6193.19	7320	0.85	txnl/1007
1_1_17_5	5984	7303	0.82	txnl/1007
1_1_18_5	6634.89	7334	0.9	txnl/1007
1_1_19_5	6617.81	6625	1	cav3/1081
1_1_20_5	7150.58	7977	0.9	cav3/1081
1_1_21_5	6032.26	6602	0.91	cav3/1081
1_1_22_5	21152.2	24763	0.85	mgrn1/928
1_1_23_5	18245.9	22432	0.81	mgrn1/928
1_1_24_5	21719.2	24917	0.87	mgrn1/928
1_1_1_6	5087.12	9376	0.54	nrip1/1013
1_1_2_6	6475.55	9878	0.66	nrip1/1013
1_1_3_6	6484.09	9334	0.69	nrip1/1013
1_1_4_6	853.48	1070	0.8	hfe (long 2)/1113
1_1_5_6	1227.08	1440	0.85	hfe (long 2)/1113
1_1_6_6	1264.27	1153	1.1	hfe (long 2)/1113
1_1_7_6	5365.2	5786	0.93	rpl32/930
1_1_8_6	6359.91	6770	0.94	rpl32/930
1_1_9_6	2561.79	3930	0.65	rpl32/930
1_1_10_6	2549.77	2092	1.22	peg12/1011
1_1_11_6	2556.24	2458	1.04	peg12/1011
1_1_12_6	2456.43	2164	1.14	peg12/1011
1_1_13_6	5275.61	3491	1.51	cav3/1083
1_1_14_6	1110.29	968	1.15	cav3/1083
1_1_15_6	632.59	750	0.84	cav3/1083
1_1_16_6	3978.19	5282	0.75	serpinb5/935
1_1_17_6	3854.72	5707	0.68	serpinb5/935
1_1_18_6	4910.12	6688	0.73	serpinb5/935
1_1_19_6	8137.2	10320	0.79	bcl10/1016
1_1_20_6	10783.5	11012	0.98	bcl10/1016
1_1_21_6	10646	10873	0.98	bcl10/1016
1_1_22_6	2899.89	2380	1.22	emptyempty
1_1_23_6	834.63	955	0.87	emptyempty
1_1_24_6	83.55	73.67	1.13	emptyempty
1_1_1_7	2687.63	3327	0.81	fgd2/1217
1_1_2_7	1423.3	1877	0.76	fgd2/1217
1_1_3_7	1289.68	1842	0.7	fgd2/1217
1_1_4_7	3181.37	3280	0.97	top1/1289
1_1_5_7	6007.66	5520	1.09	top1/1289
1_1_6_7	3675.32	3628	1.01	top1/1289
1_1_7_7	4336.06	5488	0.79	urod/1334
1_1_8_7	3822	4781	0.8	urod/1334
1_1_9_7	4253.55	4408	0.96	urod/1334
1_1_10_7	12321.4	15183	0.81	_similar to transient receptor potential cation channel, subfamily v, member 4,/1404_
1_1_11_7	8492.27	12444	0.68	_similar to transient receptor potential cation channel, subfamily v, member 4,/1404_
1_1_12_7	10069	14352	0.7	_similar to transient receptor potential cation channel, subfamily v, member 4,/1404_
1_1_13_7	307.2	233.3	1.32	emptyempty
1_1_14_7	3866.88	3453	1.12	emptyempty
1_1_15_7	4324.81	3666	1.18	emptyempty
1_1_16_7	864.26	774	1.12	cacna1c/1469
1_1_17_7	1156.42	999	1.16	cacna1c/1469
1_1_18_7	1403.28	1087	1.29	cacna1c/1469
1_1_19_7	2672.82	2332	1.15	tlr9/1219
1_1_20_7	2880.4	2584	1.11	tlr9/1219
1_1_21_7	3088.39	2500	1.24	tlr9/1219
1_1_22_7	12327.1	12263	1.01	4933407e01rik/1298
1_1_23_7	11484.8	11928	0.96	4933407e01rik/1298
1_1_24_7	11274	12063	0.93	4933407e01rik/1298
1_1_1_8	3962.28	4972	0.8	urod/1336
1_1_2_8	2897.1	4554	0.64	urod/1336
1_1_3_8	3936.08	5007	0.79	urod/1336
1_1_4_8	9995.1	16586	0.6	trpm7/1407
1_1_5_8	9655.68	15771	0.61	trpm7/1407
1_1_6_8	13121.8	18133	0.72	trpm7/1407
1_1_7_8	352.29	219	1.61	emptyempty
1_1_8_8	2834.03	2425	1.17	emptyempty
1_1_9_8	4135.48	3730	1.11	emptyempty
1_1_10_8	840.92	726	1.16	trpc4/1465
1_1_11_8	708.4	516	1.37	trpc4/1465
1_1_12_8	3350.77	2964	1.13	trpc4/1465
1_1_13_8	3637.04	3446	1.06	msr2/1221
1_1_14_8	5161.55	5024	1.03	msr2/1221
1_1_15_8	3915.51	4181	0.94	msr2/1221
1_1_16_8	3635.18	3479	1.04	cd160 (long)/1301
1_1_17_8	3907.09	3672	1.06	cd160 (long)/1301
1_1_18_8	4428.01	3980	1.11	cd160 (long)/1301
1_1_19_8	3174.86	2764	1.15	uros/1339
1_1_20_8	3597.84	3316	1.08	uros/1339
1_1_21_8	3793.96	3565	1.06	uros/1339
1_1_22_8	2702.45	2524	1.07	ube2d1/1413
1_1_23_8	4261.05	4937	0.86	ube2d1/1413
1_1_24_8	5053.21	4418	1.14	ube2d1/1413
1_1_1_9	5304.84	6856	0.77	txnrd2/1444
1_1_2_9	3032.64	3208	0.95	txnrd2/1444
1_1_3_9	214.6	241.35	0.89	txnrd2/1444
1_1_4_9	214.6	241.35	0.89	emptyempty
1_1_5_9	214.6	241.35	0.89	emptyempty
1_1_6_9	616.56	481	1.28	emptyempty
1_1_7_9	5981.16	5737	1.04	msr2/1223
1_1_8_9	7010.87	6118	1.15	msr2/1223
1_1_9_9	4127.05	3754	1.1	msr2/1223
1_1_10_9	2834.96	2873	0.99	pias3/1303
1_1_11_9	2831.25	2417	1.17	pias3/1303
1_1_12_9	3153.47	3025	1.04	pias3/1303
1_1_13_9	7433.06	7528	0.99	cpo (short form)/1341
1_1_14_9	5870.5	6382	0.92	cpo (short form)/1341
1_1_15_9	6178.98	6462	0.96	cpo (short form)/1341
1_1_16_9	5444.46	6210	0.88	dbh/1417
1_1_17_9	6119.33	6133	1	dbh/1417
1_1_18_9	5368.03	5858	0.92	dbh/1417
1_1_19_9	9668.13	9216	1.05	il-6ra/1369
1_1_20_9	8711.06	8429	1.03	il-6ra/1369
1_1_21_9	8947.2	7760	1.15	il-6ra/1369
1_1_22_9	5075.82	4722	1.07	emptyempty
1_1_23_9	391.79	274	1.43	emptyempty
1_1_24_9	1752.84	1729	1.01	emptyempty
1_1_1_10	1353.26	1988	0.68	mllas
1_1_2_10	2626.54	2950	0.89	mllas
1_1_3_10	4490.9	5405	0.83	mllas
1_1_4_10	2381.64	2654	0.9	kanr
1_1_5_10	5955.62	5635	1.06	kanr
1_1_6_10	2742.27	2535	1.08	kanr
1_1_7_10	1293.31	3434	0.38	15b
1_1_8_10	41.62	33.01	1.26	15b
1_1_9_10	4208.56	3372	1.25	15b
1_1_10_10	908.29	1038	0.88	cytp450
1_1_11_10	4513.43	4339	1.04	cytp450
1_1_12_10	1455.17	1322	1.1	cytp450
1_1_13_10	950.58	825	1.15	cytp450 1:2
1_1_14_10	3014.07	2721	1.11	cytp450 1:2
1_1_15_10	1602.9	1528	1.05	cytp450 1:2
1_1_16_10	1432.41	1149	1.25	cytp450 1:4
1_1_17_10	851.69	458	1.86	cytp450 1:4
1_1_18_10	2144.78	2105	1.02	cytp450 1:4
1_1_19_10	2112.58	2293	0.92	2xssc
1_1_20_10	2065.67	1558	1.33	2xssc
1_1_21_10	3058.66	2801	1.09	2xssc
1_1_22_10	5550.18	4458	1.24	8h
1_1_23_10	1358.72	1130	1.2	8h
1_1_24_10	588.99	593	0.99	8h
1_1_1_11	3052.15	2976	1.03	egfp
1_1_2_11	4579.17	7219	0.63	egfp
1_1_3_11	7039.37	7297	0.96	egfp
1_1_4_11	1017.27	1131	0.9	fad6
1_1_5_11	4272.3	4272	1	fad6
1_1_6_11	774.58	724	1.07	fad6
1_1_7_11	955.98	807	1.18	fad6 1:2
1_1_8_11	872.34	778	1.12	fad6 1:2
1_1_9_11	467.58	573	0.82	fad6 1:2
1_1_10_11	641.49	731	0.88	fad6 1:4
1_1_11_11	2899.89	2845	1.02	fad6 1:4
1_1_12_11	1229.8	820	1.5	fad6 1:4
1_1_13_11	15420.9	13297	1.16	cat
1_1_14_11	17797.6	15708	1.13	cat
1_1_15_11	17373.9	16084	1.08	cat
1_1_16_11	4782.18	4398	1.09	cat 1:2
1_1_17_11	5668.23	5342	1.06	cat 1:2
1_1_18_11	6255.69	5948	1.05	cat 1:2
1_1_19_11	3114.42	3157	0.99	cat 1:4
1_1_20_11	4274.17	4373	0.98	cat 1:4
1_1_21_11	4842.37	4024	1.2	cat 1:4
1_1_22_11	14031.9	12681	1.11	firluc
1_1_23_11	13911.9	12381	1.12	firluc
1_1_24_11	16268.8	12716	1.28	firluc
1_1_1_12	5331.25	8515	0.63	firluc 1:2
1_1_2_12	7586.32	10192	0.74	firluc 1:2
1_1_3_12	7935.02	10394	0.76	firluc 1:2
1_1_4_12	3728.56	4552	0.82	firluc 1:4
1_1_5_12	5607.78	6081	0.92	firluc 1:4
1_1_6_12	4338.88	5116	0.85	firluc 1:4
1_1_7_12	3773.4	3238	1.17	6i
1_1_8_12	2741.35	2433	1.13	6i
1_1_9_12	4221.68	3213	1.31	6i
1_1_10_12	2443.5	2033	1.2	6i 1:2
1_1_11_12	1993.08	1287	1.55	6i 1:2
1_1_12_12	1301.48	1076	1.21	6i 1:2
1_1_13_12	555.24	367	1.51	6i 1:4
1_1_14_12	580.1	560	1.04	6i 1:4
1_1_15_12	1543.58	1388	1.11	6i 1:4
1_1_16_12	138.44	118.66	1.17	ecfp
1_1_17_12	404.11	339	1.19	ecfp
1_1_18_12	4520	4025	1.12	ecfp
1_1_19_12	1214.39	1238	0.98	redfp
1_1_20_12	3563.32	2992	1.19	redfp
1_1_21_12	2566.41	2423	1.06	redfp
1_1_22_12	331.27	338	0.98	renluc
1_1_23_12	4083.96	3561	1.15	renluc
1_1_24_12	2109.82	2138	0.99	renluc
1_1_1_13	6686.13	7646	0.87	emptyempty
1_1_2_13	401.47	244	1.65	emptyempty
1_1_3_13	1450.62	1549	0.94	emptyempty
1_1_4_13	4765.25	6904	0.69	ireb2/565
1_1_5_13	8269.82	9427	0.88	ireb2/565
1_1_6_13	5039.09	7309	0.69	ireb2/565
1_1_7_13	4390.47	5346	0.82	slc2a4/831
1_1_8_13	4049.32	4223	0.96	slc2a4/831
1_1_9_13	4252.61	4162	1.02	slc2a4/831
1_1_10_13	18655.5	22438	0.83	slc25a11/646
1_1_11_13	19356.2	23326	0.83	slc25a11/646
1_1_12_13	20909.5	25378	0.82	slc25a11/646
1_1_13_13	2294.93	2345	0.98	nr1i3/644
1_1_14_13	5869.55	4740	1.24	nr1i3/644
1_1_15_13	1874.69	2044	0.92	nr1i3/644
1_1_16_13	5825.12	7494	0.78	nrip1/804
1_1_17_13	7313.19	8246	0.89	nrip1/804
1_1_18_13	6244.33	7279	0.86	nrip1/804
1_1_19_13	484.38	404	1.2	emptyempty
1_1_20_13	2262.67	1888	1.2	emptyempty
1_1_21_13	1211.67	1203	1.01	emptyempty
1_1_22_13	3612.78	3004	1.2	emptyempty
1_1_23_13	1875.61	1530	1.23	emptyempty
1_1_24_13	2246.08	2030	1.11	emptyempty
1_1_1_14	9314.66	24043	0.39	sfrs3/829
1_1_2_14	9726.6	25517	0.38	sfrs3/829
1_1_3_14	11083.5	26184	0.42	sfrs3/829
1_1_4_14	47880.1	110400	0.43	ldh1/642
1_1_5_14	54061.1	117790	0.46	ldh1/642
1_1_6_14	62197.1	121299	0.51	ldh1/642
1_1_7_14	12078.3	15855	0.76	efna1/625
1_1_8_14	12882.2	14711	0.88	efna1/625
1_1_9_14	11346.2	13052	0.87	efna1/625
1_1_10_14	2663.56	2427	1.1	peg12/801
1_1_11_14	3206.49	2693	1.19	peg12/801
1_1_12_14	2246.08	1638	1.37	peg12/801
1_1_13_14	115.95	85.75	1.35	emptyempty
1_1_14_14	1291.49	1096	1.18	emptyempty
1_1_15_14	909.19	755	1.2	emptyempty
1_1_16_14	2429.64	2060	1.18	actb/698
1_1_17_14	3282.8	2983	1.1	actb/698
1_1_18_14	4576.35	3653	1.25	actb/698
1_1_19_14	15684	25297	0.62	sfrs3/827
1_1_20_14	19346.5	27672	0.7	sfrs3/827
1_1_21_14	18574.5	24815	0.75	sfrs3/827
1_1_22_14	26497.7	21556	1.23	cotl1/614
1_1_23_14	48232.4	44770	1.08	cotl1/614
1_1_24_14	21262.8	17998	1.18	cotl1/614
1_1_1_15	6295.48	16035	0.39	ran/601
1_1_2_15	6706.05	16318	0.41	ran/601
1_1_3_15	8172.49	17007	0.48	ran/601
1_1_4_15	2249.76	2779	0.81	txk/797
1_1_5_15	3272.56	3599	0.91	txk/797
1_1_6_15	1599.25	1275	1.25	txk/797
1_1_7_15	1039.83	671	1.55	emptyempty
1_1_8_15	69.6	58.68	1.19	emptyempty
1_1_9_15	317.27	327	0.97	emptyempty
1_1_10_15	11054.6	11634	0.95	capn1/609
1_1_11_15	11523.3	11904	0.97	capn1/609
1_1_12_15	14249.8	13252	1.08	capn1/609
1_1_13_15	19886.7	53178	0.37	gapd/530
1_1_14_15	15903.5	41595	0.38	gapd/530
1_1_15_15	16859	44715	0.38	gapd/530
1_1_16_15	132523	35837	3.7	selp/591
1_1_17_15	124868	35010	3.57	selp/591
1_1_18_15	137855	35901	3.84	selp/591
1_1_19_15	6984.27	6788	1.03	frda/715
1_1_20_15	7692.03	7366	1.04	frda/715
1_1_21_15	8302.28	6899	1.2	frda/715
1_1_22_15	5667.29	5257	1.08	prodh/794
1_1_23_15	5509.58	5501	1	prodh/794
1_1_24_15	3578.25	4081	0.88	prodh/794
1_1_1_16	7828.27	15248	0.51	ierepo4-pending/1172
1_1_2_16	9267.75	17157	0.54	ierepo4-pending/1172
1_1_3_16	8677.61	15432	0.56	ierepo4-pending/1172
1_1_4_16	4589.5	5655	0.81	prkaca/1265
1_1_5_16	3893.99	4983	0.78	prkaca/1265
1_1_6_16	4535.03	5482	0.83	prkaca/1265
1_1_7_16	18107.5	20047	0.9	ahr/1184
1_1_8_16	13419.5	14537	0.92	ahr/1184
1_1_9_16	14328.2	14796	0.97	ahr/1184
1_1_10_16	8055.17	8248	0.98	atp7b/1144
1_1_11_16	5663.51	6185	0.92	atp7b/1144
1_1_12_16	6627.3	7440	0.89	atp7b/1144
1_1_13_16	10532.7	18266	0.58	abce1/1067
1_1_14_16	11714	19641	0.6	abce1/1067
1_1_15_16	10782.5	19778	0.55	abce1/1067
1_1_16_16	6746.86	12375	0.55	4430402g14rik/884
1_1_17_16	6182.77	11529	0.54	4430402g14rik/884
1_1_18_16	5811.88	12291	0.47	4430402g14rik/884
1_1_19_16	15643.2	33290	0.47	4933412d19rik/1310
1_1_20_16	16020	31620	0.51	4933412d19rik/1310
1_1_21_16	23296.7	38895	0.6	4933412d19rik/1310
1_1_22_16	13071.5	10864	1.2	ab041541/1259
1_1_23_16	11074.8	8929	1.24	ab041541/1259
1_1_24_16	14016.4	10938	1.28	ab041541/1259
1_1_1_17	12807.8	38037	0.34	cul1 (belen's)/1182
1_1_2_17	15410.2	43674	0.35	cul1 (belen's)/1182
1_1_3_17	17234.7	46155	0.37	cul1 (belen's)/1182
1_1_4_17	4841.43	6959	0.7	fbxo32/1140
1_1_5_17	7124.91	8138	0.88	fbxo32/1140
1_1_6_17	4793.46	5479	0.87	fbxo32/1140
1_1_7_17	10675.8	18347	0.58	txnrd1(bad)/1036
1_1_8_17	10846	17238	0.63	txnrd1(bad)/1036
1_1_9_17	12346.4	17418	0.71	txnrd1(bad)/1036
1_1_10_17	67380.2	39199	1.72	b2m/873
1_1_11_17	66913.7	39295	1.7	b2m/873
1_1_12_17	96713.5	154434	0.63	b2m/873
1_1_13_17	23839.6	10701	2.23	pdzk1/1308
1_1_14_17	24244.3	10785	2.25	pdzk1/1308
1_1_15_17	25760.4	12570	2.05	pdzk1/1308
1_1_16_17	25548.9	38439	0.66	tram1/1257
1_1_17_17	25110.2	38715	0.65	tram1/1257
1_1_18_17	27235.6	39661	0.69	tram1/1257
1_1_19_17	7363.6	8503	0.87	cul3 long form/1170
1_1_20_17	8543.85	7936	1.08	cul3 long form/1170
1_1_21_17	11646.6	11092	1.05	cul3 long form/1170
1_1_22_17	1935.24	1937	1	hsf4/1138
1_1_23_17	3703.34	3145	1.18	hsf4/1138
1_1_24_17	5068.28	4521	1.12	hsf4/1138
1_1_1_18	4712.6	10240	0.46	sod3/1033
1_1_2_18	8040.86	12984	0.62	sod3/1033
1_1_3_18	8932.86	16268	0.55	sod3/1033
1_1_4_18	4450.53	5115	0.87	bace/860
1_1_5_18	2918.44	3004	0.97	bace/860
1_1_6_18	2751.54	3037	0.91	bace/860
1_1_7_18	1004.64	952	1.06	slc11a2 (exon 1a)/1156
1_1_8_18	1754.67	1048	1.67	slc11a2 (exon 1a)/1156
1_1_9_18	739.68	687	1.08	slc11a2 (exon 1a)/1156
1_1_10_18	10167.8	15646	0.65	prkaca/1255
1_1_11_18	13931.2	18163	0.77	prkaca/1255
1_1_12_18	12628.2	16598	0.76	prkaca/1255
1_1_13_18	11591.7	15981	0.73	cul3/1165
1_1_14_18	12870.6	16651	0.77	cul3/1165
1_1_15_18	10898.8	16136	0.68	cul3/1165
1_1_16_18	6895.93	7174	0.96	slc11a2 (non-ire)/1136
1_1_17_18	8418.74	10202	0.83	slc11a2 (non-ire)/1136
1_1_18_18	5627.62	6067	0.93	slc11a2 (non-ire)/1136
1_1_19_18	9484.17	10454	0.91	acas2/1031
1_1_20_18	8841.06	10128	0.87	acas2/1031
1_1_21_18	8329	9357	0.89	acas2/1031
1_1_22_18	21352.9	18460	1.16	trappc4/856
1_1_23_18	21398.9	19156	1.12	trappc4/856
1_1_24_18	22263	19270	1.16	trappc4/856
1_1_1_19	5072.99	8936	0.57	emptyempty
1_1_2_19	804.14	749	1.07	emptyempty
1_1_3_19	57.69	66.81	0.86	emptyempty
1_1_4_19	934.38	856	1.09	emptyempty
1_1_5_19	1096.73	1331	0.82	emptyempty
1_1_6_19	453.46	369	1.23	emptyempty
1_1_7_19	29.18	24.02	1.22	emptyempty
1_1_8_19	870.54	705	1.23	emptyempty
1_1_9_19	549.03	512	1.07	emptyempty
1_1_10_19	3250.22	2922	1.11	cnksr1/1512
1_1_11_19	6660.51	6257	1.06	cnksr1/1512
1_1_12_19	2650.6	2954	0.9	cnksr1/1512
1_1_13_19	862.46	787	1.1	emptyempty
1_1_14_19	74.44	59.58	1.25	emptyempty
1_1_15_19	2361.34	2107	1.12	emptyempty
1_1_16_19	4246.05	3498	1.21	abcb8/1350
1_1_17_19	6465.13	6509	0.99	abcb8/1350
1_1_18_19	861.56	919	0.94	abcb8/1350
1_1_19_19	68.93	64.68	1.07	emptyempty
1_1_20_19	68.93	64.68	1.07	emptyempty
1_1_21_19	1455.17	1091	1.33	emptyempty
1_1_22_19	762.05	627	1.22	emptyempty
1_1_23_19	2393.64	2693	0.89	emptyempty
1_1_24_19	1960.94	2619	0.75	emptyempty
1_1_1_20	4741.74	5440	0.87	emptyempty
1_1_2_20	2232.26	2172	1.03	emptyempty
1_1_3_20	159.7	192.89	0.83	emptyempty
1_1_4_20	6282.22	7043	0.89	furin/1509
1_1_5_20	4062.43	4619	0.88	furin/1509
1_1_6_20	8282.23	7195	1.15	furin/1509
1_1_7_20	613.5	524.46	1.17	emptyempty
1_1_8_20	566.78	431	1.32	emptyempty
1_1_9_20	42.73	36.33	1.18	emptyempty
1_1_10_20	11302.9	15943	0.71	lbr/1348
1_1_11_20	11299	13519	0.84	lbr/1348
1_1_12_20	11063.3	14066	0.79	lbr/1348
1_1_13_20	302.95	238.05	1.27	emptyempty
1_1_14_20	302.95	238.05	1.27	emptyempty
1_1_15_20	757.57	657	1.15	emptyempty
1_1_16_20	909.19	975	0.93	emptyempty
1_1_17_20	2290.32	2141	1.07	emptyempty
1_1_18_20	1603.82	1305	1.23	emptyempty
1_1_19_20	1591.95	1430	1.11	emptyempty
1_1_20_20	1109.38	714	1.55	emptyempty
1_1_21_20	71.03	60.27	1.18	emptyempty
1_1_22_20	2139.26	1784	1.2	bach1/1507
1_1_23_20	941.58	1074	0.88	bach1/1507
1_1_24_20	1231.61	1067	1.15	bach1/1507
1_1_1_21	73592.2	141627	0.52	h-fer/549
1_1_2_21	79125.5	136683	0.58	h-fer/549
1_1_3_21	97433.5	147099	0.66	h-fer/549
1_1_4_21	11817.1	33336	0.35	lbr/1346
1_1_5_21	15451	35555	0.43	lbr/1346
1_1_6_21	15998.7	33250	0.48	lbr/1346
1_1_7_21	439.34	333	1.32	emptyempty
1_1_8_21	3915.51	3313	1.18	emptyempty
1_1_9_21	355.28	258.23	1.38	emptyempty
1_1_10_21	271.91	242	1.12	emptyempty
1_1_11_21	23.42	19.71	1.19	emptyempty
1_1_12_21	283.23	226	1.25	emptyempty
1_1_13_21	657.53	476	1.38	emptyempty
1_1_14_21	4121.43	3595	1.15	emptyempty
1_1_15_21	387.91	269.2	1.44	emptyempty
1_1_16_21	6169.51	8100	0.76	bach1/1505
1_1_17_21	8248.83	9767	0.84	bach1/1505
1_1_18_21	6212.13	7820	0.79	bach1/1505
1_1_19_21	3250.22	2918	1.11	trpc6/1476
1_1_20_21	2556.24	1773	1.44	trpc6/1476
1_1_21_21	3147.89	2602	1.21	trpc6/1476
1_1_22_21	17390.5	18987	0.92	ppox/1344
1_1_23_21	17357.3	19245	0.9	ppox/1344
1_1_24_21	21439.1	20785	1.03	ppox/1344
1_1_1_22	369.83	436	0.85	renluc
1_1_2_22	3235.33	3802	0.85	renluc
1_1_3_22	1959.1	2568	0.76	renluc
1_1_4_22	5307.67	7678	0.69	redfp
1_1_5_22	958.69	994	0.96	redfp
1_1_6_22	1217.11	1414	0.86	redfp
1_1_7_22	1117.52	1113	1	ecfp
1_1_8_22	86.02	69.92	1.23	ecfp
1_1_9_22	678.94	762	0.89	ecfp
1_1_10_22	597.88	568	1.05	6i 1:4
1_1_11_22	504.72	735	0.69	6i 1:4
1_1_12_22	2087.74	1393	1.5	6i 1:4
1_1_13_22	2099.7	1700	1.24	6i 1:2
1_1_14_22	2292.16	2074	1.11	6i 1:2
1_1_15_22	3451.41	2826	1.22	6i 1:2
1_1_16_22	2932.36	2071	1.42	6i
1_1_17_22	4337.94	3299	1.31	6i
1_1_18_22	4757.73	3715	1.28	6i
1_1_19_22	7319.84	7347	1	firluc 1:4
1_1_20_22	8341.41	7265	1.15	firluc 1:4
1_1_21_22	12243.2	9288	1.32	firluc 1:4
1_1_22_22	14779.8	11188	1.32	firluc 1:2
1_1_23_22	12666.8	9580	1.32	firluc 1:2
1_1_24_22	11948.2	8755	1.36	firluc 1:2
1_1_1_23	8712.01	13588	0.64	firluc
1_1_2_23	9162.46	13883	0.66	firluc
1_1_3_23	9564.64	13346	0.72	firluc
1_1_4_23	3643.58	4490	0.81	cat 1:4
1_1_5_23	7294.16	6871	1.06	cat 1:4
1_1_6_23	4738.92	5277	0.9	cat 1:4
1_1_7_23	11737.1	12539	0.94	cat 1:2
1_1_8_23	7161.03	5845	1.23	cat 1:2
1_1_9_23	13049.3	37127	0.35	cat 1:2
1_1_10_23	17797.6	11935	1.49	cat
1_1_11_23	10636.4	9191	1.16	cat
1_1_12_23	9727.56	8933	1.09	cat
1_1_13_23	2823.83	2271	1.24	fad6 1:4
1_1_14_23	1633.96	1829	0.89	fad6 1:4
1_1_15_23	1426.03	1705	0.84	fad6 1:4
1_1_16_23	1410.56	2114	0.67	fad6 1:2
1_1_17_23	2037.18	1668	1.22	fad6 1:2
1_1_18_23	169.21	135.53	1.25	fad6 1:2
1_1_19_23	434.93	212	2.05	fad6
1_1_20_23	21.53	18.69	1.15	fad6
1_1_21_23	2353.96	1957	1.2	fad6
1_1_22_23	503.84	539	0.93	egfp
1_1_23_23	2718.19	2531	1.07	egfp
1_1_24_23	1714.41	1511	1.13	egfp
1_1_1_24	142.42	109.13	1.31	8h
1_1_2_24	7103.05	7884	0.9	8h
1_1_3_24	645.25	732.16	0.88	8h
1_1_4_24	1664.11	1377	1.21	2xssc
1_1_5_24	103.64	118.35	0.88	2xssc
1_1_6_24	545.48	537	1.02	2xssc
1_1_7_24	572.11	1430	0.4	cytp450 1:4
1_1_8_24	34.22	27.36	1.25	cytp450 1:4
1_1_9_24	441.99	425	1.04	cytp450 1:4
1_1_10_24	931.68	1134	0.82	cytp450 1:2
1_1_11_24	760.26	687	1.11	cytp450 1:2
1_1_12_24	3278.14	2530	1.3	cytp450 1:2
1_1_13_24	2442.57	2032	1.2	cytp450
1_1_14_24	849.89	856	0.99	cytp450
1_1_15_24	2524.8	2256	1.12	cytp450
1_1_16_24	209.09	164.55	1.27	15b
1_1_17_24	1686.97	1678	1.01	15b
1_1_18_24	2242.39	1858	1.21	15b
1_1_19_24	4256.36	3773	1.13	kanr
1_1_20_24	1174.53	1077	1.09	kanr
1_1_21_24	1150.09	1036	1.11	kanr
1_1_22_24	2752.47	2232	1.23	mllas
1_1_23_24	839.12	661	1.27	mllas
1_1_24_24	680.72	662	1.03	mllas
2_1_1_1	5810.93	6513	0.89	mpp1/578
2_1_2_1	5833.62	6129	0.95	mpp1/578
2_1_3_1	11303.8	92520	0.12	mpp1/578
2_1_4_1	4349.2	3781	1.15	tfr2/826
2_1_5_1	6680.43	5831	1.15	tfr2/826
2_1_6_1	3441.16	3222	1.07	tfr2/826
2_1_7_1	17538.5	34210	0.51	gpx4/800
2_1_8_1	18516	30413	0.61	gpx4/800
2_1_9_1	17565.7	28730	0.61	gpx4/800
2_1_10_1	12571.3	16380	0.77	slc31a2/570
2_1_11_1	13019.3	15652	0.83	slc31a2/570
2_1_12_1	12844.5	13984	0.92	slc31a2/570
2_1_13_1	397.95	341	1.17	emptyempty
2_1_14_1	940.68	1755	0.54	emptyempty
2_1_15_1	6629.2	5410	1.23	emptyempty
2_1_16_1	3216.72	2669	1.21	emptyempty
2_1_17_1	294.91	219.33	1.34	emptyempty
2_1_18_1	434.93	449	0.97	emptyempty
2_1_19_1	17773.2	16129	1.1	slc11a1/584
2_1_20_1	14135.5	13153	1.07	slc11a1/584
2_1_21_1	15735.5	14139	1.11	slc11a1/584
2_1_22_1	156383	261815	0.6	actb/508
2_1_23_1	136443	263343	0.52	actb/508
2_1_24_1	148496	304890	0.49	actb/508
2_1_1_2	9556.02	10620	0.9	bcl10/805
2_1_2_2	9568.47	11126	0.86	bcl10/805
2_1_3_2	12553.9	13664	0.92	bcl10/805
2_1_4_2	20603.3	15486	1.33	oaz2/658
2_1_5_2	22834.6	17923	1.27	oaz2/658
2_1_6_2	14248.8	13997	1.02	oaz2/658
2_1_7_2	3117.21	9091	0.34	emptyempty
2_1_8_2	720.91	450	1.6	emptyempty
2_1_9_2	1135.61	785	1.45	emptyempty
2_1_10_2	80.84	63.37	1.28	emptyempty
2_1_11_2	80.84	63.37	1.28	emptyempty
2_1_12_2	80.84	63.37	1.28	emptyempty
2_1_13_2	9772.62	10989	0.89	prnp/588
2_1_14_2	7856.86	9512	0.83	prnp/588
2_1_15_2	7547.29	8268	0.91	prnp/588
2_1_16_2	76477.6	89662	0.85	calr/510
2_1_17_2	83362.9	91257	0.91	calr/510
2_1_18_2	85989.4	90542	0.95	calr/510
2_1_19_2	6213.07	7367	0.84	mrpl18/807
2_1_20_2	6763	7624	0.89	mrpl18/807
2_1_21_2	7099.25	7599	0.93	mrpl18/807
2_1_22_2	10711.4	9573	1.12	slc2a3/719
2_1_23_2	8217.34	7505	1.09	slc2a3/719
2_1_24_2	13010.6	12768	1.02	slc2a3/719
2_1_1_3	1652.23	1421	1.16	emptyempty
2_1_2_3	139.65	104.15	1.34	emptyempty
2_1_3_3	139.65	104.15	1.34	emptyempty
2_1_4_3	880.43	731	1.2	emptyempty
2_1_5_3	1017.27	851	1.2	emptyempty
2_1_6_3	2152.14	1921	1.12	emptyempty
2_1_7_3	12385	15336	0.81	1700013n18rik/592
2_1_8_3	11363.5	14739	0.77	1700013n18rik/592
2_1_9_3	12866.7	15917	0.81	1700013n18rik/592
2_1_10_3	25832.2	31668	0.82	myc/517
2_1_11_3	23595.1	29897	0.79	myc/517
2_1_12_3	21565.4	28927	0.75	myc/517
2_1_13_3	10336.8	14283	0.72	gsk3b/815
2_1_14_3	7065.03	11393	0.62	gsk3b/815
2_1_15_3	8373.87	12269	0.68	gsk3b/815
2_1_16_3	13799.6	18203	0.76	mpp1/579
2_1_17_3	12756.6	12954	0.98	mpp1/579
2_1_18_3	11946.2	12250	0.98	mpp1/579
2_1_19_3	4144.84	2742	1.51	emptyempty
2_1_20_3	3046.58	2693	1.13	emptyempty
2_1_21_3	5608.73	4497	1.25	emptyempty
2_1_22_3	489.8	388.68	1.26	emptyempty
2_1_23_3	489.8	388.68	1.26	emptyempty
2_1_24_3	1586.47	1504	1.05	emptyempty
2_1_1_4	32161.6	34863	0.92	psap/959
2_1_2_4	45875.1	39730	1.15	psap/959
2_1_3_4	33622.7	34718	0.97	psap/959
2_1_4_4	3205.56	3232	0.99	abcb7 (bad)/1146
2_1_5_4	3310.73	3298	1	abcb7 (bad)/1146
2_1_6_4	3675.32	3277	1.12	abcb7 (bad)/1146
2_1_7_4	1538.11	1502	1.02	vhlh/1148
2_1_8_4	1749.18	1417	1.23	vhlh/1148
2_1_9_4	3153.47	2533	1.24	vhlh/1148
2_1_10_4	5001.42	5875	0.85	tlr4/1231
2_1_11_4	4455.22	5160	0.86	tlr4/1231
2_1_12_4	6654.81	6744	0.99	tlr4/1231
2_1_13_4	21237.4	28678	0.74	sbno1/1294
2_1_14_4	21958.2	29285	0.75	sbno1/1294
2_1_15_4	29723	35145	0.85	sbno1/1294
2_1_16_4	439.34	501	0.88	emptyempty
2_1_17_4	305.04	309	0.99	emptyempty
2_1_18_4	2608.03	2493	1.05	emptyempty
2_1_19_4	14432.8	14648	0.99	hnrpdl/962
2_1_20_4	16684	16781	0.99	hnrpdl/962
2_1_21_4	18762.8	17709	1.06	hnrpdl/962
2_1_22_4	3764.99	3599	1.05	fmo3/1120
2_1_23_4	4300.43	3935	1.09	fmo3/1120
2_1_24_4	4317.31	4613	0.94	fmo3/1120
2_1_1_5	4643.99	4090	1.14	vhlh/1150
2_1_2_5	5510.53	6105	0.9	vhlh/1150
2_1_3_5	3521.34	4712	0.75	vhlh/1150
2_1_4_5	25228.2	21812	1.16	magi3-pending/1233
2_1_5_5	24254.1	22054	1.1	magi3-pending/1233
2_1_6_5	18346.3	23137	0.79	magi3-pending/1233
2_1_7_5	13757	20203	0.68	sbno1 (short)/1296
2_1_8_5	16246.4	21479	0.76	sbno1 (short)/1296
2_1_9_5	16328.1	22191	0.74	sbno1 (short)/1296
2_1_10_5	8133.38	6928	1.17	arntl/1159
2_1_11_5	5289.75	4988	1.06	arntl/1159
2_1_12_5	7297.01	6464	1.13	arntl/1159
2_1_13_5	31479.8	22825	1.38	slc7a7/992
2_1_14_5	36661.1	23074	1.59	slc7a7/992
2_1_15_5	33669.2	21899	1.54	slc7a7/992
2_1_16_5	19192.2	16265	1.18	shc1/1123
2_1_17_5	17274.6	15485	1.12	shc1/1123
2_1_18_5	19694.2	17149	1.15	shc1/1123
2_1_19_5	2537.75	2146	1.18	vhlh/1152
2_1_20_5	2329.97	1943	1.2	vhlh/1152
2_1_21_5	1245.22	1161	1.07	vhlh/1152
2_1_22_5	6596.94	6238	1.06	msr2/1235
2_1_23_5	6300.22	6759	0.93	msr2/1235
2_1_24_5	7732.99	8683	0.89	msr2/1235
2_1_1_6	12177.6	13428	0.91	4933407e01rik/1300
2_1_2_6	13343.1	13670	0.98	4933407e01rik/1300
2_1_3_6	17069.2	16958	1.01	4933407e01rik/1300
2_1_4_6	7472.08	6240	1.2	epas1/1162
2_1_5_6	4953.41	4443	1.11	epas1/1162
2_1_6_6	5945.22	5998	0.99	epas1/1162
2_1_7_6	24402.4	35761	0.68	txn1/1022
2_1_8_6	25715.1	34386	0.75	txn1/1022
2_1_9_6	28243.3	36541	0.77	txn1/1022
2_1_10_6	11875.9	15331	0.77	nos2/1130
2_1_11_6	13575.2	16649	0.82	nos2/1130
2_1_12_6	12024.3	15701	0.77	nos2/1130
2_1_13_6	8167.72	6855	1.19	il6/1477
2_1_14_6	3197.18	3370	0.95	il6/1477
2_1_15_6	4127.98	3508	1.18	il6/1477
2_1_16_6	6910.17	6794	1.02	tlr6/1238
2_1_17_6	9804.25	8578	1.14	tlr6/1238
2_1_18_6	8724.44	8120	1.07	tlr6/1238
2_1_19_6	18330.7	18961	0.97	zfp364/1314
2_1_20_6	18918	20022	0.94	zfp364/1314
2_1_21_6	25394.4	23140	1.1	zfp364/1314
2_1_22_6	16557.5	16112	1.03	epas1 (short + dif 3')/1164
2_1_23_6	17787.8	17313	1.03	epas1 (short + dif 3')/1164
2_1_24_6	17470.3	19964	0.88	epas1 (short + dif 3')/1164
2_1_1_7	10450.1	11157	0.94	slc11a2 (cds+3'ire)/1153
2_1_2_7	8971.11	8677	1.03	slc11a2 (cds+3'ire)/1153
2_1_3_7	8757.89	7875	1.11	slc11a2 (cds+3'ire)/1153
2_1_4_7	10039.2	8238	1.22	9330132e09rik/1494
2_1_5_7	8448.34	7037	1.2	9330132e09rik/1494
2_1_6_7	6159.1	6203	0.99	9330132e09rik/1494
2_1_7_7	23889.7	23723	1.01	cabp4/1532
2_1_8_7	22942.5	24283	0.94	cabp4/1532
2_1_9_7	22579.6	23719	0.95	cabp4/1532
2_1_10_7	1533.55	1506	1.02	emptyempty
2_1_11_7	3374.99	3845	0.88	emptyempty
2_1_12_7	2016.96	2103	0.96	emptyempty
2_1_13_7	1309.65	878	1.49	emptyempty
2_1_14_7	644.17	474	1.36	emptyempty
2_1_15_7	2638.57	2493	1.06	emptyempty
2_1_16_7	3044.72	2703	1.13	emptyempty
2_1_17_7	4624.26	3961	1.17	emptyempty
2_1_18_7	3350.77	2890	1.16	emptyempty
2_1_19_7	14283.6	11622	1.23	bcs1l/1373
2_1_20_7	11965.5	10991	1.09	bcs1l/1373
2_1_21_7	15411.2	11959	1.29	bcs1l/1373
2_1_22_7	81200.3	80844	1	d11ertd18e/1496
2_1_23_7	71653.4	77395	0.93	d11ertd18e/1496
2_1_24_7	69355.2	93857	0.74	d11ertd18e/1496
2_1_1_8	4801.93	4302	1.12	cabp4/1534
2_1_2_8	3468.19	3022	1.15	cabp4/1534
2_1_3_8	4814.15	4320	1.11	cabp4/1534
2_1_4_8	2911.95	2567	1.13	emptyempty
2_1_5_8	1082.27	965	1.12	emptyempty
2_1_6_8	101.6	95.75	1.06	emptyempty
2_1_7_8	1562.74	1835	0.85	emptyempty
2_1_8_8	3984.74	4101	0.97	emptyempty
2_1_9_8	1923.31	4479	0.43	emptyempty
2_1_10_8	386.52	534	0.72	emptyempty
2_1_11_8	6092.83	6220	0.98	emptyempty
2_1_12_8	899.3	1060	0.85	emptyempty
2_1_13_8	85665.2	29170	2.94	sepp1/1422
2_1_14_8	81719	26733	3.06	sepp1/1422
2_1_15_8	79037.3	24883	3.18	sepp1/1422
2_1_16_8	37620	44342	0.85	d11ertd18e/1498
2_1_17_8	37652.8	45451	0.83	d11ertd18e/1498
2_1_18_8	40208.1	45177	0.89	d11ertd18e/1498
2_1_19_8	9613.51	9229	1.04	slc22a17/1541
2_1_20_8	7045.07	7675	0.92	slc22a17/1541
2_1_21_8	9307	9135	1.02	slc22a17/1541
2_1_22_8	261.47	300	0.87	emptyempty
2_1_23_8	1331.45	1479	0.9	emptyempty
2_1_24_8	449.05	417	1.08	emptyempty
2_1_1_9	2295.85	2103	1.09	emptyempty
2_1_2_9	1309.65	2507	0.52	emptyempty
2_1_3_9	1692.46	3603	0.47	emptyempty
2_1_4_9	5076.76	4626	1.1	emptyempty
2_1_5_9	357.55	337	1.06	emptyempty
2_1_6_9	737.89	570	1.29	emptyempty
2_1_7_9	45082.7	39602	1.14	dnaja1/1446
2_1_8_9	57519.3	46924	1.23	dnaja1/1446
2_1_9_9	49502.8	46707	1.06	dnaja1/1446
2_1_10_9	12309.8	17234	0.71	abcg2/1501
2_1_11_9	12212.4	16024	0.76	abcg2/1501
2_1_12_9	11446.3	15169	0.75	abcg2/1501
2_1_13_9	849.89	1099	0.77	emptyempty
2_1_14_9	278.01	324	0.86	emptyempty
2_1_15_9	24.37	24	1.02	emptyempty
2_1_16_9	3463.53	3014	1.15	emptyempty
2_1_17_9	583.66	477	1.22	emptyempty
2_1_18_9	625.46	569	1.1	emptyempty
2_1_19_9	559.68	595	0.94	emptyempty
2_1_20_9	670.02	565	1.19	emptyempty
2_1_21_9	1354.17	1137	1.19	emptyempty
2_1_22_9	366.32	356	1.03	emptyempty
2_1_23_9	1964.61	2131	0.92	emptyempty
2_1_24_9	147.7	126.53	1.17	emptyempty
2_1_1_10	4909.17	4526	1.08	mllas
2_1_2_10	1937.07	2858	0.68	mllas
2_1_3_10	2096.94	1855	1.13	mllas
2_1_4_10	6511.58	5784	1.13	kanr
2_1_5_10	2235.02	2041	1.1	kanr
2_1_6_10	4958.12	5563	0.89	kanr
2_1_7_10	4630.84	4684	0.99	15b
2_1_8_10	1560	1812	0.86	15b
2_1_9_10	1467.92	2556	0.57	15b
2_1_10_10	4415.81	6062	0.73	cytp450
2_1_11_10	3789.29	4597	0.82	cytp450
2_1_12_10	2250.69	2733	0.82	cytp450
2_1_13_10	4106.44	4354	0.94	cytp450 1:2
2_1_14_10	2489.69	2427	1.03	cytp450 1:2
2_1_15_10	3439.29	5327	0.65	cytp450 1:2
2_1_16_10	648.62	568	1.14	cytp450 1:4
2_1_17_10	5184.17	4443	1.17	cytp450 1:4
2_1_18_10	234.55	275	0.85	cytp450 1:4
2_1_19_10	1660.46	1458	1.14	2xssc
2_1_20_10	1451.53	1415	1.03	2xssc
2_1_21_10	1380.54	1242	1.11	2xssc
2_1_22_10	692.33	689	1	8h
2_1_23_10	1548.14	1919	0.81	8h
2_1_24_10	2432.41	2840	0.86	8h
2_1_1_11	4656.21	4187	1.11	egfp
2_1_2_11	4696.62	4177	1.12	egfp
2_1_3_11	1056.98	969	1.09	egfp
2_1_4_11	6359.91	5113	1.24	fad6
2_1_5_11	3920.18	4254	0.92	fad6
2_1_6_11	2969.49	3122	0.95	fad6
2_1_7_11	937.98	1054	0.89	fad6 1:2
2_1_8_11	4574.47	6582	0.69	fad6 1:2
2_1_9_11	6260.43	7984	0.78	fad6 1:2
2_1_10_11	1497.99	1778	0.84	fad6 1:4
2_1_11_11	588.99	873	0.67	fad6 1:4
2_1_12_11	811.32	1430	0.57	fad6 1:4
2_1_13_11	26765.6	26441	1.01	cat
2_1_14_11	27894.1	21252	1.31	cat
2_1_15_11	30757.8	22076	1.39	cat
2_1_16_11	14358.2	8942	1.61	cat 1:2
2_1_17_11	13781.2	7825	1.76	cat 1:2
2_1_18_11	14854.4	8708	1.71	cat 1:2
2_1_19_11	9310.83	6315	1.47	cat 1:4
2_1_20_11	11582	8926	1.3	cat 1:4
2_1_21_11	9994.14	7103	1.41	cat 1:4
2_1_22_11	18214.7	12748	1.43	firluc
2_1_23_11	15548.1	11852	1.31	firluc
2_1_24_11	17167.5	13314	1.29	firluc
2_1_1_12	15407.3	11618	1.33	firluc 1:2
2_1_2_12	17673.8	11179	1.58	firluc 1:2
2_1_3_12	16460.3	11290	1.46	firluc 1:2
2_1_4_12	12574.2	8416	1.49	firluc 1:4
2_1_5_12	10591.3	10128	1.05	firluc 1:4
2_1_6_12	16900.9	23083	0.73	firluc 1:4
2_1_7_12	6418.67	6444	1	6i
2_1_8_12	7487.31	6842	1.09	6i
2_1_9_12	5458.61	4561	1.2	6i
2_1_10_12	3648.25	3367	1.08	6i 1:2
2_1_11_12	3102.34	2458	1.26	6i 1:2
2_1_12_12	5394.45	5000	1.08	6i 1:2
2_1_13_12	4191.69	4763	0.88	6i 1:4
2_1_14_12	946.08	758	1.25	6i 1:4
2_1_15_12	2628.39	2466	1.07	6i 1:4
2_1_16_12	3226.96	3036	1.06	ecfp
2_1_17_12	3443.95	2975	1.16	ecfp
2_1_18_12	1924.22	2235	0.86	ecfp
2_1_19_12	2592.31	2260	1.15	redfp
2_1_20_12	4067.11	3719	1.09	redfp
2_1_21_12	1712.58	1893	0.9	redfp
2_1_22_12	1456.08	1341	1.09	renluc
2_1_23_12	106.35	90.47	1.18	renluc
2_1_24_12	1941.66	1311	1.48	renluc
2_1_1_13	6408.25	7139	0.9	sytl2/772
2_1_2_13	7382.63	7530	0.98	sytl2/772
2_1_3_13	7512.06	7251	1.04	sytl2/772
2_1_4_13	5784.47	5579	1.04	hpxn/636
2_1_5_13	7669.17	8182	0.94	hpxn/636
2_1_6_13	5564.34	9697	0.57	hpxn/636
2_1_7_13	8209.71	13291	0.62	fmo1/522
2_1_8_13	6323.91	7078	0.89	fmo1/522
2_1_9_13	8109.53	9881	0.82	fmo1/522
2_1_10_13	4378.28	5939	0.74	cox7b/615
2_1_11_13	4041.83	5487	0.74	cox7b/615
2_1_12_13	6412.04	8427	0.76	cox7b/615
2_1_13_13	18742.3	41456	0.45	figf/699
2_1_14_13	20810.7	34934	0.6	figf/699
2_1_15_13	23538.2	34416	0.68	figf/699
2_1_16_13	2603.41	2282	1.14	gas7/536
2_1_17_13	5327.47	4282	1.24	gas7/536
2_1_18_13	3873.42	3858	1	gas7/536
2_1_19_13	28454.4	24004	1.19	bnip3l/762
2_1_20_13	32517.1	28036	1.16	bnip3l/762
2_1_21_13	27513.5	26268	1.05	bnip3l/762
2_1_22_13	824.77	747	1.1	emptyempty
2_1_23_13	502.95	461	1.09	emptyempty
2_1_24_13	6158.15	5544	1.11	emptyempty
2_1_1_14	4835.79	5413	0.89	cp/514
2_1_2_14	4742.68	4989	0.95	cp/514
2_1_3_14	6612.12	7402	0.89	cp/514
2_1_4_14	7899.75	7807	1.01	akr1b8/600
2_1_5_14	8230.7	9992	0.82	akr1b8/600
2_1_6_14	5545.46	9194	0.6	akr1b8/600
2_1_7_14	7239.95	10380	0.7	tparl/678
2_1_8_14	5585.12	8410	0.66	tparl/678
2_1_9_14	5544.51	9337	0.59	tparl/678
2_1_10_14	12052.3	14991	0.8	frda/528
2_1_11_14	14121	16296	0.87	frda/528
2_1_12_14	12023.4	13828	0.87	frda/528
2_1_13_14	26572.6	19163	1.39	maob/753
2_1_14_14	30922.9	18112	1.71	maob/753
2_1_15_14	42451.5	16529	2.57	maob/753
2_1_16_14	26326.4	24256	1.09	atp7a/605
2_1_17_14	26774.5	23880	1.12	atp7a/605
2_1_18_14	28181.1	26711	1.06	atp7a/605
2_1_19_14	58006.1	17455	3.32	cat/511
2_1_20_14	58968.8	18455	3.2	cat/511
2_1_21_14	48184.3	18788	2.56	cat/511
2_1_22_14	4462.73	4366	1.02	3110024a21rik/780
2_1_23_14	4271.36	4430	0.96	3110024a21rik/780
2_1_24_14	6579.87	6079	1.08	3110024a21rik/780
2_1_1_15	5684.29	5506	1.03	dkk1/673
2_1_2_15	5624.78	5315	1.06	dkk1/673
2_1_3_15	5770.29	5129	1.13	dkk1/673
2_1_4_15	7270.38	5806	1.25	ccs/518
2_1_5_15	5701.3	7409	0.77	ccs/518
2_1_6_15	6538.14	10772	0.61	ccs/518
2_1_7_15	21799.5	36784	0.59	herpud1/731
2_1_8_15	19568.2	33966	0.58	herpud1/731
2_1_9_15	18171.8	32569	0.56	herpud1/731
2_1_10_15	5407.66	6013	0.9	arg1/603
2_1_11_15	5722.09	8484	0.67	arg1/603
2_1_12_15	6670.94	9018	0.74	arg1/603
2_1_13_15	31271	65603	0.48	eno1/504
2_1_14_15	37114.1	67660	0.55	eno1/504
2_1_15_15	44644.2	61292	0.73	eno1/504
2_1_16_15	18314.1	10437	1.75	2610203c20rik/775
2_1_17_15	17283.3	9888	1.75	2610203c20rik/775
2_1_18_15	23287.9	13538	1.72	2610203c20rik/775
2_1_19_15	16666.4	13192	1.26	shmt1/671
2_1_20_15	13916.7	13766	1.01	shmt1/671
2_1_21_15	12626.3	13230	0.95	shmt1/671
2_1_22_15	17224.9	14669	1.17	aprt/506
2_1_23_15	17975.9	16868	1.07	aprt/506
2_1_24_15	24803.4	21422	1.16	aprt/506
2_1_1_16	67099.5	56401	1.19	akr1a4/1049
2_1_2_16	75013.7	59244	1.27	akr1a4/1049
2_1_3_16	60188.7	49308	1.22	akr1a4/1049
2_1_4_16	43824.5	44257	0.99	sfrs3/965
2_1_5_16	35725.6	46969	0.76	sfrs3/965
2_1_6_16	24337.6	48746	0.5	sfrs3/965
2_1_7_16	23054.4	46398	0.5	bcl2l/870
2_1_8_16	23865.1	43502	0.55	bcl2l/870
2_1_9_16	23133.8	48792	0.47	bcl2l/870
2_1_10_16	8514.24	7953	1.07	mpo/1039
2_1_11_16	7652.98	12153	0.63	mpo/1039
2_1_12_16	6736.42	7537	0.89	mpo/1039
2_1_13_16	19612.1	24362	0.81	slc11a2 (cds+3'nonire-800pb)/951
2_1_14_16	23980	26240	0.91	slc11a2 (cds+3'nonire-800pb)/951
[truncated: 8,266 more rows]

## Sheet: Only BG
Spot number	Reporter Identifier	Running number	Comp_chanel1	Comp_chanel2	Comp_Ratio-C1/C2
[truncated: 2,064 more rows]
