# Supplementary material for: The IronChip evaluation package: a package of perl modules for robust analysis of custom microarrays
Source: BMC Bioinformatics. 2010 Mar 1;11:112. doi: 10.1186/1471-2105-11-112 (PMC2838865; doi:10.1186/1471-2105-11-112)
Supplement: Additional file 3 — Example dataset and ICEP analysis results. This ZIP archive includes several files containing a) 4 input data tables, corresponding to 2 IronChip hybridization experiments with a dye swap; b) 2 intermediate results files with single array evaluations; and c) Excel file with final results. [file 1471-2105-11-112-S3.ZIP › array1_norm_genes.txt]

Gene Name	Martina's name	Running number	Regulation	Present Calls	Overall P-Call	Group AV_chanel 1	Group AV_chanel 2	Average Comp_ratios|0.705208095558847|-0.705208095558847|	StDev Comp_ratios	RelError Comp_Ratios	EST flag
		1404_	DOWN	P|P|P|P|P|P	P	13185.875	18059.5	-0.457888451065289	0.0851713385203504	.	SINGLE
1040	endogenous mouse mammary tumor virus MTV-17	1040	NONE	P|P|P|P|P|P	P	13185.875	18059.5	-0.141272777179217	0.057705185809039	.	SINGLE
1110012L19Rik	1110012L19Rik	913	NONE	P|P|P|P|P|P	P	13185.875	18059.5	0.149436235712982	0.0729276792385687	.	SINGLE
1110012O05Rik	sim CAAX-DKFZP564B147\ire candidate	1258|1268|1275	NONE	P|P|P|P|P|P|P|P|P|P|P|P|P|P|P|P|P|P	P	13755.6041666667	13319.5555555556	0.235565242087865	0.0464425369454142	19.7153606082901	HighRE
1110019C08Rik	afball	1415	NONE	P|P|P|P|P|P	P	13185.875	18059.5	0.00961327720479548	0.23154132831545	.	SINGLE
1700013N18Rik	SFT-1(=ubi-4), ubi2c?	592	NONE	P|P|P|P|P|P	P	13185.875	18059.5	-0.23381967442799	0.115493860491813	.	SINGLE
2210018M11Rik	GL002	632	NONE	P|P|P|P|P|P	P	13185.875	18059.5	0.157114444692081	0.327125673235711	.	SINGLE
2310020H20Rik	nifU (isu)	759|760	NONE	P|P|A|P|P|P|P|P|P|P|P|P	P	11641.8303030303	11681.8787878788	-0.0191127437705485	0.171205435792889	895.765871442831	HighRE
2310067E08Rik	2310067E08Rik\NIA results interesting	1324	UP	P|P|P|P|P|P	P	42932.815	30369.3333333333	0.529041384390125	0.183978088809927	.	SINGLE
2410015C20Rik	2410015C20RIK\1q21	1354	NONE	P|P|P|P|P|P	P	42932.815	30369.3333333333	-0.00988905471523496	0.184699748417291	.	SINGLE
2610203C20Rik|1	sperm acrosomal protein mRNA	774	NONE	P|P|P|P|P|P	P	42932.815	30369.3333333333	-0.170394664583822	0.248939763321061	233.883628594867	SPLIT
2610203C20Rik|2	sperm acrosomal protein mRNA	775	UP	P|P|P|P|P|P	P	4014.48333333333	3973	0.691633088572784	0.122140239846299	233.883628594867	SPLIT
2610312B22Rik|1	erythropoietin 4\mouse hipoxia gene	1172	DOWN	P|P|P|P|P|P	P	12203.1283333333	18292.8333333333	-0.645428970466813	0.29521315432627	249.13078099412	SPLIT
2610312B22Rik|2	erythropoietin 4\mouse hipoxia gene	1201	NONE	P|P|P|P|P|P	P	19805.4466666667	17334.5	0.178001287160199	0.129307816298481	249.13078099412	SPLIT
2700059D21Rik	Riiken (AK005836) hom. to hs hypoth.protein FLJ10342	1076	NONE	P|P|P|P|P|P	P	8958.22666666667	7667	0.231098829570639	0.187389902156594	.	SINGLE
2900070E19Rik	2900070E19Rik /2900070E19Rik mouse homologue of GRX5 zebrafish (shiraz mutant)	1482|1483	NONE	P|P|P|P|P|P|P|P|P|P|P|P	P	9917.60055555556	8560.94444444445	0.180527371620529	0.277277133036723	153.592848855942	HighRE
3110024A21Rik	3110024a21rik	685|780	NONE	P|P|P|P|P|P|P|P|P|P|P|P	P	9142.6625	9017.91666666667	0.021467998581535	0.0179559269719452	83.6404330089224	HighRE
4732436F15Rik	4732436F15Rik\1q21	1355	NONE	P|P|P|P|P|P	P	6908.03666666667	5855.33333333333	0.238199131161592	0.0916946218606926	.	SINGLE
4833418A01Rik	4833418A01RiK\NIA results interesting	1323	NONE	P|P|P|P|P|P	P	6908.03666666667	5855.33333333333	-0.19012855503372	0.129006592428892	.	SINGLE
5730454B08Rik|1	kiaa0663\ire candidate	1254	NONE	P|P|P|P|P|P	P	6908.03666666667	5855.33333333333	-0.0256364244249216	0.13606776148674	157.453669862953	SPLIT
5730454B08Rik|2	kiaa0663\ire candidate	1269	UP	P|P|P|P|P|P	P	18859.3933333333	21347.8333333333	0.477915240309436	0.137216732124973	157.453669862953	SPLIT
5930405J04Rik	SMARCC2\ire candidate	1270|1271	NONE	P|P|P|P|P|P|P|P|P|P|P|P	P	8637.00333333333	7148.83333333333	0.28570020287398	0.0217386481178941	7.60890188358837	SIMILAR
6330442E10Rik	6330442E10Rik\NIA results interesting	1321	UP	P|P|P|P|P|P	P	7431.88333333333	6024.5	1.27302811183444	0.097017456219308	.	SINGLE
6530407C02Rik	MAGI-3-abfall	1233	NONE	P|P|P|P|P|P	P	7431.88333333333	6024.5	-0.0156843538998371	0.190342884775784	.	SINGLE
834	repetitive DNA\CORRECTED INFORMATION	834	NONE	P|P|P|P|P|P	P	7431.88333333333	6024.5	0.200806376657434	0.435586712536869	.	SINGLE
9330132E09Rik	9330132E09Rik/9330132E09Rik possible Mfre1 from Fleming	1493|1494|1495	NONE	P|P|P|P|P|P|P|P|P|P|P|P|P|P|P|P|P|P	P	17146.8502083333	13589.8541666667	0.0321084096572645	0.124584972537443	388.013526260888	HighRE
9530060I07	bc037518-abfall	1307	NONE	M|P|P|A|P|P	P	7431.88333333333	6024.5	0.0249860839162954	0.152658700614348	.	SINGLE
APG4B (human)	IRIG2	733|920	NONE	P|P|P|P|P|P|P|P|P|P|P|P	P	14937.5298484848	12520.5757575758	-0.117677026767626	0.00275069241411612	2.33749312815987	SIMILAR
Abcb10	ABCB10	1041|1042	NONE	P|P|P|P|P|P|P|P|P|P|P|P	P	14453.8262820513	12553.6923076923	-0.136861823202479	0.119967705852574	87.6560775279813	HighRE
Abcb6	ABCB6	1043	NONE	P|P|P|P|P|P	P	5878.18333333333	5635.83333333333	0.0691933830838576	0.146410045737829	.	SINGLE
Abcb7	ABCB7 ABC 3�b PstI	1145	NONE	P|P|P|P|P|P	P	5878.18333333333	5635.83333333333	-0.0799244068745016	0.145838024372762	.	SINGLE
Abcb7 (bad)	ABCB7 ABC 3�b RV	1146	NONE	P|P|P|P|P|P	P	5878.18333333333	5635.83333333333	-0.0650961196425863	0.161649024901117	.	SINGLE
Abcb7 (short)	ABCB7	845	DOWN	P|P|P|P|P|P	P	5878.18333333333	5635.83333333333	-0.411756924813871	0.0966610156279447	.	SINGLE
Abcb8	ABCB8\David Koellerd email	1349|1350|1351|1352	NONE	P|P|P|P|P|P|P|P|A|P|P|P|P|P|P|P|P|P|P|P|P|P|P|P	P	14801.5120833333	16217.0208333333	-0.0523347216555618	0.121552916776355	232.260558442154	HighRE
Abcb9	ABCB9 (TAPL)	1045	NONE	P|P|P|P|P|P	P	5878.18333333333	5635.83333333333	0.00815184788310508	0.189474275269593	.	SINGLE
Abcd3	Abcd3/Abcd3 DAP (DMT1 associated protein)	1490|1491	DOWN	P|P|P|P|P|P|P|P|P|P|P|P	P	5878.18333333333	5635.83333333333	-0.661788905102859	0.251557815346672	38.0117909815326	AVERAGE
Abcd3|2	Abcd3/Abcd3 DAP (DMT1 associated protein)	1492	NONE	P|P|P|P|P|P	P	4548.52	4873.16666666667	0.0959150406588323	0.114484947322373	.	SPLIT
Abce1	RLI	1066|1067	DOWN	P|P|P|P|P|P|P|P|P|P|P|P	P	5878.18333333333	5635.83333333333	-0.628045410079696	0.147459509445788	23.4791158535935	AVERAGE
Abce1|2	RLI	1068	NONE	P|P|P|P|P|P	P	4548.52	4873.16666666667	0.190716089554209	0.136897730979138	.	SPLIT
Abcf2|1	ABCF2	1047	UP	P|P|P|P|P|P	P	5878.18333333333	5635.83333333333	0.4928314250123	0.099147774812083	25.5593020214307	SPLIT
Abcf2|2	ABCF2	1048	NONE	P|P|P|P|P|P	P	8511.49166666667	8837	0.341958535075275	0.162032947352345	25.5593020214307	SPLIT
Abcf2 (dif 3')	ABCF2 (dif 3')	1046	NONE	P|P|P|P|P|P	P	8037.00333333333	8866.5	-0.142954412283484	0.0391226454237845	.	SINGLE
Abcg2|1	Abcg2/ABCG2, BCRP heme binding protein	1500	NONE	P|P|P|P|P|P	P	8037.00333333333	8866.5	-0.138187612183248	0.295966372485122	78.8153219128054	SPLIT
Abcg2|2	Abcg2/ABCG2, BCRP heme binding protein	1501	DOWN	P|P|P|P|P|P	P	24408.5	25555.5	-0.48611896596081	0.0791652593761066	78.8153219128054	SPLIT
Acas2	ACETYL-COENZYME A SYNTHETASE	1029|1030|1031|816	NONE	P|P|P|P|P|P|P|P|P|P|P|P|P|P|P|P|P|P|P|P|P|P|P|P	P	11197.3658333333	12614.3333333333	-0.144548707587379	0.0593510281883738	41.0595356949119	HighRE
Aco1	IRP-1	560|562	UP	P|P|P|P|P|P|P|P|P|P|P|P	P	8625.69833333333	9746.91666666667	0.490820465558792	0.0795398371299343	16.2054850421486	AVERAGE
Aco1|2	IRP-1	561	NONE	P|P|P|P|P|P	P	19283.335	22026.5	0.204379328933202	0.172058731083501	.	SPLIT
Aco2	No info available but SPOTTED on CHIP	501|502	DOWN	P|P|P|P|P|P|P|P|P|P|P|P	P	18892.2333333333	24215.0185185185	-0.80633230104186	0.0020772363808317	0.257615424577151	SIMILAR
Acox2	cox2	617|619	DOWN	P|P|P|P|P|P|P|P|P|P|P|P	P	8767.73666666667	9653.66666666667	-0.704626427504128	0.0458494462536459	6.50691550358822	AVERAGE
Acox2|2	cox2	618	NONE	P|P|P|P|P|P	P	19283.335	22026.5	-0.00841727280637262	0.214414504732164	.	SPLIT
Acox3	cox3	620|621	NONE	P|P|P|P|P|P|P|P|P|P|P|P	P	35184.4361904762	42223.6428571429	-0.157616605813287	0.213067251651034	135.1807130674	HighRE
Acrv1	L31	740	NONE	P|P|P|P|P|P	P	27963.495	23307.8333333333	0.259853560103035	0.0400678649463238	.	SINGLE
Actb|1	beta-actin cytosceletal	508	DOWN	P|P|P|P|P|P|P|P|P|P|P|P	P	27963.495	23307.8333333333	-0.996416178606653	0.153729726668106	.	SPLIT
Actb|2	beta-actin cytosceletal	698|875	NONE	P|P|P|P|P|P|P|P|P|P|P|P|P|P|P|P|P|P	P	27963.495	23307.8333333333	-0.152643824333423	0.273750102719108	179.339127484876	AVERAGE
Actg1	afball\list Martina	1371	DOWN	P|P|P|P|P|P	P	27963.495	23307.8333333333	-0.85742583895808	0.288244589505554	.	SINGLE
Actr3	actin-related protein 3 homolog	1141	DOWN	P|P|P|P|P|P	P	27963.495	23307.8333333333	-0.382156808834866	0.980926343653955	.	SINGLE
Adar	ADAR\ire candidate	1256|1262|1267	NONE	P|P|P|P|P|P|P|P|P|P|P|P|P|P|P|P|P|P	P	49877.747962963	84356.2685185185	0.27559497097404	0.103948788548303	37.7179555130906	HighRE
Ahr	AHR\mouse hipoxia gene	1184|1185	NONE	P|P|P|P|P|P|P|P|P|P|P|P	P	45481.4481818182	73166.1742424242	0.152414441495054	0.189385204291489	124.256732127076	HighRE
Akr1a4|1	ALR	1050	UP	P|P|P|P|P|P	P	60500.3533333333	44409.8333333333	0.445368418358478	0.0951945877555484	.	SPLIT
Akr1a4|2	ALR	1049|1051	NONE	P|P|P|P|P|P|P|P|P|P|P|P	P	70952.1725	55337.4166666667	0.181604516816588	0.157443453323343	86.6957805253011	AVERAGE
Akr1b8	ALRMA	599|600	NONE	P|P|P|P|P|P|P|P|P|P|P|P	P	44783.1826666667	38475.9333333333	-0.244628039269906	0.141269566086577	57.7487218996634	HighRE
Akr1b8 (bad)	ALRMA	598	NONE	P|P|P|P|P|P	P	9816.70833333333	9172.33333333333	0.060274682401328	0.397138417613524	.	SINGLE
Alas1|1	ALAS1\heme biosynthesis	1332	DOWN	P|P|P|P|P|P	P	30340.425	36630.3333333333	-0.571146635565947	0.104063641707113	.	SPLIT
Alas1|2	ALAS1\heme biosynthesis	1331|1333	NONE	P|P|P|P|P|P|P|P|P|P|P|P	P	9816.70833333333	9172.33333333333	-0.146762107825733	0.177332268845466	120.829736961827	AVERAGE
Alas2	ALAS-e\Known ire 5'	521	UP	P|P|P|P|P|P	P	9816.70833333333	9172.33333333333	0.563664910797296	0.238127700166398	.	SINGLE
Alb1	serum albumine	668|669	NONE	P|P|P|P|P|P|P|P|P|P|P|P	P	25458.975	22721.7619047619	0.122369640333675	0.106303232910267	86.8705935723938	HighRE
Alox15	m12-Lox	1147	NONE	P|P|P|P|P|P	P	24210.5366666667	22681.1666666667	0.0932571071345758	0.116628001136366	.	SINGLE
Apex1	ref-1	1026|813	NONE	P|P|P|P|P|P|P|P|P|P|P|P	P	20130.8744444444	18711.9444444444	0.169259772090821	0.207363552066887	122.512011865182	HighRE
Aplp1	APLP1	849|850	NONE	P|P|P|P|P|P|P|P|P|P|P|P	P	19130.0675	17604.5833333333	0.183878370936645	0.245803105215808	133.677008320081	HighRE
Aplp2	APLP2	841|851	NONE	P|P|P|P|P|P|P|P|P|P|P|P	P	59967.1725	68425.0833333333	-0.170922261939939	0.232041058122468	135.758242073819	HighRE
App	AMYLOIDOGENIC GLYCOPROTEIN (200bp missing)	505	NONE	P|P|P|P|P|P	P	187992.038333333	149001.166666667	0.316138246648616	0.166199636196207	.	SINGLE
App (short)	AMYLOIDOGENIC GLYCOPROTEIN (650bp missing)	697	NONE	P|P|P|P|P|P	P	187992.038333333	149001.166666667	0.209191563765572	0.490166068687606	.	SINGLE
Aprt	APRT	506|507	NONE	P|P|P|P|P|P|P|P|P|P|P|P	P	84780.3191666667	66596.5833333333	0.234608368652661	0.0699985829063715	29.8363537960596	HighRE
Arbp	PO	660	NONE	P|P|P|P|P|P	P	46825.465	58406.6666666667	-0.345891195908762	0.200779313709614	.	SINGLE
Arg1	Arginase	602|603|604	NONE	P|P|P|P|P|P|P|P|P|P|P|P|P|P|P|P|P|P	P	16402.9316666667	19867.5	-0.153939041169627	0.122401025763971	79.5126595787327	HighRE
Arnt	ARNT\mouse hipoxia gene	1207	NONE	P|P|P|P|P|P	P	46825.465	58406.6666666667	-0.138793756793393	0.102974209162412	.	SINGLE
Arnt2	Arnt2\mouse hipoxia gene	1210|1213	NONE	P|P|P|P|P|P|P|P|P|P|P|A	P	16177.3983333333	19266.9761904762	-0.187420240983114	0.000875811317456137	0.46729814926182	SIMILAR
Arntl	ARNTL\mouse hipoxia gene	1159|1160|1169	NONE	P|P|P|P|P|P|P|P|P|P|P|P|P|P|P|P|P|P	P	13550.514	15393.7166666667	0.210327999865083	0.0610199172803228	29.0117898327681	HighRE
Atox1	ATOX1	1127|1128|943|944	NONE	P|P|P|P|P|P|A|P|A|A|A|A|P|P|P|P|P|P|P|P|P|P|P|P	P	11278.7011904762	12557.619047619	0.0454282349087032	0.132404856835262	291.45939106231	HighRE
Atp2a2	SERCA2b (2,3,4)-ATP2a2\ire cand	1263|1264	NONE	P|P|P|P|P|P|P|P|P|P|P|P	P	13890.8541666667	15072.8229166667	-0.00725825286103088	0.177417661677103	2444.3576859887	HighRE
Atp5j	mitochondrial ATPase coupling factor 6 subunit (ATP5A)	648|649	NONE	P|P|P|P|P|P|P|P|P|P|P|P	P	16233.9416666667	15779.9166666667	0.0057051883939254	0.0300191644247793	526.173061291757	HighRE
Atp7a	ATP7A ME53(Menkes)	1143|605|882	NONE	P|P|P|P|P|P|P|P|P|P|P|P|P|P|P|P|P|P	P	23726.6127777778	26489.4444444444	-0.147419445863093	0.0777537228980326	52.743193031835	HighRE
Atp7a (bad)	ATP7A Cu-transporter ATPase	881	NONE	P|P|P|P|P|P	P	22291.945	26241	-0.0901079465257996	0.132063160256121	.	SINGLE
Atp7b	ATP7B wilson	1139|1144	NONE	P|P|P|P|P|P|P|P|P|P|P|P	P	18384.2277777778	20094.1111111111	-0.0859844104418576	0.0819543987860546	95.3130903205668	HighRE
B2m|1	beta-2 Microglobulin	846|873|874	UP	P|P|P|P|P|P|P|P|P|P|P|P|P|P|P|P|P|P	P	126833.886111111	66723.2222222222	0.916753722061846	0.309712902422095	33.78365366497	AVERAGE
B2m|2	beta-2 Microglobulin	872|970	NONE	P|A|A|P|P|P|P|P|P|P|P|P	P	149383.065833333	80810.3333333333	0.254754992786886	0.158940655973301	62.3896137361522	AVERAGE
BC021442	LOC224598-abfall	1214	NONE	P|P|P|P|P|P	P	222970.105	101876.666666667	0.182548683212069	0.173173244047016	.	SINGLE
BC022641	BC022641 (abfall)\CORRECTED INFORMATION	839	NONE	A|P|A|P|A|P	A	222970.105	101876.666666667	0.0903120362857157	0.138253893418953	.	SINGLE
Bace1	BACE	860|861	NONE	P|P|P|P|P|P|P|P|P|P|P|P	P	50490.5338888889	28614.5825925926	-0.0134207119458962	0.147396605022308	1098.27709302246	HighRE
Bach1	Bach1/BACH1 negative regulator of Hmox1	1505|1508	NONE	P|P|P|P|P|P|P|P|P|P|P|P	P	13757.0575	16048.4166666667	-0.232337469309359	0.0248233513886736	10.6841791220602	SIMILAR
Bag1	bag-1	862|863	DOWN	P|P|P|P|P|P|P|P|P|P|P|P	P	14811.7716666667	19722.5833333333	-0.569174398702525	0.000616240161073	0.108269128491683	SIMILAR
Bag3	Bag3/HHpatients putative HH modifiers	1517|1518|1519	NONE	P|P|P|P|P|P|P|P|P|P|P|P|P|P|P|P|P|P	P	14283.0511904762	17020.0238095238	-0.00796849785074117	0.0725235110576198	910.127760790878	HighRE
Bat1a	BAT 1	864|865	NONE	P|P|P|P|P|P|P|P|P|P|P|P	P	14953.8785185185	17788.6666666667	-0.212552012132717	0.101404929534363	47.7082896166826	HighRE
Bcat1|1	BCAT1	606	UP	P|P|P|P|P|P	P	34061.0283333333	26199.5	0.411060949792732	0.122309561793709	.	SPLIT
Bcat1|2	BCAT1	607|608	NONE	P|P|P|P|P|P|P|P|P|P|P|P	P	34061.0283333333	26199.5	0.153758330507245	0.0790017804311665	51.3804879192833	AVERAGE
Bcat2	BCAT2	1052|1053	UP	P|P|P|P|P|P|P|P|P|P|P|P	P	27025.652	22183.1	0.409806237435985	0.00121240621215508	0.295848647824564	SIMILAR
Bcl10	bcl10	1015|1016|805|806	NONE	P|P|P|P|P|P|P|P|P|P|P|P|P|P|P|P|P|P|P|P|P|P|P|P	P	22331.6546296296	20439.9444444444	-0.160078897263695	0.057269087657977	35.7755385856005	HighRE
Bcl2	bcl2	866|867|868	NONE	P|P|P|P|P|P|P|P|P|P|P|P|P|P|P|P|P|P	P	22303.7170833333	20374.9305555556	-0.00126830738404614	0.162688499929508	12827.2138107799	HighRE
Bcl2l1	BCLXL	869|870	DOWN	P|P|P|P|P|P|P|P|P|P|P|P	P	34061.0283333333	26199.5	-0.617872464342028	0.154746398897965	25.0450388759037	AVERAGE
Bcl2l1|2	BCLXL	871	NONE	P|P|P|P|P|P	P	32430.415	30434.5	0.226431771374212	0.0593714252526101	.	SPLIT
Bcs1L	Gracile Syndrome gene homologue\list Martina	1372|1373	NONE	P|P|P|P|P|P|P|P|P|P|P|P	P	23452.2429411765	24151.8431372549	0.0110172248388436	0.0577323676513799	524.019147252329	HighRE
Bnip3l	nix	762	NONE	P|P|P|P|P|P	P	26553.8383333333	23300.3333333333	0.189973347124835	0.0883799717427023	.	SINGLE
Bst2	2310015I10Rik\NIA results interesting	1322	NONE	P|P|P|P|P|P	P	26553.8383333333	23300.3333333333	0.114277865123827	0.929423175865326	.	SINGLE
Cabp4	Cabp4/HHpatients putative HH modifiers	1532|1533|1534	NONE	P|P|P|P|P|P|P|P|P|P|P|P|P|P|P|P|P|P	P	19235.9803333333	20440.7333333333	-0.0998968379482123	0.233453569237009	233.694653436412	HighRE
Cacna1c	Cacna1c\list Martina- Gunshin mail	1469	NONE	A|A|A|A|A|A	A	26553.8383333333	23300.3333333333	0.274202238323025	0.0754347910297975	.	SINGLE
Calr	calreticulin	509|510	NONE	P|A|A|P|P|P|P|P|P|P|P|P	P	29064.4602083333	34528.2610416667	-0.237081878379181	0.148051532536981	62.447426833776	HighRE
Capn1	calcium activated neutral protease large subunit	609|610	NONE	P|P|P|P|P|P|P|P|P|P|P|P	P	31860.7058333333	29734.1666666667	0.155917744599212	0.157766189724326	101.185525823161	HighRE
Capza2	Cappa2-abfall	1192	NONE	A|A|A|P|P|P	A	6917.30666666667	12879.7116666667	-0.306448081436577	0.667120962919797	.	SINGLE
Cat	catalase	511	UP	P|P|P|P|P|P	P	6917.30666666667	12879.7116666667	1.45997050850388	0.191061609850575	.	SINGLE
Cav3	caveolin 3	1081|1083|1086	NONE	P|P|P|P|P|P|P|A|A|P|P|P|P|P|P|P|P|P	P	17809.4826666667	11007.3423333333	0.102478643592413	0.0462489711768251	45.1303506326355	HighRE
Ccl11	MCP1 (JE)	937|938|995	NONE	P|P|P|P|P|P|P|P|P|P|P|P|P|P|P|P|P|P	P	14561.934375	10053.6722916667	0.0641364009806528	0.180299924633051	281.119492014278	HighRE
Ccnf	CCNF short form\Mouse hipoxia gene	1290|1297	NONE	P|P|P|P|P|P|P|P|P|P|P|P	P	15297.9426666667	11540.7045	-0.0803956394970992	0.0405412636124561	50.4271921537721	HighRE
Ccnf (short)	CCNF (even shorter)\Mouse hipoxia gene	1292	UP	P|P|P|P|P|P	P	43816.1016666667	32475.3333333333	0.411557048869408	0.160063562956596	.	SINGLE
Ccs	Cu chaperone for SOD	518	NONE	P|P|P|P|P|P	P	43816.1016666667	32475.3333333333	-0.0624197421412111	0.402649454173509	.	SINGLE
Cct7	chaperonin containing TCP1, subunit 7 (eta)	613	NONE	P|P|P|P|P|P	P	43816.1016666667	32475.3333333333	-0.0592066903699365	0.203188537188957	.	SINGLE
Cd160	BY55 (CD160) \1q21	1302|1312	NONE	P|P|P|P|P|P|P|P|P|P|P|P	P	23831.9233333333	21296.8666666667	0.305344229146468	0.0573265969418628	18.7744163700452	HighRE
Cd160 (long)	BY55 (CD160) long form\1q21	1301	NONE	P|P|P|P|P|P	P	5575.73	5457	0.0466236785668567	0.0915610022139526	.	SINGLE
Cd163	CD163\list Martina- Metal array	1411	NONE	P|M|M|P|P|P	P	5575.73	5457	-0.0307050457320432	0.255354462149044	.	SINGLE
Cdc14a	A830059A17Rik\ire candidate NIA results interesting	1320	NONE	P|P|P|P|P|P	P	5575.73	5457	-0.371850107046457	0.0657687621372522	.	SINGLE
Cdc34	CDC34\mouse hipoxia gene	1174|1177	NONE	P|P|P|P|P|P|P|P|P|P|P|P	P	10432.6463333333	12343.9333333333	-0.102998959432152	0.0739223080575853	71.7699561870622	HighRE
Clock|1	Clock\Mouse hipoxia gene	1288	DOWN	P|P|P|P|P|P	P	19345.35	25607.3333333333	-0.408106759374375	0.0835808506800695	.	SPLIT
Clock|2	Clock\Mouse hipoxia gene	1293|1295	NONE	P|P|P|P|P|P|P|P|P|P|P|P	P	19345.35	25607.3333333333	-0.223045070465971	0.0354966227980574	15.9145515854263	AVERAGE
Cnbp1	ZNF9\ire candidate	1248|1249	NONE	P|P|P|P|P|P|P|P|P|P|P|P	P	16797.7316666667	18619.9333333333	-0.00554006093038556	0.0228120378834743	411.765108184228	HighRE
Cnksr1	Cnksr1/HHpatients putative HH modifiers	1511|1512	NONE	P|P|P|P|P|P|P|P|P|P|P|P	P	9374.48083333333	8292.91666666667	0.140659146293982	0.203457295786606	144.645621096956	HighRE
Cotl1	clbp	614	NONE	P|P|P|P|P|P	P	34925.7283333333	28274.1666666667	0.313523413616412	0.129968076256533	.	SINGLE
Cox17	cox 17-chaperon	519|701|878|879	NONE	P|P|P|P|P|P|P|P|P|P|P|P|P|P|P|P|P|P|P|P|P|P|P|P	P	17723.462	16271.5666666667	0.00762311537472038	0.197962545318588	2596.87195572387	HighRE
Cox17 (bad)	cox 17	880	NONE	P|P|P|P|P|P	P	34925.7283333333	28274.1666666667	-0.0590525684412406	0.159158099516119	.	SINGLE
Cox7b	cox 7b	615|702	NONE	P|P|P|P|P|P|P|P|P|P|P|P	P	13748.5327083333	12969.8333333333	-0.110240642107842	0.071782271328959	65.1141629406863	HighRE
Cp	ceruloplasmin	512|513|514|843	NONE	P|P|P|P|P|P|P|P|A|P|P|P|P|P|P|P|P|P|P|P|P|P|P|P	P	5997.40958333333	5819.08333333333	0.0734463571151031	0.122113779738067	166.26254117232	HighRE
Cpox	CPO\heme biosynthesis	1342	NONE	P|P|P|P|P|P	P	9287.68333333333	9539.66666666667	0.273984095678168	0.273031129376476	.	SINGLE
Cpox (short form)	CPO short form\heme biosynthesis	1340|1341	NONE	P|P|P|P|P|P|P|P|P|P|P|P	P	10818.0466666667	10575.2619047619	-0.0995189153407096	0.0469865426599391	47.2136804335915	HighRE
Crebbp	CREBBP short form\mouse hipoxia gene	1167|1212	NONE	P|P|P|P|P|P|P|P|P|P|P|P	P	21125.2658333333	17315	0.277313069529451	0.0279481488920427	10.0781939125572	SIMILAR
Csnb	Csnb (abfall)	1364	DOWN	P|P|P|P|P|P	P	12445.625	10684.5	-0.404967681719631	0.131083035358945	.	SINGLE
Cth	cystathionine gamma-lyase (short isoform)	622	DOWN	P|P|P|P|P|P	P	12445.625	10684.5	-0.922804717583472	0.0775080002244755	.	SINGLE
Ctsd	cathepsin D	612	DOWN	P|P|P|P|P|P	P	12445.625	10684.5	-0.913550777327578	0.19614043595638	.	SINGLE
Cul1	Cul1\mouse hipoxia gene	1182|1186	DOWN	P|P|P|P|P|P|P|P|P|P|P|P	P	20316.239047619	29706.3571428571	-0.796202469087213	0.510813502026656	64.1562318454332	HighRE
Cul2|1	Cul2 short form\mouse hipoxia gene	1206	NONE	P|P|P|P|P|P	P	16334.98	12537.5	0.376709855880635	0.133552400972958	841.684189903905	SPLIT
Cul2|2	Cul2 short form\mouse hipoxia gene	1208	DOWN	P|P|P|P|P|P	P	11331.405	16144	-0.528866492404246	0.0875268601030401	841.684189903905	SPLIT
Cul3	Cul3\mouse hipoxia gene	1165|1195	NONE	P|P|P|P|P|P|P|P|P|P|P|P	P	17547.8	19017.25	-0.141444706037641	0.241827931158391	170.969941493629	HighRE
Cul3 long form	Cul3 long form\mouse hipoxia gene	1170	NONE	P|P|P|P|P|P	P	11182.2216666667	10804.8333333333	0.0384357211877835	0.125991525950618	.	SINGLE
Cybrd1	DCYTB	1114	DOWN	P|P|P|P|P|P	P	11182.2216666667	10804.8333333333	-1.11462709660566	0.099280360504392	.	SINGLE
Cyp1a1	CYP145	704	NONE	P|P|P|P|P|P	P	11182.2216666667	10804.8333333333	0.0495480631801857	0.143717281538273	.	SINGLE
Cyp3a13	Cyt-P450 (Cyp3a13) (abfall)	688	DOWN	P|P|P|P|P|P	P	11182.2216666667	10804.8333333333	-0.924011514091095	0.0923937795881563	.	SINGLE
D11Ertd18e	D11Ertd18e/(McKie heme transporter HCP1)	1497|1498	DOWN	P|P|P|P|P|P|P|P|P|P|P|P	P	11182.2216666667	10804.8333333333	-0.759551453706764	0.366462426537383	48.2472154781579	AVERAGE
D11Ertd18e|2	D11Ertd18e/(McKie heme transporter HCP1)	1496	NONE	P|P|P|P|P|P	P	11182.2216666667	10804.8333333333	-0.249688180294972	0.167555589098883	.	SPLIT
D11Ertd498e	FLJ10055\ire candidate	1272|1283	NONE	P|P|P|P|P|P|P|P|P|P|P|P	P	27009.0046296296	37273.8148148148	0.154729732908682	0.239789836572649	154.973340976532	HighRE
D11Ertd498e (dif 3' form)	FLJ10055 (dif 3' form)\ire candidate	1282	NONE	P|P|P|P|P|P	P	9428.13666666667	8253.33333333333	0.140901331991445	0.289177511930162	.	SINGLE
D1Ertd396e	scaffold attachment factor B	667	NONE	P|P|P|P|P|P	P	9428.13666666667	8253.33333333333	0.0966441335595208	0.163844267977762	.	SINGLE
D330037H05Rik	LOC207214-abfall	1193	NONE	P|P|P|P|P|P	P	9428.13666666667	8253.33333333333	0.0268760330103513	0.0281836307891342	.	SINGLE
D630004K10Rik	ak052609-abfall	1161	NONE	P|P|P|P|P|P	P	9428.13666666667	8253.33333333333	0.243847557861447	0.143164418530725	.	SINGLE
DNA in chr 1	afball	1386	NONE	P|P|P|P|P|P	P	9428.13666666667	8253.33333333333	0.228502328542172	0.165447318262528	.	SINGLE
Dbh	DBH\list Martina- Metal array	1417	NONE	P|P|P|P|P|P	P	9428.13666666667	8253.33333333333	-0.0797281390426091	0.0835286630698098	.	SINGLE
Ddx21	Gu	634	NONE	P|P|P|P|P|P	P	9428.13666666667	8253.33333333333	0.040601396771201	0.0781731053422829	.	SINGLE
Ddx5	p68 RNA Helikase (abfall)	691	NONE	P|P|P|P|P|P	P	9428.13666666667	8253.33333333333	0.131064224296932	0.143334428610742	.	SINGLE
Dio1	DIO1\list Martina- Metal array	1424|1425|1426	UP	P|P|P|P|P|P|P|P|P|P|P|P|P|P|P|P|P|P	P	15129.6674242424	10091.8181818182	1.32362733309037	0.248674510372104	18.7873508014908	HighRE
Dkk1	Sk-Dkk-1 protein precursor	673	NONE	P|P|P|P|P|P	P	9428.13666666667	8253.33333333333	0.0914003133340946	0.0999408665359322	.	SINGLE
Dnaja1|1	DNAJA1\list Martina- Metal array	1447	UP	P|P|P|P|P|P	P	8839.32666666667	8632.5	0.695640113827376	0.325961958864315	.	SPLIT
Dnaja1|2	DNAJA1\list Martina- Metal array	1445|1446	NONE	P|P|P|P|P|P|P|P|P|P|P|P	P	9133.73166666667	8442.91666666667	0.203921465762717	0.149436519281133	73.2814069976419	AVERAGE
Dock9	isg-4	734|735	NONE	P|P|P|P|P|P|P|P|P|P|P|P	P	25856.4388235294	18169.6568627451	0.0656077568129256	0.107971944920952	164.571919794216	HighRE
Dsip1	GILZ-DSIPI\ire candidate	1244|1251	NONE	P|P|A|P|P|P|P|P|P|P|P|P	P	16106.1158333333	14038.2575	0.186666428593589	0.105886916284787	56.7252060708381	HighRE
Dsip1 (short)	GILZ-DSIPI short form\ire candidate	1266	NONE	P|P|P|A|P|P	P	6036.04	6220.88	0.0453612512417783	0.209683309873463	.	SINGLE
Dusp1	protein tyrosine phosphatase	954|955	NONE	P|P|P|P|P|P|P|P|P|P|P|P	P	14689.7733333333	13490.6822222222	0.094423278790775	0.0993140872970495	105.179663922825	HighRE
Eefsec	sec (SelB)	1072|1073	NONE	P|P|P|A|A|A|P|P|P|P|P|P	P	12135.6208333333	12970.795	-0.084791907536684	0.0573009003929929	67.578265494502	HighRE
Efna1	EPH-RELATED RECEPTOR TYROSINE KINASE LIGAND	625|706	NONE	P|P|P|P|P|P|P|P|P|P|P|P	P	25385.1583333333	22307.9166666667	0.0436179614786608	0.222397632511965	509.87626421003	HighRE
Egln1	EGLN1 (sm20)\mouse hipoxia gene	1179|1194|1196	NONE	P|P|P|P|P|P|P|P|P|P|P|P|P|P|P|P|P|P	P	19842.4283333333	20364.5555555556	-0.03997685003007	0.0848571304100488	212.26567462474	HighRE
Egln2	EGLN2\mouse hipoxia gene	1202	NONE	P|P|P|P|P|P	P	22445.505	24197.5	-0.33674857361029	0.206730678673708	.	SINGLE
Egr1	EGR1\list Martina- Metal array	1448|1449|1450	NONE	P|P|P|P|P|P|P|P|P|P|P|P|P|P|P|P|P|P	P	19862.4619047619	20765.3571428571	0.0745281356899543	0.112802508173764	151.355601652288	HighRE
Eif2ak1|1	heme-regulated initiation factor 2-alpha kinase	721	NONE	P|P|P|P|P|P	P	22445.505	24197.5	-0.178014785102936	0.159307172268328	381.883680920361	SPLIT
Eif2ak1|2	heme-regulated initiation factor 2-alpha kinase	844	UP	P|P|P|P|P|P	P	18467.1416666667	17557.1666666667	0.387403864017758	0.100647562263988	381.883680920361	SPLIT
Elac2	IRIG1 (ELAC2)	888	NONE	P|P|P|A|P|P	P	2998.65333333333	3793	-0.3398786881843	0.328369159861895	.	SINGLE
Elac2 (bad)	IRIG1 (ELAC2)	889	NONE	P|P|P|P|P|P|P|P|P|P|M|P	P	2998.65333333333	3793	0.367026321611809	0.218292495338332	.	SINGLE
Elac2 (short 2)	IRIG1	557	NONE	P|P|P|A|A|A	A	2998.65333333333	3793	-0.140100135892923	0.41492252005913	.	SINGLE
Elac2 (short1)	IRIG1	732	NONE	P|P|P|P|P|P	P	2998.65333333333	3793	0.0498441136869572	0.122631851117059	.	SINGLE
Eno1|1	alpha enolase	503	NONE	P|P|P|P|P|P	P	2998.65333333333	3793	-0.118831331255553	0.0431386509368492	92.9815630675517	SPLIT
Eno1|2	alpha enolase	504	DOWN	P|P|P|P|P|P	P	42753.4066666667	29758.5	-0.575031583094677	0.316545241712519	92.9815630675517	SPLIT
Ep300	EP300\mouse hipoxia gene	1171|1197	NONE	P|P|P|P|P|P|P|P|P|P|P|P	P	15367.6583333333	14916.5	0.120967910205424	0.163286269815316	134.983128614876	HighRE
Epas1	HIF2A\mouse hipoxia gene	1162	NONE	P|P|P|P|P|P	P	7069.58666666667	7077.16666666667	0.0168657698721325	0.165408044785772	.	SINGLE
Epas1 (short + dif 3')	HIF2A (short + dif 3')\mouse hipoxia gene	1164	NONE	P|P|P|P|P|P	P	7069.58666666667	7077.16666666667	-0.0375434622165	0.0870398840439569	.	SINGLE
Epor|1	EPOR\mouse hipoxia gene	1198	DOWN	P|P|P|P|P|P	P	30838.8016666667	31700.1666666667	-0.440908720224506	0.205161731070494	.	SPLIT
Epor|2	EPOR\mouse hipoxia gene	1187|1205	NONE	P|P|P|P|P|P|P|P|P|P|P|P	P	7069.58666666667	7077.16666666667	0.0457805804878546	0.0760174603364926	166.047392860516	AVERAGE
Eya1	EYA1	707	NONE	P|P|P|P|P|P	P	7069.58666666667	7077.16666666667	0.228143985554929	0.0984970413878423	.	SINGLE
Eya2	EYA2	626|628	NONE	P|P|P|P|P|P|P|P|P|P|P|P	P	10640.00875	10707.375	0.149536677003186	0.0491620571147215	32.8762535720077	HighRE
Eya3|1	Eya3	708	DOWN	P|P|P|P|P|P	P	11895.58	16661.5	-0.496940120428631	0.0442591233295241	50.0449364629298	SPLIT
Eya3|2	Eya3	710	NONE	P|P|P|P|P|P	P	21199.9266666667	23866.6666666667	-0.237162418547004	0.321714591352448	50.0449364629298	SPLIT
FLOT2	hs FLOT2	481	DOWN	P|P|P|P|P|P	P	26651.5466666667	65127.8333333333	-1.29598970532302	0.149127190943605	.	SINGLE
Fbxo2	neural F box protein NFB42 mouse	1082	NONE	P|P|P|P|P|P	P	26651.5466666667	65127.8333333333	0.019726343690276	0.247121484518638	.	SINGLE
Fbxo32	Atrogin1(IREG3)	1140	NONE	P|P|P|P|P|P	P	26651.5466666667	65127.8333333333	-0.186059498332197	0.183521911566336	.	SINGLE
Fbxo32 (long)	IRIG3 (fused with RIIKEN NM_026346)	921	NONE	P|P|P|P|P|P	P	26651.5466666667	65127.8333333333	0.0119267920205622	0.214053602776615	.	SINGLE
Fcna	ficolin-A	630	NONE	P|P|P|P|P|P	P	26651.5466666667	65127.8333333333	-0.113338679842551	0.139912385414014	.	SINGLE
Fdx1	adrenodoxin (ferredoxin)	695|696	NONE	P|P|P|P|P|P|P|A|P|M|P|P	P	9308.31785714286	15022.7380952381	-0.0513679946608252	0.0317054924327873	61.7222701453186	HighRE
Fdxr	ferredoxin reductase	711	NONE	M|P|P|P|P|P	P	3781.295	4029.83333333333	-0.158822874920579	0.320481742268145	.	SINGLE
Fech|1	ferrochalatase	891	UP	P|P|P|P|P|P	P	21861.6133333333	21103.6666666667	0.378864749307307	0.0966848571427972	.	SPLIT
Fech|2	ferrochalatase	712|890|892	NONE	P|P|P|P|P|P|P|P|P|P|P|P|P|P|P|P|P|P|P|P|P|P|P|P	P	9808.06777777778	9721.11111111111	0.0400435118043391	0.147800883873445	369.100703743543	AVERAGE
Fgd2	Fgd2-abfall	1217	NONE	P|M|M|M|A|P	M	3781.295	4029.83333333333	-0.0316774814730595	0.429810687236247	.	SINGLE
Figf	c-Fos	699	DOWN	P|P|P|P|P|P	P	3781.295	4029.83333333333	-0.563387483813713	0.335257833057092	.	SINGLE
Fmo1|1	flavin monoox-1	522	NONE	P|P|P|P|P|P	P	3781.295	4029.83333333333	-0.0611836376142859	0.399038774454719	179.154182346791	SPLIT
Fmo1|2	flavin monoox-1	523	UP	P|P|P|P|P|P	P	10511.75	11600.1666666667	0.519812047044249	0.208081778792726	179.154182346791	SPLIT
Fmo2	flavin monoox-2	524|525	NONE	P|P|P|P|P|P|P|P|P|P|P|P	P	10075.9725	9819.25	0.0202538833856349	0.0372014511155108	183.675645836373	HighRE
Fmo3	flavin monoox-3	1119|1120	NONE	P|P|P|P|P|P|P|P|P|P|P|P	P	9612.66416666667	10827.5	-0.122999189519275	0.19346710356091	157.291364534229	HighRE
Fmo4	flavin monoox-4	526	NONE	P|P|P|P|P|P	P	6758.07166666667	5632.66666666667	0.261375780035521	0.0390929745633039	.	SINGLE
Fmo5	flavin monoox-5	527	UP	P|P|P|P|P|P	P	6758.07166666667	5632.66666666667	0.938094813073259	0.110882445122562	.	SINGLE
Fnbp3	hypA-FBP-11	917	NONE	P|P|P|P|P|P	P	6758.07166666667	5632.66666666667	-0.33980385218329	0.0428719631437025	.	SINGLE
Fnbp3 (short)|1	hypA-FBP-11 (500bp missing)	916	NONE	P|P|P|P|P|P	P	6758.07166666667	5632.66666666667	-0.147461259760976	0.0509459498451409	72.7842236289412	SPLIT
Fnbp3 (short)|2	hypA-FBP-11 (500bp missing)	918	DOWN	P|P|P|P|P|P	P	50820.7716666667	26084.6666666667	-0.460203150314245	0.202497428731284	72.7842236289412	SPLIT
Fth1	H-Fer\Known ire 5'	549	NONE	P|P|P|P|P|P|P|P|P|P|P|P|P|P|P|P|P|P|P|P|P|P|P|P	P	146177.321666667	109648.791666667	0.286670820734588	0.587552529845174	.	SINGLE
Ftl1	l-Fer\Known ire 5'	569	DOWN	P|P|P|P|P|P|P|P|P|P|P|P|P|P|P|P|P|P|P|P|P|P|P|P	P	146177.321666667	109648.791666667	-0.614503826744429	0.281454026736832	.	SINGLE
Ftmt	hs mitochondrial ferritin MoMtF	1116	NONE	P|P|P|P|P|P	P	146177.321666667	109648.791666667	0.0505016211062706	0.0830471981115748	.	SINGLE
Furin	Furin/Furin, cleavage of hamp	1506|1507|1509	NONE	P|P|P|P|P|P|P|A|A|P|P|P|P|P|P|P|P|P	P	46716.845625	43496.125	0.0442219144975372	0.127015771501255	287.223592520692	HighRE
Fxn	frataxin	528|715	NONE	P|P|P|P|P|P|P|P|P|P|P|P	P	39963.33171875	36990.34375	0.112183303232903	0.0990360352148588	88.2805483176498	HighRE
Fxyd5	Fxyd5/HHpatients putative HH modifiers	1523|1524|1525	NONE	P|P|P|P|P|P|P|P|P|P|P|P|P|P|P|P|P|P	P	6760.24944444445	6618.33333333333	0.0359457972865399	0.0681202832341311	189.508338599681	HighRE
Fxyd7	Fxyd7/HHpatients putative HH modifiers	1520|1522	NONE	P|P|P|P|P|P|P|P|P|P|P|A	P	6090.07166666667	5804.1	0.14252281436434	0.0455136042163511	31.9342586794573	HighRE
Gapd	GAPDH	530|531	DOWN	P|P|P|P|P|P|P|P|P|P|P|P|P|P|P|P|P|P	P	38041.9825	83132.5833333333	-1.05815877066113	0.0974370413371898	9.20816838065913	SIMILAR
Gas1	gas-1	532	NONE	P|P|P|P|P|P	P	25161.89	54764.8333333333	0.0772054230858096	0.149624663721105	.	SINGLE
Gas7	gas-7	536|893|894|895	NONE	P|P|P|P|A|A|P|P|P|P|P|P|P|P|P|P|P|P|P|P|P|P|P|P	P	18329.6226190476	30750.4285714286	0.113821694795805	0.100368901098632	88.1808176189025	HighRE
Gls	Gls\NIA results interesting	1325	NONE	P|P|P|P|P|P	P	25161.89	54764.8333333333	-0.191244058809971	0.198095665337576	.	SINGLE
Gng11	G protein gamma-11 subunit (homologue of hs)	1055|1056|1057|716|717	NONE	P|P|P|P|P|P|P|P|P|P|P|P|P|P|M|P|P|P|P|A|P|P|P|P|P|P|P|P|P|P	P	15742.1617948718	22661.5384615385	0.228733520890855	0.136519985081208	59.6851675038709	HighRE
Got2	Got2\NIA results interesting	1326	NONE	P|P|P|P|P|P	P	25161.89	54764.8333333333	-0.13580792680035	0.136165003331982	.	SINGLE
Gpr89|1	SH120\1q21	1299	NONE	P|P|P|P|P|P	P	25161.89	54764.8333333333	0.253512481510377	0.0866518132860561	264.015729148051	SPLIT
Gpr89|2	SH120\1q21	1310	DOWN	P|P|P|P|P|P	P	50922.075	111500.333333333	-0.838401952487751	0.157558187270804	264.015729148051	SPLIT
Gpr89 (pdzk1 3')	PDZK1 (5' from sh120)\1q21	1313	UP	P|P|P|P|P|P	P	32461.9183333333	13329.8333333333	1.19663150030441	0.300152144739833	.	SINGLE
Gpx1	GPX-1	544|720	DOWN	P|P|P|P|P|P|P|P|P|P|P|P	P	19198.7872222222	23944.3333333333	-1.29072210594602	0.452351518693887	35.0463912107819	HighRE
Gpx2|1	GPX2\list Martina- Metal array	1428	UP	P|P|P|P|P|P	P	59393.045	45253.1666666667	0.423406348357646	0.204725193415964	.	SPLIT
Gpx2|2	GPX2\list Martina- Metal array	1427|1429	DOWN	P|P|P|P|P|P|P|P|P|P|P|P	P	39669.4616666667	38463.0833333333	-0.762816871115006	0.140384525859311	18.4034374664671	AVERAGE
Gpx3	GPX-3	545|546	UP	P|P|P|P|P|P|P|P|P|P|P|P	P	36469.334	26418.1333333333	1.88178736869327	0.176871364516736	9.39911530172277	SIMILAR
Gpx4|1	GPX4	1010	NONE	P|P|P|P|P|P	P	19945.8783333333	31673	-0.29268490881028	0.207570637288647	49.7558567775925	SPLIT
Gpx4|2	GPX4	800	DOWN	P|P|P|P|P|P	P	59393.045	45253.1666666667	-0.61042251978848	0.224565457281584	49.7558567775925	SPLIT
Gsk3b	glycogen synthase kinase 3 beta	1028|814|815	DOWN	P|P|P|P|P|P|P|P|P|P|P|P|P|P|P|P|P|P	P	13951.0377777778	21082.1111111111	-0.640887912010743	0.0823038081445539	12.8421533004627	SIMILAR
Gsn	gelsolin	777	DOWN	P|P|P|P|P|P	P	16246.7216666667	26043.8333333333	-0.382328284559644	0.0608699772770282	.	SINGLE
Gsr|1	Glutathion Reductase	540|847|896	DOWN	P|P|P|P|P|P|P|P|P|P|P|P|P|P|P|P|P|P	P	16246.7216666667	26043.8333333333	-0.58044057361815	0.107923237721949	18.5933311052353	AVERAGE
Gsr|2	Glutathion Reductase	537|538	NONE	A|A|A|P|P|P|P|P|P|P|P|P	P	16246.7216666667	26043.8333333333	-0.26053793411769	0.0170763417635362	6.55426313306934	AVERAGE
Gsr (bad)	Glutathion Reductase	539	DOWN	P|P|P|P|P|P	P	16246.7216666667	26043.8333333333	-0.439645706134778	0.0761854059714463	.	SINGLE
Gss	glutathione synthetase type A1	541|542|543	NONE	P|P|P|P|P|P|P|P|P|P|P|P|P|P|P|P|P|P	P	21026.8253846154	26593.5696153846	0.168016018219614	0.107802238570903	64.1618815356012	HighRE
Gsta4	Gsta4/HHpatients putative HH modifiers	1514|1515|1516	DOWN	P|P|P|P|P|P|P|P|P|P|P|P|P|P|P|P|P|P	P	18815.26625	24515.8586458333	-0.741885087659932	0.190625303646242	25.6947210311931	HighRE
HECTd1	HECTd1 (abfall)	1421	DOWN	P|P|P|P|P|P	P	16246.7216666667	26043.8333333333	-0.423252888492881	0.304700580144055	.	SINGLE
HLA_A (human)	afball\list Martina	1367	NONE	P|P|P|P|P|P	P	16246.7216666667	26043.8333333333	0.337418578667448	0.0941442639277843	.	SINGLE
Haao	HYACDO	639|640	NONE	P|P|P|P|P|P|P|P|P|P|P|P	P	18047.4694166667	22841.39525	0.0861002843522775	0.18148764433932	210.78634722827	HighRE
Hadhb	HADHB	635	NONE	P|P|P|P|P|P	P	196693.196666667	186446.166666667	0.0223406397102757	0.353319246743215	.	SINGLE
Hamp	hepcidin	1080|1091|1099	NONE	P|P|P|P|P|P|P|P|P|P|P|P|P|P|P|P|P|P	P	58657.9829166667	56382.0416666667	0.00171521176469298	0.0540812367445305	3153.03555268063	HighRE
Hap1	huntingtin	915	NONE	P|P|P|P|P|P	P	196693.196666667	186446.166666667	-0.0387924979309197	0.165054273690165	.	SINGLE
Hba-a1	Hba-a1\NIA results interesting	1330	NONE	P|P|P|A|A|P	P	196693.196666667	186446.166666667	-0.17416865377662	0.188674227894833	.	SINGLE
Hbb-bh1	Hbb-b1\NIA results interesting	1329|1366	NONE	P|P|P|P|P|P|P|P|P|P|P|P	P	40250.7983333333	39323.625	-0.0437987163975057	0.144561414729292	330.058564770005	HighRE
Hdh	HD-Huntingtin\list Martina- Metal array	1456	DOWN	P|P|P|P|P|P	P	8080.17	11859.1666666667	-0.544737784043775	0.103672447195171	.	SINGLE
Heph	hephaestin	722|898|926	NONE	P|P|P|P|P|P|P|P|P|P|P|P|P|P|P|P|P|P	P	26039.15125	28320.5833333333	-0.0541395453031171	0.28312737903471	522.958546196746	HighRE
Herpud1|1	Herpud 1 (abfall)\CORRECTED INFORMATION	731	DOWN	P|P|P|P|P|P	P	8080.17	11859.1666666667	-0.459339728480563	0.375303300052948	129.365371776997	SPLIT
Herpud1|2	Herpud 1 (abfall)\CORRECTED INFORMATION	737	NONE	P|P|P|P|P|P	P	36384.2683333333	38204.3333333333	-0.0204507535106117	0.132926458772206	129.365371776997	SPLIT
Hfe	HFE	900	NONE	P|P|P|P|P|P	P	4010.84	3559	0.196907995571319	0.148853842507737	.	SINGLE
Hfe (800 bp less)	HFE (es fehlen 800bp)	823	NONE	P|P|P|P|P|P	P	4010.84	3559	0.217190257723429	0.0611802917226736	.	SINGLE
Hfe (long 1)	HFE (mayka-1) 3'-UTR long	1112	NONE	P|P|P|P|P|P	P	4010.84	3559	0.130199540276482	0.230513208665374	.	SINGLE
Hfe (long 2)	HFE (Mayka-2) 3'-UTR long	1113	NONE	A|A|A|P|P|P	A	4010.84	3559	-0.0192685074562125	0.232190218517967	.	SINGLE
Hfe (strange)	hfe no info available but spotted on chip	718	NONE	A|P|A|A|M|A	A	4010.84	3559	0.11256422627629	0.0922449696579379	.	SINGLE
Hif1a|1	HIF-1	902	DOWN	P|P|P|P|P|P	P	2903.13833333333	2799.83333333333	-0.62009194207655	0.0983802267401192	.	SPLIT
Hif1a|2	HIF-1	723|724|901	NONE	P|P|P|P|P|P|P|P|P|P|P|P|P|P|P|P|P|P	P	4010.84	3559	-0.241331325392252	0.21928571987021	90.8650045798198	AVERAGE
Hmbs	hydroxymethylbilane synthase\corrected information	1142|694	NONE	P|P|P|P|P|P|P|P|P|P|P|P	P	11570.3257575758	13011.7553030303	-0.0789031501450362	0.137696042708317	174.512731690953	HighRE
Hmbs (bad)	hydroxymethylbilane synthase\corrected information	729	NONE	P|P|P|P|P|P	P	11866.7033333333	13870.6666666667	-0.226287793708939	0.0509738524816731	.	SINGLE
Hmox1|1	Heme oxygenase 1	547	DOWN	P|P|P|P|P|P	P	11866.7033333333	13870.6666666667	-0.457021816863716	0.194890105845063	52.9360364773581	SPLIT
Hmox1|2	Heme oxygenase 1	897	NONE	P|P|P|P|P|P	P	8475.5	11380.1666666667	-0.208068862406632	0.321997672848134	52.9360364773581	SPLIT
Hmox2	Heme oxygenase 2	548	NONE	P|P|P|P|P|P	P	22278.565	19067.8333333333	0.159963938721175	0.149030711676605	.	SINGLE
Hnrpdl	JKTBP	924|962	NONE	P|P|P|P|P|P|P|P|P|P|P|P	P	23887.7666666667	22684.1666666667	0.0288841970027643	0.146865177227866	508.462039688383	HighRE
Hprt1	HPRT	550|551	NONE	P|P|P|P|P|P|P|P|P|P|P|P	P	16461.8033333333	16403.3333333333	0.0114625666699481	0.251468087102124	2193.82006092412	HighRE
Hpxn	hemopexin	636|637	NONE	P|P|P|P|P|P|P|P|P|P|P|P	P	7477.955	8312.33333333333	-0.154629730153332	0.0213223686731062	13.7893073032998	SIMILAR
Hsf1	HSF1	783|907	NONE	P|P|P|P|P|P|P|P|P|P|P|P	P	7789.38541666667	8259.91666666667	-0.0888634089239979	0.211216503108267	237.68669879513	HighRE
Hsf2	HSF2	782	NONE	P|P|P|P|P|P	P	11529.1916666667	12501.5	-0.118947406801584	0.117803897681247	.	SINGLE
Hsf4	HSF 4	1137|1138	NONE	P|P|P|P|P|P|P|P|P|P|P|P	P	7919.52611111111	8044.11111111111	0.093719384123002	0.0827978832632506	88.3465934374714	HighRE
Hsp105	hsp105 alpha	555	NONE	P|P|P|P|P|P	P	14778.7033333333	12801.3333333333	0.209171851648265	0.089272066862161	.	SINGLE
Hspa1a	HSP70.1	824	NONE	P|P|P|P|P|P	P	14778.7033333333	12801.3333333333	0.0252024738422281	0.222337094706965	.	SINGLE
Hspa1a (short)	HSP70.1 (short form)	911	NONE	M|P|P|P|P|P	P	14778.7033333333	12801.3333333333	-0.212652867771619	0.394565512897422	.	SINGLE
Hspa5	78 kDa glucose-regulated protein	842|858|859	DOWN	P|P|P|P|P|P|P|P|P|P|P|P|P|P|P|P|P|P	P	42671.26	56975.7222222222	-0.49473602414809	0.0640555140891548	12.9474125518665	SIMILAR
Hspa8	Hsc 70 (HSP CA)	554|904|905|906|908	NONE	P|P|P|P|P|P|P|P|P|P|P|P|P|P|P|P|P|P|P|P|P|P|P|P|P|P|P|P|P|P	P	61003.4365151515	65535.2272727273	0.128473401122372	0.118122500458868	91.9431566588287	HighRE
Hspa9a	mit hsp70	574|751	DOWN	P|P|P|P|P|P|P|P|P|P|P|P	P	59480.3407692308	70519.1666666667	-0.987621445824537	0.0663703254053372	6.72021913719446	SIMILAR
Hspb1|1	HSP25	638	DOWN	P|P|P|P|P|P	P	14778.7033333333	12801.3333333333	-0.808402194016811	0.579213157100322	61.3463859520639	SPLIT
Hspb1|2	HSP25	741	NONE	P|P|P|P|P|P	P	28389.9016666667	26509.8333333333	-0.319245955818588	0.881841017881472	61.3463859520639	SPLIT
Hspb2|1	Hspb2	989	DOWN	P|P|P|P|P|P	P	12188.3783333333	17683.3333333333	-0.541119063832792	0.13886147541918	.	SPLIT
Hspb2|2	Hspb2	993|994	NONE	P|P|P|P|P|P|P|P|P|P|P|P	P	12188.3783333333	17683.3333333333	-0.147325220043694	0.256625347071854	174.189692026758	AVERAGE
Hspca	HSP 86B	552|553	NONE	P|P|P|P|P|P|P|P|P|P|P|P	P	16787.558	19020.4	-0.0970064020380127	0.28697711427105	295.83317001964	HighRE
Hspd1	HSP60A	726|727|728	DOWN	P|P|P|P|P|P|P|P|P|P|P|P|P|P|P|P|P|P	P	25742.5383333333	45059.7777777778	-0.849643710478974	0.089736744133529	10.5616910979005	SIMILAR
Idh3a	RNAIDH (alpha subunit)	771	DOWN	P|P|P|P|P|P	P	18965.2333333333	35993.3333333333	-0.802383065386468	0.339620406635831	.	SINGLE
Idh3g	RNAIDH (gamma subunit )	664|665	NONE	P|P|P|P|P|P|P|P|P|P|P|P	P	21806.1366666667	34206.4166666667	-0.139503591079902	0.198258012579006	142.116780682335	HighRE
Il4i1	MOAA similar	755|756	NONE	P|P|P|P|P|P|P|P|P|P|P|P	P	7626.04666666667	8230.58333333333	-0.140392162594575	0.00219013510108011	1.56001236864254	SIMILAR
Il6	IL6	1477	NONE	P|P|P|P|P|P|P|P|P|P|P|P	P	6623.34333333333	7105.33333333333	0.0937958591523366	0.146571392380921	.	SINGLE
Il6ra	interleukin 6 receptor alpha\list Martina	1368	NONE	P|P|P|P|P|P	P	6623.34333333333	7105.33333333333	-0.150091888334769	0.382222978580555	.	SINGLE
Il9r	interleukin 9 receptor	1084	NONE	P|P|P|P|P|P	P	6623.34333333333	7105.33333333333	0.173828431939809	0.0670799161502192	.	SINGLE
Il9r (bad)	interleukin 9 receptor	1118	NONE	P|P|P|P|P|P	P	6623.34333333333	7105.33333333333	0.0947172132413071	0.181834724580414	.	SINGLE
Il9r (long)	interleukin 9 receptor (long)\corrected information	1098|1117	NONE	P|P|P|P|P|P|P|P|P|P|P|P	P	12770.9307291667	12087.2395833333	0.0823236429258792	0.0505398319933226	61.3916369551655	HighRE
Impa1	myo-inositol monophosphatase A1	652	NONE	P|P|P|P|P|P	P	37058.9983333333	34068.6666666667	-0.0671809749388448	0.414737677223571	.	SINGLE
Ireb2	IRP-2	565	NONE	P|P|P|P|P|P	P	37058.9983333333	34068.6666666667	-0.375452559408278	0.135776473322519	.	SINGLE
Ireb2 (not sure)	IRP-2	563	NONE	P|P|P|P|P|P	P	37058.9983333333	34068.6666666667	-0.349090526254398	1.16758585842702	.	SINGLE
Itga10	ITGA10\1q21	1316	NONE	P|P|P|P|P|P	P	37058.9983333333	34068.6666666667	0.115439854712312	0.0878727072690628	.	SINGLE
Jun	C-JUN	515	UP	P|P|P|P|P|P	P	37058.9983333333	34068.6666666667	1.09108690566505	0.156820646116012	.	SINGLE
Kif20a	Rab6 kinesin-like (Rab6kifl)	1071	NONE	P|P|P|P|P|P	P	37058.9983333333	34068.6666666667	-0.210753412472256	0.115908871654118	.	SINGLE
Klra6	KLrab6	1122	NONE	P|P|P|P|P|P	P	37058.9983333333	34068.6666666667	0.0844646806620131	0.208593570471654	.	SINGLE
Krt1-19	keratin 19.	927	DOWN	P|P|P|P|P|P	P	37058.9983333333	34068.6666666667	-1.77248079595972	0.159134078499705	.	SINGLE
Lbr|1	LBR\complete human homologue	1346	DOWN	P|P|P|P|P|P	P	37058.9983333333	34068.6666666667	-0.827294907114797	0.486532413965473	.	SPLIT
Lbr|2	LBR\complete human homologue	1347|1348	NONE	P|P|P|P|P|P|P|P|P|P|P|P	P	37058.9983333333	34068.6666666667	-0.105924072508267	0.179241762596533	169.217212246577	AVERAGE
Lbr (short)	Lamin B receptor (3'?)	1061|1062	NONE	P|P|P|P|P|P|P|P|P|P|P|P	P	17237.2882051282	23285.641025641	0.0590741131537426	0.273600416918431	463.147734789307	HighRE
Lcn2	LCN2\toll receptors and others	1216|1225	NONE	P|P|P|P|P|P|P|P|P|P|P|P	P	6382.73916666667	5813.08333333333	0.10998335826689	0.152319823451301	138.493519248317	HighRE
Ldh1	lactate dehydrogenase-A	642	DOWN	P|P|P|P|P|P	P	105089.055	160865.166666667	-0.74909960617275	0.389795541460336	.	SINGLE
Leap2	LEAP-2\toll receptors and others	1215|1218	NONE	P|P|P|P|P|P|P|P|P|P|P|P	P	49565.1344444444	66262.7777777778	0.1894658929127	0.0227826202743716	12.0246551630637	SIMILAR
Lox	LYSOX	854	UP	P|P|P|P|P|P	P	105089.055	160865.166666667	0.763169083703296	0.200461199727079	.	SINGLE
Lrp10	Lrp10 (abfall)	1356	DOWN	P|P|P|P|P|P	P	105089.055	160865.166666667	-0.629869363228581	0.0921397608855541	.	SINGLE
Ltf	lactoferrin	567|568	NONE	P|P|P|P|P|P|P|P|P|P|P|P	P	30196.5421428571	37445.4761904762	-0.0106550408964786	0.092973512084673	872.577712164391	HighRE
MTB-Snrpb2 (chimera)	afball	1444	NONE	P|P|A|P|P|P	P	3835.30333333333	4341.89166666667	-0.175175591287644	0.146585568628685	.	SINGLE
Maob	MAOB	753|754	UP	P|P|P|P|P|P|P|P|P|P|P|P	P	26950.5355555556	11124.4083333333	1.37825698129107	0.539198309220773	39.1217542548331	HighRE
Maob (bad)	MAOB	761	UP	P|P|P|P|P|P	P	51219.6033333333	16461.1666666667	1.62268024576115	0.239329059710072	.	SINGLE
Mfi2	melanotransferrin	746|747|748	NONE	P|P|P|P|P|P|P|P|P|P|P|P|P|P|P|P|P|P	P	21787.5391666667	11816.4166666667	0.211526944519744	0.139871602730094	66.1247213907722	HighRE
Mgrn1	KIAA0544	928|929	NONE	P|P|P|P|P|P|P|P|P|P|P|P	P	22068.6736111111	16672.3055555556	-0.207198739225796	0.0608619951693243	29.3737285259249	HighRE
Mgst1	GST-1 Microsomal	633	NONE	P|P|P|P|P|P	P	23135.2883333333	20878.6666666667	0.157289626282438	0.135936912899634	.	SINGLE
Mm.62521 no name gene	afball	1442	UP	P|P|P|P|P|P	P	23135.2883333333	20878.6666666667	0.535327835285971	0.159986231031545	.	SINGLE
Mmp3	MMP-3 (stromelysin)	1093|1097|1100	NONE	P|P|P|P|P|P|P|P|P|P|P|P|P|P|P|P|P|P	P	15031.2123333333	12006.0333333333	0.173228468191681	0.118402042168551	68.3502217646678	HighRE
Mpo	myeloperoxidase	1039|822	NONE	P|P|P|P|P|P|P|P|P|P|P|P	P	12314.820952381	10276.5714285714	-0.0745685708923824	0.0139184393846237	18.6652891668137	HighRE
Mpp1|1	MPP	578	DOWN	P|P|P|P|P|P	P	13495.76	28295.6666666667	-0.621736902744263	1.18288675561964	.	SPLIT
Mpp1|2	MPP	575|579	NONE	P|P|P|P|P|P|P|P|P|P|P|P	P	7359.22166666667	8637.33333333333	-0.257817067147268	0.0630648194665405	24.4610724046896	AVERAGE
Mrp63	afball\list Martina	1370	NONE	P|P|P|P|P|P	P	7359.22166666667	8637.33333333333	-0.262930890463412	0.64089093134295	.	SINGLE
Mrpl18	Mrpl18\corrected information	1017|807	NONE	P|P|P|P|P|P|P|P|P|P|P|P	P	13629.3166666667	18230.1388888889	-0.149206419930691	0.0725836002076593	48.6464323997423	HighRE
Mscp	Mscp /Mscp mouse homologue of frascati (frs-A zebrafish)	1484|1485|1486	NONE	P|A|A|P|P|P|P|P|P|P|P|P|P|P|P|P|P|P	P	4213.54222222222	3833.45555555556	0.12769223081096	0.00771551130394746	6.04227152658156	SIMILAR
Msr2	MSR2\toll receptors and others	1221|1223|1235	NONE	P|P|P|P|P|P|P|P|P|P|P|P|P|P|P|P|P|P	P	5323.44777777778	5341.75555555556	-0.0529528127313055	0.132002028180956	249.28237306442	HighRE
Mt1	metallothionein-I	573|750	DOWN	P|P|P|P|P|P|P|P|P|P|P|P	P	8528.09958333333	11033.0666666667	-0.603974773807396	0.128098323269461	21.2092174747535	HighRE
Mt2	metallothionein-2	572|749	NONE	P|P|P|P|P|P|P|P|P|P|P|P	P	26270.7633333333	21981.75	0.227539436468829	0.158774081781154	69.7787092405429	HighRE
Mt3	metallothionein-3	941|942	NONE	P|P|P|P|P|P|P|P|P|P|P|P	P	12552.0283333333	10392	0.220847041079834	0.0724399240546303	32.8009484303863	HighRE
Mtf1	MTF-1	947	NONE	P|P|P|P|P|P	P	10443.3766666667	12077.5	-0.213606099109817	0.214290297260586	.	SINGLE
Mtf1 (short)	MTF-1 (e.v. 1000bp too short)	948	NONE	P|P|P|P|P|P	P	10443.3766666667	12077.5	-0.0802052172013641	0.128094102308024	.	SINGLE
Myc	c-myc (abl proto-oncogene)	517	NONE	P|P|P|P|P|P	P	10443.3766666667	12077.5	-0.375190123943065	0.0606350458239374	.	SINGLE
Ndufa4|1	Ndufa4	1063	DOWN	P|P|P|P|P|P	P	10443.3766666667	12077.5	-0.634633637264056	0.121914944939844	.	SPLIT
Ndufa4|2	Ndufa4	1064|653|654	NONE	P|P|P|P|P|P|P|P|P|P|P|P|P|P|P|P|P|P	P	10443.3766666667	12077.5	-0.240979699507096	0.116534152704392	48.3584936584918	AVERAGE
Ndufa4 (bad)	Ndufa4	1065	DOWN	P|P|P|P|P|P	P	10443.3766666667	12077.5	-0.390138063017073	0.17076564227255	.	SINGLE
Nfkb2	Nfkappa B-50K	581|582	NONE	P|P|P|P|P|P|P|P|P|P|P|P	P	16057.6228333333	19239.9	-0.0667542845869935	0.246878056000616	369.831026619554	HighRE
Nfs1	nifs-like protein mRNA	949|950	NONE	P|P|P|P|P|P|P|P|P|P|P|P	P	18322.1825	20793.9166666667	-0.159508220743608	0.15100624061123	94.6698796508772	HighRE
Nos1	NOS1\list Martina- Metal array	1451|1452	NONE	P|P|P|A|A|A|P|P|P|P|A|P	P	5317.03333333333	5222.75	-0.0126534507070565	0.128153886454317	1012.79792699433	HighRE
Nos2	NO-synthetase 1c	1130|1131|1132|583	NONE	P|P|P|P|P|P|P|P|P|P|P|P|P|P|P|P|P|P|P|P|M|A|P|P	P	10436.1454166667	11703	-0.0669429473687281	0.263192365276178	393.159213361923	HighRE
Npas2	MOP4\Mouse hipoxia gene	1285	NONE	P|P|P|P|P|P	P	15689.9916666667	20365	0.086119572971279	0.128536951990885	.	SINGLE
Npc2	Npc2-abfall	1311	NONE	P|P|P|P|P|P	P	15689.9916666667	20365	0.121029103592167	0.072600455382262	.	SINGLE
Npm1	nucleophosmin-nucleoplasmin 1	655|656	NONE	P|P|P|P|P|P|P|P|P|P|P|P	P	18477.6333333333	19477.875	-0.15589378541214	0.172484308115818	110.642196326054	HighRE
Npm3|1	nucleophosmin-nucleoplasmin 3	764	NONE	P|P|P|P|P|P	P	6958.46833333333	6409.83333333333	0.121632713593084	0.149530980344821	215.764516666656	SPLIT
Npm3|2	nucleophosmin-nucleoplasmin 3	765	DOWN	P|P|P|P|P|P	P	5379.36333333333	8139.33333333333	-0.584391176370732	0.0901406618508485	215.764516666656	SPLIT
Nr1i3	mCAR1 (hs nuclear hormone receptor MB67)	643|644	NONE	P|P|P|P|P|P|P|P|P|P|P|P	P	6204.06583333333	6934.08333333333	-0.120684546181937	0.189979971545633	157.418640212004	HighRE
Nrip1	RIP140	1013|1014|803|804	NONE	P|P|P|P|P|P|P|P|P|P|P|P|P|P|P|P|P|P|P|P|P|P|P|P	P	18768.6441666667	17763.3333333333	-0.0436791406539329	0.226432162000658	518.398848078687	HighRE
Nsep1	DNA binding protein B	705	NONE	P|P|P|P|P|P	P	13598.8266666667	14498.8333333333	-0.332727313903123	0.158980692348749	.	SINGLE
Nubp2|1	nucleotide binding protein 2 (Min D homolog E coli)\list Martina	1376	UP	P|P|P|P|P|P	P	24863.07	18537.6666666667	0.641075547758144	0.157699777981154	.	SPLIT
Nubp2|2	nucleotide binding protein 2 (Min D homolog E coli)\list Martina	1374|1375	NONE	A|A|P|P|A|P|P|P|P|P|P|P	P	19230.9483333333	16518.25	0.0490171518670861	0.0544990411874088	111.183614533923	AVERAGE
Oaz1	ornithine decarboxylase antizyme 1	766|840	NONE	P|P|P|P|P|P|P|P|P|P|P|P	P	22090.2646666667	18947.1945	0.0707193279436893	0.236393666998944	334.270239653824	HighRE
Oaz2	ornithine decarboxylase antizyme 2	657|658	NONE	P|P|P|P|P|P|P|P|P|P|P|P	P	21689.9683333333	17952.1666666667	0.256684981904007	0.00989428992463549	3.85464309257317	SIMILAR
P4ha1	prolyl 4-hydroxylase alpha subunit	661|662	NONE	P|P|P|P|P|P|P|P|P|A|A|P	P	13791.48875	12185.8554166667	-0.0904355907274153	0.0397256664050535	43.9270270537534	HighRE
PRDX4 (human)	Hs peroxiredoxin 4\CORRECTED INFORMATION	795	DOWN	P|P|P|P|P|P	P	14624.7583333333	20151.5	-0.379163476120546	0.207433093646028	.	SINGLE
Pah	phenylalanine hydroxylase (abfall)	689	DOWN	P|P|P|P|P|P	P	14624.7583333333	20151.5	-1.59751468113668	0.105635618400643	.	SINGLE
Pam	PAM\list Martina- Metal array	1418	NONE	P|P|P|P|P|P	P	14624.7583333333	20151.5	0.112553505020945	0.0783134862445757	.	SINGLE
Pcanap6	Prostein-pending-abfall	1173	UP	P|P|P|P|P|P	P	14624.7583333333	20151.5	0.510020964998155	0.137508450872611	.	SINGLE
Pcsk7	subtilisin-like protease PC8	776	NONE	P|P|P|P|P|P	P	14624.7583333333	20151.5	-0.230470088055831	0.183530801997587	.	SINGLE
Pdzk1	PDZK1\1q21	1308|1309|1317	UP	P|P|P|P|P|P|P|P|P|P|P|P|P|P|P|P|P|P	P	32209.0185416667	29656.0833333333	1.28134556765829	0.500671987716643	39.0739235654937	HighRE
Peg12	FRAT3	1011|1012|801|802	NONE	P|P|P|P|P|P|P|P|P|P|P|P|P|P|M|P|P|P|P|P|P|P|P|P	P	24094.7418055556	22080	0.22195838629525	0.0240500172668661	10.8353721921886	SIMILAR
Pex11b	PEX11B\1q21	1360|1362	NONE	P|P|P|P|P|P|P|P|P|P|P|P	P	22388.2866666667	20637.9047619048	-0.00349841688245851	0.132815541070377	3796.44695108607	HighRE
Pias3	PIAS3\1q21	1303	NONE	P|P|P|P|P|P	P	4627.71666666667	4434.83333333333	0.0679930633409201	0.0854660845541777	.	SINGLE
Plod2	PLOD2	659	NONE	P|P|P|P|P|P	P	4627.71666666667	4434.83333333333	0.155584462390682	0.102621820830454	.	SINGLE
Pmp22|1	gas-3	534	NONE	P|P|P|P|P|P	P	4627.71666666667	4434.83333333333	-0.283134110980676	0.0638856981281838	43.1793005757763	SPLIT
Pmp22|2	gas-3	535	DOWN	P|P|P|P|P|P	P	6546.09	5805.33333333333	-0.532020044789098	0.158035472741103	43.1793005757763	SPLIT
Pnpt1	1200003F12Rik (abfall)	692	NONE	P|P|P|P|P|P	P	5289.65666666667	5973.16666666667	-0.17414651800644	0.0649530643783602	.	SINGLE
Polr3c	RPC62\1q21	1298|1300	NONE	P|P|P|P|P|P|P|P|P|P|P|P	P	13188.4544444444	13894.8888888889	-0.0710579716610345	0.0431128636377631	60.672803669971	HighRE
Polr3c (short+3'dif)	RPC62 (short + 3' dif)\1q21	1315	NONE	P|P|P|P|P|P	P	4224.54166666667	4888.16666666667	-0.217501994320128	0.145780099459022	.	SINGLE
Por	cytochrome P450 reductase	886|887	DOWN	P|P|P|P|P|P|P|P|P|P|P|P	P	18859.0861111111	42137.8333333333	-0.984288840210217	0.380073691480242	38.6140405085837	HighRE
Ppib|1	cyclophilin (was mmSTl-1)	520	DOWN	P|P|P|P|P|P	P	26768.3066666667	37545	-0.441017195922842	0.38450900138047	1039.53373041557	SPLIT
Ppib|2	cyclophilin (was mmSTl-1)	883	NONE	P|P|P|P|P|P	P	61107.255	47882.1666666667	0.335392095228872	0.112272554751356	1039.53373041557	SPLIT
Ppox	PPOX\heme biosynthesis	1343|1344|1345	NONE	P|P|P|P|P|P|P|P|P|P|P|P|P|P|P|P|P|P	P	17917.1833333333	18855.9444444444	-0.0470187889572827	0.103084417384669	219.240902776809	HighRE
Prdx4	thioredoxin peroxidase (antioxidant enzyme) (AOE372)	1024|1025|812	NONE	P|P|P|P|P|P|P|P|P|P|P|P|P|P|P|P|P|P	P	18742.6763888889	18031.5833333333	0.0541421672731928	0.225965868933711	417.35652692572	HighRE
Prdx5|1	peroxireoxin 5	790|791	UP	P|P|P|P|P|P|P|P|P|P|P|P	P	18171.6208333333	18576.75	0.530037363139426	0.0570643289860565	10.7660955537291	AVERAGE
Prdx5|2	peroxireoxin 5	997|998	NONE	P|P|P|P|P|P|P|P|P|P|P|P	P	18171.6208333333	18576.75	0.229010958501401	0.0877071633544882	38.2982386207304	AVERAGE
Prkaca	PRKACA (Cs)\ire candidate	1255|1265	NONE	P|P|P|P|P|P|P|P|P|P|P|P	P	24038.3643055556	21837.5277777778	-0.335248763000611	0.0188584423939201	5.62520864361421	SIMILAR
Prkacb	TPK2 (MMCAMPKC)	981|982|983	NONE	P|P|P|P|P|P|P|P|P|P|P|P|P|P|P|P|P|P	P	22691.5631111111	20558.1555555556	0.139949228703467	0.117240625154407	83.7736843858022	HighRE
Prkdc	DNA PKcs	623|624	NONE	P|P|P|P|P|P|P|P|P|P|P|P	P	21146.8512745098	19171.2941176471	0.168860710026058	0.0277349373125949	16.4247428003322	HighRE
Prkr	PKR	769	NONE	P|P|P|P|P|P	P	12481.5683333333	12839.5	-0.0257337661144718	0.141696509201033	.	SINGLE
Prnp	prion protein	588	NONE	P|P|P|P|P|P	P	12481.5683333333	12839.5	-0.305608247440653	0.134291561078304	.	SINGLE
Prodh|1	PRODH	1000	DOWN	P|P|P|P|P|P	P	12481.5683333333	12839.5	-0.484333926973946	0.095337844020452	.	SPLIT
Prodh|2	PRODH	792|794|999	NONE	P|P|P|P|P|P|P|P|P|P|P|P|P|P|P|P|P|P	P	12481.5683333333	12839.5	-0.0731628898813547	0.0838274112544201	114.576408053809	AVERAGE
Psap	Saposin	828|958|959|960	NONE	P|P|P|P|P|P|P|P|P|P|P|P|P|P|P|P|P|P|P|P|P|P|P|P	P	40781.003	41853.4166666667	-0.0472048643040189	0.14648041890859	310.307891079181	HighRE
Psen1	presenilin-1(acNo.:) (abfall)	690	NONE	P|P|P|P|P|P	P	12481.5683333333	12839.5	0.278191595652086	0.148625046138902	.	SINGLE
Psma4	PSMA4\ire candidate	1250|1253	NONE	P|P|P|P|P|P|P|P|P|P|P|P	P	35487.8158974359	35803.858974359	0.0501972936240087	0.432878205924617	862.353674217961	HighRE
Psma7	XAPC7 (C6-I proteasome chain)	683|684	NONE	P|P|P|P|P|P|P|P|P|P|P|P	P	21038.6316666667	17916.5	0.217954064067269	0.0584378564518386	26.8120058701004	HighRE
Psmb7	proteasome Z subunit	663	NONE	P|P|P|P|P|P	P	24328.985	28019.1666666667	-0.171630480109162	0.261489632669322	.	SINGLE
Psmc4	26S proteasome ATPase (CIP21)	825	NONE	P|P|P|P|P|P	P	24328.985	28019.1666666667	-0.108968011628458	0.166940838223646	.	SINGLE
Ptma	IRIG5 (PTMA)	922|923	DOWN	P|P|P|P|P|P|P|P|P|P|P|P	P	20943.91875	28043.4166666667	-0.676915900530696	0.305907345128844	45.1913368985741	HighRE
Ptp4a2	PTP4A2	1002|796	NONE	P|P|P|P|P|P|P|P|P|P|P|P	P	88981.4833333333	97598.1666666667	-0.133997587607655	0.143161842945486	106.839119644947	HighRE
Rabep2	Ca-transporting ATPase (from rattus norvegicus)	946	NONE	P|P|P|P|P|P	P	33073.6716666667	33751.5	-0.0333566842759174	0.0633687478693827	.	SINGLE
Ran	ARA24 (RAN)	601	DOWN	P|P|P|P|P|P	P	33073.6716666667	33751.5	-0.951476884269862	0.341455353619556	.	SINGLE
Rbm8a	RBM8\1q21	1357|1358	NONE	P|P|P|P|P|P|P|P|P|P|P|P	P	23948.6945833333	25590.375	0.180155217119858	0.00407219061552682	2.26037895578544	SIMILAR
Rbm8a (short)	RBM8 short form\1q21	1359	NONE	P|P|P|P|P|P	P	33073.6716666667	33751.5	0.0411871384221854	0.0689498008019688	.	SINGLE
Rbp2	Rbp2-abfall	1166	NONE	A|P|P|P|P|P	P	33073.6716666667	33751.5	0.190116199631763	0.234695803347527	.	SINGLE
Rela	Nfkappa B-65A	757	NONE	P|P|P|P|P|P	P	33073.6716666667	33751.5	0.0267361960433636	0.180329663759894	.	SINGLE
Rgmc	HFE-2 Homologue gene\list Martina HOMOLOGUE OF hfe2, JH gene in 1q21 in human	1378|1379	NONE	P|P|P|P|P|P|P|P|P|P|P|P	P	18258.2888888889	18469.8703703704	0.100434947259976	0.0882024080330426	87.8204354553311	HighRE
Rnf5	RNF5\ire candidate	1274|1277|1278	NONE	P|P|P|P|P|P|P|P|P|P|P|P|P|P|P|P|P|P	P	21006.3361111111	18630.4444444444	0.14765924969276	0.136663356084475	92.5531968832539	HighRE
Rnu64	LLREP3\CORRECTED INFORMATION	835|836|932|933|934	DOWN	P|P|P|P|P|P|P|P|P|P|P|P|P|P|P|P|P|P|P|P|P|P|P|P|P|P|P|P|P|P	P	24750.8370833333	45017.7291666667	-1.08997516002374	0.222508638735345	20.4141017975582	HighRE
Rpl19	L19 RP	566	NONE	P|P|P|P|P|P	P	30948.525	26267.5	-0.282391951435331	0.158276484769591	.	SINGLE
Rpl28	L28	641|738|739	NONE	P|P|P|P|P|P|P|P|P|P|P|A|P|P|P|P|P|P	P	23817.1673611111	37801.4279166667	-0.0319279335733046	0.134063435631504	419.893869184183	HighRE
Rpl32	L32 RP	930|931	NONE	P|P|P|P|P|A|P|P|P|P|P|P	P	21768.1265476191	33914.3548809524	-0.0627445592128872	0.176606865930674	281.469609709842	HighRE
Rpl6|1	TAX107	973	DOWN	P|P|P|P|P|P	P	15341.9333333333	21161.3333333333	-0.589992923237789	0.32766806618618	96.9655033953205	SPLIT
Rpl6|2	TAX107	974	NONE	P|P|P|P|P|P	P	26923.6866666667	28930.8333333333	-0.110025521598355	0.098386733405856	96.9655033953205	SPLIT
Rps6kb2	Rps6kb2/HHpatients putative HH modifiers	1530|1531	NONE	P|P|P|P|P|P|P|P|P|P|P|P	P	15254.1741666667	13066.1666666667	0.135589740076622	0.289609197567467	213.592265464782	HighRE
Rps9	S9 rib. prot.	589	NONE	P|P|P|P|P|P	P	22407.075	27069.5	-0.367026872049833	0.259708787063222	.	SINGLE
S100a6	calcyclin	611	NONE	P|P|P|P|P|P	P	22407.075	27069.5	0.194584124203602	0.0831211603749184	.	SINGLE
Sbno1|1	MOP3\Mouse hipoxia gene	1287	UP	P|P|P|P|P|P	P	22407.075	27069.5	0.438625333375985	0.174879406869521	1131.37975362384	SPLIT
Sbno1|2	MOP3\Mouse hipoxia gene	1294	NONE	P|P|P|P|P|P	P	14694.34	12930.3333333333	-0.341153718925805	0.0834515032950276	1131.37975362384	SPLIT
Sbno1 (short)	MOP3 short form\Mouse hipoxia gene	1296	NONE	P|P|P|P|P|P	P	22457.2516666667	28375.3333333333	-0.367307205273824	0.123745681453357	.	SINGLE
Sec61a2|1	2600001M11Rik\NIA results interesting	1327	UP	P|P|P|P|P|P	P	22457.2516666667	28375.3333333333	0.468327119604517	0.106369491486366	50.2160959523532	SPLIT
Sec61a2|2	2600001M11Rik\NIA results interesting	857	NONE	P|P|P|P|P|P	P	11155.1266666667	8127.5	0.222889087461673	0.0705214089038014	50.2160959523532	SPLIT
Sec61g	afball	1384	NONE	P|P|P|P|P|P	P	16355.545	19291.6666666667	-0.220881104019257	0.186860544627969	.	SINGLE
Secisbp2	SBP2	1069|1070	NONE	P|P|P|P|P|P|P|P|P|P|P|P	P	10413.2761111111	10943.4444444444	0.117794585809013	0.116790544236656	99.1476335134924	HighRE
Selp	SelP	591	UP	P|P|P|P|P|P	P	160711.22	40819.3333333333	1.96434143978447	0.0940894073387229	.	SINGLE
Sephs1	selD	590	NONE	P|P|P|P|P|P	P	160711.22	40819.3333333333	0.155765049747056	0.113626493324244	.	SINGLE
Sephs2	SEPHS2\list Martina- Metal array	1439|1441	NONE	P|P|P|P|P|P|P|P|P|P|P|P	P	56458.7066666667	24230.375	0.228171785946769	0.0393592712724989	17.2498414338052	HighRE
Sepm	SEPM\list Martina- Metal array	1430|1432	NONE	P|P|P|P|P|P|A|P|P|A|A|A	P	4937.515	4568.75	0.112130862265145	0.0202040770936847	18.0183017284841	HighRE
Sepn1	SEPN1-1110019I12Rik\list Martina- Metal array	1433|1434	UP	P|P|P|P|P|P|P|P|P|P|P|P	P	37437.6983333333	27389.9166666667	0.466334890396153	0.0792955761525463	17.0039981535983	AVERAGE
Sepn1|2	SEPN1-1110019I12Rik\list Martina- Metal array	1435	NONE	P|P|P|A|P|P	P	6439.94	5515.17833333333	0.214978648017639	0.0499363384038546	.	SPLIT
Sepp1	SEPP1\list Martina- Metal array	1422	UP	P|P|P|P|P|P	P	14966.6216666667	11254.5	1.63862832535994	0.0559584189132972	.	SINGLE
Sepw1	SEPW1\list Martina- Metal array	1437|1438	NONE	A|A|P|P|A|A|P|P|P|P|P|P	P	34975.4563888889	17751.7241666667	0.121715372579852	0.215967875099827	177.436810587044	HighRE
Serpinb5	maspin	935|936	DOWN	P|P|P|P|P|P|P|P|P|P|P|P	P	6334.1175	8904.66666666667	-0.494370245736256	0.100377308755268	20.3040756641368	HighRE
Serpinh1	hsp47	909|910	NONE	P|P|P|P|P|P|P|P|P|P|P|P	P	28677.9133333333	22762.25	0.339458230462154	0.000344676755278813	0.101537309850922	SIMILAR
Sertad2	kiaa0127 (3')\ire candidate	1246|1259	UP	P|P|P|P|P|P|P|P|P|P|P|P	P	20321.0870833333	15683.25	0.447330121817144	0.0222262794051307	4.96865252776699	SIMILAR
Sf3a2|1	SAP62	833	UP	P|P|P|P|P|P	P	30573.9266666667	24236	0.492941583072315	0.0320686136713865	.	SPLIT
Sf3a2|2	SAP62	956|957	NONE	P|P|P|P|P|P|P|P|P|P|P|P	P	30573.9266666667	24236	0.106666896677508	0.108959606435413	102.14941076315	AVERAGE
Sfrs3|1	SRP20	827|829|965	DOWN	P|P|P|P|P|P|P|P|P|P|P|P|P|P|P|P|P|P	P	30573.9266666667	24236	-0.635305302472585	0.3529949993894	55.5630494528467	AVERAGE
Sfrs3|2	SRP20	830|966|967	NONE	P|P|P|P|P|P|P|P|P|P|P|P|P|P|P|P|P|P	P	30573.9266666667	24236	-0.177543586338699	0.103458382163562	58.2721033730808	AVERAGE
Sfxn1	sideroflexin 1	1089|1090|1092	NONE	P|P|P|P|P|P|P|P|P|P|P|P|P|P|P|P|P|P	P	23603.7348958333	24628.1979166667	0.108125617068383	0.0617673976214165	57.1255908600756	HighRE
Sfxn2	sideroflexin 2	1087	NONE	P|P|P|P|P|P	P	30573.9266666667	24236	0.239803172568749	0.175678834301771	.	SINGLE
Sfxn3	sideroflexin 3	1085|1115	NONE	P|P|P|P|P|P|P|P|P|P|P|P	P	22458.1492982456	23098.298245614	0.0961953254822247	0.0124170075818682	12.9081195158102	SIMILAR
Sfxn4|1	sideroflexin 4	1095	NONE	P|P|P|P|P|P	P	30573.9266666667	24236	0.167071006887762	0.0944127834092524	64.9507046075811	SPLIT
Sfxn4|2	sideroflexin 4	1096	UP	P|P|P|P|P|P	P	26781.9	21288.5	0.450876084668467	0.113286218581502	64.9507046075811	SPLIT
Sfxn5	sideroflexin 5	1088	NONE	P|P|P|P|P|P	P	12848.3216666667	11342.6666666667	0.169890414159468	0.0764556591295465	.	SINGLE
Sh3gl3	sh3gl3 human-sh3d2c2\ire candidate	1245|1281	NONE	P|P|P|P|P|P|P|P|P|P|P|P	P	9112.58277777778	8545.44444444444	0.053242404778589	0.0582446965607206	109.395315262212	HighRE
Sh3gl3 (dif 3')	sh3gl3 human-sh3d2c2 (dif 3')\ire candidate	1273	NONE	P|P|P|P|P|P	P	15469.32	12311.6666666667	0.36769426984334	0.218292346833445	.	SINGLE
Shc1	p66SHC	1123|855	NONE	P|P|P|P|P|P|P|P|P|P|P|P	P	19879.2861111111	20761	-0.0989021620665192	0.143496082103735	145.088923341456	HighRE
Shmt1	SHMT1	670|671|672	NONE	P|P|P|P|P|P|P|P|P|P|P|P|P|P|P|P|P|P	P	10442.3033333333	10312.1666666667	-0.0255400536233234	0.204292347162589	799.890047905095	HighRE
Sim2	Sim 2\mouse hipoxia gene	1200	NONE	P|A|A|P|P|P	P	6974.66666666667	8294.66666666667	0.167177553070618	0.0395672615430106	.	SINGLE
Sim2 (mdh?)	Sim 2\mouse hipoxia gene	1180	NONE	P|P|P|P|P|P	P	6974.66666666667	8294.66666666667	0.026754118611601	0.050585334858984	.	SINGLE
Skp1a	SKP1\Mouse hipoxia gene	1286	DOWN	P|P|P|P|P|P	P	6974.66666666667	8294.66666666667	-0.62203027512739	0.0794761266090628	.	SINGLE
Skp1a(short)	SKP1 short form\Mouse hipoxia gene	1291	NONE	P|P|P|P|P|P	P	6974.66666666667	8294.66666666667	-0.358891807843243	0.147967173482415	.	SINGLE
Slc11a1	NRAMP 1	584|585|763	NONE	P|P|P|P|P|P|P|P|P|P|P|P|P|P|P|P|P|P	P	23484.7768333333	25542.1166666667	0.0540074709162169	0.138801417098809	257.004104699025	HighRE
Slc11a2 (CDS)	DCT-1 (CDS)\Known ire 3'	587	DOWN	P|P|P|P|P|P	P	6974.66666666667	8294.66666666667	-0.39521880853747	0.358051583365594	.	SINGLE
Slc11a2 (CDS+3'IRE)	DCT-1 (CDS+IRE)\Known ire 3' corrected information	1153	NONE	P|P|P|P|P|P|P|P|P|P|P|P	P	6974.66666666667	8294.66666666667	0.124337035721825	0.422729838012676	.	SINGLE
Slc11a2 (CDS+3'nonIRE)	DCT-1 Nramp-2 (CDS+non-IRE)\Known ire 3'	1133|1134	NONE	P|P|P|P|P|P|P|P|P|P|P|P	P	25283.2516666667	26709.9702380952	0.0472593028603746	0.02624127457823	55.5261567352329	HighRE
Slc11a2 (CDS+3'nonIRE-800pb)|1	DCT-1 Nramp-2 (CDS+3'nonIRE-800)\Known ire 3'	1154	DOWN	P|P|P|P|P|P	P	20509.59	26230.6666666667	-0.405630214995854	0.129396875554674	.	SPLIT
Slc11a2 (CDS+3'nonIRE-800pb)|2	DCT-1 Nramp-2 (CDS+3'nonIRE-800)\Known ire 3'	1135|951|952	NONE	P|P|P|P|P|P|P|P|P|P|P|P|P|P|P|P|P|P	P	8319.35166666667	8169.16666666667	-0.0512102936662787	0.17807152237547	347.726032457275	AVERAGE
Slc11a2 (exon 1a)	DCT-1 Mouse exon 1A\Known ire 3'	1156	NONE	A|M|A|A|A|P	A	8319.35166666667	8169.16666666667	0.280517352930121	0.253932795705098	.	SINGLE
Slc11a2 (exon 1b)	DCT-1 Mouse exon 1B\Known ire 3'	1157	NONE	P|P|P|P|P|P	P	8319.35166666667	8169.16666666667	0.047959840810595	0.113503279927363	.	SINGLE
Slc11a2 (non-ire)	DCT-1 Nramp-2 (non-IRE)\Known ire 3' corrected information	1136	NONE	P|P|P|P|P|P|P|P|P|P|P|P|P|P|P|P|P|P	P	8319.35166666667	8169.16666666667	-0.122288587417235	0.226450249911093	.	SINGLE
Slc1a3	Slc1a3\corrected information	597	NONE	P|P|P|P|P|P	P	8319.35166666667	8169.16666666667	0.0497695383476336	0.0984091698598293	.	SINGLE
Slc22a17	Slc22a17/Slc22A17, Lipocalin2 receptor	1541	NONE	P|P|P|P|P|P	P	8319.35166666667	8169.16666666667	-0.238605776004643	0.258576201092159	.	SINGLE
Slc23A2	Slc23A2/Slc23A2 ascorbate transporter	1479|1480	DOWN	P|P|P|P|P|P|P|P|P|P|P|P	P	8319.35166666667	8169.16666666667	-0.758435581444876	0.219702801285787	28.9678921533767	AVERAGE
Slc23A2|2	Slc23A2/Slc23A2 ascorbate transporter	1478	NONE	P|P|P|P|P|P	P	8319.35166666667	8169.16666666667	-0.239628480818105	0.0816806102579893	.	SPLIT
Slc25a11	MITOCHONDRIAL 2-OXOGLUTARATE-MALATE CARRIER	645|647	UP	P|P|P|P|P|P|P|P|P|P|P|P	P	20086.175	18872	0.383959444150187	0.00439748831058981	1.14530020750569	AVERAGE
Slc25a11|2	MITOCHONDRIAL 2-OXOGLUTARATE-MALATE CARRIER	646	NONE	P|P|P|P|P|P	P	20509.59	26230.6666666667	-0.129229508744822	0.161513127222035	.	SPLIT
Slc25a14	Bmcp1	876|877	UP	P|P|P|P|P|P|P|P|P|P|P|P	P	28453.2312091503	28054.9738562092	0.549359022249013	0.000300035486933825	0.0546155564544138	SIMILAR
Slc25a28|1	Slc25a28/SLC25A28 mouse homologue of frs-B (frascati zebrafish)	1489	DOWN	P|P|P|P|P|P	P	31852.9983333333	29574.8333333333	-0.481595425124554	0.217613878899787	.	SPLIT
Slc25a28|2	Slc25a28/SLC25A28 mouse homologue of frs-B (frascati zebrafish)	1487|1488	NONE	P|P|P|P|P|P|P|P|P|P|P|P	P	8319.35166666667	8169.16666666667	-0.239282700793794	0.0201113460512403	8.40484748146154	AVERAGE
Slc2a1	Glut-1\mouse hipoxia gene	1203|1204	DOWN	P|P|P|P|P|P|P|P|P|P|P|P	P	8319.35166666667	8169.16666666667	-0.399584755520913	0.0254778628170272	6.37608478927415	AVERAGE
Slc2a1|2	Glut-1\mouse hipoxia gene	1190	NONE	P|P|P|P|P|P	P	8319.35166666667	8169.16666666667	-0.239325484371804	0.133458640745989	.	SPLIT
Slc2a3	GLUT3	719	NONE	P|P|P|P|P|P	P	8319.35166666667	8169.16666666667	-0.0017226380134481	0.13259410290682	.	SINGLE
Slc2a4	Slc2a4\CORRECTED INFORMATION	831	NONE	P|P|P|P|P|P	P	8319.35166666667	8169.16666666667	-0.0719909843888443	0.127230766385864	.	SINGLE
Slc30A2	Zinc transporter 2 Znt2\list Martina	1382|1383	UP	P|P|P|P|P|P|P|P|P|P|P|P	P	26134.0590329218	24560.4403292181	1.47635938746564	0.432754826838075	29.3122955367226	HighRE
Slc30A2 (short)	Zinc transporter 2 Znt2\list Martina	1381	NONE	P|P|P|P|P|P	P	19181.505	17495.5	0.141899958711463	0.113250893786679	.	SINGLE
Slc30A3	Zinc transporter 3 Znt3\list Martina	1385	NONE	P|P|P|P|P|P	P	19181.505	17495.5	0.0626653326126892	0.29394658393353	.	SINGLE
Slc30A5	Zinc transporter 5 Znt5\list Martina	1387|1388|1389	NONE	P|P|P|P|P|P|P|P|P|P|P|P|P|P|P|P|P|P	P	35970.934	31218.4333333333	0.16739567203435	0.151581678825343	90.5529258810453	HighRE
Slc30A6	Zinc transporter 6 Znt6\list Martina	1391|1392|1416	NONE	P|P|P|P|P|P|P|P|P|P|P|P|P|P|P|P|P|P	P	29523.7585416667	26975.6666666667	-0.035176907822137	0.295990982762965	841.435478807766	HighRE
Slc30A7	Zinc transporter 7 Znt7\list Martina	1394|1395	DOWN	P|P|P|P|P|P|P|P|P|P|P|P	P	19181.505	17495.5	-0.57114982473292	0.0402635483163733	7.04955977797967	AVERAGE
Slc30A7|2	Zinc transporter 7 Znt7\list Martina	1393	NONE	P|P|P|P|P|P	P	19181.505	17495.5	-0.0743796493545586	0.160700303310987	.	SPLIT
Slc30a1|1	zinc transporter 1	1074	UP	P|P|P|P|P|P	P	19181.505	17495.5	0.443182825506225	0.149898991584093	359.190506124097	SPLIT
Slc30a1|2	zinc transporter 1	1075	NONE	P|P|P|P|P|P	P	42543.2833333333	38993.5	-0.192787175876469	0.0748162800675405	359.190506124097	SPLIT
Slc30a4	ZnT4	1077|1078|1079	NONE	P|P|P|P|P|P|P|P|P|P|P|P|P|P|P|P|P|P	P	13187.8416666667	13295.1111111111	-0.0392782324420404	0.300250501812247	764.419585976283	HighRE
Slc31a1	mCTR1	939|940	UP	P|P|P|P|P|P|P|P|P|P|P|P	P	33795.5186666667	24917.9333333333	0.609156368528662	0.0673817159119888	11.0614809912832	SIMILAR
Slc31a2	mCTR2	570|571|745	NONE	P|P|P|P|P|P|P|P|P|P|P|P|P|P|P|P|P|P	P	25844.8147916667	20399.25	0.00510058734423312	0.12072882167957	2366.95920551325	HighRE
Slc38a1	SLC38A1\NIA results interesting	1318	DOWN	P|P|P|P|P|P	P	14901.4316666667	11973	-1.27844036718045	0.188300918422317	.	SINGLE
Slc38a1(short)	SLC38A1 short form\NIA results interesting	1319	DOWN	P|P|P|P|P|P	P	14901.4316666667	11973	-1.05584949947097	0.17721729835893	.	SINGLE
Slc39A2	ZIP2\list Martina	1397	UP	P|P|P|P|P|P	P	14901.4316666667	11973	0.441770680346982	0.371635418798016	.	SINGLE
Slc39A3	ZIP3\list Martina	1400	NONE	P|P|P|P|P|P	P	14901.4316666667	11973	-0.0391064794253618	0.11346058851273	.	SINGLE
Slc39A4	ZIP4\list Martina	1401|1403	NONE	P|P|P|P|P|P|P|P|P|P|P|P	P	33931.9353571429	38989.0238095238	-0.204955759258029	0.0861995205067276	42.0576229810682	HighRE
Slc39a1|1	ZIP1 (ZIRTL)	687	NONE	P|P|P|P|P|P	P	18033.275	23689.6666666667	-0.0893086406213442	0.537772494753391	185.649673318377	SPLIT
Slc39a1|2	ZIP1 (ZIRTL)	781	UP	P|P|P|P|P|P	P	52811.2216666667	34778.8333333333	0.66044269743978	0.285692440169523	185.649673318377	SPLIT
Slc40a1	IREG1-SLC40A1\Known ire 5' additional 2 ESTs	1363|556	NONE	P|P|P|P|P|P|P|P|P|P|P|P|P|P|P|P|P|P	P	127477.629583333	123621.041666667	-0.0893030717644135	0.340535655451548	381.325802935312	HighRE
Slc7a7	y+LAT1a	991|992	UP	P|P|P|P|P|P|P|P|P|P|P|P	P	50256.7941666667	28607.3333333333	0.81328639538884	0.249247749946394	30.6469838127843	HighRE
Slit3	Slit3-abfall	1163	NONE	P|P|P|P|P|P	P	5564.14166666667	4626.33333333333	0.192829457813193	0.215884799292864	.	SINGLE
Snx1	afball\list Martina	1369	NONE	P|P|P|P|P|P	P	5564.14166666667	4626.33333333333	0.190279414844199	0.106573777584462	.	SINGLE
Sod1|1	SOD-CP	837	NONE	P|P|P|P|P|P	P	5564.14166666667	4626.33333333333	0.0177326650118252	0.290650123276908	130.967285120022	SPLIT
Sod1|2	SOD-CP	961	UP	P|P|P|P|P|P	P	15316.4016666667	13139.3333333333	0.462037848798264	0.0531695670004912	130.967285120022	SPLIT
Sod2	SOD-mit	773|963|964	NONE	P|P|P|P|P|P|P|P|P|P|P|P|P|P|P|P|P|P	P	16587.1638888889	16935.7777777778	-0.0722658389832583	0.221734459958099	306.831641447445	HighRE
Sod3|1	SOD3 EC	1033	DOWN	P|P|P|P|P|P	P	11738.5833333333	14638.8333333333	-0.627707517052824	0.336383715815303	157.876767147035	SPLIT
Sod3|2	SOD3 EC	818	NONE	P|P|P|P|P|P	P	12830.1433333333	12908.8333333333	0.0345113594680427	0.0955798591183961	157.876767147035	SPLIT
Spp1	osteopontin	1121|793	NONE	P|P|P|P|P|P|P|P|P|P|P|P	P	6253.53916666667	6377.41666666667	-0.0378574304909987	0.102994811127346	272.059698166347	HighRE
Steap3	Steap3/Fleming endosomal ferrireductase	1538	NONE	P|P|P|P|P|P	P	8335.61166666667	7847.16666666667	0.0574542507480615	0.147112347906526	.	SINGLE
Stip1	STI1	650|651	NONE	P|P|P|P|P|P|P|P|P|P|P|P	P	19481.0866666667	18906.6666666667	0.031714240772158	0.0840797733849443	265.116778260567	HighRE
Stk3	Stk3-abfall	1168|675|968	NONE	P|P|P|P|P|P|P|P|P|P|P|P|P|P|P|P|P|P	P	14570.9083333333	12965.7222222222	0.0633266230792467	0.21881052131109	345.526905859597	HighRE
Stmn1|1	Stathmin	593	DOWN	P|P|P|P|P|P	P	4954.325	5406.83333333333	-0.639921981436025	0.173477736618943	49.8819097215443	SPLIT
Stmn1|2	Stathmin	594	NONE	P|P|P|P|P|P	P	7965.595	7709.5	-0.306205457080512	0.171472582287724	49.8819097215443	SPLIT
Stoml2	stoml2 (abfall)	730	NONE	P|P|P|P|P|P	P	14156.9166666667	12880	0.147925175688585	0.20906459888967	.	SINGLE
Sympk	SYMPLEK	971|972	NONE	P|P|P|P|P|P|P|P|P|P|P|P	P	18628.6555555556	16593.1111111111	0.136145779800056	0.286253135291552	210.254872175946	HighRE
Sytl2	slp-2	674|772	NONE	P|P|P|P|P|P|P|P|P|P|P|P	P	6885.63916666667	7381.41666666667	-0.184019216098727	0.27066518553224	147.085283412482	HighRE
Tceb1	elongin C (TCEB1)\mouse hipoxia gene	1175|1191	NONE	P|P|P|P|P|P|P|P|P|P|P|P	P	5978.5625	6278.16666666667	-0.0503001926490587	0.0452433331895511	89.9466399765324	HighRE
Tceb1(long)	elongin C (TCEB1) long form\mouse hipoxia gene	1178	NONE	P|A|P|P|P|P	P	9199.07	9339.38	0.025189338478333	0.1335091762023	.	SINGLE
Tceb2	elongin B (TCEB2)\mouse hipoxia gene	1199	NONE	P|P|P|P|P|P	P	9199.07	9339.38	0.177955101042242	0.130040283925196	.	SINGLE
Tceb2 (bad)	elongin B (TCEB2)\mouse hipoxia gene	1158	NONE	P|P|P|P|P|P	P	9199.07	9339.38	-0.272965514295755	0.199957126345705	.	SINGLE
Tceb3	elongin A (TCEB3)\mouse hipoxia gene	1176	NONE	P|P|P|P|P|P	P	9199.07	9339.38	0.104035524919356	0.0959709798192734	.	SINGLE
Tceb3 (long)	elongin A (TCEB3) long form\mouse hipoxia gene	1189|1211	NONE	P|P|P|P|P|P|P|P|P|M|A|P	P	8717.66416666667	9071.11888888889	-0.156779873654246	0.0644006037419883	41.0770861341641	HighRE
Tfrc	TfR1\Known ire 3'	1111|679	UP	P|P|P|P|P|P|P|P|P|P|P|P	P	20734.9341666667	11834.3333333333	0.779876276500604	0.0745191572423832	9.55525376111701	SIMILAR
Tfrc (bad)	TFR1\Known ire 3'	680	UP	P|P|P|P|P|P	P	23511.0766666667	13365.6666666667	0.610041190207012	0.0438406767675059	.	SINGLE
Tgfb1	TGF beta 1	975|977	NONE	P|P|P|P|P|P|P|P|P|P|P|P	P	23000.523	16922.0666666667	0.220857664901361	0.0718704267023434	32.5415134378253	HighRE
Th	tyrosine hydroxylase	1129|838	NONE	P|P|P|P|P|P|P|P|P|P|P|P	P	16637.9766666667	15315.25	0.0637771017647506	0.0509029210177015	79.8137883490896	HighRE
Thrap3	trap150 homologue- abfall	1243	UP	P|P|P|P|P|P	P	18106.6416666667	13250.6666666667	0.502142939962305	0.0910367842037297	.	SINGLE
Thy1	THY-1	978|979	NONE	P|P|P|P|P|M|P|P|P|P|P|P	P	12796.5566666667	10751.3888888889	0.128788993450213	0.0953612506487729	74.0445655285264	HighRE
Tlr1	TLR1\toll receptors and others	1227|1229|1236	NONE	P|P|P|P|P|P|P|P|P|P|P|P|P|P|P|P|P|P	P	6234.75055555556	6470.33333333333	-0.0562065272423649	0.112431575052008	200.032950919025	HighRE
Tlr2	TLR2\toll receptors and others	1226|1234|1237	NONE	P|P|P|P|P|P|P|P|P|P|P|P|P|P|P|P|P|P	P	7500.05416666667	7550.5	-0.000151948932631753	0.174683952636079	114962.276871944	HighRE
Tlr3	TLR3\toll receptors and others	1230|1239	NONE	P|P|P|P|P|P|P|P|P|P|P|P	P	7906.1025	8072.39583333333	-0.0616562416769314	0.0404406756212048	65.5905623198821	HighRE
Tlr4	TLR4\toll receptors and others	1231|580	NONE	P|P|P|P|P|P|P|P|P|P|P|P	P	5482.04	6248.41666666667	-0.178309433300004	0.107093989699547	60.0607537792809	HighRE
Tlr4 (short)	TLR4 short form\toll receptors and others	1232	DOWN	P|P|P|P|P|P	P	6585.02666666667	9143.83333333333	-0.482908321666063	0.0981633108139851	.	SINGLE
Tlr5	TLR5\toll receptors and others	1222	NONE	P|P|P|P|P|P	P	6585.02666666667	9143.83333333333	0.0610130174606196	0.146157001579134	.	SINGLE
Tlr6	TLR6\toll receptors and others	1228|1238	NONE	P|P|P|P|P|P|P|P|P|P|P|P	P	7243.60416666667	7932.5	-0.0154185041119927	0.120797572965804	783.458447644391	HighRE
Tlr7	TLR7\toll receptors and others	1220|1242	NONE	P|P|P|P|P|P|P|P|P|P|P|P	P	13579.2241666667	11892.25	0.189653825949962	0.0781649976004802	41.2145640663758	HighRE
Tlr8	TLR8\toll receptors and others	1240	NONE	P|P|P|P|P|P	P	10137.48	8811.5	0.129344304331859	0.223607461752462	.	SINGLE
Tlr9	TLR9\toll receptors and others	1219	NONE	P|P|P|P|P|P	P	10137.48	8811.5	0.165996785623033	0.0936918089436726	.	SINGLE
Tlr9 (long)	TLR9 long form\toll receptors and others	1241	UP	P|P|P|P|P|P	P	10137.48	8811.5	0.411005961456998	0.296812471133086	.	SINGLE
Tm4sf1	L6	742|743	UP	P|P|P|P|P|P|P|P|P|P|P|P	P	11156.469	8788.8	0.476552475567863	0.0880063569246322	18.467296139793	HighRE
Tm7sf2|1	TM7SF2	1058	UP	P|P|P|P|P|P	P	74551.5416666667	47630.6666666667	0.663885433725354	0.145853194343331	.	SPLIT
Tm7sf2|2	TM7SF2	1059|1060	NONE	P|P|P|P|P|P|P|P|P|P|P|P	P	74551.5416666667	47630.6666666667	0.0540266792303541	0.417609121383049	772.968332187298	AVERAGE
Tmpo	thymopoitin-abfall	1009	NONE	P|P|P|P|P|P	P	74551.5416666667	47630.6666666667	-0.285236894705301	0.248493628702896	.	SINGLE
Tmsb4x	thymosin beta-4	595	UP	P|P|P|P|P|P	P	74551.5416666667	47630.6666666667	0.475835717323992	0.282421161229704	.	SINGLE
Tnf|1	TNFa	1125	UP	P|P|P|P|P|P	P	15195.7316666667	17935.5	0.60767234403354	0.133326750753515	.	SPLIT
Tnf|2	TNFa	1124|1126	NONE	P|P|P|P|P|P|P|P|P|P|P|P|P|P|P|P|P|P	P	44873.6366666667	32783.0833333333	0.131745068518728	0.0244031554832972	18.5230124798396	AVERAGE
Top1	Top1-abfall	1289	NONE	P|P|P|P|P|P	P	74551.5416666667	47630.6666666667	0.0432184384804868	0.128727942274052	.	SINGLE
Tparl	TPA regulated locus (Tparl)	678	NONE	P|P|P|P|P|P	P	74551.5416666667	47630.6666666667	-0.302651106272572	0.358424943355755	.	SINGLE
Tpcn1	IRIG4	558	NONE	P|P|P|P|P|P	P	74551.5416666667	47630.6666666667	0.323335521946463	0.0763347103305839	.	SINGLE
Tram1	TRAM\ire candidate	1247|1257	NONE	P|P|P|P|P|P|P|P|P|P|P|P	P	29114.7566666667	24587.6474358974	-0.179147160218654	0.261465562250376	145.950157362946	HighRE
Trappc4	synbindin	856	NONE	P|P|P|P|P|P	P	21644.6216666667	17930.8333333333	0.274840901715486	0.100922441344884	.	SINGLE
Trf	transferrin	596	NONE	P|P|P|P|P|P	P	21644.6216666667	17930.8333333333	0.257823410546097	0.220241867921694	.	SINGLE
Trfr2	No info available but SPOTTED on CHIP	826|984	NONE	P|P|P|P|P|P|A|P|M|P|P|P|P|P|P|P|P|P|P|P|P|P|P|P	P	11369.4948611111	9919.81944444445	0.0481151033986349	0.00257897202593718	5.36000516214281	SIMILAR
Trib1	TRB-1 long form\mouse hipoxia gene	1181|1188	NONE	P|P|P|P|P|P|P|P|P|P|P|P	P	14604.6593518519	13756.3796296296	-0.0428477934677057	0.027796788350168	64.8733250899334	HighRE
Trpc1	Trpc1\list Martina- Gunshin mail	1458|1459|1460	NONE	P|P|P|P|P|P|P|P|P|P|P|P|P|P|P|P|P|P	P	10591.4522222222	10375.1666666667	-0.0202980381479078	0.227520345329588	1120.89820539154	HighRE
Trpc2 (form 1)	Trpc2 (form 1)\list Martina- Gunshin mail	1461|1462	NONE	P|P|P|P|P|P|P|P|P|P|P|P	P	9949.05066666667	9697.76666666667	0.0543546900661109	0.00242129351152282	4.45461745541707	SIMILAR
Trpc2 (form 2)	Trpc2 (form 2)\list Martina- Gunshin mail	1463	NONE	P|P|P|P|P|P	P	12662.335	10826.5	0.0344298257704211	0.244587586391703	.	SINGLE
Trpc3	Trpc3\list Martina- Gunshin mail	1464	UP	P|P|P|P|P|P	P	12662.335	10826.5	0.640242187114172	0.0716024585440489	.	SINGLE
Trpc4	Trpc4\list Martina- Gunshin mail	1465|1466	NONE	A|A|P|A|A|A|P|P|A|P|P|M	A	7735.01425925926	7308.23444444444	0.0514194638560832	0.0526208194518912	102.336382968073	HighRE
Trpc5	Trpc5\list Martina- Gunshin mail	1467	NONE	P|P|P|P|A|A	P	2199.3	2095.33333333333	0.135634848164283	0.187280697416645	.	SINGLE
Trpc6	Trpc6\list Martina- Gunshin mail	1475|1476	NONE	P|P|A|P|P|P|P|P|P|P|P|P	P	3095.31722222222	2719.08666666667	0.239316851211149	0.00996146617851196	4.16245915325159	SIMILAR
Trpm7|1	TRPM7\list Martina	1407	DOWN	P|P|P|P|P|P	P	2199.3	2095.33333333333	-0.480583302413047	0.197126630876667	.	SPLIT
Trpm7|2	TRPM7\list Martina	1408|1409	NONE	P|P|P|P|P|P|A|P|A|P|P|P	P	2199.3	2095.33333333333	0.0929088511638282	0.0726159158398078	78.1582324290746	AVERAGE
Trpv4	TRPV4\list Martina	1405|1406	NONE	P|P|P|P|P|P|P|P|P|P|P|P	P	15673.3191666667	15050.8241666667	0.216226258236519	0.0622874251481895	28.8065962275759	HighRE
Ttc7	Ttc7/Ttc7 (hea and fsn anemic mice)	1503|1504	NONE	P|P|P|P|P|P|P|P|P|P|P|P	P	31986.825	32547.6666666667	0.00392863106507166	0.238543119896868	6071.91451540683	HighRE
Ttyh1	Ttyh1-tweety homolog 1\Mayka (yeast homolog FTR1)	1473|1474	NONE	P|P|P|P|P|P|M|P|P|P|P|P	P	6945.66583333333	6540.16666666667	0.130179203013523	0.0843629547508704	64.8052475341293	HighRE
Txk	tyrosine kinase (TXK)	1003|1004|797|798	NONE	P|P|P|P|P|P|P|P|P|P|P|P|P|P|A|P|P|P|P|P|P|P|P|P	P	8416.655	8552.70833333333	0.0159685797473837	0.0936537451930302	586.487631803162	HighRE
Txn1|1	thioredoxin	811	DOWN	P|P|P|P|P|P	P	5124.77666666667	4343.5	-0.461174942966819	0.0692156121723989	.	SPLIT
Txn1|2	thioredoxin	1021|1022|1023|810	NONE	P|P|A|P|P|P|P|P|P|P|P|P|P|P|P|P|P|P|P|P|P|P|P|P	P	5092.59333333333	4672	0.00189227180788727	0.267229677367881	14122.1613223865	AVERAGE
Txn2	thioredoxin mitochondrial (TXN2)	1018|1019|808|809	NONE	P|P|P|P|P|P|P|P|P|P|P|P|P|P|P|P|P|P|P|P|P|P|P|P	P	26239.285	27681.5	-0.0446249173759164	0.148796812083845	333.438851730288	HighRE
Txn2(bad)	thioredoxin mitochondrial (TXN2)	1020	DOWN	P|P|P|P|P|P	P	5092.59333333333	4672	-0.575758570016739	0.188443779300067	.	SINGLE
Txnl1	thioredoxin-like protein	1005|1006|1007|799	NONE	P|P|P|P|P|P|P|P|P|P|P|P|P|P|P|P|P|P|P|P|P|P|P|P	P	22099.0982407407	23491.8148148148	0.0595183952845152	0.11251873745776	189.048674649052	HighRE
Txnrd1	thioredoxin reductase 1	1037|820	DOWN	P|P|P|P|P|P|P|P|P|P|P|P	P	24433.3746666667	27693.9416666667	-0.509485379631242	0.0381004718298633	7.47822672702402	SIMILAR
Txnrd1(bad)	thioredoxin reductase 1	1036	DOWN	P|P|P|P|P|P	P	5092.59333333333	4672	-0.535267165104422	0.167939683481795	.	SINGLE
Txnrd2	TXNRD2\list Martina- Metal array	1443	NONE	P|P|P|P|P|P	P	5092.59333333333	4672	-0.126962497377171	0.196185201665898	.	SINGLE
Tyr	tyrosinase	1035|819	NONE	P|P|P|P|P|P|P|P|P|A|A|P	P	22571.3278472222	25514.6858333333	0.119556799792505	0.237837223209591	198.932410053102	HighRE
Tyrp1	Tyrosinase-related protein 1	1032|817|821	NONE	P|P|P|P|P|P|P|P|P|P|P|P|P|P|P|P|P|P	P	7122.53722222222	7245.55555555555	-0.0238456847562624	0.0201138243437215	84.3499549260762	HighRE
Ube2D1	UBE2D1=sft1\list Martina- Metal array	1413	NONE	P|P|P|P|P|P	P	8751.55666666667	9007.16666666667	0.127799197081232	0.1752597537813	.	SINGLE
Ube2D1 (dif form)	UBE2D1=sft1\list Martina- Metal array	1412	NONE	A|P|A|A|A|A	A	8751.55666666667	9007.16666666667	0.0274063107067908	0.217666909655355	.	SINGLE
Ube2d2|1	UBE2D2\mouse hipoxia gene	832	UP	P|P|P|P|P|P	P	8065.84833333333	8154.83333333333	0.640172024815949	0.194423662712625	.	SPLIT
Ube2d2|2	UBE2D2\mouse hipoxia gene	1183|779	NONE	P|P|P|P|P|P|P|P|P|P|P|P	P	8408.7025	8581	0.175730237879946	0.0276782509436884	15.7504202336523	AVERAGE
Ube2g2	Ube2g2-abfall	1304	UP	P|P|P|P|P|P	P	8751.55666666667	9007.16666666667	0.47767332100658	0.364428804979942	.	SINGLE
Uqcrfs1|1	Cytc reductase	884	DOWN	P|P|P|P|P|P	P	8751.55666666667	9007.16666666667	-0.882154545592996	0.126447795589093	116.005810870473	SPLIT
Uqcrfs1|2	Cytc reductase	885	NONE	P|P|P|P|P|P	P	4550.20666666667	4574.66666666667	-0.0870942998207033	0.151198287893875	116.005810870473	SPLIT
Urod	UROD\heme biosynthesis	1334|1335|1336	NONE	P|P|P|P|P|P|P|P|P|P|P|P|P|P|P|P|P|P	P	8248.825	9202.83333333333	-0.205679732304773	0.141833503815804	68.958424938845	HighRE
Uros	UROS\heme biosynthesis	1337|1339	NONE	P|P|P|P|P|P|P|P|P|P|P|P	P	8064.13033333333	9028.43333333333	-0.0854841770538898	0.234002428371156	273.737709639106	HighRE
Usp40	B230215L03Rik\NIA results interesting	1328	NONE	P|P|P|P|P|P	P	7666.4	9198.16666666667	-0.271027904990984	0.298550158597195	.	SINGLE
Vamp3|1	synaptobrevin-3	676	NONE	P|P|P|P|P|P	P	7666.4	9198.16666666667	-0.0970974878721971	0.211921025063718	90.0722812529429	SPLIT
Vamp3|2	synaptobrevin-3	677	DOWN	P|P|P|P|P|P	P	51225.2833333333	54200.8333333333	-0.437738180591255	0.117268149249519	90.0722812529429	SPLIT
Vdac3|1	VDAC3\ire candidate	1252	DOWN	P|P|P|P|P|P	P	35640.9833333333	49440.6666666667	-0.596903509159885	0.333902020659819	.	SPLIT
Vdac3|2	VDAC3\ire candidate	1260|1261	NONE	P|P|P|P|P|P|P|P|P|P|P|P	P	35640.9833333333	49440.6666666667	-0.348579786919378	0.0214029504862334	6.14004348197723	AVERAGE
Vegfa|1	VEGF, no info available but spotted on chip	988	NONE	P|P|P|P|P|P	P	35640.9833333333	49440.6666666667	0.0598884996874276	0.11923859011825	111.267146925034	SPLIT
Vegfa|2	VEGF, no info available but spotted on chip	990	UP	P|P|P|P|P|P	P	27230.815	35281.5	0.501858138143715	0.0603259825280336	111.267146925034	SPLIT
Vhlh	VHLh1	1148|1149|1150|1151|1152	NONE	A|M|P|P|P|P|A|A|A|P|P|P|P|P|P|P|P|P|P|A|A|P|P|P|P|P|A|P|P|P|P|P|P|A|P|P	P	6989.65733333333	5827	0.091353600254096	0.102551470076792	112.257721416069	HighRE
Wt1	Wt1/HHpatients putative HH modifiers	1526|1527|1528	NONE	P|P|P|P|P|P|P|P|P|P|P|P|P|P|P|P|P|P	P	8784.02395833333	7879.5625	-0.0385507979721122	0.371527590108414	963.735148562107	HighRE
Zfp189	ZNF189\ire candidate	1279|1280	NONE	P|P|P|P|P|P|P|P|P|P|P|P	P	8852.58783333333	8313.95	-0.174111850424931	0.0947576451028852	54.4234323348027	HighRE
Zfp36	TTP	985|986|987	NONE	P|P|P|P|A|A|P|P|P|P|P|P|P|P|P|P|P|P	P	16472.555	14616.7544444444	0.156333361632872	0.210534049519503	134.669943331683	HighRE
Zfp36 (bad)	tristetraproline	682	NONE	P|P|P|P|P|P	P	8973.01166666667	10533.0966666667	-0.0299591268002888	0.147298389585613	.	SINGLE
Zfp364	ZNF364\1q21	1305|1306|1314	NONE	P|P|P|P|P|P|P|P|P|P|P|P|P|P|P|P|P|P	P	26402.2759523809	23931.2519047619	0.180162857729557	0.163589376879412	90.8008337239948	HighRE
hs EPO	hs EPO\Human hipoxia gene	2274|2302|2306	NONE	P|P|P|P|P|P|P|P|P|P|P|P|P|P|P|P|P|P	P	21239.9546666667	19324.743	0.108530421114348	0.0839012703621771	77.3066846149784	HighRE
