# Supplementary material for: The IronChip evaluation package: a package of perl modules for robust analysis of custom microarrays
Source: BMC Bioinformatics. 2010 Mar 1;11:112. doi: 10.1186/1471-2105-11-112 (PMC2838865; doi:10.1186/1471-2105-11-112)
Supplement: Additional file 3 — Example dataset and ICEP analysis results. This ZIP archive includes several files containing a) 4 input data tables, corresponding to 2 IronChip hybridization experiments with a dye swap; b) 2 intermediate results files with single array evaluations; and c) Excel file with final results. [file 1471-2105-11-112-S3.ZIP › array1_norm_all_ETSs.txt]

Spot number	Reporter Identifier	Running number	Marina's name	Comp_Channel1	Comp_Channel2	Comp_Ratio	P-call	Overall P-call	Regulation	ch1_average	ch2_average	av_ratio|0.37851162325373|-0.37851162325373|	av_ratio_stdev	rel_error
1_1_10_7		1404_		12321.35	15183.00	-0.30129654528366	P|P|P|P|P|P	P	DOWN	13185.875	18059.5	-0.457888451065289	0.0851713385203504	18.6008924929635
4_1_13_17	1040	1040	endogenous mouse mammary tumor virus MTV-17	6402.56	7243.00	-0.177938507557082	P|P|P|P|P|P	P	NONE	6002.35	6625.5	-0.141272777179217	0.057705185809039	40.8466421919594
3_1_1_4	1110012L19Rik	913	1110012L19Rik	6581.77	5727.00	0.200696008891528	P|P|P|P|P|P	P	NONE	7115.4	6409.66666666667	0.149436235712982	0.0729276792385687	48.8018711730928
3_1_22_16	1110012O05Rik	1258	sim CAAX-DKFZP564B147\ire candidate	32971.68	32399.00	0.0252781134605083	P|P|P|P|P|P	P	NONE	28278.2333333333	25070.3333333333	0.2196762009006	0.193076723268959	87.8915068985206
1_2_22_7	1110012O05Rik	1268	sim CAAX-DKFZP564B147\ire candidate	12397.57	9600.00	0.368951060270469	P|P|P|P|P|P	P	NONE	11411.0883333333	9337.66666666667	0.287866983238451	0.0536521085398014	18.6378124841637
1_2_16_17	1110012O05Rik	1275	sim CAAX-DKFZP564B147\ire candidate	17636.83	15644.00	0.172981836590868	P|P|P|P|P|P	P	NONE	16540.6783333333	14414.6666666667	0.199152542124545	0.0462554278289819	23.2261297473446
4_2_19_19	1110019C08Rik	1415	afball	2283.87	2511.00	-0.136781495112241	P|P|P|P|P|P	P	NONE	3177.755	3035.16666666667	0.00961327720479548	0.23154132831545	2408.55769976079
2_1_7_3	1700013N18Rik	592	SFT-1(=ubi-4), ubi2c?	12385.02	15336.00	-0.30832604379058	P|P|P|P|P|P	P	NONE	22471.555	25661.8333333333	-0.23381967442799	0.115493860491813	49.3944150655216
3_1_13_13	2210018M11Rik	632	GL002	17165.57	17828.00	-0.0546271018341638	P|P|P|P|P|P	P	NONE	10243.7016666667	9976.66666666667	0.157114444692081	0.327125673235711	208.208528424503
3_1_22_1	2310020H20Rik	759	nifU (isu)	2079.47	1851.00	0.167910976520949	P|P|A|P|P|P	P	NONE	3126.925	2878.33333333333	0.101947780854601	0.133871505472204	131.3138004084
1_1_16_2	2310020H20Rik	760	nifU (isu)	4911.06	5622.00	-0.195049005207905	P|P|P|P|P|P	P	NONE	6506.57166666667	7031.33333333333	-0.140173268395698	0.0894275994408617	63.7978984612205
4_2_10_19	2310067E08Rik	1324	2310067E08Rik\NIA results interesting	34035.04	23147.00	0.55619558222338	P|P|P|P|P|P	P	UP	42932.815	30369.3333333333	0.529041384390125	0.183978088809927	34.7757461397875
1_2_4_21	2410015C20Rik	1354	2410015C20RIK\1q21	5992.52	5826.00	0.0406571173903345	P|P|P|P|P|P	P	NONE	4014.48333333333	3973	-0.00988905471523496	0.184699748417291	1867.7189451965
4_1_22_2	2610203C20Rik	774	sperm acrosomal protein mRNA	15017.32	20686.00	-0.462027330245893	P|P|P|P|P|P	P	NONE	26736.15	28625.3333333333	-0.170394664583822	0.248939763321061	146.095984829736
2_1_16_15	2610203C20Rik	775	sperm acrosomal protein mRNA	18314.13	10437.00	0.81125008365878	P|P|P|P|P|P	P	UP	47352.6716666667	30687	0.691633088572784	0.122140239846299	17.6596871758031
1_1_1_16	2610312B22Rik	1172	erythropoietin 4\mouse hipoxia gene	7828.27	15248.00	-0.961854603326127	P|P|P|P|P|P	P	DOWN	12203.1283333333	18292.8333333333	-0.645428970466813	0.29521315432627	45.7390615907361
2_2_10_4	2610312B22Rik	1201	erythropoietin 4\mouse hipoxia gene	21221.73	18012.00	0.236583887064729	P|P|P|P|P|P	P	NONE	19805.4466666667	17334.5	0.178001287160199	0.129307816298481	72.6443153088582
3_2_10_5	2700059D21Rik	1076	Riiken (AK005836) hom. to hs hypoth.protein FLJ10342	8905.12	8767.00	0.022551804376198	P|P|P|P|P|P	P	NONE	8958.22666666667	7667	0.231098829570639	0.187389902156594	81.086478241689
3_2_7_20	2900070E19Rik	1482	2900070E19Rik /2900070E19Rik mouse homologue of GRX5 zebrafish (shiraz mutant)	12712.21	9387.00	0.43747879825744	P|P|P|P|P|P	P	NONE	12372.47	9538	0.37659191265876	0.0501286532563585	13.3111337687651
1_2_7_20	2900070E19Rik	1483	2900070E19Rik /2900070E19Rik mouse homologue of GRX5 zebrafish (shiraz mutant)	7864.49	8703.00	-0.146159584122431	P|P|P|P|P|P	P	NONE	8422.105	8477.83333333333	-0.0155371694177025	0.08879869053775	571.52424711657
2_2_7_1	3110024A21Rik	685	3110024a21rik	12192.10	10860.00	0.166922537881686	P|P|P|P|P|P	P	NONE	11919.9516666667	11707.1666666667	0.0341647563058879	0.12385870601939	362.533556248562
2_1_22_14	3110024A21Rik	780	3110024a21rik	4462.73	4366.00	0.0316143942883493	P|P|P|P|P|P	P	NONE	6365.37333333333	6328.66666666667	0.00877124085718213	0.0716761660991175	817.172476120378
3_2_10_20	4732436F15Rik	1355	4732436F15Rik\1q21	5575.67	5186.00	0.104522970608375	P|P|P|P|P|P	P	NONE	6908.03666666667	5855.33333333333	0.238199131161592	0.0916946218606926	38.4949438789044
2_2_4_20	4833418A01Rik	1323	4833418A01RiK\NIA results interesting	18784.26	21296.00	-0.181058193779551	P|P|P|P|P|P	P	NONE	18859.3933333333	21347.8333333333	-0.19012855503372	0.129006592428892	67.8522973080042
4_2_10_5	5730454B08Rik	1254	kiaa0663\ire candidate	17302.82	18579.00	-0.10266566556105	P|P|P|P|P|P	P	NONE	28566.09	28280.1666666667	-0.0256364244249216	0.13606776148674	530.759513227852
3_2_22_7	5730454B08Rik	1269	kiaa0663\ire candidate	20381.30	16190.00	0.332143089599183	P|P|P|P|P|P	P	UP	20227.4183333333	14550.6666666667	0.477915240309436	0.137216732124973	28.7115204855425
1_2_16_8	5930405J04Rik	1270	SMARCC2\ire candidate	7546.33	5477.00	0.462389310021922	P|P|P|P|P|P	P	NONE	7431.88333333333	6024.5	0.301071748371971	0.101142103227904	33.5940199553177
3_2_16_8	5930405J04Rik	1271	SMARCC2\ire candidate	8091.41	6611.00	0.291522612290075	P|P|P|P|P|P	P	NONE	9842.12333333333	8273.16666666667	0.270328657375988	0.12131459479184	44.876705255525
2_2_22_20	6330442E10Rik	1321	6330442E10Rik\NIA results interesting	53901.48	21646.00	1.31622443473555	P|P|P|P|P|P	P	UP	42922.4983333333	17577.8333333333	1.27302811183444	0.097017456219308	7.62099872873234
2_1_4_5	6530407C02Rik	1233	MAGI-3-abfall	25228.19	21812.00	0.209914643100909	P|P|P|P|P|P	P	NONE	34409.6483333333	34838.5	-0.0156843538998371	0.190342884775784	1213.58448037672
3_2_19_14	834	834	repetitive DNA\CORRECTED INFORMATION	24032.08	19551.00	0.297719119748754	P|P|P|P|P|P	P	NONE	21834.6	21905.6666666667	0.200806376657434	0.435586712536869	216.918765124655
4_2_10_9	9330132E09Rik	1493	9330132E09Rik/9330132E09Rik possible Mfre1 from Fleming	3529.74	3676.00	-0.0585748478685137	P|P|P|P|P|P	P	NONE	4211.22	4581.16666666667	-0.111748655303177	0.105833339055546	94.7065884313483
2_1_4_7	9330132E09Rik	1494	9330132E09Rik/9330132E09Rik possible Mfre1 from Fleming	10039.22	8238.00	0.285281151730227	P|P|P|P|P|P	P	NONE	12304.5966666667	11610	0.104560418861818	0.133267690457085	127.455199498776
4_1_4_7	9330132E09Rik	1495	9330132E09Rik/9330132E09Rik possible Mfre1 from Fleming	2749.69	2876.00	-0.0647946973844179	P|P|P|P|P|P	P	NONE	4218.23166666667	3908	0.103513465413153	0.0955319832651133	92.2894261957288
4_1_22_20	9530060I07	1307	bc037518-abfall	1483.41	1685.00	-0.183831191715641	M|P|P|A|P|P	P	NONE	2362.72333333333	2278.33333333333	0.0249860839162954	0.152658700614348	610.97489757003
4_2_7_14	APG4B (human)	733	IRIG2	16557.53	18639.00	-0.17083698791203	P|P|P|P|P|P	P	NONE	16935.2	18238.6666666667	-0.115731993508647	0.0863471004616239	74.6095334953102
1_1_10_4	APG4B (human)	920	Apg4B	4196.38	5222.00	-0.315457131667705	P|P|P|P|P|P	P	NONE	7840.10333333333	8490.5	-0.119622060026606	0.145524370179184	121.653456015401
4_2_16_18	Abcb10	1041	ABCB10	6142.06	7962.00	-0.374408265777856	P|P|P|P|P|P	P	NONE	8898.50166666667	10260.1666666667	-0.221691801534227	0.129603481980405	58.4611073045909
2_1_13_17	Abcb10	1042	ABCB10	11287.45	16796.00	-0.573398096269296	P|P|P|P|P|P	P	NONE	14688.4116666667	15211.5	-0.0520318448707312	0.292089703600366	561.367186433689
2_2_16_18	Abcb6	1043	ABCB6	6743.07	6082.00	0.148859758032959	P|P|P|P|P|P	P	NONE	5878.18333333333	5635.83333333333	0.0691933830838576	0.146410045737829	211.595443397226
4_2_10_6	Abcb7	1145	ABCB7 ABC 3�b PstI	7046.98	7384.00	-0.0673974334124586	P|P|P|P|P|P	P	NONE	8511.49166666667	8837	-0.0799244068745016	0.145838024372762	182.469948887777
2_1_4_4	Abcb7 (bad)	1146	ABCB7 ABC 3�b RV	3205.56	3232.00	-0.0118507855048659	P|P|P|P|P|P	P	NONE	4548.52	4873.16666666667	-0.0650961196425863	0.161649024901117	248.323595613164
4_2_22_2	Abcb7 (short)	845	ABCB7	4686.28	6182.00	-0.399630498001215	P|P|P|P|P|P	P	DOWN	7569.54166666667	10129.3333333333	-0.411756924813871	0.0966610156279447	23.4752616902895
3_1_16_19	Abcb8	1349	ABCB8\David Koellerd email	63722.23	81336.00	-0.352097286877752	P|P|P|P|P|P	P	NONE	48092.3766666667	52826.8333333333	0.0361694823274326	0.447856138784369	1238.21550645942
1_1_16_19	Abcb8	1350	ABCB8\David Koellerd email	4246.05	3498.00	0.279591070756058	P|P|A|P|P|P	P	NONE	3432.23	3327.5	0.0304681810928461	0.14432887606315	473.703617630913
3_2_22_21	Abcb8	1351	ABCB8\David Koellerd email	10364.59	15180.00	-0.550508742966536	P|P|P|P|P|P	P	NONE	16006.9116666667	18474.1666666667	-0.224483816802185	0.186077847870662	82.891430893049
1_2_22_21	Abcb8	1352	4833412N02Rik (abfall)	30971.36	32337.00	-0.0622511065357824	P|P|P|P|P|P	P	NONE	24372.8416666667	25632.3333333333	-0.0514927332403407	0.222345302042579	431.799378379838
2_1_19_16	Abcb9	1045	ABCB9 (TAPL)	14551.02	13202.00	0.140363783789762	P|P|P|P|P|P	P	NONE	15204	14887	0.00815184788310508	0.189474275269593	2324.31073281291
2_2_16_8	Abcd3	1490	Abcd3/Abcd3 DAP (DMT1 associated protein)	51716.43	71687.00	-0.471088829771458	P|P|P|P|P|P	P	DOWN	53369.1333333333	73767.3333333333	-0.483910668010754	0.1595626149639	32.9735683695144
4_2_16_8	Abcd3	1491	Abcd3/Abcd3 DAP (DMT1 associated protein)	12950.75	28627.00	-1.14434084008261	P|P|P|P|P|P	P	DOWN	23883.5916666667	39905.1666666667	-0.839667142194965	0.309731940931963	36.8874671125389
2_2_10_9	Abcd3	1492	Abcd3/Abcd3 DAP (DMT1 associated protein)	10599.91	9575.00	0.146707623288723	P|P|P|P|P|P	P	NONE	10013.6683333333	9315.16666666667	0.0959150406588323	0.114484947322373	119.360786938092
1_2_19_5	Abce1	1066	RLI	9392.22	15147.00	-0.689493976094096	P|P|P|P|P|P	P	DOWN	11306.4483333333	16215.5	-0.523775791000138	0.120888200267562	23.0801427528234
1_1_13_16	Abce1	1067	RLI	10532.66	18266.00	-0.794290906577494	P|P|P|P|P|P	P	DOWN	13913.0866666667	22906.5	-0.732315029159255	0.0906959099710734	12.3848216081538
3_2_19_5	Abce1	1068	RLI	18631.09	18127.00	0.0395719004183049	P|P|P|P|P|P	P	NONE	17225.1	15221.1666666667	0.190716089554209	0.136897730979138	71.7809028588676
2_2_22_17	Abcf2	1047	ABCF2	52664.20	37263.00	0.49907875310029	P|P|P|P|P|P	P	UP	57952.5783333333	40432.8333333333	0.4928314250123	0.099147774812083	20.1179895964647
4_1_1_16	Abcf2	1048	ABCF2	56863.82	48358.00	0.233756441150835	P|P|P|P|P|P	P	NONE	48975.4283333333	39308.1666666667	0.341958535075275	0.162032947352345	47.3837997103003
4_2_22_17	Abcf2 (dif 3')	1046	ABCF2 (dif 3')	8143.87	9096.00	-0.159517722267957	P|P|P|P|P|P	P	NONE	8037.00333333333	8866.5	-0.142954412283484	0.0391226454237845	27.367217841589
4_1_16_8	Abcg2	1500	Abcg2/ABCG2, BCRP heme binding protein	16962.17	21595.00	-0.348376568343378	P|P|P|P|P|P	P	NONE	24408.5	25555.5	-0.138187612183248	0.295966372485122	214.177210105234
2_1_10_9	Abcg2	1501	Abcg2/ABCG2, BCRP heme binding protein	12309.77	17234.00	-0.485453782731518	P|P|P|P|P|P	P	DOWN	14545.28	20506.1666666667	-0.48611896596081	0.0791652593761066	16.2851616413766
4_1_7_6	Acas2	1029	ACETYL-COENZYME A SYNTHETASE	5815.66	6477.00	-0.155382816407993	P|P|P|P|P|P	P	NONE	8767.73666666667	9653.66666666667	-0.168020035488795	0.112667466753795	67.0559712870131
3_1_19_18	Acas2	1030	ACETYL-COENZYME A SYNTHETASE	26702.58	34208.00	-0.357354616506051	P|P|P|P|P|P	P	NONE	19283.335	22026.5	-0.0894427132667748	0.246444996149941	275.53390002256
1_1_19_18	Acas2	1031	ACETYL-COENZYME A SYNTHETASE	9484.17	10454.00	-0.140461636507528	P|P|P|P|P|P	P	NONE	8483.66	9840.16666666667	-0.21728564962296	0.0725073787738974	33.3696122591226
2_2_19_13	Acas2	816	ACETYL-COENZYME A SYNTHETASE	7161.98	8917.00	-0.316199927293079	P|P|P|P|P|P	P	NONE	8254.73166666667	8937	-0.103446431970988	0.12769390695111	123.439643608899
1_2_16_3	Aco1	560	IRP-1	18059.70	12144.00	0.572530231719805	P|P|P|P|P|P	P	UP	20326.8966666667	13830.6666666667	0.547063623767842	0.108720719179389	19.8735054673506
3_2_1_1	Aco1	561	IRP-1	10057.45	7968.00	0.33597501319223	P|P|P|P|P|P	P	NONE	11221.1533333333	9840.33333333333	0.204379328933202	0.172058731083501	84.1859751578573
3_2_16_3	Aco1	562	IRP-1	20930.07	16570.00	0.337003534093215	P|P|P|P|P|P	P	UP	20842.7416666667	15483.6666666667	0.434577307349741	0.290333827799318	66.8083268244979
4_1_13_15	Aco2	501	No info available but SPOTTED on CHIP	52506.70	96554.00	-0.878834501401149	P|P|P|P|P|P	P	DOWN	44622.2916666667	78914.3333333333	-0.807801128972865	0.137453209162537	17.0157238251587
4_1_22_15	Aco2	502	Aconitase mit	27298.67	53183.00	-0.962134496189709	P|P|P|P|P|P	P	DOWN	28227.5533333333	49408.8333333333	-0.804863473110856	0.131038118318177	16.2807883195029
4_2_16_15	Acox2	617	cox2	26745.92	49310.00	-0.882561422809497	P|P|P|P|P|P	P	DOWN	25991.4316666667	40846.8333333333	-0.672205973144527	0.189062708620596	28.1257108942629
2_2_16_15	Acox2	618	cox2	104359.16	111487.00	-0.0953182568613944	P|P|P|P|P|P	P	NONE	128414.333333333	126141.5	-0.00841727280637262	0.214414504732164	2547.31561711809
4_2_22_14	Acox2	619	cox2	17643.65	28907.00	-0.712269845271516	P|P|P|P|P|P	P	DOWN	28149.4166666667	47400.6666666667	-0.737046881863728	0.0910416319717961	12.3522172350264
2_2_22_14	Acox3	620	cox3	59066.43	75313.00	-0.350560496759081	P|P|P|P|P|P	P	NONE	70608.6583333333	88410.5	-0.308277904304514	0.129060877880409	41.8651080983489
4_2_4_14	Acox3	621	cox3	56723.09	52929.00	0.099877728721699	P|P|P|P|P|P	P	NONE	69388.1666666667	70396.3333333333	-0.00695530732205984	0.151141559237606	2173.03926683781
2_2_1_2	Acrv1	740	L31	21360.75	18013.00	0.245923825667148	P|P|P|P|P|P	P	NONE	27963.495	23307.8333333333	0.259853560103035	0.0400678649463238	15.4194019625655
2_1_22_1	Actb	508	beta-actin cytosceletal	156382.59	261815.00	-0.743467848032286	P|P|P|P|P|P|P|P|P|P|P|P	P	DOWN	157308.289166667	313734.916666667	-0.996416178606653	0.153729726668106	15.4282648123072
1_1_16_14	Actb	698	beta-actin cytosceletal	2429.64	2060.00	0.238098227990304	P|P|P|P|P|P|P|P|P|P|P|P	P	NONE	120075.124166667	232684.833333333	-0.346214378316619	0.669177944430371	193.284273080767
2_2_22_18	Actb	875	beta-actin cytosceletal	41578.07	39958.00	0.0573384173564776	P|P|P|P|P|P	P	NONE	32675.455	31246	0.0409267296497725	0.100052798638064	244.468100662474
2_1_1_20	Actg1	1371	afball\list Martina	27888.21	58442.00	-1.06735021264068	P|P|P|P|P|P	P	DOWN	50785.9966666667	86594	-0.85742583895808	0.288244589505554	33.6174367984782
2_2_10_6	Actr3	1141	actin-related protein 3 homolog	9182.56	7780.00	0.239126262526805	P|P|P|P|P|P	P	DOWN	11350.1333333333	27425.6666666667	-0.382156808834866	0.980926343653955	256.681634600373
3_1_16_17	Adar	1256	ADAR\ire candidate	38054.54	45680.00	-0.26349406964567	P|P|P|P|P|P	P	NONE	28449.31	28128.5	0.155799599198844	0.405965679888275	260.569142652382
2_2_7_20	Adar	1262	ADAR\ire candidate	11871.07	9354.00	0.343794644423018	P|P|P|P|P|P	P	NONE	11700.9633333333	9289.5	0.329000175318211	0.0794063217933983	24.1356472581196
3_2_4_7	Adar	1267	ADAR\ire candidate	11221.05	9379.00	0.258701666985048	P|P|P|P|P|P	P	NONE	8590.965	6795.16666666667	0.341985138405066	0.0640399609428298	18.725948513873
1_1_7_16	Ahr	1184	AHR\mouse hipoxia gene	18107.46	20047.00	-0.146802167592518	P|P|P|P|P|P	P	NONE	24591.6716666667	23533.3333333333	0.0184988792841427	0.156357958616432	845.229358031776
3_2_13_18	Ahr	1185	AHR\mouse hipoxia gene	37407.32	30818.00	0.27954737142318	P|P|P|P|P|P	P	NONE	26804.5266666667	22088.1666666667	0.286330003705966	0.250716020805068	87.5619102294741
2_1_1_16	Akr1a4	1049	ALR	67099.47	56401.00	0.250580628928084	P|P|P|P|P|P	P	NONE	81403.9916666667	66265	0.292933850314951	0.0946904682639362	32.3248638428535
4_2_4_17	Akr1a4	1050	ALR	62284.79	43562.00	0.5158097068969	P|P|P|P|P|P	P	UP	60500.3533333333	44409.8333333333	0.445368418358478	0.0951945877555484	21.3743462337121
4_2_7_18	Akr1a4	1051	ALR	24372.96	24570.00	-0.011616386367988	P|P|P|P|P|P	P	NONE	48585.1	44808.6666666667	0.0702751833182247	0.108755555483989	154.756701226256
4_1_16_3	Akr1b8	599	ALRMA	18109.41	23395.00	-0.369460684284232	P|P|P|P|P|P	P	NONE	25927.6316666667	27422.1666666667	-0.144735371114806	0.239470769673493	165.454213319798
2_1_4_14	Akr1b8	600	ALRMA	7899.75	7807.00	0.0170387279869326	P|P|P|P|P|P	P	NONE	7498.83666666667	9474	-0.344520707425006	0.23982696360692	69.6117703343347
3_1_16_3	Akr1b8 (bad)	598	ALRMA	7024.17	8676.00	-0.304702291395879	P|P|P|P|P|P	P	NONE	9816.70833333333	9172.33333333333	0.060274682401328	0.397138417613524	658.880979196622
3_2_19_8	Alas1	1331	ALAS1\heme biosynthesis	31967.63	38986.00	-0.286344350183358	P|P|P|P|P|P	P	NONE	30340.425	36630.3333333333	-0.272154957649558	0.11449665474721	42.0703909772765
1_2_13_9	Alas1	1332	ALAS1\heme biosynthesis	9381.69	13825.00	-0.559359744823791	P|P|P|P|P|P	P	DOWN	9681.41666666667	14344.1666666667	-0.571146635565947	0.104063641707113	18.2201268863287
3_2_13_9	Alas1	1333	ALAS1\heme biosynthesis	20047.93	23238.00	-0.213032624779457	P|P|P|P|P|P	P	NONE	20052.9066666667	20466.5	-0.0213692580019082	0.201130245853203	941.213053982702
3_2_16_13	Alas2	521	ALAS-e\Known ire 5'	94108.06	77567.00	0.278875284925293	P|P|P|P|P|P	P	UP	92169.2083333333	63509.8333333333	0.563664910797296	0.238127700166398	42.246323232995
3_2_1_15	Alb1	668	serum albumine	8143.87	8264.00	-0.0211257222407682	P|P|P|P|P|P	P	NONE	8396.97333333333	8163.33333333333	0.0472019034807724	0.0906835993886336	192.118522138781
3_2_7_2	Alb1	669	serum albumine	8706.28	7143.00	0.285526297615116	P|P|P|P|P|P	P	NONE	7755.18666666667	6765.83333333333	0.197537377186578	0.0840753538777268	42.5617445544576
3_2_16_18	Alox15	1147	m12-Lox	15343.27	16286.00	-0.0860263206827513	P|P|P|P|P|P	P	NONE	24210.5366666667	22681.1666666667	0.0932571071345758	0.116628001136366	125.060710888302
4_1_7_18	Apex1	1026	ref-1	18162.05	15419.00	0.2362178505049	P|P|P|P|P|P	P	NONE	16284.7316666667	13102.3333333333	0.315887945928246	0.109081119299533	34.5315865026108
4_2_16_2	Apex1	813	ref-1	21030.87	25253.00	-0.263946254626746	P|P|P|P|P|P	P	NONE	19897.355	20352.3333333333	0.0226315982533959	0.290022089538835	1281.49186059061
4_1_13_18	Aplp1	849	APLP1	12430.37	10822.00	0.199902093579327	P|P|P|P|P|P	P	NONE	13047.5766666667	10113	0.357687413471453	0.250677163005206	70.0827464327905
4_1_22_18	Aplp1	850	APLP1	25686.61	28593.00	-0.15464549402441	P|P|P|P|P|P	P	NONE	25212.5583333333	25096.1666666667	0.0100693284018364	0.163767288006718	1626.39732732175
4_2_10_1	Aplp2	841	APLP2	60758.62	75798.00	-0.319070679532131	P|P|P|P|P|P	P	NONE	73644.5166666667	90794.6666666667	-0.335000067652038	0.173191714311167	51.6990087569355
2_1_13_18	Aplp2	851	APLP2	43009.14	48982.00	-0.187608398453802	P|P|P|P|P|P	P	NONE	46289.8283333333	46055.5	-0.00684445622783957	0.185750049725089	2713.87592442417
4_1_19_14	App	505	AMYLOIDOGENIC GLYCOPROTEIN (200bp missing)	185058.41	158770.00	0.221042363272286	P|P|P|P|P|P	P	NONE	187992.038333333	149001.166666667	0.316138246648616	0.166199636196207	52.5718219665261
4_1_7_3	App (short)	697	AMYLOIDOGENIC GLYCOPROTEIN (650bp missing)	49775.24	54108.00	-0.120413643640947	P|P|P|P|P|P	P	NONE	94146	70519.1666666667	0.209191563765572	0.490166068687606	234.314453156871
2_1_22_15	Aprt	506	APRT	17224.94	14669.00	0.231728433128922	P|P|P|P|P|P	P	NONE	36044.0483333333	28839	0.284104841299205	0.152351327738344	53.6250375184193
4_1_4_15	Aprt	507	APRT	15137.59	14329.00	0.0791976079053097	P|P|P|P|P|P	P	NONE	20939.19	18027	0.185111896006116	0.182770440725986	98.7351135552883
1_2_19_15	Arbp	660	PO	35008.02	51948.00	-0.569382738932414	P|P|P|P|P|P	P	NONE	46825.465	58406.6666666667	-0.345891195908762	0.200779313709614	58.0469569866053
4_1_10_15	Arg1	602	Arginase	5062.63	5430.00	-0.101065148636903	P|P|P|P|P|P	P	NONE	5299.49666666667	5415.83333333333	-0.0325220721074326	0.0563218717607209	173.18045287726
2_1_10_15	Arg1	603	Arginase	5407.66	6013.00	-0.153080511746333	P|P|P|P|P|P	P	NONE	7636.65666666667	9170	-0.27730094401038	0.18035257622271	65.0385727557994
4_1_16_14	Arg1	604	Arginase	7278.94	7548.00	-0.0523660505483707	P|P|P|P|P|P	P	NONE	5850.10833333333	6477.5	-0.151994107391068	0.1846680480359	121.496846953918
2_2_22_5	Arnt	1207	ARNT\mouse hipoxia gene	21324.52	23360.00	-0.13152700636315	P|P|P|P|P|P	P	NONE	18450.4966666667	20131.5	-0.138793756793393	0.102974209162412	74.1922486583447
3_2_1_7	Arnt2	1210	Arnt2\mouse hipoxia gene	8851.58	9552.00	-0.109867838501799	P|P|P|P|P|P	P	NONE	17022.5	20363.1666666667	-0.186800948861503	0.216055724648633	115.660935324703
1_2_13_8	Arnt2	1213	Arnt2\mouse hipoxia gene	13508.43	15378.00	-0.18700787544249	P|P|P|P|P|A	P	NONE	12157.065	14904.1666666667	-0.188039533104726	0.275880298287953	146.713988134774
2_1_10_5	Arntl	1159	ARNTL\mouse hipoxia gene	8133.38	6928.00	0.231416089624414	P|P|P|P|P|P	P	NONE	7472.11	6619	0.171457488324141	0.0819598803785947	47.8018669115515
3_1_13_18	Arntl	1160	ARNTL\mouse hipoxia gene	9610.64	8982.00	0.0975957852688516	P|P|P|P|P|P	P	NONE	10095.2833333333	8328.16666666667	0.280657683663645	0.186908996375207	66.5967857837838
2_1_22_21	Arntl	1169	ARNTL\mouse hipoxia gene	4247.92	4561.00	-0.10259357370757	P|P|P|P|P|P	P	NONE	4695.95833333333	4121.16666666667	0.178868827607464	0.152259470321701	85.1235356983734
3_2_10_16	Atox1	1127	ATOX1	5639.90	5605.00	0.00895520966728698	P|P|P|P|P|P	P	NONE	5551.4	4775	0.223423863444417	0.118556032162611	53.0632808576891
1_2_10_16	Atox1	1128	ATOX2? Atox1	1368.72	1248.00	0.133209409453891	A|P|A|A|A|A	A	NONE	1301.51666666667	1271.16666666667	0.00850366385163149	0.159568549930296	1876.46822257304
2_1_7_17	Atox1	943	ATOX1 mHAH1-chaperon ATP 7A-B	7805.40	11380.00	-0.543956085257633	P|P|P|P|P|P	P	NONE	8114.68166666667	8721.16666666667	-0.0943775940539276	0.261286514496544	276.852273164798
4_1_13_16	Atox1	944	ATOX1 mHAH1-chaperon ATP 7A-B	6338.12	6377.00	-0.00882290658849436	P|P|P|P|P|P	P	NONE	7429.07833333333	7102.16666666667	0.044163006392692	0.155097224590567	351.192632157923
4_2_13_19	Atp2a2	1263	SERCA2b (2,3,4)-ATP2a2\ire cand	35931.08	41647.00	-0.212980276378256	P|P|P|P|P|P	P	NONE	39412.1933333333	42743.6666666667	-0.132711484535171	0.168582285524605	127.029161127293
2_2_13_19	Atp2a2	1264	SERCA2b (2,3,4)-ATP2a2\ire cand	30957.51	25933.00	0.255500325377224	P|P|P|P|P|P	P	NONE	24939.6566666667	22614.8333333333	0.118194978813109	0.158176424203639	133.826686879608
1_1_19_1	Atp5j	648	mitochondrial ATPase coupling factor 6 subunit (ATP5A)	8610.72	11008.00	-0.354346593974198	P|P|P|P|P|P	P	NONE	17015.3483333333	16454.8333333333	-0.01552156633639	0.215451277014714	1388.07690116682
3_1_19_1	Atp5j	649	mitochondrial ATPase coupling factor 6 subunit (ATP5A)	12411.08	17001.00	-0.453990945443941	P|P|P|P|P|P	P	NONE	15452.535	15105	0.0269319431242408	0.52562880612372	1951.69284183811
3_1_10_16	Atp7a	1143	ATP7A ME53(Menkes)	29220.34	36955.00	-0.338796608717993	P|P|P|P|P|P	P	NONE	22291.945	26241	-0.168724081476875	0.222176962327358	131.680647114864
2_1_16_14	Atp7a	605	ATP7A ATPCU	26326.39	24256.00	0.118168047108592	P|P|P|P|P|P	P	NONE	21123.2866666667	21394.3333333333	-0.0612341829227901	0.205018215386485	334.81007764077
4_2_19_17	Atp7a	882	ATP7A Cu-transporter ATPase	23860.21	29633.00	-0.312597949323439	P|P|P|P|P|P	P	NONE	27764.6066666667	31833	-0.212300073189614	0.143914100421041	67.7880597302035
2_2_13_18	Atp7a (bad)	881	ATP7A Cu-transporter ATPase	20795.04	20712.00	0.00577258971156549	P|P|P|P|P|P	P	NONE	15325.5416666667	16112.1666666667	-0.0901079465257996	0.132063160256121	146.56105853917
3_1_4_17	Atp7b	1139	ATP7B wilson	19619.95	20644.00	-0.0734011707750004	P|P|P|P|P|P	P	NONE	15810.495	16150	-0.0280338993121718	0.0712450486376397	254.138918900613
1_1_10_16	Atp7b	1144	ATP7B pCMB94(Wilson)	8055.17	8248.00	-0.0341292961554419	P|P|P|P|P|P	P	NONE	7989.49166666667	8834.16666666667	-0.143934921571543	0.0795592434425826	55.2744549925206
2_2_16_3	B2m	846	beta-2 Microglobulin	260595.16	112574.00	1.21093662695707	P|P|P|P|P|P	P	UP	222970.105	101876.666666667	1.11438958254779	0.147729454744297	13.256535870207
4_2_22_18	B2m	872	beta-2 microglobulin	4337.94	4101.00	0.0810343549188043	P|A|A|P|P|P	P	NONE	29451.225	18627.7433333333	0.142366977141927	0.660832663678384	464.175525072499
1_1_10_17	B2m	873	beta-2 microglobulin	67380.20	39199.00	0.78150786029208	P|P|P|P|P|P	P	UP	75796.0266666667	59744	0.55981347214426	0.607320602669896	108.486242809354
3_1_16_16	B2m	874	beta-2 microglobulin	75036.00	47688.00	0.653956644661464	P|P|P|P|P|P	P	UP	81735.5266666667	38549	1.07605811149349	0.497519089098423	46.2353365291679
4_2_22_16	B2m	970	beta-2 microglobulin	11923.11	9819.00	0.280112586339036	P|P|P|P|P|P	P	NONE	18479.0966666667	14135.6666666667	0.367143008431845	0.117390984040784	31.9741848121223
3_2_13_8	BC021442	1214	LOC224598-abfall	3082.82	3003.00	0.0378461807879522	P|P|P|P|P|P	P	NONE	3418.02	3051.5	0.182548683212069	0.173173244047016	94.8641430877038
1_2_7_13	BC022641	839	BC022641 (abfall)\CORRECTED INFORMATION	1057.88	1063.00	-0.00696561140536946	A|P|A|P|A|P	A	NONE	1789.68833333333	1633.83333333333	0.0903120362857157	0.138253893418953	153.08468184857
1_1_4_18	Bace1	860	BACE	4450.53	5115.00	-0.200757087522751	P|P|P|P|P|P	P	NONE	4264.13333333333	4614	-0.117645850881045	0.0752513440639642	63.9642992085229
2_1_19_17	Bace1	861	BACE	13696.08	13876.00	-0.0188287119528322	P|P|P|P|P|P	P	NONE	16510.9833333333	15298.8333333333	0.0908044269892526	0.183891475523593	202.513777819839
1_1_16_21	Bach1	1505	Bach1/BACH1 negative regulator of Hmox1	6169.51	8100.00	-0.392765997008649	P|P|P|P|P|P	P	NONE	9104.97666666667	10685.6666666667	-0.249890229408067	0.0934942744130044	37.4141376533493
3_1_4_20	Bach1	1508	Bach1/BACH1 negative regulator of Hmox1	22982.74	26801.00	-0.221736025384894	P|P|P|P|P|P	P	NONE	18409.1383333333	21411.1666666667	-0.214784709210651	0.0247500723666927	11.5232003514826
4_1_1_17	Bag1	862	bag-1	15365.59	24896.00	-0.696210801582201	P|P|P|P|P|P	P	DOWN	16420.8483333333	24242	-0.569610146299162	0.174422538314532	30.6213889355342
2_1_1_17	Bag1	863	bag-1	11390.44	19727.00	-0.792348095865555	P|P|P|P|P|P	P	DOWN	15312.1233333333	22551.5	-0.568738651105888	0.130566817000125	22.9572610805057
1_2_22_20	Bag3	1517	Bag3/HHpatients putative HH modifiers	11121.95	10650.00	0.0625563260179279	P|P|P|P|P|P	P	NONE	10377.1216666667	10637.5	-0.0438338844728554	0.109197624906208	249.116924542313
3_2_4_20	Bag3	1518	Bag3/HHpatients putative HH modifiers	17989.53	17835.00	0.0124462789821783	P|P|P|P|P|P	P	NONE	17757.88	16768.1666666667	0.0754997979063102	0.0834425694141315	110.52025532264
1_2_4_20	Bag3	1519	Bag3/HHpatients putative HH modifiers	11517.53	13201.00	-0.19681586475176	P|P|P|P|P|P	P	NONE	12599.27	12844.1666666667	-0.0555714069856782	0.178154445924782	320.586531074687
3_1_10_17	Bat1a	864	BAT 1	30567.95	38460.00	-0.331338959684294	P|P|P|P|P|P	P	NONE	24238.2183333333	28146.6666666667	-0.140847898813225	0.260494917066224	184.947677076575
2_1_4_18	Bat1a	865	BAT 1	9727.56	10221.00	-0.0713864743260337	P|P|P|P|P|P	P	NONE	10365.33	12811.1666666667	-0.284256125452209	0.171863042040755	60.4606292185775
3_2_10_15	Bcat1	606	BCAT1	42057.61	36134.00	0.21900990003351	P|P|P|P|P|P	P	UP	34061.0283333333	26199.5	0.411060949792732	0.122309561793709	29.7546049692585
1_2_10_15	Bcat1	607	BCAT1	12641.74	10405.00	0.280918083616294	P|P|P|P|P|P	P	NONE	19640.4533333333	17181.6666666667	0.209621025175933	0.0701730106728749	33.4761318021316
3_2_16_14	Bcat1	608	BCAT1	28422.84	31217.00	-0.135281183489019	P|P|P|P|P|P	P	NONE	32430.415	30434.5	0.0978956358385562	0.182357928473553	186.277893709467
2_2_7_18	Bcat2	1052	BCAT2	12705.45	9258.00	0.456675005741813	P|P|P|P|P|P	P	UP	20155.8083333333	15422.6666666667	0.410663538090154	0.083608200795186	20.3592949069735
2_2_4_17	Bcat2	1053	BCAT2	17410.89	13409.00	0.376788302032733	P|P|P|P|P|P	P	UP	28840.555	21677.1666666667	0.408948936781816	0.111842466120959	27.3487607037427
3_1_1_6	Bcl10	1015	bcl10	20572.98	22769.00	-0.146320146971436	P|P|P|P|P|P	P	NONE	20248.7216666667	23649.8333333333	-0.225952152555834	0.0549312107088094	24.3109924324512
1_1_19_6	Bcl10	1016	bcl10	8137.20	10320.00	-0.342838615264634	P|P|P|P|P|P	P	NONE	14070.7933333333	15086.1666666667	-0.114072013995407	0.136319009983758	119.502588942847
2_1_1_2	Bcl10	805	bcl10	9556.02	10620.00	-0.152301987784512	P|P|P|P|P|P	P	NONE	16219.075	17206.6666666667	-0.110233371280334	0.106817140637128	96.9009106738481
4_1_1_2	Bcl10	806	bcl10	11771.82	23982.00	-1.02661459092706	P|P|P|P|P|P	P	NONE	15318.0416666667	17101.3333333333	-0.190058051223204	0.447371984593664	235.387020815167
4_1_10_17	Bcl2	866	bcl2	15501.47	16449.00	-0.0855948471205213	P|P|P|P|P|P	P	NONE	13315.3666666667	13471.6666666667	-0.00790138536071112	0.129701838836174	1641.50757006618
2_1_10_17	Bcl2	867	bcl2	28505.72	31598.00	-0.148581804049713	P|P|P|P|P|P	P	NONE	46478.91	39374.8333333333	0.164635284338292	0.313352531765497	190.331333301324
4_1_16_16	Bcl2	868	bcl2	7296.06	8737.00	-0.260020396747389	P|P|P|P|P|P	P	NONE	6865.43666666667	7693.16666666667	-0.160538821129719	0.20746168813228	129.228361509299
4_1_7_16	Bcl2l1	869	BCLXL	42389.68	68985.00	-0.702569622920154	P|P|P|P|P|P	P	DOWN	48985.08	69295.5	-0.508450236317079	0.167356728483106	32.9150655323404
2_1_7_16	Bcl2l1	870	BCLXL	23054.36	46398.00	-1.0090230024764	P|P|P|P|P|P	P	DOWN	27873.2333333333	45568.3333333333	-0.727294692366978	0.292229501100393	40.180342874404
2_1_16_16	Bcl2l1	871	BCLXL	12673.59	10462.00	0.276666574020314	P|P|P|P|P|P	P	NONE	23498.7183333333	19914.5	0.226431771374212	0.0593714252526101	26.220448169568
4_1_7_19	Bcs1L	1372	Gracile Syndrome gene homologue\list Martina	8976.85	10146.00	-0.176629872142065	P|P|P|P|P|P	P	NONE	10196.165	10445.5	-0.029805723821402	0.18213682508508	611.080026697077
2_1_19_7	Bcs1L	1373	Gracile Syndrome gene homologue\list Martina	14283.64	11622.00	0.29750531852519	P|P|P|P|P|P	P	NONE	20490.3283333333	20858.3333333333	0.0518401734990891	0.254781142063135	491.474323610456
2_1_19_13	Bnip3l	762	nix	28454.41	24004.00	0.245377430638037	P|P|P|P|P|P	P	NONE	26553.8383333333	23300.3333333333	0.189973347124835	0.0883799717427023	46.5223006702231
4_2_4_20	Bst2	1322	2310015I10Rik\NIA results interesting	21029.89	71430.00	-1.76408881747319	P|P|P|P|P|P	P	NONE	14635.5416666667	19709.6666666667	0.114277865123827	0.929423175865326	813.301136539643
2_1_7_7	Cabp4	1532	Cabp4/HHpatients putative HH modifiers	23889.67	23723.00	0.0101004612691656	P|P|P|P|P|P	P	NONE	27327.6033333333	27453.3333333333	-0.0116327788713546	0.0518067248852344	445.351239442943
4_1_7_7	Cabp4	1533	Cabp4/HHpatients putative HH modifiers	13743.49	20599.00	-0.583825895604001	P|P|P|P|P|P	P	NONE	22117.305	26395.1666666667	-0.364613683138029	0.340936153394623	93.5061324249747
2_1_1_8	Cabp4	1534	Cabp4/HHpatients putative HH modifiers	4801.93	4302.00	0.158606848114116	P|P|P|P|P|P	P	NONE	5545.61333333333	5345.16666666667	0.0765559481647462	0.132548706625549	173.139657731504
1_1_16_7	Cacna1c	1469	Cacna1c\list Martina- Gunshin mail	864.26	774.00	0.159131825050525	A|A|A|A|A|A	A	NONE	680.095	565.421666666667	0.274202238323025	0.0754347910297975	27.510640135961
4_1_22_1	Calr	509	calreticulin	3746.31	2900.00	0.369417384540488	P|A|A|P|P|P	P	NONE	47398.855	59870.5	-0.132393635757221	0.293405390896364	221.615932834113
2_1_16_2	Calr	510	calreticulin	76477.55	89662.00	-0.229460373956956	P|P|P|P|P|P	P	NONE	88256.83	113586.5	-0.341770121001141	0.234197437442993	68.5248425921384
1_1_10_15	Capn1	609	calcium activated neutral protease large subunit	11054.62	11634.00	-0.0736977755796266	P|P|P|P|P|P	P	NONE	24118.7333333333	22981	0.0443602020031774	0.082661140068716	186.340765677296
3_1_16_14	Capn1	610	calcium activated neutral protease large subunit	52498.68	55514.00	-0.0805704997962015	P|P|P|P|P|P	P	NONE	39602.6783333333	36487.3333333333	0.267475287195246	0.394644314888633	147.544215776674
4_2_22_21	Capza2	1192	Cappa2-abfall	224.28	182.09	0.300649280205356	A|A|A|P|P|P	A	NONE	6917.30666666667	12879.7116666667	-0.306448081436577	0.667120962919797	217.694612344266
2_1_19_14	Cat	511	catalase	58006.08	17455.00	1.73256376966211	P|P|P|P|P|P	P	UP	60040.6566666667	22042	1.45997050850388	0.191061609850575	13.0866759799393
1_1_19_5	Cav3	1081	caveolin 3	6617.81	6625.00	-0.00156658267591834	P|P|P|P|P|P	P	NONE	13324.8583333333	12223.8333333333	0.0550337911346679	0.183096641098579	332.698579043084
1_1_13_6	Cav3	1083	caveolin 3	5275.61	3491.00	0.595697560264664	P|A|A|P|P|P	P	NONE	2447.01	2120.83333333333	0.104971213101047	0.279641566912694	266.398337840971
1_2_22_6	Cav3	1086	caveolin 3	7042.22	6252.00	0.171712519575089	P|P|P|P|P|P	P	NONE	6317.58166666667	5770.33333333333	0.147430926541525	0.0705439155676331	47.8487907676304
4_1_19_18	Ccl11	937	MCP1 (JE)	6367.49	7565.00	-0.248615293660915	P|P|P|P|P|P	P	NONE	6340.93	6879	-0.121613969597022	0.252801626066834	207.872193387416
2_1_19_18	Ccl11	938	MCP1 (JE)	6426.26	6068.00	0.0827582663918903	P|P|P|P|P|P	P	NONE	10160.7383333333	9470.66666666667	0.0755827050578685	0.145859855838544	192.980465209427
1_2_19_6	Ccl11	995	eotaxin precursor (Scya11) mRNA	6595.05	6478.00	0.0258351290963514	P|P|P|P|P|P	P	NONE	10946.3933333333	9043	0.238440467481112	0.227836633114066	95.5528377883733
3_1_4_7	Ccnf	1290	CCNF short form\Mouse hipoxia gene	7140.12	7670.00	-0.10327825670211	P|P|P|P|P|P	P	NONE	5157.38666666667	5374.5	-0.05172863707886	0.0471115154262514	91.0743411902197
4_1_7_5	Ccnf	1297	CCNF short form\Mouse hipoxia gene	11439.54	14814.00	-0.372932201829443	P|P|P|P|P|P	P	NONE	31326.565	29603.1666666667	-0.109062641915338	0.374863637376718	343.71406266475
2_2_19_6	Ccnf (short)	1292	CCNF (even shorter)\Mouse hipoxia gene	28037.13	23552.00	0.251489099992132	P|P|P|P|P|P	P	UP	43816.1016666667	32475.3333333333	0.411557048869408	0.160063562956596	38.8921932928394
2_1_4_15	Ccs	518	Cu chaperone for SOD	7270.38	5806.00	0.324486199303859	P|P|P|P|P|P	P	NONE	8885.97666666667	9144.33333333333	-0.0624197421412111	0.402649454173509	645.067474425962
3_1_22_14	Cct7	613	chaperonin containing TCP1, subunit 7 (eta)	51023.71	59981.00	-0.233337771962985	P|P|P|P|P|P	P	NONE	41473.1633333333	44672.3333333333	-0.0592066903699365	0.203188537188957	343.185096007547
3_1_16_8	Cd160	1302	BY55 (CD160) \1q21	17904.75	17875.00	0.00239913288144493	P|P|P|P|P|P	P	NONE	19153.2066666667	15378.1666666667	0.345880254586407	0.385818875224736	111.546950168083
4_1_4_20	Cd160	1312	BY55 (CD160)\1q21	5209.62	5072.00	0.0386233978308151	P|P|P|P|P|P	P	NONE	5831.16833333333	4814.16666666667	0.264808203706529	0.130336167951465	49.2190823876097
1_1_16_8	Cd160 (long)	1301	BY55 (CD160) long form\1q21	3635.18	3479.00	0.0633541236129137	P|P|P|P|P|P	P	NONE	5575.73	5457	0.0466236785668567	0.0915610022139526	196.383050476503
4_2_13_20	Cd163	1411	CD163\list Martina- Metal array	3468.19	2994.00	0.212108715384066	P|M|M|P|P|P	P	NONE	3629.60833333333	3955	-0.0307050457320432	0.255354462149044	831.636807765967
4_2_22_20	Cdc14a	1320	A830059A17Rik\ire candidate NIA results interesting	29193.68	35998.00	-0.302260673838603	P|P|P|P|P|P	P	NONE	31028.41	40017.8333333333	-0.371850107046457	0.0657687621372522	17.6869014936267
4_1_10_20	Cdc34	1174	CDC34\mouse hipoxia gene	5778.79	6114.00	-0.0813491085898548	P|P|P|P|P|P	P	NONE	8576.57666666667	8639.5	-0.0507279941236722	0.168865303227426	332.883856625083
1_2_7_18	Cdc34	1177	CDC34\mouse hipoxia gene	2782.12	3070.00	-0.142054007220974	P|P|P|P|P|P	P	NONE	3352.90666666667	3650.33333333333	-0.155269924740631	0.187340665773265	120.654831311476
2_2_1_6	Clock	1288	Clock\Mouse hipoxia gene	21991.52	27338.00	-0.313960378585826	P|P|P|P|P|P	P	DOWN	19345.35	25607.3333333333	-0.408106759374375	0.0835808506800695	20.4801436781391
4_2_19_6	Clock	1293	Clock\Mouse hipoxia gene	5119.15	6060.00	-0.243413513275244	P|P|P|P|P|P	P	NONE	6788.28	8042.66666666667	-0.248144973155699	0.063656842653228	25.6530857118296
4_1_13_4	Clock	1295	Clock\Mouse hipoxia gene	5799.59	7612.00	-0.392324648591448	P|P|P|P|P|P	P	NONE	11729.3783333333	12963.5	-0.197945167776244	0.139927784156155	70.690174318541
1_2_19_16	Cnbp1	1248	ZNF9\ire candidate	31409.53	34197.00	-0.122667412140258	P|P|P|P|P|P	P	NONE	31834.1316666667	32213.3333333333	-0.0216706076104746	0.0846981259159623	390.843336921587
3_2_1_16	Cnbp1	1249	ZNF9\ire candidate	14912.58	16221.00	-0.121332884833207	P|P|P|P|P|P	P	NONE	14291.5183333333	14272.8333333333	0.0105904857497035	0.084264481316087	795.662099998068
3_1_10_19	Cnksr1	1511	Cnksr1/HHpatients putative HH modifiers	16576.00	13707.00	0.274183059756949	P|P|P|P|P|P	P	NONE	13785.16	11622.3333333333	0.284525179826568	0.200902267260598	70.6096618172976
1_1_10_19	Cnksr1	1512	Cnksr1/HHpatients putative HH modifiers	3250.22	2922.00	0.15358119605105	P|P|P|P|P|P	P	NONE	4963.80166666667	4963.5	-0.0032068872386042	0.111065522443467	3463.3435534144
1_1_22_14	Cotl1	614	clbp	26497.72	21556.00	0.297778736280625	P|P|P|P|P|P	P	NONE	34925.7283333333	28274.1666666667	0.313523413616412	0.129968076256533	41.4540256363583
4_1_7_13	Cox17	519	cox 17-chaperon	9440.11	11286.00	-0.257658679027998	P|P|P|P|P|P	P	NONE	11014.3016666667	12309.3333333333	-0.170934823109073	0.0882950175883301	51.6542012811452
3_1_19_15	Cox17	701	cox 17-chaperon	18178.62	22175.00	-0.286691420655661	P|P|P|P|P|P	P	NONE	14682.5733333333	15776.5	-0.0329955547994727	0.251981375035398	763.682794748535
4_2_10_17	Cox17	878	cox 17	6738.32	7040.00	-0.063186485791618	P|P|P|P|P|P	P	NONE	9563.29833333333	9936.83333333333	-0.0560160339422541	0.0538885026978158	96.2019245299809
2_2_10_17	Cox17	879	cox 17	17856.03	14596.00	0.290838300125467	P|P|P|P|P|P	P	NONE	18431.4083333333	15061	0.290438873349681	0.0173788148297362	5.98363939003872
4_2_13_18	Cox17 (bad)	880	cox 17	5072.99	5793.00	-0.191474348413056	P|P|P|P|P|P	P	NONE	6093.33666666667	6309.16666666667	-0.0590525684412406	0.159158099516119	269.519351515568
2_1_10_13	Cox7b	615	cox 7b	4378.28	5939.00	-0.439855811845769	P|P|P|P|P|P	P	NONE	7360.64	7852.83333333333	-0.160998372933521	0.292172643413115	181.475525553142
1_2_13_3	Cox7b	702	cox 7b	7558.71	7963.00	-0.0751720183326768	P|P|P|P|P|P	P	NONE	7916.975	8238.83333333333	-0.0594829112821623	0.0403879625639463	67.8984294705459
4_1_1_14	Cp	512	ceruloplasmin	8453.12	9807.00	-0.214327947349889	P|P|P|P|P|P	P	NONE	9287.68333333333	9539.66666666667	-0.0162474891870572	0.171352614786251	1054.64058362169
4_1_16_2	Cp	513	ceruloplasmin	4716.36	3810.00	0.307882845788314	P|P|A|P|P|P	P	NONE	3343.74	2841.33333333333	0.198430694508586	0.132748459114523	66.8991556186785
2_1_1_14	Cp	514	ceruloplasmin	4835.79	5413.00	-0.162676792873463	P|P|P|P|P|P	P	NONE	5222.17833333333	5414.66666666667	-0.045309089614353	0.161044505692015	355.435315656838
4_2_4_2	Cp	843	GPI-ANCHOR	3674.39	3148.00	0.223069221478926	P|P|P|P|P|P	P	NONE	6136.03666666667	5480.66666666667	0.156911312753237	0.113554190172717	72.3683896210183
3_1_13_9	Cpox	1342	CPO\heme biosynthesis	13560.66	12666.00	0.0984664119166956	P|P|P|P|P|P	P	NONE	15179.185	12479.8333333333	0.273984095678168	0.273031129376476	99.6521818905824
3_1_19_8	Cpox (short form)	1340	CPO short form\heme biosynthesis	23205.46	32579.00	-0.48947802534673	P|P|P|P|P|P	P	NONE	27839.295	28609	-0.0662944124013556	0.382638310332536	577.18033311162
1_1_13_9	Cpox (short form)	1341	CPO\heme biosynthesis	7433.06	7528.00	-0.0183103745028458	P|P|P|P|P|P	P	NONE	8718.20833333333	9661.66666666667	-0.132743418280064	0.0829182948826008	62.4650893859452
3_1_19_17	Crebbp	1167	CREBBP short form\mouse hipoxia gene	12374.41	12202.00	0.0202421047280445	P|P|P|P|P|P	P	NONE	12445.625	10684.5	0.257550743926277	0.310184638420116	120.436320117524
3_2_19_7	Crebbp	1212	CREBBP short form\mouse hipoxia gene	26833.59	24601.00	0.12532312161937	P|P|P|P|P|P	P	NONE	29804.9066666667	23945.5	0.297075395132626	0.21146647264588	71.1827623931876
4_2_19_7	Csnb	1364	Csnb (abfall)	4030.60	5641.00	-0.484956320871187	P|P|P|P|P|P	P	DOWN	5838.91833333333	7671	-0.404967681719631	0.131083035358945	32.3687645400052
2_2_4_14	Cth	622	cystathionine gamma-lyase (short isoform)	11350.98	21096.00	-0.894152616675087	P|P|P|P|P|P	P	DOWN	11183.005	20943.8333333333	-0.922804717583472	0.0775080002244755	8.39917685157094
4_1_22_13	Ctsd	612	cathepsin D	25467.21	54963.00	-1.10981983451259	P|P|P|P|P|P	P	DOWN	31242.3933333333	57711.6666666667	-0.913550777327578	0.19614043595638	21.4701186649036
1_1_1_17	Cul1	1182	Cul1\mouse hipoxia gene	12807.80	38037.00	-1.57038077973941	P|P|P|P|P|P	P	DOWN	23263.6833333333	48524.8333333333	-1.15740216029191	0.394710368331085	34.1031304306132
1_2_13_18	Cul1	1186	Cul1\mouse hipoxia gene	28871.85	38993.00	-0.433551602439791	P|P|P|P|P|P	P	DOWN	28435.1416666667	38463.1666666667	-0.435002777882516	0.0629563123095391	14.4726230522008
2_2_16_19	Cul2	1206	Cul2 short form\mouse hipoxia gene	17179.19	12005.00	0.517026611340406	P|P|P|P|P|P	P	NONE	16334.98	12537.5	0.376709855880635	0.133552400972958	35.4523246175103
4_2_22_5	Cul2	1208	Cul2 short form\mouse hipoxia gene	11149.85	15724.00	-0.495943967313081	P|P|P|P|P|P	P	DOWN	11331.405	16144	-0.528866492404246	0.0875268601030401	16.5498970647847
1_1_13_18	Cul3	1165	Cul3\mouse hipoxia gene	11591.68	15981.00	-0.463268013225148	P|P|P|P|P|P	P	NONE	16125.86	19542.1666666667	-0.312442876040053	0.184829192838102	59.156155256492
2_2_4_21	Cul3	1195	Cul3\mouse hipoxia gene	20309.92	18312.00	0.149395188918297	P|P|P|P|P|P	P	NONE	18969.74	18492.3333333333	0.0295534639647708	0.134553901339086	455.28978091868
1_1_19_17	Cul3 long form	1170	Cul3 long form\mouse hipoxia gene	7363.60	8503.00	-0.207560678090276	P|P|P|P|P|P	P	NONE	11182.2216666667	10804.8333333333	0.0384357211877835	0.125991525950618	327.798001590936
1_2_7_17	Cybrd1	1114	DCYTB	8784.66	19666.00	-1.16264519340664	P|P|P|P|P|P	P	DOWN	8451.85	18326.3333333333	-1.11462709660566	0.099280360504392	8.90704710182695
3_2_13_3	Cyp1a1	704	CYP145	5630.45	6285.00	-0.158662513845725	P|P|P|P|P|P	P	NONE	6038.795	5863	0.0495480631801857	0.143717281538273	290.056305562607
3_2_1_2	Cyp3a13	688	Cyt-P450 (Cyp3a13) (abfall)	22226.72	40922.00	-0.880581590939444	P|P|P|P|P|P	P	DOWN	20298.4883333333	38606.5	-0.924011514091095	0.0923937795881563	9.9992021938211
2_1_22_7	D11Ertd18e	1496	D11Ertd18e/(McKie heme transporter HCP1)	81200.31	80844.00	0.00634453006684544	P|P|P|P|P|P	P	NONE	83010.655	99605	-0.249688180294972	0.167555589098883	67.1059354515459
4_1_22_7	D11Ertd18e	1497	D11Ertd18e/(McKie heme transporter HCP1)	20333.39	51558.00	-1.3423455382462	P|P|P|P|P|P	P	DOWN	38187.39	69547.5	-1.01867952056143	0.424043678695455	41.626799217653
2_1_16_8	D11Ertd18e	1498	D11Ertd18e/(McKie heme transporter HCP1)	37620.04	44342.00	-0.237172460112547	P|P|P|P|P|P	P	DOWN	39665.415	57416.1666666667	-0.500423386852104	0.306182246479368	61.1846397518304
3_2_10_18	D11Ertd498e	1272	FLJ10055\ire candidate	25726.95	21055.00	0.289117556275416	P|P|P|P|P|P	P	NONE	19827.7433333333	22115.8333333333	-0.0148272865914525	0.733148605965148	4944.59051184582
2_2_7_5	D11Ertd498e	1283	FLJ10055\ire candidate	14988.22	11208.00	0.41930019821132	P|P|P|P|P|P	P	NONE	16418.4833333333	13179.1666666667	0.324286752408816	0.195447209119161	60.2698715465159
4_2_13_4	D11Ertd498e (dif 3' form)	1282	FLJ10055 (dif 3' form)\ire candidate	6202.66	6889.00	-0.151407532560678	P|P|P|P|P|P	P	NONE	9428.13666666667	8253.33333333333	0.140901331991445	0.289177511930162	205.234051263418
1_2_22_14	D1Ertd396e	667	scaffold attachment factor B	14475.45	12202.00	0.246490562352218	P|P|P|P|P|P	P	NONE	16847.6783333333	15831.3333333333	0.0966441335595208	0.163844267977762	169.533588789281
2_2_22_21	D330037H05Rik	1193	LOC207214-abfall	10271.46	10012.00	0.0369110668272438	P|P|P|P|P|P	P	NONE	8839.32666666667	8632.5	0.0268760330103513	0.0281836307891342	104.865293096936
4_1_10_5	D630004K10Rik	1161	ak052609-abfall	3631.44	3114.00	0.221772799094849	P|P|P|P|P|P	P	NONE	5383.43833333333	4387.5	0.243847557861447	0.143164418530725	58.7106222372217
2_1_13_21	DNA in chr 1	1386	afball	15459.73	11079.00	0.480687454827062	P|P|P|P|P|P	P	NONE	21096.9883333333	18539	0.228502328542172	0.165447318262528	72.4050907131097
1_1_16_9	Dbh	1417	DBH\list Martina- Metal array	5444.46	6210.00	-0.189804303792918	P|P|P|P|P|P	P	NONE	9016.08	9454	-0.0797281390426091	0.0835286630698098	104.766854052833
3_2_7_1	Ddx21	634	Gu	4568.83	4430.00	0.0445180640287605	P|P|P|P|P|P	P	NONE	6319.045	6095.66666666667	0.040601396771201	0.0781731053422829	192.537970510739
1_1_13_1	Ddx5	691	p68 RNA Helikase (abfall)	5180.40	4952.00	0.0650521840809832	P|P|P|P|P|P	P	NONE	7269.59666666667	6526.66666666667	0.131064224296932	0.143334428610742	109.361978358039
4_1_10_21	Dio1	1424	DIO1\list Martina- Metal array	22717.91	8220.00	1.46661981701452	P|P|P|P|P|P	P	UP	28706.3016666667	9615.33333333333	1.55937453170786	0.190225755304096	12.1988496949323
2_1_10_21	Dio1	1425	DIO1\list Martina- Metal array	23089.68	6907.00	1.74111705017002	P|P|P|P|P|P	P	UP	23313.845	9438.83333333333	1.34772716744725	0.376691936708062	27.9501627485599
4_1_13_8	Dio1	1426	DIO1\list Martina- Metal array	18861.35	9018.00	1.06455352543196	P|P|P|P|P|P	P	UP	30205.905	14235.8333333333	1.06378030011599	0.115323636530311	10.840926130869
2_1_1_15	Dkk1	673	Sk-Dkk-1 protein precursor	5684.29	5506.00	0.0459755496593976	P|P|P|P|P|P	P	NONE	7213.45166666667	6783	0.0914003133340946	0.0999408665359322	109.34411807826
4_2_22_19	Dnaja1	1445	DNAJA1\list Martina- Metal array	35877.46	34116.00	0.0726292512073874	P|P|P|P|P|P	P	NONE	43912.6466666667	40662	0.0982538896221131	0.0993228072149131	101.087913768006
2_1_7_9	Dnaja1	1446	DNAJA1\list Martina- Metal array	45082.70	39602.00	0.187000629159803	P|P|P|P|P|P	P	NONE	74814.7783333333	58890.3333333333	0.30958904190332	0.152389047680979	49.2230108482222
4_1_7_9	Dnaja1	1447	DNAJA1\list Martina- Metal array	84043.45	62763.00	0.42122107300324	P|P|P|P|P|P	P	UP	130535.521666667	75895.6666666667	0.695640113827376	0.325961958864315	46.8578439318125
2_2_7_14	Dock9	734	isg-4	9766.86	7970.00	0.293315092783712	P|P|P|P|P|P	P	NONE	8940.62333333333	7954	0.141955451244431	0.200995933264235	141.59085227248
4_2_13_13	Dock9	735	isg-4	6331.49	7099.00	-0.165070762405906	P|P|P|P|P|P	P	NONE	7716.09666666667	7689.16666666667	-0.0107399376185802	0.148554663657135	1383.19857091287
4_2_19_21	Dsip1	1244	GILZ-DSIPI\ire candidate	7784.44	7089.00	0.13501112786073	P|P|A|P|P|P	P	NONE	9418.835	8844.34833333333	0.111793072049684	0.133485924059732	119.404469000017
2_2_16_4	Dsip1	1251	GILZ-DSIPI\ire candidate	17383.63	14193.00	0.292549806388068	P|P|P|P|P|P	P	NONE	22793.3966666667	19232.1666666667	0.261539785137495	0.0780564552366437	29.8449641975535
1_2_4_7	Dsip1 (short)	1266	GILZ-DSIPI short form\ire candidate	7828.27	9225.00	-0.236855395251305	P|P|P|A|P|P	P	NONE	6036.04	6220.88	0.0453612512417783	0.209683309873463	462.252041408289
2_2_7_6	Dusp1	954	protein tyrosine phosphatase	33154.95	27017.00	0.295356794333	P|P|P|P|P|P	P	NONE	29156.51	25602.8333333333	0.164648943385871	0.18827781490172	114.351061737744
4_2_7_6	Dusp1	955	protein tyrosine phosphatase	6993.77	6926.00	0.0140479642174557	P|P|P|P|P|P	P	NONE	8876.77	8648.33333333333	0.0241976141956785	0.0501885423553417	207.411118920579
1_2_16_4	Eefsec	1072	sec (SelB)	8096.18	8419.00	-0.0564075162570884	P|P|P|A|A|A	A	NONE	4129.05333333333	4239.09	-0.0442740523007038	0.206744043370193	466.964356381958
3_2_19_18	Eefsec	1073	sec (SelB)	48955.08	50359.00	-0.0407910610965042	P|P|P|P|P|P	P	NONE	20142.1883333333	21702.5	-0.125309762772664	0.111941903836637	89.3321488763175
1_1_7_14	Efna1	625	EPH-RELATED RECEPTOR TYROSINE KINASE LIGAND	12078.32	15855.00	-0.392518076439495	P|P|P|P|P|P	P	NONE	18343.5983333333	19249.8333333333	-0.113640912590384	0.179071336017543	157.576467784099
4_1_4_2	Efna1	706	EPH-RELATED RECEPTOR TYROSINE KINASE LIGAND	17088.68	18460.00	-0.111361591370588	P|P|P|P|P|P	P	NONE	32426.7183333333	25366	0.200876835547705	0.415037281292779	206.612813349608
1_2_13_17	Egln1	1179	EGLN1 (sm20)\mouse hipoxia gene	23384.07	25419.00	-0.120381221940103	P|P|P|P|P|P	P	NONE	22445.505	24197.5	-0.111739452111974	0.0472609936736853	42.2957091523278
4_2_4_21	Egln1	1194	EGLN1 (sm20)\mouse hipoxia gene	11356.75	11243.00	0.0145229877959839	P|P|P|P|P|P	P	NONE	18467.1416666667	17557.1666666667	0.0536827279690411	0.0832815918076492	155.136661191432
4_2_10_20	Egln1	1196	EGLN1 (sm20)\mouse hipoxia gene	12945.92	13422.00	-0.0521021684277156	P|P|P|P|P|P	P	NONE	18614.6383333333	19339	-0.0618738259472768	0.0634661340427811	102.573476055709
4_2_10_4	Egln2	1202	EGLN2\mouse hipoxia gene	19686.38	27477.00	-0.481026648252227	P|P|P|P|P|P	P	NONE	31442.35	38157.6666666667	-0.33674857361029	0.206730678673708	61.3902165812742
2_2_22_19	Egr1	1448	EGR1\list Martina- Metal array	23189.76	25749.00	-0.151028515176568	P|P|P|P|P|P	P	NONE	19951.1	20339	-0.0454035405337032	0.102605412790191	225.985488321174
4_2_4_19	Egr1	1449	EGR1\list Martina- Metal array	13491.99	12198.00	0.145458533155191	P|P|P|P|P|P	P	NONE	11730.6816666667	10418.1666666667	0.178501934773973	0.093073093588564	52.1412239628758
2_2_4_19	Egr1	1450	EGR1\list Martina- Metal array	14417.32	14460.00	-0.00426454180510817	P|P|P|P|P|P	P	NONE	16385.8166666667	15349	0.0904860128295928	0.0595413891963167	65.8017602217125
1_1_13_3	Eif2ak1	721	heme-regulated initiation factor 2-alpha kinase	2849.80	2963.00	-0.0561979523315798	P|P|P|P|P|P	P	NONE	5246.94333333333	5840.5	-0.178014785102936	0.159307172268328	89.490978053429
2_2_22_2	Eif2ak1	844	Heme-REG	62207.20	49213.00	0.338042105639281	P|P|P|P|P|P	P	UP	65548.6883333333	49716.8333333333	0.387403864017758	0.100647562263988	25.9800099101167
1_2_1_4	Elac2	888	IRIG1 (ELAC2)	1838.02	3187.00	-0.794046554042772	P|P|P|A|P|P	P	NONE	2998.65333333333	3793	-0.3398786881843	0.328369159861895	96.6136363583455
1_2_10_4	Elac2 (bad)	889	IRIG1 (ELAC2)	3205.56	2575.00	0.316003980288986	P|P|P|P|P|P|P|P|P|P|M|P	P	NONE	42753.4066666667	29758.5	0.367026321611809	0.218292495338332	59.4759782839805
1_2_1_1	Elac2 (short 2)	557	IRIG1	6354.23	8679.00	-0.449811512682306	P|P|P|A|A|A	A	NONE	3491.07	4290.93666666667	-0.140100135892923	0.41492252005913	296.161397285333
3_2_22_13	Elac2 (short1)	732	IRIG1	12575.13	11435.00	0.137116948745302	P|P|P|P|P|P	P	NONE	10756.3033333333	10242.3333333333	0.0498441136869572	0.122631851117059	246.030758791782
3_2_10_14	Eno1	503	alpha enolase	57078.96	62059.00	-0.120681401291463	P|P|P|P|P|P	P	NONE	55875.0316666667	60819.6666666667	-0.118831331255553	0.0431386509368492	36.3024216602248
2_1_13_15	Eno1	504	alpha enolase	31271.04	65603.00	-1.06893458959472	P|P|P|P|P|P	P	DOWN	50748.62	73129.1666666667	-0.575031583094677	0.316545241712519	55.0483227388922
4_1_4_21	Ep300	1171	EP300\mouse hipoxia gene	19872.02	28496.00	-0.520020890894106	P|P|P|P|P|P	P	NONE	24187.84	24257	0.00550708154435842	0.474383193128331	8614.05790539456
2_2_10_20	Ep300	1197	EP300\mouse hipoxia gene	7836.85	6878.00	0.188284767738679	P|P|P|P|P|P	P	NONE	6547.47666666667	5576	0.23642873886649	0.074617563146293	31.5602762608437
2_1_4_6	Epas1	1162	HIF2A\mouse hipoxia gene	7472.08	6240.00	0.259963872291076	P|P|P|P|P|P	P	NONE	7069.58666666667	7077.16666666667	0.0168657698721325	0.165408044785772	980.732252602811
2_1_22_6	Epas1 (short + dif 3')	1164	HIF2A (short + dif 3')\mouse hipoxia gene	16557.53	16112.00	0.0393518837440099	P|P|P|P|P|P	P	NONE	30838.8016666667	31700.1666666667	-0.0375434622165	0.0870398840439569	231.83765935605
4_1_16_19	Epor	1187	EPOR\mouse hipoxia gene	6516.33	5802.00	0.167509371143394	P|P|P|P|P|P	P	NONE	4952.66833333333	4579	0.0995330421803679	0.124428160889152	125.011913796095
1_2_1_17	Epor	1198	EPOR\mouse hipoxia gene	6485.98	10706.00	-0.723023077509404	P|P|P|P|P|P	P	DOWN	6962.335	9561.16666666667	-0.440908720224506	0.205161731070494	46.5315657549318
4_2_16_19	Epor	1205	EPOR\mouse hipoxia gene	11890.35	12257.00	-0.0438147285887934	P|P|P|P|P|P	P	NONE	12388.5983333333	12401.6666666667	-0.00797188120465878	0.12534256429002	1572.30848117467
3_1_7_1	Eya1	707	EYA1	5080.53	4345.00	0.225622829502517	P|P|P|P|P|P	P	NONE	7169.09333333333	6070	0.228143985554929	0.0984970413878423	43.1731922050287
4_2_10_13	Eya2	626	EYA2	10234.99	9533.00	0.102507491272439	P|P|P|P|P|P	P	NONE	8943.76833333333	8290.5	0.114773853040286	0.0793651278663066	69.1491361176566
2_2_10_13	Eya2	628	EYA2	8065.66	6816.00	0.242867256064941	P|P|P|P|P|P	P	NONE	6795.21833333333	5979.33333333333	0.184299500966086	0.0832730728312043	45.1835584983639
1_1_7_2	Eya3	708	Eya3	5578.51	8160.00	-0.548689317357841	P|P|P|P|P|P	P	DOWN	11895.58	16661.5	-0.496940120428631	0.0442591233295241	8.90632925579621
3_1_7_2	Eya3	710	Eya3	13200.03	18710.00	-0.503268350146328	P|P|P|P|P|P	P	NONE	21199.9266666667	23866.6666666667	-0.237162418547004	0.321714591352448	135.651589878135
1_2_1_21	FLOT2	481	hs FLOT2	22637.49	62099.00	-1.45585603258237	P|P|P|P|P|P	P	DOWN	26651.5466666667	65127.8333333333	-1.29598970532302	0.149127190943605	11.5068190998042
3_1_19_5	Fbxo2	1082	neural F box protein NFB42 mouse	6054.02	7354.00	-0.280635735294984	P|P|P|P|P|P	P	NONE	6608.95	6541.83333333333	0.019726343690276	0.247121484518638	1252.74854985141
1_1_4_17	Fbxo32	1140	Atrogin1(IREG3)	4841.43	6959.00	-0.523446772060323	P|P|P|P|P|P	P	NONE	5663.69666666667	6449	-0.186059498332197	0.183521911566336	98.6361423154381
3_1_10_4	Fbxo32 (long)	921	IRIG3 (fused with RIIKEN NM_026346)	9971.12	10673.00	-0.0981382816870512	P|P|P|P|P|P	P	NONE	8090.24166666667	8058.16666666667	0.0119267920205622	0.214053602776615	1794.72906383862
1_2_7_1	Fcna	630	ficolin-A	3644.51	4474.00	-0.295840397425126	P|P|P|P|P|P	P	NONE	4021.58833333333	4364.33333333333	-0.113338679842551	0.139912385414014	123.446281188716
1_2_19_2	Fdx1	695	adrenodoxin (ferredoxin)	7888.32	10279.00	-0.381909934897435	P|P|P|P|P|P	P	NONE	11408.4116666667	11871	-0.0737871633609079	0.15770574799465	213.730601382898
3_2_19_2	Fdx1	696	adrenodoxin (ferredoxin)	2853.51	2786.00	0.0345423609452273	P|A|P|M|P|P	P	NONE	2713.79	2747	-0.0289488259607425	0.301925975380735	1042.96449116858
1_1_1_2	Fdxr	711	ferredoxin reductase	1280.60	1964.00	-0.616975014576612	M|P|P|P|P|P	P	NONE	3781.295	4029.83333333333	-0.158822874920579	0.320481742268145	201.785632219794
3_1_1_2	Fech	712	ferrochalatase	8439.75	10525.00	-0.318548063737339	P|P|P|P|P|P|P|P|P|P|P|P	P	NONE	10511.75	11600.1666666667	-0.119312996382301	0.215384718274614	180.520751976156
3_2_22_18	Fech	890	ferrochalatase	35174.71	36252.00	-0.0435220607743439	P|P|P|P|P|P	P	NONE	21861.6133333333	21103.6666666667	0.0668140278275766	0.0666122120820812	99.6979440514855
1_2_19_4	Fech	891	ferrochalatase	11854.69	10014.00	0.243439576321025	P|P|P|P|P|P	P	UP	14662.0116666667	11259	0.378864749307307	0.0966848571427972	25.5196233799977
1_2_22_18	Fech	892	ferrochalatase	22236.52	18278.00	0.282822807286615	P|P|P|P|P|P	P	NONE	20958.9483333333	18465.1666666667	0.172629503967742	0.127232143559549	73.7024324551872
1_1_1_7	Fgd2	1217	Fgd2-abfall	2687.63	3327.00	-0.307887327027756	P|M|M|M|A|P	M	NONE	1989.56	2013.33333333333	-0.0316774814730595	0.429810687236247	1356.83352100382
2_1_13_13	Figf	699	c-Fos	18742.31	41456.00	-1.14528214371881	P|P|P|P|P|P	P	DOWN	26103.0666666667	37830.6666666667	-0.563387483813713	0.335257833057092	59.5075046374205
2_1_7_13	Fmo1	522	flavin monoox-1	8209.71	13291.00	-0.695046489241485	P|P|P|P|P|P	P	NONE	7950.85	8525.66666666667	-0.0611836376142859	0.399038774454719	652.19851256694
4_2_13_15	Fmo1	523	flavin monoox-1	25569.52	19286.00	0.406871124848903	P|P|P|P|P|P	P	UP	18299.0983333333	13257.6666666667	0.519812047044249	0.208081778792726	40.0301955246937
2_2_13_15	Fmo2	524	flavin monoox-2	17278.48	13750.00	0.329544689551894	P|P|P|P|P|P	P	NONE	12182.195	11659.8333333333	0.0465592817393924	0.146934409917146	315.585645714179
4_2_19_14	Fmo2	525	flavin monoox-2	7204.77	7563.00	-0.0700062433622411	P|P|P|P|P|P	P	NONE	7969.75	7978.66666666667	-0.0060515149681226	0.087900374794395	1452.5350306068
4_2_19_5	Fmo3	1119	flavin monoox-3	12713.18	15381.00	-0.274824360841924	P|P|P|P|P|P	P	NONE	13524.895	15996.1666666667	-0.259801090383715	0.140352608302644	54.0231020952795
2_1_22_4	Fmo3	1120	flavin monoox-3	3764.99	3599.00	0.0650499307701357	P|P|P|P|P|P	P	NONE	5700.43333333333	5658.83333333333	0.0138027113451644	0.0982029777790228	711.475994268526
4_1_10_14	Fmo4	526	flavin monoox-4	5325.59	4494.00	0.24494123986713	P|P|P|P|P|P	P	NONE	6758.07166666667	5632.66666666667	0.261375780035521	0.0390929745633039	14.9566170813498
2_2_19_14	Fmo5	527	flavin monoox-5	66129.30	32469.00	1.02622667795294	P|P|P|P|P|P	P	UP	50820.7716666667	26084.6666666667	0.938094813073259	0.110882445122562	11.8199614343143
1_1_19_4	Fnbp3	917	hypA-FBP-11	4671.24	5898.00	-0.336420252253004	P|P|P|P|P|P	P	NONE	7620.17166666667	9593.83333333333	-0.33980385218329	0.0428719631437025	12.6166795544676
3_2_10_17	Fnbp3 (short)	916	hypA-FBP-11 (500bp missing)	23281.02	24674.00	-0.0838373478860953	P|P|P|P|P|P	P	NONE	17611.3583333333	19402.1666666667	-0.147461259760976	0.0509459498451409	34.5487010810301
3_1_19_4	Fnbp3 (short)	918	hypA-FBP-11 (400bp missing)	12681.32	19954.00	-0.653973056036673	P|P|P|P|P|P	P	DOWN	13765.2083333333	18784.6666666667	-0.460203150314245	0.202497428731284	44.0017476179836
1_1_1_21	Fth1	549	H-Fer\Known ire 5'	73592.16	141627.00	-0.94447234452902	P|P|P|P|P|P|P|P|P|P|P|P|P|P|P|P|P|P|P|P|P|P|P|P	P	NONE	146177.321666667	109648.791666667	0.286670820734588	0.587552529845174	204.957214808115
1_1_10_1	Ftl1	569	l-Fer\Known ire 5'	9193.09	21358.00	-1.21615478717958	P|P|P|P|P|P|P|P|P|P|P|P|P|P|P|P|P|P|P|P|P|P|P|P	P	DOWN	36988.8904166667	54859.7916666667	-0.614503826744429	0.281454026736832	45.8018346652034
2_2_19_5	Ftmt	1116	hs mitochondrial ferritin MoMtF	7956.00	8208.00	-0.0449874547733101	P|P|P|P|P|P	P	NONE	7126.76333333333	6912.5	0.0505016211062706	0.0830471981115748	164.444618395157
3_1_22_20	Furin	1506	Furin/Furin, cleavage of hamp	93270.57	116565.00	-0.321640828343717	P|P|P|P|P|P	P	NONE	81986.38	81634.3333333333	0.0845471975142186	0.301663670353159	356.799136130358
1_1_22_20	Furin	1507	Furin/Furin, cleavage of hamp	2139.26	1784.00	0.261996219238818	P|A|A|P|P|P	P	NONE	2903.06666666667	2546.5	0.146179745770289	0.174737855284268	119.536297154913
1_1_4_20	Furin	1509	Furin/Furin, cleavage of hamp	6282.22	7043.00	-0.164915616440419	P|P|P|P|P|P	P	NONE	5118.65166666667	5374.83333333333	-0.0980611997918957	0.155807401952853	158.887921301703
2_1_10_14	Fxn	528	frataxin	12052.29	14991.00	-0.314789331580444	P|P|P|P|P|P	P	NONE	22760.9083333333	20614.3333333333	0.0421542511506469	0.313702592634343	744.177832772457
1_1_19_15	Fxn	715	frataxin	6984.27	6788.00	0.041122767301511	P|P|P|P|P|P	P	NONE	16644.6716666667	14331.6666666667	0.18221235531516	0.106273030332913	58.3237235197912
2_2_7_7	Fxyd5	1523	Fxyd5/HHpatients putative HH modifiers	7578.70	6537.00	0.213321702092145	P|P|P|P|P|P	P	NONE	7351.95	6740.5	0.108529703576044	0.188626187037702	173.80143944237
4_2_7_7	Fxyd5	1524	Fxyd5/HHpatients putative HH modifiers	2209.23	2052.00	0.106512892631038	P|P|P|P|P|P	P	NONE	3385.565	3369	0.0259037088788785	0.15780851462138	609.212045113952
2_2_1_8	Fxyd5	1525	Fxyd5/HHpatients putative HH modifiers	8834.37	8713.00	0.0199577132642149	P|P|P|P|P|P	P	NONE	9543.23333333334	9745.5	-0.0265960205953031	0.117383467694684	441.357259722583
3_2_10_19	Fxyd7	1520	Fxyd7/HHpatients putative HH modifiers	8537.16	7199.00	0.245959699604449	P|P|P|P|P|P	P	NONE	7635.815	6812.5	0.174705792541963	0.129154949616335	73.9271135416495
1_2_10_19	Fxyd7	1522	Fxyd7/HHpatients putative HH modifiers	2410.25	2033.00	0.245572580672745	P|P|P|P|P|A	P	NONE	2533.795	2353	0.110339836186718	0.122541242173627	111.05802438048
1_1_13_15	Gapd	530	GAPDH	19886.68	53178.00	-1.41902707489266	P|P|P|P|P|P|P|P|P|P|P|P	P	DOWN	25161.89	54764.8333333333	-0.98926037799285	0.319991611771529	32.3465509071305
1_2_16_13	Gapd	531	GAPDH	56009.54	119017.00	-1.08742317334899	P|P|P|P|P|P	P	DOWN	50922.075	111500.333333333	-1.12705716332942	0.0833986543809565	7.39968273965717
4_1_16_13	Gas1	532	gas-1	5135.17	5490.00	-0.0963941114217131	P|P|P|P|P|P	P	NONE	6315.30833333333	5920.5	0.0772054230858096	0.149624663721105	193.800717282264
2_1_16_13	Gas7	536	gas-7	2603.41	2282.00	0.19010374193161	P|P|P|P|A|A	P	NONE	3306.87333333333	3063.33333333333	0.0693290134698262	0.158850892653076	229.126140273454
3_2_19_4	Gas7	893	gas-7	2546.99	2391.00	0.0911791652599635	P|P|P|P|P|P	P	NONE	3851.48	3326.83333333333	0.21013044514734	0.0933077525458276	44.4046803786103
1_2_13_5	Gas7	894	gas-7	13458.15	11158.00	0.270401649641218	P|P|P|P|P|P	P	NONE	15224.7933333333	13529.8333333333	0.18178677233531	0.102002912739075	56.1112953537281
2_2_1_17	Gas7	895	gas-7	27700.87	24247.00	0.192125029123433	P|P|P|P|P|P	P	NONE	23524.9383333333	23147.3333333333	-0.00595945176925708	0.212172846302193	3560.27457754966
2_2_10_19	Gls	1325	Gls\NIA results interesting	76344.80	72805.00	0.0684923622481974	P|P|P|P|P|P	P	NONE	53304.8533333333	58903.3333333333	-0.191244058809971	0.198095665337576	103.582650656046
4_2_10_16	Gng11	1055	G protein gamma-11 subunit (homologue of hs)	8911.82	7593.00	0.23105008540026	P|P|P|P|P|P	P	NONE	6888.26333333333	5936.5	0.220816817909279	0.104214965238403	47.1952119522066
2_2_10_16	Gng11	1056	G protein gamma-11 subunit (homologue of hs)	5580.39	4214.00	0.405175637900019	P|P|P|P|P|P	P	NONE	5640.06666666667	4482.33333333333	0.342656755610067	0.107318102988425	31.3194184067247
1_2_7_4	Gng11	1057	G protein gamma-11 subunit (homologue of hs)	6000.09	4928.00	0.283981884951654	P|P|M|P|P|P	P	NONE	3443.94166666667	2907.16666666667	0.263978431545612	0.212336311604639	80.4369926593605
1_1_19_2	Gng11	716	G protein gamma-11 subunit (homologue of hs)	3396.42	2982.00	0.187734615418882	P|A|P|P|P|P	P	NONE	3092.15833333333	3936.16666666667	-0.000466250823196753	0.582543518079846	124942.088913807
3_1_19_2	Gng11	717	G protein gamma-11 subunit (homologue of hs)	3481.24	3158.00	0.140590107061735	P|P|P|P|P|P	P	NONE	3971.46166666667	3181.5	0.316681850212513	0.145039939714834	45.7998902107915
1_2_7_7	Got2	1326	Got2\NIA results interesting	5724.93	7158.00	-0.322298490591924	P|P|P|P|P|P	P	NONE	6513.89166666667	7111.83333333333	-0.13580792680035	0.136165003331982	100.26292760669
3_1_22_7	Gpr89	1299	SH120\1q21	8911.82	8216.00	0.117283911913905	P|P|P|P|P|P	P	NONE	9409.93833333333	7884.5	0.253512481510377	0.0866518132860561	34.1804919307333
1_1_19_16	Gpr89	1310	SH120\1q21	15643.21	33290.00	-1.08955228520497	P|P|P|P|P|P	P	DOWN	24257.9816666667	42503.3333333333	-0.838401952487751	0.157558187270804	18.7926789534887
4_1_1_6	Gpr89 (pdzk1 3')	1313	PDZK1 (5' from sh120)\1q21	20919.31	10750.00	0.960498606875516	P|P|P|P|P|P	P	UP	32461.9183333333	13329.8333333333	1.19663150030441	0.300152144739833	25.0830890431581
2_2_1_1	Gpx1	544	GPX-1	11567.61	21678.00	-0.906140842600016	P|P|P|P|P|P	P	DOWN	13652.9183333333	26776	-0.970861279597544	0.0506780333733255	5.21990468034047
1_1_1_3	Gpx1	720	GPX-1	4357.64	16995.00	-1.96349144151268	P|P|P|P|P|P	P	DOWN	11481.525	31727.1666666667	-1.61058293229451	0.30769978465388	19.1048705710247
4_1_16_20	Gpx2	1427	GPX2\list Martina- Metal array	20223.89	35114.00	-0.795985828051601	P|P|P|P|P|P	P	DOWN	19945.8783333333	31673	-0.663550020906229	0.115397052465621	17.3908595930748
3_2_10_7	Gpx2	1428	GPX2\list Martina- Metal array	61722.56	53587.00	0.203914849390532	P|P|P|P|P|P	P	UP	59393.045	45253.1666666667	0.423406348357646	0.204725193415964	48.3519423386244
4_1_22_19	Gpx2	1429	GPX2\list Martina- Metal array	12273.12	25680.00	-1.06514315343138	P|P|P|P|P|P	P	DOWN	19402.16	33817.8333333333	-0.862083721323784	0.231146704045597	26.8125587258111
2_2_10_14	Gpx3	545	GPX-3	46356.87	10982.00	2.07764234296248	P|P|P|P|P|P	P	UP	37586.045	10528	1.75672042744577	0.398130977265497	22.66330891617
2_2_7_13	Gpx3	546	GPX-3	67056.05	11823.00	2.50377134701019	P|P|P|P|P|P	P	UP	46019.5416666667	10818.6666666667	2.00685430994077	0.431785402679862	21.5155330678989
3_1_7_5	Gpx4	1010	GPX4	26671.06	38720.00	-0.537803788902747	P|P|P|P|P|P	P	NONE	30385.2116666667	37117.6666666667	-0.29268490881028	0.207570637288647	70.9194874899392
2_1_7_1	Gpx4	800	GPX4	17538.46	34210.00	-0.963896029521728	P|P|P|P|P|P	P	DOWN	25748.0666666667	38097.8333333333	-0.61042251978848	0.224565457281584	36.7885276184435
2_1_7_18	Gsk3b	1028	glycogen synthase kinase 3 beta	14302.05	22611.00	-0.660802846409608	P|P|P|P|P|P	P	DOWN	16246.7216666667	26043.8333333333	-0.710094365828659	0.292090483992014	41.1340376783799
4_1_19_2	Gsk3b	814	glycogen synthase kinase 3 beta	4243.24	8719.00	-1.03899639827044	P|P|P|P|P|P	P	DOWN	12610.25	18321.3333333333	-0.66269183799534	0.290527497936759	43.8405124794674
2_1_13_3	Gsk3b	815	glycogen synthase kinase 3 beta	10336.75	14283.00	-0.466516378660021	P|P|P|P|P|P	P	DOWN	12996.1416666667	18881.1666666667	-0.549877532208228	0.077841230873841	14.1561031892396
4_2_7_15	Gsn	777	gelsolin	13203.90	16907.00	-0.356656571343824	P|P|P|P|P|P	P	DOWN	16384.5866666667	21160.1666666667	-0.382328284559644	0.0608699772770282	15.9208668924761
4_2_22_15	Gsr	537	Glutathion Reductase	1084.08	748.00	0.535361049496311	A|A|A|P|P|P	A	NONE	5827.74	11675.0716666667	-0.248463137058835	0.904547729838132	364.057115492323
2_2_22_15	Gsr	538	Glutathion Reductase	20086.05	24870.00	-0.308212627192186	P|P|P|P|P|P	P	NONE	16153.46	19328.8333333333	-0.272612731176545	0.0768135161105233	28.1767897555667
2_2_4_15	Gsr	540	Glutathion Reductase	29409.93	40757.00	-0.470744512574912	P|P|P|P|P|P	P	DOWN	23877.8383333333	32501.6666666667	-0.464976355939686	0.154337029871252	33.1924468630985
4_1_4_1	Gsr	847	Glutathione Reductase	13205.83	26299.00	-0.993832963927913	P|P|P|P|P|P	P	DOWN	35167.285	45894	-0.597571745678615	0.438165162900446	73.3242771381128
4_2_7_16	Gsr	896	Glutathione Reductase	36628.27	60590.00	-0.726122143239682	P|P|P|P|P|P	P	DOWN	35905.8883333333	57443.3333333333	-0.67877361923615	0.0504403508822443	7.43110065753687
4_2_4_15	Gsr (bad)	539	Glutathion Reductase	15014.41	18979.00	-0.338056194561047	P|P|P|P|P|P	P	DOWN	15846.4016666667	21417.1666666667	-0.439645706134778	0.0761854059714463	17.3288183890714
4_2_10_14	Gss	541	glutathione synthetase type A1	45286.50	37600.00	0.268348382060899	P|P|P|P|P|P	P	NONE	32553.0083333333	27071	0.285044214206065	0.106442726846195	37.3425319797038
2_2_1_14	Gss	542	glutathione synthetase type A1	29667.71	25998.00	0.190492929499424	P|P|P|P|P|P	P	NONE	26138.2183333333	23475.5	0.146239144522945	0.0648758188859172	44.3628271332906
4_2_7_13	Gss	543	glutathione synthetase type A1	23627.51	22769.00	0.0533966673812248	P|P|P|P|P|P	P	NONE	23641.19	22503.3333333333	0.072764695929832	0.052691340483054	72.4133315060712
3_2_16_21	Gsta4	1514	Gsta4/HHpatients putative HH modifiers	9317.53	13260.00	-0.509061311277051	P|P|P|P|P|P	P	DOWN	8728.08166666667	12568.1666666667	-0.529808181158057	0.0874128983060823	16.4989710266487
1_2_16_21	Gsta4	1515	Gsta4/HHpatients putative HH modifiers	6909.22	13455.00	-0.961547635693354	P|P|P|P|P|P	P	DOWN	7015.01833333333	12947.8333333333	-0.898968087011977	0.13630235573158	15.1620905904043
3_2_22_20	Gsta4	1516	Gsta4/HHpatients putative HH modifiers	7622.51	9935.00	-0.382253829561543	P|P|P|P|P|P	P	DOWN	11952.43	21021.3333333333	-0.796878994809762	0.241532459661094	30.3098037762628
3_1_16_9	HECTd1	1421	HECTd1 (abfall)	24955.81	38794.00	-0.636457807301104	P|P|P|P|P|P	P	DOWN	25856.905	34847.5	-0.423252888492881	0.304700580144055	71.9901950885752
4_1_1_20	HLA_A (human)	1367	afball\list Martina	12232.61	9720.00	0.331704037114893	P|P|P|P|P|P	P	NONE	9564.945	7551.5	0.337418578667448	0.0941442639277843	27.9013278698476
2_2_10_15	Haao	639	HYACDO	18813.53	15400.00	0.288840217541632	P|P|P|P|P|P	P	NONE	17599.485	15137.3333333333	0.214431428366183	0.137319900293137	64.0390736280678
4_2_16_14	Haao	640	HYACDO	6869.34	7100.00	-0.0476475317555686	P|P|P|P|P|P	P	NONE	6883.79333333333	7037.83333333333	-0.0422308596616277	0.11993599732776	284.000842721981
4_1_4_13	Hadhb	635	HADHB	147855.31	180610.00	-0.288691717452941	P|P|P|P|P|P	P	NONE	196693.196666667	186446.166666667	0.0223406397102757	0.353319246743215	1581.50908534953
3_1_1_5	Hamp	1080	hepcidin	7632.98	6993.00	0.126334905984433	P|P|P|P|P|P	P	NONE	6920.74	6787.16666666667	0.028117584204377	0.0594858657948058	211.56108349289
1_2_1_18	Hamp	1091	hepcidin	22960.18	27937.00	-0.283043153723185	P|P|P|P|P|P	P	NONE	26911.3883333333	28358.5	-0.0604958328000281	0.172027348680545	284.362311779706
4_2_13_6	Hamp	1099	hepcidin	2544.22	2943.00	-0.210064115686686	P|P|P|P|P|P	P	NONE	4106.60666666667	3936.33333333333	0.03752388388973	0.21823381119171	581.586415289594
3_2_16_6	Hap1	915	huntingtin	9909.73	10705.00	-0.111367140259316	P|P|P|P|P|P	P	NONE	9895.56	10190.1666666667	-0.0387924979309197	0.165054273690165	425.47988011519
1_2_19_8	Hba-a1	1330	Hba-a1\NIA results interesting	14031.89	18768.00	-0.419565575238602	P|P|P|A|A|P	P	NONE	8948.69333333333	10535	-0.17416865377662	0.188674227894833	108.328464280845
3_2_1_8	Hbb-bh1	1329	Hbb-b1\NIA results interesting	22395.32	23777.00	-0.0863694177634136	P|P|P|P|P|P	P	NONE	19542.8816666667	21463.8333333333	-0.146019073050509	0.151332833255201	103.639086383499
2_2_13_8	Hbb-bh1	1366	Hemoglobin beta 2	57276.01	51009.00	0.167179176243454	P|P|P|P|P|P	P	NONE	48987.32	46871.8333333333	0.0584216402554975	0.0859937709756966	147.195064362481
1_2_7_8	Hdh	1456	HD-Huntingtin\list Martina- Metal array	6868.39	9824.00	-0.516338600125841	P|P|P|P|P|P	P	DOWN	8080.17	11859.1666666667	-0.544737784043775	0.103672447195171	19.0316240642563
2_2_19_15	Heph	722	hephaestin	46997.82	52584.00	-0.162030051416981	P|P|P|P|P|P	P	NONE	36384.2683333333	38204.3333333333	-0.0540937800329966	0.0896954856165853	165.814786028767
3_2_13_5	Heph	898	hephaestin	16490.44	15173.00	0.120123530536824	P|P|P|P|P|P	P	NONE	20892.905	17733.1666666667	0.228964948322437	0.181667137473195	79.3427722471147
1_1_13_5	Heph	926	hephaestin, no info available but spotted on chip	17565.73	27535.00	-0.648503074883493	P|P|P|P|P|P	P	NONE	38799.2616666667	45485.6666666667	-0.337289804198791	0.26789243707226	79.4250029907132
2_1_7_15	Herpud1	731	Herpud 1 (abfall)\CORRECTED INFORMATION	21799.50	36784.00	-0.7547833258818	P|P|P|P|P|P	P	DOWN	28252.14	37107	-0.459339728480563	0.375303300052948	81.7049509944205
2_2_13_13	Herpud1	737	KIAA0025	25379.66	22347.00	0.183591574095938	P|P|P|P|P|P	P	NONE	20676.415	20898.1666666667	-0.0204507535106117	0.132926458772206	649.983183764999
3_2_10_4	Hfe	900	HFE	5478.43	5396.00	0.0218721588160871	P|P|P|P|P|P	P	NONE	4010.84	3559	0.196907995571319	0.148853842507737	75.5956313890886
2_2_13_1	Hfe (800 bp less)	823	HFE (es fehlen 800bp)	5003.31	4266.00	0.229998877339172	P|P|P|P|P|P	P	NONE	5253.75666666667	4480.16666666667	0.217190257723429	0.0611802917226736	28.1689852776826
3_1_10_5	Hfe (long 1)	1112	HFE (mayka-1) 3'-UTR long	16675.20	17286.00	-0.0519000013368399	P|P|P|P|P|P	P	NONE	16211.1533333333	15071.1666666667	0.130199540276482	0.230513208665374	177.046100297953
1_1_4_6	Hfe (long 2)	1113	HFE (Mayka-2) 3'-UTR long	853.48	1070.00	-0.326181545219047	A|A|A|P|P|P	A	NONE	2903.13833333333	2799.83333333333	-0.0192685074562125	0.232190218517967	1205.02441118294
1_2_13_13	Hfe (strange)	718	hfe no info available but spotted on chip	1208.05	1172.00	0.0437075978657704	A|P|A|A|M|A	A	NONE	1717.57833333333	1581.64166666667	0.11256422627629	0.0922449696579379	81.9487440277178
4_2_1_15	Hif1a	723	HIF-1	16203.68	21160.00	-0.385018128241368	P|P|P|P|P|P	P	NONE	16541.7616666667	21249	-0.36134890226272	0.0550077524393148	15.2228918075753
2_2_1_15	Hif1a	724	HIF-1	13371.13	14521.00	-0.119019415707425	P|P|P|P|P|P	P	NONE	26355.4416666667	24642	0.0117656886565654	0.213347730328044	1813.30423195411
1_2_7_6	Hif1a	901	HIF-1	5268.06	7272.00	-0.465080422424778	P|P|P|P|P|P	P	NONE	6015.81833333333	7669.66666666667	-0.374410762570602	0.146572359722535	39.1474750127931
1_2_4_5	Hif1a	902	HIF-1	17574.50	29676.00	-0.755813000803329	P|P|P|P|P|P	P	DOWN	22872.7766666667	35017.3333333333	-0.62009194207655	0.0983802267401192	15.8654257642287
4_2_1_5	Hmbs	1142	hydroxymethylbilane synthase\corrected information	10957.48	12614.00	-0.203109792717365	P|P|P|P|P|P	P	NONE	13356.175	15052.5	-0.17626895568664	0.0600756867314183	34.0818305171202
3_2_13_13	Hmbs	694	hydroxymethylbilane synthase (abfall)\corrected information	14631.46	14522.00	0.0108335779864644	P|P|P|P|P|P	P	NONE	12035.1433333333	12007	0.0184626553965672	0.100061380136102	541.966353088658
4_1_7_15	Hmbs (bad)	729	hydroxymethylbilane synthase\corrected information	12698.69	14134.00	-0.154490138218836	P|P|P|P|P|P	P	NONE	11866.7033333333	13870.6666666667	-0.226287793708939	0.0509738524816731	22.526116696881
4_2_16_13	Hmox1	547	Heme oxygenase 1	6219.70	9661.00	-0.635327533328443	P|P|P|P|P|P	P	DOWN	8475.5	11380.1666666667	-0.457021816863716	0.194890105845063	42.6435016127861
2_2_7_16	Hmox1	897	Heme oxygenase 1	37042.58	34089.00	0.119878306521799	P|P|P|P|P|P	P	NONE	29649.7083333333	35504.5	-0.208068862406632	0.321997672848134	154.755338748789
4_2_1_1	Hmox2	548	Heme oxygenase 2	7821.60	7850.00	-0.00522889609399357	P|P|P|P|P|P	P	NONE	22278.565	19067.8333333333	0.159963938721175	0.149030711676605	93.1651926478087
3_2_16_16	Hnrpdl	924	JKTBP	24302.22	26721.00	-0.136885890299503	P|P|P|P|P|P	P	NONE	26106.17	23911.6666666667	0.132733559740753	0.158143713261161	119.143729415559
2_1_19_4	Hnrpdl	962	hnrnpD (abfall)	14432.82	14648.00	-0.021350483561457	P|P|P|P|P|P	P	NONE	23278.565	25073	-0.074965165735224	0.136325524885611	181.851828844227
2_2_16_13	Hprt1	550	HPRT	21600.66	19285.00	0.163596248097074	P|P|P|P|P|P	P	NONE	17303.065	15278.1666666667	0.189277356311869	0.126420358982989	66.7910633613711
1_2_10_1	Hprt1	551	HPRT	11926.00	12772.00	-0.0988742161459233	P|P|P|P|P|P	P	NONE	15620.5416666667	17528.5	-0.166352222971973	0.0593934720304767	35.7034435545135
2_1_4_13	Hpxn	636	hemopexin	5784.47	5579.00	0.0521782275837683	P|P|P|P|P|P	P	NONE	7177.775	7904	-0.139552538673619	0.331354635415343	237.440779339962
4_2_10_15	Hpxn	637	hemopexin	5597.39	6593.00	-0.236180809869888	P|P|P|P|P|P	P	NONE	7778.135	8720.66666666667	-0.169706921633045	0.112667476015715	66.3894406495303
1_2_4_13	Hsf1	783	HSF1	3997.84	5545.00	-0.471966726129757	P|P|P|P|P|P	P	NONE	4300.85666666667	5000.83333333333	-0.238216030570363	0.154494417639035	64.8547527507393
3_2_7_6	Hsf1	907	HSF1	11063.27	10033.00	0.141024814396703	P|P|P|P|P|P	P	NONE	11900.775	11414.1666666667	0.0604892127223674	0.0688716899173539	113.85780508247
3_2_4_13	Hsf2	782	HSF2	11488.64	13390.00	-0.220947935644561	P|P|P|P|P|P	P	NONE	11529.1916666667	12501.5	-0.118947406801584	0.117803897681247	99.0386430851376
3_1_22_17	Hsf4	1137	HSF 4	7932.16	9226.00	-0.217991513868771	P|P|P|P|P|P	P	NONE	8195.83666666667	8048	0.0351724393996653	0.141153456731583	401.318359320069
1_1_22_17	Hsf4	1138	HSF 4	1935.24	1937.00	-0.00131145974775075	P|P|P|P|P|P	P	NONE	4033.55	3582.83333333333	0.152266328846339	0.0992744133349974	65.1978766987818
1_2_22_2	Hsp105	555	hsp105 alpha	14430.88	11605.00	0.314412755866448	P|P|P|P|P|P	P	NONE	14778.7033333333	12801.3333333333	0.209171851648265	0.089272066862161	42.6788146486734
4_2_10_3	Hspa1a	824	HSP70.1	15701.46	17311.00	-0.140790352569221	P|P|P|P|P|P	P	NONE	28389.9016666667	26509.8333333333	0.0252024738422281	0.222337094706965	882.203453910254
1_1_1_4	Hspa1a (short)	911	HSP70.1 (short form)	1420.57	2569.00	-0.854736966726297	M|P|P|P|P|P	P	NONE	4077.98666666667	4578.16666666667	-0.212652867771619	0.394565512897422	185.544411900981
2_2_4_2	Hspa5	842	78 kDa glucose-regulated protein	44021.13	60371.00	-0.455659519549695	P|P|P|P|P|P	P	DOWN	43376.5366666667	58773.1666666667	-0.442389194659331	0.0941239978524506	21.2762877097241
4_1_4_18	Hspa5	858	78 kDa glucose-regulated protein	97089.82	160359.00	-0.723913385826729	P|P|P|P|P|P	P	DOWN	85485.2466666667	128278.833333333	-0.566163896872673	0.251986928814415	44.5077706661126
3_1_4_18	Hspa5	859	78 kDa glucose-regulated protein	102322.20	145283.00	-0.505746710134625	P|P|P|P|P|P	P	DOWN	79919.185	110913	-0.475654980912265	0.0770090433685911	16.1901055300408
3_2_4_2	Hspa8	554	Hsc 70 (HSP CA)	88584.59	80838.00	0.132022123559558	P|P|P|P|P|P	P	NONE	79175.5016666667	71581	0.155727773402144	0.0984213423595755	63.2008923067416
3_2_4_18	Hspa8	904	hsc 70 (=hspCA)	71001.04	68528.00	0.0511465745553571	P|P|P|P|P|P	P	NONE	74391.9083333333	67082.5	0.148885864175932	0.061337700509366	41.1977999717192
3_2_4_5	Hspa8	905	hsc 70 (=hspCA)	79355.73	72680.00	0.126775979217785	P|P|P|P|P|P	P	NONE	65897.34	57098.8333333333	0.217475639158563	0.102804648676978	47.2717997632932
1_2_22_5	Hspa8	906	hsc 70 (=hspCA)	143684.70	112386.00	0.354444118000869	P|P|P|P|P|P	P	NONE	120558.485	104367.5	0.196871477261053	0.174396419138627	88.5838931900613
1_2_4_18	Hspa8	908	Hsc 70 (HSP CA)	76793.71	83453.00	-0.119975765186068	P|P|P|P|P|P	P	NONE	74987.0066666667	78903.3333333333	-0.0765937483858318	0.0509689390316773	66.5445158460288
3_1_10_1	Hspa9a	574	mit hsp70	49797.28	112950.00	-1.18154542327842	P|P|P|P|P|P	P	DOWN	63500.6733333333	116681.5	-0.940690538660866	0.390560236438391	41.5184612140757
4_1_13_14	Hspa9a	751	mit hsp70	40831.65	82555.00	-1.01566772779477	P|P|P|P|P|P	P	DOWN	38705.955	79180.1666666667	-1.03455235298821	0.0466806854072828	4.51216270229824
1_2_1_2	Hspb1	638	HSP25	2544.22	8312.00	-1.7079722276505	P|P|P|P|P|P	P	DOWN	3154.345	5486.33333333333	-0.808402194016811	0.579213157100322	71.6491322496679
4_2_4_1	Hspb1	741	hs hsp27	9381.69	11151.00	-0.249253358397273	P|P|P|P|P|P	P	NONE	23232.3533333333	55787.1666666667	-0.319245955818588	0.881841017881472	276.226214242971
3_2_22_4	Hspb2	989	Hspb2	10681.58	17398.00	-0.703796405874955	P|P|P|P|P|P	P	DOWN	12188.3783333333	17683.3333333333	-0.541119063832792	0.13886147541918	25.6619078314507
1_2_1_6	Hspb2	993	small heat shock protein HSPB2 (Hspb2)	4846.13	8176.00	-0.754562089909774	P|P|P|P|P|P	P	NONE	6858.91333333333	8533.83333333333	-0.328786743182554	0.25713767642095	78.2080426759111
3_2_1_6	Hspb2	994	small heat shock protein HSPB2 (Hspb2)	7756.81	7232.00	0.101068786079269	P|P|P|P|P|P	P	NONE	6015.04833333333	5835.5	0.0341363030951651	0.107130063303215	313.830302609389
3_2_10_1	Hspca	552	HSP 86B	29083.10	29807.00	-0.0354701230642269	P|P|P|P|P|P	P	NONE	29564.5483333333	27563	0.105917061508393	0.215710041058155	203.659389701876
1_2_4_2	Hspca	553	HSP 86B	20639.50	31126.00	-0.592712166753959	P|P|P|P|P|P	P	NONE	29310.9016666667	35486.3333333333	-0.299929865584419	0.167838232283728	55.9591596377681
3_1_1_3	Hspd1	726	HSP60A	14709.00	29410.00	-0.999607616767585	P|P|P|P|P|P	P	DOWN	18965.2333333333	35993.3333333333	-0.935429297971832	0.120825812722026	12.9166162513829
1_1_19_3	Hspd1	727	HSP60A	11533.90	26198.00	-1.18357625890674	P|P|P|P|P|P	P	DOWN	28825.0333333333	49922.1666666667	-0.857082894456108	0.189985200836659	22.1664907870108
3_1_19_3	Hspd1	728	HSP60A	22005.24	52352.00	-1.25039754683041	P|P|P|P|P|P	P	DOWN	29437.3483333333	49263.8333333333	-0.756418939008981	0.438533092349853	57.9748958856576
3_1_10_3	Idh3a	771	RNAIDH (alpha subunit)	15852.96	32817.00	-1.04969111977318	P|P|P|P|P|P	P	DOWN	18920.13	32514	-0.802383065386468	0.339620406635831	42.3264674052228
1_2_7_2	Idh3g	664	RNAIDH (gamma subunit )	14042.54	16863.00	-0.264057308325424	P|P|P|P|P|P	P	NONE	14047.625	17059.6666666667	-0.279693176199085	0.060394076114817	21.5929744642139
3_2_22_14	Idh3g	665	RNAIDH (gamma subunit )	22611.02	21804.00	0.0524332492024108	P|P|P|P|P|P	P	NONE	20641.45	20485.5	0.000685994039280595	0.0725206528656617	10571.615599126
1_1_4_1	Il4i1	755	MOAA similar	2857.21	3972.00	-0.475258547101426	P|P|P|P|P|P	P	NONE	6623.34333333333	7105.33333333333	-0.141940821976262	0.18549225883632	130.682812917162
3_1_4_1	Il4i1	756	MOAA similar	7249.46	7374.00	-0.0245738812126573	P|P|P|P|P|P	P	NONE	8628.75	9355.83333333333	-0.138843503212887	0.183489804429607	132.15584466222
2_1_13_6	Il6	1477	IL6	8167.72	6855.00	0.252776743607955	P|P|P|P|P|P|P|P|P|P|P|P	P	NONE	7459.0025	7054.41666666667	0.0937958591523366	0.146571392380921	156.266378607259
3_1_1_9	Il6ra	1368	interleukin 6 receptor alpha\list Martina	7841.61	7857.00	-0.00282866875375423	P|P|P|P|P|P	P	NONE	9055.28833333333	10593	-0.150091888334769	0.382222978580555	254.659317582863
3_2_4_6	Il9r	1084	interleukin 9 receptor	13614.82	12853.00	0.083072772728251	P|P|P|P|P|P	P	NONE	14668.0816666667	12951	0.173828431939809	0.0670799161502192	38.5897263190216
4_2_16_5	Il9r (bad)	1118	interleukin 9 receptor	6320.12	6971.00	-0.141413676536629	P|P|P|P|P|P	P	NONE	6957.40166666667	6515.33333333333	0.0947172132413071	0.181834724580414	191.976430004503
3_1_16_4	Il9r (long)	1098	interleukin 9 receptor (long)\corrected information	20371.52	26902.00	-0.401159802840733	P|P|P|P|P|P	P	NONE	28766.075	27022.3333333333	0.046586585003372	0.47769941054304	1025.40121906009
4_1_4_4	Il9r (long)	1117	interleukin 9 receptor (long)\corrected information	7638.69	9079.00	-0.249208157699212	P|P|P|P|P|P	P	NONE	20009.5033333333	16100.6666666667	0.118060700848386	0.449094226106715	380.392647917144
1_1_13_2	Impa1	652	myo-inositol monophosphatase A1	14566.53	22641.00	-0.636280436683255	P|P|P|P|P|P	P	NONE	37058.9983333333	34068.6666666667	-0.0671809749388448	0.414737677223571	617.343939413069
1_1_4_13	Ireb2	565	IRP-2	4765.25	6904.00	-0.534880560077555	P|P|P|P|P|P	P	NONE	8406.505	10724.6666666667	-0.375452559408278	0.135776473322519	36.163416634183
2_2_13_2	Ireb2 (not sure)	563	IRP-2	4943.06	4215.00	0.229871787181075	P|P|P|P|P|P	P	NONE	5698.585	15108.8333333333	-0.349090526254398	1.16758585842702	334.465065825403
3_1_7_18	Itga10	1316	ITGA10\1q21	24603.89	23990.00	0.0364532733817939	P|P|P|P|P|P	P	NONE	17929.09	16848.8333333333	0.115439854712312	0.0878727072690628	76.1199045927862
1_2_10_14	Jun	515	C-JUN	31457.02	13331.00	1.2385970016644	P|P|P|P|P|P	P	UP	29853.165	13837	1.09108690566505	0.156820646116012	14.3728831591491
1_1_7_4	Kif20a	1071	Rab6 kinesin-like (Rab6kifl)	5611.56	6130.00	-0.127485181619681	P|P|P|P|P|P	P	NONE	4501.74166666667	5206.66666666667	-0.210753412472256	0.115908871654118	54.9973878450847
4_1_22_4	Klra6	1122	KLrab6	2844.23	2873.00	-0.0145198589810908	P|P|P|P|P|P	P	NONE	5175.94166666667	4664.33333333333	0.0844646806620131	0.208593570471654	246.95952063839
3_1_4_5	Krt1-19	927	keratin 19.	35052.66	113583.00	-1.69615108881664	P|P|P|P|P|P	P	DOWN	30261.7166666667	103185.5	-1.77248079595972	0.159134078499705	8.97804246243137
1_1_4_21	Lbr	1346	LBR\complete human homologue	11817.11	33336.00	-1.49620375292537	P|P|P|P|P|P	P	DOWN	21599.6016666667	36032.6666666667	-0.827294907114797	0.486532413965473	58.8100337354018
3_1_10_20	Lbr	1347	LBR\complete human homologue	9446.81	10113.00	-0.098311885918908	P|P|P|P|P|P	P	NONE	9293.86333333333	9343.16666666667	0.0208189932955705	0.215094639406901	1033.16541944737
1_1_10_20	Lbr	1348	LBR\complete human homologue	11302.85	15943.00	-0.496236534987974	P|P|P|P|P|P	P	NONE	17867.9466666667	20374	-0.232667138312105	0.166438569597831	71.5350568220625
3_2_7_4	Lbr (short)	1061	Lamin B receptor (3'?)	26509.54	22658.00	0.226491114960036	P|P|P|P|P|P	P	NONE	25822.175	21667.8333333333	0.252538823292232	0.0843088961704721	33.3845287910097
4_2_1_16	Lbr (short)	1062	Lamin B receptor (3'?)	11833.49	12362.00	-0.0630365459173404	P|P|P|P|P|P	P	NONE	10615.4166666667	11651.1666666667	-0.134390596984746	0.0728606350207915	54.2155750889784
3_2_7_9	Lcn2	1216	LCN2\toll receptors and others	7312.23	6211.00	0.235485882075367	P|P|P|P|P|P	P	NONE	7176.495	6138.16666666667	0.217689738338443	0.0869733783354885	39.9529068293842
4_2_16_6	Lcn2	1225	LCN2\toll receptors and others	3244.64	3741.00	-0.205365548997544	P|P|P|P|P|P	P	NONE	5588.98333333333	5488	0.00227697819533781	0.13172801509612	5785.2119693477
1_1_4_14	Ldh1	642	lactate dehydrogenase-A	47880.12	110400.00	-1.20524149894952	P|P|P|P|P|P	P	DOWN	105089.055	160865.166666667	-0.74909960617275	0.389795541460336	52.0352084353446
1_2_7_9	Leap2	1215	LEAP-2\toll receptors and others	4288.24	3896.00	0.138391973972546	P|P|P|P|P|P	P	NONE	5443.50666666667	4810.33333333333	0.173356147623493	0.137891206679425	79.5421498284023
3_1_1_7	Leap2	1218	LEAP-2\toll receptors and others	33366.98	28591.00	0.222860035449134	P|P|P|P|P|P	P	NONE	38162.8416666667	33112.8333333333	0.205575638201906	0.0366930908043026	17.8489489928104
4_1_19_17	Lox	854	LYSOX	6436.69	4037.00	0.673035401489781	P|P|P|P|P|P	P	UP	8015.46833333333	4651.5	0.763169083703296	0.200461199727079	26.2669445091167
1_2_10_20	Lrp10	1356	Lrp10 (abfall)	10460.62	17019.00	-0.702177907319221	P|P|P|P|P|P	P	DOWN	11101.91	17128	-0.629869363228581	0.0921397608855541	14.6283922134686
4_1_10_3	Ltf	567	lactoferrin	13644.81	15557.00	-0.189211573291196	P|P|P|P|P|P	P	NONE	31598.295	27689.6666666667	0.0550871599693231	0.27830072067468	505.200705263549
3_1_16_15	Ltf	568	lactoferrin	18718.89	23542.00	-0.330742001122259	P|P|P|P|P|P	P	NONE	11964.7183333333	13860.8333333333	-0.0763972417622803	0.292312055243063	382.621215766702
1_1_1_9	MTB-Snrpb2 (chimera)	1444	afball	5304.84	6856.00	-0.370057870975325	P|P|A|P|P|P	P	NONE	3835.30333333333	4341.89166666667	-0.175175591287644	0.146585568628685	83.6792201191931
2_1_13_14	Maob	753	MAOB	26572.57	19163.00	0.471614331568187	P|P|P|P|P|P	P	UP	31939.2483333333	15954.1666666667	0.996986200436738	0.320416084520255	32.1384673508915
4_1_19_13	Maob	754	MAOB	43289.52	14768.00	1.55154334574665	P|P|P|P|P|P	P	UP	45077.055	13077.1666666667	1.7595277621454	0.248552890451124	14.1261135969837
1_2_22_13	Maob (bad)	761	MAOB	61874.69	16447.00	1.91152493752598	P|P|P|P|P|P	P	UP	51219.6033333333	16461.1666666667	1.62268024576115	0.239329059710072	14.7489969348712
1_2_16_2	Mfi2	746	melanotransferrin	10318.50	9950.00	0.0524648307047323	P|P|P|P|P|P	P	NONE	10897.0216666667	10469.6666666667	0.0567870081802422	0.0622793036590698	109.671746504755
3_2_16_2	Mfi2	747	melanotransferrin	15760.70	13148.00	0.26148825093485	P|P|P|P|P|P	P	NONE	17535.9916666667	13862.3333333333	0.328968465273846	0.266908776375145	81.1350644667293
1_2_10_3	Mfi2	748	melanotransferrin	7195.26	5954.00	0.273187597972451	P|P|P|P|P|P	P	NONE	7497.54	6472.5	0.248825360105143	0.114368454317053	45.9633432334734
1_1_22_5	Mgrn1	928	KIAA0544	21152.23	24763.00	-0.227376336190829	P|P|P|P|P|P	P	NONE	27969.6033333333	33310	-0.250234668726568	0.0367392112667437	14.6819029728006
3_1_13_5	Mgrn1	929	KIAA0544	16237.70	22019.00	-0.43940165444905	P|P|P|P|P|P	P	NONE	17292.2816666667	19458.1666666667	-0.164162809725024	0.33931018355078	206.691262240901
3_1_4_14	Mgst1	633	GST-1 Microsomal	30832.91	28267.00	0.125352280078595	P|P|P|P|P|P	P	NONE	23135.2883333333	20878.6666666667	0.157289626282438	0.135936912899634	86.4245889017103
2_2_16_20	Mm.62521 no name gene	1442	afball	33065.79	20098.00	0.718287427996927	P|P|P|P|P|P	P	UP	35426.4183333333	24599.1666666667	0.535327835285971	0.159986231031545	29.8856551978248
3_2_22_6	Mmp3	1093	MMP-3 (stromelysin)	5992.52	4908.00	0.288027569867778	P|P|P|P|P|P	P	NONE	7818.74666666667	6325.5	0.305483581242885	0.0404747328653091	13.249397136381
1_1_16_4	Mmp3	1097	MMP-3 (stromelysin)	3151.61	2495.00	0.337049202138639	P|P|P|P|P|P	P	NONE	3686.63333333333	3312.5	0.137108950481421	0.159755185129402	116.516963019894
1_1_10_5	Mmp3	1100	MMP-3 (stromelysin)	2438.88	2172.00	0.167194671939783	P|P|P|P|P|P	P	NONE	5088.975	4914.33333333333	0.0770928728507358	0.109717561619489	142.31868337806
2_1_10_16	Mpo	1039	myeloperoxidase	8514.24	7953.00	0.0983785865564299	P|P|P|P|P|P	P	NONE	6701.71833333333	7356.16666666667	-0.0844103937647837	0.309388909417821	366.529399542855
1_2_4_15	Mpo	822	myeloperoxidase\CORRECTED INFORMATION	3421.58	3800.00	-0.151336739121888	P|P|P|P|P|P	P	NONE	4345.96666666667	4549.66666666667	-0.0647267480199811	0.127476084910811	196.94498613071
4_2_7_3	Mpp1	575	MPP	7853.05	7434.00	0.0791143945022092	P|P|P|P|P|P	P	NONE	7359.22166666667	8637.33333333333	-0.213223505648172	0.205070119139834	96.1761314806483
2_1_1_1	Mpp1	578	MPP	5810.93	6513.00	-0.164553150993327	P|P|P|P|P|P	P	DOWN	13495.76	28295.6666666667	-0.621736902744263	1.18288675561964	190.255194825744
2_1_16_3	Mpp1	579	MPP	13799.60	18203.00	-0.399549788551706	P|P|P|P|P|P	P	NONE	14596.4083333333	18401.8333333333	-0.302410628646364	0.215739289617667	71.339850250419
3_1_19_9	Mrp63	1370	afball\list Martina	9916.45	10801.00	-0.123269242791938	P|P|P|P|P|P	P	NONE	10118.0866666667	13336.8333333333	-0.262930890463412	0.64089093134295	243.7488155969
3_1_19_6	Mrpl18	1017	Mrpl18\corrected information	22534.54	33641.00	-0.578082590788842	P|P|P|P|P|P	P	NONE	25840.945	29801.3333333333	-0.20053077584046	0.359013193221676	179.031468719446
2_1_19_2	Mrpl18	807	Mrpl18\CORRECTED INFORMATION	6213.07	7367.00	-0.245770934026036	P|P|P|P|P|P	P	NONE	10365.4783333333	10907.8333333333	-0.0978820640209219	0.0954582917995165	97.523783089732
3_2_13_19	Mscp	1484	Mscp /Mscp mouse homologue of frascati (frs-A zebrafish)	7504.45	7110.00	0.07789678097544	P|A|A|P|P|P	P	NONE	5450.70666666667	5002.36666666667	0.136399425977393	0.0830844021478846	60.9125746333092
1_2_13_19	Mscp	1485	Mscp /Mscp mouse homologue of frascati (frs-A zebrafish)	2057.40	1785.00	0.204898235852966	P|P|P|P|P|P	P	NONE	3291.27666666667	2984.5	0.121705330153731	0.120082784006599	98.6668240864369
2_2_4_7	Mscp	1486	Mscp /Mscp mouse homologue of frascati (frs-A zebrafish)	5005.19	4658.00	0.10371419611688	P|P|P|P|P|P	P	NONE	3898.64333333333	3513.5	0.124971936301758	0.0867601121279753	69.4236759831296
1_1_13_8	Msr2	1221	MSR2\toll receptors and others	3637.04	3446.00	0.0778420910121645	P|P|P|P|P|P	P	NONE	5481.825	5739	-0.0578556747379205	0.11664086103875	201.606603962566
1_1_7_9	Msr2	1223	MSR2\toll receptors and others	5981.16	5737.00	0.0601287931815194	P|P|P|P|P|P	P	NONE	5490.01	5177	0.0814323398976505	0.0811205183854088	99.6170790221261
2_1_22_5	Msr2	1235	MSR2\toll receptors and others	6596.94	6238.00	0.0807134307685787	P|P|P|P|P|P	P	NONE	8328.225	9634.16666666667	-0.182435103353646	0.161103335249227	88.3072020064758
3_2_19_1	Mt1	573	metallothionein-I	20658.08	32259.00	-0.642995543237702	P|P|P|P|P|P	P	DOWN	21766.6816666667	35235.3333333333	-0.694553966849858	0.0269977008164241	3.88705588118255
3_2_10_3	Mt1	750	metallothionein-I	15732.53	26056.00	-0.727864930891839	P|P|P|P|P|P	P	DOWN	14517.4283333333	20978.6666666667	-0.513395580764933	0.169457429288012	33.0071850317701
1_2_19_1	Mt2	572	metallothionein-2	23096.55	21752.00	0.0865293116331471	P|P|P|P|P|P	P	NONE	34403.475	26825.5	0.339809666372951	0.163309880032365	48.0592214387238
3_1_10_15	Mt2	749	metallothionein-2	22713.99	21935.00	0.0503464496037897	P|P|P|P|P|P	P	NONE	18138.0516666667	17138	0.115269206564708	0.257066176003799	223.013746398516
2_1_1_18	Mt3	941	metallothionein-3	5648.40	5312.00	0.0885871121761228	P|P|P|P|P|P	P	NONE	16135.72	12798.8333333333	0.272069802607501	0.14981439228264	55.0646895931953
4_1_7_17	Mt3	942	metallothionein-3	8605.95	8111.00	0.0854546639912797	P|P|P|P|P|P	P	NONE	8968.33666666667	7985.16666666667	0.169624279552166	0.107840329207787	63.5759983726985
2_1_10_18	Mtf1	947	MTF-1	9466.93	11701.00	-0.305663272051529	P|P|P|P|P|P	P	NONE	10443.3766666667	12077.5	-0.213606099109817	0.214290297260586	100.320308340267
2_2_19_4	Mtf1 (short)	948	MTF-1 (e.v. 1000bp too short)	9598.18	11081.00	-0.207255308563574	P|P|P|P|P|P	P	NONE	17369.81	18235.6666666667	-0.0802052172013641	0.128094102308024	159.707942672145
2_1_10_3	Myc	517	c-myc (abl proto-oncogene)	25832.24	31668.00	-0.293853006701585	P|P|P|P|P|P	P	NONE	41314.24	53836.5	-0.375190123943065	0.0606350458239374	16.1611518945895
1_2_1_5	Ndufa4	1063	Ndufa4	5832.68	10104.00	-0.792695713795493	P|P|P|P|P|P	P	DOWN	5765.30333333333	8930.16666666667	-0.634633637264056	0.121914944939844	19.2102872872334
3_2_1_5	Ndufa4	1064	Ndufa4	7288.45	8602.00	-0.239060095204304	P|P|P|P|P|P	P	NONE	6848.87166666667	7457.83333333333	-0.123087592900977	0.0974372612527808	79.1609121247244
3_1_13_2	Ndufa4	653	NADH-UBIQUINONE OXIDOREDUCTASE MLRQ	11631.17	16721.00	-0.523664903065907	P|P|P|P|P|P	P	NONE	14148.7916666667	16379.5	-0.243744820577689	0.363302110668794	149.050186915869
1_1_7_3	Ndufa4	654	NADH-UBIQUINONE OXIDOREDUCTASE MLRQ	2711.71	3667.00	-0.435397366311559	P|P|P|P|P|P	P	NONE	5227.945	6591.83333333333	-0.356106685042623	0.0633664906943841	17.7942435107051
2_2_1_16	Ndufa4 (bad)	1065	Ndufa4	45997.01	76108.00	-0.726508025892634	P|P|P|P|P|P	P	DOWN	21534.2966666667	30037.6666666667	-0.390138063017073	0.17076564227255	43.7705670018352
3_2_13_2	Nfkb2	581	Nfkappa B-50K	11283.60	11872.00	-0.0733355682051051	P|P|P|P|P|P	P	NONE	12560.1616666667	11653.1666666667	0.107814862937195	0.241031011864002	223.560096722852
4_1_1_1	Nfkb2	582	Nfkappa B-50K	14094.81	40893.00	-1.53668987570369	P|P|P|P|P|P	P	NONE	25363.4316666667	27199.1666666667	-0.241323432111181	0.680854164199611	282.133466378818
4_2_19_4	Nfs1	949	nifs-like protein mRNA	20649.28	26243.00	-0.345841174228457	P|P|P|P|P|P	P	NONE	22044.16	26498.3333333333	-0.266285757481296	0.0552204541817353	20.7372916614265
2_2_13_5	Nfs1	950	nifs-like protein mRNA	16341.70	15809.00	0.0478119597154272	P|P|P|P|P|P	P	NONE	14600.205	15089.5	-0.0527306840059205	0.0828027510505074	157.029540980751
1_2_13_7	Nos1	1451	NOS1\list Martina- Metal array	15532.53	14622.00	0.0871521838522259	P|P|P|A|A|A	A	NONE	7603.305	7591.5	-0.103271932854315	0.188303948665247	182.337972632783
1_2_4_9	Nos1	1452	NOS1\list Martina- Metal array	1803.20	1674.00	0.107259892734515	P|P|P|P|A|P	P	NONE	3030.76166666667	2854	0.0779650314402023	0.131942224683775	169.232567789025
2_1_10_6	Nos2	1130	NO-synthetase 1c	11875.89	15331.00	-0.368416167604277	P|P|P|P|P|P	P	NONE	15689.9916666667	20365	-0.37564194636167	0.0564169433252687	15.0188081687103
4_1_10_6	Nos2	1131	NO-synthetase 1c	7718.70	11413.00	-0.564248274343464	P|P|P|P|P|P	P	NONE	18277.9466666667	19454.6666666667	-0.196043773268968	0.258292855937527	131.752644641845
2_2_7_4	Nos2	1132	NO-synthetase 1c	5503.92	4484.00	0.295673222339612	P|P|P|P|P|P	P	NONE	4402.10666666667	3932.16666666667	0.149290051750789	0.112990030786245	75.6849029531185
1_2_7_3	Nos2	583	NO synthetase 1	4516.25	4247.00	0.0886812409724037	P|P|M|A|P|P	P	NONE	3374.53666666667	3060.16666666667	0.154623878404936	0.111463415088261	72.086805891879
3_2_10_9	Npas2	1285	MOP4\Mouse hipoxia gene	7900.71	8208.00	-0.0550484235473135	P|P|P|P|P|P	P	NONE	8631.69666666667	8085	0.086119572971279	0.128536951990885	149.254051728464
2_1_22_20	Npc2	1311	Npc2-abfall	21073.93	18930.00	0.154784971115903	P|P|P|P|P|P	P	NONE	26736.03	24496.5	0.121029103592167	0.072600455382262	59.985948195489
1_2_16_15	Npm1	655	nucleophosmin-nucleoplasmin 1	16782.19	23052.00	-0.457960931587496	P|P|P|P|P|P	P	NONE	22047.7883333333	26627.1666666667	-0.277858609329105	0.115389789677418	41.5282398324923
4_2_4_13	Npm1	656	nucleophosmin-nucleoplasmin 1	44480.43	47588.00	-0.0974270881372402	P|P|P|P|P|P	P	NONE	48660.97	49802.3333333333	-0.0339289614951756	0.102045491212765	300.762200538544
2_2_22_1	Npm3	764	nucleophosmin-nucleoplasmin 3	7991.27	7976.00	0.00275938967529872	P|P|P|P|P|P	P	NONE	6958.46833333333	6409.83333333333	0.121632713593084	0.149530980344821	122.9364830625
4_2_22_1	Npm3	765	nucleophosmin-nucleoplasmin 3	3807.98	5650.00	-0.569224966081704	P|P|P|P|P|P	P	DOWN	5379.36333333333	8139.33333333333	-0.584391176370732	0.0901406618508485	15.4247130168277
4_2_22_13	Nr1i3	643	mCAR1 (hs nuclear hormone receptor MB67)	6763.00	9509.00	-0.49163027639991	P|P|P|P|P|P	P	NONE	8507.14166666667	10048.5	-0.255020672351481	0.12790357367015	50.1541982815683
1_1_13_13	Nr1i3	644	mCAR1 (hs nuclear hormone receptor MB67)	2294.93	2345.00	-0.0311377735429741	P|P|P|P|P|P	P	NONE	3900.99	3819.66666666667	0.0136515799876074	0.159857105839554	1170.97878769101
1_1_1_6	Nrip1	1013	RIP140	5087.12	9376.00	-0.882123443445802	P|P|P|P|P|P	P	NONE	13598.8266666667	14498.8333333333	-0.275727493447653	0.451683246084337	163.815091645944
4_1_16_18	Nrip1	1014	RIP140	22747.33	26273.00	-0.207883728091563	P|P|P|P|P|P	P	NONE	26109.6983333333	27381.1666666667	-0.092659434885249	0.235496057791718	254.152270714105
4_1_7_1	Nrip1	803	RIP140	11988.66	12112.00	-0.01476669600362	P|P|P|P|P|P	P	NONE	24863.07	18537.6666666667	0.267247204857108	0.379599617755137	142.040631615998
1_1_16_13	Nrip1	804	RIP140	5825.12	7494.00	-0.363448207450034	P|P|P|P|P|P	P	NONE	10502.9816666667	10635.6666666667	-0.0735768391399375	0.215643617831879	293.086275997453
1_1_7_1	Nsep1	705	DNA binding protein B	5056.04	6450.00	-0.351291283339436	P|P|P|P|P|P	P	NONE	9561.01833333333	11738.1666666667	-0.332727313903123	0.158980692348749	47.7810764868668
2_1_7_19	Nubp2	1374	nucleotide binding protein 2 (Min D homolog E coli)\list Martina	405.21	343.67	0.237645858250269	A|A|P|P|A|P	A	NONE	2665.15833333333	3103.27833333333	0.0104805102753043	0.424785977953287	4053.10396912857
4_2_13_21	Nubp2	1375	nucleotide binding protein 2 (Min D homolog E coli)\list Martina	18246.86	17942.00	0.0243075031772518	P|P|P|P|P|P	P	NONE	21198.6166666667	19666.8333333333	0.0875537934588678	0.117448165753854	134.144005775182
2_2_13_21	Nubp2	1376	nucleotide binding protein 2 (Min D homolog E coli)\list Martina	72337.26	41163.00	0.813390821341316	P|P|P|P|P|P	P	UP	72534.6516666667	46676.8333333333	0.641075547758144	0.157699777981154	24.5992502026685
1_1_10_3	Oaz1	766	ornithine decarboxylase antizyme 1	10920.94	13217.00	-0.275297711552977	P|P|P|P|P|P	P	NONE	25501.6316666667	24823.6666666667	-0.0964362370208184	0.262758776447042	272.468923056712
2_2_10_1	Oaz1	840	ornithine decarboxylase antizyme 3\CORRECTED INFORMATION	11669.70	9110.00	0.357244514152474	P|P|P|P|P|P	P	NONE	14366.9933333333	12409.8333333333	0.237874892908197	0.130404869331698	54.8207789974815
2_2_4_13	Oaz2	657	ornithine decarboxylase antizyme 2	15178.33	11900.00	0.351051493026787	P|P|P|P|P|P	P	NONE	15362.6316666667	12692.3333333333	0.24968866240327	0.226637921335829	90.7682067557351
2_1_4_2	Oaz2	658	ornithine decarboxylase antizyme 2	20603.30	15486.00	0.41191088297495	P|P|P|P|P|P	P	NONE	28017.305	23212	0.263681301404743	0.134133302473075	50.8694783280002
3_1_7_3	P4ha1	661	prolyl 4-hydroxylase alpha subunit	6985.22	7931.00	-0.183197229082971	P|P|P|P|P|P	P	NONE	7599.27166666667	8178.5	-0.118525878829583	0.197261662126435	166.429191729561
1_2_13_1	P4ha1	662	prolyl 4-hydroxylase alpha subunit	7277.99	7959.00	-0.129047107378084	P|P|P|A|A|P	P	NONE	4186.74666666667	4660.58833333333	-0.0623453026252474	0.256032504085215	410.668475898185
3_1_4_15	PRDX4 (human)	795	Hs peroxiredoxin 4\CORRECTED INFORMATION	19453.91	29032.00	-0.577583813366651	P|P|P|P|P|P	P	DOWN	14624.7583333333	20151.5	-0.379163476120546	0.207433093646028	54.7080894416317
3_2_19_3	Pah	689	phenylalanine hydroxylase (abfall)	29025.85	88305.00	-1.60515681243243	P|P|P|P|P|P	P	DOWN	28712.5666666667	86624	-1.59751468113668	0.105635618400643	6.61249750302639
2_2_19_19	Pam	1418	PAM\list Martina- Metal array	3467.26	3166.00	0.131134768734072	P|P|P|P|P|P	P	NONE	3273.59166666667	3019.5	0.112553505020945	0.0783134862445757	69.5788960370467
2_1_4_21	Pcanap6	1173	Prostein-pending-abfall	16388.36	10923.00	0.585302343071417	P|P|P|P|P|P	P	UP	36638.2	27116	0.510020964998155	0.137508450872611	26.9613330254195
4_1_22_14	Pcsk7	776	subtilisin-like protease PC8	5896.98	7381.00	-0.323839989003483	P|P|P|P|P|P	P	NONE	8017.62666666667	9175.16666666667	-0.230470088055831	0.183530801997587	79.633241582798
1_1_13_17	Pdzk1	1308	PDZK1\1q21	23839.59	10701.00	1.15561380249825	P|P|P|P|P|P	P	UP	32197.7366666667	13296.3333333333	1.25197107711166	0.154642468820491	12.3519202358298
3_1_19_16	Pdzk1	1309	PDZK1\1q21	80806.55	32304.00	1.32275942360004	P|P|P|P|P|P	P	UP	77947.6466666667	23545.6666666667	1.79605810605485	0.414455885699773	23.0758617609622
3_1_1_16	Pdzk1	1317	PDZK1\1q21	63557.87	26032.00	1.28778462067273	P|P|P|P|P|P	P	UP	56260.0216666667	54320.5	0.796007519808376	1.07140620568924	134.597498016999
1_1_10_6	Peg12	1011	FRAT3	2549.77	2092.00	0.285484264195464	P|P|P|P|P|P	P	NONE	4313.845	3748.33333333333	0.19552329726724	0.0770433211070416	39.4036527533285
3_1_10_6	Peg12	1012	FRAT3	12168.96	11595.00	0.0697030557952991	P|P|P|P|P|P	P	NONE	12422.15	10674.1666666667	0.231206105925393	0.236210553503828	102.164496287157
1_1_10_14	Peg12	801	FRAT3	2663.56	2427.00	0.134181671275227	P|P|M|P|P|P	P	NONE	4381.98	3877.16666666667	0.210512448892908	0.138636174700228	65.8565208040287
3_1_16_13	Peg12	802	FRAT3	13355.66	13686.00	-0.0352495807265029	P|P|P|P|P|P	P	NONE	10346.7783333333	9411.66666666667	0.250591693095457	0.322006299830381	128.498393483347
2_2_1_7	Pex11b	1360	PEX11B\1q21	7233.29	7032.00	0.0407169234552379	P|P|P|P|P|P	P	NONE	9585.69666666667	10395.8333333333	-0.0974131866202822	0.135641467110075	139.24343491483
4_2_1_7	Pex11b	1362	PEX11B\1q21	7349.33	7578.00	-0.0442044068685378	P|P|P|P|P|P	P	NONE	14713.415	13574.8333333333	0.0904163528553651	0.0984206859646504	108.852749371664
1_1_10_9	Pias3	1303	PIAS3\1q21	2834.96	2873.00	-0.0192296133321209	P|P|P|P|P|P	P	NONE	4627.71666666667	4434.83333333333	0.0679930633409201	0.0854660845541777	125.698240900909
3_2_19_15	Plod2	659	PLOD2	6362.76	5848.00	0.121709393618486	P|P|P|P|P|P	P	NONE	6546.09	5805.33333333333	0.155584462390682	0.102621820830454	65.9589134117803
4_2_1_14	Pmp22	534	gas-3	11902.87	14034.00	-0.237616791844039	P|P|P|P|P|P	P	NONE	10719.9266666667	13012.1666666667	-0.283134110980676	0.0638856981281838	22.5637588868775
4_2_16_3	Pmp22	535	gas-3	5191.71	6962.00	-0.423292014940006	P|P|P|P|P|P	P	DOWN	5345.505	7651.33333333333	-0.532020044789098	0.158035472741103	29.7047967062503
1_2_7_14	Pnpt1	692	1200003F12Rik (abfall)	5807.15	6153.00	-0.0834596928773057	P|P|P|P|P|P	P	NONE	5289.65666666667	5973.16666666667	-0.17414651800644	0.0649530643783602	37.2979403331843
1_1_22_7	Polr3c	1298	RPC62\1q21	12327.14	12263.00	0.00752616046739917	P|P|P|P|P|P	P	NONE	12960.135	13935.8333333333	-0.101543369895668	0.0840257937297153	82.7486755817233
2_1_1_6	Polr3c	1300	RPC62\1q21	12177.64	13428.00	-0.141009872959088	P|P|P|P|P|P	P	NONE	21315.5716666667	21775.6666666667	-0.0405725734264013	0.111152921837633	273.960738623752
4_1_19_6	Polr3c (short+3'dif)	1315	RPC62 (short + 3' dif)\1q21	3537.20	4011.00	-0.181354172092173	P|P|P|P|P|P	P	NONE	4224.54166666667	4888.16666666667	-0.217501994320128	0.145780099459022	67.0247185156642
4_2_16_16	Por	886	cytochrome P450 reductase	13602.25	31427.00	-1.20815924712542	P|P|P|P|P|P	P	DOWN	30255.1533333333	84639.6666666667	-1.2530415248065	0.373187985483633	29.7825712951742
2_2_16_16	Por	887	cytochrome P450 reductase	29486.96	47180.00	-0.678098325204389	P|P|P|P|P|P	P	DOWN	22097.5633333333	36885.6666666667	-0.715536155613934	0.151472875872309	21.1691435413692
3_1_13_15	Ppib	520	cyclophilin (was mmSTl-1)	24278.64	38708.00	-0.672944157688061	P|P|P|P|P|P	P	DOWN	26768.3066666667	37545	-0.441017195922842	0.38450900138047	87.1868500673479
2_2_19_17	Ppib	883	cyclophilin	35611.41	31177.00	0.191857447273651	P|P|P|P|P|P	P	NONE	61107.255	47882.1666666667	0.335392095228872	0.112272554751356	33.4750151683632
3_1_22_21	Ppox	1343	PPOX\heme biosynthesis	26222.03	30764.00	-0.230463720434833	P|P|P|P|P|P	P	NONE	21590.12	22007.3333333333	0.0474543911917681	0.235170025312934	495.570629833997
1_1_22_21	Ppox	1344	PPOX\heme biosynthesis	17390.45	18987.00	-0.126716708878717	P|P|P|P|P|P	P	NONE	14753.1216666667	15146.1666666667	-0.0315456446843366	0.0985742447484835	312.481313141236
3_1_4_21	Ppox	1345	PPOX\heme biosynthesis	19592.60	23824.00	-0.282106798527199	P|P|P|P|P|P	P	NONE	17408.3083333333	19414.3333333333	-0.15696511337928	0.0958840065779919	61.0861894810373
2_1_4_17	Prdx4	1024	thioredoxin peroxidase (antioxidant enzyme) (AOE372)	23876.90	16055.00	0.572592874849634	P|P|P|P|P|P	P	NONE	46019.42	38585.1666666667	0.292128584761577	0.3215369045913	110.066909355593
4_1_10_16	Prdx4	1025	thioredoxin peroxidase (antioxidant enzyme) (AOE372)	4311.68	5235.00	-0.279939427605615	P|P|P|P|P|P	P	NONE	5379.44833333333	5897	-0.157492407724151	0.160287972638292	101.775047416278
3_2_4_15	Prdx4	812	thioredoxin peroxidase (antioxidant enzyme) (AOE372); peroxireoxin4	8832.46	8260.00	0.0966735288813617	P|P|P|P|P|P	P	NONE	7305.64	7139.5	0.0277903247821525	0.100978510993723	363.35851338655
3_1_13_3	Prdx5	790	peroxireoxin 5	46923.81	43399.00	0.112658357933844	P|P|P|P|P|P	P	UP	46934.5716666667	34274	0.489686789149525	0.469557714246792	95.8893980093494
3_1_22_15	Prdx5	791	peroxireoxin 5	43691.71	32537.00	0.42527833415149	P|P|P|P|P|P	P	UP	43824.5116666667	30018.5	0.570387937129326	0.148716990514836	26.0729550599028
1_2_10_6	Prdx5	997	peroxireoxin 5	22812.06	19948.00	0.19355262426836	P|P|P|P|P|P	P	NONE	23603.0183333333	20945.5	0.166992628534806	0.117215048821399	70.1917502885275
3_2_10_6	Prdx5	998	peroxireoxin 5	37573.32	26142.00	0.523339079882352	P|P|P|P|P|P	P	NONE	37053.91	38399.1666666667	0.291029288467995	0.671161719891395	230.616555269901
1_1_10_18	Prkaca	1255	PRKACA (Cs)\ire candidate	10167.80	15646.00	-0.621786312068026	P|P|P|P|P|P	P	NONE	19855.4383333333	24379	-0.348583695499968	0.177912261699285	51.0386067954521
1_1_4_16	Prkaca	1265	PRKACA (Cs)\ire candidate	4589.50	5655.00	-0.301190035458884	P|P|P|P|P|P	P	NONE	4732.86333333333	5844.66666666667	-0.321913830501254	0.144727796217815	44.9585517939561
1_2_13_4	Prkacb	981	TPK2 (MMCAMPKC)	18823.29	18501.00	0.0249155572056939	P|P|P|P|P|P	P	NONE	25014.145	22006.8333333333	0.165369281167815	0.114400508168378	69.1788144451602
2_2_13_16	Prkacb	982	TPK2 (MMCAMPKC)	12463.18	10875.00	0.196656820281114	P|P|P|P|P|P	P	NONE	9768.74	9721.33333333333	0.0120839599239884	0.164646270963474	1362.51917417094
3_2_13_4	Prkacb	983	TPK2 (MMCAMPKC)	15918.03	14217.00	0.163044733581548	P|P|P|P|P|P	P	NONE	17130.19	14593.8333333333	0.242394445018596	0.108633410069119	44.8167902778402
3_1_19_14	Prkdc	623	DNA PKcs	9453.52	10014.00	-0.0830948413280162	P|P|P|P|P|P	P	NONE	8435.88166666667	7858.16666666667	0.149249147776539	0.192150716149846	128.74493356407
3_1_7_14	Prkdc	624	DNA PKcs	15349.10	14727.00	0.0596904925949712	P|P|P|P|P|P	P	NONE	10687.1433333333	9681.5	0.188472272275578	0.154598898084073	82.0273965063801
4_1_1_13	Prkr	769	PKR	14218.76	16568.00	-0.220603803830057	P|P|P|P|P|P	P	NONE	12481.5683333333	12839.5	-0.0257337661144718	0.141696509201033	550.624842748329
2_1_13_2	Prnp	588	prion protein	9772.62	10989.00	-0.169242806996783	P|P|P|P|P|P	P	NONE	12515.7166666667	15916	-0.305608247440653	0.134291561078304	43.9423877473667
1_1_4_4	Prodh	1000	PRODH	6492.62	9201.00	-0.502989893531375	P|P|P|P|P|P	P	DOWN	5178.655	7184.83333333333	-0.484333926973946	0.095337844020452	19.6843208189255
2_2_16_2	Prodh	792	PRODH	14044.47	15180.00	-0.112169608638586	P|P|P|P|P|P	P	NONE	18170.1583333333	18727	-0.046717707025854	0.0845295243560001	180.936800492414
1_1_22_15	Prodh	794	PRODH	5667.29	5257.00	0.108419293346227	P|P|P|P|P|P	P	NONE	6785.195	6768.5	-0.00574725150820952	0.116642591237375	2029.5369198783
1_1_13_4	Prodh	999	PRODH	4565.08	5355.00	-0.23024643227053	P|P|P|P|P|P	P	NONE	7993.93166666667	8989.5	-0.167023711110001	0.115922629217333	69.4048937404987
3_1_1_14	Psap	828	Saposin	106617.00	104481.00	0.0291968828037552	P|P|P|P|P|P	P	NONE	84644.6966666667	83807.5	-0.004907164560173	0.0768831038590412	1566.75210126499
4_1_22_16	Psap	958	saposin	78263.53	114216.00	-0.545352677276706	P|P|P|P|P|P	P	NONE	119823.613333333	134939.333333333	-0.237360854346488	0.28559761391489	120.322120806824
2_1_1_4	Psap	959	saposin	32161.64	34863.00	-0.116355745410743	P|P|P|P|P|P	P	NONE	66415.4233333333	59244.5	0.114730264770365	0.168457203965571	146.828915894809
4_1_1_4	Psap	960	saposin	34127.25	44999.00	-0.398968775549627	P|P|P|P|P|P	P	NONE	73801.0716666667	70117.5	-0.0612817030797796	0.324822989131855	530.048893564502
3_2_7_14	Psen1	690	presenilin-1(acNo.:) (abfall)	21163.98	15501.00	0.449249669912502	P|P|P|P|P|P	P	NONE	19875.335	16445.8333333333	0.278191595652086	0.148625046138902	53.4254263830373
1_2_1_16	Psma4	1250	PSMA4\ire candidate	10636.42	14133.00	-0.410055086750495	P|P|P|P|P|P	P	NONE	11081.585	13130.5	-0.255893821213155	0.166240119951233	64.9644915860465
2_2_10_5	Psma4	1253	PSMA4\ire candidate	28337.99	20425.00	0.472401353848591	P|P|P|P|P|P	P	NONE	22574.6566666667	17339.6666666667	0.356288408461172	0.131887300347965	37.017005666166
3_2_1_3	Psma7	683	XAPC7 (C6-I proteasome chain)	31897.36	26581.00	0.263041642538821	P|P|P|P|P|P	P	NONE	25547.5516666667	21236.6666666667	0.25927586864237	0.0942203182491914	36.3397946529121
1_2_19_3	Psma7	684	XAPC7 (C6-I proteasome chain)	15534.47	14938.00	0.0564860175661703	P|P|P|P|P|P	P	NONE	16529.7116666667	14596.3333333333	0.176632259492168	0.0883834544862045	50.0381157667994
3_2_13_1	Psmb7	663	proteasome Z subunit	25489.84	32785.00	-0.363113577285702	P|P|P|P|P|P	P	NONE	24328.985	28019.1666666667	-0.171630480109162	0.261489632669322	152.356173858517
3_1_22_13	Psmc4	825	26S proteasome ATPase (CIP21)	19342.58	23782.00	-0.298089806043125	P|P|P|P|P|P	P	NONE	17478.875	19322.3333333333	-0.108968011628458	0.166940838223646	153.201692614944
1_1_4_5	Ptma	922	IRIG5 (PTMA)	11338.46	24464.00	-1.1094356063845	P|P|P|P|P|P	P	DOWN	21713.9533333333	37120.1666666667	-0.893225058686074	0.315675336537684	35.3410748464715
1_2_10_17	Ptma	923	IRIG5 (PTMA)	17185.03	25346.00	-0.560605714845762	P|P|P|P|P|P	P	DOWN	20253.8616666667	27712	-0.460606742375317	0.106061003052145	23.0263678957881
3_1_13_4	Ptp4a2	1002	PTP4A2	85986.39	130499.00	-0.601858519636984	P|P|P|P|P|P	P	NONE	105813.491666667	123238.166666667	-0.235228297561572	0.391881345218291	166.596174559192
2_2_13_3	Ptp4a2	796	PTP4A2	94782.69	91147.00	0.056428433883668	P|P|P|P|P|P	P	NONE	72149.475	71958.1666666667	-0.0327668776537389	0.137428699508349	419.413472838684
4_2_1_4	Rabep2	946	Ca-transporting ATPase (from rattus norvegicus)	26773.50	29486.00	-0.139224373666405	P|P|P|P|P|P	P	NONE	33073.6716666667	33751.5	-0.0333566842759174	0.0633687478693827	189.973162036171
1_1_1_15	Ran	601	ARA24 (RAN)	6295.48	16035.00	-1.34883606798724	P|P|P|P|P|P	P	DOWN	13168.275	23343.3333333333	-0.951476884269862	0.341455353619556	35.8868785216553
3_2_16_19	Rbm8a	1357	RBM8\1q21	46940.81	46447.00	0.0152573205863858	P|P|P|P|P|P	P	NONE	40559.43	37334	0.177275743521333	0.219668463241709	123.913435012768
3_2_4_21	Rbm8a	1358	RBM8\1q21	6228.23	5789.00	0.105508065584985	P|P|P|P|P|P	P	NONE	8993.40166666667	7932.66666666667	0.183034690718382	0.103066792615686	56.3099772022264
1_2_16_19	Rbm8a (short)	1359	RBM8 short form\1q21	9834.93	10068.00	-0.0337904323237349	P|P|P|P|P|P	P	NONE	9445.59333333333	9210.66666666667	0.0411871384221854	0.0689498008019688	167.406145324311
4_1_22_6	Rbp2	1166	Rbp2-abfall	1337.81	1478.00	-0.143773035060727	A|P|P|P|P|P	P	NONE	6940.88666666667	5645.16666666667	0.190116199631763	0.234695803347527	123.448608694109
1_1_22_1	Rela	757	Nfkappa B-65A	15124.98	15933.00	-0.0750847005744829	P|P|P|P|P|P	P	NONE	32721.35	30207.1666666667	0.0267361960433636	0.180329663759894	674.477638731464
4_1_7_21	Rgmc	1378	HFE-2 Homologue gene\list Martina HOMOLOGUE OF hfe2, JH gene in 1q21 in human	13506.50	13563.00	-0.00602245244127784	P|P|P|P|P|P	P	NONE	13105.935	11727.5	0.162803468097123	0.184047482403434	113.048870859211
2_1_7_21	Rgmc	1379	HFE-2 Homologue gene\list Martina HOMOLOGUE OF hfe2, JH gene in 1q21 in human	2865.56	2281.00	0.329150657524177	P|P|P|P|P|P	P	NONE	6316.05666666667	7076.83333333333	0.0380664264228283	0.369932194978357	971.806995669313
3_2_16_17	Rnf5	1274	RNF5\ire candidate	28158.45	28820.00	-0.0335024134287201	P|P|P|P|P|P	P	NONE	30948.525	26267.5	0.252463794321128	0.170475617171965	67.5247782084445
1_2_10_9	Rnf5	1277	RNF5\ire candidate	13580.00	13739.00	-0.0167935211131604	P|P|P|P|P|P	P	NONE	12818.8183333333	12827.5	-0.00691385243699563	0.0827790382881981	1197.29252312722
1_2_22_16	Rnf5	1278	RNF5\ire candidate	20715.80	18870.00	0.134637112259133	P|P|P|P|P|P	P	NONE	19251.665	16796.3333333333	0.197427807194147	0.0909168466021635	46.05067943279
1_2_19_14	Rnu64	835	LLREP3\CORRECTED INFORMATION	14938.77	27072.00	-0.85774010643074	P|P|P|P|P|P	P	DOWN	19244.0366666667	34476.3333333333	-0.843334889592002	0.0390929981722798	4.63552482587228
3_2_1_14	Rnu64	836	LLREP3\CORRECTED INFORMATION	15986.03	30505.00	-0.932234028908099	P|P|P|P|P|P	P	DOWN	17881.69	32725	-0.86900969973867	0.0768400329831458	8.84225262459709
3_1_22_5	Rnu64	932	LLrep3	43948.25	126427.00	-1.52442697708124	P|P|P|P|P|P	P	DOWN	47817.7833333333	119826.333333333	-1.32489389866988	0.235715481643733	17.7912723336094
1_2_16_16	Rnu64	933	LLrep3	14448.32	35798.00	-1.30897723679371	P|P|P|P|P|P	P	DOWN	16858.0233333333	37620.1666666667	-1.15097975607343	0.156654801365841	13.6105609624507
2_2_1_4	Rnu64	934	LLrep3	35416.86	83648.00	-1.2398947354333	P|P|P|P|P|P	P	DOWN	33186.155	79602.6666666667	-1.26165755604474	0.102294848720508	8.10797258181526
4_2_13_2	Rpl19	566	L19 RP	20857.66	27649.00	-0.406649990057164	P|P|P|P|P|P	P	NONE	29190.1916666667	34603.5	-0.282391951435331	0.158276484769591	56.0485112855057
2_2_16_14	Rpl28	641	L28	19020.42	19220.00	-0.0150592326457227	P|P|P|P|P|P	P	NONE	20537.7133333333	20276.3333333333	0.0124290493893415	0.10552560334319	849.023928038153
1_2_4_1	Rpl28	738	L28	7853.05	13767.00	-0.809889224769462	P|P|P|P|P|A	P	NONE	5609.75166666667	7484.80166666667	-0.182548428776779	0.423645500586493	232.072937261229
3_2_4_1	Rpl28	739	L28	36337.23	37454.00	-0.0436713567774034	P|P|P|P|P|P	P	NONE	32461.655	31110.6666666667	0.0743355786675237	0.150821610707363	202.892899215776
1_1_7_6	Rpl32	930	L32 RP	5365.20	5786.00	-0.108934371553164	P|P|P|P|P|A	P	NONE	4102.51	4184	0.0621353532907961	0.460460302167665	741.060085411748
3_1_7_6	Rpl32	931	L32 RP	14388.25	18972.00	-0.398980641483291	P|P|P|P|P|P	P	NONE	14845.2533333333	16999.8333333333	-0.18762447171657	0.241624983186706	128.781166431056
4_1_19_4	Rpl6	973	TAX107	9224.67	14820.00	-0.683976240884267	P|P|P|P|P|P	P	DOWN	15341.9333333333	21161.3333333333	-0.589992923237789	0.32766806618618	55.5376265172791
4_2_4_16	Rpl6	974	TAX107	23688.38	27261.00	-0.202658945708294	P|P|P|P|P|P	P	NONE	26923.6866666667	28930.8333333333	-0.110025521598355	0.098386733405856	89.4217377719087
2_2_13_9	Rps6kb2	1530	Rps6kb2/HHpatients putative HH modifiers	17145.13	12430.00	0.463972546911687	P|P|P|P|P|P	P	NONE	22305.09	17827.1666666667	0.340374367570572	0.106964890984754	31.4256598545355
4_2_13_9	Rps6kb2	1531	Rps6kb2/HHpatients putative HH modifiers	6466.07	6983.00	-0.110957846930561	P|P|P|P|P|P	P	NONE	8203.25833333333	8305.16666666667	-0.0691948874173283	0.208400817734006	301.179502579574
4_1_13_2	Rps9	589	S9 rib. prot.	12409.14	18759.00	-0.59617978833394	P|P|P|P|P|P	P	NONE	22407.075	27069.5	-0.367026872049833	0.259708787063222	70.7601559560904
4_1_10_13	S100a6	611	calcyclin	18132.80	15912.00	0.188486536639064	P|P|P|P|P|P	P	NONE	14694.34	12930.3333333333	0.194584124203602	0.0831211603749184	42.7173392048907
4_2_4_6	Sbno1	1287	MOP3\Mouse hipoxia gene	20972.15	17260.00	0.281042305136011	P|P|P|P|P|P	P	UP	33513.3333333333	23916.6666666667	0.438625333375985	0.174879406869521	39.8698829188728
2_1_13_4	Sbno1	1294	MOP3\Mouse hipoxia gene	21237.39	28678.00	-0.433337939256896	P|P|P|P|P|P	P	NONE	29650.87	37359.8333333333	-0.341153718925805	0.0834515032950276	24.4615546205366
2_1_7_5	Sbno1 (short)	1296	MOP3 short form\Mouse hipoxia gene	13757.03	20203.00	-0.554400497938241	P|P|P|P|P|P	P	NONE	22457.2516666667	28375.3333333333	-0.367307205273824	0.123745681453357	33.6899684178822
3_2_7_7	Sec61a2	1327	2600001M11Rik\NIA results interesting	10305.06	7069.00	0.543774857813709	P|P|P|P|P|P	P	UP	11155.1266666667	8127.5	0.468327119604517	0.106369491486366	22.7126482822926
2_1_22_18	Sec61a2	857	SEC61 BETA	5888.47	4692.00	0.327689814211907	P|P|P|P|P|P	P	NONE	6754.76833333333	5771.66666666667	0.222889087461673	0.0705214089038014	31.6396866741751
4_1_13_20	Sec61g	1384	afball	18631.09	23202.00	-0.316537089555558	P|P|P|P|P|P	P	NONE	16355.545	19291.6666666667	-0.220881104019257	0.186860544627969	84.5977954780946
1_2_13_6	Secisbp2	1069	SBP2	5724.93	5401.00	0.0840315048724704	P|P|P|P|P|P	P	NONE	6080.76	5894	0.0352112000008056	0.0708373113378135	201.178350457221
3_2_13_6	Secisbp2	1070	SBP2	6397.82	5681.00	0.171435500421093	P|P|P|P|P|P	P	NONE	8803.52333333333	7644.66666666667	0.20037797161722	0.0721699697783285	36.0169180253976
1_1_16_15	Selp	591	SelP	132523.42	35837.00	1.88672556414559	P|P|P|P|P|P	P	UP	160711.22	40819.3333333333	1.96434143978447	0.0940894073387229	4.78987030630716
3_1_1_1	Sephs1	590	selD	7321.75	6565.00	0.157393502770441	P|P|P|P|P|P	P	NONE	11741.8616666667	10490.5	0.155765049747056	0.113626493324244	72.9473611113407
4_2_10_21	Sephs2	1439	SEPHS2\list Martina- Metal array	15849.07	13046.00	0.280790654002003	P|P|P|P|P|P	P	NONE	19799.9033333333	16512.1666666667	0.256002993566113	0.0550204219608025	21.4921010080272
4_2_16_20	Sephs2	1441	SEPHS2\list Martina- Metal array	34444.57	32413.00	0.0877040116579412	P|P|P|P|P|P	P	NONE	33581.8416666667	29099.5	0.200340578327424	0.162024660009967	80.8746093091358
2_1_22_19	Sepm	1430	SEPM\list Martina- Metal array	6487.88	7576.00	-0.223689195129957	P|P|P|P|P|P	P	NONE	8144.41666666667	7552.16666666667	0.0978444223445845	0.171808244836386	175.593294660496
1_2_16_7	Sepm	1432	SEPM\list Martina- Metal array	1564.57	1572.00	-0.00683501034802947	A|P|P|A|A|A	A	NONE	1730.61333333333	1585.33333333333	0.126417302185705	0.286984284374459	227.013454181204
4_1_4_19	Sepn1	1433	SEPN1-1110019I12Rik\list Martina- Metal array	12742.14	11490.00	0.149228795788872	P|P|P|P|P|P	P	UP	14966.6216666667	11254.5	0.410264450780593	0.270680092951333	65.9769795887313
2_1_4_19	Sepn1	1434	SEPN1-1110019I12Rik\list Martina- Metal array	48611.71	28526.00	0.76902642214272	P|P|P|P|P|P	P	UP	59908.775	43525.3333333333	0.522405330011713	0.264060864689432	50.5471229942296
3_2_16_7	Sepn1	1435	SEPN1-1110019I12Rik\list Martina- Metal array	7560.61	6675.00	0.179734800883251	P|P|P|A|P|P	P	NONE	6439.94	5515.17833333333	0.214978648017639	0.0499363384038546	23.2285107680821
2_1_13_8	Sepp1	1422	SEPP1\list Martina- Metal array	85665.20	29170.00	1.55422386730055	P|P|P|P|P|P	P	UP	119013.915	38012.6666666667	1.63862832535994	0.0559584189132972	3.41495493805805
1_2_10_8	Sepw1	1437	SEPW1\list Martina- Metal array	1439.69	1355.00	0.0874653464707229	A|A|P|P|A|A	A	NONE	1674.20333333333	1729.5	-0.0309969764216847	0.167527271796332	540.463268150031
3_2_10_8	Sepw1	1438	SEPW1\list Martina- Metal array	6939.62	6131.00	0.178734261164766	P|P|P|P|P|P	P	NONE	7849.28333333333	6473.16666666667	0.274427721581389	0.125794811211676	45.8389591571813
1_1_16_6	Serpinb5	935	maspin	3978.19	5282.00	-0.40897211997593	P|P|P|P|P|P	P	DOWN	5261.74666666667	7819.5	-0.565347721434362	0.159142936541137	28.1495671614932
3_1_16_6	Serpinb5	936	maspin	8389.14	11945.00	-0.509812026136669	P|P|P|P|P|P	P	DOWN	7406.48833333333	9989.83333333333	-0.42339277003815	0.112949382479302	26.6772109663385
3_2_22_5	Serpinh1	909	hsp47	30840.82	27155.00	0.183623261076643	P|P|P|P|P|P	P	NONE	30573.9266666667	24236	0.339214507191173	0.17253705637824	50.8637020883669
1_2_16_6	Serpinh1	910	hsp47	21344.10	17083.00	0.32127597739753	P|P|P|P|P|P	P	NONE	26781.9	21288.5	0.339701953733134	0.140323855619857	41.3079330506569
4_2_1_21	Sertad2	1246	kiaa0127 (3')\ire candidate	6262.33	4645.00	0.431020938189201	P|P|P|P|P|P	P	UP	6633.025	4938.5	0.431613768929229	0.164282076873315	38.0622882538883
1_1_22_16	Sertad2	1259	kiaa0127 (3')\ire candidate	13071.51	10864.00	0.266870423896383	P|P|P|P|P|P	P	UP	17295.4966666667	12270	0.46304647470506	0.17687038263615	38.1971124494164
1_2_13_15	Sf3a2	833	SAP62	10161.08	7104.00	0.516350264505983	P|P|P|P|P|P	P	UP	21524.4983333333	15416.8333333333	0.492941583072315	0.0320686136713865	6.5055606531539
4_2_19_18	Sf3a2	956	SAP62	2419.49	2430.00	-0.00625333741040242	P|P|P|P|P|P	P	NONE	3540.62333333333	3413.5	0.0296208200916101	0.110785773288428	374.013187162928
2_1_16_17	Sf3a2	957	SAP62	6024.69	4868.00	0.307557841428931	P|P|P|P|P|P	P	NONE	7637.85166666667	6800	0.183712973263405	0.128739239560973	70.0762919864064
1_1_19_14	Sfrs3	827	SRP20	15683.98	25297.00	-0.689674596955019	P|P|P|P|P|P	P	DOWN	27164.5816666667	35272.8333333333	-0.416157150355452	0.163287558214169	39.2369945042878
1_1_1_14	Sfrs3	829	SRP20	9314.66	24043.00	-1.36804190707289	P|P|P|P|P|P	P	DOWN	14208.9933333333	27964.1666666667	-1.04251344103351	0.339367515280207	32.5528191697721
3_1_7_13	Sfrs3	830	SRP20	45877.07	60593.00	-0.40137788146934	P|P|P|P|P|P	P	NONE	35861.2266666667	42281.6666666667	-0.160931995447276	0.248001371174925	154.103210170021
2_1_4_16	Sfrs3	965	SRp20	43824.47	44257.00	-0.0141690165212644	P|P|P|P|P|P	P	DOWN	34737.375	46667.8333333333	-0.447245316028795	0.323539055877137	72.3404011807037
4_2_10_18	Sfrs3	966	SRp20	26554.84	35228.00	-0.407747734167135	P|P|P|P|P|P	P	NONE	38425.2066666667	45614.6666666667	-0.288302679076121	0.16590349861606	57.5449035533437
2_2_10_18	Sfrs3	967	SRp20	37606.13	37107.00	0.019276480286204	P|P|P|P|P|P	P	NONE	29771.5183333333	30999.3333333333	-0.0833960844927004	0.113741962357848	136.387653029207
1_2_19_18	Sfxn1	1089	sideroflexin 1	37011.77	35349.00	0.0663147280354365	P|P|P|P|P|P	P	NONE	36992.6883333333	33395.8333333333	0.148096695146177	0.0718136887713517	48.4910812496316
3_2_1_18	Sfxn1	1090	sideroflexin 1	15965.63	17049.00	-0.0947176387852411	P|P|P|P|P|P	P	NONE	17675.6716666667	17264.1666666667	0.0369839826263344	0.113553797443535	307.03507134648
3_2_7_17	Sfxn1	1092	sideroflexin 1	32276.48	28808.00	0.164013745491371	P|P|P|P|P|P	P	NONE	28835.175	26227.3333333333	0.139296173432638	0.0697189544625382	50.0508755872274
2_2_4_4	Sfxn2	1087	sideroflexin 2	13351.79	10455.00	0.352840107027274	P|P|P|P|P|P	P	NONE	13740.0516666667	11524	0.239803172568749	0.175678834301771	73.2595955340855
3_1_13_6	Sfxn3	1085	sideroflexin 3	16308.65	19318.00	-0.244308375775349	P|P|P|P|P|P	P	NONE	17201.4616666667	16513.6666666667	0.0874151752190409	0.398684248856905	456.081278631428
2_2_16_5	Sfxn3	1115	sideroflexin Sfxn3	18877.93	16500.00	0.19423455471703	P|P|P|P|P|P	P	NONE	18103.565	16778.8333333333	0.104975475745409	0.111034038542206	105.771407801467
4_2_4_4	Sfxn4	1095	sideroflexin 4	6940.57	6277.00	0.144978941260765	P|P|P|P|P|P	P	NONE	7301.64333333333	6531.33333333333	0.167071006887762	0.0944127834092524	56.5105730599199
2_2_22_4	Sfxn4	1096	sideroflexin 4	36560.71	26554.00	0.461364887608174	P|P|P|P|P|P	P	UP	43988.3066666667	31656.8333333333	0.450876084668467	0.113286218581502	25.1257989575567
3_2_22_17	Sfxn5	1088	sideroflexin 5	17812.18	15387.00	0.211152118893051	P|P|P|P|P|P	P	NONE	12848.3216666667	11342.6666666667	0.169890414159468	0.0764556591295465	45.0029270384739
2_2_19_21	Sh3gl3	1245	sh3gl3 human-sh3d2c2\ire candidate	2849.80	2587.00	0.139580619944962	P|P|P|P|P|P	P	NONE	3423.40833333333	3216.5	0.0944276246848274	0.0641180056866699	67.9017458086842
2_2_13_4	Sh3gl3	1281	sh3gl3 human-sh3d2c2\ire candidate	7474.94	7037.00	0.0871014860877002	P|P|P|P|P|P	P	NONE	11066.0183333333	11077.1666666667	0.0120571848723507	0.089037694854079	738.461720515362
1_2_10_18	Sh3gl3 (dif 3')	1273	sh3gl3 human-sh3d2c2 (dif 3')\ire candidate	9024.68	6176.00	0.547203024756932	P|P|P|P|P|P	P	NONE	15469.32	12311.6666666667	0.36769426984334	0.218292346833445	59.3678946714211
2_1_16_5	Shc1	1123	p66SHC	19192.22	16265.00	0.238750778041569	P|P|P|P|P|P	P	NONE	21361.895	21885.5	0.00256489066273341	0.217867383065893	8494.21717001032
3_1_22_18	Shc1	855	p66SHC	26733.12	40265.00	-0.590898110259923	P|P|P|P|P|P	P	NONE	22806.6433333333	28085.8333333333	-0.200369214795772	0.314058394801207	156.739844053047
4_1_19_15	Shmt1	670	SHMT1	5377.47	8104.00	-0.591706603021064	P|P|P|P|P|P	P	NONE	6974.66666666667	8294.66666666667	-0.258662004117947	0.167135491262485	64.6154010259169
2_1_19_15	Shmt1	671	SHMT1	16666.44	13192.00	0.337282669492211	P|P|P|P|P|P	P	NONE	15438.6466666667	14127.8333333333	0.122261604353187	0.164822044706194	134.810961771824
4_1_1_15	Shmt1	672	SHMT2(mito),wrong is Shmt1 by seq	7716.80	8311.00	-0.107019360849732	P|P|P|P|P|P	P	NONE	8913.59666666667	8514	0.0597802388947891	0.113069678403927	189.142232440599
1_2_7_16	Sim2	1200	Sim 2\mouse hipoxia gene	4633.66	4128.00	0.16670921795828	P|A|A|P|P|P	P	NONE	2917.66166666667	2589.33333333333	0.167177553070618	0.0395672615430106	23.6678075592463
3_2_19_16	Sim2 (mdh?)	1180	Sim 2\mouse hipoxia gene	62893.52	63329.00	-0.00995491659025282	P|P|P|P|P|P	P	NONE	54165.33	53243.5	0.026754118611601	0.050585334858984	189.074944285585
2_2_4_6	Skp1a	1286	SKP1\Mouse hipoxia gene	34212.52	54198.00	-0.663715241654495	P|P|P|P|P|P	P	DOWN	34179.955	52367.3333333333	-0.62203027512739	0.0794761266090628	12.7768904162722
4_2_1_6	Skp1a(short)	1291	SKP1 short form\Mouse hipoxia gene	32327.96	37462.00	-0.212645451860194	P|P|P|P|P|P	P	NONE	29988.0866666667	38203.3333333333	-0.358891807843243	0.147967173482415	41.2289080577298
2_1_19_1	Slc11a1	584	NRAMP 1	17773.21	16129.00	0.140047274476466	P|P|P|P|P|P	P	NONE	36606.3016666667	35038.1666666667	0.087432657850022	0.0733830907336084	83.930984757991
4_1_19_1	Slc11a1	585	NRAMP 1	11527.16	16202.00	-0.491134799331021	P|P|P|P|P|P	P	NONE	28992.05	28288.6666666667	-0.0984545278807563	0.313815956077506	318.742025209431
3_1_16_2	Slc11a1	763	NRAMP 1	13828.63	17250.00	-0.318938125872982	P|P|P|P|P|P	P	NONE	16671.4733333333	14754.3333333333	0.173044282779385	0.471629906814778	272.548679008402
1_1_1_1	Slc11a2 (CDS)	587	DCT-1 (CDS)\Known ire 3'	6451.85	10997.00	-0.769325205233312	P|P|P|P|P|P	P	DOWN	9521.55	11847.3333333333	-0.39521880853747	0.358051583365594	90.5957853297987
2_1_1_7	Slc11a2 (CDS+3'IRE)	1153	DCT-1 (CDS+IRE)\Known ire 3' corrected information	10450.06	11157.00	-0.0944379280848137	P|P|P|P|P|P|P|P|P|P|P|P	P	NONE	12989.9466666667	11124.25	0.124337035721825	0.422729838012676	339.987064641332
3_1_16_18	Slc11a2 (CDS+3'nonIRE)	1133	DCT-1 Nramp-2 (CDS+non-IRE)\Known ire 3'	54191.60	70939.00	-0.388509750157482	P|P|P|P|P|P	P	NONE	53886.9283333333	54771.3333333333	0.02870391965913	0.483763208332836	1685.35591681453
4_2_7_4	Slc11a2 (CDS+3'nonIRE)	1134	DCT-1 Nramp-2 (CDS+non-IRE)\Known ire 3'	43651.79	40079.00	0.123194302007549	P|P|P|P|P|P	P	NONE	42719.33	40775.5	0.0658146860616192	0.0507946437694497	77.1782816405036
2_2_1_5	Slc11a2 (CDS+3'nonIRE-800pb)	1135	DCT-1 Nramp-2 (CDS+3'nonIRE-800)\Known ire 3'	9716.06	9038.00	0.10436784212863	P|P|P|P|P|P	P	NONE	8319.35166666667	8169.16666666667	0.0183830068104016	0.0987878898866737	537.387005866618
4_2_22_6	Slc11a2 (CDS+3'nonIRE-800pb)	1154	DCT-1 (CDS+3'nonIRE-800)\Known ire 3' corrected information	13257.06	17857.00	-0.429728859687567	P|P|P|P|P|P	P	DOWN	20509.59	26230.6666666667	-0.405630214995854	0.129396875554674	31.9002063384248
2_1_13_16	Slc11a2 (CDS+3'nonIRE-800pb)	951	DCT-1 Nramp-2 (CDS+3'nonIRE-800)\Known ire 3'	19612.13	24362.00	-0.312886346505532	P|P|P|P|P|P	P	NONE	31852.9983333333	29574.8333333333	0.0815551236336203	0.286590338188809	351.406907892499
4_1_16_17	Slc11a2 (CDS+3'nonIRE-800pb)	952	DCT-1 Nramp-2 (CDS+3'nonIRE-800)\Known ire 3'	69741.30	82518.00	-0.242695598192625	P|P|P|P|P|P	P	NONE	67037.5466666667	79380.6666666667	-0.253569011442858	0.156312118154811	61.6448032294499
1_1_7_18	Slc11a2 (exon 1a)	1156	DCT-1 Mouse exon 1A\Known ire 3'	1004.64	952.00	0.077645143894197	A|M|A|A|A|P	A	NONE	1868.1	1518.5	0.280517352930121	0.253932795705098	90.5230257781432
3_1_13_17	Slc11a2 (exon 1b)	1157	DCT-1 Mouse exon 1B\Known ire 3'	4016.56	3917.00	0.0362112995906137	P|P|P|P|P|P	P	NONE	3795.79166666667	3654.66666666667	0.047959840810595	0.113503279927363	236.663170704871
1_1_16_18	Slc11a2 (non-ire)	1136	DCT-1 Nramp-2 (non-IRE)\Known ire 3' corrected information	6895.93	7174.00	-0.0570326154689809	P|P|P|P|P|P|P|P|P|P|P|P|P|P|P|P|P|P	P	NONE	8795.46722222222	9367.55555555555	-0.122288587417235	0.226450249911093	185.176928357566
1_1_16_3	Slc1a3	597	Slc1a3\corrected information	7548.24	6736.00	0.164248156461078	P|P|P|P|P|P	P	NONE	11062.8683333333	10869.5	0.0497695383476336	0.0984091698598293	197.729722089151
2_1_19_8	Slc22a17	1541	Slc22a17/Slc22A17, Lipocalin2 receptor	9613.51	9229.00	0.0588889368592379	P|P|P|P|P|P	P	NONE	9907.93666666667	12034.6666666667	-0.238605776004643	0.258576201092159	108.369631876442
3_2_19_21	Slc23A2	1478	Slc23A2/Slc23A2 ascorbate transporter	12310.74	13407.00	-0.123068965572697	P|P|P|P|P|P	P	NONE	12196.25	14392	-0.239628480818105	0.0816806102579893	34.0863531660039
1_2_19_21	Slc23A2	1479	Slc23A2/Slc23A2 ascorbate transporter	21404.81	40346.00	-0.914490618822572	P|P|P|P|P|P	P	DOWN	22861.1766666667	43019.3333333333	-0.913788922079736	0.0478081804530658	5.23186255577019
3_2_1_21	Slc23A2	1480	Slc23A2/Slc23A2 ascorbate transporter	17380.71	27583.00	-0.666292359430009	P|P|P|P|P|P	P	DOWN	17804.3633333333	26980.3333333333	-0.603082240810015	0.120682892817292	20.0110175115089
3_1_10_13	Slc25a11	645	MITOCHONDRIAL 2-OXOGLUTARATE-MALATE CARRIER	89581.71	85421.00	0.0686134183448726	P|P|P|P|P|P	P	UP	74403.3533333333	60884.5	0.380849950345579	0.352691348435444	92.60637899924
1_1_10_13	Slc25a11	646	MITOCHONDRIAL 2-OXOGLUTARATE-MALATE CARRIER	18655.48	22438.00	-0.266344607020315	P|P|P|P|P|P	P	NONE	28911.7566666667	30700.6666666667	-0.129229508744822	0.161513127222035	124.981615105386
2_2_22_13	Slc25a11	647	MITOCHONDRIAL 2-OXOGLUTARATE-MALATE CARRIER	96607.47	79587.00	0.279601951687796	P|P|P|P|P|P	P	UP	100974.936666667	76454	0.387068937954795	0.111615492376342	28.8360758076065
4_2_4_18	Slc25a14	876	Bmcp1	15000.83	10062.00	0.576125232902175	P|P|P|P|P|P	P	UP	15845.2683333333	10844.8333333333	0.549146865121418	0.0767324638589766	13.9730313933434
2_2_4_18	Slc25a14	877	Bmcp1	33538.43	23024.00	0.542676657894218	P|P|P|P|P|P	P	UP	47558.175	32858.6666666667	0.549571179376607	0.110534977380589	20.1129501561512
4_2_4_7	Slc25a28	1487	Slc25a28/SLC25A28 mouse homologue of frs-B (frascati zebrafish)	11501.16	13972.00	-0.280759169993228	P|P|P|P|P|P	P	NONE	12469.2766666667	14843.1666666667	-0.253503569965415	0.0705290764465864	27.8217290810573
2_2_22_7	Slc25a28	1488	Slc25a28/SLC25A28 mouse homologue of frs-B (frascati zebrafish)	20719.71	26198.00	-0.338452867443827	P|P|P|P|P|P	P	NONE	24655.635	28693.3333333333	-0.225061831622173	0.107372589150589	47.7080402201841
4_2_22_7	Slc25a28	1489	Slc25a28/SLC25A28 mouse homologue of frs-B (frascati zebrafish)	4193.56	6877.00	-0.713603847801485	P|P|P|P|P|P	P	DOWN	6172.03166666667	8372.16666666667	-0.481595425124554	0.217613878899787	45.186035320727
3_2_1_17	Slc2a1	1190	Glut-1\mouse hipoxia gene	20275.70	26715.00	-0.397898294131421	P|P|P|P|P|P	P	NONE	20493.24	24416.5	-0.239325484371804	0.133458640745989	55.7644920666512
2_2_4_5	Slc2a1	1203	Glut-1\mouse hipoxia gene	19896.45	25653.00	-0.366616509613057	P|P|P|P|P|P	P	DOWN	21175.14	28297	-0.417600325088974	0.186818398467178	44.7361717037394
4_2_4_5	Slc2a1	1204	Glut-1\mouse hipoxia gene	13670.93	18909.00	-0.467961679261257	P|P|P|P|P|P	P	DOWN	18329.77	23320	-0.381569185952852	0.171367291869217	44.911197805787
2_1_22_2	Slc2a3	719	GLUT3	10711.38	9573.00	0.162101347140506	P|P|P|P|P|P	P	NONE	16529.705	17040.3333333333	-0.0017226380134481	0.13259410290682	7697.1541247609
1_1_7_13	Slc2a4	831	Slc2a4\CORRECTED INFORMATION	4390.47	5346.00	-0.284084448987922	P|P|P|P|P|P	P	NONE	5616.49833333333	5944.83333333333	-0.0719909843888443	0.127230766385864	176.731527518297
4_2_1_20	Slc30A2	1382	Zinc transporter 2 Znt2\list Martina	41189.37	12549.00	1.7146996562378	P|P|P|P|P|P	P	UP	48425.8766666667	14008.6666666667	1.78236326011405	0.162876046787886	9.13820714512843
2_2_1_20	Slc30A2	1383	Zinc transporter 2 Znt2\list Martina	56292.92	22243.00	1.33960210186759	P|P|P|P|P|P	P	UP	48047.49	21261.3333333333	1.17035551481723	0.152844492392802	13.0596635345177
2_2_19_20	Slc30A2 (short)	1381	Zinc transporter 2 Znt2\list Martina	21277.53	21559.00	-0.0189595757385771	P|P|P|P|P|P	P	NONE	19181.505	17495.5	0.141899958711463	0.113250893786679	79.8103782517384
4_1_13_21	Slc30A3	1385	Zinc transporter 3 Znt3\list Martina	40606.50	40661.00	-0.00193501440343571	P|P|P|P|P|P	P	NONE	42543.2833333333	38993.5	0.0626653326126892	0.29394658393353	469.073683451588
4_2_7_19	Slc30A5	1387	Zinc transporter 5 Znt5\list Martina	71861.77	59031.00	0.283751688642393	P|P|P|P|P|P	P	NONE	69749.665	57963.8333333333	0.267766445544391	0.113814973948594	42.5053160477965
2_2_7_19	Slc30A5	1388	Zinc transporter 5 Znt5\list Martina	50119.84	40271.00	0.315640511689268	P|P|P|P|P|P	P	NONE	41706.81	34853.1666666667	0.241392756764867	0.119924263715663	49.6801417419817
1_2_10_7	Slc30A5	1389	Zinc transporter 5 Znt5\list Martina	7110.65	6321.00	0.169828630891565	P|P|P|P|P|P	P	NONE	6673.40666666667	6786.16666666667	-0.00697218620620835	0.162691580547437	2333.43711334859
1_2_4_8	Slc30A6	1391	Zinc transporter 6 Znt6\list Martina	16660.61	21870.00	-0.39251199688158	P|P|P|P|P|P	P	NONE	18549.6816666667	23363.6666666667	-0.337208892220095	0.104819640359504	31.0844828762963
2_1_13_20	Slc30A6	1392	Zinc transporter 6 Znt6\list Martina	9501.41	7394.00	0.36178658034617	P|P|P|P|P|P	P	NONE	11536.13	9748.83333333333	0.254378509009182	0.0916324900145101	36.022103585489
3_1_22_8	Slc30A6	1416	Zinc transporter 6 Znt6\list Martina- Metal array	22477.67	26055.00	-0.213067758964275	P|P|P|P|P|P	P	NONE	26249.5866666667	26600.6666666667	-0.0227003402554989	0.192627307245673	848.565726670158
3_2_4_8	Slc30A7	1393	Zinc transporter 7 Znt7\list Martina	10609.52	12905.00	-0.282570754668783	P|P|P|P|P|P	P	NONE	11789.9316666667	12384	-0.0743796493545586	0.160700303310987	216.054128656817
4_1_19_7	Slc30A7	1394	Zinc transporter 7 Znt7\list Martina	7603.46	12063.00	-0.665860761867415	P|P|P|P|P|P	P	DOWN	10678.29	15195.3333333333	-0.54267919668378	0.139003678570891	25.6143370559104
4_1_19_19	Slc30A7	1395	Zinc transporter 7 Znt7\list Martina	5903.60	10569.00	-0.840172001033426	P|P|P|P|P|P	P	DOWN	8872.11833333333	13256.6666666667	-0.599620452782059	0.154163890637292	25.7102455264856
3_2_16_4	Slc30a1	1074	zinc transporter 1	8378.64	6636.00	0.336402201964291	P|P|P|P|P|P	P	UP	7020.515	5172.16666666667	0.443182825506225	0.149898991584093	33.8232853253893
1_2_10_5	Slc30a1	1075	zinc transporter 1	6123.12	6977.00	-0.188339876549316	P|P|P|P|P|P	P	NONE	8095.04833333334	9314.83333333333	-0.192787175876469	0.0748162800675405	38.8077058172584
3_1_7_4	Slc30a4	1077	ZnT4	12999.05	11754.00	0.145254388247555	P|P|P|P|P|P	P	NONE	14901.4316666667	11973	0.303137617029846	0.184572345794227	60.8873117109893
1_1_1_5	Slc30a4	1078	ZnT4	3350.77	5122.00	-0.612214590937121	P|P|P|P|P|P	P	NONE	9013.76333333333	9235.33333333333	-0.163434022674421	0.337515581870577	206.514883711175
1_2_4_6	Slc30a4	1079	ZnT4	14583.97	19595.00	-0.426102074147622	P|P|P|P|P|P	P	NONE	15648.33	18677	-0.257538291681545	0.114991487533078	44.6502486221618
4_1_10_18	Slc31a1	939	mCTR1	82023.54	58408.00	0.489872024306988	P|P|P|P|P|P	P	UP	68501.0766666667	46471.8333333333	0.561510300279309	0.0647192888852643	11.5259308427773
4_1_1_18	Slc31a1	940	mCTR1	48676.77	34219.00	0.508435839829183	P|P|P|P|P|P	P	UP	60912.9916666667	38232.5	0.656802436778014	0.137551511271213	20.9426006313223
2_1_10_1	Slc31a2	570	mCTR2	12571.27	16380.00	-0.38180495303199	P|P|P|P|P|P	P	NONE	23602.8216666667	24949.8333333333	-0.131972322429257	0.159692459751378	121.004508227079
2_2_7_3	Slc31a2	571	mCTR2	8133.38	6590.00	0.303576554455724	P|P|P|P|P|P	P	NONE	6951.665	6878.66666666667	0.0516436014176619	0.31794005418153	615.64268458008
3_2_22_1	Slc31a2	745	mCTR2	7402.61	7342.00	0.0118609090302668	P|P|P|P|P|P	P	NONE	7226.43833333333	6775.83333333333	0.0956304830442945	0.128088291438881	133.940860028442
4_2_16_21	Slc38a1	1318	SLC38A1\NIA results interesting	29404.99	70684.00	-1.26532268428713	P|P|P|P|P|P	P	DOWN	52898.1116666667	122127.666666667	-1.27844036718045	0.188300918422317	14.7289559416532
2_2_16_21	Slc38a1(short)	1319	SLC38A1 short form\NIA results interesting	49073.23	94279.00	-0.942000223549495	P|P|P|P|P|P	P	DOWN	35862.3816666667	74787.8333333333	-1.05584949947097	0.17721729835893	16.7843332262528
3_1_13_7	Slc39A2	1397	ZIP2\list Martina	60167.57	53724.00	0.163419367448339	P|P|P|P|P|P	P	UP	55378.3333333333	42937.3333333333	0.441770680346982	0.371635418798016	84.124056966868
2_1_19_19	Slc39A3	1400	ZIP3\list Martina	6417.73	6703.00	-0.0627438384996175	P|P|P|P|P|P	P	NONE	10053.9366666667	10301.5	-0.0391064794253618	0.11346058851273	290.132454212043
1_2_16_9	Slc39A4	1401	ZIP4\list Martina	50496.57	61616.00	-0.287119632700905	P|P|P|P|P|P	P	NONE	66529.8933333333	80205.5	-0.265908024743365	0.0516898863169246	19.4390095473094
4_1_1_19	Slc39A4	1403	ZIP4\list Martina	46840.80	53075.00	-0.180266750108419	P|P|P|P|P|P	P	NONE	47565.92	52292.5	-0.144003493772693	0.154450485620968	107.254679434907
4_2_7_1	Slc39a1	687	ZIP1 (ZIRTL)	18098.69	16360.00	0.145712529200124	P|P|P|P|P|P	P	NONE	18033.275	23689.6666666667	-0.0893086406213442	0.537772494753391	602.150576934061
4_1_4_14	Slc39a1	781	ZIP1 (ZIRTL)	58807.84	45507.00	0.369920020254624	P|P|P|P|P|P	P	UP	52811.2216666667	34778.8333333333	0.66044269743978	0.285692440169523	43.2577180847053
2_2_19_7	Slc40a1	1363	IREG1-SLC40A1\Known ire 5' additional 2 ESTs	106610.87	120045.00	-0.171220772876617	P|P|P|P|P|P	P	NONE	155533.3	136536.333333333	0.151491999441182	0.25431096298494	167.870886860714
1_1_16_1	Slc40a1	556	IREG1 (from Karen)\Known ire 5'	29495.85	59737.00	-1.01811280233974	P|P|P|P|P|P|P|P|P|P|P|P	P	NONE	99421.9591666667	110705.75	-0.330098142970009	0.447690121500815	135.62333840257
3_2_16_5	Slc7a7	991	y+LAT1a	43974.21	26513.00	0.729957736478255	P|P|P|P|P|P	P	UP	49480.4783333333	24800	0.989531169571424	0.303713683608302	30.6926848741757
2_1_13_5	Slc7a7	992	y+LAT1a	31479.78	22825.00	0.463810598233804	P|P|P|P|P|P	P	UP	51033.11	32414.6666666667	0.637041621206255	0.0967455029287047	15.1866847797974
4_1_4_6	Slit3	1163	Slit3-abfall	3415.99	3174.00	0.106001623432988	P|P|P|P|P|P	P	NONE	5564.14166666667	4626.33333333333	0.192829457813193	0.215884799292864	111.956337865144
1_1_19_9	Snx1	1369	afball\list Martina	9668.13	9216.00	0.0690961552780061	P|P|P|P|P|P	P	NONE	15316.4016666667	13139.3333333333	0.190279414844199	0.106573777584462	56.0090946630905
1_2_1_14	Sod1	837	SOD-CP	27524.39	37894.00	-0.461258844420212	P|P|P|P|P|P	P	NONE	49125.6033333333	46496.5	0.0177326650118252	0.290650123276908	1639.0662265547
2_1_22_16	Sod1	961	SOD-CP	68390.23	50037.00	0.450794946830136	P|P|P|P|P|P	P	UP	83765.64	60625	0.462037848798264	0.0531695670004912	11.5076215376689
4_1_16_15	Sod2	773	SOD-mit	12655.25	15026.00	-0.247724999716168	P|P|P|P|P|P	P	NONE	11738.5833333333	14638.8333333333	-0.321494083909042	0.179314862865818	55.7754782562501
2_2_19_18	Sod2	963	SOD-mit	15824.79	16180.00	-0.0320252530096169	P|P|P|P|P|P	P	NONE	12830.1433333333	12908.8333333333	0.00155328194090039	0.0994372525010409	6401.75166418275
4_1_4_16	Sod2	964	SOD-mit	21310.81	22512.00	-0.0791088043029955	P|P|P|P|P|P	P	NONE	25192.765	23259.6666666667	0.103143285018367	0.2016007419849	195.456972258544
1_1_1_18	Sod3	1033	SOD3 EC	4712.60	10240.00	-1.11962057795041	P|P|P|P|P|P	P	DOWN	7647.21833333333	11849	-0.627707517052824	0.336383715815303	53.5892444612855
2_2_1_13	Sod3	818	SOD3 EC	13359.53	12157.00	0.136081996610168	P|P|P|P|P|P	P	NONE	11397.5466666667	11035.6666666667	0.0345113594680427	0.0955798591183961	276.951880747852
2_2_13_6	Spp1	1121	osteopontin	6147.74	5605.00	0.133341778881132	P|P|P|P|P|P	P	NONE	6858.155	6746.83333333333	0.0349708988841752	0.12941073670672	370.05264615969
4_2_19_2	Spp1	793	Osteopontin	3330.28	4030.00	-0.275136358865316	P|P|P|P|P|P	P	NONE	5648.92333333333	6008	-0.110685759866173	0.122550086549057	110.718927798146
4_1_1_8	Steap3	1538	Steap3/Fleming endosomal ferrireductase	6778.19	6799.00	-0.00442249203418026	P|P|P|P|P|P	P	NONE	8335.61166666667	7847.16666666667	0.0574542507480615	0.147112347906526	256.051286007745
3_2_16_15	Stip1	650	STI1	18627.19	22873.00	-0.296235547309809	P|P|P|P|P|P	P	NONE	35619.9733333333	34729.6666666667	0.0911676186932803	0.216625838478341	237.612697998777
4_1_10_1	Stip1	651	STI1	10668.13	12435.00	-0.221099197012231	P|P|P|P|P|P	P	NONE	14487.675	14143.1666666667	-0.0277391371489643	0.251303228362558	905.951857885892
4_1_22_21	Stk3	1168	Stk3-abfall	5589.84	6047.00	-0.113412590108852	P|P|P|P|P|P	P	NONE	4954.325	5406.83333333333	-0.144609784583081	0.104630931549211	72.35397787976
3_2_4_14	Stk3	675	STE20 like kinase3 (mess1)	9134.71	8947.00	0.0299549119020812	P|P|P|P|P|P	P	NONE	7965.595	7709.5	0.0429972725788956	0.083268319860731	193.659539004345
4_2_16_17	Stk3	968	STE20 like kinase3 (mess1)	43156.80	38169.00	0.177186506029778	P|P|P|P|P|P	P	NONE	30792.805	25780.8333333333	0.291592381241925	0.152534302099716	52.3107981937165
1_1_4_2	Stmn1	593	Stathmin	3268.84	6470.00	-0.984986949017682	P|P|P|P|P|P	P	DOWN	8218.62666666667	12458.6666666667	-0.639921981436025	0.173477736618943	27.1092010669251
3_1_4_2	Stmn1	594	Stathmin	14704.15	19835.00	-0.431825008445435	P|P|P|P|P|P	P	NONE	13547.78	16853.5	-0.306205457080512	0.171472582287724	55.9991921511176
2_2_4_1	Stoml2	730	stoml2 (abfall)	14227.47	11454.00	0.312827628835729	P|P|P|P|P|P	P	NONE	14156.9166666667	12880	0.147925175688585	0.20906459888967	141.331316942153
4_2_1_18	Sympk	971	SYMPLEK	50199.99	36496.00	0.45994872502388	P|P|P|P|P|P	P	NONE	22773.3916666667	17175.6666666667	0.338557312900623	0.184381115989642	54.4608280382245
2_2_22_16	Sympk	972	SYMPLEK	22811.08	25884.00	-0.182325829072778	P|P|P|P|P|P	P	NONE	18955.6583333333	19723.6666666667	-0.0662657533005111	0.107271387562146	161.880582682999
1_2_1_15	Sytl2	674	slp-2	5671.07	7362.00	-0.376476785620457	P|P|P|P|P|P	P	NONE	3988.27333333333	5135	-0.375408404219689	0.146890565980327	39.1282039318348
2_1_1_13	Sytl2	772	slp-2	6408.25	7139.00	-0.155791570406753	P|P|P|P|P|P	P	NONE	9783.005	9627.83333333333	0.00736997202223455	0.101630179281356	1378.97645981215
2_1_10_20	Tceb1	1175	elongin C (TCEB1)\mouse hipoxia gene	7435.92	7742.00	-0.0581950586509526	P|P|P|P|P|P	P	NONE	8440.22833333333	9047.16666666667	-0.0822920603508727	0.131436084919244	159.719035297978
2_1_16_19	Tceb1	1191	elongin C (TCEB1)\mouse hipoxia gene	2925.87	2649.00	0.143417826479118	P|P|P|P|P|P	P	NONE	3516.89666666667	3509.16666666667	-0.0183083249472448	0.169756868215067	927.211357151568
3_2_13_17	Tceb1(long)	1178	elongin C (TCEB1) long form\mouse hipoxia gene	11859.51	12880.00	-0.119088190244311	P|A|P|P|P|P	P	NONE	9199.07	9339.38	0.025189338478333	0.1335091762023	530.022558222957
3_2_7_16	Tceb2	1199	elongin B (TCEB2)\mouse hipoxia gene	9892.47	8943.00	0.145571909023467	P|P|P|P|P|P	P	NONE	8890.125	7895.66666666667	0.177955101042242	0.130040283925196	73.0747717618545
4_1_16_4	Tceb2 (bad)	1158	elongin B (TCEB2)\mouse hipoxia gene	2670.04	3381.00	-0.340588661071505	P|P|P|P|P|P	P	NONE	5800.01	7346.16666666667	-0.272965514295755	0.199957126345705	73.2536221147164
3_2_7_18	Tceb3	1176	elongin A (TCEB3)\mouse hipoxia gene	16757.87	14192.00	0.239760872965779	P|P|P|P|P|P	P	NONE	13711.2	12673.8333333333	0.104035524919356	0.0959709798192734	92.2482775894738
1_2_19_17	Tceb3 (long)	1189	elongin A (TCEB3) long form\mouse hipoxia gene	10123.66	10591.00	-0.0651078538182136	P|P|P|P|P|P	P	NONE	9149.49	9898.5	-0.111241770035778	0.167778885113363	150.823638512225
1_2_19_7	Tceb3 (long)	1211	elongin A (TCEB3) long form\mouse hipoxia gene	7490.17	8127.00	-0.117724431201398	P|P|P|M|A|P	P	NONE	5556.09	7273.16666666667	-0.202317977272714	0.582617077172333	287.970987564292
4_2_22_4	Tfrc	1111	TfR1\Known ire 3'	16894.06	10745.00	0.652850597178697	P|P|P|P|P|P	P	UP	23511.0766666667	13365.6666666667	0.727183275086206	0.302873987612178	41.6502961480066
3_2_10_13	Tfrc	679	TFR1\Known ire 3'	21821.05	14305.00	0.609201026243621	P|P|P|P|P|P	P	UP	17958.7916666667	10303	0.832569277915001	0.185920407905948	22.3309234243602
1_2_10_13	Tfrc (bad)	680	TFR1\Known ire 3'	11206.62	7487.00	0.581891556626301	P|P|P|P|P|P	P	UP	11307.4916666667	7424.66666666667	0.610041190207012	0.0438406767675059	7.1865109227508
2_2_1_18	Tgfb1	975	TGF beta 1	36191.24	26978.00	0.423857139998137	P|P|P|P|P|P	P	NONE	51745.6633333333	44254	0.271677730989358	0.168216077537933	61.9175067920903
2_2_7_17	Tgfb1	977	TGF beta 1	11942.39	9909.00	0.269280212912728	P|P|P|P|P|P	P	NONE	10479.5916666667	9263	0.170037598813363	0.130188130026108	76.5643192650617
4_1_16_5	Th	1129	tyrosine hydroxylase	13037.69	13585.00	-0.0593262880738748	P|P|P|P|P|P	P	NONE	20069.01	18319.5	0.0277833011309306	0.31727941818297	1141.97883357262
3_2_7_13	Th	838	TYR HYDRO	15180.27	14072.00	0.109370063186395	P|P|P|P|P|P	P	NONE	13206.9433333333	12311	0.0997709023985706	0.028659213190988	28.7250215263149
2_1_13_19	Thrap3	1243	trap150 homologue- abfall	8204.93	5355.00	0.615604450526571	P|P|P|P|P|P	P	UP	18106.6416666667	13250.6666666667	0.502142939962305	0.0910367842037297	18.1296553149913
4_2_13_16	Thy1	978	THY-1	2240.55	2049.00	0.128932937609753	P|P|P|P|P|M	P	NONE	2422.21333333333	2108.5	0.196219580446391	0.125887090939089	64.1562328554068
2_2_4_16	Thy1	979	THY-1	20095.83	18321.00	0.133397913948521	P|P|P|P|P|P	P	NONE	17860.815	16895	0.061358406454036	0.215834215882403	351.759813130229
4_1_19_21	Tlr1	1227	TLR1\toll receptors and others	2093.26	2399.00	-0.196681640393014	P|P|P|P|P|P	P	NONE	3961.365	4307	-0.146257997566555	0.119832047431584	81.9319623031583
4_1_1_21	Tlr1	1229	TLR1\toll receptors and others	10339.63	10635.00	-0.0406354730534638	P|P|P|P|P|P	P	NONE	10740.5466666667	11323.1666666667	-0.0921678811007672	0.168858040086662	183.207032721137
4_1_7_20	Tlr1	1236	TLR1\toll receptors and others	2880.40	2969.00	-0.0437079212593406	P|P|P|P|P|P	P	NONE	4002.34	3780.83333333333	0.0698062969402279	0.104848815362659	150.199652407342
3_1_7_9	Tlr2	1226	TLR2\toll receptors and others	7009.92	7433.00	-0.0845466282970738	P|P|P|P|P|P	P	NONE	7011.60166666667	6784.33333333333	0.049464462951444	0.0937131136972341	189.455435489568
4_1_4_5	Tlr2	1234	TLR2\toll receptors and others	4083.96	4197.00	-0.0393897272931819	P|P|P|P|P|P	P	NONE	9169.62	7675.5	0.144356536748975	0.274898678513786	190.430364086536
4_1_22_5	Tlr2	1237	TLR2\toll receptors and others	4743.62	6303.00	-0.410050219052543	P|P|P|P|P|P	P	NONE	10114.8516666667	11432.1666666667	-0.194276846498314	0.133867951630056	68.9057672300737
2_1_1_21	Tlr3	1230	TLR3\toll receptors and others	6614.02	5693.00	0.216338308342635	P|P|P|P|P|P	P	NONE	8201.765	8484.33333333333	-0.033060365709412	0.151196577399413	457.334860504488
2_1_7_20	Tlr3	1239	TLR3\toll receptors and others	10112.14	8869.00	0.189244990861952	P|P|P|P|P|P	P	NONE	10046.73	10791.8333333333	-0.0902521176444509	0.208546978462673	231.071562535791
2_1_10_4	Tlr4	1231	TLR4\toll receptors and others	5001.42	5875.00	-0.232251089568655	P|P|P|P|P|P	P	NONE	5998.39833333333	7191.5	-0.254036319640876	0.132824685027421	52.2857067112259
1_2_13_2	Tlr4	580	TLR4	5992.52	6113.00	-0.0287177482341631	P|P|P|P|P|P	P	NONE	4965.68166666667	5305.33333333333	-0.102582546959132	0.113664184479034	110.802653909847
4_1_10_4	Tlr4 (short)	1232	TLR4 short form\toll receptors and others	3790.22	5403.00	-0.511479091168603	P|P|P|P|P|P	P	DOWN	6585.02666666667	9143.83333333333	-0.482908321666063	0.0981633108139851	20.3275252071275
3_1_13_8	Tlr5	1222	TLR5\toll receptors and others	7889.27	7598.00	0.0542721007702061	P|P|P|P|P|P	P	NONE	7433.27666666667	7132.16666666667	0.0610130174606196	0.146157001579134	239.550521613638
2_1_19_21	Tlr6	1228	TLR6\toll receptors and others	4626.14	4106.00	0.172075299195443	P|P|P|P|P|P	P	NONE	5799.695	5451.16666666667	0.0699982788830044	0.149200724916076	213.149133517198
2_1_16_6	Tlr6	1238	TLR6\toll receptors and others	6910.17	6794.00	0.0244599851808017	P|P|P|P|P|P	P	NONE	9156.41833333333	10002.8333333333	-0.10083528710699	0.238151259682724	236.178491196279
3_1_19_7	Tlr7	1220	TLR7\toll receptors and others	5042.85	4533.00	0.153773151623473	P|P|P|P|P|P	P	NONE	4635.755	4223.33333333333	0.134382826095233	0.0635059510109204	47.257490303051
4_1_13_19	Tlr7	1242	TLR7\toll receptors and others	21473.35	20507.00	0.0664308265385782	P|P|P|P|P|P	P	NONE	22522.6933333333	19561.1666666667	0.244924825804692	0.269867237229494	110.183700791806
4_1_16_6	Tlr8	1240	TLR8\toll receptors and others	5466.16	6132.00	-0.165830007382885	P|P|P|P|P|P	P	NONE	10137.48	8811.5	0.129344304331859	0.223607461752462	172.877702584223
1_1_19_7	Tlr9	1219	TLR9\toll receptors and others	2672.82	2332.00	0.196794894590147	P|P|P|P|P|P	P	NONE	3468.685	3106	0.165996785623033	0.0936918089436726	56.4419416870156
3_1_10_18	Tlr9 (long)	1241	TLR9 long form\toll receptors and others	26519.39	23417.00	0.179491329856448	P|P|P|P|P|P	P	UP	20983.135	16792.1666666667	0.411005961456998	0.296812471133086	72.2160987837985
4_2_1_2	Tm4sf1	742	L6	11455.91	9935.00	0.205500191060908	P|P|P|P|P|P	P	UP	11652.0433333333	8655.33333333333	0.414322583798932	0.161086958924905	38.8795989462838
1_2_22_1	Tm4sf1	743	L6	10825.76	6835.00	0.663455066972761	P|P|P|P|P|P	P	UP	9541.00166666667	6579	0.538782367336794	0.088683891142146	16.4600581827708
2_2_13_17	Tm7sf2	1058	TM7SF2	69866.64	37421.00	0.900755648214411	P|P|P|P|P|P	P	UP	74551.5416666667	47630.6666666667	0.663885433725354	0.145853194343331	21.9696331526487
4_2_19_16	Tm7sf2	1059	TM7SF2	17412.84	19500.00	-0.163322601067955	P|P|P|P|P|P	P	NONE	15195.7316666667	17935.5	-0.241267562384956	0.0469243574496225	19.4490950154137
2_2_19_16	Tm7sf2	1060	TM7SF2	44478.43	40297.00	0.14243342659587	P|P|P|P|P|P	P	NONE	56811.4966666667	44290.3333333333	0.349320920845664	0.15306712279677	43.8184814199541
3_1_16_5	Tmpo	1009	thymopoitin-abfall	6209.29	8875.00	-0.515318806298741	P|P|P|P|P|P	P	NONE	6396.87833333333	7779.5	-0.285236894705301	0.248493628702896	87.1183333276832
1_1_22_2	Tmsb4x	595	thymosin beta-4	17285.30	15234.00	0.182250842107473	P|P|P|P|P|P	P	UP	43797.7166666667	28750.1666666667	0.475835717323992	0.282421161229704	59.352661212148
1_2_22_17	Tnf	1124	TNFa	7531.10	6283.00	0.261407021684703	P|P|P|P|P|P|P|P|P|P|P|P	P	NONE	7190.945	6706.41666666667	0.114489431794139	0.163336858685166	142.665446168742
3_2_4_17	Tnf	1125	TNFa	44461.45	30773.00	0.530889902990418	P|P|P|P|P|P	P	UP	43564.44	28294.3333333333	0.60767234403354	0.133326750753515	21.9405658431867
1_2_4_17	Tnf	1126	TNFa	7395.95	6621.00	0.159686341158986	P|P|P|P|P|P	P	NONE	4413.77666666667	3913.66666666667	0.149000705243317	0.159577132991779	107.098240059462
1_1_4_7	Top1	1289	Top1-abfall	3181.37	3280.00	-0.0440476447505725	P|P|P|P|P|P	P	NONE	3404.47333333333	3294.83333333333	0.0432184384804868	0.128727942274052	297.854218708464
2_1_7_14	Tparl	678	TPA regulated locus (Tparl)	7239.95	10380.00	-0.519754804672621	P|P|P|P|P|P	P	NONE	8775.00666666667	10333.5	-0.302651106272572	0.358424943355755	118.428426636231
3_2_22_2	Tpcn1	558	IRIG4	10858.44	8876.00	0.290835277647118	P|P|P|P|P|P	P	NONE	9865.05166666667	7918.66666666667	0.323335521946463	0.0763347103305839	23.6085134942963
2_2_1_21	Tram1	1247	TRAM\ire candidate	54420.51	56108.00	-0.0440560112601092	P|P|P|P|P|P	P	NONE	68125.8666666667	67561.8333333333	0.00573691189533976	0.0646556782522052	1127.01187383977
1_1_16_17	Tram1	1257	TRAM\ire candidate	25548.86	38439.00	-0.589311885545847	P|P|P|P|P|P	P	NONE	36398.9116666667	45230	-0.364031232332648	0.250212155822217	68.7337056820377
1_1_22_18	Trappc4	856	synbindin	21352.91	18460.00	0.210030142458577	P|P|P|P|P|P	P	NONE	21644.6216666667	17930.8333333333	0.274840901715486	0.100922441344884	36.7203137214849
3_1_22_2	Trf	596	transferrin	6892.13	6955.00	-0.0131006006993561	P|P|P|P|P|P	P	NONE	8143.87166666667	6714.16666666667	0.257823410546097	0.220241867921694	85.4235336718254
2_1_4_1	Trfr2	826	No info available but SPOTTED on CHIP	4349.20	3781.00	0.201982204009778	P|P|P|P|P|P	P	NONE	6265.50833333333	6156.33333333333	0.0499387120066655	0.142793333882896	285.937158058535
1_1_10_2	Trfr2	984	transferrin receptor 2	1008.25	1020.00	-0.0167157464529817	A|P|M|P|P|P|P|P|P|P|P|P|P|P|P|P|P|P	P	NONE	9423.97777777778	8877.94444444445	0.0462914947906043	0.134143283709661	289.779546580742
3_1_1_17	Trib1	1181	TRB-1 long form\mouse hipoxia gene	38856.27	37506.00	0.0510260079926829	P|P|P|P|P|P	P	NONE	26696.3283333333	26669.3333333333	-0.0231924959300947	0.0997871665066019	430.256263954401
3_2_19_17	Trib1	1188	TRB-1\mouse hipoxia gene	15994.78	18188.00	-0.1853857601358	P|P|P|P|P|P	P	NONE	15453.6483333333	16189.6666666667	-0.0625030910053167	0.0965240419828594	154.430829628328
3_2_7_8	Trpc1	1458	Trpc1\list Martina- Gunshin mail	12882.17	10974.00	0.231286154810466	P|P|P|P|P|P	P	NONE	12662.335	10826.5	0.22836176180003	0.0970382708668924	42.493222202352
1_2_1_9	Trpc1	1459	Trpc1\list Martina- Gunshin mail	6765.85	7918.00	-0.226864874666344	P|P|P|P|P|P	P	NONE	4100.98333333333	4786.33333333333	-0.218056375775716	0.226906901153554	104.058824396376
4_1_19_20	Trpc1	1460	Trpc1\list Martina- Gunshin mail	10435.65	14483.00	-0.472840008662813	P|P|P|P|P|P	P	NONE	15011.0383333333	15512.6666666667	-0.0711995004680369	0.28727032969975	403.472394906355
3_2_1_9	Trpc2 (form 1)	1461	Trpc2 (form 1)\list Martina- Gunshin mail	7589.18	7426.00	0.031358697741568	P|P|P|P|P|P	P	NONE	6927.035	6677.66666666667	0.0526425770048702	0.057124967571419	108.514762805275
1_2_19_9	Trpc2 (form 1)	1462	Trpc2 (form 1)\list Martina- Gunshin mail	10116.94	10244.00	-0.0180061639042816	P|P|P|P|P|P	P	NONE	11043.8616666667	10685.6666666667	0.0560668031273515	0.12028140531103	214.532305396153
2_1_19_20	Trpc2 (form 2)	1463	Trpc2 (form 2)\list Martina- Gunshin mail	8703.41	11602.00	-0.414720859027425	P|P|P|P|P|P	P	NONE	9723.85666666667	9396.16666666667	0.0344298257704211	0.244587586391703	710.394493491249
3_2_19_9	Trpc3	1464	Trpc3\list Martina- Gunshin mail	6363.70	3926.00	0.69680565238186	P|P|P|P|P|P	P	UP	6219.97333333333	4001.66666666667	0.640242187114172	0.0716024585440489	11.1836520593543
1_1_10_8	Trpc4	1465	Trpc4\list Martina- Gunshin mail	840.92	726.00	0.211999009580362	A|A|P|A|A|A	A	NONE	1167.425	1104.66666666667	0.014210925590058	0.333786678679905	2348.80322583227
1_2_22_9	Trpc4	1466	Trpc4\list Martina- Gunshin mail	2733.01	2548.00	0.101125461053593	P|P|A|P|P|M	P	NONE	2758.62	2782.77666666667	0.0886280021221085	0.256427078056826	289.329638395244
3_2_22_9	Trpc5	1467	Trpc5\list Martina- Gunshin mail	1693.37	1697.00	-0.0030893294829622	P|P|P|P|A|A	P	NONE	2199.3	2095.33333333333	0.135634848164283	0.187280697416645	138.077123948122
3_1_19_21	Trpc6	1475	Trpc6\list Martina- Gunshin mail	4738.92	3461.00	0.453369364840131	P|P|A|P|P|P	P	NONE	3483.65666666667	2938.76	0.246360671496536	0.14193934011142	57.6144476507551
1_1_19_21	Trpc6	1476	Trpc6\list Martina- Gunshin mail	3250.22	2918.00	0.155557490936658	P|P|P|P|P|P	P	NONE	3602.995	3123.16666666667	0.232273030925762	0.188544299865793	81.1735650558823
1_1_4_8	Trpm7	1407	TRPM7\list Martina	9995.10	16586.00	-0.730673091269101	P|P|P|P|P|P	P	DOWN	18674.475	24941.8333333333	-0.480583302413047	0.197126630876667	41.0182022319292
3_1_4_8	Trpm7	1408	TRPM7\list Martina	32924.13	34194.00	-0.0545978798619911	P|P|P|P|P|P	P	NONE	33396.6816666667	32684	0.0415616446514284	0.113618891303005	273.374387024166
4_2_7_21	Trpm7	1409	TRPM7\list Martina	235.42	215.00	0.13090022927508	A|P|A|P|P|P	P	NONE	6778.11666666667	6147.5	0.144256057676228	0.260480286473827	180.568005718315
3_1_10_7	Trpv4	1405	TRPV4\list Martina	49852.38	47567.00	0.067701342969251	P|P|P|P|P|P	P	NONE	48993.165	41176.1666666667	0.260270118941453	0.315138205767939	121.081208649552
2_1_1_19	Trpv4	1406	TRPV4\list Martina	8027.51	6802.00	0.238993551095128	P|P|P|P|P|P	P	NONE	8258.16333333333	7299.83333333333	0.172182397531585	0.0929352504042734	53.974884620378
4_1_10_9	Ttc7	1503	Ttc7/Ttc7 (hea and fsn anemic mice)	15879.18	20931.00	-0.398504825765757	P|P|P|P|P|P	P	NONE	29049.3883333333	31235.1666666667	-0.164746826619399	0.18912682863542	114.798465327859
3_1_16_21	Ttc7	1504	Ttc7/Ttc7 (hea and fsn anemic mice)	46491.84	51614.00	-0.150784917150309	P|P|P|P|P|P	P	NONE	34924.2616666667	33860.1666666667	0.172604088749543	0.360013086228469	208.577380082153
3_1_10_8	Ttyh1	1473	Ttyh1-tweety homolog 1\Mayka (yeast homolog FTR1)	12731.52	13028.00	-0.033210953796234	P|P|P|P|P|P	P	NONE	11064.905	10614.3333333333	0.0705255856282488	0.243190337393538	344.825690176373
3_1_16_7	Ttyh1	1474	Ttyh1-tweety homolog 1\Mayka (yeast homolog FTR1)	1676.00	1576.00	0.0887546142429754	M|P|P|P|P|P	P	NONE	2826.42666666667	2466	0.189832820398797	0.0970238393705732	51.1101500608521
3_1_4_4	Txk	1003	tyrosine kinase (TXK)	6330.54	5566.00	0.185687659245411	P|P|P|P|P|P	P	NONE	5092.59333333333	4672	0.119031401995198	0.104871920754006	88.1044153023053
1_1_7_5	Txk	1004	tyrosine kinase (TXK)	3292.11	3646.00	-0.147302019723466	P|P|P|P|P|P	P	NONE	6190.885	5951	0.0511940887423712	0.106923621935356	208.859312787922
1_1_4_15	Txk	797	tyrosine kinase (TXK)	2249.76	2779.00	-0.304794728775106	P|P|A|P|P|P	P	NONE	2428.755	2507.33333333333	-0.00373643704718644	0.217085049236719	5809.9479931071
4_2_13_3	Txk	798	No info available but SPOTTED on CHIP	13337.29	15226.00	-0.191071427792258	P|P|P|P|P|P	P	NONE	19954.3866666667	21080.5	-0.102614734700848	0.131610878534905	128.257290649914
2_1_22_17	Txn1	1021	thioredoxin	4769.95	4022.00	0.246061061918735	P|P|A|P|P|P	P	NONE	5124.77666666667	4343.5	0.190863848946913	0.179789651699806	94.1978550111989
2_1_7_6	Txn1	1022	thioredoxin	24402.44	35761.00	-0.551361669698948	P|P|P|P|P|P	P	NONE	48559.185	61484	-0.373156875691759	0.100613176816253	26.9627021154938
4_1_4_17	Txn1	1023	thioredoxin	28566.89	27153.00	0.0732323794790254	P|P|P|P|P|P	P	NONE	44406.635	37000.3333333333	0.196298088848038	0.197792564050506	100.761329471539
1_2_22_15	Txn1	810	thioredoxin	39141.86	39101.00	0.0015068090488876	P|P|P|P|P|P	P	NONE	40015.82	40135.3333333333	-0.00643597487164229	0.0904565059010142	1405.48258352557
4_2_19_13	Txn1	811	thioredoxin	20025.45	26826.00	-0.42179728933135	P|P|P|P|P|P	P	DOWN	32097.3483333333	43768.1666666667	-0.461174942966819	0.0692156121723989	15.0085370482452
2_1_16_18	Txn2	1018	thioredoxin mitochondrial (TXN2)	31200.81	25367.00	0.298630572416129	P|P|P|P|P|P	P	NONE	29456.7633333333	29286.8333333333	0.0148203443578509	0.182133904476748	1228.94515862086
4_1_13_5	Txn2	1019	thioredoxin mitochondrial (TXN2)	19569.16	26566.00	-0.440999189836834	P|P|P|P|P|P	P	NONE	31731.71	36311	-0.261976268895357	0.229113773441526	87.455926602666
3_2_22_15	Txn2	808	thioredoxin mitochondrial (TXN2)	42881.43	42711.00	0.00574534081513037	P|P|P|P|P|P	P	NONE	33154.5833333333	32691	-0.00554014378571707	0.0821722615978599	1483.21532393629
2_2_13_14	Txn2	809	thioredoxin mitochondrial (TXN2)	52357.25	45981.00	0.187351481202351	P|P|P|P|P|P	P	NONE	42897.2633333333	40628.5	0.0741963988195575	0.115713522165658	155.955712145907
4_1_22_17	Txn2(bad)	1020	thioredoxin mitochondrial (TXN2)	13263.82	23113.00	-0.801208195944776	P|P|P|P|P|P	P	DOWN	17260.1633333333	25213.5	-0.575758570016739	0.188443779300067	32.7296525164338
1_1_22_4	Txnl1	1005	thioredoxin-like protein	5863.88	5699.00	0.0411467873992609	P|P|P|P|P|P	P	NONE	9097.15333333333	8928.83333333333	0.0293413890130352	0.0633069341919049	215.759840693909
3_1_22_4	Txnl1	1006	thioredoxin-like protein	5399.17	5195.00	0.0556138935320616	P|P|P|P|P|P	P	NONE	5571.37833333333	5230	0.0779573479511671	0.138378441266428	177.50532169605
1_1_16_5	Txnl1	1007	thioredoxin-like protein	6193.19	7320.00	-0.241160941537843	P|P|P|P|P|P	P	NONE	10971.8766666667	11052.8333333333	-0.0700043450244757	0.182416151412875	260.57832745824
3_1_10_14	Txnl1	799	thioredoxin-like protein	20577.87	19894.00	0.0487602759196979	P|P|P|P|P|P	P	NONE	13772.4916666667	12568	0.200779189198334	0.226126955342852	112.624697930959
3_1_13_16	Txnrd1	1037	thioredoxin reductase 1	48982.12	84897.00	-0.793458357573725	P|P|P|P|P|P	P	DOWN	44190.745	64551.6666666667	-0.482544277633937	0.332866726802929	68.9815924115974
3_2_16_1	Txnrd1	820	thioredoxin reductase 1	39778.91	62783.00	-0.658370223010904	P|P|P|P|P|P	P	DOWN	46692.98	66474.5	-0.536426481628547	0.267053299409586	49.7837650741689
1_1_7_17	Txnrd1(bad)	1036	thioredoxin reductase 1	10675.82	18347.00	-0.781197294644258	P|P|P|P|P|P	P	DOWN	14467.5233333333	20600.5	-0.535267165104422	0.167939683481795	31.374927219575
3_1_7_8	Txnrd2	1443	TXNRD2\list Martina- Metal array	20998.57	25729.00	-0.293104301556198	P|P|P|P|P|P	P	NONE	20391.305	22427.5	-0.126962497377171	0.196185201665898	154.522166560008
3_1_7_17	Tyr	1035	tyrosinase	17839.46	14552.00	0.293854497474961	P|P|P|P|P|P	P	NONE	15091.8366666667	12374.8333333333	0.287733113142585	0.0793176401367036	27.5663927833701
1_2_16_1	Tyr	819	tyrosinase	5089.01	4488.00	0.181312350293977	P|P|P|A|A|P	P	NONE	3093.71	3070.79333333333	-0.0486195135575757	0.284896657076255	585.971837704376
3_1_1_18	Tyrp1	1032	Tyrosinase-related protein 1	9612.55	9922.00	-0.0457117599101517	P|P|P|P|P|P	P	NONE	8751.55666666667	9007.16666666667	-0.0461487050011187	0.0663758762785854	143.830420110329
4_2_1_13	Tyrp1	817	Tyrosinase-related protein 1\CORRECTED INFORMATION	3779.01	3602.00	0.0692101550121458	P|P|P|P|P|P	P	NONE	4550.20666666667	4574.66666666667	-0.0183064286995579	0.0688047850542927	375.850397603517
2_2_10_3	Tyrp1	821	Tyrosinase-related protein 1	6583.66	5891.00	0.160377279572556	P|P|P|P|P|P	P	NONE	8065.84833333333	8154.83333333333	-0.00708192056811052	0.16100090035165	2273.407316606
1_1_22_8	Ube2D1	1413	UBE2D1=sft1\list Martina- Metal array	2702.45	2524.00	0.0985560155323962	P|P|P|P|P|P	P	NONE	3824.17666666667	3536	0.127799197081232	0.1752597537813	137.136819153802
2_2_13_20	Ube2D1 (dif form)	1412	UBE2D1=sft1\list Martina- Metal array	296.90	244.84	0.278137820067454	A|P|A|A|A|A	A	NONE	1619.83	1773.47333333333	0.0274063107067908	0.217666909655355	794.221856360335
3_1_7_16	Ube2d2	1183	UBE2D2\mouse hipoxia gene	50612.80	49872.00	0.0212722292158774	P|P|P|P|P|P	P	NONE	45136.7833333333	40424.5	0.195301716813611	0.20195488051969	103.406607896043
4_2_13_14	Ube2d2	779	ubc4	26077.31	25342.00	0.0412646693118261	P|P|P|P|P|P	P	NONE	28472.03	25472.6666666667	0.156158758946282	0.160363258227601	102.692451777723
3_2_13_15	Ube2d2	832	UBC4	98083.26	71424.00	0.457597998499286	P|P|P|P|P|P	P	UP	83242.375	55994	0.640172024815949	0.194423662712625	30.3705340402094
3_1_10_9	Ube2g2	1304	Ube2g2-abfall	53826.20	46580.00	0.208597938610583	P|P|P|P|P|P	P	UP	52469.3483333333	38463.8333333333	0.47767332100658	0.364428804979942	76.2924762496673
1_1_16_16	Uqcrfs1	884	Cytc reductase	6746.86	12375.00	-0.875140394421954	P|P|P|P|P|P	P	DOWN	8916.915	16217.6666666667	-0.882154545592996	0.126447795589093	14.3339731366563
4_2_1_17	Uqcrfs1	885	Cytc reductase	47251.86	48709.00	-0.0438172448072005	P|P|P|P|P|P	P	NONE	49711.4866666667	52671.8333333333	-0.0870942998207033	0.151198287893875	173.602966216089
1_1_7_7	Urod	1334	UROD\heme biosynthesis	4336.06	5488.00	-0.3398957614648	P|P|P|P|P|P	P	NONE	5959.06666666667	6999.66666666667	-0.233068578079213	0.111942142738917	48.0297016704118
3_1_7_7	Urod	1335	UROD\heme biosynthesis	11070.97	12325.00	-0.15480601500929	P|P|P|P|P|P	P	NONE	13973.7866666667	14668.3333333333	-0.0521492226944693	0.144537185978075	277.160767716302
1_1_1_8	Urod	1336	UROD\heme biosynthesis	3962.28	4972.00	-0.327495462518852	P|P|P|P|P|P	P	NONE	4813.62166666667	5940.5	-0.331821396140635	0.168422266046994	50.7569035649564
3_1_1_8	Uros	1337	UROS\heme biosynthesis	11423.17	12987.00	-0.185105143366716	P|P|P|P|P|P	P	NONE	11473.4466666667	13642	-0.250948880969253	0.0392489786465585	15.6402285975395
1_1_19_8	Uros	1339	UROS\heme biosynthesis	3174.86	2764.00	0.199935359856617	P|P|P|P|P|P	P	NONE	4100.73	3891.66666666667	0.0799805268614738	0.0831854095092894	104.00707868975
1_2_1_8	Usp40	1328	B230215L03Rik\NIA results interesting	5714.53	9358.00	-0.711565381973738	P|P|P|P|P|P	P	NONE	7666.4	9198.16666666667	-0.271027904990984	0.298550158597195	110.154767497881
4_1_7_14	Vamp3	676	synaptobrevin-3	44744.08	54364.00	-0.280954795875922	P|P|P|P|P|P	P	NONE	51225.2833333333	54200.8333333333	-0.0970974878721971	0.211921025063718	218.255929898676
1_2_4_14	Vamp3	677	synaptobrevin-3	36894.53	52470.00	-0.50808585247138	P|P|P|P|P|P	P	DOWN	36137.3283333333	48283.8333333333	-0.437738180591255	0.117268149249519	26.7895638189761
4_2_16_4	Vdac3	1252	VDAC3\ire candidate	20621.89	37263.00	-0.853567266593934	P|P|P|P|P|P	P	DOWN	35640.9833333333	49440.6666666667	-0.596903509159885	0.333902020659819	55.9390279225818
3_1_4_16	Vdac3	1260	VDAC3\ire candidate	34072.71	44551.00	-0.386841117219381	P|P|P|P|P|P	P	NONE	27230.815	35281.5	-0.363713958345594	0.0841244621964252	23.1292916497012
4_2_7_20	Vdac3	1261	VDAC3\ire candidate	19888.63	25780.00	-0.374308362101984	P|P|P|P|P|P	P	NONE	19470.9866666667	24363	-0.333445615493162	0.0997626549545185	29.9187184713677
3_2_7_5	Vegfa	988	VEGF, no info available but spotted on chip	15340.36	14203.00	0.111136647428739	P|P|P|P|P|P	P	NONE	14695.845	14151.5	0.0598884996874276	0.11923859011825	199.100980556509
1_2_16_5	Vegfa	990	VEGF	25526.23	18998.00	0.426132932163197	P|P|P|P|P|P	P	UP	35368.9466666667	24801	0.501858138143715	0.0603259825280336	12.0205249139067
2_1_7_4	Vhlh	1148	VHLh1	1538.11	1502.00	0.0342738704083269	A|M|P|P|P|P	P	NONE	3323.91333333333	3297	0.0654667477901916	0.241873762536887	369.460482918819
4_1_7_4	Vhlh	1149	VHLh1	1034.41	1053.00	-0.0256973090024058	A|A|A|P|P|P	A	NONE	1638.34166666667	1646.33333333333	-0.00744432989652893	0.0744965928772552	1000.71589938526
2_1_1_5	Vhlh	1150	VHLh1	4643.99	4090.00	0.183264022454642	P|P|P|P|P|P	P	NONE	4830.50833333333	4732.16666666667	0.0324152807324263	0.261477888917965	806.650082954234
4_1_1_5	Vhlh	1151	VHLh1	1827.94	1779.00	0.039152205784848	P|A|A|P|P|P	P	NONE	2542.86666666667	2334.5	0.107986668363271	0.0457013518464217	42.3212907103315
2_1_19_5	Vhlh	1152	VHLh1	2537.75	2146.00	0.241899876644447	P|P|A|P|P|P|P|P|P|A|P|P	P	NONE	22612.6566666667	17125	0.258343634281119	0.168029580820978	65.041115214062
4_2_1_8	Wt1	1526	Wt1/HHpatients putative HH modifiers	3568.92	3014.00	0.243808145729757	P|P|P|P|P|P	P	NONE	12069.86	7045.5	0.371249054855398	0.591152226893548	159.23332845219
2_2_19_8	Wt1	1527	Wt1/HHpatients putative HH modifiers	15042.53	19302.00	-0.35970310782164	P|P|P|P|P|P	P	NONE	15971.5916666667	17611.6666666667	-0.133537983183227	0.180403336144783	135.095148095244
4_2_19_8	Wt1	1528	Wt1/HHpatients putative HH modifiers	6018.06	9441.00	-0.649641188958935	P|P|P|P|P|P	P	NONE	7282.45333333333	9244.33333333333	-0.353363465588508	0.174510037882595	49.3854217758359
3_2_4_16	Zfp189	1279	ZNF189\ire candidate	13767.67	15108.00	-0.134028266227772	P|P|P|P|P|P	P	NONE	12957.33	13947.3333333333	-0.107108077003413	0.0463929124938961	43.3141120556369
1_2_4_16	Zfp189	1280	ZNF189\ire candidate	7105.90	7496.00	-0.0771035669622488	P|P|P|P|P|P	P	NONE	5296.35666666667	6155.66666666667	-0.24111562384645	0.21900163233398	90.8284701091986
1_2_4_4	Zfp36	985	TTP	19214.68	24838.00	-0.370340059807118	P|P|P|P|A|A	P	NONE	8973.01166666667	10533.0966666667	-0.082724144864726	0.279264616750326	337.585377530335
3_2_4_4	Zfp36	986	TTP	27942.45	23459.00	0.252317006000003	P|P|P|P|P|P	P	NONE	24004.985	19372.6666666667	0.314114140284828	0.0709632327765513	22.591543542804
1_2_22_4	Zfp36	987	TTP	21824.96	17998.00	0.278142411537892	P|P|P|P|P|P	P	NONE	16439.6683333333	13944.5	0.237610089478513	0.0724287526144658	30.482187340372
4_1_13_13	Zfp36 (bad)	682	tristetraproline	18812.56	20298.00	-0.109641399814184	P|P|P|P|P|P	P	NONE	24461.3416666667	24526	-0.0299591268002888	0.147298389585613	491.664495322317
4_1_16_21	Zfp364	1305	ZNF364\1q21	60203.81	54773.00	0.136389889756354	P|P|P|P|P|P	P	NONE	43313.1383333333	39551.5	0.172975362340637	0.146199861585891	84.5206274509675
2_1_16_21	Zfp364	1306	ZNF364\1q21	17307.69	14602.00	0.24524720080131	P|P|P|P|P|P	P	NONE	32180.0133333333	24899.5	0.347227517699933	0.0793784469029722	22.8606440609265
2_1_19_6	Zfp364	1314	ZNF364\1q21	18330.71	18961.00	-0.0487723871400116	P|P|P|P|P|P	P	NONE	35443.7733333333	34691.5	0.0202856931481017	0.103394362332508	509.691049636049
2_1_4_20	hs EPO	2274	hs EPO\Human hipoxia gene	8645.12	7462.00	0.212323629415972	P|P|P|P|P|P	P	NONE	10973.565	10781.3333333333	0.0491765849983499	0.204197022999975	415.232214694914
4_1_10_19	hs EPO	2302	hs EPO\Human hipoxia gene	9151.94	8085.00	0.178829820158384	P|P|P|P|P|P	P	NONE	9228.53833333333	8000.33333333333	0.204519214218402	0.0907022953595535	44.3490337600722
2_1_10_19	hs EPO	2306	hs EPO\Human hipoxia gene	6715.54	8344.00	-0.313235745695784	P|P|P|P|P|P	P	NONE	7381.51166666667	6947	0.0718954641262928	0.294523206135686	409.65478102808
