# Supplementary material for: The IronChip evaluation package: a package of perl modules for robust analysis of custom microarrays
Source: BMC Bioinformatics. 2010 Mar 1;11:112. doi: 10.1186/1471-2105-11-112 (PMC2838865; doi:10.1186/1471-2105-11-112)
Supplement: Additional file 3 — Example dataset and ICEP analysis results. This ZIP archive includes several files containing a) 4 input data tables, corresponding to 2 IronChip hybridization experiments with a dye swap; b) 2 intermediate results files with single array evaluations; and c) Excel file with final results. [file 1471-2105-11-112-S3.ZIP › results.xls]

## Sheet: array1_norm_all_ETSs.txt
Spot number	Reporter Identifier	Running number	Marina's name	P-call	Overall P-call	Regulation	ch1_average	ch2_average	av_ratio	av_ratio_stdev	rel_error
1_1_10_7		1404_		P|P|P|P|P|P	P	DOWN	13185.9	18059.5	-0.457888	0.0851713	18.6009
4_1_13_17	1040	1040	endogenous mouse mammary tumor virus MTV-17	P|P|P|P|P|P	P	NONE	6002.35	6625.5	-0.141273	0.0577052	40.8466
3_1_1_4	1110012L19Rik	913	1110012L19Rik	P|P|P|P|P|P	P	NONE	7115.4	6409.67	0.149436	0.0729277	48.8019
3_1_22_16	1110012O05Rik	1258	sim CAAX-DKFZP564B147\ire candidate	P|P|P|P|P|P	P	NONE	28278.2	25070.3	0.219676	0.193077	87.8915
1_2_22_7	1110012O05Rik	1268	sim CAAX-DKFZP564B147\ire candidate	P|P|P|P|P|P	P	NONE	11411.1	9337.67	0.287867	0.0536521	18.6378
1_2_16_17	1110012O05Rik	1275	sim CAAX-DKFZP564B147\ire candidate	P|P|P|P|P|P	P	NONE	16540.7	14414.7	0.199153	0.0462554	23.2261
4_2_19_19	1110019C08Rik	1415	afball	P|P|P|P|P|P	P	NONE	3177.76	3035.17	0.00961328	0.231541	2408.56
2_1_7_3	1700013N18Rik	592	"SFT-1(=ubi-4), ubi2c?"	P|P|P|P|P|P	P	NONE	22471.6	25661.8	-0.23382	0.115494	49.3944
3_1_13_13	2210018M11Rik	632	GL002	P|P|P|P|P|P	P	NONE	10243.7	9976.67	0.157114	0.327126	208.209
3_1_22_1	2310020H20Rik	759	nifU (isu)	P|P|A|P|P|P	P	NONE	3126.93	2878.33	0.101948	0.133872	131.314
1_1_16_2	2310020H20Rik	760	nifU (isu)	P|P|P|P|P|P	P	NONE	6506.57	7031.33	-0.140173	0.0894276	63.7979
4_2_10_19	2310067E08Rik	1324	2310067E08Rik\NIA results interesting	P|P|P|P|P|P	P	UP	42932.8	30369.3	0.529041	0.183978	34.7757
1_2_4_21	2410015C20Rik	1354	2410015C20RIK\1q21	P|P|P|P|P|P	P	NONE	4014.48	3973	-0.00988905	0.1847	1867.72
4_1_22_2	2610203C20Rik	774	sperm acrosomal protein mRNA	P|P|P|P|P|P	P	NONE	26736.2	28625.3	-0.170395	0.24894	146.096
2_1_16_15	2610203C20Rik	775	sperm acrosomal protein mRNA	P|P|P|P|P|P	P	UP	47352.7	30687	0.691633	0.12214	17.6597
1_1_1_16	2610312B22Rik	1172	erythropoietin 4\mouse hipoxia gene	P|P|P|P|P|P	P	DOWN	12203.1	18292.8	-0.645429	0.295213	45.7391
2_2_10_4	2610312B22Rik	1201	erythropoietin 4\mouse hipoxia gene	P|P|P|P|P|P	P	NONE	19805.4	17334.5	0.178001	0.129308	72.6443
3_2_10_5	2700059D21Rik	1076	Riiken (AK005836) hom. to hs hypoth.protein FLJ10342	P|P|P|P|P|P	P	NONE	8958.23	7667	0.231099	0.18739	81.0865
3_2_7_20	2900070E19Rik	1482	2900070E19Rik /2900070E19Rik mouse homologue of GRX5 zebrafish (shiraz mutant)	P|P|P|P|P|P	P	NONE	12372.5	9538	0.376592	0.0501287	13.3111
1_2_7_20	2900070E19Rik	1483	2900070E19Rik /2900070E19Rik mouse homologue of GRX5 zebrafish (shiraz mutant)	P|P|P|P|P|P	P	NONE	8422.1	8477.83	-0.0155372	0.0887987	571.524
2_2_7_1	3110024A21Rik	685	3110024a21rik	P|P|P|P|P|P	P	NONE	11920	11707.2	0.0341648	0.123859	362.534
2_1_22_14	3110024A21Rik	780	3110024a21rik	P|P|P|P|P|P	P	NONE	6365.37	6328.67	0.00877124	0.0716762	817.172
3_2_10_20	4732436F15Rik	1355	4732436F15Rik\1q21	P|P|P|P|P|P	P	NONE	6908.04	5855.33	0.238199	0.0916946	38.4949
2_2_4_20	4833418A01Rik	1323	4833418A01RiK\NIA results interesting	P|P|P|P|P|P	P	NONE	18859.4	21347.8	-0.190129	0.129007	67.8523
4_2_10_5	5730454B08Rik	1254	kiaa0663\ire candidate	P|P|P|P|P|P	P	NONE	28566.1	28280.2	-0.0256364	0.136068	530.76
3_2_22_7	5730454B08Rik	1269	kiaa0663\ire candidate	P|P|P|P|P|P	P	UP	20227.4	14550.7	0.477915	0.137217	28.7115
1_2_16_8	5930405J04Rik	1270	SMARCC2\ire candidate	P|P|P|P|P|P	P	NONE	7431.88	6024.5	0.301072	0.101142	33.594
3_2_16_8	5930405J04Rik	1271	SMARCC2\ire candidate	P|P|P|P|P|P	P	NONE	9842.12	8273.17	0.270329	0.121315	44.8767
2_2_22_20	6330442E10Rik	1321	6330442E10Rik\NIA results interesting	P|P|P|P|P|P	P	UP	42922.5	17577.8	1.27303	0.0970175	7.621
2_1_4_5	6530407C02Rik	1233	MAGI-3-abfall	P|P|P|P|P|P	P	NONE	34409.6	34838.5	-0.0156844	0.190343	1213.58
3_2_19_14	834	834	repetitive DNA\CORRECTED INFORMATION	P|P|P|P|P|P	P	NONE	21834.6	21905.7	0.200806	0.435587	216.919
4_2_10_9	9330132E09Rik	1493	9330132E09Rik/9330132E09Rik possible Mfre1 from Fleming	P|P|P|P|P|P	P	NONE	4211.22	4581.17	-0.111749	0.105833	94.7066
2_1_4_7	9330132E09Rik	1494	9330132E09Rik/9330132E09Rik possible Mfre1 from Fleming	P|P|P|P|P|P	P	NONE	12304.6	11610	0.10456	0.133268	127.455
4_1_4_7	9330132E09Rik	1495	9330132E09Rik/9330132E09Rik possible Mfre1 from Fleming	P|P|P|P|P|P	P	NONE	4218.23	3908	0.103513	0.095532	92.2894
4_1_22_20	9530060I07	1307	bc037518-abfall	M|P|P|A|P|P	P	NONE	2362.72	2278.33	0.0249861	0.152659	610.975
4_2_7_14	APG4B (human)	733	IRIG2	P|P|P|P|P|P	P	NONE	16935.2	18238.7	-0.115732	0.0863471	74.6095
1_1_10_4	APG4B (human)	920	Apg4B	P|P|P|P|P|P	P	NONE	7840.1	8490.5	-0.119622	0.145524	121.653
4_2_16_18	Abcb10	1041	ABCB10	P|P|P|P|P|P	P	NONE	8898.5	10260.2	-0.221692	0.129603	58.4611
2_1_13_17	Abcb10	1042	ABCB10	P|P|P|P|P|P	P	NONE	14688.4	15211.5	-0.0520318	0.29209	561.367
2_2_16_18	Abcb6	1043	ABCB6	P|P|P|P|P|P	P	NONE	5878.18	5635.83	0.0691934	0.14641	211.595
4_2_10_6	Abcb7	1145	ABCB7 ABC 3´b PstI	P|P|P|P|P|P	P	NONE	8511.49	8837	-0.0799244	0.145838	182.47
2_1_4_4	Abcb7 (bad)	1146	ABCB7 ABC 3´b RV	P|P|P|P|P|P	P	NONE	4548.52	4873.17	-0.0650961	0.161649	248.324
4_2_22_2	Abcb7 (short)	845	ABCB7	P|P|P|P|P|P	P	DOWN	7569.54	10129.3	-0.411757	0.096661	23.4753
3_1_16_19	Abcb8	1349	ABCB8\David Koellerd email	P|P|P|P|P|P	P	NONE	48092.4	52826.8	0.0361695	0.447856	1238.22
1_1_16_19	Abcb8	1350	ABCB8\David Koellerd email	P|P|A|P|P|P	P	NONE	3432.23	3327.5	0.0304682	0.144329	473.704
3_2_22_21	Abcb8	1351	ABCB8\David Koellerd email	P|P|P|P|P|P	P	NONE	16006.9	18474.2	-0.224484	0.186078	82.8914
1_2_22_21	Abcb8	1352	4833412N02Rik (abfall)	P|P|P|P|P|P	P	NONE	24372.8	25632.3	-0.0514927	0.222345	431.799
2_1_19_16	Abcb9	1045	ABCB9 (TAPL)	P|P|P|P|P|P	P	NONE	15204	14887	0.00815185	0.189474	2324.31
2_2_16_8	Abcd3	1490	Abcd3/Abcd3 DAP (DMT1 associated protein)	P|P|P|P|P|P	P	DOWN	53369.1	73767.3	-0.483911	0.159563	32.9736
4_2_16_8	Abcd3	1491	Abcd3/Abcd3 DAP (DMT1 associated protein)	P|P|P|P|P|P	P	DOWN	23883.6	39905.2	-0.839667	0.309732	36.8875
2_2_10_9	Abcd3	1492	Abcd3/Abcd3 DAP (DMT1 associated protein)	P|P|P|P|P|P	P	NONE	10013.7	9315.17	0.095915	0.114485	119.361
1_2_19_5	Abce1	1066	RLI	P|P|P|P|P|P	P	DOWN	11306.4	16215.5	-0.523776	0.120888	23.0801
1_1_13_16	Abce1	1067	RLI	P|P|P|P|P|P	P	DOWN	13913.1	22906.5	-0.732315	0.0906959	12.3848
3_2_19_5	Abce1	1068	RLI	P|P|P|P|P|P	P	NONE	17225.1	15221.2	0.190716	0.136898	71.7809
2_2_22_17	Abcf2	1047	ABCF2	P|P|P|P|P|P	P	UP	57952.6	40432.8	0.492831	0.0991478	20.118
4_1_1_16	Abcf2	1048	ABCF2	P|P|P|P|P|P	P	NONE	48975.4	39308.2	0.341959	0.162033	47.3838
4_2_22_17	Abcf2 (dif 3')	1046	ABCF2 (dif 3')	P|P|P|P|P|P	P	NONE	8037	8866.5	-0.142954	0.0391226	27.3672
4_1_16_8	Abcg2	1500	"Abcg2/ABCG2, BCRP heme binding protein"	P|P|P|P|P|P	P	NONE	24408.5	25555.5	-0.138188	0.295966	214.177
2_1_10_9	Abcg2	1501	"Abcg2/ABCG2, BCRP heme binding protein"	P|P|P|P|P|P	P	DOWN	14545.3	20506.2	-0.486119	0.0791653	16.2852
4_1_7_6	Acas2	1029	ACETYL-COENZYME A SYNTHETASE	P|P|P|P|P|P	P	NONE	8767.74	9653.67	-0.16802	0.112667	67.056
3_1_19_18	Acas2	1030	ACETYL-COENZYME A SYNTHETASE	P|P|P|P|P|P	P	NONE	19283.3	22026.5	-0.0894427	0.246445	275.534
1_1_19_18	Acas2	1031	ACETYL-COENZYME A SYNTHETASE	P|P|P|P|P|P	P	NONE	8483.66	9840.17	-0.217286	0.0725074	33.3696
2_2_19_13	Acas2	816	ACETYL-COENZYME A SYNTHETASE	P|P|P|P|P|P	P	NONE	8254.73	8937	-0.103446	0.127694	123.44
1_2_16_3	Aco1	560	IRP-1	P|P|P|P|P|P	P	UP	20326.9	13830.7	0.547064	0.108721	19.8735
3_2_1_1	Aco1	561	IRP-1	P|P|P|P|P|P	P	NONE	11221.2	9840.33	0.204379	0.172059	84.186
3_2_16_3	Aco1	562	IRP-1	P|P|P|P|P|P	P	UP	20842.7	15483.7	0.434577	0.290334	66.8083
4_1_13_15	Aco2	501	No info available but SPOTTED on CHIP	P|P|P|P|P|P	P	DOWN	44622.3	78914.3	-0.807801	0.137453	17.0157
4_1_22_15	Aco2	502	Aconitase mit	P|P|P|P|P|P	P	DOWN	28227.6	49408.8	-0.804863	0.131038	16.2808
4_2_16_15	Acox2	617	cox2	P|P|P|P|P|P	P	DOWN	25991.4	40846.8	-0.672206	0.189063	28.1257
2_2_16_15	Acox2	618	cox2	P|P|P|P|P|P	P	NONE	128414	126142	-0.00841727	0.214415	2547.32
4_2_22_14	Acox2	619	cox2	P|P|P|P|P|P	P	DOWN	28149.4	47400.7	-0.737047	0.0910416	12.3522
2_2_22_14	Acox3	620	cox3	P|P|P|P|P|P	P	NONE	70608.7	88410.5	-0.308278	0.129061	41.8651
4_2_4_14	Acox3	621	cox3	P|P|P|P|P|P	P	NONE	69388.2	70396.3	-0.00695531	0.151142	2173.04
2_2_1_2	Acrv1	740	L31	P|P|P|P|P|P	P	NONE	27963.5	23307.8	0.259854	0.0400679	15.4194
2_1_22_1	Actb	508	beta-actin cytosceletal	P|P|P|P|P|P|P|P|P|P|P|P	P	DOWN	157308	313735	-0.996416	0.15373	15.4283
1_1_16_14	Actb	698	beta-actin cytosceletal	P|P|P|P|P|P|P|P|P|P|P|P	P	NONE	120075	232685	-0.346214	0.669178	193.284
2_2_22_18	Actb	875	beta-actin cytosceletal	P|P|P|P|P|P	P	NONE	32675.5	31246	0.0409267	0.100053	244.468
2_1_1_20	Actg1	1371	afball\list Martina	P|P|P|P|P|P	P	DOWN	50786	86594	-0.857426	0.288245	33.6174
2_2_10_6	Actr3	1141	actin-related protein 3 homolog	P|P|P|P|P|P	P	DOWN	11350.1	27425.7	-0.382157	0.980926	256.682
3_1_16_17	Adar	1256	ADAR\ire candidate	P|P|P|P|P|P	P	NONE	28449.3	28128.5	0.1558	0.405966	260.569
2_2_7_20	Adar	1262	ADAR\ire candidate	P|P|P|P|P|P	P	NONE	11701	9289.5	0.329	0.0794063	24.1356
3_2_4_7	Adar	1267	ADAR\ire candidate	P|P|P|P|P|P	P	NONE	8590.97	6795.17	0.341985	0.06404	18.7259
1_1_7_16	Ahr	1184	AHR\mouse hipoxia gene	P|P|P|P|P|P	P	NONE	24591.7	23533.3	0.0184989	0.156358	845.229
3_2_13_18	Ahr	1185	AHR\mouse hipoxia gene	P|P|P|P|P|P	P	NONE	26804.5	22088.2	0.28633	0.250716	87.5619
2_1_1_16	Akr1a4	1049	ALR	P|P|P|P|P|P	P	NONE	81404	66265	0.292934	0.0946905	32.3249
4_2_4_17	Akr1a4	1050	ALR	P|P|P|P|P|P	P	UP	60500.4	44409.8	0.445368	0.0951946	21.3743
4_2_7_18	Akr1a4	1051	ALR	P|P|P|P|P|P	P	NONE	48585.1	44808.7	0.0702752	0.108756	154.757
4_1_16_3	Akr1b8	599	ALRMA	P|P|P|P|P|P	P	NONE	25927.6	27422.2	-0.144735	0.239471	165.454
2_1_4_14	Akr1b8	600	ALRMA	P|P|P|P|P|P	P	NONE	7498.84	9474	-0.344521	0.239827	69.6118
3_1_16_3	Akr1b8 (bad)	598	ALRMA	P|P|P|P|P|P	P	NONE	9816.71	9172.33	0.0602747	0.397138	658.881
3_2_19_8	Alas1	1331	ALAS1\heme biosynthesis	P|P|P|P|P|P	P	NONE	30340.4	36630.3	-0.272155	0.114497	42.0704
1_2_13_9	Alas1	1332	ALAS1\heme biosynthesis	P|P|P|P|P|P	P	DOWN	9681.42	14344.2	-0.571147	0.104064	18.2201
3_2_13_9	Alas1	1333	ALAS1\heme biosynthesis	P|P|P|P|P|P	P	NONE	20052.9	20466.5	-0.0213693	0.20113	941.213
3_2_16_13	Alas2	521	ALAS-e\Known ire 5'	P|P|P|P|P|P	P	UP	92169.2	63509.8	0.563665	0.238128	42.2463
3_2_1_15	Alb1	668	serum albumine	P|P|P|P|P|P	P	NONE	8396.97	8163.33	0.0472019	0.0906836	192.119
3_2_7_2	Alb1	669	serum albumine	P|P|P|P|P|P	P	NONE	7755.19	6765.83	0.197537	0.0840754	42.5617
3_2_16_18	Alox15	1147	m12-Lox	P|P|P|P|P|P	P	NONE	24210.5	22681.2	0.0932571	0.116628	125.061
4_1_7_18	Apex1	1026	ref-1	P|P|P|P|P|P	P	NONE	16284.7	13102.3	0.315888	0.109081	34.5316
4_2_16_2	Apex1	813	ref-1	P|P|P|P|P|P	P	NONE	19897.4	20352.3	0.0226316	0.290022	1281.49
4_1_13_18	Aplp1	849	APLP1	P|P|P|P|P|P	P	NONE	13047.6	10113	0.357687	0.250677	70.0827
4_1_22_18	Aplp1	850	APLP1	P|P|P|P|P|P	P	NONE	25212.6	25096.2	0.0100693	0.163767	1626.4
4_2_10_1	Aplp2	841	APLP2	P|P|P|P|P|P	P	NONE	73644.5	90794.7	-0.335	0.173192	51.699
2_1_13_18	Aplp2	851	APLP2	P|P|P|P|P|P	P	NONE	46289.8	46055.5	-0.00684446	0.18575	2713.88
4_1_19_14	App	505	AMYLOIDOGENIC GLYCOPROTEIN (200bp missing)	P|P|P|P|P|P	P	NONE	187992	149001	0.316138	0.1662	52.5718
4_1_7_3	App (short)	697	AMYLOIDOGENIC GLYCOPROTEIN (650bp missing)	P|P|P|P|P|P	P	NONE	94146	70519.2	0.209192	0.490166	234.314
2_1_22_15	Aprt	506	APRT	P|P|P|P|P|P	P	NONE	36044	28839	0.284105	0.152351	53.625
4_1_4_15	Aprt	507	APRT	P|P|P|P|P|P	P	NONE	20939.2	18027	0.185112	0.18277	98.7351
1_2_19_15	Arbp	660	PO	P|P|P|P|P|P	P	NONE	46825.5	58406.7	-0.345891	0.200779	58.047
4_1_10_15	Arg1	602	Arginase	P|P|P|P|P|P	P	NONE	5299.5	5415.83	-0.0325221	0.0563219	173.18
2_1_10_15	Arg1	603	Arginase	P|P|P|P|P|P	P	NONE	7636.66	9170	-0.277301	0.180353	65.0386
4_1_16_14	Arg1	604	Arginase	P|P|P|P|P|P	P	NONE	5850.11	6477.5	-0.151994	0.184668	121.497
2_2_22_5	Arnt	1207	ARNT\mouse hipoxia gene	P|P|P|P|P|P	P	NONE	18450.5	20131.5	-0.138794	0.102974	74.1922
3_2_1_7	Arnt2	1210	Arnt2\mouse hipoxia gene	P|P|P|P|P|P	P	NONE	17022.5	20363.2	-0.186801	0.216056	115.661
1_2_13_8	Arnt2	1213	Arnt2\mouse hipoxia gene	P|P|P|P|P|A	P	NONE	12157.1	14904.2	-0.18804	0.27588	146.714
2_1_10_5	Arntl	1159	ARNTL\mouse hipoxia gene	P|P|P|P|P|P	P	NONE	7472.11	6619	0.171457	0.0819599	47.8019
3_1_13_18	Arntl	1160	ARNTL\mouse hipoxia gene	P|P|P|P|P|P	P	NONE	10095.3	8328.17	0.280658	0.186909	66.5968
2_1_22_21	Arntl	1169	ARNTL\mouse hipoxia gene	P|P|P|P|P|P	P	NONE	4695.96	4121.17	0.178869	0.152259	85.1235
3_2_10_16	Atox1	1127	ATOX1	P|P|P|P|P|P	P	NONE	5551.4	4775	0.223424	0.118556	53.0633
1_2_10_16	Atox1	1128	ATOX2? Atox1	A|P|A|A|A|A	A	NONE	1301.52	1271.17	0.00850366	0.159569	1876.47
2_1_7_17	Atox1	943	ATOX1 mHAH1-chaperon ATP 7A-B	P|P|P|P|P|P	P	NONE	8114.68	8721.17	-0.0943776	0.261287	276.852
4_1_13_16	Atox1	944	ATOX1 mHAH1-chaperon ATP 7A-B	P|P|P|P|P|P	P	NONE	7429.08	7102.17	0.044163	0.155097	351.193
4_2_13_19	Atp2a2	1263	"SERCA2b (2,3,4)-ATP2a2\ire cand"	P|P|P|P|P|P	P	NONE	39412.2	42743.7	-0.132711	0.168582	127.029
2_2_13_19	Atp2a2	1264	"SERCA2b (2,3,4)-ATP2a2\ire cand"	P|P|P|P|P|P	P	NONE	24939.7	22614.8	0.118195	0.158176	133.827
1_1_19_1	Atp5j	648	mitochondrial ATPase coupling factor 6 subunit (ATP5A)	P|P|P|P|P|P	P	NONE	17015.3	16454.8	-0.0155216	0.215451	1388.08
3_1_19_1	Atp5j	649	mitochondrial ATPase coupling factor 6 subunit (ATP5A)	P|P|P|P|P|P	P	NONE	15452.5	15105	0.0269319	0.525629	1951.69
3_1_10_16	Atp7a	1143	ATP7A ME53(Menkes)	P|P|P|P|P|P	P	NONE	22291.9	26241	-0.168724	0.222177	131.681
2_1_16_14	Atp7a	605	ATP7A ATPCU	P|P|P|P|P|P	P	NONE	21123.3	21394.3	-0.0612342	0.205018	334.81
4_2_19_17	Atp7a	882	ATP7A Cu-transporter ATPase	P|P|P|P|P|P	P	NONE	27764.6	31833	-0.2123	0.143914	67.7881
2_2_13_18	Atp7a (bad)	881	ATP7A Cu-transporter ATPase	P|P|P|P|P|P	P	NONE	15325.5	16112.2	-0.0901079	0.132063	146.561
3_1_4_17	Atp7b	1139	ATP7B wilson	P|P|P|P|P|P	P	NONE	15810.5	16150	-0.0280339	0.071245	254.139
1_1_10_16	Atp7b	1144	ATP7B pCMB94(Wilson)	P|P|P|P|P|P	P	NONE	7989.49	8834.17	-0.143935	0.0795592	55.2745
2_2_16_3	B2m	846	beta-2 Microglobulin	P|P|P|P|P|P	P	UP	222970	101877	1.11439	0.147729	13.2565
4_2_22_18	B2m	872	beta-2 microglobulin	P|A|A|P|P|P	P	NONE	29451.2	18627.7	0.142367	0.660833	464.176
1_1_10_17	B2m	873	beta-2 microglobulin	P|P|P|P|P|P	P	UP	75796	59744	0.559813	0.607321	108.486
3_1_16_16	B2m	874	beta-2 microglobulin	P|P|P|P|P|P	P	UP	81735.5	38549	1.07606	0.497519	46.2353
4_2_22_16	B2m	970	beta-2 microglobulin	P|P|P|P|P|P	P	NONE	18479.1	14135.7	0.367143	0.117391	31.9742
3_2_13_8	BC021442	1214	LOC224598-abfall	P|P|P|P|P|P	P	NONE	3418.02	3051.5	0.182549	0.173173	94.8641
1_2_7_13	BC022641	839	BC022641 (abfall)\CORRECTED INFORMATION	A|P|A|P|A|P	A	NONE	1789.69	1633.83	0.090312	0.138254	153.085
1_1_4_18	Bace1	860	BACE	P|P|P|P|P|P	P	NONE	4264.13	4614	-0.117646	0.0752513	63.9643
2_1_19_17	Bace1	861	BACE	P|P|P|P|P|P	P	NONE	16511	15298.8	0.0908044	0.183891	202.514
1_1_16_21	Bach1	1505	Bach1/BACH1 negative regulator of Hmox1	P|P|P|P|P|P	P	NONE	9104.98	10685.7	-0.24989	0.0934943	37.4141
3_1_4_20	Bach1	1508	Bach1/BACH1 negative regulator of Hmox1	P|P|P|P|P|P	P	NONE	18409.1	21411.2	-0.214785	0.0247501	11.5232
4_1_1_17	Bag1	862	bag-1	P|P|P|P|P|P	P	DOWN	16420.8	24242	-0.56961	0.174423	30.6214
2_1_1_17	Bag1	863	bag-1	P|P|P|P|P|P	P	DOWN	15312.1	22551.5	-0.568739	0.130567	22.9573
1_2_22_20	Bag3	1517	Bag3/HHpatients putative HH modifiers	P|P|P|P|P|P	P	NONE	10377.1	10637.5	-0.0438339	0.109198	249.117
3_2_4_20	Bag3	1518	Bag3/HHpatients putative HH modifiers	P|P|P|P|P|P	P	NONE	17757.9	16768.2	0.0754998	0.0834426	110.52
1_2_4_20	Bag3	1519	Bag3/HHpatients putative HH modifiers	P|P|P|P|P|P	P	NONE	12599.3	12844.2	-0.0555714	0.178154	320.587
3_1_10_17	Bat1a	864	BAT 1	P|P|P|P|P|P	P	NONE	24238.2	28146.7	-0.140848	0.260495	184.948
2_1_4_18	Bat1a	865	BAT 1	P|P|P|P|P|P	P	NONE	10365.3	12811.2	-0.284256	0.171863	60.4606
3_2_10_15	Bcat1	606	BCAT1	P|P|P|P|P|P	P	UP	34061	26199.5	0.411061	0.12231	29.7546
1_2_10_15	Bcat1	607	BCAT1	P|P|P|P|P|P	P	NONE	19640.5	17181.7	0.209621	0.070173	33.4761
3_2_16_14	Bcat1	608	BCAT1	P|P|P|P|P|P	P	NONE	32430.4	30434.5	0.0978956	0.182358	186.278
2_2_7_18	Bcat2	1052	BCAT2	P|P|P|P|P|P	P	UP	20155.8	15422.7	0.410664	0.0836082	20.3593
2_2_4_17	Bcat2	1053	BCAT2	P|P|P|P|P|P	P	UP	28840.6	21677.2	0.408949	0.111842	27.3488
3_1_1_6	Bcl10	1015	bcl10	P|P|P|P|P|P	P	NONE	20248.7	23649.8	-0.225952	0.0549312	24.311
1_1_19_6	Bcl10	1016	bcl10	P|P|P|P|P|P	P	NONE	14070.8	15086.2	-0.114072	0.136319	119.503
2_1_1_2	Bcl10	805	bcl10	P|P|P|P|P|P	P	NONE	16219.1	17206.7	-0.110233	0.106817	96.9009
4_1_1_2	Bcl10	806	bcl10	P|P|P|P|P|P	P	NONE	15318	17101.3	-0.190058	0.447372	235.387
4_1_10_17	Bcl2	866	bcl2	P|P|P|P|P|P	P	NONE	13315.4	13471.7	-0.00790139	0.129702	1641.51
2_1_10_17	Bcl2	867	bcl2	P|P|P|P|P|P	P	NONE	46478.9	39374.8	0.164635	0.313353	190.331
4_1_16_16	Bcl2	868	bcl2	P|P|P|P|P|P	P	NONE	6865.44	7693.17	-0.160539	0.207462	129.228
4_1_7_16	Bcl2l1	869	BCLXL	P|P|P|P|P|P	P	DOWN	48985.1	69295.5	-0.50845	0.167357	32.9151
2_1_7_16	Bcl2l1	870	BCLXL	P|P|P|P|P|P	P	DOWN	27873.2	45568.3	-0.727295	0.29223	40.1803
2_1_16_16	Bcl2l1	871	BCLXL	P|P|P|P|P|P	P	NONE	23498.7	19914.5	0.226432	0.0593714	26.2204
4_1_7_19	Bcs1L	1372	Gracile Syndrome gene homologue\list Martina	P|P|P|P|P|P	P	NONE	10196.2	10445.5	-0.0298057	0.182137	611.08
2_1_19_7	Bcs1L	1373	Gracile Syndrome gene homologue\list Martina	P|P|P|P|P|P	P	NONE	20490.3	20858.3	0.0518402	0.254781	491.474
2_1_19_13	Bnip3l	762	nix	P|P|P|P|P|P	P	NONE	26553.8	23300.3	0.189973	0.08838	46.5223
4_2_4_20	Bst2	1322	2310015I10Rik\NIA results interesting	P|P|P|P|P|P	P	NONE	14635.5	19709.7	0.114278	0.929423	813.301
2_1_7_7	Cabp4	1532	Cabp4/HHpatients putative HH modifiers	P|P|P|P|P|P	P	NONE	27327.6	27453.3	-0.0116328	0.0518067	445.351
4_1_7_7	Cabp4	1533	Cabp4/HHpatients putative HH modifiers	P|P|P|P|P|P	P	NONE	22117.3	26395.2	-0.364614	0.340936	93.5061
2_1_1_8	Cabp4	1534	Cabp4/HHpatients putative HH modifiers	P|P|P|P|P|P	P	NONE	5545.61	5345.17	0.0765559	0.132549	173.14
1_1_16_7	Cacna1c	1469	Cacna1c\list Martina- Gunshin mail	A|A|A|A|A|A	A	NONE	680.095	565.422	0.274202	0.0754348	27.5106
4_1_22_1	Calr	509	calreticulin	P|A|A|P|P|P	P	NONE	47398.9	59870.5	-0.132394	0.293405	221.616
2_1_16_2	Calr	510	calreticulin	P|P|P|P|P|P	P	NONE	88256.8	113586	-0.34177	0.234197	68.5248
1_1_10_15	Capn1	609	calcium activated neutral protease large subunit	P|P|P|P|P|P	P	NONE	24118.7	22981	0.0443602	0.0826611	186.341
3_1_16_14	Capn1	610	calcium activated neutral protease large subunit	P|P|P|P|P|P	P	NONE	39602.7	36487.3	0.267475	0.394644	147.544
4_2_22_21	Capza2	1192	Cappa2-abfall	A|A|A|P|P|P	A	NONE	6917.31	12879.7	-0.306448	0.667121	217.695
2_1_19_14	Cat	511	catalase	P|P|P|P|P|P	P	UP	60040.7	22042	1.45997	0.191062	13.0867
1_1_19_5	Cav3	1081	caveolin 3	P|P|P|P|P|P	P	NONE	13324.9	12223.8	0.0550338	0.183097	332.699
1_1_13_6	Cav3	1083	caveolin 3	P|A|A|P|P|P	P	NONE	2447.01	2120.83	0.104971	0.279642	266.398
1_2_22_6	Cav3	1086	caveolin 3	P|P|P|P|P|P	P	NONE	6317.58	5770.33	0.147431	0.0705439	47.8488
4_1_19_18	Ccl11	937	MCP1 (JE)	P|P|P|P|P|P	P	NONE	6340.93	6879	-0.121614	0.252802	207.872
2_1_19_18	Ccl11	938	MCP1 (JE)	P|P|P|P|P|P	P	NONE	10160.7	9470.67	0.0755827	0.14586	192.98
1_2_19_6	Ccl11	995	eotaxin precursor (Scya11) mRNA	P|P|P|P|P|P	P	NONE	10946.4	9043	0.23844	0.227837	95.5528
3_1_4_7	Ccnf	1290	CCNF short form\Mouse hipoxia gene	P|P|P|P|P|P	P	NONE	5157.39	5374.5	-0.0517286	0.0471115	91.0743
4_1_7_5	Ccnf	1297	CCNF short form\Mouse hipoxia gene	P|P|P|P|P|P	P	NONE	31326.6	29603.2	-0.109063	0.374864	343.714
2_2_19_6	Ccnf (short)	1292	CCNF (even shorter)\Mouse hipoxia gene	P|P|P|P|P|P	P	UP	43816.1	32475.3	0.411557	0.160064	38.8922
2_1_4_15	Ccs	518	Cu chaperone for SOD	P|P|P|P|P|P	P	NONE	8885.98	9144.33	-0.0624197	0.402649	645.067
3_1_22_14	Cct7	613	"chaperonin containing TCP1, subunit 7 (eta)"	P|P|P|P|P|P	P	NONE	41473.2	44672.3	-0.0592067	0.203189	343.185
3_1_16_8	Cd160	1302	BY55 (CD160) \1q21	P|P|P|P|P|P	P	NONE	19153.2	15378.2	0.34588	0.385819	111.547
4_1_4_20	Cd160	1312	BY55 (CD160)\1q21	P|P|P|P|P|P	P	NONE	5831.17	4814.17	0.264808	0.130336	49.2191
1_1_16_8	Cd160 (long)	1301	BY55 (CD160) long form\1q21	P|P|P|P|P|P	P	NONE	5575.73	5457	0.0466237	0.091561	196.383
4_2_13_20	Cd163	1411	CD163\list Martina- Metal array	P|M|M|P|P|P	P	NONE	3629.61	3955	-0.030705	0.255354	831.637
4_2_22_20	Cdc14a	1320	A830059A17Rik\ire candidate NIA results interesting	P|P|P|P|P|P	P	NONE	31028.4	40017.8	-0.37185	0.0657688	17.6869
4_1_10_20	Cdc34	1174	CDC34\mouse hipoxia gene	P|P|P|P|P|P	P	NONE	8576.58	8639.5	-0.050728	0.168865	332.884
1_2_7_18	Cdc34	1177	CDC34\mouse hipoxia gene	P|P|P|P|P|P	P	NONE	3352.91	3650.33	-0.15527	0.187341	120.655
2_2_1_6	Clock	1288	Clock\Mouse hipoxia gene	P|P|P|P|P|P	P	DOWN	19345.3	25607.3	-0.408107	0.0835809	20.4801
4_2_19_6	Clock	1293	Clock\Mouse hipoxia gene	P|P|P|P|P|P	P	NONE	6788.28	8042.67	-0.248145	0.0636568	25.6531
4_1_13_4	Clock	1295	Clock\Mouse hipoxia gene	P|P|P|P|P|P	P	NONE	11729.4	12963.5	-0.197945	0.139928	70.6902
1_2_19_16	Cnbp1	1248	ZNF9\ire candidate	P|P|P|P|P|P	P	NONE	31834.1	32213.3	-0.0216706	0.0846981	390.843
3_2_1_16	Cnbp1	1249	ZNF9\ire candidate	P|P|P|P|P|P	P	NONE	14291.5	14272.8	0.0105905	0.0842645	795.662
3_1_10_19	Cnksr1	1511	Cnksr1/HHpatients putative HH modifiers	P|P|P|P|P|P	P	NONE	13785.2	11622.3	0.284525	0.200902	70.6097
1_1_10_19	Cnksr1	1512	Cnksr1/HHpatients putative HH modifiers	P|P|P|P|P|P	P	NONE	4963.8	4963.5	-0.00320689	0.111066	3463.34
1_1_22_14	Cotl1	614	clbp	P|P|P|P|P|P	P	NONE	34925.7	28274.2	0.313523	0.129968	41.454
4_1_7_13	Cox17	519	cox 17-chaperon	P|P|P|P|P|P	P	NONE	11014.3	12309.3	-0.170935	0.088295	51.6542
3_1_19_15	Cox17	701	cox 17-chaperon	P|P|P|P|P|P	P	NONE	14682.6	15776.5	-0.0329956	0.251981	763.683
4_2_10_17	Cox17	878	cox 17	P|P|P|P|P|P	P	NONE	9563.3	9936.83	-0.056016	0.0538885	96.2019
2_2_10_17	Cox17	879	cox 17	P|P|P|P|P|P	P	NONE	18431.4	15061	0.290439	0.0173788	5.98364
4_2_13_18	Cox17 (bad)	880	cox 17	P|P|P|P|P|P	P	NONE	6093.34	6309.17	-0.0590526	0.159158	269.519
2_1_10_13	Cox7b	615	cox 7b	P|P|P|P|P|P	P	NONE	7360.64	7852.83	-0.160998	0.292173	181.476
1_2_13_3	Cox7b	702	cox 7b	P|P|P|P|P|P	P	NONE	7916.98	8238.83	-0.0594829	0.040388	67.8984
4_1_1_14	Cp	512	ceruloplasmin	P|P|P|P|P|P	P	NONE	9287.68	9539.67	-0.0162475	0.171353	1054.64
4_1_16_2	Cp	513	ceruloplasmin	P|P|A|P|P|P	P	NONE	3343.74	2841.33	0.198431	0.132748	66.8992
2_1_1_14	Cp	514	ceruloplasmin	P|P|P|P|P|P	P	NONE	5222.18	5414.67	-0.0453091	0.161045	355.435
4_2_4_2	Cp	843	GPI-ANCHOR	P|P|P|P|P|P	P	NONE	6136.04	5480.67	0.156911	0.113554	72.3684
3_1_13_9	Cpox	1342	CPO\heme biosynthesis	P|P|P|P|P|P	P	NONE	15179.2	12479.8	0.273984	0.273031	99.6522
3_1_19_8	Cpox (short form)	1340	CPO short form\heme biosynthesis	P|P|P|P|P|P	P	NONE	27839.3	28609	-0.0662944	0.382638	577.18
1_1_13_9	Cpox (short form)	1341	CPO\heme biosynthesis	P|P|P|P|P|P	P	NONE	8718.21	9661.67	-0.132743	0.0829183	62.4651
3_1_19_17	Crebbp	1167	CREBBP short form\mouse hipoxia gene	P|P|P|P|P|P	P	NONE	12445.6	10684.5	0.257551	0.310185	120.436
3_2_19_7	Crebbp	1212	CREBBP short form\mouse hipoxia gene	P|P|P|P|P|P	P	NONE	29804.9	23945.5	0.297075	0.211466	71.1828
4_2_19_7	Csnb	1364	Csnb (abfall)	P|P|P|P|P|P	P	DOWN	5838.92	7671	-0.404968	0.131083	32.3688
2_2_4_14	Cth	622	cystathionine gamma-lyase (short isoform)	P|P|P|P|P|P	P	DOWN	11183	20943.8	-0.922805	0.077508	8.39918
4_1_22_13	Ctsd	612	cathepsin D	P|P|P|P|P|P	P	DOWN	31242.4	57711.7	-0.913551	0.19614	21.4701
1_1_1_17	Cul1	1182	Cul1\mouse hipoxia gene	P|P|P|P|P|P	P	DOWN	23263.7	48524.8	-1.1574	0.39471	34.1031
1_2_13_18	Cul1	1186	Cul1\mouse hipoxia gene	P|P|P|P|P|P	P	DOWN	28435.1	38463.2	-0.435003	0.0629563	14.4726
2_2_16_19	Cul2	1206	Cul2 short form\mouse hipoxia gene	P|P|P|P|P|P	P	NONE	16335	12537.5	0.37671	0.133552	35.4523
4_2_22_5	Cul2	1208	Cul2 short form\mouse hipoxia gene	P|P|P|P|P|P	P	DOWN	11331.4	16144	-0.528866	0.0875269	16.5499
1_1_13_18	Cul3	1165	Cul3\mouse hipoxia gene	P|P|P|P|P|P	P	NONE	16125.9	19542.2	-0.312443	0.184829	59.1562
2_2_4_21	Cul3	1195	Cul3\mouse hipoxia gene	P|P|P|P|P|P	P	NONE	18969.7	18492.3	0.0295535	0.134554	455.29
1_1_19_17	Cul3 long form	1170	Cul3 long form\mouse hipoxia gene	P|P|P|P|P|P	P	NONE	11182.2	10804.8	0.0384357	0.125992	327.798
1_2_7_17	Cybrd1	1114	DCYTB	P|P|P|P|P|P	P	DOWN	8451.85	18326.3	-1.11463	0.0992804	8.90705
3_2_13_3	Cyp1a1	704	CYP145	P|P|P|P|P|P	P	NONE	6038.8	5863	0.0495481	0.143717	290.056
3_2_1_2	Cyp3a13	688	Cyt-P450 (Cyp3a13) (abfall)	P|P|P|P|P|P	P	DOWN	20298.5	38606.5	-0.924012	0.0923938	9.9992
2_1_22_7	D11Ertd18e	1496	D11Ertd18e/(McKie heme transporter HCP1)	P|P|P|P|P|P	P	NONE	83010.7	99605	-0.249688	0.167556	67.1059
4_1_22_7	D11Ertd18e	1497	D11Ertd18e/(McKie heme transporter HCP1)	P|P|P|P|P|P	P	DOWN	38187.4	69547.5	-1.01868	0.424044	41.6268
2_1_16_8	D11Ertd18e	1498	D11Ertd18e/(McKie heme transporter HCP1)	P|P|P|P|P|P	P	DOWN	39665.4	57416.2	-0.500423	0.306182	61.1846
3_2_10_18	D11Ertd498e	1272	FLJ10055\ire candidate	P|P|P|P|P|P	P	NONE	19827.7	22115.8	-0.0148273	0.733149	4944.59
2_2_7_5	D11Ertd498e	1283	FLJ10055\ire candidate	P|P|P|P|P|P	P	NONE	16418.5	13179.2	0.324287	0.195447	60.2699
4_2_13_4	D11Ertd498e (dif 3' form)	1282	FLJ10055 (dif 3' form)\ire candidate	P|P|P|P|P|P	P	NONE	9428.14	8253.33	0.140901	0.289178	205.234
1_2_22_14	D1Ertd396e	667	scaffold attachment factor B	P|P|P|P|P|P	P	NONE	16847.7	15831.3	0.0966441	0.163844	169.534
2_2_22_21	D330037H05Rik	1193	LOC207214-abfall	P|P|P|P|P|P	P	NONE	8839.33	8632.5	0.026876	0.0281836	104.865
4_1_10_5	D630004K10Rik	1161	ak052609-abfall	P|P|P|P|P|P	P	NONE	5383.44	4387.5	0.243848	0.143164	58.7106
2_1_13_21	DNA in chr 1	1386	afball	P|P|P|P|P|P	P	NONE	21097	18539	0.228502	0.165447	72.4051
1_1_16_9	Dbh	1417	DBH\list Martina- Metal array	P|P|P|P|P|P	P	NONE	9016.08	9454	-0.0797281	0.0835287	104.767
3_2_7_1	Ddx21	634	Gu	P|P|P|P|P|P	P	NONE	6319.05	6095.67	0.0406014	0.0781731	192.538
1_1_13_1	Ddx5	691	p68 RNA Helikase (abfall)	P|P|P|P|P|P	P	NONE	7269.6	6526.67	0.131064	0.143334	109.362
4_1_10_21	Dio1	1424	DIO1\list Martina- Metal array	P|P|P|P|P|P	P	UP	28706.3	9615.33	1.55937	0.190226	12.1988
2_1_10_21	Dio1	1425	DIO1\list Martina- Metal array	P|P|P|P|P|P	P	UP	23313.8	9438.83	1.34773	0.376692	27.9502
4_1_13_8	Dio1	1426	DIO1\list Martina- Metal array	P|P|P|P|P|P	P	UP	30205.9	14235.8	1.06378	0.115324	10.8409
2_1_1_15	Dkk1	673	Sk-Dkk-1 protein precursor	P|P|P|P|P|P	P	NONE	7213.45	6783	0.0914003	0.0999409	109.344
4_2_22_19	Dnaja1	1445	DNAJA1\list Martina- Metal array	P|P|P|P|P|P	P	NONE	43912.6	40662	0.0982539	0.0993228	101.088
2_1_7_9	Dnaja1	1446	DNAJA1\list Martina- Metal array	P|P|P|P|P|P	P	NONE	74814.8	58890.3	0.309589	0.152389	49.223
4_1_7_9	Dnaja1	1447	DNAJA1\list Martina- Metal array	P|P|P|P|P|P	P	UP	130536	75895.7	0.69564	0.325962	46.8578
2_2_7_14	Dock9	734	isg-4	P|P|P|P|P|P	P	NONE	8940.62	7954	0.141955	0.200996	141.591
4_2_13_13	Dock9	735	isg-4	P|P|P|P|P|P	P	NONE	7716.1	7689.17	-0.0107399	0.148555	1383.2
4_2_19_21	Dsip1	1244	GILZ-DSIPI\ire candidate	P|P|A|P|P|P	P	NONE	9418.83	8844.35	0.111793	0.133486	119.404
2_2_16_4	Dsip1	1251	GILZ-DSIPI\ire candidate	P|P|P|P|P|P	P	NONE	22793.4	19232.2	0.26154	0.0780565	29.845
1_2_4_7	Dsip1 (short)	1266	GILZ-DSIPI short form\ire candidate	P|P|P|A|P|P	P	NONE	6036.04	6220.88	0.0453613	0.209683	462.252
2_2_7_6	Dusp1	954	protein tyrosine phosphatase	P|P|P|P|P|P	P	NONE	29156.5	25602.8	0.164649	0.188278	114.351
4_2_7_6	Dusp1	955	protein tyrosine phosphatase	P|P|P|P|P|P	P	NONE	8876.77	8648.33	0.0241976	0.0501885	207.411
1_2_16_4	Eefsec	1072	sec (SelB)	P|P|P|A|A|A	A	NONE	4129.05	4239.09	-0.0442741	0.206744	466.964
3_2_19_18	Eefsec	1073	sec (SelB)	P|P|P|P|P|P	P	NONE	20142.2	21702.5	-0.12531	0.111942	89.3321
1_1_7_14	Efna1	625	EPH-RELATED RECEPTOR TYROSINE KINASE LIGAND	P|P|P|P|P|P	P	NONE	18343.6	19249.8	-0.113641	0.179071	157.576
4_1_4_2	Efna1	706	EPH-RELATED RECEPTOR TYROSINE KINASE LIGAND	P|P|P|P|P|P	P	NONE	32426.7	25366	0.200877	0.415037	206.613
1_2_13_17	Egln1	1179	EGLN1 (sm20)\mouse hipoxia gene	P|P|P|P|P|P	P	NONE	22445.5	24197.5	-0.111739	0.047261	42.2957
4_2_4_21	Egln1	1194	EGLN1 (sm20)\mouse hipoxia gene	P|P|P|P|P|P	P	NONE	18467.1	17557.2	0.0536827	0.0832816	155.137
4_2_10_20	Egln1	1196	EGLN1 (sm20)\mouse hipoxia gene	P|P|P|P|P|P	P	NONE	18614.6	19339	-0.0618738	0.0634661	102.573
4_2_10_4	Egln2	1202	EGLN2\mouse hipoxia gene	P|P|P|P|P|P	P	NONE	31442.3	38157.7	-0.336749	0.206731	61.3902
2_2_22_19	Egr1	1448	EGR1\list Martina- Metal array	P|P|P|P|P|P	P	NONE	19951.1	20339	-0.0454035	0.102605	225.985
4_2_4_19	Egr1	1449	EGR1\list Martina- Metal array	P|P|P|P|P|P	P	NONE	11730.7	10418.2	0.178502	0.0930731	52.1412
2_2_4_19	Egr1	1450	EGR1\list Martina- Metal array	P|P|P|P|P|P	P	NONE	16385.8	15349	0.090486	0.0595414	65.8018
1_1_13_3	Eif2ak1	721	heme-regulated initiation factor 2-alpha kinase	P|P|P|P|P|P	P	NONE	5246.94	5840.5	-0.178015	0.159307	89.491
2_2_22_2	Eif2ak1	844	Heme-REG	P|P|P|P|P|P	P	UP	65548.7	49716.8	0.387404	0.100648	25.98
1_2_1_4	Elac2	888	IRIG1 (ELAC2)	P|P|P|A|P|P	P	NONE	2998.65	3793	-0.339879	0.328369	96.6136
1_2_10_4	Elac2 (bad)	889	IRIG1 (ELAC2)	P|P|P|P|P|P|P|P|P|P|M|P	P	NONE	42753.4	29758.5	0.367026	0.218292	59.476
1_2_1_1	Elac2 (short 2)	557	IRIG1	P|P|P|A|A|A	A	NONE	3491.07	4290.94	-0.1401	0.414923	296.161
3_2_22_13	Elac2 (short1)	732	IRIG1	P|P|P|P|P|P	P	NONE	10756.3	10242.3	0.0498441	0.122632	246.031
3_2_10_14	Eno1	503	alpha enolase	P|P|P|P|P|P	P	NONE	55875	60819.7	-0.118831	0.0431387	36.3024
2_1_13_15	Eno1	504	alpha enolase	P|P|P|P|P|P	P	DOWN	50748.6	73129.2	-0.575032	0.316545	55.0483
4_1_4_21	Ep300	1171	EP300\mouse hipoxia gene	P|P|P|P|P|P	P	NONE	24187.8	24257	0.00550708	0.474383	8614.06
2_2_10_20	Ep300	1197	EP300\mouse hipoxia gene	P|P|P|P|P|P	P	NONE	6547.48	5576	0.236429	0.0746176	31.5603
2_1_4_6	Epas1	1162	HIF2A\mouse hipoxia gene	P|P|P|P|P|P	P	NONE	7069.59	7077.17	0.0168658	0.165408	980.732
2_1_22_6	Epas1 (short + dif 3')	1164	HIF2A (short + dif 3')\mouse hipoxia gene	P|P|P|P|P|P	P	NONE	30838.8	31700.2	-0.0375435	0.0870399	231.838
4_1_16_19	Epor	1187	EPOR\mouse hipoxia gene	P|P|P|P|P|P	P	NONE	4952.67	4579	0.099533	0.124428	125.012
1_2_1_17	Epor	1198	EPOR\mouse hipoxia gene	P|P|P|P|P|P	P	DOWN	6962.34	9561.17	-0.440909	0.205162	46.5316
4_2_16_19	Epor	1205	EPOR\mouse hipoxia gene	P|P|P|P|P|P	P	NONE	12388.6	12401.7	-0.00797188	0.125343	1572.31
3_1_7_1	Eya1	707	EYA1	P|P|P|P|P|P	P	NONE	7169.09	6070	0.228144	0.098497	43.1732
4_2_10_13	Eya2	626	EYA2	P|P|P|P|P|P	P	NONE	8943.77	8290.5	0.114774	0.0793651	69.1491
2_2_10_13	Eya2	628	EYA2	P|P|P|P|P|P	P	NONE	6795.22	5979.33	0.1843	0.0832731	45.1836
1_1_7_2	Eya3	708	Eya3	P|P|P|P|P|P	P	DOWN	11895.6	16661.5	-0.49694	0.0442591	8.90633
3_1_7_2	Eya3	710	Eya3	P|P|P|P|P|P	P	NONE	21199.9	23866.7	-0.237162	0.321715	135.652
1_2_1_21	FLOT2	481	hs FLOT2	P|P|P|P|P|P	P	DOWN	26651.5	65127.8	-1.29599	0.149127	11.5068
3_1_19_5	Fbxo2	1082	neural F box protein NFB42 mouse	P|P|P|P|P|P	P	NONE	6608.95	6541.83	0.0197263	0.247121	1252.75
1_1_4_17	Fbxo32	1140	Atrogin1(IREG3)	P|P|P|P|P|P	P	NONE	5663.7	6449	-0.186059	0.183522	98.6361
3_1_10_4	Fbxo32 (long)	921	IRIG3 (fused with RIIKEN NM_026346)	P|P|P|P|P|P	P	NONE	8090.24	8058.17	0.0119268	0.214054	1794.73
1_2_7_1	Fcna	630	ficolin-A	P|P|P|P|P|P	P	NONE	4021.59	4364.33	-0.113339	0.139912	123.446
1_2_19_2	Fdx1	695	adrenodoxin (ferredoxin)	P|P|P|P|P|P	P	NONE	11408.4	11871	-0.0737872	0.157706	213.731
3_2_19_2	Fdx1	696	adrenodoxin (ferredoxin)	P|A|P|M|P|P	P	NONE	2713.79	2747	-0.0289488	0.301926	1042.96
1_1_1_2	Fdxr	711	ferredoxin reductase	M|P|P|P|P|P	P	NONE	3781.3	4029.83	-0.158823	0.320482	201.786
3_1_1_2	Fech	712	ferrochalatase	P|P|P|P|P|P|P|P|P|P|P|P	P	NONE	10511.8	11600.2	-0.119313	0.215385	180.521
3_2_22_18	Fech	890	ferrochalatase	P|P|P|P|P|P	P	NONE	21861.6	21103.7	0.066814	0.0666122	99.6979
1_2_19_4	Fech	891	ferrochalatase	P|P|P|P|P|P	P	UP	14662	11259	0.378865	0.0966849	25.5196
1_2_22_18	Fech	892	ferrochalatase	P|P|P|P|P|P	P	NONE	20958.9	18465.2	0.17263	0.127232	73.7024
1_1_1_7	Fgd2	1217	Fgd2-abfall	P|M|M|M|A|P	M	NONE	1989.56	2013.33	-0.0316775	0.429811	1356.83
2_1_13_13	Figf	699	c-Fos	P|P|P|P|P|P	P	DOWN	26103.1	37830.7	-0.563387	0.335258	59.5075
2_1_7_13	Fmo1	522	flavin monoox-1	P|P|P|P|P|P	P	NONE	7950.85	8525.67	-0.0611836	0.399039	652.199
4_2_13_15	Fmo1	523	flavin monoox-1	P|P|P|P|P|P	P	UP	18299.1	13257.7	0.519812	0.208082	40.0302
2_2_13_15	Fmo2	524	flavin monoox-2	P|P|P|P|P|P	P	NONE	12182.2	11659.8	0.0465593	0.146934	315.586
4_2_19_14	Fmo2	525	flavin monoox-2	P|P|P|P|P|P	P	NONE	7969.75	7978.67	-0.00605151	0.0879004	1452.54
4_2_19_5	Fmo3	1119	flavin monoox-3	P|P|P|P|P|P	P	NONE	13524.9	15996.2	-0.259801	0.140353	54.0231
2_1_22_4	Fmo3	1120	flavin monoox-3	P|P|P|P|P|P	P	NONE	5700.43	5658.83	0.0138027	0.098203	711.476
4_1_10_14	Fmo4	526	flavin monoox-4	P|P|P|P|P|P	P	NONE	6758.07	5632.67	0.261376	0.039093	14.9566
2_2_19_14	Fmo5	527	flavin monoox-5	P|P|P|P|P|P	P	UP	50820.8	26084.7	0.938095	0.110882	11.82
1_1_19_4	Fnbp3	917	hypA-FBP-11	P|P|P|P|P|P	P	NONE	7620.17	9593.83	-0.339804	0.042872	12.6167
3_2_10_17	Fnbp3 (short)	916	hypA-FBP-11 (500bp missing)	P|P|P|P|P|P	P	NONE	17611.4	19402.2	-0.147461	0.0509459	34.5487
3_1_19_4	Fnbp3 (short)	918	hypA-FBP-11 (400bp missing)	P|P|P|P|P|P	P	DOWN	13765.2	18784.7	-0.460203	0.202497	44.0017
1_1_1_21	Fth1	549	H-Fer\Known ire 5'	P|P|P|P|P|P|P|P|P|P|P|P|P|P|P|P|P|P|P|P|P|P|P|P	P	NONE	146177	109649	0.286671	0.587553	204.957
1_1_10_1	Ftl1	569	l-Fer\Known ire 5'	P|P|P|P|P|P|P|P|P|P|P|P|P|P|P|P|P|P|P|P|P|P|P|P	P	DOWN	36988.9	54859.8	-0.614504	0.281454	45.8018
2_2_19_5	Ftmt	1116	hs mitochondrial ferritin MoMtF	P|P|P|P|P|P	P	NONE	7126.76	6912.5	0.0505016	0.0830472	164.445
3_1_22_20	Furin	1506	"Furin/Furin, cleavage of hamp "	P|P|P|P|P|P	P	NONE	81986.4	81634.3	0.0845472	0.301664	356.799
1_1_22_20	Furin	1507	"Furin/Furin, cleavage of hamp"	P|A|A|P|P|P	P	NONE	2903.07	2546.5	0.14618	0.174738	119.536
1_1_4_20	Furin	1509	"Furin/Furin, cleavage of hamp"	P|P|P|P|P|P	P	NONE	5118.65	5374.83	-0.0980612	0.155807	158.888
2_1_10_14	Fxn	528	frataxin	P|P|P|P|P|P	P	NONE	22760.9	20614.3	0.0421543	0.313703	744.178
1_1_19_15	Fxn	715	frataxin	P|P|P|P|P|P	P	NONE	16644.7	14331.7	0.182212	0.106273	58.3237
2_2_7_7	Fxyd5	1523	Fxyd5/HHpatients putative HH modifiers	P|P|P|P|P|P	P	NONE	7351.95	6740.5	0.10853	0.188626	173.801
4_2_7_7	Fxyd5	1524	Fxyd5/HHpatients putative HH modifiers	P|P|P|P|P|P	P	NONE	3385.57	3369	0.0259037	0.157809	609.212
2_2_1_8	Fxyd5	1525	Fxyd5/HHpatients putative HH modifiers	P|P|P|P|P|P	P	NONE	9543.23	9745.5	-0.026596	0.117383	441.357
3_2_10_19	Fxyd7	1520	Fxyd7/HHpatients putative HH modifiers	P|P|P|P|P|P	P	NONE	7635.81	6812.5	0.174706	0.129155	73.9271
1_2_10_19	Fxyd7	1522	Fxyd7/HHpatients putative HH modifiers	P|P|P|P|P|A	P	NONE	2533.8	2353	0.11034	0.122541	111.058
1_1_13_15	Gapd	530	GAPDH	P|P|P|P|P|P|P|P|P|P|P|P	P	DOWN	25161.9	54764.8	-0.98926	0.319992	32.3466
1_2_16_13	Gapd	531	GAPDH	P|P|P|P|P|P	P	DOWN	50922.1	111500	-1.12706	0.0833987	7.39968
4_1_16_13	Gas1	532	gas-1	P|P|P|P|P|P	P	NONE	6315.31	5920.5	0.0772054	0.149625	193.801
2_1_16_13	Gas7	536	gas-7	P|P|P|P|A|A	P	NONE	3306.87	3063.33	0.069329	0.158851	229.126
3_2_19_4	Gas7	893	gas-7	P|P|P|P|P|P	P	NONE	3851.48	3326.83	0.21013	0.0933078	44.4047
1_2_13_5	Gas7	894	gas-7	P|P|P|P|P|P	P	NONE	15224.8	13529.8	0.181787	0.102003	56.1113
2_2_1_17	Gas7	895	gas-7	P|P|P|P|P|P	P	NONE	23524.9	23147.3	-0.00595945	0.212173	3560.27
2_2_10_19	Gls	1325	Gls\NIA results interesting	P|P|P|P|P|P	P	NONE	53304.9	58903.3	-0.191244	0.198096	103.583
4_2_10_16	Gng11	1055	G protein gamma-11 subunit (homologue of hs)	P|P|P|P|P|P	P	NONE	6888.26	5936.5	0.220817	0.104215	47.1952
2_2_10_16	Gng11	1056	G protein gamma-11 subunit (homologue of hs)	P|P|P|P|P|P	P	NONE	5640.07	4482.33	0.342657	0.107318	31.3194
1_2_7_4	Gng11	1057	G protein gamma-11 subunit (homologue of hs)	P|P|M|P|P|P	P	NONE	3443.94	2907.17	0.263978	0.212336	80.437
1_1_19_2	Gng11	716	G protein gamma-11 subunit (homologue of hs)	P|A|P|P|P|P	P	NONE	3092.16	3936.17	-0.000466251	0.582544	124942
3_1_19_2	Gng11	717	G protein gamma-11 subunit (homologue of hs)	P|P|P|P|P|P	P	NONE	3971.46	3181.5	0.316682	0.14504	45.7999
1_2_7_7	Got2	1326	Got2\NIA results interesting	P|P|P|P|P|P	P	NONE	6513.89	7111.83	-0.135808	0.136165	100.263
3_1_22_7	Gpr89	1299	SH120\1q21	P|P|P|P|P|P	P	NONE	9409.94	7884.5	0.253512	0.0866518	34.1805
1_1_19_16	Gpr89	1310	SH120\1q21	P|P|P|P|P|P	P	DOWN	24258	42503.3	-0.838402	0.157558	18.7927
4_1_1_6	Gpr89 (pdzk1 3')	1313	PDZK1 (5' from sh120)\1q21	P|P|P|P|P|P	P	UP	32461.9	13329.8	1.19663	0.300152	25.0831
2_2_1_1	Gpx1	544	GPX-1	P|P|P|P|P|P	P	DOWN	13652.9	26776	-0.970861	0.050678	5.2199
1_1_1_3	Gpx1	720	GPX-1	P|P|P|P|P|P	P	DOWN	11481.5	31727.2	-1.61058	0.3077	19.1049
4_1_16_20	Gpx2	1427	GPX2\list Martina- Metal array	P|P|P|P|P|P	P	DOWN	19945.9	31673	-0.66355	0.115397	17.3909
3_2_10_7	Gpx2	1428	GPX2\list Martina- Metal array	P|P|P|P|P|P	P	UP	59393	45253.2	0.423406	0.204725	48.3519
4_1_22_19	Gpx2	1429	GPX2\list Martina- Metal array	P|P|P|P|P|P	P	DOWN	19402.2	33817.8	-0.862084	0.231147	26.8126
2_2_10_14	Gpx3	545	GPX-3	P|P|P|P|P|P	P	UP	37586	10528	1.75672	0.398131	22.6633
2_2_7_13	Gpx3	546	GPX-3	P|P|P|P|P|P	P	UP	46019.5	10818.7	2.00685	0.431785	21.5155
3_1_7_5	Gpx4	1010	GPX4	P|P|P|P|P|P	P	NONE	30385.2	37117.7	-0.292685	0.207571	70.9195
2_1_7_1	Gpx4	800	GPX4	P|P|P|P|P|P	P	DOWN	25748.1	38097.8	-0.610423	0.224565	36.7885
2_1_7_18	Gsk3b	1028	glycogen synthase kinase 3 beta	P|P|P|P|P|P	P	DOWN	16246.7	26043.8	-0.710094	0.29209	41.134
4_1_19_2	Gsk3b	814	glycogen synthase kinase 3 beta	P|P|P|P|P|P	P	DOWN	12610.2	18321.3	-0.662692	0.290527	43.8405
2_1_13_3	Gsk3b	815	glycogen synthase kinase 3 beta	P|P|P|P|P|P	P	DOWN	12996.1	18881.2	-0.549878	0.0778412	14.1561
4_2_7_15	Gsn	777	gelsolin	P|P|P|P|P|P	P	DOWN	16384.6	21160.2	-0.382328	0.06087	15.9209
4_2_22_15	Gsr	537	Glutathion Reductase	A|A|A|P|P|P	A	NONE	5827.74	11675.1	-0.248463	0.904548	364.057
2_2_22_15	Gsr	538	Glutathion Reductase	P|P|P|P|P|P	P	NONE	16153.5	19328.8	-0.272613	0.0768135	28.1768
2_2_4_15	Gsr	540	Glutathion Reductase	P|P|P|P|P|P	P	DOWN	23877.8	32501.7	-0.464976	0.154337	33.1924
4_1_4_1	Gsr	847	Glutathione Reductase	P|P|P|P|P|P	P	DOWN	35167.3	45894	-0.597572	0.438165	73.3243
4_2_7_16	Gsr	896	Glutathione Reductase	P|P|P|P|P|P	P	DOWN	35905.9	57443.3	-0.678774	0.0504404	7.4311
4_2_4_15	Gsr (bad)	539	Glutathion Reductase	P|P|P|P|P|P	P	DOWN	15846.4	21417.2	-0.439646	0.0761854	17.3288
4_2_10_14	Gss	541	glutathione synthetase type A1	P|P|P|P|P|P	P	NONE	32553	27071	0.285044	0.106443	37.3425
2_2_1_14	Gss	542	glutathione synthetase type A1	P|P|P|P|P|P	P	NONE	26138.2	23475.5	0.146239	0.0648758	44.3628
4_2_7_13	Gss	543	glutathione synthetase type A1	P|P|P|P|P|P	P	NONE	23641.2	22503.3	0.0727647	0.0526913	72.4133
3_2_16_21	Gsta4	1514	Gsta4/HHpatients putative HH modifiers	P|P|P|P|P|P	P	DOWN	8728.08	12568.2	-0.529808	0.0874129	16.499
1_2_16_21	Gsta4	1515	Gsta4/HHpatients putative HH modifiers	P|P|P|P|P|P	P	DOWN	7015.02	12947.8	-0.898968	0.136302	15.1621
3_2_22_20	Gsta4	1516	Gsta4/HHpatients putative HH modifiers	P|P|P|P|P|P	P	DOWN	11952.4	21021.3	-0.796879	0.241532	30.3098
3_1_16_9	HECTd1	1421	HECTd1 (abfall)	P|P|P|P|P|P	P	DOWN	25856.9	34847.5	-0.423253	0.304701	71.9902
4_1_1_20	HLA_A (human)	1367	afball\list Martina	P|P|P|P|P|P	P	NONE	9564.94	7551.5	0.337419	0.0941443	27.9013
2_2_10_15	Haao	639	HYACDO	P|P|P|P|P|P	P	NONE	17599.5	15137.3	0.214431	0.13732	64.0391
4_2_16_14	Haao	640	HYACDO	P|P|P|P|P|P	P	NONE	6883.79	7037.83	-0.0422309	0.119936	284.001
4_1_4_13	Hadhb	635	HADHB	P|P|P|P|P|P	P	NONE	196693	186446	0.0223406	0.353319	1581.51
3_1_1_5	Hamp	1080	hepcidin	P|P|P|P|P|P	P	NONE	6920.74	6787.17	0.0281176	0.0594859	211.561
1_2_1_18	Hamp	1091	hepcidin	P|P|P|P|P|P	P	NONE	26911.4	28358.5	-0.0604958	0.172027	284.362
4_2_13_6	Hamp	1099	hepcidin	P|P|P|P|P|P	P	NONE	4106.61	3936.33	0.0375239	0.218234	581.586
3_2_16_6	Hap1	915	huntingtin	P|P|P|P|P|P	P	NONE	9895.56	10190.2	-0.0387925	0.165054	425.48
1_2_19_8	Hba-a1	1330	Hba-a1\NIA results interesting	P|P|P|A|A|P	P	NONE	8948.69	10535	-0.174169	0.188674	108.328
3_2_1_8	Hbb-bh1	1329	Hbb-b1\NIA results interesting	P|P|P|P|P|P	P	NONE	19542.9	21463.8	-0.146019	0.151333	103.639
2_2_13_8	Hbb-bh1	1366	Hemoglobin beta 2	P|P|P|P|P|P	P	NONE	48987.3	46871.8	0.0584216	0.0859938	147.195
1_2_7_8	Hdh	1456	HD-Huntingtin\list Martina- Metal array	P|P|P|P|P|P	P	DOWN	8080.17	11859.2	-0.544738	0.103672	19.0316
2_2_19_15	Heph	722	hephaestin	P|P|P|P|P|P	P	NONE	36384.3	38204.3	-0.0540938	0.0896955	165.815
3_2_13_5	Heph	898	hephaestin	P|P|P|P|P|P	P	NONE	20892.9	17733.2	0.228965	0.181667	79.3428
1_1_13_5	Heph	926	"hephaestin, no info available but spotted on chip"	P|P|P|P|P|P	P	NONE	38799.3	45485.7	-0.33729	0.267892	79.425
2_1_7_15	Herpud1	731	Herpud 1 (abfall)\CORRECTED INFORMATION	P|P|P|P|P|P	P	DOWN	28252.1	37107	-0.45934	0.375303	81.705
2_2_13_13	Herpud1	737	KIAA0025	P|P|P|P|P|P	P	NONE	20676.4	20898.2	-0.0204508	0.132926	649.983
3_2_10_4	Hfe	900	HFE	P|P|P|P|P|P	P	NONE	4010.84	3559	0.196908	0.148854	75.5956
2_2_13_1	Hfe (800 bp less)	823	HFE (es fehlen 800bp)	P|P|P|P|P|P	P	NONE	5253.76	4480.17	0.21719	0.0611803	28.169
3_1_10_5	Hfe (long 1)	1112	HFE (mayka-1) 3'-UTR long	P|P|P|P|P|P	P	NONE	16211.2	15071.2	0.1302	0.230513	177.046
1_1_4_6	Hfe (long 2)	1113	HFE (Mayka-2) 3'-UTR long	A|A|A|P|P|P	A	NONE	2903.14	2799.83	-0.0192685	0.23219	1205.02
1_2_13_13	Hfe (strange)	718	hfe no info available but spotted on chip	A|P|A|A|M|A	A	NONE	1717.58	1581.64	0.112564	0.092245	81.9487
4_2_1_15	Hif1a	723	HIF-1	P|P|P|P|P|P	P	NONE	16541.8	21249	-0.361349	0.0550078	15.2229
2_2_1_15	Hif1a	724	HIF-1	P|P|P|P|P|P	P	NONE	26355.4	24642	0.0117657	0.213348	1813.3
1_2_7_6	Hif1a	901	HIF-1	P|P|P|P|P|P	P	NONE	6015.82	7669.67	-0.374411	0.146572	39.1475
1_2_4_5	Hif1a	902	HIF-1	P|P|P|P|P|P	P	DOWN	22872.8	35017.3	-0.620092	0.0983802	15.8654
4_2_1_5	Hmbs	1142	hydroxymethylbilane synthase\corrected information	P|P|P|P|P|P	P	NONE	13356.2	15052.5	-0.176269	0.0600757	34.0818
3_2_13_13	Hmbs	694	hydroxymethylbilane synthase (abfall)\corrected information	P|P|P|P|P|P	P	NONE	12035.1	12007	0.0184627	0.100061	541.966
4_1_7_15	Hmbs (bad)	729	hydroxymethylbilane synthase\corrected information	P|P|P|P|P|P	P	NONE	11866.7	13870.7	-0.226288	0.0509739	22.5261
4_2_16_13	Hmox1	547	Heme oxygenase 1	P|P|P|P|P|P	P	DOWN	8475.5	11380.2	-0.457022	0.19489	42.6435
2_2_7_16	Hmox1	897	Heme oxygenase 1	P|P|P|P|P|P	P	NONE	29649.7	35504.5	-0.208069	0.321998	154.755
4_2_1_1	Hmox2	548	Heme oxygenase 2	P|P|P|P|P|P	P	NONE	22278.6	19067.8	0.159964	0.149031	93.1652
3_2_16_16	Hnrpdl	924	JKTBP	P|P|P|P|P|P	P	NONE	26106.2	23911.7	0.132734	0.158144	119.144
2_1_19_4	Hnrpdl	962	hnrnpD (abfall)	P|P|P|P|P|P	P	NONE	23278.6	25073	-0.0749652	0.136326	181.852
2_2_16_13	Hprt1	550	HPRT	P|P|P|P|P|P	P	NONE	17303.1	15278.2	0.189277	0.12642	66.7911
1_2_10_1	Hprt1	551	HPRT	P|P|P|P|P|P	P	NONE	15620.5	17528.5	-0.166352	0.0593935	35.7034
2_1_4_13	Hpxn	636	hemopexin	P|P|P|P|P|P	P	NONE	7177.77	7904	-0.139553	0.331355	237.441
4_2_10_15	Hpxn	637	hemopexin	P|P|P|P|P|P	P	NONE	7778.14	8720.67	-0.169707	0.112667	66.3894
1_2_4_13	Hsf1	783	HSF1	P|P|P|P|P|P	P	NONE	4300.86	5000.83	-0.238216	0.154494	64.8548
3_2_7_6	Hsf1	907	HSF1	P|P|P|P|P|P	P	NONE	11900.8	11414.2	0.0604892	0.0688717	113.858
3_2_4_13	Hsf2	782	HSF2	P|P|P|P|P|P	P	NONE	11529.2	12501.5	-0.118947	0.117804	99.0386
3_1_22_17	Hsf4	1137	HSF 4	P|P|P|P|P|P	P	NONE	8195.84	8048	0.0351724	0.141153	401.318
1_1_22_17	Hsf4	1138	HSF 4	P|P|P|P|P|P	P	NONE	4033.55	3582.83	0.152266	0.0992744	65.1979
1_2_22_2	Hsp105	555	hsp105 alpha	P|P|P|P|P|P	P	NONE	14778.7	12801.3	0.209172	0.0892721	42.6788
4_2_10_3	Hspa1a	824	HSP70.1	P|P|P|P|P|P	P	NONE	28389.9	26509.8	0.0252025	0.222337	882.203
1_1_1_4	Hspa1a (short)	911	HSP70.1 (short form)	M|P|P|P|P|P	P	NONE	4077.99	4578.17	-0.212653	0.394566	185.544
2_2_4_2	Hspa5	842	78 kDa glucose-regulated protein	P|P|P|P|P|P	P	DOWN	43376.5	58773.2	-0.442389	0.094124	21.2763
4_1_4_18	Hspa5	858	78 kDa glucose-regulated protein	P|P|P|P|P|P	P	DOWN	85485.2	128279	-0.566164	0.251987	44.5078
3_1_4_18	Hspa5	859	78 kDa glucose-regulated protein	P|P|P|P|P|P	P	DOWN	79919.2	110913	-0.475655	0.077009	16.1901
3_2_4_2	Hspa8	554	Hsc 70 (HSP CA)	P|P|P|P|P|P	P	NONE	79175.5	71581	0.155728	0.0984213	63.2009
3_2_4_18	Hspa8	904	hsc 70 (=hspCA)	P|P|P|P|P|P	P	NONE	74391.9	67082.5	0.148886	0.0613377	41.1978
3_2_4_5	Hspa8	905	hsc 70 (=hspCA)	P|P|P|P|P|P	P	NONE	65897.3	57098.8	0.217476	0.102805	47.2718
1_2_22_5	Hspa8	906	hsc 70 (=hspCA)	P|P|P|P|P|P	P	NONE	120558	104368	0.196871	0.174396	88.5839
1_2_4_18	Hspa8	908	Hsc 70 (HSP CA)	P|P|P|P|P|P	P	NONE	74987	78903.3	-0.0765937	0.0509689	66.5445
3_1_10_1	Hspa9a	574	mit hsp70	P|P|P|P|P|P	P	DOWN	63500.7	116682	-0.940691	0.39056	41.5185
4_1_13_14	Hspa9a	751	mit hsp70	P|P|P|P|P|P	P	DOWN	38706	79180.2	-1.03455	0.0466807	4.51216
1_2_1_2	Hspb1	638	HSP25	P|P|P|P|P|P	P	DOWN	3154.34	5486.33	-0.808402	0.579213	71.6491
4_2_4_1	Hspb1	741	hs hsp27	P|P|P|P|P|P	P	NONE	23232.4	55787.2	-0.319246	0.881841	276.226
3_2_22_4	Hspb2	989	Hspb2	P|P|P|P|P|P	P	DOWN	12188.4	17683.3	-0.541119	0.138861	25.6619
1_2_1_6	Hspb2	993	small heat shock protein HSPB2 (Hspb2)	P|P|P|P|P|P	P	NONE	6858.91	8533.83	-0.328787	0.257138	78.208
3_2_1_6	Hspb2	994	small heat shock protein HSPB2 (Hspb2)	P|P|P|P|P|P	P	NONE	6015.05	5835.5	0.0341363	0.10713	313.83
3_2_10_1	Hspca	552	HSP 86B	P|P|P|P|P|P	P	NONE	29564.5	27563	0.105917	0.21571	203.659
1_2_4_2	Hspca	553	HSP 86B	P|P|P|P|P|P	P	NONE	29310.9	35486.3	-0.29993	0.167838	55.9592
3_1_1_3	Hspd1	726	HSP60A	P|P|P|P|P|P	P	DOWN	18965.2	35993.3	-0.935429	0.120826	12.9166
1_1_19_3	Hspd1	727	HSP60A	P|P|P|P|P|P	P	DOWN	28825	49922.2	-0.857083	0.189985	22.1665
3_1_19_3	Hspd1	728	HSP60A	P|P|P|P|P|P	P	DOWN	29437.3	49263.8	-0.756419	0.438533	57.9749
3_1_10_3	Idh3a	771	RNAIDH (alpha subunit)	P|P|P|P|P|P	P	DOWN	18920.1	32514	-0.802383	0.33962	42.3265
1_2_7_2	Idh3g	664	RNAIDH (gamma subunit )	P|P|P|P|P|P	P	NONE	14047.6	17059.7	-0.279693	0.0603941	21.593
3_2_22_14	Idh3g	665	RNAIDH (gamma subunit )	P|P|P|P|P|P	P	NONE	20641.5	20485.5	0.000685994	0.0725207	10571.6
1_1_4_1	Il4i1	755	MOAA similar	P|P|P|P|P|P	P	NONE	6623.34	7105.33	-0.141941	0.185492	130.683
3_1_4_1	Il4i1	756	MOAA similar	P|P|P|P|P|P	P	NONE	8628.75	9355.83	-0.138844	0.18349	132.156
2_1_13_6	Il6	1477	IL6	P|P|P|P|P|P|P|P|P|P|P|P	P	NONE	7459	7054.42	0.0937959	0.146571	156.266
3_1_1_9	Il6ra	1368	interleukin 6 receptor alpha\list Martina	P|P|P|P|P|P	P	NONE	9055.29	10593	-0.150092	0.382223	254.659
3_2_4_6	Il9r	1084	interleukin 9 receptor	P|P|P|P|P|P	P	NONE	14668.1	12951	0.173828	0.0670799	38.5897
4_2_16_5	Il9r (bad)	1118	interleukin 9 receptor	P|P|P|P|P|P	P	NONE	6957.4	6515.33	0.0947172	0.181835	191.976
3_1_16_4	Il9r (long)	1098	interleukin 9 receptor (long)\corrected information	P|P|P|P|P|P	P	NONE	28766.1	27022.3	0.0465866	0.477699	1025.4
4_1_4_4	Il9r (long)	1117	interleukin 9 receptor (long)\corrected information	P|P|P|P|P|P	P	NONE	20009.5	16100.7	0.118061	0.449094	380.393
1_1_13_2	Impa1	652	myo-inositol monophosphatase A1	P|P|P|P|P|P	P	NONE	37059	34068.7	-0.067181	0.414738	617.344
1_1_4_13	Ireb2	565	IRP-2	P|P|P|P|P|P	P	NONE	8406.5	10724.7	-0.375453	0.135776	36.1634
2_2_13_2	Ireb2 (not sure)	563	IRP-2	P|P|P|P|P|P	P	NONE	5698.59	15108.8	-0.349091	1.16759	334.465
3_1_7_18	Itga10	1316	ITGA10\1q21	P|P|P|P|P|P	P	NONE	17929.1	16848.8	0.11544	0.0878727	76.1199
1_2_10_14	Jun	515	C-JUN	P|P|P|P|P|P	P	UP	29853.2	13837	1.09109	0.156821	14.3729
1_1_7_4	Kif20a	1071	Rab6 kinesin-like (Rab6kifl)	P|P|P|P|P|P	P	NONE	4501.74	5206.67	-0.210753	0.115909	54.9974
4_1_22_4	Klra6	1122	KLrab6	P|P|P|P|P|P	P	NONE	5175.94	4664.33	0.0844647	0.208594	246.96
3_1_4_5	Krt1-19	927	keratin 19.	P|P|P|P|P|P	P	DOWN	30261.7	103186	-1.77248	0.159134	8.97804
1_1_4_21	Lbr	1346	LBR\complete human homologue	P|P|P|P|P|P	P	DOWN	21599.6	36032.7	-0.827295	0.486532	58.81
3_1_10_20	Lbr	1347	LBR\complete human homologue	P|P|P|P|P|P	P	NONE	9293.86	9343.17	0.020819	0.215095	1033.17
1_1_10_20	Lbr	1348	LBR\complete human homologue	P|P|P|P|P|P	P	NONE	17867.9	20374	-0.232667	0.166439	71.5351
3_2_7_4	Lbr (short)	1061	Lamin B receptor (3'?)	P|P|P|P|P|P	P	NONE	25822.2	21667.8	0.252539	0.0843089	33.3845
4_2_1_16	Lbr (short)	1062	Lamin B receptor (3'?)	P|P|P|P|P|P	P	NONE	10615.4	11651.2	-0.134391	0.0728606	54.2156
3_2_7_9	Lcn2	1216	LCN2\toll receptors and others	P|P|P|P|P|P	P	NONE	7176.49	6138.17	0.21769	0.0869734	39.9529
4_2_16_6	Lcn2	1225	LCN2\toll receptors and others	P|P|P|P|P|P	P	NONE	5588.98	5488	0.00227698	0.131728	5785.21
1_1_4_14	Ldh1	642	lactate dehydrogenase-A	P|P|P|P|P|P	P	DOWN	105089	160865	-0.7491	0.389796	52.0352
1_2_7_9	Leap2	1215	LEAP-2\toll receptors and others	P|P|P|P|P|P	P	NONE	5443.51	4810.33	0.173356	0.137891	79.5421
3_1_1_7	Leap2	1218	LEAP-2\toll receptors and others	P|P|P|P|P|P	P	NONE	38162.8	33112.8	0.205576	0.0366931	17.8489
4_1_19_17	Lox	854	LYSOX	P|P|P|P|P|P	P	UP	8015.47	4651.5	0.763169	0.200461	26.2669
1_2_10_20	Lrp10	1356	Lrp10 (abfall)	P|P|P|P|P|P	P	DOWN	11101.9	17128	-0.629869	0.0921398	14.6284
4_1_10_3	Ltf	567	lactoferrin	P|P|P|P|P|P	P	NONE	31598.3	27689.7	0.0550872	0.278301	505.201
3_1_16_15	Ltf	568	lactoferrin	P|P|P|P|P|P	P	NONE	11964.7	13860.8	-0.0763972	0.292312	382.621
1_1_1_9	MTB-Snrpb2 (chimera)	1444	afball	P|P|A|P|P|P	P	NONE	3835.3	4341.89	-0.175176	0.146586	83.6792
2_1_13_14	Maob	753	MAOB	P|P|P|P|P|P	P	UP	31939.2	15954.2	0.996986	0.320416	32.1385
4_1_19_13	Maob	754	MAOB	P|P|P|P|P|P	P	UP	45077.1	13077.2	1.75953	0.248553	14.1261
1_2_22_13	Maob (bad)	761	MAOB	P|P|P|P|P|P	P	UP	51219.6	16461.2	1.62268	0.239329	14.749
1_2_16_2	Mfi2	746	melanotransferrin	P|P|P|P|P|P	P	NONE	10897	10469.7	0.056787	0.0622793	109.672
3_2_16_2	Mfi2	747	melanotransferrin	P|P|P|P|P|P	P	NONE	17536	13862.3	0.328968	0.266909	81.1351
1_2_10_3	Mfi2	748	melanotransferrin	P|P|P|P|P|P	P	NONE	7497.54	6472.5	0.248825	0.114368	45.9633
1_1_22_5	Mgrn1	928	KIAA0544	P|P|P|P|P|P	P	NONE	27969.6	33310	-0.250235	0.0367392	14.6819
3_1_13_5	Mgrn1	929	KIAA0544	P|P|P|P|P|P	P	NONE	17292.3	19458.2	-0.164163	0.33931	206.691
3_1_4_14	Mgst1	633	GST-1 Microsomal	P|P|P|P|P|P	P	NONE	23135.3	20878.7	0.15729	0.135937	86.4246
2_2_16_20	Mm.62521 no name gene	1442	afball	P|P|P|P|P|P	P	UP	35426.4	24599.2	0.535328	0.159986	29.8857
3_2_22_6	Mmp3	1093	MMP-3 (stromelysin)	P|P|P|P|P|P	P	NONE	7818.75	6325.5	0.305484	0.0404747	13.2494
1_1_16_4	Mmp3	1097	MMP-3 (stromelysin)	P|P|P|P|P|P	P	NONE	3686.63	3312.5	0.137109	0.159755	116.517
1_1_10_5	Mmp3	1100	MMP-3 (stromelysin)	P|P|P|P|P|P	P	NONE	5088.98	4914.33	0.0770929	0.109718	142.319
2_1_10_16	Mpo	1039	myeloperoxidase	P|P|P|P|P|P	P	NONE	6701.72	7356.17	-0.0844104	0.309389	366.529
1_2_4_15	Mpo	822	myeloperoxidase\CORRECTED INFORMATION	P|P|P|P|P|P	P	NONE	4345.97	4549.67	-0.0647267	0.127476	196.945
4_2_7_3	Mpp1	575	MPP	P|P|P|P|P|P	P	NONE	7359.22	8637.33	-0.213224	0.20507	96.1761
2_1_1_1	Mpp1	578	MPP	P|P|P|P|P|P	P	DOWN	13495.8	28295.7	-0.621737	1.18289	190.255
2_1_16_3	Mpp1	579	MPP	P|P|P|P|P|P	P	NONE	14596.4	18401.8	-0.302411	0.215739	71.3399
3_1_19_9	Mrp63	1370	afball\list Martina	P|P|P|P|P|P	P	NONE	10118.1	13336.8	-0.262931	0.640891	243.749
3_1_19_6	Mrpl18	1017	Mrpl18\corrected information	P|P|P|P|P|P	P	NONE	25840.9	29801.3	-0.200531	0.359013	179.031
2_1_19_2	Mrpl18	807	Mrpl18\CORRECTED INFORMATION	P|P|P|P|P|P	P	NONE	10365.5	10907.8	-0.0978821	0.0954583	97.5238
3_2_13_19	Mscp	1484	Mscp /Mscp mouse homologue of frascati (frs-A zebrafish)	P|A|A|P|P|P	P	NONE	5450.71	5002.37	0.136399	0.0830844	60.9126
1_2_13_19	Mscp	1485	Mscp /Mscp mouse homologue of frascati (frs-A zebrafish)	P|P|P|P|P|P	P	NONE	3291.28	2984.5	0.121705	0.120083	98.6668
2_2_4_7	Mscp	1486	Mscp /Mscp mouse homologue of frascati (frs-A zebrafish)	P|P|P|P|P|P	P	NONE	3898.64	3513.5	0.124972	0.0867601	69.4237
1_1_13_8	Msr2	1221	MSR2\toll receptors and others	P|P|P|P|P|P	P	NONE	5481.82	5739	-0.0578557	0.116641	201.607
1_1_7_9	Msr2	1223	MSR2\toll receptors and others	P|P|P|P|P|P	P	NONE	5490.01	5177	0.0814323	0.0811205	99.6171
2_1_22_5	Msr2	1235	MSR2\toll receptors and others	P|P|P|P|P|P	P	NONE	8328.23	9634.17	-0.182435	0.161103	88.3072
3_2_19_1	Mt1	573	metallothionein-I	P|P|P|P|P|P	P	DOWN	21766.7	35235.3	-0.694554	0.0269977	3.88706
3_2_10_3	Mt1	750	metallothionein-I	P|P|P|P|P|P	P	DOWN	14517.4	20978.7	-0.513396	0.169457	33.0072
1_2_19_1	Mt2	572	metallothionein-2	P|P|P|P|P|P	P	NONE	34403.5	26825.5	0.33981	0.16331	48.0592
3_1_10_15	Mt2	749	metallothionein-2	P|P|P|P|P|P	P	NONE	18138.1	17138	0.115269	0.257066	223.014
2_1_1_18	Mt3	941	metallothionein-3	P|P|P|P|P|P	P	NONE	16135.7	12798.8	0.27207	0.149814	55.0647
4_1_7_17	Mt3	942	metallothionein-3	P|P|P|P|P|P	P	NONE	8968.34	7985.17	0.169624	0.10784	63.576
2_1_10_18	Mtf1	947	MTF-1	P|P|P|P|P|P	P	NONE	10443.4	12077.5	-0.213606	0.21429	100.32
2_2_19_4	Mtf1 (short)	948	MTF-1 (e.v. 1000bp too short)	P|P|P|P|P|P	P	NONE	17369.8	18235.7	-0.0802052	0.128094	159.708
2_1_10_3	Myc	517	c-myc (abl proto-oncogene)	P|P|P|P|P|P	P	NONE	41314.2	53836.5	-0.37519	0.060635	16.1612
1_2_1_5	Ndufa4	1063	Ndufa4	P|P|P|P|P|P	P	DOWN	5765.3	8930.17	-0.634634	0.121915	19.2103
3_2_1_5	Ndufa4	1064	Ndufa4	P|P|P|P|P|P	P	NONE	6848.87	7457.83	-0.123088	0.0974373	79.1609
3_1_13_2	Ndufa4	653	NADH-UBIQUINONE OXIDOREDUCTASE MLRQ	P|P|P|P|P|P	P	NONE	14148.8	16379.5	-0.243745	0.363302	149.05
1_1_7_3	Ndufa4	654	NADH-UBIQUINONE OXIDOREDUCTASE MLRQ	P|P|P|P|P|P	P	NONE	5227.94	6591.83	-0.356107	0.0633665	17.7942
2_2_1_16	Ndufa4 (bad)	1065	Ndufa4	P|P|P|P|P|P	P	DOWN	21534.3	30037.7	-0.390138	0.170766	43.7706
3_2_13_2	Nfkb2	581	Nfkappa B-50K	P|P|P|P|P|P	P	NONE	12560.2	11653.2	0.107815	0.241031	223.56
4_1_1_1	Nfkb2	582	Nfkappa B-50K	P|P|P|P|P|P	P	NONE	25363.4	27199.2	-0.241323	0.680854	282.133
4_2_19_4	Nfs1	949	nifs-like protein mRNA	P|P|P|P|P|P	P	NONE	22044.2	26498.3	-0.266286	0.0552205	20.7373
2_2_13_5	Nfs1	950	nifs-like protein mRNA	P|P|P|P|P|P	P	NONE	14600.2	15089.5	-0.0527307	0.0828028	157.03
1_2_13_7	Nos1	1451	NOS1\list Martina- Metal array	P|P|P|A|A|A	A	NONE	7603.31	7591.5	-0.103272	0.188304	182.338
1_2_4_9	Nos1	1452	NOS1\list Martina- Metal array	P|P|P|P|A|P	P	NONE	3030.76	2854	0.077965	0.131942	169.233
2_1_10_6	Nos2	1130	NO-synthetase 1c	P|P|P|P|P|P	P	NONE	15690	20365	-0.375642	0.0564169	15.0188
4_1_10_6	Nos2	1131	NO-synthetase 1c	P|P|P|P|P|P	P	NONE	18277.9	19454.7	-0.196044	0.258293	131.753
2_2_7_4	Nos2	1132	NO-synthetase 1c	P|P|P|P|P|P	P	NONE	4402.11	3932.17	0.14929	0.11299	75.6849
1_2_7_3	Nos2	583	NO synthetase 1	P|P|M|A|P|P	P	NONE	3374.54	3060.17	0.154624	0.111463	72.0868
3_2_10_9	Npas2	1285	MOP4\Mouse hipoxia gene	P|P|P|P|P|P	P	NONE	8631.7	8085	0.0861196	0.128537	149.254
2_1_22_20	Npc2	1311	Npc2-abfall	P|P|P|P|P|P	P	NONE	26736	24496.5	0.121029	0.0726005	59.9859
1_2_16_15	Npm1	655	nucleophosmin-nucleoplasmin 1	P|P|P|P|P|P	P	NONE	22047.8	26627.2	-0.277859	0.11539	41.5282
4_2_4_13	Npm1	656	nucleophosmin-nucleoplasmin 1	P|P|P|P|P|P	P	NONE	48661	49802.3	-0.033929	0.102045	300.762
2_2_22_1	Npm3	764	nucleophosmin-nucleoplasmin 3	P|P|P|P|P|P	P	NONE	6958.47	6409.83	0.121633	0.149531	122.936
4_2_22_1	Npm3	765	nucleophosmin-nucleoplasmin 3	P|P|P|P|P|P	P	DOWN	5379.36	8139.33	-0.584391	0.0901407	15.4247
4_2_22_13	Nr1i3	643	mCAR1 (hs nuclear hormone receptor MB67)	P|P|P|P|P|P	P	NONE	8507.14	10048.5	-0.255021	0.127904	50.1542
1_1_13_13	Nr1i3	644	mCAR1 (hs nuclear hormone receptor MB67)	P|P|P|P|P|P	P	NONE	3900.99	3819.67	0.0136516	0.159857	1170.98
1_1_1_6	Nrip1	1013	RIP140	P|P|P|P|P|P	P	NONE	13598.8	14498.8	-0.275727	0.451683	163.815
4_1_16_18	Nrip1	1014	RIP140	P|P|P|P|P|P	P	NONE	26109.7	27381.2	-0.0926594	0.235496	254.152
4_1_7_1	Nrip1	803	RIP140	P|P|P|P|P|P	P	NONE	24863.1	18537.7	0.267247	0.3796	142.041
1_1_16_13	Nrip1	804	RIP140	P|P|P|P|P|P	P	NONE	10503	10635.7	-0.0735768	0.215644	293.086
1_1_7_1	Nsep1	705	DNA binding protein B	P|P|P|P|P|P	P	NONE	9561.02	11738.2	-0.332727	0.158981	47.7811
2_1_7_19	Nubp2	1374	nucleotide binding protein 2 (Min D homolog E coli)\list Martina	A|A|P|P|A|P	A	NONE	2665.16	3103.28	0.0104805	0.424786	4053.1
4_2_13_21	Nubp2	1375	nucleotide binding protein 2 (Min D homolog E coli)\list Martina	P|P|P|P|P|P	P	NONE	21198.6	19666.8	0.0875538	0.117448	134.144
2_2_13_21	Nubp2	1376	nucleotide binding protein 2 (Min D homolog E coli)\list Martina	P|P|P|P|P|P	P	UP	72534.7	46676.8	0.641076	0.1577	24.5993
1_1_10_3	Oaz1	766	ornithine decarboxylase antizyme 1	P|P|P|P|P|P	P	NONE	25501.6	24823.7	-0.0964362	0.262759	272.469
2_2_10_1	Oaz1	840	ornithine decarboxylase antizyme 3\CORRECTED INFORMATION	P|P|P|P|P|P	P	NONE	14367	12409.8	0.237875	0.130405	54.8208
2_2_4_13	Oaz2	657	ornithine decarboxylase antizyme 2	P|P|P|P|P|P	P	NONE	15362.6	12692.3	0.249689	0.226638	90.7682
2_1_4_2	Oaz2	658	ornithine decarboxylase antizyme 2	P|P|P|P|P|P	P	NONE	28017.3	23212	0.263681	0.134133	50.8695
3_1_7_3	P4ha1	661	prolyl 4-hydroxylase alpha subunit	P|P|P|P|P|P	P	NONE	7599.27	8178.5	-0.118526	0.197262	166.429
1_2_13_1	P4ha1	662	prolyl 4-hydroxylase alpha subunit	P|P|P|A|A|P	P	NONE	4186.75	4660.59	-0.0623453	0.256033	410.668
3_1_4_15	PRDX4 (human)	795	Hs peroxiredoxin 4\CORRECTED INFORMATION	P|P|P|P|P|P	P	DOWN	14624.8	20151.5	-0.379163	0.207433	54.7081
3_2_19_3	Pah	689	phenylalanine hydroxylase (abfall)	P|P|P|P|P|P	P	DOWN	28712.6	86624	-1.59751	0.105636	6.6125
2_2_19_19	Pam	1418	PAM\list Martina- Metal array	P|P|P|P|P|P	P	NONE	3273.59	3019.5	0.112554	0.0783135	69.5789
2_1_4_21	Pcanap6	1173	Prostein-pending-abfall	P|P|P|P|P|P	P	UP	36638.2	27116	0.510021	0.137508	26.9613
4_1_22_14	Pcsk7	776	subtilisin-like protease PC8	P|P|P|P|P|P	P	NONE	8017.63	9175.17	-0.23047	0.183531	79.6332
1_1_13_17	Pdzk1	1308	PDZK1\1q21	P|P|P|P|P|P	P	UP	32197.7	13296.3	1.25197	0.154642	12.3519
3_1_19_16	Pdzk1	1309	PDZK1\1q21	P|P|P|P|P|P	P	UP	77947.6	23545.7	1.79606	0.414456	23.0759
3_1_1_16	Pdzk1	1317	PDZK1\1q21	P|P|P|P|P|P	P	UP	56260	54320.5	0.796008	1.07141	134.597
1_1_10_6	Peg12	1011	FRAT3	P|P|P|P|P|P	P	NONE	4313.85	3748.33	0.195523	0.0770433	39.4037
3_1_10_6	Peg12	1012	FRAT3	P|P|P|P|P|P	P	NONE	12422.1	10674.2	0.231206	0.236211	102.164
1_1_10_14	Peg12	801	FRAT3	P|P|M|P|P|P	P	NONE	4381.98	3877.17	0.210512	0.138636	65.8565
3_1_16_13	Peg12	802	FRAT3	P|P|P|P|P|P	P	NONE	10346.8	9411.67	0.250592	0.322006	128.498
2_2_1_7	Pex11b	1360	PEX11B\1q21	P|P|P|P|P|P	P	NONE	9585.7	10395.8	-0.0974132	0.135641	139.243
4_2_1_7	Pex11b	1362	PEX11B\1q21	P|P|P|P|P|P	P	NONE	14713.4	13574.8	0.0904164	0.0984207	108.853
1_1_10_9	Pias3	1303	PIAS3\1q21	P|P|P|P|P|P	P	NONE	4627.72	4434.83	0.0679931	0.0854661	125.698
3_2_19_15	Plod2	659	PLOD2	P|P|P|P|P|P	P	NONE	6546.09	5805.33	0.155584	0.102622	65.9589
4_2_1_14	Pmp22	534	gas-3	P|P|P|P|P|P	P	NONE	10719.9	13012.2	-0.283134	0.0638857	22.5638
4_2_16_3	Pmp22	535	gas-3	P|P|P|P|P|P	P	DOWN	5345.51	7651.33	-0.53202	0.158035	29.7048
1_2_7_14	Pnpt1	692	1200003F12Rik (abfall)	P|P|P|P|P|P	P	NONE	5289.66	5973.17	-0.174147	0.0649531	37.2979
1_1_22_7	Polr3c	1298	RPC62\1q21	P|P|P|P|P|P	P	NONE	12960.1	13935.8	-0.101543	0.0840258	82.7487
2_1_1_6	Polr3c	1300	RPC62\1q21	P|P|P|P|P|P	P	NONE	21315.6	21775.7	-0.0405726	0.111153	273.961
4_1_19_6	Polr3c (short+3'dif)	1315	RPC62 (short + 3' dif)\1q21	P|P|P|P|P|P	P	NONE	4224.54	4888.17	-0.217502	0.14578	67.0247
4_2_16_16	Por	886	cytochrome P450 reductase	P|P|P|P|P|P	P	DOWN	30255.2	84639.7	-1.25304	0.373188	29.7826
2_2_16_16	Por	887	cytochrome P450 reductase	P|P|P|P|P|P	P	DOWN	22097.6	36885.7	-0.715536	0.151473	21.1691
3_1_13_15	Ppib	520	cyclophilin (was mmSTl-1)	P|P|P|P|P|P	P	DOWN	26768.3	37545	-0.441017	0.384509	87.1869
2_2_19_17	Ppib	883	cyclophilin	P|P|P|P|P|P	P	NONE	61107.3	47882.2	0.335392	0.112273	33.475
3_1_22_21	Ppox	1343	PPOX\heme biosynthesis	P|P|P|P|P|P	P	NONE	21590.1	22007.3	0.0474544	0.23517	495.571
1_1_22_21	Ppox	1344	PPOX\heme biosynthesis	P|P|P|P|P|P	P	NONE	14753.1	15146.2	-0.0315456	0.0985742	312.481
3_1_4_21	Ppox	1345	PPOX\heme biosynthesis	P|P|P|P|P|P	P	NONE	17408.3	19414.3	-0.156965	0.095884	61.0862
2_1_4_17	Prdx4	1024	thioredoxin peroxidase (antioxidant enzyme) (AOE372)	P|P|P|P|P|P	P	NONE	46019.4	38585.2	0.292129	0.321537	110.067
4_1_10_16	Prdx4	1025	thioredoxin peroxidase (antioxidant enzyme) (AOE372)	P|P|P|P|P|P	P	NONE	5379.45	5897	-0.157492	0.160288	101.775
3_2_4_15	Prdx4	812	thioredoxin peroxidase (antioxidant enzyme) (AOE372); peroxireoxin4	P|P|P|P|P|P	P	NONE	7305.64	7139.5	0.0277903	0.100979	363.359
3_1_13_3	Prdx5	790	peroxireoxin 5	P|P|P|P|P|P	P	UP	46934.6	34274	0.489687	0.469558	95.8894
3_1_22_15	Prdx5	791	peroxireoxin 5	P|P|P|P|P|P	P	UP	43824.5	30018.5	0.570388	0.148717	26.073
1_2_10_6	Prdx5	997	peroxireoxin 5	P|P|P|P|P|P	P	NONE	23603	20945.5	0.166993	0.117215	70.1918
3_2_10_6	Prdx5	998	peroxireoxin 5	P|P|P|P|P|P	P	NONE	37053.9	38399.2	0.291029	0.671162	230.617
1_1_10_18	Prkaca	1255	PRKACA (Cs)\ire candidate	P|P|P|P|P|P	P	NONE	19855.4	24379	-0.348584	0.177912	51.0386
1_1_4_16	Prkaca	1265	PRKACA (Cs)\ire candidate	P|P|P|P|P|P	P	NONE	4732.86	5844.67	-0.321914	0.144728	44.9586
1_2_13_4	Prkacb	981	TPK2 (MMCAMPKC)	P|P|P|P|P|P	P	NONE	25014.1	22006.8	0.165369	0.114401	69.1788
2_2_13_16	Prkacb	982	TPK2 (MMCAMPKC)	P|P|P|P|P|P	P	NONE	9768.74	9721.33	0.012084	0.164646	1362.52
3_2_13_4	Prkacb	983	TPK2 (MMCAMPKC)	P|P|P|P|P|P	P	NONE	17130.2	14593.8	0.242394	0.108633	44.8168
3_1_19_14	Prkdc	623	DNA PKcs	P|P|P|P|P|P	P	NONE	8435.88	7858.17	0.149249	0.192151	128.745
3_1_7_14	Prkdc	624	DNA PKcs	P|P|P|P|P|P	P	NONE	10687.1	9681.5	0.188472	0.154599	82.0274
4_1_1_13	Prkr	769	PKR	P|P|P|P|P|P	P	NONE	12481.6	12839.5	-0.0257338	0.141697	550.625
2_1_13_2	Prnp	588	prion protein	P|P|P|P|P|P	P	NONE	12515.7	15916	-0.305608	0.134292	43.9424
1_1_4_4	Prodh	1000	PRODH	P|P|P|P|P|P	P	DOWN	5178.65	7184.83	-0.484334	0.0953378	19.6843
2_2_16_2	Prodh	792	PRODH	P|P|P|P|P|P	P	NONE	18170.2	18727	-0.0467177	0.0845295	180.937
1_1_22_15	Prodh	794	PRODH	P|P|P|P|P|P	P	NONE	6785.19	6768.5	-0.00574725	0.116643	2029.54
1_1_13_4	Prodh	999	PRODH	P|P|P|P|P|P	P	NONE	7993.93	8989.5	-0.167024	0.115923	69.4049
3_1_1_14	Psap	828	Saposin	P|P|P|P|P|P	P	NONE	84644.7	83807.5	-0.00490716	0.0768831	1566.75
4_1_22_16	Psap	958	saposin	P|P|P|P|P|P	P	NONE	119824	134939	-0.237361	0.285598	120.322
2_1_1_4	Psap	959	saposin	P|P|P|P|P|P	P	NONE	66415.4	59244.5	0.11473	0.168457	146.829
4_1_1_4	Psap	960	saposin	P|P|P|P|P|P	P	NONE	73801.1	70117.5	-0.0612817	0.324823	530.049
3_2_7_14	Psen1	690	presenilin-1(acNo.:) (abfall)	P|P|P|P|P|P	P	NONE	19875.3	16445.8	0.278192	0.148625	53.4254
1_2_1_16	Psma4	1250	PSMA4\ire candidate	P|P|P|P|P|P	P	NONE	11081.6	13130.5	-0.255894	0.16624	64.9645
2_2_10_5	Psma4	1253	PSMA4\ire candidate	P|P|P|P|P|P	P	NONE	22574.7	17339.7	0.356288	0.131887	37.017
3_2_1_3	Psma7	683	XAPC7 (C6-I proteasome chain)	P|P|P|P|P|P	P	NONE	25547.6	21236.7	0.259276	0.0942203	36.3398
1_2_19_3	Psma7	684	XAPC7 (C6-I proteasome chain)	P|P|P|P|P|P	P	NONE	16529.7	14596.3	0.176632	0.0883835	50.0381
3_2_13_1	Psmb7	663	proteasome Z subunit	P|P|P|P|P|P	P	NONE	24329	28019.2	-0.17163	0.26149	152.356
3_1_22_13	Psmc4	825	26S proteasome ATPase (CIP21)	P|P|P|P|P|P	P	NONE	17478.9	19322.3	-0.108968	0.166941	153.202
1_1_4_5	Ptma	922	IRIG5 (PTMA)	P|P|P|P|P|P	P	DOWN	21714	37120.2	-0.893225	0.315675	35.3411
1_2_10_17	Ptma	923	IRIG5 (PTMA)	P|P|P|P|P|P	P	DOWN	20253.9	27712	-0.460607	0.106061	23.0264
3_1_13_4	Ptp4a2	1002	PTP4A2	P|P|P|P|P|P	P	NONE	105813	123238	-0.235228	0.391881	166.596
2_2_13_3	Ptp4a2	796	PTP4A2	P|P|P|P|P|P	P	NONE	72149.5	71958.2	-0.0327669	0.137429	419.413
4_2_1_4	Rabep2	946	Ca-transporting ATPase (from rattus norvegicus)	P|P|P|P|P|P	P	NONE	33073.7	33751.5	-0.0333567	0.0633687	189.973
1_1_1_15	Ran	601	ARA24 (RAN)	P|P|P|P|P|P	P	DOWN	13168.3	23343.3	-0.951477	0.341455	35.8869
3_2_16_19	Rbm8a	1357	RBM8\1q21	P|P|P|P|P|P	P	NONE	40559.4	37334	0.177276	0.219668	123.913
3_2_4_21	Rbm8a	1358	RBM8\1q21	P|P|P|P|P|P	P	NONE	8993.4	7932.67	0.183035	0.103067	56.31
1_2_16_19	Rbm8a (short)	1359	RBM8 short form\1q21	P|P|P|P|P|P	P	NONE	9445.59	9210.67	0.0411871	0.0689498	167.406
4_1_22_6	Rbp2	1166	Rbp2-abfall	A|P|P|P|P|P	P	NONE	6940.89	5645.17	0.190116	0.234696	123.449
1_1_22_1	Rela	757	Nfkappa B-65A	P|P|P|P|P|P	P	NONE	32721.3	30207.2	0.0267362	0.18033	674.478
4_1_7_21	Rgmc	1378	"HFE-2 Homologue gene\list Martina HOMOLOGUE OF hfe2, JH gene in 1q21 in human"	P|P|P|P|P|P	P	NONE	13105.9	11727.5	0.162803	0.184047	113.049
2_1_7_21	Rgmc	1379	"HFE-2 Homologue gene\list Martina HOMOLOGUE OF hfe2, JH gene in 1q21 in human"	P|P|P|P|P|P	P	NONE	6316.06	7076.83	0.0380664	0.369932	971.807
3_2_16_17	Rnf5	1274	RNF5\ire candidate	P|P|P|P|P|P	P	NONE	30948.5	26267.5	0.252464	0.170476	67.5248
1_2_10_9	Rnf5	1277	RNF5\ire candidate	P|P|P|P|P|P	P	NONE	12818.8	12827.5	-0.00691385	0.082779	1197.29
1_2_22_16	Rnf5	1278	RNF5\ire candidate	P|P|P|P|P|P	P	NONE	19251.7	16796.3	0.197428	0.0909168	46.0507
1_2_19_14	Rnu64	835	LLREP3\CORRECTED INFORMATION	P|P|P|P|P|P	P	DOWN	19244	34476.3	-0.843335	0.039093	4.63552
3_2_1_14	Rnu64	836	LLREP3\CORRECTED INFORMATION	P|P|P|P|P|P	P	DOWN	17881.7	32725	-0.86901	0.07684	8.84225
3_1_22_5	Rnu64	932	LLrep3	P|P|P|P|P|P	P	DOWN	47817.8	119826	-1.32489	0.235715	17.7913
1_2_16_16	Rnu64	933	LLrep3	P|P|P|P|P|P	P	DOWN	16858	37620.2	-1.15098	0.156655	13.6106
2_2_1_4	Rnu64	934	LLrep3	P|P|P|P|P|P	P	DOWN	33186.2	79602.7	-1.26166	0.102295	8.10797
4_2_13_2	Rpl19	566	L19 RP	P|P|P|P|P|P	P	NONE	29190.2	34603.5	-0.282392	0.158276	56.0485
2_2_16_14	Rpl28	641	L28	P|P|P|P|P|P	P	NONE	20537.7	20276.3	0.012429	0.105526	849.024
1_2_4_1	Rpl28	738	L28	P|P|P|P|P|A	P	NONE	5609.75	7484.8	-0.182548	0.423646	232.073
3_2_4_1	Rpl28	739	L28	P|P|P|P|P|P	P	NONE	32461.7	31110.7	0.0743356	0.150822	202.893
1_1_7_6	Rpl32	930	L32 RP	P|P|P|P|P|A	P	NONE	4102.51	4184	0.0621354	0.46046	741.06
3_1_7_6	Rpl32	931	L32 RP	P|P|P|P|P|P	P	NONE	14845.3	16999.8	-0.187624	0.241625	128.781
4_1_19_4	Rpl6	973	TAX107	P|P|P|P|P|P	P	DOWN	15341.9	21161.3	-0.589993	0.327668	55.5376
4_2_4_16	Rpl6	974	TAX107	P|P|P|P|P|P	P	NONE	26923.7	28930.8	-0.110026	0.0983867	89.4217
2_2_13_9	Rps6kb2	1530	Rps6kb2/HHpatients putative HH modifiers	P|P|P|P|P|P	P	NONE	22305.1	17827.2	0.340374	0.106965	31.4257
4_2_13_9	Rps6kb2	1531	Rps6kb2/HHpatients putative HH modifiers	P|P|P|P|P|P	P	NONE	8203.26	8305.17	-0.0691949	0.208401	301.18
4_1_13_2	Rps9	589	S9 rib. prot.	P|P|P|P|P|P	P	NONE	22407.1	27069.5	-0.367027	0.259709	70.7602
4_1_10_13	S100a6	611	calcyclin	P|P|P|P|P|P	P	NONE	14694.3	12930.3	0.194584	0.0831212	42.7173
4_2_4_6	Sbno1	1287	MOP3\Mouse hipoxia gene	P|P|P|P|P|P	P	UP	33513.3	23916.7	0.438625	0.174879	39.8699
2_1_13_4	Sbno1	1294	MOP3\Mouse hipoxia gene	P|P|P|P|P|P	P	NONE	29650.9	37359.8	-0.341154	0.0834515	24.4616
2_1_7_5	Sbno1 (short)	1296	MOP3 short form\Mouse hipoxia gene	P|P|P|P|P|P	P	NONE	22457.3	28375.3	-0.367307	0.123746	33.69
3_2_7_7	Sec61a2	1327	2600001M11Rik\NIA results interesting	P|P|P|P|P|P	P	UP	11155.1	8127.5	0.468327	0.106369	22.7126
2_1_22_18	Sec61a2	857	SEC61 BETA	P|P|P|P|P|P	P	NONE	6754.77	5771.67	0.222889	0.0705214	31.6397
4_1_13_20	Sec61g	1384	afball	P|P|P|P|P|P	P	NONE	16355.5	19291.7	-0.220881	0.186861	84.5978
1_2_13_6	Secisbp2	1069	SBP2	P|P|P|P|P|P	P	NONE	6080.76	5894	0.0352112	0.0708373	201.178
3_2_13_6	Secisbp2	1070	SBP2	P|P|P|P|P|P	P	NONE	8803.52	7644.67	0.200378	0.07217	36.0169
1_1_16_15	Selp	591	SelP	P|P|P|P|P|P	P	UP	160711	40819.3	1.96434	0.0940894	4.78987
3_1_1_1	Sephs1	590	selD	P|P|P|P|P|P	P	NONE	11741.9	10490.5	0.155765	0.113626	72.9474
4_2_10_21	Sephs2	1439	SEPHS2\list Martina- Metal array	P|P|P|P|P|P	P	NONE	19799.9	16512.2	0.256003	0.0550204	21.4921
4_2_16_20	Sephs2	1441	SEPHS2\list Martina- Metal array	P|P|P|P|P|P	P	NONE	33581.8	29099.5	0.200341	0.162025	80.8746
2_1_22_19	Sepm	1430	SEPM\list Martina- Metal array	P|P|P|P|P|P	P	NONE	8144.42	7552.17	0.0978444	0.171808	175.593
1_2_16_7	Sepm	1432	SEPM\list Martina- Metal array	A|P|P|A|A|A	A	NONE	1730.61	1585.33	0.126417	0.286984	227.013
4_1_4_19	Sepn1	1433	SEPN1-1110019I12Rik\list Martina- Metal array	P|P|P|P|P|P	P	UP	14966.6	11254.5	0.410264	0.27068	65.977
2_1_4_19	Sepn1	1434	SEPN1-1110019I12Rik\list Martina- Metal array	P|P|P|P|P|P	P	UP	59908.8	43525.3	0.522405	0.264061	50.5471
3_2_16_7	Sepn1	1435	SEPN1-1110019I12Rik\list Martina- Metal array	P|P|P|A|P|P	P	NONE	6439.94	5515.18	0.214979	0.0499363	23.2285
2_1_13_8	Sepp1	1422	SEPP1\list Martina- Metal array	P|P|P|P|P|P	P	UP	119014	38012.7	1.63863	0.0559584	3.41495
1_2_10_8	Sepw1	1437	SEPW1\list Martina- Metal array	A|A|P|P|A|A	A	NONE	1674.2	1729.5	-0.030997	0.167527	540.463
3_2_10_8	Sepw1	1438	SEPW1\list Martina- Metal array	P|P|P|P|P|P	P	NONE	7849.28	6473.17	0.274428	0.125795	45.839
1_1_16_6	Serpinb5	935	maspin	P|P|P|P|P|P	P	DOWN	5261.75	7819.5	-0.565348	0.159143	28.1496
3_1_16_6	Serpinb5	936	maspin	P|P|P|P|P|P	P	DOWN	7406.49	9989.83	-0.423393	0.112949	26.6772
3_2_22_5	Serpinh1	909	hsp47	P|P|P|P|P|P	P	NONE	30573.9	24236	0.339215	0.172537	50.8637
1_2_16_6	Serpinh1	910	hsp47	P|P|P|P|P|P	P	NONE	26781.9	21288.5	0.339702	0.140324	41.3079
4_2_1_21	Sertad2	1246	kiaa0127 (3')\ire candidate	P|P|P|P|P|P	P	UP	6633.02	4938.5	0.431614	0.164282	38.0623
1_1_22_16	Sertad2	1259	kiaa0127 (3')\ire candidate	P|P|P|P|P|P	P	UP	17295.5	12270	0.463046	0.17687	38.1971
1_2_13_15	Sf3a2	833	SAP62	P|P|P|P|P|P	P	UP	21524.5	15416.8	0.492942	0.0320686	6.50556
4_2_19_18	Sf3a2	956	SAP62	P|P|P|P|P|P	P	NONE	3540.62	3413.5	0.0296208	0.110786	374.013
2_1_16_17	Sf3a2	957	SAP62	P|P|P|P|P|P	P	NONE	7637.85	6800	0.183713	0.128739	70.0763
1_1_19_14	Sfrs3	827	SRP20	P|P|P|P|P|P	P	DOWN	27164.6	35272.8	-0.416157	0.163288	39.237
1_1_1_14	Sfrs3	829	SRP20	P|P|P|P|P|P	P	DOWN	14209	27964.2	-1.04251	0.339368	32.5528
3_1_7_13	Sfrs3	830	SRP20	P|P|P|P|P|P	P	NONE	35861.2	42281.7	-0.160932	0.248001	154.103
2_1_4_16	Sfrs3	965	SRp20	P|P|P|P|P|P	P	DOWN	34737.4	46667.8	-0.447245	0.323539	72.3404
4_2_10_18	Sfrs3	966	SRp20	P|P|P|P|P|P	P	NONE	38425.2	45614.7	-0.288303	0.165903	57.5449
2_2_10_18	Sfrs3	967	SRp20	P|P|P|P|P|P	P	NONE	29771.5	30999.3	-0.0833961	0.113742	136.388
1_2_19_18	Sfxn1	1089	sideroflexin 1	P|P|P|P|P|P	P	NONE	36992.7	33395.8	0.148097	0.0718137	48.4911
3_2_1_18	Sfxn1	1090	sideroflexin 1	P|P|P|P|P|P	P	NONE	17675.7	17264.2	0.036984	0.113554	307.035
3_2_7_17	Sfxn1	1092	sideroflexin 1	P|P|P|P|P|P	P	NONE	28835.2	26227.3	0.139296	0.069719	50.0509
2_2_4_4	Sfxn2	1087	sideroflexin 2	P|P|P|P|P|P	P	NONE	13740.1	11524	0.239803	0.175679	73.2596
3_1_13_6	Sfxn3	1085	sideroflexin 3	P|P|P|P|P|P	P	NONE	17201.5	16513.7	0.0874152	0.398684	456.081
2_2_16_5	Sfxn3	1115	sideroflexin Sfxn3	P|P|P|P|P|P	P	NONE	18103.6	16778.8	0.104975	0.111034	105.771
4_2_4_4	Sfxn4	1095	sideroflexin 4	P|P|P|P|P|P	P	NONE	7301.64	6531.33	0.167071	0.0944128	56.5106
2_2_22_4	Sfxn4	1096	sideroflexin 4	P|P|P|P|P|P	P	UP	43988.3	31656.8	0.450876	0.113286	25.1258
3_2_22_17	Sfxn5	1088	sideroflexin 5	P|P|P|P|P|P	P	NONE	12848.3	11342.7	0.16989	0.0764557	45.0029
2_2_19_21	Sh3gl3	1245	sh3gl3 human-sh3d2c2\ire candidate	P|P|P|P|P|P	P	NONE	3423.41	3216.5	0.0944276	0.064118	67.9017
2_2_13_4	Sh3gl3	1281	sh3gl3 human-sh3d2c2\ire candidate	P|P|P|P|P|P	P	NONE	11066	11077.2	0.0120572	0.0890377	738.462
1_2_10_18	Sh3gl3 (dif 3')	1273	sh3gl3 human-sh3d2c2 (dif 3')\ire candidate	P|P|P|P|P|P	P	NONE	15469.3	12311.7	0.367694	0.218292	59.3679
2_1_16_5	Shc1	1123	p66SHC	P|P|P|P|P|P	P	NONE	21361.9	21885.5	0.00256489	0.217867	8494.22
3_1_22_18	Shc1	855	p66SHC	P|P|P|P|P|P	P	NONE	22806.6	28085.8	-0.200369	0.314058	156.74
4_1_19_15	Shmt1	670	SHMT1	P|P|P|P|P|P	P	NONE	6974.67	8294.67	-0.258662	0.167135	64.6154
2_1_19_15	Shmt1	671	SHMT1	P|P|P|P|P|P	P	NONE	15438.6	14127.8	0.122262	0.164822	134.811
4_1_1_15	Shmt1	672	"SHMT2(mito),wrong is Shmt1 by seq"	P|P|P|P|P|P	P	NONE	8913.6	8514	0.0597802	0.11307	189.142
1_2_7_16	Sim2	1200	Sim 2\mouse hipoxia gene	P|A|A|P|P|P	P	NONE	2917.66	2589.33	0.167178	0.0395673	23.6678
3_2_19_16	Sim2 (mdh?)	1180	Sim 2\mouse hipoxia gene	P|P|P|P|P|P	P	NONE	54165.3	53243.5	0.0267541	0.0505853	189.075
2_2_4_6	Skp1a	1286	SKP1\Mouse hipoxia gene	P|P|P|P|P|P	P	DOWN	34180	52367.3	-0.62203	0.0794761	12.7769
4_2_1_6	Skp1a(short)	1291	SKP1 short form\Mouse hipoxia gene	P|P|P|P|P|P	P	NONE	29988.1	38203.3	-0.358892	0.147967	41.2289
2_1_19_1	Slc11a1	584	NRAMP 1	P|P|P|P|P|P	P	NONE	36606.3	35038.2	0.0874327	0.0733831	83.931
4_1_19_1	Slc11a1	585	NRAMP 1	P|P|P|P|P|P	P	NONE	28992	28288.7	-0.0984545	0.313816	318.742
3_1_16_2	Slc11a1	763	NRAMP 1	P|P|P|P|P|P	P	NONE	16671.5	14754.3	0.173044	0.47163	272.549
1_1_1_1	Slc11a2 (CDS)	587	DCT-1 (CDS)\Known ire 3'	P|P|P|P|P|P	P	DOWN	9521.55	11847.3	-0.395219	0.358052	90.5958
2_1_1_7	Slc11a2 (CDS+3'IRE)	1153	DCT-1 (CDS+IRE)\Known ire 3' corrected information	P|P|P|P|P|P|P|P|P|P|P|P	P	NONE	12989.9	11124.2	0.124337	0.42273	339.987
3_1_16_18	Slc11a2 (CDS+3'nonIRE)	1133	DCT-1 Nramp-2 (CDS+non-IRE)\Known ire 3'	P|P|P|P|P|P	P	NONE	53886.9	54771.3	0.0287039	0.483763	1685.36
4_2_7_4	Slc11a2 (CDS+3'nonIRE)	1134	DCT-1 Nramp-2 (CDS+non-IRE)\Known ire 3'	P|P|P|P|P|P	P	NONE	42719.3	40775.5	0.0658147	0.0507946	77.1783
2_2_1_5	Slc11a2 (CDS+3'nonIRE-800pb)	1135	DCT-1 Nramp-2 (CDS+3'nonIRE-800)\Known ire 3'	P|P|P|P|P|P	P	NONE	8319.35	8169.17	0.018383	0.0987879	537.387
4_2_22_6	Slc11a2 (CDS+3'nonIRE-800pb)	1154	DCT-1 (CDS+3'nonIRE-800)\Known ire 3' corrected information	P|P|P|P|P|P	P	DOWN	20509.6	26230.7	-0.40563	0.129397	31.9002
2_1_13_16	Slc11a2 (CDS+3'nonIRE-800pb)	951	DCT-1 Nramp-2 (CDS+3'nonIRE-800)\Known ire 3'	P|P|P|P|P|P	P	NONE	31853	29574.8	0.0815551	0.28659	351.407
4_1_16_17	Slc11a2 (CDS+3'nonIRE-800pb)	952	DCT-1 Nramp-2 (CDS+3'nonIRE-800)\Known ire 3'	P|P|P|P|P|P	P	NONE	67037.5	79380.7	-0.253569	0.156312	61.6448
1_1_7_18	Slc11a2 (exon 1a)	1156	DCT-1 Mouse exon 1A\Known ire 3'	A|M|A|A|A|P	A	NONE	1868.1	1518.5	0.280517	0.253933	90.523
3_1_13_17	Slc11a2 (exon 1b)	1157	DCT-1 Mouse exon 1B\Known ire 3'	P|P|P|P|P|P	P	NONE	3795.79	3654.67	0.0479598	0.113503	236.663
1_1_16_18	Slc11a2 (non-ire)	1136	DCT-1 Nramp-2 (non-IRE)\Known ire 3' corrected information	P|P|P|P|P|P|P|P|P|P|P|P|P|P|P|P|P|P	P	NONE	8795.47	9367.56	-0.122289	0.22645	185.177
1_1_16_3	Slc1a3	597	Slc1a3\corrected information	P|P|P|P|P|P	P	NONE	11062.9	10869.5	0.0497695	0.0984092	197.73
2_1_19_8	Slc22a17	1541	"Slc22a17/Slc22A17, Lipocalin2 receptor"	P|P|P|P|P|P	P	NONE	9907.94	12034.7	-0.238606	0.258576	108.37
3_2_19_21	Slc23A2	1478	Slc23A2/Slc23A2 ascorbate transporter	P|P|P|P|P|P	P	NONE	12196.2	14392	-0.239628	0.0816806	34.0864
1_2_19_21	Slc23A2	1479	Slc23A2/Slc23A2 ascorbate transporter	P|P|P|P|P|P	P	DOWN	22861.2	43019.3	-0.913789	0.0478082	5.23186
3_2_1_21	Slc23A2	1480	Slc23A2/Slc23A2 ascorbate transporter	P|P|P|P|P|P	P	DOWN	17804.4	26980.3	-0.603082	0.120683	20.011
3_1_10_13	Slc25a11	645	MITOCHONDRIAL 2-OXOGLUTARATE-MALATE CARRIER	P|P|P|P|P|P	P	UP	74403.4	60884.5	0.38085	0.352691	92.6064
1_1_10_13	Slc25a11	646	MITOCHONDRIAL 2-OXOGLUTARATE-MALATE CARRIER	P|P|P|P|P|P	P	NONE	28911.8	30700.7	-0.12923	0.161513	124.982
2_2_22_13	Slc25a11	647	MITOCHONDRIAL 2-OXOGLUTARATE-MALATE CARRIER	P|P|P|P|P|P	P	UP	100975	76454	0.387069	0.111615	28.8361
4_2_4_18	Slc25a14	876	Bmcp1	P|P|P|P|P|P	P	UP	15845.3	10844.8	0.549147	0.0767325	13.973
2_2_4_18	Slc25a14	877	Bmcp1	P|P|P|P|P|P	P	UP	47558.2	32858.7	0.549571	0.110535	20.113
4_2_4_7	Slc25a28	1487	Slc25a28/SLC25A28 mouse homologue of frs-B (frascati zebrafish)	P|P|P|P|P|P	P	NONE	12469.3	14843.2	-0.253504	0.0705291	27.8217
2_2_22_7	Slc25a28	1488	Slc25a28/SLC25A28 mouse homologue of frs-B (frascati zebrafish)	P|P|P|P|P|P	P	NONE	24655.6	28693.3	-0.225062	0.107373	47.708
4_2_22_7	Slc25a28	1489	Slc25a28/SLC25A28 mouse homologue of frs-B (frascati zebrafish)	P|P|P|P|P|P	P	DOWN	6172.03	8372.17	-0.481595	0.217614	45.186
3_2_1_17	Slc2a1	1190	Glut-1\mouse hipoxia gene	P|P|P|P|P|P	P	NONE	20493.2	24416.5	-0.239325	0.133459	55.7645
2_2_4_5	Slc2a1	1203	Glut-1\mouse hipoxia gene	P|P|P|P|P|P	P	DOWN	21175.1	28297	-0.4176	0.186818	44.7362
4_2_4_5	Slc2a1	1204	Glut-1\mouse hipoxia gene	P|P|P|P|P|P	P	DOWN	18329.8	23320	-0.381569	0.171367	44.9112
2_1_22_2	Slc2a3	719	GLUT3	P|P|P|P|P|P	P	NONE	16529.7	17040.3	-0.00172264	0.132594	7697.15
1_1_7_13	Slc2a4	831	Slc2a4\CORRECTED INFORMATION	P|P|P|P|P|P	P	NONE	5616.5	5944.83	-0.071991	0.127231	176.732
4_2_1_20	Slc30A2	1382	Zinc transporter 2 Znt2\list Martina	P|P|P|P|P|P	P	UP	48425.9	14008.7	1.78236	0.162876	9.13821
2_2_1_20	Slc30A2	1383	Zinc transporter 2 Znt2\list Martina	P|P|P|P|P|P	P	UP	48047.5	21261.3	1.17036	0.152844	13.0597
2_2_19_20	Slc30A2 (short)	1381	Zinc transporter 2 Znt2\list Martina	P|P|P|P|P|P	P	NONE	19181.5	17495.5	0.1419	0.113251	79.8104
4_1_13_21	Slc30A3	1385	Zinc transporter 3 Znt3\list Martina	P|P|P|P|P|P	P	NONE	42543.3	38993.5	0.0626653	0.293947	469.074
4_2_7_19	Slc30A5	1387	Zinc transporter 5 Znt5\list Martina	P|P|P|P|P|P	P	NONE	69749.7	57963.8	0.267766	0.113815	42.5053
2_2_7_19	Slc30A5	1388	Zinc transporter 5 Znt5\list Martina	P|P|P|P|P|P	P	NONE	41706.8	34853.2	0.241393	0.119924	49.6801
1_2_10_7	Slc30A5	1389	Zinc transporter 5 Znt5\list Martina	P|P|P|P|P|P	P	NONE	6673.41	6786.17	-0.00697219	0.162692	2333.44
1_2_4_8	Slc30A6	1391	Zinc transporter 6 Znt6\list Martina	P|P|P|P|P|P	P	NONE	18549.7	23363.7	-0.337209	0.10482	31.0845
2_1_13_20	Slc30A6	1392	Zinc transporter 6 Znt6\list Martina	P|P|P|P|P|P	P	NONE	11536.1	9748.83	0.254379	0.0916325	36.0221
3_1_22_8	Slc30A6	1416	Zinc transporter 6 Znt6\list Martina- Metal array	P|P|P|P|P|P	P	NONE	26249.6	26600.7	-0.0227003	0.192627	848.566
3_2_4_8	Slc30A7	1393	Zinc transporter 7 Znt7\list Martina	P|P|P|P|P|P	P	NONE	11789.9	12384	-0.0743796	0.1607	216.054
4_1_19_7	Slc30A7	1394	Zinc transporter 7 Znt7\list Martina	P|P|P|P|P|P	P	DOWN	10678.3	15195.3	-0.542679	0.139004	25.6143
4_1_19_19	Slc30A7	1395	Zinc transporter 7 Znt7\list Martina	P|P|P|P|P|P	P	DOWN	8872.12	13256.7	-0.59962	0.154164	25.7102
3_2_16_4	Slc30a1	1074	zinc transporter 1	P|P|P|P|P|P	P	UP	7020.52	5172.17	0.443183	0.149899	33.8233
1_2_10_5	Slc30a1	1075	zinc transporter 1	P|P|P|P|P|P	P	NONE	8095.05	9314.83	-0.192787	0.0748163	38.8077
3_1_7_4	Slc30a4	1077	ZnT4	P|P|P|P|P|P	P	NONE	14901.4	11973	0.303138	0.184572	60.8873
1_1_1_5	Slc30a4	1078	ZnT4	P|P|P|P|P|P	P	NONE	9013.76	9235.33	-0.163434	0.337516	206.515
1_2_4_6	Slc30a4	1079	ZnT4	P|P|P|P|P|P	P	NONE	15648.3	18677	-0.257538	0.114991	44.6502
4_1_10_18	Slc31a1	939	mCTR1	P|P|P|P|P|P	P	UP	68501.1	46471.8	0.56151	0.0647193	11.5259
4_1_1_18	Slc31a1	940	mCTR1	P|P|P|P|P|P	P	UP	60913	38232.5	0.656802	0.137552	20.9426
2_1_10_1	Slc31a2	570	mCTR2	P|P|P|P|P|P	P	NONE	23602.8	24949.8	-0.131972	0.159692	121.005
2_2_7_3	Slc31a2	571	mCTR2	P|P|P|P|P|P	P	NONE	6951.66	6878.67	0.0516436	0.31794	615.643
3_2_22_1	Slc31a2	745	mCTR2	P|P|P|P|P|P	P	NONE	7226.44	6775.83	0.0956305	0.128088	133.941
4_2_16_21	Slc38a1	1318	SLC38A1\NIA results interesting	P|P|P|P|P|P	P	DOWN	52898.1	122128	-1.27844	0.188301	14.729
2_2_16_21	Slc38a1(short)	1319	SLC38A1 short form\NIA results interesting	P|P|P|P|P|P	P	DOWN	35862.4	74787.8	-1.05585	0.177217	16.7843
3_1_13_7	Slc39A2	1397	ZIP2\list Martina	P|P|P|P|P|P	P	UP	55378.3	42937.3	0.441771	0.371635	84.1241
2_1_19_19	Slc39A3	1400	ZIP3\list Martina	P|P|P|P|P|P	P	NONE	10053.9	10301.5	-0.0391065	0.113461	290.132
1_2_16_9	Slc39A4	1401	ZIP4\list Martina	P|P|P|P|P|P	P	NONE	66529.9	80205.5	-0.265908	0.0516899	19.439
4_1_1_19	Slc39A4	1403	ZIP4\list Martina	P|P|P|P|P|P	P	NONE	47565.9	52292.5	-0.144003	0.15445	107.255
4_2_7_1	Slc39a1	687	ZIP1 (ZIRTL)	P|P|P|P|P|P	P	NONE	18033.3	23689.7	-0.0893086	0.537772	602.151
4_1_4_14	Slc39a1	781	ZIP1 (ZIRTL)	P|P|P|P|P|P	P	UP	52811.2	34778.8	0.660443	0.285692	43.2577
2_2_19_7	Slc40a1	1363	IREG1-SLC40A1\Known ire 5' additional 2 ESTs	P|P|P|P|P|P	P	NONE	155533	136536	0.151492	0.254311	167.871
1_1_16_1	Slc40a1	556	IREG1 (from Karen)\Known ire 5'	P|P|P|P|P|P|P|P|P|P|P|P	P	NONE	99422	110706	-0.330098	0.44769	135.623
3_2_16_5	Slc7a7	991	y+LAT1a	P|P|P|P|P|P	P	UP	49480.5	24800	0.989531	0.303714	30.6927
2_1_13_5	Slc7a7	992	y+LAT1a	P|P|P|P|P|P	P	UP	51033.1	32414.7	0.637042	0.0967455	15.1867
4_1_4_6	Slit3	1163	Slit3-abfall	P|P|P|P|P|P	P	NONE	5564.14	4626.33	0.192829	0.215885	111.956
1_1_19_9	Snx1	1369	afball\list Martina	P|P|P|P|P|P	P	NONE	15316.4	13139.3	0.190279	0.106574	56.0091
1_2_1_14	Sod1	837	SOD-CP	P|P|P|P|P|P	P	NONE	49125.6	46496.5	0.0177327	0.29065	1639.07
2_1_22_16	Sod1	961	SOD-CP	P|P|P|P|P|P	P	UP	83765.6	60625	0.462038	0.0531696	11.5076
4_1_16_15	Sod2	773	SOD-mit	P|P|P|P|P|P	P	NONE	11738.6	14638.8	-0.321494	0.179315	55.7755
2_2_19_18	Sod2	963	SOD-mit	P|P|P|P|P|P	P	NONE	12830.1	12908.8	0.00155328	0.0994373	6401.75
4_1_4_16	Sod2	964	SOD-mit	P|P|P|P|P|P	P	NONE	25192.8	23259.7	0.103143	0.201601	195.457
1_1_1_18	Sod3	1033	SOD3 EC	P|P|P|P|P|P	P	DOWN	7647.22	11849	-0.627708	0.336384	53.5892
2_2_1_13	Sod3	818	SOD3 EC	P|P|P|P|P|P	P	NONE	11397.5	11035.7	0.0345114	0.0955799	276.952
2_2_13_6	Spp1	1121	osteopontin	P|P|P|P|P|P	P	NONE	6858.15	6746.83	0.0349709	0.129411	370.053
4_2_19_2	Spp1	793	Osteopontin	P|P|P|P|P|P	P	NONE	5648.92	6008	-0.110686	0.12255	110.719
4_1_1_8	Steap3	1538	Steap3/Fleming endosomal ferrireductase	P|P|P|P|P|P	P	NONE	8335.61	7847.17	0.0574543	0.147112	256.051
3_2_16_15	Stip1	650	STI1	P|P|P|P|P|P	P	NONE	35620	34729.7	0.0911676	0.216626	237.613
4_1_10_1	Stip1	651	STI1	P|P|P|P|P|P	P	NONE	14487.7	14143.2	-0.0277391	0.251303	905.952
4_1_22_21	Stk3	1168	Stk3-abfall	P|P|P|P|P|P	P	NONE	4954.32	5406.83	-0.14461	0.104631	72.354
3_2_4_14	Stk3	675	STE20 like kinase3 (mess1)	P|P|P|P|P|P	P	NONE	7965.6	7709.5	0.0429973	0.0832683	193.66
4_2_16_17	Stk3	968	STE20 like kinase3 (mess1)	P|P|P|P|P|P	P	NONE	30792.8	25780.8	0.291592	0.152534	52.3108
1_1_4_2	Stmn1	593	Stathmin	P|P|P|P|P|P	P	DOWN	8218.63	12458.7	-0.639922	0.173478	27.1092
3_1_4_2	Stmn1	594	Stathmin	P|P|P|P|P|P	P	NONE	13547.8	16853.5	-0.306205	0.171473	55.9992
2_2_4_1	Stoml2	730	stoml2 (abfall)	P|P|P|P|P|P	P	NONE	14156.9	12880	0.147925	0.209065	141.331
4_2_1_18	Sympk	971	SYMPLEK	P|P|P|P|P|P	P	NONE	22773.4	17175.7	0.338557	0.184381	54.4608
2_2_22_16	Sympk	972	SYMPLEK	P|P|P|P|P|P	P	NONE	18955.7	19723.7	-0.0662658	0.107271	161.881
1_2_1_15	Sytl2	674	slp-2	P|P|P|P|P|P	P	NONE	3988.27	5135	-0.375408	0.146891	39.1282
2_1_1_13	Sytl2	772	slp-2	P|P|P|P|P|P	P	NONE	9783	9627.83	0.00736997	0.10163	1378.98
2_1_10_20	Tceb1	1175	elongin C (TCEB1)\mouse hipoxia gene	P|P|P|P|P|P	P	NONE	8440.23	9047.17	-0.0822921	0.131436	159.719
2_1_16_19	Tceb1	1191	elongin C (TCEB1)\mouse hipoxia gene	P|P|P|P|P|P	P	NONE	3516.9	3509.17	-0.0183083	0.169757	927.211
3_2_13_17	Tceb1(long)	1178	elongin C (TCEB1) long form\mouse hipoxia gene	P|A|P|P|P|P	P	NONE	9199.07	9339.38	0.0251893	0.133509	530.023
3_2_7_16	Tceb2	1199	elongin B (TCEB2)\mouse hipoxia gene	P|P|P|P|P|P	P	NONE	8890.12	7895.67	0.177955	0.13004	73.0748
4_1_16_4	Tceb2 (bad)	1158	elongin B (TCEB2)\mouse hipoxia gene	P|P|P|P|P|P	P	NONE	5800.01	7346.17	-0.272966	0.199957	73.2536
3_2_7_18	Tceb3	1176	elongin A (TCEB3)\mouse hipoxia gene	P|P|P|P|P|P	P	NONE	13711.2	12673.8	0.104036	0.095971	92.2483
1_2_19_17	Tceb3 (long)	1189	elongin A (TCEB3) long form\mouse hipoxia gene	P|P|P|P|P|P	P	NONE	9149.49	9898.5	-0.111242	0.167779	150.824
1_2_19_7	Tceb3 (long)	1211	elongin A (TCEB3) long form\mouse hipoxia gene	P|P|P|M|A|P	P	NONE	5556.09	7273.17	-0.202318	0.582617	287.971
4_2_22_4	Tfrc	1111	TfR1\Known ire 3'	P|P|P|P|P|P	P	UP	23511.1	13365.7	0.727183	0.302874	41.6503
3_2_10_13	Tfrc	679	TFR1\Known ire 3'	P|P|P|P|P|P	P	UP	17958.8	10303	0.832569	0.18592	22.3309
1_2_10_13	Tfrc (bad)	680	TFR1\Known ire 3'	P|P|P|P|P|P	P	UP	11307.5	7424.67	0.610041	0.0438407	7.18651
2_2_1_18	Tgfb1	975	TGF beta 1	P|P|P|P|P|P	P	NONE	51745.7	44254	0.271678	0.168216	61.9175
2_2_7_17	Tgfb1	977	TGF beta 1	P|P|P|P|P|P	P	NONE	10479.6	9263	0.170038	0.130188	76.5643
4_1_16_5	Th	1129	tyrosine hydroxylase	P|P|P|P|P|P	P	NONE	20069	18319.5	0.0277833	0.317279	1141.98
3_2_7_13	Th	838	TYR HYDRO	P|P|P|P|P|P	P	NONE	13206.9	12311	0.0997709	0.0286592	28.725
2_1_13_19	Thrap3	1243	trap150 homologue- abfall	P|P|P|P|P|P	P	UP	18106.6	13250.7	0.502143	0.0910368	18.1297
4_2_13_16	Thy1	978	THY-1	P|P|P|P|P|M	P	NONE	2422.21	2108.5	0.19622	0.125887	64.1562
2_2_4_16	Thy1	979	THY-1	P|P|P|P|P|P	P	NONE	17860.8	16895	0.0613584	0.215834	351.76
4_1_19_21	Tlr1	1227	TLR1\toll receptors and others	P|P|P|P|P|P	P	NONE	3961.36	4307	-0.146258	0.119832	81.932
4_1_1_21	Tlr1	1229	TLR1\toll receptors and others	P|P|P|P|P|P	P	NONE	10740.5	11323.2	-0.0921679	0.168858	183.207
4_1_7_20	Tlr1	1236	TLR1\toll receptors and others	P|P|P|P|P|P	P	NONE	4002.34	3780.83	0.0698063	0.104849	150.2
3_1_7_9	Tlr2	1226	TLR2\toll receptors and others	P|P|P|P|P|P	P	NONE	7011.6	6784.33	0.0494645	0.0937131	189.455
4_1_4_5	Tlr2	1234	TLR2\toll receptors and others	P|P|P|P|P|P	P	NONE	9169.62	7675.5	0.144357	0.274899	190.43
4_1_22_5	Tlr2	1237	TLR2\toll receptors and others	P|P|P|P|P|P	P	NONE	10114.9	11432.2	-0.194277	0.133868	68.9058
2_1_1_21	Tlr3	1230	TLR3\toll receptors and others	P|P|P|P|P|P	P	NONE	8201.76	8484.33	-0.0330604	0.151197	457.335
2_1_7_20	Tlr3	1239	TLR3\toll receptors and others	P|P|P|P|P|P	P	NONE	10046.7	10791.8	-0.0902521	0.208547	231.072
2_1_10_4	Tlr4	1231	TLR4\toll receptors and others	P|P|P|P|P|P	P	NONE	5998.4	7191.5	-0.254036	0.132825	52.2857
1_2_13_2	Tlr4	580	TLR4	P|P|P|P|P|P	P	NONE	4965.68	5305.33	-0.102583	0.113664	110.803
4_1_10_4	Tlr4 (short)	1232	TLR4 short form\toll receptors and others	P|P|P|P|P|P	P	DOWN	6585.03	9143.83	-0.482908	0.0981633	20.3275
3_1_13_8	Tlr5	1222	TLR5\toll receptors and others	P|P|P|P|P|P	P	NONE	7433.28	7132.17	0.061013	0.146157	239.551
2_1_19_21	Tlr6	1228	TLR6\toll receptors and others	P|P|P|P|P|P	P	NONE	5799.69	5451.17	0.0699983	0.149201	213.149
2_1_16_6	Tlr6	1238	TLR6\toll receptors and others	P|P|P|P|P|P	P	NONE	9156.42	10002.8	-0.100835	0.238151	236.178
3_1_19_7	Tlr7	1220	TLR7\toll receptors and others	P|P|P|P|P|P	P	NONE	4635.76	4223.33	0.134383	0.063506	47.2575
4_1_13_19	Tlr7	1242	TLR7\toll receptors and others	P|P|P|P|P|P	P	NONE	22522.7	19561.2	0.244925	0.269867	110.184
4_1_16_6	Tlr8	1240	TLR8\toll receptors and others	P|P|P|P|P|P	P	NONE	10137.5	8811.5	0.129344	0.223607	172.878
1_1_19_7	Tlr9	1219	TLR9\toll receptors and others	P|P|P|P|P|P	P	NONE	3468.68	3106	0.165997	0.0936918	56.4419
3_1_10_18	Tlr9 (long)	1241	TLR9 long form\toll receptors and others	P|P|P|P|P|P	P	UP	20983.1	16792.2	0.411006	0.296812	72.2161
4_2_1_2	Tm4sf1	742	L6	P|P|P|P|P|P	P	UP	11652	8655.33	0.414323	0.161087	38.8796
1_2_22_1	Tm4sf1	743	L6	P|P|P|P|P|P	P	UP	9541	6579	0.538782	0.0886839	16.4601
2_2_13_17	Tm7sf2	1058	TM7SF2	P|P|P|P|P|P	P	UP	74551.5	47630.7	0.663885	0.145853	21.9696
4_2_19_16	Tm7sf2	1059	TM7SF2	P|P|P|P|P|P	P	NONE	15195.7	17935.5	-0.241268	0.0469244	19.4491
2_2_19_16	Tm7sf2	1060	TM7SF2	P|P|P|P|P|P	P	NONE	56811.5	44290.3	0.349321	0.153067	43.8185
3_1_16_5	Tmpo	1009	thymopoitin-abfall	P|P|P|P|P|P	P	NONE	6396.88	7779.5	-0.285237	0.248494	87.1183
1_1_22_2	Tmsb4x	595	thymosin beta-4	P|P|P|P|P|P	P	UP	43797.7	28750.2	0.475836	0.282421	59.3527
1_2_22_17	Tnf	1124	TNFa	P|P|P|P|P|P|P|P|P|P|P|P	P	NONE	7190.94	6706.42	0.114489	0.163337	142.665
3_2_4_17	Tnf	1125	TNFa	P|P|P|P|P|P	P	UP	43564.4	28294.3	0.607672	0.133327	21.9406
1_2_4_17	Tnf	1126	TNFa	P|P|P|P|P|P	P	NONE	4413.78	3913.67	0.149001	0.159577	107.098
1_1_4_7	Top1	1289	Top1-abfall	P|P|P|P|P|P	P	NONE	3404.47	3294.83	0.0432184	0.128728	297.854
2_1_7_14	Tparl	678	TPA regulated locus (Tparl)	P|P|P|P|P|P	P	NONE	8775.01	10333.5	-0.302651	0.358425	118.428
3_2_22_2	Tpcn1	558	IRIG4	P|P|P|P|P|P	P	NONE	9865.05	7918.67	0.323336	0.0763347	23.6085
2_2_1_21	Tram1	1247	TRAM\ire candidate	P|P|P|P|P|P	P	NONE	68125.9	67561.8	0.00573691	0.0646557	1127.01
1_1_16_17	Tram1	1257	TRAM\ire candidate	P|P|P|P|P|P	P	NONE	36398.9	45230	-0.364031	0.250212	68.7337
1_1_22_18	Trappc4	856	synbindin	P|P|P|P|P|P	P	NONE	21644.6	17930.8	0.274841	0.100922	36.7203
3_1_22_2	Trf	596	transferrin	P|P|P|P|P|P	P	NONE	8143.87	6714.17	0.257823	0.220242	85.4235
2_1_4_1	Trfr2	826	No info available but SPOTTED on CHIP	P|P|P|P|P|P	P	NONE	6265.51	6156.33	0.0499387	0.142793	285.937
1_1_10_2	Trfr2	984	transferrin receptor 2	A|P|M|P|P|P|P|P|P|P|P|P|P|P|P|P|P|P	P	NONE	9423.98	8877.94	0.0462915	0.134143	289.78
3_1_1_17	Trib1	1181	TRB-1 long form\mouse hipoxia gene	P|P|P|P|P|P	P	NONE	26696.3	26669.3	-0.0231925	0.0997872	430.256
3_2_19_17	Trib1	1188	TRB-1\mouse hipoxia gene	P|P|P|P|P|P	P	NONE	15453.6	16189.7	-0.0625031	0.096524	154.431
3_2_7_8	Trpc1	1458	Trpc1\list Martina- Gunshin mail	P|P|P|P|P|P	P	NONE	12662.3	10826.5	0.228362	0.0970383	42.4932
1_2_1_9	Trpc1	1459	Trpc1\list Martina- Gunshin mail	P|P|P|P|P|P	P	NONE	4100.98	4786.33	-0.218056	0.226907	104.059
4_1_19_20	Trpc1	1460	Trpc1\list Martina- Gunshin mail	P|P|P|P|P|P	P	NONE	15011	15512.7	-0.0711995	0.28727	403.472
3_2_1_9	Trpc2 (form 1)	1461	Trpc2 (form 1)\list Martina- Gunshin mail	P|P|P|P|P|P	P	NONE	6927.03	6677.67	0.0526426	0.057125	108.515
1_2_19_9	Trpc2 (form 1)	1462	Trpc2 (form 1)\list Martina- Gunshin mail	P|P|P|P|P|P	P	NONE	11043.9	10685.7	0.0560668	0.120281	214.532
2_1_19_20	Trpc2 (form 2)	1463	Trpc2 (form 2)\list Martina- Gunshin mail	P|P|P|P|P|P	P	NONE	9723.86	9396.17	0.0344298	0.244588	710.394
3_2_19_9	Trpc3	1464	Trpc3\list Martina- Gunshin mail	P|P|P|P|P|P	P	UP	6219.97	4001.67	0.640242	0.0716025	11.1837
1_1_10_8	Trpc4	1465	Trpc4\list Martina- Gunshin mail	A|A|P|A|A|A	A	NONE	1167.42	1104.67	0.0142109	0.333787	2348.8
1_2_22_9	Trpc4	1466	Trpc4\list Martina- Gunshin mail	P|P|A|P|P|M	P	NONE	2758.62	2782.78	0.088628	0.256427	289.33
3_2_22_9	Trpc5	1467	Trpc5\list Martina- Gunshin mail	P|P|P|P|A|A	P	NONE	2199.3	2095.33	0.135635	0.187281	138.077
3_1_19_21	Trpc6	1475	Trpc6\list Martina- Gunshin mail	P|P|A|P|P|P	P	NONE	3483.66	2938.76	0.246361	0.141939	57.6144
1_1_19_21	Trpc6	1476	Trpc6\list Martina- Gunshin mail	P|P|P|P|P|P	P	NONE	3602.99	3123.17	0.232273	0.188544	81.1736
1_1_4_8	Trpm7	1407	TRPM7\list Martina	P|P|P|P|P|P	P	DOWN	18674.5	24941.8	-0.480583	0.197127	41.0182
3_1_4_8	Trpm7	1408	TRPM7\list Martina	P|P|P|P|P|P	P	NONE	33396.7	32684	0.0415616	0.113619	273.374
4_2_7_21	Trpm7	1409	TRPM7\list Martina	A|P|A|P|P|P	P	NONE	6778.12	6147.5	0.144256	0.26048	180.568
3_1_10_7	Trpv4	1405	TRPV4\list Martina	P|P|P|P|P|P	P	NONE	48993.2	41176.2	0.26027	0.315138	121.081
2_1_1_19	Trpv4	1406	TRPV4\list Martina	P|P|P|P|P|P	P	NONE	8258.16	7299.83	0.172182	0.0929353	53.9749
4_1_10_9	Ttc7	1503	Ttc7/Ttc7 (hea and fsn anemic mice)	P|P|P|P|P|P	P	NONE	29049.4	31235.2	-0.164747	0.189127	114.798
3_1_16_21	Ttc7	1504	Ttc7/Ttc7 (hea and fsn anemic mice)	P|P|P|P|P|P	P	NONE	34924.3	33860.2	0.172604	0.360013	208.577
3_1_10_8	Ttyh1	1473	Ttyh1-tweety homolog 1\Mayka (yeast homolog FTR1)	P|P|P|P|P|P	P	NONE	11064.9	10614.3	0.0705256	0.24319	344.826
3_1_16_7	Ttyh1	1474	Ttyh1-tweety homolog 1\Mayka (yeast homolog FTR1)	M|P|P|P|P|P	P	NONE	2826.43	2466	0.189833	0.0970238	51.1102
3_1_4_4	Txk	1003	tyrosine kinase (TXK)	P|P|P|P|P|P	P	NONE	5092.59	4672	0.119031	0.104872	88.1044
1_1_7_5	Txk	1004	tyrosine kinase (TXK)	P|P|P|P|P|P	P	NONE	6190.89	5951	0.0511941	0.106924	208.859
1_1_4_15	Txk	797	tyrosine kinase (TXK)	P|P|A|P|P|P	P	NONE	2428.76	2507.33	-0.00373644	0.217085	5809.95
4_2_13_3	Txk	798	No info available but SPOTTED on CHIP	P|P|P|P|P|P	P	NONE	19954.4	21080.5	-0.102615	0.131611	128.257
2_1_22_17	Txn1	1021	thioredoxin	P|P|A|P|P|P	P	NONE	5124.78	4343.5	0.190864	0.17979	94.1979
2_1_7_6	Txn1	1022	thioredoxin	P|P|P|P|P|P	P	NONE	48559.2	61484	-0.373157	0.100613	26.9627
4_1_4_17	Txn1	1023	thioredoxin	P|P|P|P|P|P	P	NONE	44406.6	37000.3	0.196298	0.197793	100.761
1_2_22_15	Txn1	810	thioredoxin	P|P|P|P|P|P	P	NONE	40015.8	40135.3	-0.00643597	0.0904565	1405.48
4_2_19_13	Txn1	811	thioredoxin	P|P|P|P|P|P	P	DOWN	32097.3	43768.2	-0.461175	0.0692156	15.0085
2_1_16_18	Txn2	1018	thioredoxin mitochondrial (TXN2)	P|P|P|P|P|P	P	NONE	29456.8	29286.8	0.0148203	0.182134	1228.95
4_1_13_5	Txn2	1019	thioredoxin mitochondrial (TXN2)	P|P|P|P|P|P	P	NONE	31731.7	36311	-0.261976	0.229114	87.4559
3_2_22_15	Txn2	808	thioredoxin mitochondrial (TXN2)	P|P|P|P|P|P	P	NONE	33154.6	32691	-0.00554014	0.0821723	1483.22
2_2_13_14	Txn2	809	thioredoxin mitochondrial (TXN2)	P|P|P|P|P|P	P	NONE	42897.3	40628.5	0.0741964	0.115714	155.956
4_1_22_17	Txn2(bad)	1020	thioredoxin mitochondrial (TXN2)	P|P|P|P|P|P	P	DOWN	17260.2	25213.5	-0.575759	0.188444	32.7297
1_1_22_4	Txnl1	1005	thioredoxin-like protein	P|P|P|P|P|P	P	NONE	9097.15	8928.83	0.0293414	0.0633069	215.76
3_1_22_4	Txnl1	1006	thioredoxin-like protein	P|P|P|P|P|P	P	NONE	5571.38	5230	0.0779573	0.138378	177.505
1_1_16_5	Txnl1	1007	thioredoxin-like protein	P|P|P|P|P|P	P	NONE	10971.9	11052.8	-0.0700043	0.182416	260.578
3_1_10_14	Txnl1	799	thioredoxin-like protein	P|P|P|P|P|P	P	NONE	13772.5	12568	0.200779	0.226127	112.625
3_1_13_16	Txnrd1	1037	thioredoxin reductase 1	P|P|P|P|P|P	P	DOWN	44190.7	64551.7	-0.482544	0.332867	68.9816
3_2_16_1	Txnrd1	820	thioredoxin reductase 1	P|P|P|P|P|P	P	DOWN	46693	66474.5	-0.536426	0.267053	49.7838
1_1_7_17	Txnrd1(bad)	1036	thioredoxin reductase 1	P|P|P|P|P|P	P	DOWN	14467.5	20600.5	-0.535267	0.16794	31.3749
3_1_7_8	Txnrd2	1443	TXNRD2\list Martina- Metal array	P|P|P|P|P|P	P	NONE	20391.3	22427.5	-0.126962	0.196185	154.522
3_1_7_17	Tyr	1035	tyrosinase	P|P|P|P|P|P	P	NONE	15091.8	12374.8	0.287733	0.0793176	27.5664
1_2_16_1	Tyr	819	tyrosinase	P|P|P|A|A|P	P	NONE	3093.71	3070.79	-0.0486195	0.284897	585.972
3_1_1_18	Tyrp1	1032	Tyrosinase-related protein 1	P|P|P|P|P|P	P	NONE	8751.56	9007.17	-0.0461487	0.0663759	143.83
4_2_1_13	Tyrp1	817	Tyrosinase-related protein 1\CORRECTED INFORMATION	P|P|P|P|P|P	P	NONE	4550.21	4574.67	-0.0183064	0.0688048	375.85
2_2_10_3	Tyrp1	821	Tyrosinase-related protein 1	P|P|P|P|P|P	P	NONE	8065.85	8154.83	-0.00708192	0.161001	2273.41
1_1_22_8	Ube2D1	1413	UBE2D1=sft1\list Martina- Metal array	P|P|P|P|P|P	P	NONE	3824.18	3536	0.127799	0.17526	137.137
2_2_13_20	Ube2D1 (dif form)	1412	UBE2D1=sft1\list Martina- Metal array	A|P|A|A|A|A	A	NONE	1619.83	1773.47	0.0274063	0.217667	794.222
3_1_7_16	Ube2d2	1183	UBE2D2\mouse hipoxia gene	P|P|P|P|P|P	P	NONE	45136.8	40424.5	0.195302	0.201955	103.407
4_2_13_14	Ube2d2	779	ubc4	P|P|P|P|P|P	P	NONE	28472	25472.7	0.156159	0.160363	102.692
3_2_13_15	Ube2d2	832	UBC4	P|P|P|P|P|P	P	UP	83242.4	55994	0.640172	0.194424	30.3705
3_1_10_9	Ube2g2	1304	Ube2g2-abfall	P|P|P|P|P|P	P	UP	52469.3	38463.8	0.477673	0.364429	76.2925
1_1_16_16	Uqcrfs1	884	Cytc reductase	P|P|P|P|P|P	P	DOWN	8916.92	16217.7	-0.882155	0.126448	14.334
4_2_1_17	Uqcrfs1	885	Cytc reductase	P|P|P|P|P|P	P	NONE	49711.5	52671.8	-0.0870943	0.151198	173.603
1_1_7_7	Urod	1334	UROD\heme biosynthesis	P|P|P|P|P|P	P	NONE	5959.07	6999.67	-0.233069	0.111942	48.0297
3_1_7_7	Urod	1335	UROD\heme biosynthesis	P|P|P|P|P|P	P	NONE	13973.8	14668.3	-0.0521492	0.144537	277.161
1_1_1_8	Urod	1336	UROD\heme biosynthesis	P|P|P|P|P|P	P	NONE	4813.62	5940.5	-0.331821	0.168422	50.7569
3_1_1_8	Uros	1337	UROS\heme biosynthesis	P|P|P|P|P|P	P	NONE	11473.4	13642	-0.250949	0.039249	15.6402
1_1_19_8	Uros	1339	UROS\heme biosynthesis	P|P|P|P|P|P	P	NONE	4100.73	3891.67	0.0799805	0.0831854	104.007
1_2_1_8	Usp40	1328	B230215L03Rik\NIA results interesting	P|P|P|P|P|P	P	NONE	7666.4	9198.17	-0.271028	0.29855	110.155
4_1_7_14	Vamp3	676	synaptobrevin-3	P|P|P|P|P|P	P	NONE	51225.3	54200.8	-0.0970975	0.211921	218.256
1_2_4_14	Vamp3	677	synaptobrevin-3	P|P|P|P|P|P	P	DOWN	36137.3	48283.8	-0.437738	0.117268	26.7896
4_2_16_4	Vdac3	1252	VDAC3\ire candidate	P|P|P|P|P|P	P	DOWN	35641	49440.7	-0.596904	0.333902	55.939
3_1_4_16	Vdac3	1260	VDAC3\ire candidate	P|P|P|P|P|P	P	NONE	27230.8	35281.5	-0.363714	0.0841245	23.1293
4_2_7_20	Vdac3	1261	VDAC3\ire candidate	P|P|P|P|P|P	P	NONE	19471	24363	-0.333446	0.0997627	29.9187
3_2_7_5	Vegfa	988	"VEGF, no info available but spotted on chip"	P|P|P|P|P|P	P	NONE	14695.8	14151.5	0.0598885	0.119239	199.101
1_2_16_5	Vegfa	990	VEGF	P|P|P|P|P|P	P	UP	35368.9	24801	0.501858	0.060326	12.0205
2_1_7_4	Vhlh	1148	VHLh1	A|M|P|P|P|P	P	NONE	3323.91	3297	0.0654667	0.241874	369.46
4_1_7_4	Vhlh	1149	VHLh1	A|A|A|P|P|P	A	NONE	1638.34	1646.33	-0.00744433	0.0744966	1000.72
2_1_1_5	Vhlh	1150	VHLh1	P|P|P|P|P|P	P	NONE	4830.51	4732.17	0.0324153	0.261478	806.65
4_1_1_5	Vhlh	1151	VHLh1	P|A|A|P|P|P	P	NONE	2542.87	2334.5	0.107987	0.0457014	42.3213
2_1_19_5	Vhlh	1152	VHLh1	P|P|A|P|P|P|P|P|P|A|P|P	P	NONE	22612.7	17125	0.258344	0.16803	65.0411
4_2_1_8	Wt1	1526	Wt1/HHpatients putative HH modifiers	P|P|P|P|P|P	P	NONE	12069.9	7045.5	0.371249	0.591152	159.233
2_2_19_8	Wt1	1527	Wt1/HHpatients putative HH modifiers	P|P|P|P|P|P	P	NONE	15971.6	17611.7	-0.133538	0.180403	135.095
4_2_19_8	Wt1	1528	Wt1/HHpatients putative HH modifiers	P|P|P|P|P|P	P	NONE	7282.45	9244.33	-0.353363	0.17451	49.3854
3_2_4_16	Zfp189	1279	ZNF189\ire candidate	P|P|P|P|P|P	P	NONE	12957.3	13947.3	-0.107108	0.0463929	43.3141
1_2_4_16	Zfp189	1280	ZNF189\ire candidate	P|P|P|P|P|P	P	NONE	5296.36	6155.67	-0.241116	0.219002	90.8285
1_2_4_4	Zfp36	985	TTP	P|P|P|P|A|A	P	NONE	8973.01	10533.1	-0.0827241	0.279265	337.585
3_2_4_4	Zfp36	986	TTP	P|P|P|P|P|P	P	NONE	24005	19372.7	0.314114	0.0709632	22.5915
1_2_22_4	Zfp36	987	TTP	P|P|P|P|P|P	P	NONE	16439.7	13944.5	0.23761	0.0724288	30.4822
4_1_13_13	Zfp36 (bad)	682	tristetraproline	P|P|P|P|P|P	P	NONE	24461.3	24526	-0.0299591	0.147298	491.664
4_1_16_21	Zfp364	1305	ZNF364\1q21	P|P|P|P|P|P	P	NONE	43313.1	39551.5	0.172975	0.1462	84.5206
2_1_16_21	Zfp364	1306	ZNF364\1q21	P|P|P|P|P|P	P	NONE	32180	24899.5	0.347228	0.0793784	22.8606
2_1_19_6	Zfp364	1314	ZNF364\1q21	P|P|P|P|P|P	P	NONE	35443.8	34691.5	0.0202857	0.103394	509.691
2_1_4_20	hs EPO	2274	hs EPO\Human hipoxia gene	P|P|P|P|P|P	P	NONE	10973.6	10781.3	0.0491766	0.204197	415.232
4_1_10_19	hs EPO	2302	hs EPO\Human hipoxia gene	P|P|P|P|P|P	P	NONE	9228.54	8000.33	0.204519	0.0907023	44.349
2_1_10_19	hs EPO	2306	hs EPO\Human hipoxia gene	P|P|P|P|P|P	P	NONE	7381.51	6947	0.0718955	0.294523	409.655

## Sheet: comparison
array1_norm_all_ETSs.txt		comp_ratio_up	comp_ratio_down								REGULATED	TRUE	FALSE	array2_norm_all_ETSs.txt		comp_ratio_up	comp_ratio_down
		0.378512	-0.378512								105	703	177			0.378512	-0.378512
Spot number	Reporter Identifier	Running number	Marina's name	P-call	Overall P-call	Regulation	ch1_average	ch2_average	av_ratio	av_ratio_stdev	rel_error	Color Swap	Regulation	Spot number	Reporter Identifier	Running number	Marina's name	P-call	Overall P-call	Regulation	ch1_average	ch2_average	av_ratio	av_ratio_stdev	rel_error
1_1_10_7		1404_		P|P|P|P|P|P	P	DOWN	13185.9	18059.5	-0.457888	0.0851713	18.6009	FALSE	-	1_1_10_7		1404_		P|P|P|P|P|P	P	NONE	15727	15391	0.01444	0.198805	1376.77
4_1_13_17	1040	1040	endogenous mouse mammary tumor virus MTV-17	P|P|P|P|P|P	P	NONE	6002.35	6625.5	-0.141273	0.0577052	40.8466	TRUE	-	4_1_13_17	1040	1040	endogenous mouse mammary tumor virus MTV-17	P|P|P|P|P|P	P	NONE	6900.45	6110.17	0.180436	0.118432	65.6364
3_1_1_4	1110012L19Rik	913	1110012L19Rik	P|P|P|P|P|P	P	NONE	7115.4	6409.67	0.149436	0.0729277	48.8019	FALSE	-	3_1_1_4	1110012L19Rik	913	1110012L19Rik	P|P|P|P|P|P	P	DOWN	19869.9	28775.8	-0.395949	0.27096	68.4331
3_1_22_16	1110012O05Rik	1258	sim CAAX-DKFZP564B147\ire candidate	P|P|P|P|P|P	P	NONE	28278.2	25070.3	0.219676	0.193077	87.8915	TRUE	-	3_1_22_16	1110012O05Rik	1258	sim CAAX-DKFZP564B147\ire candidate	P|P|P|P|P|P	P	NONE	24068.7	24843.5	-0.0450505	0.0938952	208.422
1_2_22_7	1110012O05Rik	1268	sim CAAX-DKFZP564B147\ire candidate	P|P|P|P|P|P	P	NONE	11411.1	9337.67	0.287867	0.0536521	18.6378	TRUE	-	1_2_22_7	1110012O05Rik	1268	sim CAAX-DKFZP564B147\ire candidate	P|P|P|P|P|P	P	NONE	10537	9090.83	0.202717	0.105817	52.1993
1_2_16_17	1110012O05Rik	1275	sim CAAX-DKFZP564B147\ire candidate	P|P|P|P|P|P	P	NONE	16540.7	14414.7	0.199153	0.0462554	23.2261	TRUE	-	1_2_16_17	1110012O05Rik	1275	sim CAAX-DKFZP564B147\ire candidate	P|P|P|P|P|P	P	NONE	15461.3	14507	0.0715857	0.182952	255.571
4_2_19_19	1110019C08Rik	1415	afball	P|P|P|P|P|P	P	NONE	3177.76	3035.17	0.00961328	0.231541	2408.56	TRUE	-	4_2_19_19	1110019C08Rik	1415	afball	A|P|P|P|P|P	P	NONE	1985.92	2063.03	0.0138157	0.17953	1299.46
2_1_7_3	1700013N18Rik	592	"SFT-1(=ubi-4), ubi2c?"	P|P|P|P|P|P	P	NONE	22471.6	25661.8	-0.23382	0.115494	49.3944	TRUE	-	2_1_7_3	1700013N18Rik	592	"SFT-1(=ubi-4), ubi2c?"	P|P|P|P|P|P	P	NONE	22887.3	23512.8	-0.0161292	0.1442	894.029
3_1_13_13	2210018M11Rik	632	GL002	P|P|P|P|P|P	P	NONE	10243.7	9976.67	0.157114	0.327126	208.209	TRUE	-	3_1_13_13	2210018M11Rik	632	GL002	P|P|P|P|P|P	P	NONE	10295.3	9917.17	0.0642263	0.135972	211.708
3_1_22_1	2310020H20Rik	759	nifU (isu)	P|P|A|P|P|P	P	NONE	3126.93	2878.33	0.101948	0.133872	131.314	TRUE	-	3_1_22_1	2310020H20Rik	759	nifU (isu)	A|P|P|P|P|P	P	NONE	2973.94	2632.33	0.151436	0.122405	80.8293
1_1_16_2	2310020H20Rik	760	nifU (isu)	P|P|P|P|P|P	P	NONE	6506.57	7031.33	-0.140173	0.0894276	63.7979	TRUE	-	1_1_16_2	2310020H20Rik	760	nifU (isu)	P|P|P|P|P|P	P	NONE	6330.31	5914.17	0.107065	0.0744077	69.4976
4_2_10_19	2310067E08Rik	1324	2310067E08Rik\NIA results interesting	P|P|P|P|P|P	P	UP	42932.8	30369.3	0.529041	0.183978	34.7757	TRUE	REGULATION	4_2_10_19	2310067E08Rik	1324	2310067E08Rik\NIA results interesting	P|P|P|P|P|P	P	DOWN	27512.5	38357	-0.494018	0.063718	12.8979
1_2_4_21	2410015C20Rik	1354	2410015C20RIK\1q21	P|P|P|P|P|P	P	NONE	4014.48	3973	-0.00988905	0.1847	1867.72	FALSE	-	1_2_4_21	2410015C20Rik	1354	2410015C20RIK\1q21	P|P|P|P|P|P	P	DOWN	4863.12	10885	-0.477617	1.05682	221.269
4_1_22_2	2610203C20Rik	774	sperm acrosomal protein mRNA	P|P|P|P|P|P	P	NONE	26736.2	28625.3	-0.170395	0.24894	146.096	TRUE	-	4_1_22_2	2610203C20Rik	774	sperm acrosomal protein mRNA	P|P|P|P|P|P	P	NONE	26569.2	32414.3	-0.35235	0.246268	69.8928
2_1_16_15	2610203C20Rik	775	sperm acrosomal protein mRNA	P|P|P|P|P|P	P	UP	47352.7	30687	0.691633	0.12214	17.6597	FALSE	-	2_1_16_15	2610203C20Rik	775	sperm acrosomal protein mRNA	P|P|P|P|P|P	P	NONE	40519	40872.2	0.0335893	0.163578	486.994
1_1_1_16	2610312B22Rik	1172	erythropoietin 4\mouse hipoxia gene	P|P|P|P|P|P	P	DOWN	12203.1	18292.8	-0.645429	0.295213	45.7391	FALSE	-	1_1_1_16	2610312B22Rik	1172	erythropoietin 4\mouse hipoxia gene	P|P|P|P|P|P	P	NONE	17091.6	20724.5	-0.287672	0.0832604	28.9428
2_2_10_4	2610312B22Rik	1201	erythropoietin 4\mouse hipoxia gene	P|P|P|P|P|P	P	NONE	19805.4	17334.5	0.178001	0.129308	72.6443	TRUE	-	2_2_10_4	2610312B22Rik	1201	erythropoietin 4\mouse hipoxia gene	P|P|P|A|P|P	P	NONE	21797.1	28012.8	-0.0366801	0.633329	1726.63
3_2_10_5	2700059D21Rik	1076	Riiken (AK005836) hom. to hs hypoth.protein FLJ10342	P|P|P|P|P|P	P	NONE	8958.23	7667	0.231099	0.18739	81.0865	TRUE	-	3_2_10_5	2700059D21Rik	1076	Riiken (AK005836) hom. to hs hypoth.protein FLJ10342	P|P|P|P|P|P	P	NONE	16347	33518.7	-0.245742	0.640034	260.449
3_2_7_20	2900070E19Rik	1482	2900070E19Rik /2900070E19Rik mouse homologue of GRX5 zebrafish (shiraz mutant)	P|P|P|P|P|P	P	NONE	12372.5	9538	0.376592	0.0501287	13.3111	TRUE	-	3_2_7_20	2900070E19Rik	1482	2900070E19Rik /2900070E19Rik mouse homologue of GRX5 zebrafish (shiraz mutant)	P|P|P|P|P|P	P	NONE	11095.1	9638.67	0.19835	0.125332	63.187
1_2_7_20	2900070E19Rik	1483	2900070E19Rik /2900070E19Rik mouse homologue of GRX5 zebrafish (shiraz mutant)	P|P|P|P|P|P	P	NONE	8422.1	8477.83	-0.0155372	0.0887987	571.524	TRUE	-	1_2_7_20	2900070E19Rik	1483	2900070E19Rik /2900070E19Rik mouse homologue of GRX5 zebrafish (shiraz mutant)	P|P|P|P|P|P	P	NONE	10636.5	10382.7	0.0372952	0.117229	314.327
2_2_7_1	3110024A21Rik	685	3110024a21rik	P|P|P|P|P|P	P	NONE	11920	11707.2	0.0341648	0.123859	362.534	FALSE	-	2_2_7_1	3110024A21Rik	685	3110024a21rik	P|P|P|P|P|P	P	UP	13680	9797.83	0.468635	0.224102	47.8201
2_1_22_14	3110024A21Rik	780	3110024a21rik	P|P|P|P|P|P	P	NONE	6365.37	6328.67	0.00877124	0.0716762	817.172	TRUE	-	2_1_22_14	3110024A21Rik	780	3110024a21rik	P|P|P|P|P|P	P	NONE	6293.23	5836.17	0.129373	0.138985	107.429
3_2_10_20	4732436F15Rik	1355	4732436F15Rik\1q21	P|P|P|P|P|P	P	NONE	6908.04	5855.33	0.238199	0.0916946	38.4949	TRUE	-	3_2_10_20	4732436F15Rik	1355	4732436F15Rik\1q21	P|P|P|P|P|P	P	NONE	6690.49	12013.7	-0.330368	0.980631	296.83
2_2_4_20	4833418A01Rik	1323	4833418A01RiK\NIA results interesting	P|P|P|P|P|P	P	NONE	18859.4	21347.8	-0.190129	0.129007	67.8523	TRUE	-	2_2_4_20	4833418A01Rik	1323	4833418A01RiK\NIA results interesting	P|P|P|P|P|P	P	NONE	17160.2	14815.3	0.207492	0.0683075	32.9206
4_2_10_5	5730454B08Rik	1254	kiaa0663\ire candidate	P|P|P|P|P|P	P	NONE	28566.1	28280.2	-0.0256364	0.136068	530.76	TRUE	-	4_2_10_5	5730454B08Rik	1254	kiaa0663\ire candidate	P|P|P|P|P|P	P	NONE	33026.9	31613.7	0.0568732	0.0694911	122.186
3_2_22_7	5730454B08Rik	1269	kiaa0663\ire candidate	P|P|P|P|P|P	P	UP	20227.4	14550.7	0.477915	0.137217	28.7115	FALSE	-	3_2_22_7	5730454B08Rik	1269	kiaa0663\ire candidate	P|P|P|P|P|P	P	NONE	16998.4	18510.2	-0.112674	0.0994851	88.2945
1_2_16_8	5930405J04Rik	1270	SMARCC2\ire candidate	P|P|P|P|P|P	P	NONE	7431.88	6024.5	0.301072	0.101142	33.594	TRUE	-	1_2_16_8	5930405J04Rik	1270	SMARCC2\ire candidate	P|P|P|P|P|P	P	NONE	8141.42	7989	0.0123898	0.143779	1160.46
3_2_16_8	5930405J04Rik	1271	SMARCC2\ire candidate	P|P|P|P|P|P	P	NONE	9842.12	8273.17	0.270329	0.121315	44.8767	TRUE	-	3_2_16_8	5930405J04Rik	1271	SMARCC2\ire candidate	P|P|P|P|P|P	P	NONE	8952.27	11497	-0.228419	0.458718	200.823
2_2_22_20	6330442E10Rik	1321	6330442E10Rik\NIA results interesting	P|P|P|P|P|P	P	UP	42922.5	17577.8	1.27303	0.0970175	7.621	TRUE	REGULATION	2_2_22_20	6330442E10Rik	1321	6330442E10Rik\NIA results interesting	P|P|P|P|P|P	P	DOWN	17998.1	34764.8	-0.965536	0.186999	19.3674
2_1_4_5	6530407C02Rik	1233	MAGI-3-abfall	P|P|P|P|P|P	P	NONE	34409.6	34838.5	-0.0156844	0.190343	1213.58	TRUE	-	2_1_4_5	6530407C02Rik	1233	MAGI-3-abfall	P|P|P|P|P|P	P	NONE	29868.6	34748.5	-0.194774	0.264238	135.664
3_2_19_14	834	834	repetitive DNA\CORRECTED INFORMATION	P|P|P|P|P|P	P	NONE	21834.6	21905.7	0.200806	0.435587	216.919	TRUE	-	3_2_19_14	834	834	repetitive DNA\CORRECTED INFORMATION	P|P|P|P|P|P	P	NONE	15671.7	15462.7	0.0198943	0.14646	736.191
4_2_10_9	9330132E09Rik	1493	9330132E09Rik/9330132E09Rik possible Mfre1 from Fleming	P|P|P|P|P|P	P	NONE	4211.22	4581.17	-0.111749	0.105833	94.7066	TRUE	-	4_2_10_9	9330132E09Rik	1493	9330132E09Rik/9330132E09Rik possible Mfre1 from Fleming	P|P|P|P|P|P	P	NONE	5765.33	5111	0.177201	0.243892	137.636
2_1_4_7	9330132E09Rik	1494	9330132E09Rik/9330132E09Rik possible Mfre1 from Fleming	P|P|P|P|P|P	P	NONE	12304.6	11610	0.10456	0.133268	127.455	TRUE	-	2_1_4_7	9330132E09Rik	1494	9330132E09Rik/9330132E09Rik possible Mfre1 from Fleming	P|P|P|P|P|P	P	NONE	8967.64	11213.3	-0.34491	0.212605	61.6406
4_1_4_7	9330132E09Rik	1495	9330132E09Rik/9330132E09Rik possible Mfre1 from Fleming	P|P|P|P|P|P	P	NONE	4218.23	3908	0.103513	0.095532	92.2894	TRUE	-	4_1_4_7	9330132E09Rik	1495	9330132E09Rik/9330132E09Rik possible Mfre1 from Fleming	P|P|P|P|P|P	P	NONE	3386.39	3505.67	0.00873414	0.193792	2218.79
4_1_22_20	9530060I07	1307	bc037518-abfall	M|P|P|A|P|P	P	NONE	2362.72	2278.33	0.0249861	0.152659	610.975	TRUE	-	4_1_22_20	9530060I07	1307	bc037518-abfall	P|A|P|P|A|M	M	NONE	1775.36	1536.43	0.222995	0.166318	74.5838
4_2_7_14	APG4B (human)	733	IRIG2	P|P|P|P|P|P	P	NONE	16935.2	18238.7	-0.115732	0.0863471	74.6095	TRUE	-	4_2_7_14	APG4B (human)	733	IRIG2	P|P|P|P|P|P	P	NONE	19582.2	16058.2	0.242002	0.180077	74.4114
1_1_10_4	APG4B (human)	920	Apg4B	P|P|P|P|P|P	P	NONE	7840.1	8490.5	-0.119622	0.145524	121.653	TRUE	-	1_1_10_4	APG4B (human)	920	Apg4B	P|P|P|P|P|P	P	NONE	8216.49	8090.83	0.0244265	0.117635	481.585
4_2_16_18	Abcb10	1041	ABCB10	P|P|P|P|P|P	P	NONE	8898.5	10260.2	-0.221692	0.129603	58.4611	TRUE	-	4_2_16_18	Abcb10	1041	ABCB10	P|P|P|P|P|P	P	NONE	12076.3	9336.33	0.374995	0.100498	26.7998
2_1_13_17	Abcb10	1042	ABCB10	P|P|P|P|P|P	P	NONE	14688.4	15211.5	-0.0520318	0.29209	561.367	TRUE	-	2_1_13_17	Abcb10	1042	ABCB10	P|P|P|P|P|P	P	NONE	26762.7	44477.3	0.146703	0.841609	573.684
2_2_16_18	Abcb6	1043	ABCB6	P|P|P|P|P|P	P	NONE	5878.18	5635.83	0.0691934	0.14641	211.595	TRUE	-	2_2_16_18	Abcb6	1043	ABCB6	P|P|P|P|P|P	P	NONE	6736.18	5986.17	0.160628	0.192164	119.633
4_2_10_6	Abcb7	1145	ABCB7 ABC 3´b PstI	P|P|P|P|P|P	P	NONE	8511.49	8837	-0.0799244	0.145838	182.47	TRUE	-	4_2_10_6	Abcb7	1145	ABCB7 ABC 3´b PstI	P|P|P|P|P|P	P	NONE	9544.65	8542	0.155113	0.0759167	48.9429
2_1_4_4	Abcb7 (bad)	1146	ABCB7 ABC 3´b RV	P|P|P|P|P|P	P	NONE	4548.52	4873.17	-0.0650961	0.161649	248.324	TRUE	-	2_1_4_4	Abcb7 (bad)	1146	ABCB7 ABC 3´b RV	P|P|P|P|P|P	P	NONE	4925.45	4855.5	0.0239069	0.210656	881.153
4_2_22_2	Abcb7 (short)	845	ABCB7	P|P|P|P|P|P	P	DOWN	7569.54	10129.3	-0.411757	0.096661	23.4753	FALSE	-	4_2_22_2	Abcb7 (short)	845	ABCB7	P|P|P|P|P|P	P	NONE	9032.73	8715.33	0.0691777	0.142378	205.815
3_1_16_19	Abcb8	1349	ABCB8\David Koellerd email	P|P|P|P|P|P	P	NONE	48092.4	52826.8	0.0361695	0.447856	1238.22	TRUE	-	3_1_16_19	Abcb8	1349	ABCB8\David Koellerd email	P|P|P|P|P|P	P	NONE	51080.1	46447.7	0.121145	0.116675	96.3106
1_1_16_19	Abcb8	1350	ABCB8\David Koellerd email	P|P|A|P|P|P	P	NONE	3432.23	3327.5	0.0304682	0.144329	473.704	TRUE	-	1_1_16_19	Abcb8	1350	ABCB8\David Koellerd email	M|P|P|P|A|P	P	NONE	2632.63	2454.33	0.10971	0.122829	111.958
3_2_22_21	Abcb8	1351	ABCB8\David Koellerd email	P|P|P|P|P|P	P	NONE	16006.9	18474.2	-0.224484	0.186078	82.8914	TRUE	-	3_2_22_21	Abcb8	1351	ABCB8\David Koellerd email	P|P|P|P|P|P	P	NONE	16463	13463	0.277442	0.0599079	21.5929
1_2_22_21	Abcb8	1352	4833412N02Rik (abfall)	P|P|P|P|P|P	P	NONE	24372.8	25632.3	-0.0514927	0.222345	431.799	TRUE	-	1_2_22_21	Abcb8	1352	4833412N02Rik (abfall)	P|P|P|P|P|P	P	NONE	27040.2	26708.2	0.0296217	0.0638167	215.439
2_1_19_16	Abcb9	1045	ABCB9 (TAPL)	P|P|P|P|P|P	P	NONE	15204	14887	0.00815185	0.189474	2324.31	TRUE	-	2_1_19_16	Abcb9	1045	ABCB9 (TAPL)	P|P|P|P|P|P	P	NONE	16581.3	17466.3	0.00176566	0.367297	20802.3
2_2_16_8	Abcd3	1490	Abcd3/Abcd3 DAP (DMT1 associated protein)	P|P|P|P|P|P	P	DOWN	53369.1	73767.3	-0.483911	0.159563	32.9736	TRUE	REGULATION	2_2_16_8	Abcd3	1490	Abcd3/Abcd3 DAP (DMT1 associated protein)	P|P|P|P|P|P	P	UP	82488.9	60032	0.489777	0.209694	42.8141
4_2_16_8	Abcd3	1491	Abcd3/Abcd3 DAP (DMT1 associated protein)	P|P|P|P|P|P	P	DOWN	23883.6	39905.2	-0.839667	0.309732	36.8875	FALSE	-	4_2_16_8	Abcd3	1491	Abcd3/Abcd3 DAP (DMT1 associated protein)	P|P|P|P|P|P	P	NONE	31184.4	29332	0.130416	0.260306	199.597
2_2_10_9	Abcd3	1492	Abcd3/Abcd3 DAP (DMT1 associated protein)	P|P|P|P|P|P	P	NONE	10013.7	9315.17	0.095915	0.114485	119.361	TRUE	-	2_2_10_9	Abcd3	1492	Abcd3/Abcd3 DAP (DMT1 associated protein)	P|P|P|P|P|P	P	NONE	13397.5	17809.2	-0.00799198	0.646322	8087.13
1_2_19_5	Abce1	1066	RLI	P|P|P|P|P|P	P	DOWN	11306.4	16215.5	-0.523776	0.120888	23.0801	TRUE	REGULATION	1_2_19_5	Abce1	1066	RLI	P|P|P|P|P|P	P	UP	13802.5	8951.83	0.606808	0.252119	41.5483
1_1_13_16	Abce1	1067	RLI	P|P|P|P|P|P	P	DOWN	13913.1	22906.5	-0.732315	0.0906959	12.3848	TRUE	REGULATION	1_1_13_16	Abce1	1067	RLI	P|P|P|P|P|P	P	UP	21810.6	15658.5	0.483701	0.106111	21.9372
3_2_19_5	Abce1	1068	RLI	P|P|P|P|P|P	P	NONE	17225.1	15221.2	0.190716	0.136898	71.7809	TRUE	-	3_2_19_5	Abce1	1068	RLI	P|P|P|P|P|P	P	NONE	19804.3	16242.3	0.286706	0.0508544	17.7375
2_2_22_17	Abcf2	1047	ABCF2	P|P|P|P|P|P	P	UP	57952.6	40432.8	0.492831	0.0991478	20.118	FALSE	-	2_2_22_17	Abcf2	1047	ABCF2	P|P|P|P|P|P	P	NONE	51412.9	44656.2	0.197719	0.0691031	34.9502
4_1_1_16	Abcf2	1048	ABCF2	P|P|P|P|P|P	P	NONE	48975.4	39308.2	0.341959	0.162033	47.3838	TRUE	-	4_1_1_16	Abcf2	1048	ABCF2	P|P|P|P|P|P	P	NONE	42408	43865.2	-0.0466854	0.110401	236.478
4_2_22_17	Abcf2 (dif 3')	1046	ABCF2 (dif 3')	P|P|P|P|P|P	P	NONE	8037	8866.5	-0.142954	0.0391226	27.3672	TRUE	-	4_2_22_17	Abcf2 (dif 3')	1046	ABCF2 (dif 3')	P|P|P|P|P|P	P	NONE	16145.9	28784	-0.376054	0.597896	158.992
4_1_16_8	Abcg2	1500	"Abcg2/ABCG2, BCRP heme binding protein"	P|P|P|P|P|P	P	NONE	24408.5	25555.5	-0.138188	0.295966	214.177	FALSE	-	4_1_16_8	Abcg2	1500	"Abcg2/ABCG2, BCRP heme binding protein"	P|P|P|P|P|P	P	DOWN	17676.6	25393.7	-0.546722	0.391874	71.6771
2_1_10_9	Abcg2	1501	"Abcg2/ABCG2, BCRP heme binding protein"	P|P|P|P|P|P	P	DOWN	14545.3	20506.2	-0.486119	0.0791653	16.2852	FALSE	-	2_1_10_9	Abcg2	1501	"Abcg2/ABCG2, BCRP heme binding protein"	P|P|P|P|P|P	P	NONE	12522.3	10324	0.30316	0.155069	51.151
4_1_7_6	Acas2	1029	ACETYL-COENZYME A SYNTHETASE	P|P|P|P|P|P	P	NONE	8767.74	9653.67	-0.16802	0.112667	67.056	TRUE	-	4_1_7_6	Acas2	1029	ACETYL-COENZYME A SYNTHETASE	P|P|P|P|P|P	P	NONE	6618.74	8599.5	-0.326263	0.228436	70.0159
3_1_19_18	Acas2	1030	ACETYL-COENZYME A SYNTHETASE	P|P|P|P|P|P	P	NONE	19283.3	22026.5	-0.0894427	0.246445	275.534	TRUE	-	3_1_19_18	Acas2	1030	ACETYL-COENZYME A SYNTHETASE	P|P|P|P|P|P	P	NONE	17701.1	14817.3	0.256499	0.0254737	9.93131
1_1_19_18	Acas2	1031	ACETYL-COENZYME A SYNTHETASE	P|P|P|P|P|P	P	NONE	8483.66	9840.17	-0.217286	0.0725074	33.3696	TRUE	-	1_1_19_18	Acas2	1031	ACETYL-COENZYME A SYNTHETASE	P|P|P|P|P|P	P	NONE	9370.06	7505.67	0.321163	0.158383	49.3155
2_2_19_13	Acas2	816	ACETYL-COENZYME A SYNTHETASE	P|P|P|P|P|P	P	NONE	8254.73	8937	-0.103446	0.127694	123.44	TRUE	-	2_2_19_13	Acas2	816	ACETYL-COENZYME A SYNTHETASE	P|P|P|P|P|P	P	NONE	9651.15	8608.5	0.156061	0.0934786	59.8987
1_2_16_3	Aco1	560	IRP-1	P|P|P|P|P|P	P	UP	20326.9	13830.7	0.547064	0.108721	19.8735	TRUE	REGULATION	1_2_16_3	Aco1	560	IRP-1	P|P|P|P|P|P	P	DOWN	11226.3	16339.5	-0.547078	0.0785556	14.3591
3_2_1_1	Aco1	561	IRP-1	P|P|P|P|P|P	P	NONE	11221.2	9840.33	0.204379	0.172059	84.186	TRUE	-	3_2_1_1	Aco1	561	IRP-1	P|P|P|P|P|P	P	NONE	13648.9	12966.8	0.0346294	0.176785	510.506
3_2_16_3	Aco1	562	IRP-1	P|P|P|P|P|P	P	UP	20842.7	15483.7	0.434577	0.290334	66.8083	FALSE	-	3_2_16_3	Aco1	562	IRP-1	P|P|P|P|P|P	P	NONE	17023.1	20375.3	-0.260382	0.105442	40.495
4_1_13_15	Aco2	501	No info available but SPOTTED on CHIP	P|P|P|P|P|P	P	DOWN	44622.3	78914.3	-0.807801	0.137453	17.0157	TRUE	REGULATION	4_1_13_15	Aco2	501	No info available but SPOTTED on CHIP	P|P|P|P|P|P	P	UP	91747.3	56859.5	0.642275	0.231991	36.1202
4_1_22_15	Aco2	502	Aconitase mit	P|P|P|P|P|P	P	DOWN	28227.6	49408.8	-0.804863	0.131038	16.2808	FALSE	-	4_1_22_15	Aco2	502	Aconitase mit	P|P|P|P|P|P	P	NONE	47140.5	37743.5	0.246609	0.221929	89.9921
4_2_16_15	Acox2	617	cox2	P|P|P|P|P|P	P	DOWN	25991.4	40846.8	-0.672206	0.189063	28.1257	TRUE	REGULATION	4_2_16_15	Acox2	617	cox2	P|P|P|P|P|P	P	UP	62923.8	34386.8	0.882672	0.116171	13.1613
2_2_16_15	Acox2	618	cox2	P|P|P|P|P|P	P	NONE	128414	126142	-0.00841727	0.214415	2547.32	FALSE	-	2_2_16_15	Acox2	618	cox2	P|P|P|P|P|P	P	UP	187070	110800	0.736552	0.119673	16.2478
4_2_22_14	Acox2	619	cox2	P|P|P|P|P|P	P	DOWN	28149.4	47400.7	-0.737047	0.0910416	12.3522	TRUE	REGULATION	4_2_22_14	Acox2	619	cox2	P|P|P|P|P|P	P	UP	57482	36862.7	0.619027	0.090209	14.5727
2_2_22_14	Acox3	620	cox3	P|P|P|P|P|P	P	NONE	70608.7	88410.5	-0.308278	0.129061	41.8651	FALSE	-	2_2_22_14	Acox3	620	cox3	P|P|P|P|P|P	P	UP	103046	70146.7	0.558557	0.0834294	14.9366
4_2_4_14	Acox3	621	cox3	P|P|P|P|P|P	P	NONE	69388.2	70396.3	-0.00695531	0.151142	2173.04	TRUE	-	4_2_4_14	Acox3	621	cox3	P|P|P|P|P|P	P	NONE	80320.9	61486.8	0.329901	0.185935	56.3609
2_2_1_2	Acrv1	740	L31	P|P|P|P|P|P	P	NONE	27963.5	23307.8	0.259854	0.0400679	15.4194	TRUE	-	2_2_1_2	Acrv1	740	L31	P|P|P|P|P|P	P	NONE	42075.9	39305.8	0.081853	0.0951225	116.211
2_1_22_1	Actb	508	beta-actin cytosceletal	P|P|P|P|P|P|P|P|P|P|P|P	P	DOWN	157308	313735	-0.996416	0.15373	15.4283	TRUE	REGULATION	2_1_22_1	Actb	508	beta-actin cytosceletal	P|P|P|P|P|P|P|P|P|P|P|P	P	UP	276068	170065	0.697769	0.223893	32.0869
1_1_16_14	Actb	698	beta-actin cytosceletal	P|P|P|P|P|P|P|P|P|P|P|P	P	NONE	120075	232685	-0.346214	0.669178	193.284	TRUE	-	1_1_16_14	Actb	698	beta-actin cytosceletal	P|P|P|P|P|P|P|P|P|P|P|P	P	NONE	200362	131937	0.22795	0.437903	192.105
2_2_22_18	Actb	875	beta-actin cytosceletal	P|P|P|P|P|P	P	NONE	32675.5	31246	0.0409267	0.100053	244.468	FALSE	-	2_2_22_18	Actb	875	beta-actin cytosceletal	P|P|P|P|P|P	P	UP	36255.9	24873.3	0.522153	0.191053	36.5895
2_1_1_20	Actg1	1371	afball\list Martina	P|P|P|P|P|P	P	DOWN	50786	86594	-0.857426	0.288245	33.6174	TRUE	REGULATION	2_1_1_20	Actg1	1371	afball\list Martina	P|P|P|P|P|P	P	UP	75433.8	36896.8	1.02841	0.0631957	6.14502
2_2_10_6	Actr3	1141	actin-related protein 3 homolog	P|P|P|P|P|P	P	DOWN	11350.1	27425.7	-0.382157	0.980926	256.682	FALSE	-	2_2_10_6	Actr3	1141	actin-related protein 3 homolog	P|P|P|P|A|P	P	NONE	8672.69	8586.88	-0.0358366	0.422823	1179.86
3_1_16_17	Adar	1256	ADAR\ire candidate	P|P|P|P|P|P	P	NONE	28449.3	28128.5	0.1558	0.405966	260.569	TRUE	-	3_1_16_17	Adar	1256	ADAR\ire candidate	P|P|P|P|P|P	P	NONE	28400.4	26235.7	0.111735	0.0347881	31.1345
2_2_7_20	Adar	1262	ADAR\ire candidate	P|P|P|P|P|P	P	NONE	11701	9289.5	0.329	0.0794063	24.1356	TRUE	-	2_2_7_20	Adar	1262	ADAR\ire candidate	P|P|P|P|P|P	P	NONE	11271.8	13911.2	-0.160769	0.499453	310.664
3_2_4_7	Adar	1267	ADAR\ire candidate	P|P|P|P|P|P	P	NONE	8590.97	6795.17	0.341985	0.06404	18.7259	TRUE	-	3_2_4_7	Adar	1267	ADAR\ire candidate	P|P|P|P|P|P	P	NONE	11750.8	11095.5	0.135738	0.142613	105.064
1_1_7_16	Ahr	1184	AHR\mouse hipoxia gene	P|P|P|P|P|P	P	NONE	24591.7	23533.3	0.0184989	0.156358	845.229	TRUE	-	1_1_7_16	Ahr	1184	AHR\mouse hipoxia gene	P|P|P|P|P|P	P	NONE	24732.5	28163.2	-0.17344	0.0996353	57.4466
3_2_13_18	Ahr	1185	AHR\mouse hipoxia gene	P|P|P|P|P|P	P	NONE	26804.5	22088.2	0.28633	0.250716	87.5619	TRUE	-	3_2_13_18	Ahr	1185	AHR\mouse hipoxia gene	P|P|P|P|P|P	P	NONE	23080.3	26857.3	-0.224051	0.265894	118.676
2_1_1_16	Akr1a4	1049	ALR	P|P|P|P|P|P	P	NONE	81404	66265	0.292934	0.0946905	32.3249	TRUE	-	2_1_1_16	Akr1a4	1049	ALR	P|P|P|P|P|P	P	NONE	63657	71862.8	-0.176831	0.077991	44.1049
4_2_4_17	Akr1a4	1050	ALR	P|P|P|P|P|P	P	UP	60500.4	44409.8	0.445368	0.0951946	21.3743	FALSE	-	4_2_4_17	Akr1a4	1050	ALR	P|P|P|P|P|P	P	NONE	51980.2	53328.7	-0.0585968	0.0960755	163.96
4_2_7_18	Akr1a4	1051	ALR	P|P|P|P|P|P	P	NONE	48585.1	44808.7	0.0702752	0.108756	154.757	TRUE	-	4_2_7_18	Akr1a4	1051	ALR	P|P|P|P|P|P	P	NONE	38135.5	43267.2	-0.198209	0.190038	95.8773
4_1_16_3	Akr1b8	599	ALRMA	P|P|P|P|P|P	P	NONE	25927.6	27422.2	-0.144735	0.239471	165.454	TRUE	-	4_1_16_3	Akr1b8	599	ALRMA	P|P|P|P|P|P	P	NONE	25868	33133.3	-0.315331	0.205194	65.0726
2_1_4_14	Akr1b8	600	ALRMA	P|P|P|P|P|P	P	NONE	7498.84	9474	-0.344521	0.239827	69.6118	TRUE	-	2_1_4_14	Akr1b8	600	ALRMA	P|P|P|P|P|P	P	NONE	8914.34	7068.17	0.351484	0.178671	50.8333
3_1_16_3	Akr1b8 (bad)	598	ALRMA	P|P|P|P|P|P	P	NONE	9816.71	9172.33	0.0602747	0.397138	658.881	TRUE	-	3_1_16_3	Akr1b8 (bad)	598	ALRMA	P|P|P|P|P|P	P	NONE	9855.94	8807	0.146126	0.109278	74.7835
3_2_19_8	Alas1	1331	ALAS1\heme biosynthesis	P|P|P|P|P|P	P	NONE	30340.4	36630.3	-0.272155	0.114497	42.0704	TRUE	-	3_2_19_8	Alas1	1331	ALAS1\heme biosynthesis	P|P|P|P|P|P	P	NONE	33948.1	27721	0.316887	0.159746	50.4108
1_2_13_9	Alas1	1332	ALAS1\heme biosynthesis	P|P|P|P|P|P	P	DOWN	9681.42	14344.2	-0.571147	0.104064	18.2201	FALSE	-	1_2_13_9	Alas1	1332	ALAS1\heme biosynthesis	P|P|P|P|P|P	P	NONE	14595.1	12804.3	0.189507	0.0915117	48.2893
3_2_13_9	Alas1	1333	ALAS1\heme biosynthesis	P|P|P|P|P|P	P	NONE	20052.9	20466.5	-0.0213693	0.20113	941.213	TRUE	-	3_2_13_9	Alas1	1333	ALAS1\heme biosynthesis	P|P|P|P|P|P	P	NONE	25570.7	32913.3	-0.159663	0.51125	320.205
3_2_16_13	Alas2	521	ALAS-e\Known ire 5'	P|P|P|P|P|P	P	UP	92169.2	63509.8	0.563665	0.238128	42.2463	FALSE	-	3_2_16_13	Alas2	521	ALAS-e\Known ire 5'	P|P|P|P|P|P	P	NONE	68693.2	70659.8	-0.0395333	0.201542	509.803
3_2_1_15	Alb1	668	serum albumine	P|P|P|P|P|P	P	NONE	8396.97	8163.33	0.0472019	0.0906836	192.119	TRUE	-	3_2_1_15	Alb1	668	serum albumine	P|P|P|P|P|P	P	NONE	8377.84	8142.83	0.12174	0.188274	154.652
3_2_7_2	Alb1	669	serum albumine	P|P|P|P|P|P	P	NONE	7755.19	6765.83	0.197537	0.0840754	42.5617	TRUE	-	3_2_7_2	Alb1	669	serum albumine	P|P|P|P|P|P	P	NONE	8732.66	7619.17	0.163732	0.126935	77.5264
3_2_16_18	Alox15	1147	m12-Lox	P|P|P|P|P|P	P	NONE	24210.5	22681.2	0.0932571	0.116628	125.061	TRUE	-	3_2_16_18	Alox15	1147	m12-Lox	P|P|P|P|P|P	P	NONE	20172.7	41904	-0.36498	1.17083	320.794
4_1_7_18	Apex1	1026	ref-1	P|P|P|P|P|P	P	NONE	16284.7	13102.3	0.315888	0.109081	34.5316	TRUE	-	4_1_7_18	Apex1	1026	ref-1	P|P|P|P|P|P	P	NONE	19277	19974.3	-0.0315069	0.0800574	254.095
4_2_16_2	Apex1	813	ref-1	P|P|P|P|P|P	P	NONE	19897.4	20352.3	0.0226316	0.290022	1281.49	TRUE	-	4_2_16_2	Apex1	813	ref-1	P|P|P|P|P|P	P	NONE	39361.2	41461.2	-0.0360876	0.110402	305.929
4_1_13_18	Aplp1	849	APLP1	P|P|P|P|P|P	P	NONE	13047.6	10113	0.357687	0.250677	70.0827	TRUE	-	4_1_13_18	Aplp1	849	APLP1	P|P|P|P|P|P	P	NONE	11024.5	14011	-0.342798	0.106862	31.1733
4_1_22_18	Aplp1	850	APLP1	P|P|P|P|P|P	P	NONE	25212.6	25096.2	0.0100693	0.163767	1626.4	FALSE	-	4_1_22_18	Aplp1	850	APLP1	P|P|P|P|P|P	P	DOWN	26602.7	36291.7	-0.471775	0.446251	94.5899
4_2_10_1	Aplp2	841	APLP2	P|P|P|P|P|P	P	NONE	73644.5	90794.7	-0.335	0.173192	51.699	TRUE	-	4_2_10_1	Aplp2	841	APLP2	P|P|P|P|P|P	P	NONE	89845.3	75063.3	0.279885	0.229695	82.0678
2_1_13_18	Aplp2	851	APLP2	P|P|P|P|P|P	P	NONE	46289.8	46055.5	-0.00684446	0.18575	2713.88	TRUE	-	2_1_13_18	Aplp2	851	APLP2	P|P|P|P|P|P	P	NONE	58213.6	58438.5	0.0675979	0.400202	592.032
4_1_19_14	App	505	AMYLOIDOGENIC GLYCOPROTEIN (200bp missing)	P|P|P|P|P|P	P	NONE	187992	149001	0.316138	0.1662	52.5718	FALSE	-	4_1_19_14	App	505	AMYLOIDOGENIC GLYCOPROTEIN (200bp missing)	P|P|P|P|P|P	P	DOWN	136903	223405	-0.718956	0.251262	34.9482
4_1_7_3	App (short)	697	AMYLOIDOGENIC GLYCOPROTEIN (650bp missing)	P|P|P|P|P|P	P	NONE	94146	70519.2	0.209192	0.490166	234.314	FALSE	-	4_1_7_3	App (short)	697	AMYLOIDOGENIC GLYCOPROTEIN (650bp missing)	P|P|P|P|P|P	P	DOWN	67123.6	97696.5	-0.569	0.125434	22.0447
2_1_22_15	Aprt	506	APRT	P|P|P|P|P|P	P	NONE	36044	28839	0.284105	0.152351	53.625	TRUE	-	2_1_22_15	Aprt	506	APRT	P|P|P|P|P|P	P	NONE	29984.7	29445.8	-0.012384	0.174977	1412.92
4_1_4_15	Aprt	507	APRT	P|P|P|P|P|P	P	NONE	20939.2	18027	0.185112	0.18277	98.7351	TRUE	-	4_1_4_15	Aprt	507	APRT	P|P|P|P|P|P	P	NONE	18518	19544.8	-0.0829281	0.0719659	86.7811
1_2_19_15	Arbp	660	PO	P|P|P|P|P|P	P	NONE	46825.5	58406.7	-0.345891	0.200779	58.047	FALSE	-	1_2_19_15	Arbp	660	PO	P|P|P|P|P|P	P	UP	48766.7	34585	0.49731	0.122701	24.6729
4_1_10_15	Arg1	602	Arginase	P|P|P|P|P|P	P	NONE	5299.5	5415.83	-0.0325221	0.0563219	173.18	TRUE	-	4_1_10_15	Arg1	602	Arginase	P|P|P|P|P|P	P	NONE	7224.19	5766.17	0.324922	0.0337798	10.3963
2_1_10_15	Arg1	603	Arginase	P|P|P|P|P|P	P	NONE	7636.66	9170	-0.277301	0.180353	65.0386	TRUE	-	2_1_10_15	Arg1	603	Arginase	P|P|P|P|P|P	P	NONE	9383.24	10670.7	0.0643609	0.449765	698.816
4_1_16_14	Arg1	604	Arginase	P|P|P|P|P|P	P	NONE	5850.11	6477.5	-0.151994	0.184668	121.497	TRUE	-	4_1_16_14	Arg1	604	Arginase	P|P|P|P|P|P	P	NONE	8142.65	7665.17	0.0850521	0.0758381	89.1666
2_2_22_5	Arnt	1207	ARNT\mouse hipoxia gene	P|P|P|P|P|P	P	NONE	18450.5	20131.5	-0.138794	0.102974	74.1922	TRUE	-	2_2_22_5	Arnt	1207	ARNT\mouse hipoxia gene	P|P|P|P|P|P	P	NONE	18173.7	14526.5	0.314266	0.114573	36.4574
3_2_1_7	Arnt2	1210	Arnt2\mouse hipoxia gene	P|P|P|P|P|P	P	NONE	17022.5	20363.2	-0.186801	0.216056	115.661	FALSE	-	3_2_1_7	Arnt2	1210	Arnt2\mouse hipoxia gene	P|P|P|P|P|P	P	UP	27724.6	16946.3	0.557357	0.257105	46.1294
1_2_13_8	Arnt2	1213	Arnt2\mouse hipoxia gene	P|P|P|P|P|A	P	NONE	12157.1	14904.2	-0.18804	0.27588	146.714	TRUE	-	1_2_13_8	Arnt2	1213	Arnt2\mouse hipoxia gene	P|P|P|P|A|P	P	NONE	10335.2	7730.5	0.332529	0.217167	65.3077
2_1_10_5	Arntl	1159	ARNTL\mouse hipoxia gene	P|P|P|P|P|P	P	NONE	7472.11	6619	0.171457	0.0819599	47.8019	TRUE	-	2_1_10_5	Arntl	1159	ARNTL\mouse hipoxia gene	P|P|P|P|P|P	P	NONE	6382.94	8607.67	-0.365874	0.294567	80.5105
3_1_13_18	Arntl	1160	ARNTL\mouse hipoxia gene	P|P|P|P|P|P	P	NONE	10095.3	8328.17	0.280658	0.186909	66.5968	TRUE	-	3_1_13_18	Arntl	1160	ARNTL\mouse hipoxia gene	P|P|P|P|P|P	P	NONE	17844.2	22879.3	-0.0185987	1.20204	6463.07
2_1_22_21	Arntl	1169	ARNTL\mouse hipoxia gene	P|P|P|P|P|P	P	NONE	4695.96	4121.17	0.178869	0.152259	85.1235	TRUE	-	2_1_22_21	Arntl	1169	ARNTL\mouse hipoxia gene	P|P|P|P|P|P	P	NONE	5157.38	5341.67	-0.064698	0.103595	160.121
3_2_10_16	Atox1	1127	ATOX1	P|P|P|P|P|P	P	NONE	5551.4	4775	0.223424	0.118556	53.0633	TRUE	-	3_2_10_16	Atox1	1127	ATOX1	P|P|P|P|P|P	P	NONE	7090.11	7521.67	-0.0286813	0.351216	1224.55
1_2_10_16	Atox1	1128	ATOX2? Atox1	A|P|A|A|A|A	A	NONE	1301.52	1271.17	0.00850366	0.159569	1876.47	TRUE	-	1_2_10_16	Atox1	1128	ATOX2? Atox1	P|P|P|P|P|P	P	NONE	4093.83	3907	0.0761632	0.0789974	103.721
2_1_7_17	Atox1	943	ATOX1 mHAH1-chaperon ATP 7A-B	P|P|P|P|P|P	P	NONE	8114.68	8721.17	-0.0943776	0.261287	276.852	TRUE	-	2_1_7_17	Atox1	943	ATOX1 mHAH1-chaperon ATP 7A-B	P|P|P|P|P|P	P	NONE	8242.16	8542.5	-0.057161	0.25182	440.545
4_1_13_16	Atox1	944	ATOX1 mHAH1-chaperon ATP 7A-B	P|P|P|P|P|P	P	NONE	7429.08	7102.17	0.044163	0.155097	351.193	TRUE	-	4_1_13_16	Atox1	944	ATOX1 mHAH1-chaperon ATP 7A-B	P|P|P|P|P|P	P	NONE	8124.28	9143.17	-0.173039	0.0608497	35.1653
4_2_13_19	Atp2a2	1263	"SERCA2b (2,3,4)-ATP2a2\ire cand"	P|P|P|P|P|P	P	NONE	39412.2	42743.7	-0.132711	0.168582	127.029	TRUE	-	4_2_13_19	Atp2a2	1263	"SERCA2b (2,3,4)-ATP2a2\ire cand"	P|P|P|P|P|P	P	NONE	44879.6	38251.7	0.241797	0.109966	45.4789
2_2_13_19	Atp2a2	1264	"SERCA2b (2,3,4)-ATP2a2\ire cand"	P|P|P|P|P|P	P	NONE	24939.7	22614.8	0.118195	0.158176	133.827	FALSE	-	2_2_13_19	Atp2a2	1264	"SERCA2b (2,3,4)-ATP2a2\ire cand"	P|P|P|P|P|P	P	UP	26308.7	18326.7	0.465953	0.252651	54.2224
1_1_19_1	Atp5j	648	mitochondrial ATPase coupling factor 6 subunit (ATP5A)	P|P|P|P|P|P	P	NONE	17015.3	16454.8	-0.0155216	0.215451	1388.08	TRUE	-	1_1_19_1	Atp5j	648	mitochondrial ATPase coupling factor 6 subunit (ATP5A)	P|P|P|P|P|P	P	NONE	17028.7	22120.7	-0.377914	0.0827312	21.8916
3_1_19_1	Atp5j	649	mitochondrial ATPase coupling factor 6 subunit (ATP5A)	P|P|P|P|P|P	P	NONE	15452.5	15105	0.0269319	0.525629	1951.69	FALSE	-	3_1_19_1	Atp5j	649	mitochondrial ATPase coupling factor 6 subunit (ATP5A)	P|P|P|P|P|P	P	DOWN	11585.2	19096.8	-0.710496	0.127649	17.9661
3_1_10_16	Atp7a	1143	ATP7A ME53(Menkes)	P|P|P|P|P|P	P	NONE	22291.9	26241	-0.168724	0.222177	131.681	TRUE	-	3_1_10_16	Atp7a	1143	ATP7A ME53(Menkes)	P|P|P|P|P|P	P	NONE	34035.7	44122.2	-0.0692487	0.618134	892.629
2_1_16_14	Atp7a	605	ATP7A ATPCU	P|P|P|P|P|P	P	NONE	21123.3	21394.3	-0.0612342	0.205018	334.81	TRUE	-	2_1_16_14	Atp7a	605	ATP7A ATPCU	P|P|P|P|P|P	P	NONE	27064.2	26213.3	0.0607025	0.15843	260.994
4_2_19_17	Atp7a	882	ATP7A Cu-transporter ATPase	P|P|P|P|P|P	P	NONE	27764.6	31833	-0.2123	0.143914	67.7881	TRUE	-	4_2_19_17	Atp7a	882	ATP7A Cu-transporter ATPase	P|P|P|P|P|P	P	NONE	26118.1	29115.2	-0.14014	0.143071	102.091
2_2_13_18	Atp7a (bad)	881	ATP7A Cu-transporter ATPase	P|P|P|P|P|P	P	NONE	15325.5	16112.2	-0.0901079	0.132063	146.561	FALSE	-	2_2_13_18	Atp7a (bad)	881	ATP7A Cu-transporter ATPase	P|P|P|P|P|P	P	UP	19273	12565.5	0.574747	0.209327	36.4207
3_1_4_17	Atp7b	1139	ATP7B wilson	P|P|P|P|P|P	P	NONE	15810.5	16150	-0.0280339	0.071245	254.139	TRUE	-	3_1_4_17	Atp7b	1139	ATP7B wilson	P|P|P|P|P|P	P	NONE	15151.7	14231.5	0.0938229	0.145469	155.047
1_1_10_16	Atp7b	1144	ATP7B pCMB94(Wilson)	P|P|P|P|P|P	P	NONE	7989.49	8834.17	-0.143935	0.0795592	55.2745	TRUE	-	1_1_10_16	Atp7b	1144	ATP7B pCMB94(Wilson)	P|P|P|P|P|P	P	NONE	8783.92	8208.17	0.101579	0.0831224	81.8301
2_2_16_3	B2m	846	beta-2 Microglobulin	P|P|P|P|P|P	P	UP	222970	101877	1.11439	0.147729	13.2565	TRUE	REGULATION	2_2_16_3	B2m	846	beta-2 Microglobulin	P|P|P|P|P|P	P	DOWN	142240	234636	-0.739109	0.109722	14.8452
4_2_22_18	B2m	872	beta-2 microglobulin	P|A|A|P|P|P	P	NONE	29451.2	18627.7	0.142367	0.660833	464.176	FALSE	-	4_2_22_18	B2m	872	beta-2 microglobulin	A|A|A|P|P|P	A	DOWN	16357	32219.8	-0.821795	0.168718	20.5304
1_1_10_17	B2m	873	beta-2 microglobulin	P|P|P|P|P|P	P	UP	75796	59744	0.559813	0.607321	108.486	TRUE	REGULATION	1_1_10_17	B2m	873	beta-2 microglobulin	P|P|P|P|P|P	P	DOWN	34713.9	75947	-1.13805	0.145159	12.7551
3_1_16_16	B2m	874	beta-2 microglobulin	P|P|P|P|P|P	P	UP	81735.5	38549	1.07606	0.497519	46.2353	TRUE	REGULATION	3_1_16_16	B2m	874	beta-2 microglobulin	P|P|P|P|P|P	P	DOWN	37455.6	79356.5	-1.07855	0.12709	11.7834
4_2_22_16	B2m	970	beta-2 microglobulin	P|P|P|P|P|P	P	NONE	18479.1	14135.7	0.367143	0.117391	31.9742	FALSE	-	4_2_22_16	B2m	970	beta-2 microglobulin	P|P|P|P|P|P	P	DOWN	12806.6	21484.3	-0.738421	0.150807	20.4229
3_2_13_8	BC021442	1214	LOC224598-abfall	P|P|P|P|P|P	P	NONE	3418.02	3051.5	0.182549	0.173173	94.8641	TRUE	-	3_2_13_8	BC021442	1214	LOC224598-abfall	A|A|A|P|P|P	A	NONE	2619.6	2824.33	-0.344647	0.41967	121.768
1_2_7_13	BC022641	839	BC022641 (abfall)\CORRECTED INFORMATION	A|P|A|P|A|P	A	NONE	1789.69	1633.83	0.090312	0.138254	153.085	TRUE	-	1_2_7_13	BC022641	839	BC022641 (abfall)\CORRECTED INFORMATION	P|P|P|A|P|P	P	NONE	2734.03	2579	0.143917	0.148251	103.012
1_1_4_18	Bace1	860	BACE	P|P|P|P|P|P	P	NONE	4264.13	4614	-0.117646	0.0752513	63.9643	TRUE	-	1_1_4_18	Bace1	860	BACE	P|P|P|P|P|P	P	NONE	4564.42	4688.33	-0.0544434	0.116261	213.544
2_1_19_17	Bace1	861	BACE	P|P|P|P|P|P	P	NONE	16511	15298.8	0.0908044	0.183891	202.514	TRUE	-	2_1_19_17	Bace1	861	BACE	P|P|P|P|P|P	P	NONE	26314.8	47516	-0.233504	0.635711	272.248
1_1_16_21	Bach1	1505	Bach1/BACH1 negative regulator of Hmox1	P|P|P|P|P|P	P	NONE	9104.98	10685.7	-0.24989	0.0934943	37.4141	TRUE	-	1_1_16_21	Bach1	1505	Bach1/BACH1 negative regulator of Hmox1	P|P|P|P|P|P	P	NONE	8341.1	8335	0.0073272	0.0903852	1233.56
3_1_4_20	Bach1	1508	Bach1/BACH1 negative regulator of Hmox1	P|P|P|P|P|P	P	NONE	18409.1	21411.2	-0.214785	0.0247501	11.5232	TRUE	-	3_1_4_20	Bach1	1508	Bach1/BACH1 negative regulator of Hmox1	P|P|P|P|P|P	P	NONE	18622.2	17581.5	0.0907762	0.105965	116.732
4_1_1_17	Bag1	862	bag-1	P|P|P|P|P|P	P	DOWN	16420.8	24242	-0.56961	0.174423	30.6214	FALSE	-	4_1_1_17	Bag1	862	bag-1	P|P|P|P|P|P	P	NONE	17339.1	18886.7	-0.121933	0.0881615	72.3034
2_1_1_17	Bag1	863	bag-1	P|P|P|P|P|P	P	DOWN	15312.1	22551.5	-0.568739	0.130567	22.9573	FALSE	-	2_1_1_17	Bag1	863	bag-1	P|P|P|P|P|P	P	NONE	16680.9	16414.3	0.0152079	0.175476	1153.85
1_2_22_20	Bag3	1517	Bag3/HHpatients putative HH modifiers	P|P|P|P|P|P	P	NONE	10377.1	10637.5	-0.0438339	0.109198	249.117	TRUE	-	1_2_22_20	Bag3	1517	Bag3/HHpatients putative HH modifiers	P|P|P|P|P|P	P	NONE	10995.1	8653.5	0.34657	0.0752147	21.7026
3_2_4_20	Bag3	1518	Bag3/HHpatients putative HH modifiers	P|P|P|P|P|P	P	NONE	17757.9	16768.2	0.0754998	0.0834426	110.52	TRUE	-	3_2_4_20	Bag3	1518	Bag3/HHpatients putative HH modifiers	P|P|P|P|P|P	P	NONE	15994.5	12653.3	0.313116	0.200811	64.1331
1_2_4_20	Bag3	1519	Bag3/HHpatients putative HH modifiers	P|P|P|P|P|P	P	NONE	12599.3	12844.2	-0.0555714	0.178154	320.587	TRUE	-	1_2_4_20	Bag3	1519	Bag3/HHpatients putative HH modifiers	P|P|P|P|P|P	P	NONE	20074.2	21468.7	-0.115398	0.255664	221.551
3_1_10_17	Bat1a	864	BAT 1	P|P|P|P|P|P	P	NONE	24238.2	28146.7	-0.140848	0.260495	184.948	TRUE	-	3_1_10_17	Bat1a	864	BAT 1	P|P|P|P|P|P	P	NONE	33159.4	28463.3	0.266373	0.255287	95.8382
2_1_4_18	Bat1a	865	BAT 1	P|P|P|P|P|P	P	NONE	10365.3	12811.2	-0.284256	0.171863	60.4606	TRUE	-	2_1_4_18	Bat1a	865	BAT 1	P|P|P|P|P|P	P	NONE	12029.1	10004.8	0.272187	0.199902	73.4429
3_2_10_15	Bcat1	606	BCAT1	P|P|P|P|P|P	P	UP	34061	26199.5	0.411061	0.12231	29.7546	FALSE	-	3_2_10_15	Bcat1	606	BCAT1	P|P|P|P|P|P	P	NONE	36417.1	31434.3	0.158003	0.356022	225.326
1_2_10_15	Bcat1	607	BCAT1	P|P|P|P|P|P	P	NONE	19640.5	17181.7	0.209621	0.070173	33.4761	TRUE	-	1_2_10_15	Bcat1	607	BCAT1	P|P|P|P|P|P	P	NONE	26255.9	26623.5	-0.0172612	0.0960249	556.304
3_2_16_14	Bcat1	608	BCAT1	P|P|P|P|P|P	P	NONE	32430.4	30434.5	0.0978956	0.182358	186.278	TRUE	-	3_2_16_14	Bcat1	608	BCAT1	P|P|P|P|P|P	P	NONE	24020.8	22628.7	0.0711458	0.146462	205.862
2_2_7_18	Bcat2	1052	BCAT2	P|P|P|P|P|P	P	UP	20155.8	15422.7	0.410664	0.0836082	20.3593	FALSE	-	2_2_7_18	Bcat2	1052	BCAT2	P|P|P|P|P|P	P	NONE	18424.4	17963	0.0353042	0.0261443	74.0542
2_2_4_17	Bcat2	1053	BCAT2	P|P|P|P|P|P	P	UP	28840.6	21677.2	0.408949	0.111842	27.3488	FALSE	-	2_2_4_17	Bcat2	1053	BCAT2	P|P|P|P|P|P	P	NONE	31899.3	30403.2	0.0673607	0.042481	63.065
3_1_1_6	Bcl10	1015	bcl10	P|P|P|P|P|P	P	NONE	20248.7	23649.8	-0.225952	0.0549312	24.311	TRUE	-	3_1_1_6	Bcl10	1015	bcl10	P|P|P|P|P|P	P	NONE	26631.4	37129.7	-0.263394	0.633333	240.451
1_1_19_6	Bcl10	1016	bcl10	P|P|P|P|P|P	P	NONE	14070.8	15086.2	-0.114072	0.136319	119.503	TRUE	-	1_1_19_6	Bcl10	1016	bcl10	P|P|P|P|P|P	P	NONE	14191.2	14503.5	-0.0164715	0.0989436	600.697
2_1_1_2	Bcl10	805	bcl10	P|P|P|P|P|P	P	NONE	16219.1	17206.7	-0.110233	0.106817	96.9009	TRUE	-	2_1_1_2	Bcl10	805	bcl10	P|P|P|P|P|P	P	NONE	15563.2	16403	-0.0701046	0.106419	151.8
4_1_1_2	Bcl10	806	bcl10	P|P|P|P|P|P	P	NONE	15318	17101.3	-0.190058	0.447372	235.387	TRUE	-	4_1_1_2	Bcl10	806	bcl10	P|P|P|P|P|P	P	NONE	14101.8	15190	-0.138574	0.133776	96.5379
4_1_10_17	Bcl2	866	bcl2	P|P|P|P|P|P	P	NONE	13315.4	13471.7	-0.00790139	0.129702	1641.51	TRUE	-	4_1_10_17	Bcl2	866	bcl2	P|P|P|P|P|P	P	NONE	14329.4	12033	0.256703	0.0798723	31.1146
2_1_10_17	Bcl2	867	bcl2	P|P|P|P|P|P	P	NONE	46478.9	39374.8	0.164635	0.313353	190.331	TRUE	-	2_1_10_17	Bcl2	867	bcl2	P|P|P|P|P|P	P	NONE	41677.9	39439.3	0.11363	0.203195	178.821
4_1_16_16	Bcl2	868	bcl2	P|P|P|P|P|P	P	NONE	6865.44	7693.17	-0.160539	0.207462	129.228	TRUE	-	4_1_16_16	Bcl2	868	bcl2	P|P|P|P|P|P	P	NONE	8914.02	7981.5	0.155959	0.109176	70.0029
4_1_7_16	Bcl2l1	869	BCLXL	P|P|P|P|P|P	P	DOWN	48985.1	69295.5	-0.50845	0.167357	32.9151	TRUE	REGULATION	4_1_7_16	Bcl2l1	869	BCLXL	P|P|P|P|P|P	P	UP	75416.7	42434.3	0.833993	0.0911136	10.925
2_1_7_16	Bcl2l1	870	BCLXL	P|P|P|P|P|P	P	DOWN	27873.2	45568.3	-0.727295	0.29223	40.1803	TRUE	REGULATION	2_1_7_16	Bcl2l1	870	BCLXL	P|P|P|P|P|P	P	UP	44306.5	27251.7	0.71312	0.332685	46.6521
2_1_16_16	Bcl2l1	871	BCLXL	P|P|P|P|P|P	P	NONE	23498.7	19914.5	0.226432	0.0593714	26.2204	TRUE	-	2_1_16_16	Bcl2l1	871	BCLXL	P|P|P|P|P|P	P	NONE	28454	30200.2	0.0388004	0.436613	1125.28
4_1_7_19	Bcs1L	1372	Gracile Syndrome gene homologue\list Martina	P|P|P|P|P|P	P	NONE	10196.2	10445.5	-0.0298057	0.182137	611.08	TRUE	-	4_1_7_19	Bcs1L	1372	Gracile Syndrome gene homologue\list Martina	P|P|P|P|P|P	P	NONE	10967.9	9096.67	0.250032	0.0901995	36.0752
2_1_19_7	Bcs1L	1373	Gracile Syndrome gene homologue\list Martina	P|P|P|P|P|P	P	NONE	20490.3	20858.3	0.0518402	0.254781	491.474	TRUE	-	2_1_19_7	Bcs1L	1373	Gracile Syndrome gene homologue\list Martina	P|P|P|P|P|P	P	NONE	21731	25022.3	-0.167383	0.208247	124.413
2_1_19_13	Bnip3l	762	nix	P|P|P|P|P|P	P	NONE	26553.8	23300.3	0.189973	0.08838	46.5223	TRUE	-	2_1_19_13	Bnip3l	762	nix	P|P|P|P|P|P	P	NONE	25368.3	25014.3	0.0208818	0.105779	506.562
4_2_4_20	Bst2	1322	2310015I10Rik\NIA results interesting	P|P|P|P|P|P	P	NONE	14635.5	19709.7	0.114278	0.929423	813.301	TRUE	-	4_2_4_20	Bst2	1322	2310015I10Rik\NIA results interesting	P|P|P|P|P|P	P	NONE	12642.4	13675.3	-0.0880612	0.117311	133.215
2_1_7_7	Cabp4	1532	Cabp4/HHpatients putative HH modifiers	P|P|P|P|P|P	P	NONE	27327.6	27453.3	-0.0116328	0.0518067	445.351	TRUE	-	2_1_7_7	Cabp4	1532	Cabp4/HHpatients putative HH modifiers	P|P|P|P|P|P	P	NONE	17835.5	22207.3	-0.323617	0.247899	76.6027
4_1_7_7	Cabp4	1533	Cabp4/HHpatients putative HH modifiers	P|P|P|P|P|P	P	NONE	22117.3	26395.2	-0.364614	0.340936	93.5061	FALSE	-	4_1_7_7	Cabp4	1533	Cabp4/HHpatients putative HH modifiers	P|P|P|P|P|P	P	DOWN	13141.9	18296.7	-0.48038	0.225578	46.9581
2_1_1_8	Cabp4	1534	Cabp4/HHpatients putative HH modifiers	P|P|P|P|P|P	P	NONE	5545.61	5345.17	0.0765559	0.132549	173.14	TRUE	-	2_1_1_8	Cabp4	1534	Cabp4/HHpatients putative HH modifiers	P|P|P|P|P|P	P	NONE	4311.34	3950	0.135873	0.118938	87.5364
1_1_16_7	Cacna1c	1469	Cacna1c\list Martina- Gunshin mail	A|A|A|A|A|A	A	NONE	680.095	565.422	0.274202	0.0754348	27.5106	TRUE	-	1_1_16_7	Cacna1c	1469	Cacna1c\list Martina- Gunshin mail	A|A|A|P|A|A	A	NONE	802.955	752.297	-0.150649	0.691595	459.078
4_1_22_1	Calr	509	calreticulin	P|A|A|P|P|P	P	NONE	47398.9	59870.5	-0.132394	0.293405	221.616	TRUE	-	4_1_22_1	Calr	509	calreticulin	P|A|P|P|P|P	P	NONE	23564.7	31404.6	-0.245112	0.254827	103.963
2_1_16_2	Calr	510	calreticulin	P|P|P|P|P|P	P	NONE	88256.8	113586	-0.34177	0.234197	68.5248	TRUE	-	2_1_16_2	Calr	510	calreticulin	P|P|P|P|P|P	P	NONE	129682	103684	0.324405	0.0942848	29.0639
1_1_10_15	Capn1	609	calcium activated neutral protease large subunit	P|P|P|P|P|P	P	NONE	24118.7	22981	0.0443602	0.0826611	186.341	TRUE	-	1_1_10_15	Capn1	609	calcium activated neutral protease large subunit	P|P|P|P|P|P	P	NONE	29180.1	31193.3	-0.0746604	0.122228	163.712
3_1_16_14	Capn1	610	calcium activated neutral protease large subunit	P|P|P|P|P|P	P	NONE	39602.7	36487.3	0.267475	0.394644	147.544	TRUE	-	3_1_16_14	Capn1	610	calcium activated neutral protease large subunit	P|P|P|P|P|P	P	NONE	53601.3	50291.5	0.0915213	0.0507466	55.4479
4_2_22_21	Capza2	1192	Cappa2-abfall	A|A|A|P|P|P	A	NONE	6917.31	12879.7	-0.306448	0.667121	217.695	TRUE	-	4_2_22_21	Capza2	1192	Cappa2-abfall	A|A|A|P|P|P	A	NONE	8976.51	7911.04	0.122848	0.0751714	61.1908
2_1_19_14	Cat	511	catalase	P|P|P|P|P|P	P	UP	60040.7	22042	1.45997	0.191062	13.0867	TRUE	REGULATION	2_1_19_14	Cat	511	catalase	P|P|P|P|P|P	P	DOWN	27339.6	58853.7	-1.11048	0.0865788	7.7965
1_1_19_5	Cav3	1081	caveolin 3	P|P|P|P|P|P	P	NONE	13324.9	12223.8	0.0550338	0.183097	332.699	TRUE	-	1_1_19_5	Cav3	1081	caveolin 3	P|P|P|P|P|P	P	NONE	10691.1	12539.5	-0.211601	0.123917	58.5615
1_1_13_6	Cav3	1083	caveolin 3	P|A|A|P|P|P	P	NONE	2447.01	2120.83	0.104971	0.279642	266.398	TRUE	-	1_1_13_6	Cav3	1083	caveolin 3	P|A|A|P|P|P	P	NONE	2220.1	2098.33	0.0821273	0.109521	133.355
1_2_22_6	Cav3	1086	caveolin 3	P|P|P|P|P|P	P	NONE	6317.58	5770.33	0.147431	0.0705439	47.8488	TRUE	-	1_2_22_6	Cav3	1086	caveolin 3	P|P|P|P|P|P	P	NONE	6742.67	5287.17	0.359318	0.197233	54.8908
4_1_19_18	Ccl11	937	MCP1 (JE)	P|P|P|P|P|P	P	NONE	6340.93	6879	-0.121614	0.252802	207.872	TRUE	-	4_1_19_18	Ccl11	937	MCP1 (JE)	P|P|P|P|P|P	P	NONE	7994.41	8913.33	-0.17231	0.109007	63.2622
2_1_19_18	Ccl11	938	MCP1 (JE)	P|P|P|P|P|P	P	NONE	10160.7	9470.67	0.0755827	0.14586	192.98	TRUE	-	2_1_19_18	Ccl11	938	MCP1 (JE)	P|P|P|P|P|P	P	NONE	8855.47	8972.17	-0.0307559	0.105525	343.104
1_2_19_6	Ccl11	995	eotaxin precursor (Scya11) mRNA	P|P|P|P|P|P	P	NONE	10946.4	9043	0.23844	0.227837	95.5528	TRUE	-	1_2_19_6	Ccl11	995	eotaxin precursor (Scya11) mRNA	P|P|P|P|P|P	P	NONE	10870.3	10852	0.00461474	0.0987025	2138.85
3_1_4_7	Ccnf	1290	CCNF short form\Mouse hipoxia gene	P|P|P|P|P|P	P	NONE	5157.39	5374.5	-0.0517286	0.0471115	91.0743	TRUE	-	3_1_4_7	Ccnf	1290	CCNF short form\Mouse hipoxia gene	P|P|P|P|P|P	P	NONE	4677.18	6183.17	-0.159499	0.310026	194.375
4_1_7_5	Ccnf	1297	CCNF short form\Mouse hipoxia gene	P|P|P|P|P|P	P	NONE	31326.6	29603.2	-0.109063	0.374864	343.714	TRUE	-	4_1_7_5	Ccnf	1297	CCNF short form\Mouse hipoxia gene	P|P|P|P|P|P	P	NONE	23935.9	21419.5	0.174284	0.152216	87.3381
2_2_19_6	Ccnf (short)	1292	CCNF (even shorter)\Mouse hipoxia gene	P|P|P|P|P|P	P	UP	43816.1	32475.3	0.411557	0.160064	38.8922	FALSE	-	2_2_19_6	Ccnf (short)	1292	CCNF (even shorter)\Mouse hipoxia gene	P|P|P|P|P|P	P	NONE	44199.8	40443.2	0.11825	0.171536	145.062
2_1_4_15	Ccs	518	Cu chaperone for SOD	P|P|P|P|P|P	P	NONE	8885.98	9144.33	-0.0624197	0.402649	645.067	TRUE	-	2_1_4_15	Ccs	518	Cu chaperone for SOD	P|P|P|P|P|P	P	NONE	9447.33	8849.17	0.0992777	0.183922	185.26
3_1_22_14	Cct7	613	"chaperonin containing TCP1, subunit 7 (eta)"	P|P|P|P|P|P	P	NONE	41473.2	44672.3	-0.0592067	0.203189	343.185	TRUE	-	3_1_22_14	Cct7	613	"chaperonin containing TCP1, subunit 7 (eta)"	P|P|P|P|P|P	P	NONE	41647.9	44559.7	-0.0978146	0.0700866	71.6526
3_1_16_8	Cd160	1302	BY55 (CD160) \1q21	P|P|P|P|P|P	P	NONE	19153.2	15378.2	0.34588	0.385819	111.547	TRUE	-	3_1_16_8	Cd160	1302	BY55 (CD160) \1q21	P|P|P|P|P|P	P	NONE	16765.1	18532.2	-0.17165	0.284095	165.508
4_1_4_20	Cd160	1312	BY55 (CD160)\1q21	P|P|P|P|P|P	P	NONE	5831.17	4814.17	0.264808	0.130336	49.2191	TRUE	-	4_1_4_20	Cd160	1312	BY55 (CD160)\1q21	P|P|P|P|P|P	P	NONE	5036.75	4902.67	0.000490988	0.144792	29489.9
1_1_16_8	Cd160 (long)	1301	BY55 (CD160) long form\1q21	P|P|P|P|P|P	P	NONE	5575.73	5457	0.0466237	0.091561	196.383	TRUE	-	1_1_16_8	Cd160 (long)	1301	BY55 (CD160) long form\1q21	P|P|P|P|P|P	P	NONE	6541.27	6110	0.123209	0.194462	157.83
4_2_13_20	Cd163	1411	CD163\list Martina- Metal array	P|M|M|P|P|P	P	NONE	3629.61	3955	-0.030705	0.255354	831.637	TRUE	-	4_2_13_20	Cd163	1411	CD163\list Martina- Metal array	A|P|P|P|P|P	P	NONE	3944.33	3296	0.236025	0.128918	54.6204
4_2_22_20	Cdc14a	1320	A830059A17Rik\ire candidate NIA results interesting	P|P|P|P|P|P	P	NONE	31028.4	40017.8	-0.37185	0.0657688	17.6869	TRUE	-	4_2_22_20	Cdc14a	1320	A830059A17Rik\ire candidate NIA results interesting	P|P|P|P|P|P	P	NONE	33905.1	32135.7	0.0680044	0.0533204	78.4073
4_1_10_20	Cdc34	1174	CDC34\mouse hipoxia gene	P|P|P|P|P|P	P	NONE	8576.58	8639.5	-0.050728	0.168865	332.884	TRUE	-	4_1_10_20	Cdc34	1174	CDC34\mouse hipoxia gene	P|P|P|P|P|P	P	NONE	9675.1	9149.17	0.0922354	0.119323	129.368
1_2_7_18	Cdc34	1177	CDC34\mouse hipoxia gene	P|P|P|P|P|P	P	NONE	3352.91	3650.33	-0.15527	0.187341	120.655	TRUE	-	1_2_7_18	Cdc34	1177	CDC34\mouse hipoxia gene	P|P|P|P|P|P	P	NONE	4964.91	4399.33	0.156959	0.105989	67.5264
2_2_1_6	Clock	1288	Clock\Mouse hipoxia gene	P|P|P|P|P|P	P	DOWN	19345.3	25607.3	-0.408107	0.0835809	20.4801	FALSE	-	2_2_1_6	Clock	1288	Clock\Mouse hipoxia gene	P|P|P|P|P|P	P	NONE	22129.3	17365.5	0.337385	0.100006	29.6415
4_2_19_6	Clock	1293	Clock\Mouse hipoxia gene	P|P|P|P|P|P	P	NONE	6788.28	8042.67	-0.248145	0.0636568	25.6531	TRUE	-	4_2_19_6	Clock	1293	Clock\Mouse hipoxia gene	P|P|P|P|P|P	P	NONE	7555.7	8093.83	-0.0921757	0.184346	199.994
4_1_13_4	Clock	1295	Clock\Mouse hipoxia gene	P|P|P|P|P|P	P	NONE	11729.4	12963.5	-0.197945	0.139928	70.6902	TRUE	-	4_1_13_4	Clock	1295	Clock\Mouse hipoxia gene	P|P|P|P|P|P	P	NONE	11775.4	14699.5	-0.348735	0.291014	83.4486
1_2_19_16	Cnbp1	1248	ZNF9\ire candidate	P|P|P|P|P|P	P	NONE	31834.1	32213.3	-0.0216706	0.0846981	390.843	TRUE	-	1_2_19_16	Cnbp1	1248	ZNF9\ire candidate	P|P|P|P|P|P	P	NONE	26044.4	20367.8	0.333694	0.0973706	29.1796
3_2_1_16	Cnbp1	1249	ZNF9\ire candidate	P|P|P|P|P|P	P	NONE	14291.5	14272.8	0.0105905	0.0842645	795.662	TRUE	-	3_2_1_16	Cnbp1	1249	ZNF9\ire candidate	P|P|P|P|P|P	P	NONE	15790.8	12521	0.339588	0.0881916	25.9702
3_1_10_19	Cnksr1	1511	Cnksr1/HHpatients putative HH modifiers	P|P|P|P|P|P	P	NONE	13785.2	11622.3	0.284525	0.200902	70.6097	TRUE	-	3_1_10_19	Cnksr1	1511	Cnksr1/HHpatients putative HH modifiers	P|P|P|P|P|P	P	NONE	11866.9	14650.8	-0.288294	0.473854	164.365
1_1_10_19	Cnksr1	1512	Cnksr1/HHpatients putative HH modifiers	P|P|P|P|P|P	P	NONE	4963.8	4963.5	-0.00320689	0.111066	3463.34	TRUE	-	1_1_10_19	Cnksr1	1512	Cnksr1/HHpatients putative HH modifiers	P|P|P|P|P|P	P	NONE	5023.62	4890.67	0.0528071	0.149229	282.592
1_1_22_14	Cotl1	614	clbp	P|P|P|P|P|P	P	NONE	34925.7	28274.2	0.313523	0.129968	41.454	TRUE	-	1_1_22_14	Cotl1	614	clbp	P|P|P|P|P|P	P	NONE	23953.3	26170.8	-0.128217	0.0681502	53.1522
4_1_7_13	Cox17	519	cox 17-chaperon	P|P|P|P|P|P	P	NONE	11014.3	12309.3	-0.170935	0.088295	51.6542	TRUE	-	4_1_7_13	Cox17	519	cox 17-chaperon	P|P|P|P|P|P	P	NONE	15938.5	12734.7	0.309134	0.181036	58.5624
3_1_19_15	Cox17	701	cox 17-chaperon	P|P|P|P|P|P	P	NONE	14682.6	15776.5	-0.0329956	0.251981	763.683	TRUE	-	3_1_19_15	Cox17	701	cox 17-chaperon	P|P|P|P|P|P	P	NONE	18147.5	14451.2	0.330371	0.106099	32.1152
4_2_10_17	Cox17	878	cox 17	P|P|P|P|P|P	P	NONE	9563.3	9936.83	-0.056016	0.0538885	96.2019	FALSE	-	4_2_10_17	Cox17	878	cox 17	P|P|P|P|P|P	P	UP	12642.5	9441.17	0.432218	0.126654	29.3033
2_2_10_17	Cox17	879	cox 17	P|P|P|P|P|P	P	NONE	18431.4	15061	0.290439	0.0173788	5.98364	FALSE	-	2_2_10_17	Cox17	879	cox 17	P|P|P|P|P|P	P	UP	23102.5	16263	0.539243	0.355791	65.9798
4_2_13_18	Cox17 (bad)	880	cox 17	P|P|P|P|P|P	P	NONE	6093.34	6309.17	-0.0590526	0.159158	269.519	FALSE	-	4_2_13_18	Cox17 (bad)	880	cox 17	P|P|P|P|P|P	P	UP	10532.2	7568	0.451482	0.12594	27.8948
2_1_10_13	Cox7b	615	cox 7b	P|P|P|P|P|P	P	NONE	7360.64	7852.83	-0.160998	0.292173	181.476	TRUE	-	2_1_10_13	Cox7b	615	cox 7b	P|P|P|P|P|P	P	NONE	8692.79	7848.17	0.151212	0.150478	99.5144
1_2_13_3	Cox7b	702	cox 7b	P|P|P|P|P|P	P	NONE	7916.98	8238.83	-0.0594829	0.040388	67.8984	TRUE	-	1_2_13_3	Cox7b	702	cox 7b	P|P|P|P|P|P	P	NONE	8903.5	9183	-0.058366	0.147287	252.35
4_1_1_14	Cp	512	ceruloplasmin	P|P|P|P|P|P	P	NONE	9287.68	9539.67	-0.0162475	0.171353	1054.64	TRUE	-	4_1_1_14	Cp	512	ceruloplasmin	P|P|P|P|P|P	P	NONE	8712.97	9045.33	-0.0682559	0.165996	243.197
4_1_16_2	Cp	513	ceruloplasmin	P|P|A|P|P|P	P	NONE	3343.74	2841.33	0.198431	0.132748	66.8992	TRUE	-	4_1_16_2	Cp	513	ceruloplasmin	P|P|A|P|P|M	P	NONE	1708.07	1939	-0.186868	0.294365	157.526
2_1_1_14	Cp	514	ceruloplasmin	P|P|P|P|P|P	P	NONE	5222.18	5414.67	-0.0453091	0.161045	355.435	TRUE	-	2_1_1_14	Cp	514	ceruloplasmin	P|P|P|P|P|P	P	NONE	4882.7	4752.33	0.022944	0.108132	471.286
4_2_4_2	Cp	843	GPI-ANCHOR	P|P|P|P|P|P	P	NONE	6136.04	5480.67	0.156911	0.113554	72.3684	TRUE	-	4_2_4_2	Cp	843	GPI-ANCHOR	P|P|P|P|P|P	P	NONE	5697.65	5379.33	0.0900008	0.0610858	67.8725
3_1_13_9	Cpox	1342	CPO\heme biosynthesis	P|P|P|P|P|P	P	NONE	15179.2	12479.8	0.273984	0.273031	99.6522	TRUE	-	3_1_13_9	Cpox	1342	CPO\heme biosynthesis	P|P|P|P|P|P	P	NONE	11571	14482.8	-0.365701	0.231056	63.1815
3_1_19_8	Cpox (short form)	1340	CPO short form\heme biosynthesis	P|P|P|P|P|P	P	NONE	27839.3	28609	-0.0662944	0.382638	577.18	FALSE	-	3_1_19_8	Cpox (short form)	1340	CPO short form\heme biosynthesis	P|P|P|P|P|P	P	DOWN	17732.6	27529.5	-0.68976	0.401248	58.1721
1_1_13_9	Cpox (short form)	1341	CPO\heme biosynthesis	P|P|P|P|P|P	P	NONE	8718.21	9661.67	-0.132743	0.0829183	62.4651	FALSE	-	1_1_13_9	Cpox (short form)	1341	CPO\heme biosynthesis	P|P|P|P|P|P	P	DOWN	6825.96	9397.67	-0.461868	0.144569	31.3009
3_1_19_17	Crebbp	1167	CREBBP short form\mouse hipoxia gene	P|P|P|P|P|P	P	NONE	12445.6	10684.5	0.257551	0.310185	120.436	TRUE	-	3_1_19_17	Crebbp	1167	CREBBP short form\mouse hipoxia gene	P|P|P|P|P|P	P	NONE	11279.4	11435.7	-0.0234638	0.100634	428.89
3_2_19_7	Crebbp	1212	CREBBP short form\mouse hipoxia gene	P|P|P|P|P|P	P	NONE	29804.9	23945.5	0.297075	0.211466	71.1828	TRUE	-	3_2_19_7	Crebbp	1212	CREBBP short form\mouse hipoxia gene	P|P|P|P|P|P	P	NONE	23608.9	21526.3	0.150837	0.102153	67.724
4_2_19_7	Csnb	1364	Csnb (abfall)	P|P|P|P|P|P	P	DOWN	5838.92	7671	-0.404968	0.131083	32.3688	FALSE	-	4_2_19_7	Csnb	1364	Csnb (abfall)	P|P|P|P|P|P	P	NONE	7792.96	8353	-0.0736363	0.1814	246.346
2_2_4_14	Cth	622	cystathionine gamma-lyase (short isoform)	P|P|P|P|P|P	P	DOWN	11183	20943.8	-0.922805	0.077508	8.39918	TRUE	REGULATION	2_2_4_14	Cth	622	cystathionine gamma-lyase (short isoform)	P|P|P|P|P|P	P	UP	17311.8	11507.2	0.677347	0.367662	54.2798
4_1_22_13	Ctsd	612	cathepsin D	P|P|P|P|P|P	P	DOWN	31242.4	57711.7	-0.913551	0.19614	21.4701	FALSE	-	4_1_22_13	Ctsd	612	cathepsin D	P|P|P|P|P|P	P	NONE	49657	42616.7	0.164996	0.168402	102.064
1_1_1_17	Cul1	1182	Cul1\mouse hipoxia gene	P|P|P|P|P|P	P	DOWN	23263.7	48524.8	-1.1574	0.39471	34.1031	FALSE	-	1_1_1_17	Cul1	1182	Cul1\mouse hipoxia gene	P|P|P|P|P|P	P	NONE	45986.5	48081.7	-0.0703378	0.115016	163.519
1_2_13_18	Cul1	1186	Cul1\mouse hipoxia gene	P|P|P|P|P|P	P	DOWN	28435.1	38463.2	-0.435003	0.0629563	14.4726	FALSE	-	1_2_13_18	Cul1	1186	Cul1\mouse hipoxia gene	P|P|P|P|P|P	P	NONE	30977.9	29707.2	0.0431286	0.113375	262.876
2_2_16_19	Cul2	1206	Cul2 short form\mouse hipoxia gene	P|P|P|P|P|P	P	NONE	16335	12537.5	0.37671	0.133552	35.4523	TRUE	-	2_2_16_19	Cul2	1206	Cul2 short form\mouse hipoxia gene	P|P|P|P|P|P	P	NONE	38003.5	30894	0.242477	0.184381	76.0406
4_2_22_5	Cul2	1208	Cul2 short form\mouse hipoxia gene	P|P|P|P|P|P	P	DOWN	11331.4	16144	-0.528866	0.0875269	16.5499	FALSE	-	4_2_22_5	Cul2	1208	Cul2 short form\mouse hipoxia gene	P|P|P|P|P|P	P	NONE	12587	12282.3	0.0424378	0.103862	244.738
1_1_13_18	Cul3	1165	Cul3\mouse hipoxia gene	P|P|P|P|P|P	P	NONE	16125.9	19542.2	-0.312443	0.184829	59.1562	TRUE	-	1_1_13_18	Cul3	1165	Cul3\mouse hipoxia gene	P|P|P|P|P|P	P	NONE	14263.8	17785.7	-0.320834	0.0611208	19.0506
2_2_4_21	Cul3	1195	Cul3\mouse hipoxia gene	P|P|P|P|P|P	P	NONE	18969.7	18492.3	0.0295535	0.134554	455.29	TRUE	-	2_2_4_21	Cul3	1195	Cul3\mouse hipoxia gene	P|P|P|P|P|P	P	NONE	14683.7	14942.8	-0.0321207	0.071044	221.179
1_1_19_17	Cul3 long form	1170	Cul3 long form\mouse hipoxia gene	P|P|P|P|P|P	P	NONE	11182.2	10804.8	0.0384357	0.125992	327.798	TRUE	-	1_1_19_17	Cul3 long form	1170	Cul3 long form\mouse hipoxia gene	P|P|P|P|P|P	P	NONE	7842.73	9407.17	-0.249396	0.105744	42.3999
1_2_7_17	Cybrd1	1114	DCYTB	P|P|P|P|P|P	P	DOWN	8451.85	18326.3	-1.11463	0.0992804	8.90705	TRUE	REGULATION	1_2_7_17	Cybrd1	1114	DCYTB	P|P|P|P|P|P	P	UP	20302.9	11856	0.785469	0.162619	20.7034
3_2_13_3	Cyp1a1	704	CYP145	P|P|P|P|P|P	P	NONE	6038.8	5863	0.0495481	0.143717	290.056	FALSE	-	3_2_13_3	Cyp1a1	704	CYP145	P|P|P|P|P|P	P	DOWN	6466.02	7960.67	-0.385158	0.591661	153.615
3_2_1_2	Cyp3a13	688	Cyt-P450 (Cyp3a13) (abfall)	P|P|P|P|P|P	P	DOWN	20298.5	38606.5	-0.924012	0.0923938	9.9992	TRUE	REGULATION	3_2_1_2	Cyp3a13	688	Cyt-P450 (Cyp3a13) (abfall)	P|P|P|P|P|P	P	UP	37274	20091.8	0.892388	0.124884	13.9944
2_1_22_7	D11Ertd18e	1496	D11Ertd18e/(McKie heme transporter HCP1)	P|P|P|P|P|P	P	NONE	83010.7	99605	-0.249688	0.167556	67.1059	TRUE	-	2_1_22_7	D11Ertd18e	1496	D11Ertd18e/(McKie heme transporter HCP1)	P|P|P|P|P|P	P	NONE	73821.3	66271	0.147069	0.109614	74.5323
4_1_22_7	D11Ertd18e	1497	D11Ertd18e/(McKie heme transporter HCP1)	P|P|P|P|P|P	P	DOWN	38187.4	69547.5	-1.01868	0.424044	41.6268	FALSE	-	4_1_22_7	D11Ertd18e	1497	D11Ertd18e/(McKie heme transporter HCP1)	P|P|P|P|P|P	P	NONE	41951.3	46598.2	-0.272218	0.488438	179.429
2_1_16_8	D11Ertd18e	1498	D11Ertd18e/(McKie heme transporter HCP1)	P|P|P|P|P|P	P	DOWN	39665.4	57416.2	-0.500423	0.306182	61.1846	FALSE	-	2_1_16_8	D11Ertd18e	1498	D11Ertd18e/(McKie heme transporter HCP1)	P|P|P|P|P|P	P	NONE	45975.6	51941.7	-0.0580044	0.466945	805.016
3_2_10_18	D11Ertd498e	1272	FLJ10055\ire candidate	P|P|P|P|P|P	P	NONE	19827.7	22115.8	-0.0148273	0.733149	4944.59	TRUE	-	3_2_10_18	D11Ertd498e	1272	FLJ10055\ire candidate	P|P|P|P|P|P	P	NONE	15135.8	14299.5	0.0678817	0.317708	468.032
2_2_7_5	D11Ertd498e	1283	FLJ10055\ire candidate	P|P|P|P|P|P	P	NONE	16418.5	13179.2	0.324287	0.195447	60.2699	TRUE	-	2_2_7_5	D11Ertd498e	1283	FLJ10055\ire candidate	P|P|P|P|P|P	P	NONE	41992.1	101547	-0.222805	0.739667	331.979
4_2_13_4	D11Ertd498e (dif 3' form)	1282	FLJ10055 (dif 3' form)\ire candidate	P|P|P|P|P|P	P	NONE	9428.14	8253.33	0.140901	0.289178	205.234	TRUE	-	4_2_13_4	D11Ertd498e (dif 3' form)	1282	FLJ10055 (dif 3' form)\ire candidate	P|P|P|P|P|P	P	NONE	11595.2	9818.33	0.24528	0.112735	45.9617
1_2_22_14	D1Ertd396e	667	scaffold attachment factor B	P|P|P|P|P|P	P	NONE	16847.7	15831.3	0.0966441	0.163844	169.534	FALSE	-	1_2_22_14	D1Ertd396e	667	scaffold attachment factor B	P|P|P|P|P|P	P	UP	16794.2	12938.5	0.386441	0.144608	37.4205
2_2_22_21	D330037H05Rik	1193	LOC207214-abfall	P|P|P|P|P|P	P	NONE	8839.33	8632.5	0.026876	0.0281836	104.865	TRUE	-	2_2_22_21	D330037H05Rik	1193	LOC207214-abfall	P|P|P|P|P|P	P	NONE	9463.67	8512.83	0.149748	0.136225	90.9693
4_1_10_5	D630004K10Rik	1161	ak052609-abfall	P|P|P|P|P|P	P	NONE	5383.44	4387.5	0.243848	0.143164	58.7106	TRUE	-	4_1_10_5	D630004K10Rik	1161	ak052609-abfall	P|P|P|P|P|P	P	NONE	5137.97	5147.5	-0.0277512	0.191603	690.43
2_1_13_21	DNA in chr 1	1386	afball	P|P|P|P|P|P	P	NONE	21097	18539	0.228502	0.165447	72.4051	TRUE	-	2_1_13_21	DNA in chr 1	1386	afball	P|P|P|P|P|P	P	NONE	19595.6	19465.8	0.0522162	0.154805	296.469
1_1_16_9	Dbh	1417	DBH\list Martina- Metal array	P|P|P|P|P|P	P	NONE	9016.08	9454	-0.0797281	0.0835287	104.767	TRUE	-	1_1_16_9	Dbh	1417	DBH\list Martina- Metal array	P|P|P|P|P|P	P	NONE	8698.41	8003.67	0.170043	0.227879	134.013
3_2_7_1	Ddx21	634	Gu	P|P|P|P|P|P	P	NONE	6319.05	6095.67	0.0406014	0.0781731	192.538	TRUE	-	3_2_7_1	Ddx21	634	Gu	P|P|P|P|P|P	P	NONE	7194.47	6455	0.130285	0.115671	88.7834
1_1_13_1	Ddx5	691	p68 RNA Helikase (abfall)	P|P|P|P|P|P	P	NONE	7269.6	6526.67	0.131064	0.143334	109.362	FALSE	-	1_1_13_1	Ddx5	691	p68 RNA Helikase (abfall)	P|P|P|P|P|P	P	DOWN	5136.3	9044.67	-0.846506	0.277577	32.7909
4_1_10_21	Dio1	1424	DIO1\list Martina- Metal array	P|P|P|P|P|P	P	UP	28706.3	9615.33	1.55937	0.190226	12.1988	TRUE	REGULATION	4_1_10_21	Dio1	1424	DIO1\list Martina- Metal array	P|P|P|P|P|P	P	DOWN	10314.4	30157.2	-1.51692	0.197265	13.0043
2_1_10_21	Dio1	1425	DIO1\list Martina- Metal array	P|P|P|P|P|P	P	UP	23313.8	9438.83	1.34773	0.376692	27.9502	TRUE	REGULATION	2_1_10_21	Dio1	1425	DIO1\list Martina- Metal array	P|P|P|P|P|P	P	DOWN	9848.05	24005.8	-1.28252	0.172842	13.4767
4_1_13_8	Dio1	1426	DIO1\list Martina- Metal array	P|P|P|P|P|P	P	UP	30205.9	14235.8	1.06378	0.115324	10.8409	TRUE	REGULATION	4_1_13_8	Dio1	1426	DIO1\list Martina- Metal array	P|P|P|P|P|P	P	DOWN	11632.1	33600.7	-1.53027	0.110578	7.22602
2_1_1_15	Dkk1	673	Sk-Dkk-1 protein precursor	P|P|P|P|P|P	P	NONE	7213.45	6783	0.0914003	0.0999409	109.344	TRUE	-	2_1_1_15	Dkk1	673	Sk-Dkk-1 protein precursor	P|P|P|P|P|P	P	NONE	8733.96	8566.17	0.0356479	0.0685051	192.171
4_2_22_19	Dnaja1	1445	DNAJA1\list Martina- Metal array	P|P|P|P|P|P	P	NONE	43912.6	40662	0.0982539	0.0993228	101.088	FALSE	-	4_2_22_19	Dnaja1	1445	DNAJA1\list Martina- Metal array	P|P|P|P|P|P	P	DOWN	29285.7	55926.7	-0.935522	0.074823	7.998
2_1_7_9	Dnaja1	1446	DNAJA1\list Martina- Metal array	P|P|P|P|P|P	P	NONE	74814.8	58890.3	0.309589	0.152389	49.223	FALSE	-	2_1_7_9	Dnaja1	1446	DNAJA1\list Martina- Metal array	P|P|P|P|P|P	P	DOWN	46314.6	81245.2	-0.807317	0.310626	38.4763
4_1_7_9	Dnaja1	1447	DNAJA1\list Martina- Metal array	P|P|P|P|P|P	P	UP	130536	75895.7	0.69564	0.325962	46.8578	TRUE	REGULATION	4_1_7_9	Dnaja1	1447	DNAJA1\list Martina- Metal array	P|P|P|P|P|P	P	DOWN	61551.7	113217	-0.879863	0.0717081	8.14992
2_2_7_14	Dock9	734	isg-4	P|P|P|P|P|P	P	NONE	8940.62	7954	0.141955	0.200996	141.591	TRUE	-	2_2_7_14	Dock9	734	isg-4	P|P|P|P|P|P	P	NONE	7697.27	6945.5	0.123173	0.160319	130.157
4_2_13_13	Dock9	735	isg-4	P|P|P|P|P|P	P	NONE	7716.1	7689.17	-0.0107399	0.148555	1383.2	TRUE	-	4_2_13_13	Dock9	735	isg-4	P|P|P|P|P|P	P	NONE	9922.3	8758.67	0.181831	0.0432779	23.8012
4_2_19_21	Dsip1	1244	GILZ-DSIPI\ire candidate	P|P|A|P|P|P	P	NONE	9418.83	8844.35	0.111793	0.133486	119.404	TRUE	-	4_2_19_21	Dsip1	1244	GILZ-DSIPI\ire candidate	M|A|A|P|P|P	M	NONE	12103.8	14409.3	-0.141294	0.350565	248.11
2_2_16_4	Dsip1	1251	GILZ-DSIPI\ire candidate	P|P|P|P|P|P	P	NONE	22793.4	19232.2	0.26154	0.0780565	29.845	TRUE	-	2_2_16_4	Dsip1	1251	GILZ-DSIPI\ire candidate	P|P|P|P|P|P	P	NONE	21892.8	21860.8	-0.00529514	0.0712567	1345.7
1_2_4_7	Dsip1 (short)	1266	GILZ-DSIPI short form\ire candidate	P|P|P|A|P|P	P	NONE	6036.04	6220.88	0.0453613	0.209683	462.252	TRUE	-	1_2_4_7	Dsip1 (short)	1266	GILZ-DSIPI short form\ire candidate	P|P|P|A|A|A	A	NONE	5405.64	5961.69	0.0923875	0.278921	301.904
2_2_7_6	Dusp1	954	protein tyrosine phosphatase	P|P|P|P|P|P	P	NONE	29156.5	25602.8	0.164649	0.188278	114.351	TRUE	-	2_2_7_6	Dusp1	954	protein tyrosine phosphatase	P|P|P|P|P|P	P	NONE	28313.7	23298.8	0.241461	0.192711	79.8106
4_2_7_6	Dusp1	955	protein tyrosine phosphatase	P|P|P|P|P|P	P	NONE	8876.77	8648.33	0.0241976	0.0501885	207.411	TRUE	-	4_2_7_6	Dusp1	955	protein tyrosine phosphatase	P|P|P|P|P|P	P	NONE	9170.78	10205.5	-0.137194	0.154028	112.27
1_2_16_4	Eefsec	1072	sec (SelB)	P|P|P|A|A|A	A	NONE	4129.05	4239.09	-0.0442741	0.206744	466.964	TRUE	-	1_2_16_4	Eefsec	1072	sec (SelB)	P|P|P|A|A|M	M	NONE	5579.07	4078.44	0.151747	0.389874	256.924
3_2_19_18	Eefsec	1073	sec (SelB)	P|P|P|P|P|P	P	NONE	20142.2	21702.5	-0.12531	0.111942	89.3321	TRUE	-	3_2_19_18	Eefsec	1073	sec (SelB)	P|P|P|P|P|P	P	NONE	13390.9	10898.5	0.292392	0.117029	40.0246
1_1_7_14	Efna1	625	EPH-RELATED RECEPTOR TYROSINE KINASE LIGAND	P|P|P|P|P|P	P	NONE	18343.6	19249.8	-0.113641	0.179071	157.576	TRUE	-	1_1_7_14	Efna1	625	EPH-RELATED RECEPTOR TYROSINE KINASE LIGAND	P|P|P|P|P|P	P	NONE	21858.4	20428	0.0979589	0.0550294	56.176
4_1_4_2	Efna1	706	EPH-RELATED RECEPTOR TYROSINE KINASE LIGAND	P|P|P|P|P|P	P	NONE	32426.7	25366	0.200877	0.415037	206.613	TRUE	-	4_1_4_2	Efna1	706	EPH-RELATED RECEPTOR TYROSINE KINASE LIGAND	P|P|P|P|P|P	P	NONE	28341.7	29466.8	-0.0948752	0.180732	190.495
1_2_13_17	Egln1	1179	EGLN1 (sm20)\mouse hipoxia gene	P|P|P|P|P|P	P	NONE	22445.5	24197.5	-0.111739	0.047261	42.2957	TRUE	-	1_2_13_17	Egln1	1179	EGLN1 (sm20)\mouse hipoxia gene	P|P|P|P|P|P	P	NONE	23566.7	20994.2	0.155429	0.169364	108.966
4_2_4_21	Egln1	1194	EGLN1 (sm20)\mouse hipoxia gene	P|P|P|P|P|P	P	NONE	18467.1	17557.2	0.0536827	0.0832816	155.137	TRUE	-	4_2_4_21	Egln1	1194	EGLN1 (sm20)\mouse hipoxia gene	P|P|P|P|P|P	P	NONE	18345.8	14443.8	0.326639	0.115967	35.5032
4_2_10_20	Egln1	1196	EGLN1 (sm20)\mouse hipoxia gene	P|P|P|P|P|P	P	NONE	18614.6	19339	-0.0618738	0.0634661	102.573	TRUE	-	4_2_10_20	Egln1	1196	EGLN1 (sm20)\mouse hipoxia gene	P|P|P|P|P|P	P	NONE	20413.6	16809.7	0.275573	0.0645356	23.4187
4_2_10_4	Egln2	1202	EGLN2\mouse hipoxia gene	P|P|P|P|P|P	P	NONE	31442.3	38157.7	-0.336749	0.206731	61.3902	TRUE	-	4_2_10_4	Egln2	1202	EGLN2\mouse hipoxia gene	P|P|P|P|P|P	P	NONE	37808.3	44386.3	-0.159819	0.2658	166.313
2_2_22_19	Egr1	1448	EGR1\list Martina- Metal array	P|P|P|P|P|P	P	NONE	19951.1	20339	-0.0454035	0.102605	225.985	TRUE	-	2_2_22_19	Egr1	1448	EGR1\list Martina- Metal array	P|P|P|P|P|P	P	NONE	18857.1	14596.3	0.367582	0.0785225	21.3619
4_2_4_19	Egr1	1449	EGR1\list Martina- Metal array	P|P|P|P|P|P	P	NONE	11730.7	10418.2	0.178502	0.0930731	52.1412	TRUE	-	4_2_4_19	Egr1	1449	EGR1\list Martina- Metal array	P|P|P|P|P|P	P	NONE	14406.7	13383.5	0.0940688	0.168009	178.602
2_2_4_19	Egr1	1450	EGR1\list Martina- Metal array	P|P|P|P|P|P	P	NONE	16385.8	15349	0.090486	0.0595414	65.8018	TRUE	-	2_2_4_19	Egr1	1450	EGR1\list Martina- Metal array	P|P|P|P|P|P	P	NONE	14363.1	14322.3	0.016201	0.138171	852.852
1_1_13_3	Eif2ak1	721	heme-regulated initiation factor 2-alpha kinase	P|P|P|P|P|P	P	NONE	5246.94	5840.5	-0.178015	0.159307	89.491	TRUE	-	1_1_13_3	Eif2ak1	721	heme-regulated initiation factor 2-alpha kinase	P|P|P|P|P|P	P	NONE	5090.55	5084.17	-0.0102833	0.134622	1309.13
2_2_22_2	Eif2ak1	844	Heme-REG	P|P|P|P|P|P	P	UP	65548.7	49716.8	0.387404	0.100648	25.98	FALSE	-	2_2_22_2	Eif2ak1	844	Heme-REG	P|P|P|P|P|P	P	NONE	73124.8	67530.2	0.106373	0.117484	110.446
1_2_1_4	Elac2	888	IRIG1 (ELAC2)	P|P|P|A|P|P	P	NONE	2998.65	3793	-0.339879	0.328369	96.6136	TRUE	-	1_2_1_4	Elac2	888	IRIG1 (ELAC2)	P|P|P|P|P|A	P	NONE	3202.98	3025.33	0.0757121	0.175959	232.406
1_2_10_4	Elac2 (bad)	889	IRIG1 (ELAC2)	P|P|P|P|P|P|P|P|P|P|M|P	P	NONE	42753.4	29758.5	0.367026	0.218292	59.476	TRUE	-	1_2_10_4	Elac2 (bad)	889	IRIG1 (ELAC2)	P|P|P|P|P|P|P|P|P|P|P|P	P	NONE	45459.3	40967.8	0.118276	0.165169	139.647
1_2_1_1	Elac2 (short 2)	557	IRIG1	P|P|P|A|A|A	A	NONE	3491.07	4290.94	-0.1401	0.414923	296.161	TRUE	-	1_2_1_1	Elac2 (short 2)	557	IRIG1	P|P|P|A|P|A	P	NONE	3158.47	2720.18	0.23738	0.162718	68.5474
3_2_22_13	Elac2 (short1)	732	IRIG1	P|P|P|P|P|P	P	NONE	10756.3	10242.3	0.0498441	0.122632	246.031	TRUE	-	3_2_22_13	Elac2 (short1)	732	IRIG1	P|P|P|P|P|P	P	NONE	10908.6	9859.83	0.147206	0.0966039	65.6249
3_2_10_14	Eno1	503	alpha enolase	P|P|P|P|P|P	P	NONE	55875	60819.7	-0.118831	0.0431387	36.3024	FALSE	-	3_2_10_14	Eno1	503	alpha enolase	P|P|P|P|P|P	P	UP	62863.1	48160.7	0.462219	0.381869	82.6165
2_1_13_15	Eno1	504	alpha enolase	P|P|P|P|P|P	P	DOWN	50748.6	73129.2	-0.575032	0.316545	55.0483	TRUE	REGULATION	2_1_13_15	Eno1	504	alpha enolase	P|P|P|P|P|P	P	UP	89295	63269.3	0.498381	0.0752217	15.0932
4_1_4_21	Ep300	1171	EP300\mouse hipoxia gene	P|P|P|P|P|P	P	NONE	24187.8	24257	0.00550708	0.474383	8614.06	TRUE	-	4_1_4_21	Ep300	1171	EP300\mouse hipoxia gene	P|P|P|P|P|P	P	NONE	19491.2	25154.7	-0.371432	0.0864754	23.2816
2_2_10_20	Ep300	1197	EP300\mouse hipoxia gene	P|P|P|P|P|P	P	NONE	6547.48	5576	0.236429	0.0746176	31.5603	TRUE	-	2_2_10_20	Ep300	1197	EP300\mouse hipoxia gene	P|P|P|P|P|P	P	NONE	6931.41	8941.33	-0.368126	0.467751	127.063
2_1_4_6	Epas1	1162	HIF2A\mouse hipoxia gene	P|P|P|P|P|P	P	NONE	7069.59	7077.17	0.0168658	0.165408	980.732	TRUE	-	2_1_4_6	Epas1	1162	HIF2A\mouse hipoxia gene	P|P|P|P|P|P	P	NONE	6598.34	5921	0.187069	0.204461	109.298
2_1_22_6	Epas1 (short + dif 3')	1164	HIF2A (short + dif 3')\mouse hipoxia gene	P|P|P|P|P|P	P	NONE	30838.8	31700.2	-0.0375435	0.0870399	231.838	TRUE	-	2_1_22_6	Epas1 (short + dif 3')	1164	HIF2A (short + dif 3')\mouse hipoxia gene	P|P|P|P|P|P	P	NONE	47076.7	73188.2	-0.257377	0.424675	165.001
4_1_16_19	Epor	1187	EPOR\mouse hipoxia gene	P|P|P|P|P|P	P	NONE	4952.67	4579	0.099533	0.124428	125.012	TRUE	-	4_1_16_19	Epor	1187	EPOR\mouse hipoxia gene	P|P|P|P|P|P	P	NONE	4432.99	5577	-0.10184	0.645098	633.439
1_2_1_17	Epor	1198	EPOR\mouse hipoxia gene	P|P|P|P|P|P	P	DOWN	6962.34	9561.17	-0.440909	0.205162	46.5316	FALSE	-	1_2_1_17	Epor	1198	EPOR\mouse hipoxia gene	P|P|P|P|P|P	P	NONE	10004.2	8204.67	0.278336	0.10572	37.9829
4_2_16_19	Epor	1205	EPOR\mouse hipoxia gene	P|P|P|P|P|P	P	NONE	12388.6	12401.7	-0.00797188	0.125343	1572.31	TRUE	-	4_2_16_19	Epor	1205	EPOR\mouse hipoxia gene	P|P|P|P|P|P	P	NONE	24454.7	21870.3	0.193063	0.177635	92.0091
3_1_7_1	Eya1	707	EYA1	P|P|P|P|P|P	P	NONE	7169.09	6070	0.228144	0.098497	43.1732	FALSE	-	3_1_7_1	Eya1	707	EYA1	P|P|P|P|P|P	P	DOWN	15556.4	45553.3	-0.489448	0.701484	143.322
4_2_10_13	Eya2	626	EYA2	P|P|P|P|P|P	P	NONE	8943.77	8290.5	0.114774	0.0793651	69.1491	TRUE	-	4_2_10_13	Eya2	626	EYA2	P|P|P|P|P|P	P	NONE	12028.4	11026.8	0.145518	0.0917677	63.0629
2_2_10_13	Eya2	628	EYA2	P|P|P|P|P|P	P	NONE	6795.22	5979.33	0.1843	0.0832731	45.1836	TRUE	-	2_2_10_13	Eya2	628	EYA2	P|P|P|P|P|P	P	NONE	10164.6	18545.3	-0.0752455	0.801215	1064.8
1_1_7_2	Eya3	708	Eya3	P|P|P|P|P|P	P	DOWN	11895.6	16661.5	-0.49694	0.0442591	8.90633	FALSE	-	1_1_7_2	Eya3	708	Eya3	P|P|P|P|P|P	P	NONE	20280	15664.8	0.358158	0.0753829	21.0474
3_1_7_2	Eya3	710	Eya3	P|P|P|P|P|P	P	NONE	21199.9	23866.7	-0.237162	0.321715	135.652	TRUE	-	3_1_7_2	Eya3	710	Eya3	P|P|P|P|P|P	P	NONE	23848.2	20801.2	0.182449	0.338685	185.633
1_2_1_21	FLOT2	481	hs FLOT2	P|P|P|P|P|P	P	DOWN	26651.5	65127.8	-1.29599	0.149127	11.5068	TRUE	REGULATION	1_2_1_21	FLOT2	481	hs FLOT2	P|P|P|P|P|P	P	UP	58965.1	42467.3	0.467812	0.0867857	18.5514
3_1_19_5	Fbxo2	1082	neural F box protein NFB42 mouse	P|P|P|P|P|P	P	NONE	6608.95	6541.83	0.0197263	0.247121	1252.75	TRUE	-	3_1_19_5	Fbxo2	1082	neural F box protein NFB42 mouse	P|P|P|P|P|P	P	NONE	5882.53	6512.33	-0.143175	0.0694396	48.4997
1_1_4_17	Fbxo32	1140	Atrogin1(IREG3)	P|P|P|P|P|P	P	NONE	5663.7	6449	-0.186059	0.183522	98.6361	TRUE	-	1_1_4_17	Fbxo32	1140	Atrogin1(IREG3)	P|P|P|P|P|P	P	NONE	7648.37	7006	0.124828	0.096843	77.5811
3_1_10_4	Fbxo32 (long)	921	IRIG3 (fused with RIIKEN NM_026346)	P|P|P|P|P|P	P	NONE	8090.24	8058.17	0.0119268	0.214054	1794.73	TRUE	-	3_1_10_4	Fbxo32 (long)	921	IRIG3 (fused with RIIKEN NM_026346)	P|P|P|P|P|P	P	NONE	6571.02	6203.33	0.0197927	0.469231	2370.72
1_2_7_1	Fcna	630	ficolin-A	P|P|P|P|P|P	P	NONE	4021.59	4364.33	-0.113339	0.139912	123.446	TRUE	-	1_2_7_1	Fcna	630	ficolin-A	P|P|P|P|P|P	P	NONE	6299.81	5152.67	0.29265	0.113553	38.8018
1_2_19_2	Fdx1	695	adrenodoxin (ferredoxin)	P|P|P|P|P|P	P	NONE	11408.4	11871	-0.0737872	0.157706	213.731	TRUE	-	1_2_19_2	Fdx1	695	adrenodoxin (ferredoxin)	P|P|P|P|P|P	P	NONE	10808.4	12359.8	-0.198045	0.131035	66.1643
3_2_19_2	Fdx1	696	adrenodoxin (ferredoxin)	P|A|P|M|P|P	P	NONE	2713.79	2747	-0.0289488	0.301926	1042.96	TRUE	-	3_2_19_2	Fdx1	696	adrenodoxin (ferredoxin)	A|P|A|P|P|P	P	NONE	2776.26	3020.17	0.0798746	0.42681	534.35
1_1_1_2	Fdxr	711	ferredoxin reductase	M|P|P|P|P|P	P	NONE	3781.3	4029.83	-0.158823	0.320482	201.786	TRUE	-	1_1_1_2	Fdxr	711	ferredoxin reductase	P|P|P|P|P|P	P	NONE	3173.38	3015.67	0.0833119	0.156331	187.645
3_1_1_2	Fech	712	ferrochalatase	P|P|P|P|P|P|P|P|P|P|P|P	P	NONE	10511.8	11600.2	-0.119313	0.215385	180.521	TRUE	-	3_1_1_2	Fech	712	ferrochalatase	P|P|P|P|P|P|P|P|P|P|P|P	P	NONE	13662.6	17908.9	-0.351605	0.264768	75.3027
3_2_22_18	Fech	890	ferrochalatase	P|P|P|P|P|P	P	NONE	21861.6	21103.7	0.066814	0.0666122	99.6979	TRUE	-	3_2_22_18	Fech	890	ferrochalatase	P|P|P|P|P|P	P	NONE	14057.1	13935.2	0.0146619	0.0804278	548.548
1_2_19_4	Fech	891	ferrochalatase	P|P|P|P|P|P	P	UP	14662	11259	0.378865	0.0966849	25.5196	FALSE	-	1_2_19_4	Fech	891	ferrochalatase	P|P|P|P|P|P	P	NONE	17604.7	16415.3	0.061095	0.167611	274.345
1_2_22_18	Fech	892	ferrochalatase	P|P|P|P|P|P	P	NONE	20958.9	18465.2	0.17263	0.127232	73.7024	TRUE	-	1_2_22_18	Fech	892	ferrochalatase	P|P|P|P|P|P	P	NONE	14913	15170.7	-0.027693	0.0491439	177.459
1_1_1_7	Fgd2	1217	Fgd2-abfall	P|M|M|M|A|P	M	NONE	1989.56	2013.33	-0.0316775	0.429811	1356.83	TRUE	-	1_1_1_7	Fgd2	1217	Fgd2-abfall	P|P|P|A|A|A	A	NONE	1049.47	951.353	0.179015	0.165555	92.4808
2_1_13_13	Figf	699	c-Fos	P|P|P|P|P|P	P	DOWN	26103.1	37830.7	-0.563387	0.335258	59.5075	FALSE	-	2_1_13_13	Figf	699	c-Fos	P|P|P|P|P|P	P	NONE	34202.3	27797.3	0.355073	0.246605	69.4518
2_1_7_13	Fmo1	522	flavin monoox-1	P|P|P|P|P|P	P	NONE	7950.85	8525.67	-0.0611836	0.399039	652.199	TRUE	-	2_1_7_13	Fmo1	522	flavin monoox-1	P|P|P|P|P|P	P	NONE	6770.46	7651.5	-0.169817	0.152159	89.6021
4_2_13_15	Fmo1	523	flavin monoox-1	P|P|P|P|P|P	P	UP	18299.1	13257.7	0.519812	0.208082	40.0302	FALSE	-	4_2_13_15	Fmo1	523	flavin monoox-1	P|P|P|P|P|P	P	NONE	20254.3	22474.3	-0.122817	0.178362	145.226
2_2_13_15	Fmo2	524	flavin monoox-2	P|P|P|P|P|P	P	NONE	12182.2	11659.8	0.0465593	0.146934	315.586	TRUE	-	2_2_13_15	Fmo2	524	flavin monoox-2	P|P|P|P|P|P	P	NONE	11212.9	9985.83	0.136958	0.230121	168.023
4_2_19_14	Fmo2	525	flavin monoox-2	P|P|P|P|P|P	P	NONE	7969.75	7978.67	-0.00605151	0.0879004	1452.54	TRUE	-	4_2_19_14	Fmo2	525	flavin monoox-2	P|P|P|P|P|P	P	NONE	10223.9	9992.83	0.0402715	0.0982675	244.013
4_2_19_5	Fmo3	1119	flavin monoox-3	P|P|P|P|P|P	P	NONE	13524.9	15996.2	-0.259801	0.140353	54.0231	TRUE	-	4_2_19_5	Fmo3	1119	flavin monoox-3	P|P|P|P|P|P	P	NONE	21529.6	19203	0.195055	0.180963	92.7755
2_1_22_4	Fmo3	1120	flavin monoox-3	P|P|P|P|P|P	P	NONE	5700.43	5658.83	0.0138027	0.098203	711.476	FALSE	-	2_1_22_4	Fmo3	1120	flavin monoox-3	P|P|P|P|P|M	P	DOWN	6712.45	10221.9	-0.771077	0.801732	103.976
4_1_10_14	Fmo4	526	flavin monoox-4	P|P|P|P|P|P	P	NONE	6758.07	5632.67	0.261376	0.039093	14.9566	TRUE	-	4_1_10_14	Fmo4	526	flavin monoox-4	P|P|P|P|P|P	P	NONE	5532.81	5759.5	-0.0664966	0.121532	182.764
2_2_19_14	Fmo5	527	flavin monoox-5	P|P|P|P|P|P	P	UP	50820.8	26084.7	0.938095	0.110882	11.82	TRUE	REGULATION	2_2_19_14	Fmo5	527	flavin monoox-5	P|P|P|P|P|P	P	DOWN	28210.9	41890.3	-0.584024	0.075107	12.8603
1_1_19_4	Fnbp3	917	hypA-FBP-11	P|P|P|P|P|P	P	NONE	7620.17	9593.83	-0.339804	0.042872	12.6167	TRUE	-	1_1_19_4	Fnbp3	917	hypA-FBP-11	P|P|P|P|P|P	P	NONE	8613.49	7338.83	0.233102	0.0852181	36.5583
3_2_10_17	Fnbp3 (short)	916	hypA-FBP-11 (500bp missing)	P|P|P|P|P|P	P	NONE	17611.4	19402.2	-0.147461	0.0509459	34.5487	TRUE	-	3_2_10_17	Fnbp3 (short)	916	hypA-FBP-11 (500bp missing)	P|P|P|P|P|P	P	NONE	17991.8	14005.2	0.362167	0.223501	61.7121
3_1_19_4	Fnbp3 (short)	918	hypA-FBP-11 (400bp missing)	P|P|P|P|P|P	P	DOWN	13765.2	18784.7	-0.460203	0.202497	44.0017	FALSE	-	3_1_19_4	Fnbp3 (short)	918	hypA-FBP-11 (400bp missing)	P|P|P|P|P|P	P	NONE	15751	15818.3	-0.0134776	0.138296	1026.11
1_1_1_21	Fth1	549	H-Fer\Known ire 5'	P|P|P|P|P|P|P|P|P|P|P|P|P|P|P|P|P|P|P|P|P|P|P|P	P	NONE	146177	109649	0.286671	0.587553	204.957	FALSE	-	1_1_1_21	Fth1	549	H-Fer\Known ire 5'	P|P|P|P|P|P|P|P|P|P|P|P|P|P|P|P|P|P|P|P|P|P|P|P	P	DOWN	118281	185247	-0.792662	0.468164	59.0623
1_1_10_1	Ftl1	569	l-Fer\Known ire 5'	P|P|P|P|P|P|P|P|P|P|P|P|P|P|P|P|P|P|P|P|P|P|P|P	P	DOWN	36988.9	54859.8	-0.614504	0.281454	45.8018	FALSE	-	1_1_10_1	Ftl1	569	l-Fer\Known ire 5'	P|P|P|P|P|P|P|P|P|P|P|P|P|P|P|P|P|P|P|P|P|P|P|P	P	NONE	52667.2	40510	0.140066	0.391769	279.703
2_2_19_5	Ftmt	1116	hs mitochondrial ferritin MoMtF	P|P|P|P|P|P	P	NONE	7126.76	6912.5	0.0505016	0.0830472	164.445	TRUE	-	2_2_19_5	Ftmt	1116	hs mitochondrial ferritin MoMtF	P|P|P|P|P|P	P	NONE	7984.22	8155.17	-0.0331658	0.0691109	208.38
3_1_22_20	Furin	1506	"Furin/Furin, cleavage of hamp "	P|P|P|P|P|P	P	NONE	81986.4	81634.3	0.0845472	0.301664	356.799	TRUE	-	3_1_22_20	Furin	1506	"Furin/Furin, cleavage of hamp "	P|P|P|P|P|P	P	NONE	62530.6	68747.5	-0.140642	0.119066	84.6594
1_1_22_20	Furin	1507	"Furin/Furin, cleavage of hamp"	P|A|A|P|P|P	P	NONE	2903.07	2546.5	0.14618	0.174738	119.536	TRUE	-	1_1_22_20	Furin	1507	"Furin/Furin, cleavage of hamp"	P|P|P|P|P|P	P	NONE	3495.3	3717.83	-0.0618402	0.40438	653.912
1_1_4_20	Furin	1509	"Furin/Furin, cleavage of hamp"	P|P|P|P|P|P	P	NONE	5118.65	5374.83	-0.0980612	0.155807	158.888	TRUE	-	1_1_4_20	Furin	1509	"Furin/Furin, cleavage of hamp"	P|P|P|P|P|P	P	NONE	4411.56	3862.67	0.18296	0.0736592	40.2598
2_1_10_14	Fxn	528	frataxin	P|P|P|P|P|P	P	NONE	22760.9	20614.3	0.0421543	0.313703	744.178	TRUE	-	2_1_10_14	Fxn	528	frataxin	P|P|P|P|P|P	P	NONE	19000.2	18901.5	0.0221121	0.122245	552.841
1_1_19_15	Fxn	715	frataxin	P|P|P|P|P|P	P	NONE	16644.7	14331.7	0.182212	0.106273	58.3237	TRUE	-	1_1_19_15	Fxn	715	frataxin	P|P|P|P|P|P	P	NONE	17977.8	17337.3	0.0229266	0.119934	523.121
2_2_7_7	Fxyd5	1523	Fxyd5/HHpatients putative HH modifiers	P|P|P|P|P|P	P	NONE	7351.95	6740.5	0.10853	0.188626	173.801	TRUE	-	2_2_7_7	Fxyd5	1523	Fxyd5/HHpatients putative HH modifiers	P|P|P|P|P|P	P	NONE	7684.59	6669	0.178338	0.286587	160.699
4_2_7_7	Fxyd5	1524	Fxyd5/HHpatients putative HH modifiers	P|P|P|P|P|P	P	NONE	3385.57	3369	0.0259037	0.157809	609.212	TRUE	-	4_2_7_7	Fxyd5	1524	Fxyd5/HHpatients putative HH modifiers	M|P|P|P|P|P	P	NONE	3122.82	2902.83	0.104684	0.126657	120.99
2_2_1_8	Fxyd5	1525	Fxyd5/HHpatients putative HH modifiers	P|P|P|P|P|P	P	NONE	9543.23	9745.5	-0.026596	0.117383	441.357	TRUE	-	2_2_1_8	Fxyd5	1525	Fxyd5/HHpatients putative HH modifiers	P|P|P|P|P|P	P	NONE	11306.8	9997.83	0.165162	0.151077	91.4719
3_2_10_19	Fxyd7	1520	Fxyd7/HHpatients putative HH modifiers	P|P|P|P|P|P	P	NONE	7635.81	6812.5	0.174706	0.129155	73.9271	TRUE	-	3_2_10_19	Fxyd7	1520	Fxyd7/HHpatients putative HH modifiers	P|P|P|P|P|P	P	NONE	11071.1	9848.5	0.213293	0.160267	75.1391
1_2_10_19	Fxyd7	1522	Fxyd7/HHpatients putative HH modifiers	P|P|P|P|P|A	P	NONE	2533.8	2353	0.11034	0.122541	111.058	TRUE	-	1_2_10_19	Fxyd7	1522	Fxyd7/HHpatients putative HH modifiers	P|P|P|P|P|P	P	NONE	4659.19	4464.5	0.0507607	0.0897442	176.799
1_1_13_15	Gapd	530	GAPDH	P|P|P|P|P|P|P|P|P|P|P|P	P	DOWN	25161.9	54764.8	-0.98926	0.319992	32.3466	TRUE	REGULATION	1_1_13_15	Gapd	530	GAPDH	P|P|P|P|P|P|P|P|P|P|P|P	P	UP	41843.1	23959.8	0.746932	0.113677	15.2192
1_2_16_13	Gapd	531	GAPDH	P|P|P|P|P|P	P	DOWN	50922.1	111500	-1.12706	0.0833987	7.39968	TRUE	REGULATION	1_2_16_13	Gapd	531	GAPDH	P|P|P|M|A|P	P	UP	68172.2	28870.3	0.509449	0.975072	191.397
4_1_16_13	Gas1	532	gas-1	P|P|P|P|P|P	P	NONE	6315.31	5920.5	0.0772054	0.149625	193.801	TRUE	-	4_1_16_13	Gas1	532	gas-1	P|P|P|P|P|P	P	NONE	6058.46	6236.33	-0.0454108	0.0566117	124.666
2_1_16_13	Gas7	536	gas-7	P|P|P|P|A|A	P	NONE	3306.87	3063.33	0.069329	0.158851	229.126	FALSE	-	2_1_16_13	Gas7	536	gas-7	P|M|P|P|P|P	P	DOWN	6860.6	12787.2	-0.412635	0.720789	174.679
3_2_19_4	Gas7	893	gas-7	P|P|P|P|P|P	P	NONE	3851.48	3326.83	0.21013	0.0933078	44.4047	TRUE	-	3_2_19_4	Gas7	893	gas-7	P|P|P|P|P|P	P	NONE	6531.03	7076.83	-0.0842547	0.242532	287.855
1_2_13_5	Gas7	894	gas-7	P|P|P|P|P|P	P	NONE	15224.8	13529.8	0.181787	0.102003	56.1113	TRUE	-	1_2_13_5	Gas7	894	gas-7	P|P|P|P|P|P	P	NONE	18335.9	17454.2	0.0743629	0.106374	143.047
2_2_1_17	Gas7	895	gas-7	P|P|P|P|P|P	P	NONE	23524.9	23147.3	-0.00595945	0.212173	3560.27	TRUE	-	2_2_1_17	Gas7	895	gas-7	P|P|P|P|P|P	P	NONE	20790.3	16872.5	0.299576	0.0818768	27.3309
2_2_10_19	Gls	1325	Gls\NIA results interesting	P|P|P|P|P|P	P	NONE	53304.9	58903.3	-0.191244	0.198096	103.583	TRUE	-	2_2_10_19	Gls	1325	Gls\NIA results interesting	P|P|P|P|P|P	P	NONE	61495.6	116828	0.0240531	1.2585	5232.17
4_2_10_16	Gng11	1055	G protein gamma-11 subunit (homologue of hs)	P|P|P|P|P|P	P	NONE	6888.26	5936.5	0.220817	0.104215	47.1952	TRUE	-	4_2_10_16	Gng11	1055	G protein gamma-11 subunit (homologue of hs)	P|P|P|P|P|P	P	NONE	7244.32	7114.5	0.000903466	0.109436	12112.9
2_2_10_16	Gng11	1056	G protein gamma-11 subunit (homologue of hs)	P|P|P|P|P|P	P	NONE	5640.07	4482.33	0.342657	0.107318	31.3194	TRUE	-	2_2_10_16	Gng11	1056	G protein gamma-11 subunit (homologue of hs)	P|P|P|P|P|P	P	NONE	5021.26	6629.17	-0.197964	0.586241	296.135
1_2_7_4	Gng11	1057	G protein gamma-11 subunit (homologue of hs)	P|P|M|P|P|P	P	NONE	3443.94	2907.17	0.263978	0.212336	80.437	TRUE	-	1_2_7_4	Gng11	1057	G protein gamma-11 subunit (homologue of hs)	P|P|P|P|P|P	P	NONE	3071.07	3002.5	0.0223177	0.0765455	342.981
1_1_19_2	Gng11	716	G protein gamma-11 subunit (homologue of hs)	P|A|P|P|P|P	P	NONE	3092.16	3936.17	-0.000466251	0.582544	124942	TRUE	-	1_1_19_2	Gng11	716	G protein gamma-11 subunit (homologue of hs)	P|P|P|P|P|P	P	NONE	3191.42	3136	0.013409	0.214608	1600.48
3_1_19_2	Gng11	717	G protein gamma-11 subunit (homologue of hs)	P|P|P|P|P|P	P	NONE	3971.46	3181.5	0.316682	0.14504	45.7999	TRUE	-	3_1_19_2	Gng11	717	G protein gamma-11 subunit (homologue of hs)	P|P|P|P|P|P	P	NONE	3156.35	3860.83	-0.328058	0.203384	61.9963
1_2_7_7	Got2	1326	Got2\NIA results interesting	P|P|P|P|P|P	P	NONE	6513.89	7111.83	-0.135808	0.136165	100.263	TRUE	-	1_2_7_7	Got2	1326	Got2\NIA results interesting	P|P|P|P|P|P	P	NONE	54187.8	31603.3	0.116092	0.397422	342.335
3_1_22_7	Gpr89	1299	SH120\1q21	P|P|P|P|P|P	P	NONE	9409.94	7884.5	0.253512	0.0866518	34.1805	FALSE	-	3_1_22_7	Gpr89	1299	SH120\1q21	P|P|P|P|P|P	P	DOWN	6729.52	8875.83	-0.392786	0.0663107	16.8822
1_1_19_16	Gpr89	1310	SH120\1q21	P|P|P|P|P|P	P	DOWN	24258	42503.3	-0.838402	0.157558	18.7927	TRUE	REGULATION	1_1_19_16	Gpr89	1310	SH120\1q21	P|P|P|P|P|P	P	UP	34592.3	23090.7	0.590361	0.103117	17.4668
4_1_1_6	Gpr89 (pdzk1 3')	1313	PDZK1 (5' from sh120)\1q21	P|P|P|P|P|P	P	UP	32461.9	13329.8	1.19663	0.300152	25.0831	TRUE	REGULATION	4_1_1_6	Gpr89 (pdzk1 3')	1313	PDZK1 (5' from sh120)\1q21	P|P|P|P|P|P	P	DOWN	12317.7	33473.5	-1.44946	0.0679316	4.68668
2_2_1_1	Gpx1	544	GPX-1	P|P|P|P|P|P	P	DOWN	13652.9	26776	-0.970861	0.050678	5.2199	TRUE	REGULATION	2_2_1_1	Gpx1	544	GPX-1	P|P|P|P|P|P	P	UP	24717.5	13649.7	0.852851	0.126797	14.8674
1_1_1_3	Gpx1	720	GPX-1	P|P|P|P|P|P	P	DOWN	11481.5	31727.2	-1.61058	0.3077	19.1049	TRUE	REGULATION	1_1_1_3	Gpx1	720	GPX-1	P|P|P|P|P|P	P	UP	26571.6	15610.7	0.759878	0.0961303	12.6508
4_1_16_20	Gpx2	1427	GPX2\list Martina- Metal array	P|P|P|P|P|P	P	DOWN	19945.9	31673	-0.66355	0.115397	17.3909	FALSE	-	4_1_16_20	Gpx2	1427	GPX2\list Martina- Metal array	P|P|P|P|P|P	P	NONE	32800.8	29714.8	0.135238	0.232951	172.252
3_2_10_7	Gpx2	1428	GPX2\list Martina- Metal array	P|P|P|P|P|P	P	UP	59393	45253.2	0.423406	0.204725	48.3519	FALSE	-	3_2_10_7	Gpx2	1428	GPX2\list Martina- Metal array	P|P|P|P|P|M	P	NONE	52429.9	47518.8	-0.0623324	0.511887	821.222
4_1_22_19	Gpx2	1429	GPX2\list Martina- Metal array	P|P|P|P|P|P	P	DOWN	19402.2	33817.8	-0.862084	0.231147	26.8126	FALSE	-	4_1_22_19	Gpx2	1429	GPX2\list Martina- Metal array	P|P|P|P|P|P	P	NONE	23876.9	20636.3	0.184684	0.302642	163.87
2_2_10_14	Gpx3	545	GPX-3	P|P|P|P|P|P	P	UP	37586	10528	1.75672	0.398131	22.6633	TRUE	REGULATION	2_2_10_14	Gpx3	545	GPX-3	P|P|P|P|P|P	P	DOWN	13760.7	27958.8	-1.05849	0.244276	23.0777
2_2_7_13	Gpx3	546	GPX-3	P|P|P|P|P|P	P	UP	46019.5	10818.7	2.00685	0.431785	21.5155	TRUE	REGULATION	2_2_7_13	Gpx3	546	GPX-3	P|P|P|P|P|P	P	DOWN	11804.1	33078.7	-1.47413	0.225964	15.3287
3_1_7_5	Gpx4	1010	GPX4	P|P|P|P|P|P	P	NONE	30385.2	37117.7	-0.292685	0.207571	70.9195	TRUE	-	3_1_7_5	Gpx4	1010	GPX4	P|P|P|P|P|P	P	NONE	30323	38351	-0.335099	0.10153	30.2984
2_1_7_1	Gpx4	800	GPX4	P|P|P|P|P|P	P	DOWN	25748.1	38097.8	-0.610423	0.224565	36.7885	FALSE	-	2_1_7_1	Gpx4	800	GPX4	P|P|P|P|P|P	P	NONE	28699.2	37088.3	-0.377761	0.0978474	25.902
2_1_7_18	Gsk3b	1028	glycogen synthase kinase 3 beta	P|P|P|P|P|P	P	DOWN	16246.7	26043.8	-0.710094	0.29209	41.134	TRUE	REGULATION	2_1_7_18	Gsk3b	1028	glycogen synthase kinase 3 beta	P|P|P|P|P|P	P	UP	25000.5	17926.2	0.474088	0.261262	55.1082
4_1_19_2	Gsk3b	814	glycogen synthase kinase 3 beta	P|P|P|P|P|P	P	DOWN	12610.2	18321.3	-0.662692	0.290527	43.8405	FALSE	-	4_1_19_2	Gsk3b	814	glycogen synthase kinase 3 beta	P|P|P|P|P|P	P	NONE	12706	13927.3	-0.136618	0.218495	159.931
2_1_13_3	Gsk3b	815	glycogen synthase kinase 3 beta	P|P|P|P|P|P	P	DOWN	12996.1	18881.2	-0.549878	0.0778412	14.1561	FALSE	-	2_1_13_3	Gsk3b	815	glycogen synthase kinase 3 beta	P|P|P|P|P|P	P	NONE	18514.7	16344.8	0.186891	0.0550222	29.4409
4_2_7_15	Gsn	777	gelsolin	P|P|P|P|P|P	P	DOWN	16384.6	21160.2	-0.382328	0.06087	15.9209	TRUE	REGULATION	4_2_7_15	Gsn	777	gelsolin	P|P|P|P|P|P	P	UP	26089.5	16467.7	0.585966	0.183812	31.3691
4_2_22_15	Gsr	537	Glutathion Reductase	A|A|A|P|P|P	A	NONE	5827.74	11675.1	-0.248463	0.904548	364.057	TRUE	-	4_2_22_15	Gsr	537	Glutathion Reductase	A|M|A|P|P|P	M	NONE	10389.6	6822.44	0.277346	0.63548	229.129
2_2_22_15	Gsr	538	Glutathion Reductase	P|P|P|P|P|P	P	NONE	16153.5	19328.8	-0.272613	0.0768135	28.1768	FALSE	-	2_2_22_15	Gsr	538	Glutathion Reductase	P|P|P|P|P|P	P	UP	28393.8	19244.3	0.556545	0.0643546	11.5632
2_2_4_15	Gsr	540	Glutathion Reductase	P|P|P|P|P|P	P	DOWN	23877.8	32501.7	-0.464976	0.154337	33.1924	TRUE	REGULATION	2_2_4_15	Gsr	540	Glutathion Reductase	P|P|P|P|P|P	P	UP	29118.2	16916.8	0.823819	0.176446	21.4181
4_1_4_1	Gsr	847	Glutathione Reductase	P|P|P|P|P|P	P	DOWN	35167.3	45894	-0.597572	0.438165	73.3243	TRUE	REGULATION	4_1_4_1	Gsr	847	Glutathione Reductase	P|P|P|P|P|P	P	UP	56656.3	30226.8	0.82852	0.210888	25.4536
4_2_7_16	Gsr	896	Glutathione Reductase	P|P|P|P|P|P	P	DOWN	35905.9	57443.3	-0.678774	0.0504404	7.4311	TRUE	REGULATION	4_2_7_16	Gsr	896	Glutathione Reductase	P|P|P|P|P|P	P	UP	49736.2	30030.2	0.708939	0.107032	15.0975
4_2_4_15	Gsr (bad)	539	Glutathion Reductase	P|P|P|P|P|P	P	DOWN	15846.4	21417.2	-0.439646	0.0761854	17.3288	TRUE	REGULATION	4_2_4_15	Gsr (bad)	539	Glutathion Reductase	P|P|P|P|P|P	P	UP	21998.1	11301.8	0.859556	0.275202	32.0167
4_2_10_14	Gss	541	glutathione synthetase type A1	P|P|P|P|P|P	P	NONE	32553	27071	0.285044	0.106443	37.3425	TRUE	-	4_2_10_14	Gss	541	glutathione synthetase type A1	P|P|P|P|P|P	P	NONE	31626.3	33168.7	-0.0619166	0.0601606	97.1638
2_2_1_14	Gss	542	glutathione synthetase type A1	P|P|P|P|P|P	P	NONE	26138.2	23475.5	0.146239	0.0648758	44.3628	TRUE	-	2_2_1_14	Gss	542	glutathione synthetase type A1	P|P|P|P|P|P	P	NONE	24751.2	22583.2	0.131032	0.239741	182.963
4_2_7_13	Gss	543	glutathione synthetase type A1	P|P|P|P|P|P	P	NONE	23641.2	22503.3	0.0727647	0.0526913	72.4133	TRUE	-	4_2_7_13	Gss	543	glutathione synthetase type A1	P|P|P|P|P|P	P	NONE	21853.9	22951.8	-0.0815084	0.0706244	86.6468
3_2_16_21	Gsta4	1514	Gsta4/HHpatients putative HH modifiers	P|P|P|P|P|P	P	DOWN	8728.08	12568.2	-0.529808	0.0874129	16.499	TRUE	REGULATION	3_2_16_21	Gsta4	1514	Gsta4/HHpatients putative HH modifiers	P|P|P|P|P|P	P	UP	11200.2	6866	0.719694	0.173455	24.1012
1_2_16_21	Gsta4	1515	Gsta4/HHpatients putative HH modifiers	P|P|P|P|P|P	P	DOWN	7015.02	12947.8	-0.898968	0.136302	15.1621	TRUE	REGULATION	1_2_16_21	Gsta4	1515	Gsta4/HHpatients putative HH modifiers	P|P|P|P|P|P	P	UP	12812.8	7091.33	0.855559	0.143325	16.7521
3_2_22_20	Gsta4	1516	Gsta4/HHpatients putative HH modifiers	P|P|P|P|P|P	P	DOWN	11952.4	21021.3	-0.796879	0.241532	30.3098	TRUE	REGULATION	3_2_22_20	Gsta4	1516	Gsta4/HHpatients putative HH modifiers	P|P|P|P|P|P	P	UP	18316.4	9476.33	0.949587	0.11094	11.683
3_1_16_9	HECTd1	1421	HECTd1 (abfall)	P|P|P|P|P|P	P	DOWN	25856.9	34847.5	-0.423253	0.304701	71.9902	FALSE	-	3_1_16_9	HECTd1	1421	HECTd1 (abfall)	P|P|P|P|P|P	P	NONE	31047.4	28189.7	0.115918	0.295105	254.581
4_1_1_20	HLA_A (human)	1367	afball\list Martina	P|P|P|P|P|P	P	NONE	9564.94	7551.5	0.337419	0.0941443	27.9013	TRUE	-	4_1_1_20	HLA_A (human)	1367	afball\list Martina	P|P|P|P|P|P	P	NONE	8207.79	8911.17	-0.12809	0.149041	116.357
2_2_10_15	Haao	639	HYACDO	P|P|P|P|P|P	P	NONE	17599.5	15137.3	0.214431	0.13732	64.0391	TRUE	-	2_2_10_15	Haao	639	HYACDO	P|P|P|P|P|P	P	NONE	24859.5	49206.2	-0.129136	0.964192	746.645
4_2_16_14	Haao	640	HYACDO	P|P|P|P|P|P	P	NONE	6883.79	7037.83	-0.0422309	0.119936	284.001	TRUE	-	4_2_16_14	Haao	640	HYACDO	P|P|P|P|P|P	P	NONE	10875.7	9163.5	0.250577	0.0750778	29.962
4_1_4_13	Hadhb	635	HADHB	P|P|P|P|P|P	P	NONE	196693	186446	0.0223406	0.353319	1581.51	TRUE	-	4_1_4_13	Hadhb	635	HADHB	P|P|P|P|P|P	P	NONE	173638	172712	-0.0014978	0.0709552	4737.28
3_1_1_5	Hamp	1080	hepcidin	P|P|P|P|P|P	P	NONE	6920.74	6787.17	0.0281176	0.0594859	211.561	TRUE	-	3_1_1_5	Hamp	1080	hepcidin	P|P|P|P|P|P	P	NONE	9825.28	13527.5	-0.342924	0.348339	101.579
1_2_1_18	Hamp	1091	hepcidin	P|P|P|P|P|P	P	NONE	26911.4	28358.5	-0.0604958	0.172027	284.362	TRUE	-	1_2_1_18	Hamp	1091	hepcidin	P|P|P|P|P|P	P	NONE	29715.9	31010.2	-0.0672224	0.0764017	113.655
4_2_13_6	Hamp	1099	hepcidin	P|P|P|P|P|P	P	NONE	4106.61	3936.33	0.0375239	0.218234	581.586	TRUE	-	4_2_13_6	Hamp	1099	hepcidin	P|P|P|P|P|P	P	NONE	7118.62	5519.67	0.359354	0.114508	31.8649
3_2_16_6	Hap1	915	huntingtin	P|P|P|P|P|P	P	NONE	9895.56	10190.2	-0.0387925	0.165054	425.48	TRUE	-	3_2_16_6	Hap1	915	huntingtin	P|P|P|P|P|P	P	NONE	11696.2	9757.17	0.288947	0.150417	52.0568
1_2_19_8	Hba-a1	1330	Hba-a1\NIA results interesting	P|P|P|A|A|P	P	NONE	8948.69	10535	-0.174169	0.188674	108.328	FALSE	-	1_2_19_8	Hba-a1	1330	Hba-a1\NIA results interesting	P|P|P|A|A|P	P	UP	13302.3	8808.7	0.535941	0.324286	60.5077
3_2_1_8	Hbb-bh1	1329	Hbb-b1\NIA results interesting	P|P|P|P|P|P	P	NONE	19542.9	21463.8	-0.146019	0.151333	103.639	FALSE	-	3_2_1_8	Hbb-bh1	1329	Hbb-b1\NIA results interesting	P|P|P|P|P|P	P	UP	29221.1	21526.7	0.447588	0.118727	26.5259
2_2_13_8	Hbb-bh1	1366	Hemoglobin beta 2	P|P|P|P|P|P	P	NONE	48987.3	46871.8	0.0584216	0.0859938	147.195	TRUE	-	2_2_13_8	Hbb-bh1	1366	Hemoglobin beta 2	P|P|P|P|P|P	P	NONE	64645.8	61386.2	0.120935	0.55235	456.732
1_2_7_8	Hdh	1456	HD-Huntingtin\list Martina- Metal array	P|P|P|P|P|P	P	DOWN	8080.17	11859.2	-0.544738	0.103672	19.0316	TRUE	REGULATION	1_2_7_8	Hdh	1456	HD-Huntingtin\list Martina- Metal array	P|P|P|P|P|P	P	UP	12575.6	9232.83	0.441297	0.0796096	18.0399
2_2_19_15	Heph	722	hephaestin	P|P|P|P|P|P	P	NONE	36384.3	38204.3	-0.0540938	0.0896955	165.815	TRUE	-	2_2_19_15	Heph	722	hephaestin	P|P|P|P|P|P	P	NONE	40332.7	40041.8	-0.0341139	0.160976	471.878
3_2_13_5	Heph	898	hephaestin	P|P|P|P|P|P	P	NONE	20892.9	17733.2	0.228965	0.181667	79.3428	FALSE	-	3_2_13_5	Heph	898	hephaestin	P|P|P|P|P|P	P	DOWN	19932.7	30970.8	-0.522049	0.313941	60.1364
1_1_13_5	Heph	926	"hephaestin, no info available but spotted on chip"	P|P|P|P|P|P	P	NONE	38799.3	45485.7	-0.33729	0.267892	79.425	FALSE	-	1_1_13_5	Heph	926	"hephaestin, no info available but spotted on chip"	P|P|P|P|P|P	P	DOWN	28220.6	47794.8	-0.750194	0.112379	14.98
2_1_7_15	Herpud1	731	Herpud 1 (abfall)\CORRECTED INFORMATION	P|P|P|P|P|P	P	DOWN	28252.1	37107	-0.45934	0.375303	81.705	FALSE	-	2_1_7_15	Herpud1	731	Herpud 1 (abfall)\CORRECTED INFORMATION	P|P|P|P|P|P	P	NONE	35904.5	30537	0.229735	0.239578	104.285
2_2_13_13	Herpud1	737	KIAA0025	P|P|P|P|P|P	P	NONE	20676.4	20898.2	-0.0204508	0.132926	649.983	TRUE	-	2_2_13_13	Herpud1	737	KIAA0025	P|P|P|P|P|P	P	NONE	21341.5	16749.5	0.324572	0.245858	75.7482
3_2_10_4	Hfe	900	HFE	P|P|P|P|P|P	P	NONE	4010.84	3559	0.196908	0.148854	75.5956	TRUE	-	3_2_10_4	Hfe	900	HFE	P|P|A|P|P|P	P	NONE	4653.44	5184.84	-0.120775	0.130295	107.882
2_2_13_1	Hfe (800 bp less)	823	HFE (es fehlen 800bp)	P|P|P|P|P|P	P	NONE	5253.76	4480.17	0.21719	0.0611803	28.169	TRUE	-	2_2_13_1	Hfe (800 bp less)	823	HFE (es fehlen 800bp)	P|P|P|P|P|P	P	NONE	9809.49	14830.5	-0.0556385	0.61566	1106.54
3_1_10_5	Hfe (long 1)	1112	HFE (mayka-1) 3'-UTR long	P|P|P|P|P|P	P	NONE	16211.2	15071.2	0.1302	0.230513	177.046	TRUE	-	3_1_10_5	Hfe (long 1)	1112	HFE (mayka-1) 3'-UTR long	P|P|P|P|P|P	P	NONE	12297.1	13437.5	-0.138411	0.129183	93.3331
1_1_4_6	Hfe (long 2)	1113	HFE (Mayka-2) 3'-UTR long	A|A|A|P|P|P	A	NONE	2903.14	2799.83	-0.0192685	0.23219	1205.02	TRUE	-	1_1_4_6	Hfe (long 2)	1113	HFE (Mayka-2) 3'-UTR long	P|P|P|P|P|P	P	NONE	3242.74	3314	-0.0646483	0.19079	295.12
1_2_13_13	Hfe (strange)	718	hfe no info available but spotted on chip	A|P|A|A|M|A	A	NONE	1717.58	1581.64	0.112564	0.092245	81.9487	TRUE	-	1_2_13_13	Hfe (strange)	718	hfe no info available but spotted on chip	P|P|P|M|P|P	P	NONE	2330.82	2530.17	-0.143767	0.445599	309.945
4_2_1_15	Hif1a	723	HIF-1	P|P|P|P|P|P	P	NONE	16541.8	21249	-0.361349	0.0550078	15.2229	FALSE	-	4_2_1_15	Hif1a	723	HIF-1	P|P|P|P|P|P	P	UP	16226.8	11849.2	0.446422	0.0980221	21.9573
2_2_1_15	Hif1a	724	HIF-1	P|P|P|P|P|P	P	NONE	26355.4	24642	0.0117657	0.213348	1813.3	TRUE	-	2_2_1_15	Hif1a	724	HIF-1	P|P|P|P|P|P	P	NONE	29462.9	26011.3	0.234614	0.188821	80.4815
1_2_7_6	Hif1a	901	HIF-1	P|P|P|P|P|P	P	NONE	6015.82	7669.67	-0.374411	0.146572	39.1475	TRUE	-	1_2_7_6	Hif1a	901	HIF-1	P|P|P|P|P|P	P	NONE	6579.89	5635.33	0.198435	0.11808	59.5059
1_2_4_5	Hif1a	902	HIF-1	P|P|P|P|P|P	P	DOWN	22872.8	35017.3	-0.620092	0.0983802	15.8654	TRUE	REGULATION	1_2_4_5	Hif1a	902	HIF-1	P|P|P|P|P|P	P	UP	35543.9	24405.8	0.540463	0.150164	27.7844
4_2_1_5	Hmbs	1142	hydroxymethylbilane synthase\corrected information	P|P|P|P|P|P	P	NONE	13356.2	15052.5	-0.176269	0.0600757	34.0818	TRUE	-	4_2_1_5	Hmbs	1142	hydroxymethylbilane synthase\corrected information	P|P|P|P|P|P	P	NONE	16702.6	14152.7	0.239064	0.0288379	12.0629
3_2_13_13	Hmbs	694	hydroxymethylbilane synthase (abfall)\corrected information	P|P|P|P|P|P	P	NONE	12035.1	12007	0.0184627	0.100061	541.966	TRUE	-	3_2_13_13	Hmbs	694	hydroxymethylbilane synthase (abfall)\corrected information	P|P|P|P|P|P	P	NONE	15329	25081.7	-0.0697506	0.708771	1016.15
4_1_7_15	Hmbs (bad)	729	hydroxymethylbilane synthase\corrected information	P|P|P|P|P|P	P	NONE	11866.7	13870.7	-0.226288	0.0509739	22.5261	TRUE	-	4_1_7_15	Hmbs (bad)	729	hydroxymethylbilane synthase\corrected information	P|P|P|P|P|P	P	NONE	17109.5	24931	-0.120113	0.647	538.659
4_2_16_13	Hmox1	547	Heme oxygenase 1	P|P|P|P|P|P	P	DOWN	8475.5	11380.2	-0.457022	0.19489	42.6435	TRUE	REGULATION	4_2_16_13	Hmox1	547	Heme oxygenase 1	P|P|P|P|P|P	P	UP	13394.1	9480.67	0.489149	0.0680879	13.9197
2_2_7_16	Hmox1	897	Heme oxygenase 1	P|P|P|P|P|P	P	NONE	29649.7	35504.5	-0.208069	0.321998	154.755	TRUE	-	2_2_7_16	Hmox1	897	Heme oxygenase 1	P|P|P|P|P|P	P	NONE	27704.6	24884.3	0.221027	0.396508	179.394
4_2_1_1	Hmox2	548	Heme oxygenase 2	P|P|P|P|P|P	P	NONE	22278.6	19067.8	0.159964	0.149031	93.1652	TRUE	-	4_2_1_1	Hmox2	548	Heme oxygenase 2	P|P|P|P|P|P	P	NONE	24053.9	23448.3	-0.0395999	0.169847	428.907
3_2_16_16	Hnrpdl	924	JKTBP	P|P|P|P|P|P	P	NONE	26106.2	23911.7	0.132734	0.158144	119.144	TRUE	-	3_2_16_16	Hnrpdl	924	JKTBP	P|P|P|P|P|P	P	NONE	19696.9	17234.2	0.187127	0.152222	81.3466
2_1_19_4	Hnrpdl	962	hnrnpD (abfall)	P|P|P|P|P|P	P	NONE	23278.6	25073	-0.0749652	0.136326	181.852	TRUE	-	2_1_19_4	Hnrpdl	962	hnrnpD (abfall)	P|P|P|P|P|P	P	NONE	25621.5	30965.8	-0.250156	0.0870443	34.796
2_2_16_13	Hprt1	550	HPRT	P|P|P|P|P|P	P	NONE	17303.1	15278.2	0.189277	0.12642	66.7911	TRUE	-	2_2_16_13	Hprt1	550	HPRT	P|P|P|P|P|P	P	NONE	17004.8	14609.8	0.20432	0.0986411	48.2779
1_2_10_1	Hprt1	551	HPRT	P|P|P|P|P|P	P	NONE	15620.5	17528.5	-0.166352	0.0593935	35.7034	TRUE	-	1_2_10_1	Hprt1	551	HPRT	P|P|P|P|P|P	P	NONE	16526.6	17616.3	-0.0785662	0.155763	198.257
2_1_4_13	Hpxn	636	hemopexin	P|P|P|P|P|P	P	NONE	7177.77	7904	-0.139553	0.331355	237.441	TRUE	-	2_1_4_13	Hpxn	636	hemopexin	P|P|P|P|P|P	P	NONE	7471.61	6496.17	0.195347	0.108867	55.7302
4_2_10_15	Hpxn	637	hemopexin	P|P|P|P|P|P	P	NONE	7778.14	8720.67	-0.169707	0.112667	66.3894	TRUE	-	4_2_10_15	Hpxn	637	hemopexin	P|P|P|P|P|P	P	NONE	10865.5	8876.67	0.293939	0.117591	40.0054
1_2_4_13	Hsf1	783	HSF1	P|P|P|P|P|P	P	NONE	4300.86	5000.83	-0.238216	0.154494	64.8548	TRUE	-	1_2_4_13	Hsf1	783	HSF1	P|P|P|P|P|P	P	NONE	4645.17	4344.5	0.109517	0.0985603	89.9958
3_2_7_6	Hsf1	907	HSF1	P|P|P|P|P|P	P	NONE	11900.8	11414.2	0.0604892	0.0688717	113.858	TRUE	-	3_2_7_6	Hsf1	907	HSF1	P|P|P|P|P|P	P	NONE	13271.7	10417.7	0.324809	0.135356	41.6725
3_2_4_13	Hsf2	782	HSF2	P|P|P|P|P|P	P	NONE	11529.2	12501.5	-0.118947	0.117804	99.0386	TRUE	-	3_2_4_13	Hsf2	782	HSF2	P|A|P|P|P|P	P	NONE	10519.8	9375.44	0.0783809	0.301206	384.285
3_1_22_17	Hsf4	1137	HSF 4	P|P|P|P|P|P	P	NONE	8195.84	8048	0.0351724	0.141153	401.318	TRUE	-	3_1_22_17	Hsf4	1137	HSF 4	P|P|P|P|P|P	P	NONE	7145.5	6533.5	0.129351	0.0690906	53.4132
1_1_22_17	Hsf4	1138	HSF 4	P|P|P|P|P|P	P	NONE	4033.55	3582.83	0.152266	0.0992744	65.1979	TRUE	-	1_1_22_17	Hsf4	1138	HSF 4	P|P|P|P|P|P	P	NONE	4394.75	4396.67	0.0666796	0.224555	336.767
1_2_22_2	Hsp105	555	hsp105 alpha	P|P|P|P|P|P	P	NONE	14778.7	12801.3	0.209172	0.0892721	42.6788	TRUE	-	1_2_22_2	Hsp105	555	hsp105 alpha	P|P|P|P|P|P	P	NONE	13299.5	11885.8	0.165161	0.101822	61.6504
4_2_10_3	Hspa1a	824	HSP70.1	P|P|P|P|P|P	P	NONE	28389.9	26509.8	0.0252025	0.222337	882.203	TRUE	-	4_2_10_3	Hspa1a	824	HSP70.1	P|P|P|P|P|P	P	NONE	45588.9	50858.3	-0.0362899	0.157199	433.175
1_1_1_4	Hspa1a (short)	911	HSP70.1 (short form)	M|P|P|P|P|P	P	NONE	4077.99	4578.17	-0.212653	0.394566	185.544	TRUE	-	1_1_1_4	Hspa1a (short)	911	HSP70.1 (short form)	P|P|P|P|A|A	P	NONE	3405.89	2893.17	0.128288	0.262382	204.526
2_2_4_2	Hspa5	842	78 kDa glucose-regulated protein	P|P|P|P|P|P	P	DOWN	43376.5	58773.2	-0.442389	0.094124	21.2763	TRUE	REGULATION	2_2_4_2	Hspa5	842	78 kDa glucose-regulated protein	P|P|P|P|P|P	P	UP	48924.1	34514.5	0.490302	0.175353	35.7643
4_1_4_18	Hspa5	858	78 kDa glucose-regulated protein	P|P|P|P|P|P	P	DOWN	85485.2	128279	-0.566164	0.251987	44.5078	TRUE	REGULATION	4_1_4_18	Hspa5	858	78 kDa glucose-regulated protein	P|P|P|P|P|P	P	UP	115167	69535	0.708725	0.143095	20.1905
3_1_4_18	Hspa5	859	78 kDa glucose-regulated protein	P|P|P|P|P|P	P	DOWN	79919.2	110913	-0.475655	0.077009	16.1901	TRUE	REGULATION	3_1_4_18	Hspa5	859	78 kDa glucose-regulated protein	P|P|P|P|P|P	P	UP	114913	81054.2	0.517475	0.130139	25.1488
3_2_4_2	Hspa8	554	Hsc 70 (HSP CA)	P|P|P|P|P|P	P	NONE	79175.5	71581	0.155728	0.0984213	63.2009	TRUE	-	3_2_4_2	Hspa8	554	Hsc 70 (HSP CA)	P|P|P|P|P|P	P	NONE	100587	84831.3	0.241534	0.1343	55.6029
3_2_4_18	Hspa8	904	hsc 70 (=hspCA)	P|P|P|P|P|P	P	NONE	74391.9	67082.5	0.148886	0.0613377	41.1978	TRUE	-	3_2_4_18	Hspa8	904	hsc 70 (=hspCA)	P|P|P|P|P|P	P	NONE	64041.1	59461.3	0.14182	0.283008	199.554
3_2_4_5	Hspa8	905	hsc 70 (=hspCA)	P|P|P|P|P|P	P	NONE	65897.3	57098.8	0.217476	0.102805	47.2718	TRUE	-	3_2_4_5	Hspa8	905	hsc 70 (=hspCA)	P|P|P|P|P|P	P	NONE	78386.9	74081.3	0.0768441	0.0963248	125.351
1_2_22_5	Hspa8	906	hsc 70 (=hspCA)	P|P|P|P|P|P	P	NONE	120558	104368	0.196871	0.174396	88.5839	TRUE	-	1_2_22_5	Hspa8	906	hsc 70 (=hspCA)	P|P|P|P|P|P	P	NONE	101818	98458	0.00996443	0.200883	2016
1_2_4_18	Hspa8	908	Hsc 70 (HSP CA)	P|P|P|P|P|P	P	NONE	74987	78903.3	-0.0765937	0.0509689	66.5445	TRUE	-	1_2_4_18	Hspa8	908	Hsc 70 (HSP CA)	P|P|P|P|P|P	P	NONE	81280.5	86650	-0.090524	0.0700706	77.4055
3_1_10_1	Hspa9a	574	mit hsp70	P|P|P|P|P|P	P	DOWN	63500.7	116682	-0.940691	0.39056	41.5185	TRUE	REGULATION	3_1_10_1	Hspa9a	574	mit hsp70	P|P|P|P|P|P	P	UP	133586	81304.3	0.692056	0.124511	17.9915
4_1_13_14	Hspa9a	751	mit hsp70	P|P|P|P|P|P	P	DOWN	38706	79180.2	-1.03455	0.0466807	4.51216	TRUE	REGULATION	4_1_13_14	Hspa9a	751	mit hsp70	P|P|P|P|P|P	P	UP	74171.7	50189.5	0.54472	0.258352	47.4283
1_2_1_2	Hspb1	638	HSP25	P|P|P|P|P|P	P	DOWN	3154.34	5486.33	-0.808402	0.579213	71.6491	FALSE	-	1_2_1_2	Hspb1	638	HSP25	P|P|P|P|P|P	P	NONE	4273.65	5342.17	-0.342452	0.132837	38.7898
4_2_4_1	Hspb1	741	hs hsp27	P|P|P|P|P|P	P	NONE	23232.4	55787.2	-0.319246	0.881841	276.226	TRUE	-	4_2_4_1	Hspb1	741	hs hsp27	P|P|P|P|P|P	P	NONE	16546	18033.8	-0.154091	0.135714	88.0738
3_2_22_4	Hspb2	989	Hspb2	P|P|P|P|P|P	P	DOWN	12188.4	17683.3	-0.541119	0.138861	25.6619	FALSE	-	3_2_22_4	Hspb2	989	Hspb2	P|P|P|P|P|P	P	NONE	15086.4	15329.2	-0.0222011	0.0507591	228.633
1_2_1_6	Hspb2	993	small heat shock protein HSPB2 (Hspb2)	P|P|P|P|P|P	P	NONE	6858.91	8533.83	-0.328787	0.257138	78.208	TRUE	-	1_2_1_6	Hspb2	993	small heat shock protein HSPB2 (Hspb2)	P|P|P|P|P|P	P	NONE	8677.44	10384.2	-0.264436	0.135198	51.127
3_2_1_6	Hspb2	994	small heat shock protein HSPB2 (Hspb2)	P|P|P|P|P|P	P	NONE	6015.05	5835.5	0.0341363	0.10713	313.83	TRUE	-	3_2_1_6	Hspb2	994	small heat shock protein HSPB2 (Hspb2)	P|P|P|P|P|P	P	NONE	7225.9	6156.5	0.2242	0.136578	60.9177
3_2_10_1	Hspca	552	HSP 86B	P|P|P|P|P|P	P	NONE	29564.5	27563	0.105917	0.21571	203.659	FALSE	-	3_2_10_1	Hspca	552	HSP 86B	P|P|P|P|P|P	P	DOWN	40614.9	63737.7	-0.476007	0.373387	78.4416
1_2_4_2	Hspca	553	HSP 86B	P|P|P|P|P|P	P	NONE	29310.9	35486.3	-0.29993	0.167838	55.9592	TRUE	-	1_2_4_2	Hspca	553	HSP 86B	P|P|P|P|P|P	P	NONE	34899	41191.7	-0.252647	0.188387	74.5652
3_1_1_3	Hspd1	726	HSP60A	P|P|P|P|P|P	P	DOWN	18965.2	35993.3	-0.935429	0.120826	12.9166	TRUE	REGULATION	3_1_1_3	Hspd1	726	HSP60A	P|P|P|P|P|P	P	UP	37630.8	23465.8	0.662476	0.223036	33.6671
1_1_19_3	Hspd1	727	HSP60A	P|P|P|P|P|P	P	DOWN	28825	49922.2	-0.857083	0.189985	22.1665	TRUE	REGULATION	1_1_19_3	Hspd1	727	HSP60A	P|P|P|P|P|P	P	UP	45053.7	28008.2	0.65313	0.114272	17.4961
3_1_19_3	Hspd1	728	HSP60A	P|P|P|P|P|P	P	DOWN	29437.3	49263.8	-0.756419	0.438533	57.9749	TRUE	REGULATION	3_1_19_3	Hspd1	728	HSP60A	P|P|P|P|P|P	P	UP	41794.8	31709	0.391238	0.233421	59.6621
3_1_10_3	Idh3a	771	RNAIDH (alpha subunit)	P|P|P|P|P|P	P	DOWN	18920.1	32514	-0.802383	0.33962	42.3265	TRUE	REGULATION	3_1_10_3	Idh3a	771	RNAIDH (alpha subunit)	P|P|P|P|P|P	P	UP	29179.9	22193.5	0.393716	0.0910337	23.1217
1_2_7_2	Idh3g	664	RNAIDH (gamma subunit )	P|P|P|P|P|P	P	NONE	14047.6	17059.7	-0.279693	0.0603941	21.593	TRUE	-	1_2_7_2	Idh3g	664	RNAIDH (gamma subunit )	P|P|P|P|P|P	P	NONE	16335.5	17620.3	-0.10985	0.0572309	52.099
3_2_22_14	Idh3g	665	RNAIDH (gamma subunit )	P|P|P|P|P|P	P	NONE	20641.5	20485.5	0.000685994	0.0725207	10571.6	FALSE	-	3_2_22_14	Idh3g	665	RNAIDH (gamma subunit )	P|P|P|P|P|P	P	DOWN	19888.7	38555.5	-0.47276	0.795461	168.259
1_1_4_1	Il4i1	755	MOAA similar	P|P|P|P|P|P	P	NONE	6623.34	7105.33	-0.141941	0.185492	130.683	FALSE	-	1_1_4_1	Il4i1	755	MOAA similar	P|P|P|P|P|P	P	DOWN	5460.98	7628.83	-0.430987	0.190803	44.2711
3_1_4_1	Il4i1	756	MOAA similar	P|P|P|P|P|P	P	NONE	8628.75	9355.83	-0.138844	0.18349	132.156	TRUE	-	3_1_4_1	Il4i1	756	MOAA similar	P|P|P|P|P|P	P	NONE	14716	19802	-0.255099	0.62676	245.693
2_1_13_6	Il6	1477	IL6	P|P|P|P|P|P|P|P|P|P|P|P	P	NONE	7459	7054.42	0.0937959	0.146571	156.266	TRUE	-	2_1_13_6	Il6	1477	IL6	P|P|P|P|P|P|P|P|P|P|P|P	P	NONE	5683.56	6870.67	-0.269338	0.176371	65.4833
3_1_1_9	Il6ra	1368	interleukin 6 receptor alpha\list Martina	P|P|P|P|P|P	P	NONE	9055.29	10593	-0.150092	0.382223	254.659	TRUE	-	3_1_1_9	Il6ra	1368	interleukin 6 receptor alpha\list Martina	P|P|M|P|P|P	P	NONE	8200.05	10915.7	-0.294485	0.346981	117.826
3_2_4_6	Il9r	1084	interleukin 9 receptor	P|P|P|P|P|P	P	NONE	14668.1	12951	0.173828	0.0670799	38.5897	TRUE	-	3_2_4_6	Il9r	1084	interleukin 9 receptor	P|P|P|P|P|P	P	NONE	20252.3	24313	0.0612951	0.523712	854.411
4_2_16_5	Il9r (bad)	1118	interleukin 9 receptor	P|P|P|P|P|P	P	NONE	6957.4	6515.33	0.0947172	0.181835	191.976	TRUE	-	4_2_16_5	Il9r (bad)	1118	interleukin 9 receptor	P|P|P|P|P|P	P	NONE	9706.29	9385	0.0582942	0.0638281	109.493
3_1_16_4	Il9r (long)	1098	interleukin 9 receptor (long)\corrected information	P|P|P|P|P|P	P	NONE	28766.1	27022.3	0.0465866	0.477699	1025.4	TRUE	-	3_1_16_4	Il9r (long)	1098	interleukin 9 receptor (long)\corrected information	P|P|P|P|P|P	P	NONE	20695	21182.8	-0.063663	0.183251	287.846
4_1_4_4	Il9r (long)	1117	interleukin 9 receptor (long)\corrected information	P|P|P|P|P|P	P	NONE	20009.5	16100.7	0.118061	0.449094	380.393	FALSE	-	4_1_4_4	Il9r (long)	1117	interleukin 9 receptor (long)\corrected information	P|P|P|P|P|P	P	DOWN	12359.1	20077.8	-0.453251	0.577296	127.368
1_1_13_2	Impa1	652	myo-inositol monophosphatase A1	P|P|P|P|P|P	P	NONE	37059	34068.7	-0.067181	0.414738	617.344	FALSE	-	1_1_13_2	Impa1	652	myo-inositol monophosphatase A1	P|P|P|P|P|P	P	DOWN	25739.8	41069.3	-0.686346	0.0714418	10.409
1_1_4_13	Ireb2	565	IRP-2	P|P|P|P|P|P	P	NONE	8406.5	10724.7	-0.375453	0.135776	36.1634	TRUE	-	1_1_4_13	Ireb2	565	IRP-2	P|P|P|P|P|P	P	NONE	10466.5	9346.83	0.150278	0.104889	69.797
2_2_13_2	Ireb2 (not sure)	563	IRP-2	P|P|P|P|P|P	P	NONE	5698.59	15108.8	-0.349091	1.16759	334.465	TRUE	-	2_2_13_2	Ireb2 (not sure)	563	IRP-2	P|P|P|P|P|P	P	NONE	5250	7225.17	-0.159552	0.561483	351.911
3_1_7_18	Itga10	1316	ITGA10\1q21	P|P|P|P|P|P	P	NONE	17929.1	16848.8	0.11544	0.0878727	76.1199	TRUE	-	3_1_7_18	Itga10	1316	ITGA10\1q21	P|P|A|P|P|P	P	NONE	10219.1	9354.67	0.176337	0.167276	94.8612
1_2_10_14	Jun	515	C-JUN	P|P|P|P|P|P	P	UP	29853.2	13837	1.09109	0.156821	14.3729	TRUE	REGULATION	1_2_10_14	Jun	515	C-JUN	P|P|P|P|P|P	P	DOWN	19645.3	38912.2	-0.974092	0.204501	20.994
1_1_7_4	Kif20a	1071	Rab6 kinesin-like (Rab6kifl)	P|P|P|P|P|P	P	NONE	4501.74	5206.67	-0.210753	0.115909	54.9974	TRUE	-	1_1_7_4	Kif20a	1071	Rab6 kinesin-like (Rab6kifl)	P|P|P|P|P|P	P	NONE	5054.93	4669.67	0.138191	0.12083	87.4367
4_1_22_4	Klra6	1122	KLrab6	P|P|P|P|P|P	P	NONE	5175.94	4664.33	0.0844647	0.208594	246.96	TRUE	-	4_1_22_4	Klra6	1122	KLrab6	P|P|P|P|P|P	P	NONE	4448.56	5566.67	-0.337808	0.126547	37.4613
3_1_4_5	Krt1-19	927	keratin 19.	P|P|P|P|P|P	P	DOWN	30261.7	103186	-1.77248	0.159134	8.97804	TRUE	REGULATION	3_1_4_5	Krt1-19	927	keratin 19.	P|P|P|P|P|P	P	UP	88525	34671.7	1.37593	0.270611	19.6675
1_1_4_21	Lbr	1346	LBR\complete human homologue	P|P|P|P|P|P	P	DOWN	21599.6	36032.7	-0.827295	0.486532	58.81	FALSE	-	1_1_4_21	Lbr	1346	LBR\complete human homologue	P|P|P|P|P|P	P	NONE	32220.7	28483.7	0.172026	0.113601	66.0372
3_1_10_20	Lbr	1347	LBR\complete human homologue	P|P|P|P|P|P	P	NONE	9293.86	9343.17	0.020819	0.215095	1033.17	TRUE	-	3_1_10_20	Lbr	1347	LBR\complete human homologue	P|P|P|P|P|P	P	NONE	14902	18983.2	-0.136317	0.415815	305.035
1_1_10_20	Lbr	1348	LBR\complete human homologue	P|P|P|P|P|P	P	NONE	17867.9	20374	-0.232667	0.166439	71.5351	TRUE	-	1_1_10_20	Lbr	1348	LBR\complete human homologue	P|P|P|P|P|P	P	NONE	20891.1	21482	-0.0380899	0.177051	464.824
3_2_7_4	Lbr (short)	1061	Lamin B receptor (3'?)	P|P|P|P|P|P	P	NONE	25822.2	21667.8	0.252539	0.0843089	33.3845	TRUE	-	3_2_7_4	Lbr (short)	1061	Lamin B receptor (3'?)	P|P|P|P|P|P	P	NONE	27575.9	22208.7	0.286356	0.144187	50.3522
4_2_1_16	Lbr (short)	1062	Lamin B receptor (3'?)	P|P|P|P|P|P	P	NONE	10615.4	11651.2	-0.134391	0.0728606	54.2156	TRUE	-	4_2_1_16	Lbr (short)	1062	Lamin B receptor (3'?)	P|P|P|P|P|P	P	NONE	11684.4	12093	0.125847	0.4861	386.262
3_2_7_9	Lcn2	1216	LCN2\toll receptors and others	P|P|P|P|P|P	P	NONE	7176.49	6138.17	0.21769	0.0869734	39.9529	TRUE	-	3_2_7_9	Lcn2	1216	LCN2\toll receptors and others	P|P|P|P|P|P	P	NONE	15738.5	15235.7	0.130805	0.180638	138.097
4_2_16_6	Lcn2	1225	LCN2\toll receptors and others	P|P|P|P|P|P	P	NONE	5588.98	5488	0.00227698	0.131728	5785.21	TRUE	-	4_2_16_6	Lcn2	1225	LCN2\toll receptors and others	P|P|P|P|P|P	P	NONE	8110.57	8066.33	0.0106031	0.0768193	724.498
1_1_4_14	Ldh1	642	lactate dehydrogenase-A	P|P|P|P|P|P	P	DOWN	105089	160865	-0.7491	0.389796	52.0352	TRUE	REGULATION	1_1_4_14	Ldh1	642	lactate dehydrogenase-A	P|P|P|P|P|P	P	UP	224245	131541	0.736833	0.175078	23.7608
1_2_7_9	Leap2	1215	LEAP-2\toll receptors and others	P|P|P|P|P|P	P	NONE	5443.51	4810.33	0.173356	0.137891	79.5421	TRUE	-	1_2_7_9	Leap2	1215	LEAP-2\toll receptors and others	P|P|P|P|P|P	P	NONE	6930.45	7636.17	-0.135159	0.0966278	71.4919
3_1_1_7	Leap2	1218	LEAP-2\toll receptors and others	P|P|P|P|P|P	P	NONE	38162.8	33112.8	0.205576	0.0366931	17.8489	FALSE	-	3_1_1_7	Leap2	1218	LEAP-2\toll receptors and others	P|P|P|P|P|P	P	DOWN	28698	44971.7	-0.628447	0.177261	28.2061
4_1_19_17	Lox	854	LYSOX	P|P|P|P|P|P	P	UP	8015.47	4651.5	0.763169	0.200461	26.2669	TRUE	REGULATION	4_1_19_17	Lox	854	LYSOX	P|P|P|P|P|P	P	DOWN	4935.23	9975.33	-1.01701	0.0980461	9.64065
1_2_10_20	Lrp10	1356	Lrp10 (abfall)	P|P|P|P|P|P	P	DOWN	11101.9	17128	-0.629869	0.0921398	14.6284	FALSE	-	1_2_10_20	Lrp10	1356	Lrp10 (abfall)	P|P|P|P|P|P	P	NONE	14757.5	16174	-0.130108	0.102217	78.5633
4_1_10_3	Ltf	567	lactoferrin	P|P|P|P|P|P	P	NONE	31598.3	27689.7	0.0550872	0.278301	505.201	TRUE	-	4_1_10_3	Ltf	567	lactoferrin	P|P|P|P|P|P	P	NONE	30670.6	35183.8	-0.169605	0.126168	74.3895
3_1_16_15	Ltf	568	lactoferrin	P|P|P|P|P|P	P	NONE	11964.7	13860.8	-0.0763972	0.292312	382.621	TRUE	-	3_1_16_15	Ltf	568	lactoferrin	P|P|P|P|P|P	P	NONE	10227.2	8531.17	0.258079	0.0562752	21.8054
1_1_1_9	MTB-Snrpb2 (chimera)	1444	afball	P|P|A|P|P|P	P	NONE	3835.3	4341.89	-0.175176	0.146586	83.6792	TRUE	-	1_1_1_9	MTB-Snrpb2 (chimera)	1444	afball	P|P|P|P|P|P	P	NONE	4164.85	3969	0.0844513	0.0874163	103.511
2_1_13_14	Maob	753	MAOB	P|P|P|P|P|P	P	UP	31939.2	15954.2	0.996986	0.320416	32.1385	TRUE	REGULATION	2_1_13_14	Maob	753	MAOB	P|P|P|P|P|P	P	DOWN	16098.9	40204.3	-1.33098	0.191277	14.3711
4_1_19_13	Maob	754	MAOB	P|P|P|P|P|P	P	UP	45077.1	13077.2	1.75953	0.248553	14.1261	TRUE	REGULATION	4_1_19_13	Maob	754	MAOB	P|P|P|P|P|P	P	DOWN	14222.1	60460.8	-2.09452	0.204817	9.77872
1_2_22_13	Maob (bad)	761	MAOB	P|P|P|P|P|P	P	UP	51219.6	16461.2	1.62268	0.239329	14.749	TRUE	REGULATION	1_2_22_13	Maob (bad)	761	MAOB	P|P|P|P|P|P	P	DOWN	15460.4	26340	-0.751107	0.182038	24.2359
1_2_16_2	Mfi2	746	melanotransferrin	P|P|P|P|P|P	P	NONE	10897	10469.7	0.056787	0.0622793	109.672	TRUE	-	1_2_16_2	Mfi2	746	melanotransferrin	P|P|P|P|P|P	P	NONE	10168.3	9092.17	0.164071	0.215923	131.603
3_2_16_2	Mfi2	747	melanotransferrin	P|P|P|P|P|P	P	NONE	17536	13862.3	0.328968	0.266909	81.1351	TRUE	-	3_2_16_2	Mfi2	747	melanotransferrin	P|P|P|P|P|P	P	NONE	26945.2	24849.5	0.124206	0.0612297	49.297
1_2_10_3	Mfi2	748	melanotransferrin	P|P|P|P|P|P	P	NONE	7497.54	6472.5	0.248825	0.114368	45.9633	TRUE	-	1_2_10_3	Mfi2	748	melanotransferrin	P|P|P|P|P|P	P	NONE	12190.6	13067.3	-0.100053	0.0725946	72.5563
1_1_22_5	Mgrn1	928	KIAA0544	P|P|P|P|P|P	P	NONE	27969.6	33310	-0.250235	0.0367392	14.6819	TRUE	-	1_1_22_5	Mgrn1	928	KIAA0544	P|P|P|P|P|P	P	NONE	33109.6	34755	0.0342211	0.518446	1514.99
3_1_13_5	Mgrn1	929	KIAA0544	P|P|P|P|P|P	P	NONE	17292.3	19458.2	-0.164163	0.33931	206.691	TRUE	-	3_1_13_5	Mgrn1	929	KIAA0544	P|P|P|P|P|P	P	NONE	20817.4	21462.7	-0.0508186	0.13682	269.232
3_1_4_14	Mgst1	633	GST-1 Microsomal	P|P|P|P|P|P	P	NONE	23135.3	20878.7	0.15729	0.135937	86.4246	TRUE	-	3_1_4_14	Mgst1	633	GST-1 Microsomal	P|P|P|P|P|P	P	NONE	26220.1	29375.2	-0.157094	0.173205	110.255
2_2_16_20	Mm.62521 no name gene	1442	afball	P|P|P|P|P|P	P	UP	35426.4	24599.2	0.535328	0.159986	29.8857	FALSE	-	2_2_16_20	Mm.62521 no name gene	1442	afball	P|P|P|P|P|P	P	NONE	31402.3	30054.2	0.0488947	0.16703	341.613
3_2_22_6	Mmp3	1093	MMP-3 (stromelysin)	P|P|P|P|P|P	P	NONE	7818.75	6325.5	0.305484	0.0404747	13.2494	TRUE	-	3_2_22_6	Mmp3	1093	MMP-3 (stromelysin)	P|P|P|P|P|P	P	NONE	8459.76	9267.17	-0.109534	0.143235	130.768
1_1_16_4	Mmp3	1097	MMP-3 (stromelysin)	P|P|P|P|P|P	P	NONE	3686.63	3312.5	0.137109	0.159755	116.517	TRUE	-	1_1_16_4	Mmp3	1097	MMP-3 (stromelysin)	P|P|P|P|A|A	P	NONE	2647.73	2244.82	0.177194	0.353246	199.355
1_1_10_5	Mmp3	1100	MMP-3 (stromelysin)	P|P|P|P|P|P	P	NONE	5088.98	4914.33	0.0770929	0.109718	142.319	TRUE	-	1_1_10_5	Mmp3	1100	MMP-3 (stromelysin)	P|P|P|P|P|P	P	NONE	4209.59	4661.67	-0.148285	0.0907295	61.186
2_1_10_16	Mpo	1039	myeloperoxidase	P|P|P|P|P|P	P	NONE	6701.72	7356.17	-0.0844104	0.309389	366.529	TRUE	-	2_1_10_16	Mpo	1039	myeloperoxidase	P|P|P|P|P|P	P	NONE	6529.71	5752	0.190504	0.171783	90.1727
1_2_4_15	Mpo	822	myeloperoxidase\CORRECTED INFORMATION	P|P|P|P|P|P	P	NONE	4345.97	4549.67	-0.0647267	0.127476	196.945	TRUE	-	1_2_4_15	Mpo	822	myeloperoxidase\CORRECTED INFORMATION	P|P|P|P|P|P	P	NONE	5985.1	5457.5	0.129265	0.0817239	63.2222
4_2_7_3	Mpp1	575	MPP	P|P|P|P|P|P	P	NONE	7359.22	8637.33	-0.213224	0.20507	96.1761	TRUE	-	4_2_7_3	Mpp1	575	MPP	P|P|P|P|P|P	P	NONE	8332.94	7436.17	0.165756	0.0569894	34.3815
2_1_1_1	Mpp1	578	MPP	P|P|P|P|P|P	P	DOWN	13495.8	28295.7	-0.621737	1.18289	190.255	FALSE	-	2_1_1_1	Mpp1	578	MPP	P|P|P|P|P|P	P	NONE	12591.2	11250.8	0.160612	0.0723321	45.0352
2_1_16_3	Mpp1	579	MPP	P|P|P|P|P|P	P	NONE	14596.4	18401.8	-0.302411	0.215739	71.3399	TRUE	-	2_1_16_3	Mpp1	579	MPP	P|P|P|M|P|P	P	NONE	13353.5	11712.7	-0.0576891	0.711578	1233.47
3_1_19_9	Mrp63	1370	afball\list Martina	P|P|P|P|P|P	P	NONE	10118.1	13336.8	-0.262931	0.640891	243.749	TRUE	-	3_1_19_9	Mrp63	1370	afball\list Martina	P|P|P|P|P|P	P	NONE	8685.07	10175	-0.236706	0.13355	56.4202
3_1_19_6	Mrpl18	1017	Mrpl18\corrected information	P|P|P|P|P|P	P	NONE	25840.9	29801.3	-0.200531	0.359013	179.031	TRUE	-	3_1_19_6	Mrpl18	1017	Mrpl18\corrected information	P|P|P|P|P|P	P	NONE	24116.3	25766.7	-0.0956809	0.0877341	91.6945
2_1_19_2	Mrpl18	807	Mrpl18\CORRECTED INFORMATION	P|P|P|P|P|P	P	NONE	10365.5	10907.8	-0.0978821	0.0954583	97.5238	FALSE	-	2_1_19_2	Mrpl18	807	Mrpl18\CORRECTED INFORMATION	P|P|P|P|P|P	P	DOWN	22479.9	64029.3	-0.407646	0.807596	198.112
3_2_13_19	Mscp	1484	Mscp /Mscp mouse homologue of frascati (frs-A zebrafish)	P|A|A|P|P|P	P	NONE	5450.71	5002.37	0.136399	0.0830844	60.9126	TRUE	-	3_2_13_19	Mscp	1484	Mscp /Mscp mouse homologue of frascati (frs-A zebrafish)	P|P|P|P|P|P	P	NONE	6502.67	7294.17	-0.12066	0.350585	290.555
1_2_13_19	Mscp	1485	Mscp /Mscp mouse homologue of frascati (frs-A zebrafish)	P|P|P|P|P|P	P	NONE	3291.28	2984.5	0.121705	0.120083	98.6668	TRUE	-	1_2_13_19	Mscp	1485	Mscp /Mscp mouse homologue of frascati (frs-A zebrafish)	P|P|P|P|P|P	P	NONE	3650.58	3515.5	0.0383407	0.178461	465.461
2_2_4_7	Mscp	1486	Mscp /Mscp mouse homologue of frascati (frs-A zebrafish)	P|P|P|P|P|P	P	NONE	3898.64	3513.5	0.124972	0.0867601	69.4237	TRUE	-	2_2_4_7	Mscp	1486	Mscp /Mscp mouse homologue of frascati (frs-A zebrafish)	P|P|P|P|P|A	P	NONE	3028.14	2644.5	0.221576	0.216807	97.8476
1_1_13_8	Msr2	1221	MSR2\toll receptors and others	P|P|P|P|P|P	P	NONE	5481.82	5739	-0.0578557	0.116641	201.607	TRUE	-	1_1_13_8	Msr2	1221	MSR2\toll receptors and others	P|P|P|P|P|P	P	NONE	5789.64	5488.33	0.065365	0.0708233	108.35
1_1_7_9	Msr2	1223	MSR2\toll receptors and others	P|P|P|P|P|P	P	NONE	5490.01	5177	0.0814323	0.0811205	99.6171	TRUE	-	1_1_7_9	Msr2	1223	MSR2\toll receptors and others	P|P|P|P|P|P	P	NONE	4909.42	5645.5	-0.186015	0.179273	96.3755
2_1_22_5	Msr2	1235	MSR2\toll receptors and others	P|P|P|P|P|P	P	NONE	8328.23	9634.17	-0.182435	0.161103	88.3072	TRUE	-	2_1_22_5	Msr2	1235	MSR2\toll receptors and others	P|P|P|P|P|P	P	NONE	9259.86	11408.5	-0.134462	0.497106	369.699
3_2_19_1	Mt1	573	metallothionein-I	P|P|P|P|P|P	P	DOWN	21766.7	35235.3	-0.694554	0.0269977	3.88706	TRUE	REGULATION	3_2_19_1	Mt1	573	metallothionein-I	P|P|P|P|P|P	P	UP	44247.8	22935.5	0.940059	0.200371	21.3148
3_2_10_3	Mt1	750	metallothionein-I	P|P|P|P|P|P	P	DOWN	14517.4	20978.7	-0.513396	0.169457	33.0072	TRUE	REGULATION	3_2_10_3	Mt1	750	metallothionein-I	P|P|P|P|P|P	P	UP	24456.1	18223.8	0.556249	0.550351	98.9398
1_2_19_1	Mt2	572	metallothionein-2	P|P|P|P|P|P	P	NONE	34403.5	26825.5	0.33981	0.16331	48.0592	TRUE	-	1_2_19_1	Mt2	572	metallothionein-2	P|P|P|P|P|P	P	NONE	36587.6	35578.7	0.074781	0.279805	374.165
3_1_10_15	Mt2	749	metallothionein-2	P|P|P|P|P|P	P	NONE	18138.1	17138	0.115269	0.257066	223.014	TRUE	-	3_1_10_15	Mt2	749	metallothionein-2	P|P|P|P|P|P	P	NONE	35408.9	75245.2	-0.291583	0.862746	295.884
2_1_1_18	Mt3	941	metallothionein-3	P|P|P|P|P|P	P	NONE	16135.7	12798.8	0.27207	0.149814	55.0647	TRUE	-	2_1_1_18	Mt3	941	metallothionein-3	P|P|P|P|P|P	P	NONE	12316.1	11697.5	0.0642975	0.0590697	91.8694
4_1_7_17	Mt3	942	metallothionein-3	P|P|P|P|P|P	P	NONE	8968.34	7985.17	0.169624	0.10784	63.576	TRUE	-	4_1_7_17	Mt3	942	metallothionein-3	P|P|P|P|P|P	P	NONE	8976.77	10334.8	-0.179646	0.148544	82.6871
2_1_10_18	Mtf1	947	MTF-1	P|P|P|P|P|P	P	NONE	10443.4	12077.5	-0.213606	0.21429	100.32	TRUE	-	2_1_10_18	Mtf1	947	MTF-1	P|P|P|P|P|P	P	NONE	10064.5	8712	0.218307	0.120642	55.2625
2_2_19_4	Mtf1 (short)	948	MTF-1 (e.v. 1000bp too short)	P|P|P|P|P|P	P	NONE	17369.8	18235.7	-0.0802052	0.128094	159.708	TRUE	-	2_2_19_4	Mtf1 (short)	948	MTF-1 (e.v. 1000bp too short)	P|P|P|P|P|P	P	NONE	12929.9	11100.7	0.23892	0.218246	91.3469
2_1_10_3	Myc	517	c-myc (abl proto-oncogene)	P|P|P|P|P|P	P	NONE	41314.2	53836.5	-0.37519	0.060635	16.1612	TRUE	-	2_1_10_3	Myc	517	c-myc (abl proto-oncogene)	P|P|P|P|P|P	P	NONE	53307	45305.7	0.231255	0.10783	46.6279
1_2_1_5	Ndufa4	1063	Ndufa4	P|P|P|P|P|P	P	DOWN	5765.3	8930.17	-0.634634	0.121915	19.2103	FALSE	-	1_2_1_5	Ndufa4	1063	Ndufa4	P|P|P|P|P|P	P	NONE	8318.67	6933	0.250131	0.187049	74.7804
3_2_1_5	Ndufa4	1064	Ndufa4	P|P|P|P|P|P	P	NONE	6848.87	7457.83	-0.123088	0.0974373	79.1609	FALSE	-	3_2_1_5	Ndufa4	1064	Ndufa4	P|P|P|P|P|P	P	UP	7646.44	5696.5	0.436217	0.14744	33.7998
3_1_13_2	Ndufa4	653	NADH-UBIQUINONE OXIDOREDUCTASE MLRQ	P|P|P|P|P|P	P	NONE	14148.8	16379.5	-0.243745	0.363302	149.05	TRUE	-	3_1_13_2	Ndufa4	653	NADH-UBIQUINONE OXIDOREDUCTASE MLRQ	P|P|P|P|P|P	P	NONE	18005.7	16631.2	0.128157	0.106071	82.7668
1_1_7_3	Ndufa4	654	NADH-UBIQUINONE OXIDOREDUCTASE MLRQ	P|P|P|P|P|P	P	NONE	5227.94	6591.83	-0.356107	0.0633665	17.7942	TRUE	-	1_1_7_3	Ndufa4	654	NADH-UBIQUINONE OXIDOREDUCTASE MLRQ	P|P|P|P|P|P	P	NONE	6332.97	5230.67	0.260725	0.122188	46.8645
2_2_1_16	Ndufa4 (bad)	1065	Ndufa4	P|P|P|P|P|P	P	DOWN	21534.3	30037.7	-0.390138	0.170766	43.7706	TRUE	REGULATION	2_2_1_16	Ndufa4 (bad)	1065	Ndufa4	P|P|P|P|P|P	P	UP	19674.8	14065.2	0.508227	0.145375	28.6043
3_2_13_2	Nfkb2	581	Nfkappa B-50K	P|P|P|P|P|P	P	NONE	12560.2	11653.2	0.107815	0.241031	223.56	TRUE	-	3_2_13_2	Nfkb2	581	Nfkappa B-50K	P|P|P|P|P|P	P	NONE	13210	13142.5	0.0482157	0.427913	887.498
4_1_1_1	Nfkb2	582	Nfkappa B-50K	P|P|P|P|P|P	P	NONE	25363.4	27199.2	-0.241323	0.680854	282.133	TRUE	-	4_1_1_1	Nfkb2	582	Nfkappa B-50K	P|P|P|P|P|P	P	NONE	22392	19195.3	0.165641	0.103044	62.2092
4_2_19_4	Nfs1	949	nifs-like protein mRNA	P|P|P|P|P|P	P	NONE	22044.2	26498.3	-0.266286	0.0552205	20.7373	TRUE	-	4_2_19_4	Nfs1	949	nifs-like protein mRNA	P|P|P|P|P|P	P	NONE	35119.9	36700.8	-0.0244476	0.194095	793.924
2_2_13_5	Nfs1	950	nifs-like protein mRNA	P|P|P|P|P|P	P	NONE	14600.2	15089.5	-0.0527307	0.0828028	157.03	TRUE	-	2_2_13_5	Nfs1	950	nifs-like protein mRNA	P|P|P|P|P|P	P	NONE	17684.6	14167.8	0.35633	0.305694	85.7897
1_2_13_7	Nos1	1451	NOS1\list Martina- Metal array	P|P|P|A|A|A	A	NONE	7603.31	7591.5	-0.103272	0.188304	182.338	TRUE	-	1_2_13_7	Nos1	1451	NOS1\list Martina- Metal array	P|P|P|P|P|A	P	NONE	9783.59	7685.1	0.182583	0.342396	187.529
1_2_4_9	Nos1	1452	NOS1\list Martina- Metal array	P|P|P|P|A|P	P	NONE	3030.76	2854	0.077965	0.131942	169.233	TRUE	-	1_2_4_9	Nos1	1452	NOS1\list Martina- Metal array	P|P|P|P|P|P	P	NONE	3521.89	3725.83	0.000443645	0.186301	41993.3
2_1_10_6	Nos2	1130	NO-synthetase 1c	P|P|P|P|P|P	P	NONE	15690	20365	-0.375642	0.0564169	15.0188	TRUE	-	2_1_10_6	Nos2	1130	NO-synthetase 1c	P|P|P|P|P|P	P	NONE	12901.9	11535.5	0.189637	0.155194	81.8378
4_1_10_6	Nos2	1131	NO-synthetase 1c	P|P|P|P|P|P	P	NONE	18277.9	19454.7	-0.196044	0.258293	131.753	TRUE	-	4_1_10_6	Nos2	1131	NO-synthetase 1c	P|P|P|P|P|P	P	NONE	13719.5	14227.7	-0.00100898	0.359459	35626
2_2_7_4	Nos2	1132	NO-synthetase 1c	P|P|P|P|P|P	P	NONE	4402.11	3932.17	0.14929	0.11299	75.6849	TRUE	-	2_2_7_4	Nos2	1132	NO-synthetase 1c	P|P|P|P|P|P	P	NONE	42979.7	151976	-0.326679	0.820444	251.147
1_2_7_3	Nos2	583	NO synthetase 1	P|P|M|A|P|P	P	NONE	3374.54	3060.17	0.154624	0.111463	72.0868	TRUE	-	1_2_7_3	Nos2	583	NO synthetase 1	P|P|P|P|P|P	P	NONE	3566.36	2867.83	0.276711	0.112954	40.8205
3_2_10_9	Npas2	1285	MOP4\Mouse hipoxia gene	P|P|P|P|P|P	P	NONE	8631.7	8085	0.0861196	0.128537	149.254	TRUE	-	3_2_10_9	Npas2	1285	MOP4\Mouse hipoxia gene	P|P|P|P|P|P	P	NONE	12735.2	13191	-0.0539068	0.254942	472.931
2_1_22_20	Npc2	1311	Npc2-abfall	P|P|P|P|P|P	P	NONE	26736	24496.5	0.121029	0.0726005	59.9859	TRUE	-	2_1_22_20	Npc2	1311	Npc2-abfall	P|P|P|P|P|P	P	NONE	28700.6	29265	-0.0598424	0.131978	220.543
1_2_16_15	Npm1	655	nucleophosmin-nucleoplasmin 1	P|P|P|P|P|P	P	NONE	22047.8	26627.2	-0.277859	0.11539	41.5282	TRUE	-	1_2_16_15	Npm1	655	nucleophosmin-nucleoplasmin 1	P|P|P|P|P|P	P	NONE	19438.8	17528	0.144098	0.104872	72.7783
4_2_4_13	Npm1	656	nucleophosmin-nucleoplasmin 1	P|P|P|P|P|P	P	NONE	48661	49802.3	-0.033929	0.102045	300.762	TRUE	-	4_2_4_13	Npm1	656	nucleophosmin-nucleoplasmin 1	P|P|P|P|P|P	P	NONE	39279.3	34974.5	0.136409	0.184925	135.566
2_2_22_1	Npm3	764	nucleophosmin-nucleoplasmin 3	P|P|P|P|P|P	P	NONE	6958.47	6409.83	0.121633	0.149531	122.936	TRUE	-	2_2_22_1	Npm3	764	nucleophosmin-nucleoplasmin 3	P|P|P|P|P|P	P	NONE	6731.6	6333.33	0.0966808	0.102007	105.509
4_2_22_1	Npm3	765	nucleophosmin-nucleoplasmin 3	P|P|P|P|P|P	P	DOWN	5379.36	8139.33	-0.584391	0.0901407	15.4247	FALSE	-	4_2_22_1	Npm3	765	nucleophosmin-nucleoplasmin 3	P|P|P|P|P|P	P	DOWN	5921.85	8235.83	-0.481848	0.210678	43.7229
4_2_22_13	Nr1i3	643	mCAR1 (hs nuclear hormone receptor MB67)	P|P|P|P|P|P	P	NONE	8507.14	10048.5	-0.255021	0.127904	50.1542	TRUE	-	4_2_22_13	Nr1i3	643	mCAR1 (hs nuclear hormone receptor MB67)	P|P|P|P|P|P	P	NONE	9631.32	11410.8	-0.24694	0.0399146	16.1637
1_1_13_13	Nr1i3	644	mCAR1 (hs nuclear hormone receptor MB67)	P|P|P|P|P|P	P	NONE	3900.99	3819.67	0.0136516	0.159857	1170.98	TRUE	-	1_1_13_13	Nr1i3	644	mCAR1 (hs nuclear hormone receptor MB67)	P|P|P|P|P|P	P	NONE	3986.29	4377.67	-0.142901	0.11872	83.078
1_1_1_6	Nrip1	1013	RIP140	P|P|P|P|P|P	P	NONE	13598.8	14498.8	-0.275727	0.451683	163.815	FALSE	-	1_1_1_6	Nrip1	1013	RIP140	P|P|P|P|P|P	P	DOWN	10177.3	18423.5	-0.830854	0.179782	21.6382
4_1_16_18	Nrip1	1014	RIP140	P|P|P|P|P|P	P	NONE	26109.7	27381.2	-0.0926594	0.235496	254.152	TRUE	-	4_1_16_18	Nrip1	1014	RIP140	P|P|P|P|P|P	P	NONE	25639.5	33086	-0.371999	0.201736	54.2305
4_1_7_1	Nrip1	803	RIP140	P|P|P|P|P|P	P	NONE	24863.1	18537.7	0.267247	0.3796	142.041	FALSE	-	4_1_7_1	Nrip1	803	RIP140	P|P|P|P|P|P	P	DOWN	17257.2	28601	-0.748721	0.105091	14.0361
1_1_16_13	Nrip1	804	RIP140	P|P|P|P|P|P	P	NONE	10503	10635.7	-0.0735768	0.215644	293.086	TRUE	-	1_1_16_13	Nrip1	804	RIP140	A|A|A|P|P|P	A	NONE	5696.79	6782.51	0.129282	0.432213	334.319
1_1_7_1	Nsep1	705	DNA binding protein B	P|P|P|P|P|P	P	NONE	9561.02	11738.2	-0.332727	0.158981	47.7811	TRUE	-	1_1_7_1	Nsep1	705	DNA binding protein B	P|P|P|P|P|P	P	NONE	10969.1	13205.5	-0.283385	0.119525	42.1777
2_1_7_19	Nubp2	1374	nucleotide binding protein 2 (Min D homolog E coli)\list Martina	A|A|P|P|A|P	A	NONE	2665.16	3103.28	0.0104805	0.424786	4053.1	TRUE	-	2_1_7_19	Nubp2	1374	nucleotide binding protein 2 (Min D homolog E coli)\list Martina	P|A|A|P|P|A	A	NONE	1571.56	1768.95	-0.0401202	0.283059	705.528
4_2_13_21	Nubp2	1375	nucleotide binding protein 2 (Min D homolog E coli)\list Martina	P|P|P|P|P|P	P	NONE	21198.6	19666.8	0.0875538	0.117448	134.144	TRUE	-	4_2_13_21	Nubp2	1375	nucleotide binding protein 2 (Min D homolog E coli)\list Martina	P|P|P|P|P|P	P	NONE	27549.9	25019.8	0.164989	0.0997784	60.4758
2_2_13_21	Nubp2	1376	nucleotide binding protein 2 (Min D homolog E coli)\list Martina	P|P|P|P|P|P	P	UP	72534.7	46676.8	0.641076	0.1577	24.5993	FALSE	-	2_2_13_21	Nubp2	1376	nucleotide binding protein 2 (Min D homolog E coli)\list Martina	P|P|P|P|P|P	P	NONE	75696.2	61895.3	0.253892	0.242589	95.5482
1_1_10_3	Oaz1	766	ornithine decarboxylase antizyme 1	P|P|P|P|P|P	P	NONE	25501.6	24823.7	-0.0964362	0.262759	272.469	FALSE	-	1_1_10_3	Oaz1	766	ornithine decarboxylase antizyme 1	P|P|P|P|P|P	P	DOWN	28947.4	54800.7	-0.605616	0.418835	69.1585
2_2_10_1	Oaz1	840	ornithine decarboxylase antizyme 3\CORRECTED INFORMATION	P|P|P|P|P|P	P	NONE	14367	12409.8	0.237875	0.130405	54.8208	TRUE	-	2_2_10_1	Oaz1	840	ornithine decarboxylase antizyme 3\CORRECTED INFORMATION	P|P|P|P|P|P	P	NONE	18621.9	25184.3	-0.074783	0.621808	831.483
2_2_4_13	Oaz2	657	ornithine decarboxylase antizyme 2	P|P|P|P|P|P	P	NONE	15362.6	12692.3	0.249689	0.226638	90.7682	TRUE	-	2_2_4_13	Oaz2	657	ornithine decarboxylase antizyme 2	P|P|P|P|P|P	P	NONE	13559	12401.5	0.136311	0.070382	51.6335
2_1_4_2	Oaz2	658	ornithine decarboxylase antizyme 2	P|P|P|P|P|P	P	NONE	28017.3	23212	0.263681	0.134133	50.8695	TRUE	-	2_1_4_2	Oaz2	658	ornithine decarboxylase antizyme 2	P|P|P|P|P|P	P	NONE	24634.1	31629.8	-0.352956	0.119468	33.8479
3_1_7_3	P4ha1	661	prolyl 4-hydroxylase alpha subunit	P|P|P|P|P|P	P	NONE	7599.27	8178.5	-0.118526	0.197262	166.429	TRUE	-	3_1_7_3	P4ha1	661	prolyl 4-hydroxylase alpha subunit	P|P|P|P|P|P	P	NONE	7129.33	7495.17	0.0873213	0.421851	483.103
1_2_13_1	P4ha1	662	prolyl 4-hydroxylase alpha subunit	P|P|P|A|A|P	P	NONE	4186.75	4660.59	-0.0623453	0.256033	410.668	TRUE	-	1_2_13_1	P4ha1	662	prolyl 4-hydroxylase alpha subunit	P|P|P|A|A|P	P	NONE	5733.31	4388.63	0.35794	0.224274	62.6568
3_1_4_15	PRDX4 (human)	795	Hs peroxiredoxin 4\CORRECTED INFORMATION	P|P|P|P|P|P	P	DOWN	14624.8	20151.5	-0.379163	0.207433	54.7081	TRUE	REGULATION	3_1_4_15	PRDX4 (human)	795	Hs peroxiredoxin 4\CORRECTED INFORMATION	P|P|P|P|P|P	P	UP	24162.8	14011.7	0.77882	0.192946	24.7741
3_2_19_3	Pah	689	phenylalanine hydroxylase (abfall)	P|P|P|P|P|P	P	DOWN	28712.6	86624	-1.59751	0.105636	6.6125	TRUE	REGULATION	3_2_19_3	Pah	689	phenylalanine hydroxylase (abfall)	P|P|P|P|P|P	P	UP	86208.6	27908.2	1.62061	0.103159	6.36546
2_2_19_19	Pam	1418	PAM\list Martina- Metal array	P|P|P|P|P|P	P	NONE	3273.59	3019.5	0.112554	0.0783135	69.5789	TRUE	-	2_2_19_19	Pam	1418	PAM\list Martina- Metal array	P|P|P|P|P|P	P	NONE	5206.81	4607.17	0.134872	0.211919	157.126
2_1_4_21	Pcanap6	1173	Prostein-pending-abfall	P|P|P|P|P|P	P	UP	36638.2	27116	0.510021	0.137508	26.9613	FALSE	-	2_1_4_21	Pcanap6	1173	Prostein-pending-abfall	P|P|P|P|P|P	P	NONE	32651.6	31487.8	0.0716665	0.194366	271.209
4_1_22_14	Pcsk7	776	subtilisin-like protease PC8	P|P|P|P|P|P	P	NONE	8017.63	9175.17	-0.23047	0.183531	79.6332	TRUE	-	4_1_22_14	Pcsk7	776	subtilisin-like protease PC8	P|P|P|P|P|P	P	NONE	8507.25	8461.17	-0.00433802	0.110473	2546.61
1_1_13_17	Pdzk1	1308	PDZK1\1q21	P|P|P|P|P|P	P	UP	32197.7	13296.3	1.25197	0.154642	12.3519	TRUE	REGULATION	1_1_13_17	Pdzk1	1308	PDZK1\1q21	P|P|P|P|P|P	P	DOWN	12980.9	36530.7	-1.49457	0.0788579	5.27629
3_1_19_16	Pdzk1	1309	PDZK1\1q21	P|P|P|P|P|P	P	UP	77947.6	23545.7	1.79606	0.414456	23.0759	TRUE	REGULATION	3_1_19_16	Pdzk1	1309	PDZK1\1q21	P|P|P|P|P|P	P	DOWN	27580.8	84875.7	-1.62282	0.117761	7.25654
3_1_1_16	Pdzk1	1317	PDZK1\1q21	P|P|P|P|P|P	P	UP	56260	54320.5	0.796008	1.07141	134.597	TRUE	REGULATION	3_1_1_16	Pdzk1	1317	PDZK1\1q21	P|P|P|P|P|P	P	DOWN	19397.8	52134.5	-1.40347	0.167624	11.9435
1_1_10_6	Peg12	1011	FRAT3	P|P|P|P|P|P	P	NONE	4313.85	3748.33	0.195523	0.0770433	39.4037	TRUE	-	1_1_10_6	Peg12	1011	FRAT3	P|P|P|P|P|P	P	NONE	5796.43	6076.5	-0.0501752	0.197988	394.593
3_1_10_6	Peg12	1012	FRAT3	P|P|P|P|P|P	P	NONE	12422.1	10674.2	0.231206	0.236211	102.164	TRUE	-	3_1_10_6	Peg12	1012	FRAT3	P|P|P|P|P|P	P	NONE	10507	11520.2	-0.142547	0.135807	95.2716
1_1_10_14	Peg12	801	FRAT3	P|P|M|P|P|P	P	NONE	4381.98	3877.17	0.210512	0.138636	65.8565	TRUE	-	1_1_10_14	Peg12	801	FRAT3	P|P|P|P|P|P	P	NONE	4697.18	4636.67	0.0270763	0.148658	549.033
3_1_16_13	Peg12	802	FRAT3	P|P|P|P|P|P	P	NONE	10346.8	9411.67	0.250592	0.322006	128.498	TRUE	-	3_1_16_13	Peg12	802	FRAT3	P|P|P|P|P|P	P	NONE	9735.16	9560.83	0.0406755	0.108821	267.534
2_2_1_7	Pex11b	1360	PEX11B\1q21	P|P|P|P|P|P	P	NONE	9585.7	10395.8	-0.0974132	0.135641	139.243	TRUE	-	2_2_1_7	Pex11b	1360	PEX11B\1q21	P|P|P|P|P|P	P	NONE	9027.64	8430.83	0.0964414	0.0783009	81.1901
4_2_1_7	Pex11b	1362	PEX11B\1q21	P|P|P|P|P|P	P	NONE	14713.4	13574.8	0.0904164	0.0984207	108.853	TRUE	-	4_2_1_7	Pex11b	1362	PEX11B\1q21	P|P|P|P|P|P	P	NONE	17350.4	21862.5	-0.191997	0.25514	132.887
1_1_10_9	Pias3	1303	PIAS3\1q21	P|P|P|P|P|P	P	NONE	4627.72	4434.83	0.0679931	0.0854661	125.698	TRUE	-	1_1_10_9	Pias3	1303	PIAS3\1q21	P|P|P|P|P|P	P	NONE	4290.51	4548	-0.0664417	0.189237	284.817
3_2_19_15	Plod2	659	PLOD2	P|P|P|P|P|P	P	NONE	6546.09	5805.33	0.155584	0.102622	65.9589	TRUE	-	3_2_19_15	Plod2	659	PLOD2	P|P|P|P|P|P	P	NONE	6763.58	7371.17	-0.0528603	0.308573	583.753
4_2_1_14	Pmp22	534	gas-3	P|P|P|P|P|P	P	NONE	10719.9	13012.2	-0.283134	0.0638857	22.5638	FALSE	-	4_2_1_14	Pmp22	534	gas-3	P|P|P|P|P|P	P	UP	11883.5	9258	0.381688	0.183483	48.0713
4_2_16_3	Pmp22	535	gas-3	P|P|P|P|P|P	P	DOWN	5345.51	7651.33	-0.53202	0.158035	29.7048	TRUE	REGULATION	4_2_16_3	Pmp22	535	gas-3	P|P|P|P|P|P	P	UP	9558.85	6326.83	0.611831	0.133773	21.8644
1_2_7_14	Pnpt1	692	1200003F12Rik (abfall)	P|P|P|P|P|P	P	NONE	5289.66	5973.17	-0.174147	0.0649531	37.2979	TRUE	-	1_2_7_14	Pnpt1	692	1200003F12Rik (abfall)	P|P|P|P|P|P	P	NONE	6486.57	5773.17	0.169308	0.0938861	55.4529
1_1_22_7	Polr3c	1298	RPC62\1q21	P|P|P|P|P|P	P	NONE	12960.1	13935.8	-0.101543	0.0840258	82.7487	TRUE	-	1_1_22_7	Polr3c	1298	RPC62\1q21	P|P|P|P|P|P	P	NONE	11495.4	10784.7	0.0604605	0.300655	497.274
2_1_1_6	Polr3c	1300	RPC62\1q21	P|P|P|P|P|P	P	NONE	21315.6	21775.7	-0.0405726	0.111153	273.961	TRUE	-	2_1_1_6	Polr3c	1300	RPC62\1q21	P|P|P|P|P|P	P	NONE	20267.9	17743.2	0.215172	0.202753	94.2283
4_1_19_6	Polr3c (short+3'dif)	1315	RPC62 (short + 3' dif)\1q21	P|P|P|P|P|P	P	NONE	4224.54	4888.17	-0.217502	0.14578	67.0247	TRUE	-	4_1_19_6	Polr3c (short+3'dif)	1315	RPC62 (short + 3' dif)\1q21	P|P|P|P|P|P	P	NONE	4104.92	3649.33	0.166302	0.128229	77.1061
4_2_16_16	Por	886	cytochrome P450 reductase	P|P|P|P|P|P	P	DOWN	30255.2	84639.7	-1.25304	0.373188	29.7826	TRUE	REGULATION	4_2_16_16	Por	886	cytochrome P450 reductase	P|P|P|P|P|P	P	UP	49928.4	23335.8	1.11885	0.11307	10.1059
2_2_16_16	Por	887	cytochrome P450 reductase	P|P|P|P|P|P	P	DOWN	22097.6	36885.7	-0.715536	0.151473	21.1691	TRUE	REGULATION	2_2_16_16	Por	887	cytochrome P450 reductase	P|P|P|P|P|P	P	UP	38255.9	19018.8	0.977965	0.171453	17.5316
3_1_13_15	Ppib	520	cyclophilin (was mmSTl-1)	P|P|P|P|P|P	P	DOWN	26768.3	37545	-0.441017	0.384509	87.1869	FALSE	-	3_1_13_15	Ppib	520	cyclophilin (was mmSTl-1)	P|P|P|P|P|P	P	NONE	37009.9	29271.2	0.355308	0.262339	73.8342
2_2_19_17	Ppib	883	cyclophilin	P|P|P|P|P|P	P	NONE	61107.3	47882.2	0.335392	0.112273	33.475	TRUE	-	2_2_19_17	Ppib	883	cyclophilin	P|P|P|P|P|P	P	NONE	53994.3	50853	0.0865765	0.213005	246.03
3_1_22_21	Ppox	1343	PPOX\heme biosynthesis	P|P|P|P|P|P	P	NONE	21590.1	22007.3	0.0474544	0.23517	495.571	TRUE	-	3_1_22_21	Ppox	1343	PPOX\heme biosynthesis	P|P|P|P|P|P	P	NONE	22589	26257.2	-0.281402	0.175812	62.4773
1_1_22_21	Ppox	1344	PPOX\heme biosynthesis	P|P|P|P|P|P	P	NONE	14753.1	15146.2	-0.0315456	0.0985742	312.481	TRUE	-	1_1_22_21	Ppox	1344	PPOX\heme biosynthesis	P|P|P|P|P|P	P	NONE	17662.5	18533.5	-0.0377398	0.0864213	228.992
3_1_4_21	Ppox	1345	PPOX\heme biosynthesis	P|P|P|P|P|P	P	NONE	17408.3	19414.3	-0.156965	0.095884	61.0862	TRUE	-	3_1_4_21	Ppox	1345	PPOX\heme biosynthesis	P|P|P|P|P|P	P	NONE	13874.4	13223.8	0.0687105	0.0731396	106.446
2_1_4_17	Prdx4	1024	thioredoxin peroxidase (antioxidant enzyme) (AOE372)	P|P|P|P|P|P	P	NONE	46019.4	38585.2	0.292129	0.321537	110.067	TRUE	-	2_1_4_17	Prdx4	1024	thioredoxin peroxidase (antioxidant enzyme) (AOE372)	P|P|P|P|P|P	P	NONE	43000.9	37010.2	0.220146	0.151819	68.9629
4_1_10_16	Prdx4	1025	thioredoxin peroxidase (antioxidant enzyme) (AOE372)	P|P|P|P|P|P	P	NONE	5379.45	5897	-0.157492	0.160288	101.775	TRUE	-	4_1_10_16	Prdx4	1025	thioredoxin peroxidase (antioxidant enzyme) (AOE372)	P|P|P|P|P|P	P	NONE	7057.65	5645	0.32744	0.102462	31.2919
3_2_4_15	Prdx4	812	thioredoxin peroxidase (antioxidant enzyme) (AOE372); peroxireoxin4	P|P|P|P|P|P	P	NONE	7305.64	7139.5	0.0277903	0.100979	363.359	TRUE	-	3_2_4_15	Prdx4	812	thioredoxin peroxidase (antioxidant enzyme) (AOE372); peroxireoxin4	P|P|P|P|P|P	P	NONE	12594.1	12821.2	0.274438	0.34737	126.575
3_1_13_3	Prdx5	790	peroxireoxin 5	P|P|P|P|P|P	P	UP	46934.6	34274	0.489687	0.469558	95.8894	TRUE	REGULATION	3_1_13_3	Prdx5	790	peroxireoxin 5	P|P|P|P|P|P	P	DOWN	31623.8	43933.2	-0.475358	0.104348	21.9515
3_1_22_15	Prdx5	791	peroxireoxin 5	P|P|P|P|P|P	P	UP	43824.5	30018.5	0.570388	0.148717	26.073	TRUE	REGULATION	3_1_22_15	Prdx5	791	peroxireoxin 5	P|P|P|P|P|P	P	DOWN	29281.1	45409.3	-0.620352	0.0680268	10.9658
1_2_10_6	Prdx5	997	peroxireoxin 5	P|P|P|P|P|P	P	NONE	23603	20945.5	0.166993	0.117215	70.1918	FALSE	-	1_2_10_6	Prdx5	997	peroxireoxin 5	P|P|P|P|P|P	P	DOWN	30987.7	40522.5	-0.396979	0.0624462	15.7304
3_2_10_6	Prdx5	998	peroxireoxin 5	P|P|P|P|P|P	P	NONE	37053.9	38399.2	0.291029	0.671162	230.617	FALSE	-	3_2_10_6	Prdx5	998	peroxireoxin 5	P|P|P|P|P|P	P	DOWN	31224	51006.3	-0.514056	0.413503	80.4394
1_1_10_18	Prkaca	1255	PRKACA (Cs)\ire candidate	P|P|P|P|P|P	P	NONE	19855.4	24379	-0.348584	0.177912	51.0386	TRUE	-	1_1_10_18	Prkaca	1255	PRKACA (Cs)\ire candidate	P|P|P|P|P|P	P	NONE	23180.9	22551.2	0.0531625	0.100286	188.64
1_1_4_16	Prkaca	1265	PRKACA (Cs)\ire candidate	P|P|P|P|P|P	P	NONE	4732.86	5844.67	-0.321914	0.144728	44.9586	FALSE	-	1_1_4_16	Prkaca	1265	PRKACA (Cs)\ire candidate	P|P|P|P|P|P	P	DOWN	13167.3	31955.2	-0.448548	0.78027	173.955
1_2_13_4	Prkacb	981	TPK2 (MMCAMPKC)	P|P|P|P|P|P	P	NONE	25014.1	22006.8	0.165369	0.114401	69.1788	TRUE	-	1_2_13_4	Prkacb	981	TPK2 (MMCAMPKC)	P|P|P|P|P|P	P	NONE	19154.5	19858.8	-0.027736	0.0822568	296.571
2_2_13_16	Prkacb	982	TPK2 (MMCAMPKC)	P|P|P|P|P|P	P	NONE	9768.74	9721.33	0.012084	0.164646	1362.52	TRUE	-	2_2_13_16	Prkacb	982	TPK2 (MMCAMPKC)	P|P|P|P|P|P	P	NONE	9771.42	9732.33	0.116951	0.445546	380.968
3_2_13_4	Prkacb	983	TPK2 (MMCAMPKC)	P|P|P|P|P|P	P	NONE	17130.2	14593.8	0.242394	0.108633	44.8168	TRUE	-	3_2_13_4	Prkacb	983	TPK2 (MMCAMPKC)	P|P|P|P|P|P	P	NONE	25119.7	32502.3	-0.223791	0.310265	138.64
3_1_19_14	Prkdc	623	DNA PKcs	P|P|P|P|P|P	P	NONE	8435.88	7858.17	0.149249	0.192151	128.745	TRUE	-	3_1_19_14	Prkdc	623	DNA PKcs	P|P|P|P|P|P	P	NONE	8619.08	8994.5	-0.0477395	0.0997855	209.021
3_1_7_14	Prkdc	624	DNA PKcs	P|P|P|P|P|P	P	NONE	10687.1	9681.5	0.188472	0.154599	82.0274	TRUE	-	3_1_7_14	Prkdc	624	DNA PKcs	P|P|P|P|P|P	P	NONE	11444.6	14078.2	-0.179207	0.298694	166.676
4_1_1_13	Prkr	769	PKR	P|P|P|P|P|P	P	NONE	12481.6	12839.5	-0.0257338	0.141697	550.625	TRUE	-	4_1_1_13	Prkr	769	PKR	P|P|P|P|P|P	P	NONE	14461.7	15013.2	-0.050415	0.0802438	159.167
2_1_13_2	Prnp	588	prion protein	P|P|P|P|P|P	P	NONE	12515.7	15916	-0.305608	0.134292	43.9424	TRUE	-	2_1_13_2	Prnp	588	prion protein	P|P|P|P|P|P	P	NONE	14769	14191.7	0.0435051	0.0398082	91.5025
1_1_4_4	Prodh	1000	PRODH	P|P|P|P|P|P	P	DOWN	5178.65	7184.83	-0.484334	0.0953378	19.6843	FALSE	-	1_1_4_4	Prodh	1000	PRODH	P|P|P|P|P|P	P	NONE	6805.47	6072.33	0.160801	0.079316	49.3257
2_2_16_2	Prodh	792	PRODH	P|P|P|P|P|P	P	NONE	18170.2	18727	-0.0467177	0.0845295	180.937	TRUE	-	2_2_16_2	Prodh	792	PRODH	P|P|P|P|P|P	P	NONE	20385.7	16172.8	0.348611	0.133779	38.3749
1_1_22_15	Prodh	794	PRODH	P|P|P|P|P|P	P	NONE	6785.19	6768.5	-0.00574725	0.116643	2029.54	TRUE	-	1_1_22_15	Prodh	794	PRODH	P|P|P|P|P|P	P	NONE	7896.76	6395.33	0.328084	0.0945477	28.8181
1_1_13_4	Prodh	999	PRODH	P|P|P|P|P|P	P	NONE	7993.93	8989.5	-0.167024	0.115923	69.4049	TRUE	-	1_1_13_4	Prodh	999	PRODH	P|P|P|P|P|P	P	NONE	7766.67	7132.33	0.126914	0.115071	90.6689
3_1_1_14	Psap	828	Saposin	P|P|P|P|P|P	P	NONE	84644.7	83807.5	-0.00490716	0.0768831	1566.75	TRUE	-	3_1_1_14	Psap	828	Saposin	P|P|P|P|P|P	P	NONE	103581	92010.5	0.189806	0.192796	101.576
4_1_22_16	Psap	958	saposin	P|P|P|P|P|P	P	NONE	119824	134939	-0.237361	0.285598	120.322	TRUE	-	4_1_22_16	Psap	958	saposin	P|P|P|P|P|P	P	NONE	120422	123696	-0.0546506	0.152984	279.931
2_1_1_4	Psap	959	saposin	P|P|P|P|P|P	P	NONE	66415.4	59244.5	0.11473	0.168457	146.829	TRUE	-	2_1_1_4	Psap	959	saposin	P|P|P|P|P|P	P	NONE	59008.1	61555.7	-0.0368375	0.171737	466.201
4_1_1_4	Psap	960	saposin	P|P|P|P|P|P	P	NONE	73801.1	70117.5	-0.0612817	0.324823	530.049	TRUE	-	4_1_1_4	Psap	960	saposin	P|P|P|P|P|P	P	NONE	67998.1	66929.8	0.001371	0.083839	6115.18
3_2_7_14	Psen1	690	presenilin-1(acNo.:) (abfall)	P|P|P|P|P|P	P	NONE	19875.3	16445.8	0.278192	0.148625	53.4254	TRUE	-	3_2_7_14	Psen1	690	presenilin-1(acNo.:) (abfall)	P|P|P|P|P|P	P	NONE	16354.1	16350.8	0.059072	0.34893	590.686
1_2_1_16	Psma4	1250	PSMA4\ire candidate	P|P|P|P|P|P	P	NONE	11081.6	13130.5	-0.255894	0.16624	64.9645	FALSE	-	1_2_1_16	Psma4	1250	PSMA4\ire candidate	P|P|P|P|P|P	P	DOWN	11007.5	15631.5	-0.504579	0.085509	16.9466
2_2_10_5	Psma4	1253	PSMA4\ire candidate	P|P|P|P|P|P	P	NONE	22574.7	17339.7	0.356288	0.131887	37.017	TRUE	-	2_2_10_5	Psma4	1253	PSMA4\ire candidate	P|P|P|P|P|P	P	NONE	19635.7	23989.3	-0.305747	0.397896	130.139
3_2_1_3	Psma7	683	XAPC7 (C6-I proteasome chain)	P|P|P|P|P|P	P	NONE	25547.6	21236.7	0.259276	0.0942203	36.3398	TRUE	-	3_2_1_3	Psma7	683	XAPC7 (C6-I proteasome chain)	P|P|P|P|P|P	P	NONE	29879.6	27651.8	0.119417	0.0637872	53.4156
1_2_19_3	Psma7	684	XAPC7 (C6-I proteasome chain)	P|P|P|P|P|P	P	NONE	16529.7	14596.3	0.176632	0.0883835	50.0381	TRUE	-	1_2_19_3	Psma7	684	XAPC7 (C6-I proteasome chain)	P|P|P|P|P|P	P	NONE	12815.5	14107.8	-0.159826	0.169903	106.305
3_2_13_1	Psmb7	663	proteasome Z subunit	P|P|P|P|P|P	P	NONE	24329	28019.2	-0.17163	0.26149	152.356	FALSE	-	3_2_13_1	Psmb7	663	proteasome Z subunit	P|P|P|P|P|P	P	UP	33043.3	24427.5	0.432894	0.0748212	17.284
3_1_22_13	Psmc4	825	26S proteasome ATPase (CIP21)	P|P|P|P|P|P	P	NONE	17478.9	19322.3	-0.108968	0.166941	153.202	TRUE	-	3_1_22_13	Psmc4	825	26S proteasome ATPase (CIP21)	P|P|P|P|P|P	P	NONE	18370.8	19266.5	-0.0616058	0.149653	242.921
1_1_4_5	Ptma	922	IRIG5 (PTMA)	P|P|P|P|P|P	P	DOWN	21714	37120.2	-0.893225	0.315675	35.3411	FALSE	-	1_1_4_5	Ptma	922	IRIG5 (PTMA)	P|P|P|P|P|P	P	NONE	28104.8	27592.7	0.0422668	0.212499	502.756
1_2_10_17	Ptma	923	IRIG5 (PTMA)	P|P|P|P|P|P	P	DOWN	20253.9	27712	-0.460607	0.106061	23.0264	FALSE	-	1_2_10_17	Ptma	923	IRIG5 (PTMA)	P|P|P|P|P|P	P	NONE	30357.1	24443.2	0.316096	0.119711	37.8718
3_1_13_4	Ptp4a2	1002	PTP4A2	P|P|P|P|P|P	P	NONE	105813	123238	-0.235228	0.391881	166.596	TRUE	-	3_1_13_4	Ptp4a2	1002	PTP4A2	P|P|P|P|P|P	P	NONE	112588	103922	0.111776	0.0821313	73.4786
2_2_13_3	Ptp4a2	796	PTP4A2	P|P|P|P|P|P	P	NONE	72149.5	71958.2	-0.0327669	0.137429	419.413	FALSE	-	2_2_13_3	Ptp4a2	796	PTP4A2	P|P|P|P|P|P	P	UP	90640.1	62799	0.49035	0.21928	44.7191
4_2_1_4	Rabep2	946	Ca-transporting ATPase (from rattus norvegicus)	P|P|P|P|P|P	P	NONE	33073.7	33751.5	-0.0333567	0.0633687	189.973	TRUE	-	4_2_1_4	Rabep2	946	Ca-transporting ATPase (from rattus norvegicus)	P|P|P|P|P|P	P	NONE	41282.1	32915.8	0.323449	0.0684918	21.1755
1_1_1_15	Ran	601	ARA24 (RAN)	P|P|P|P|P|P	P	DOWN	13168.3	23343.3	-0.951477	0.341455	35.8869	FALSE	-	1_1_1_15	Ran	601	ARA24 (RAN)	P|P|P|P|P|P	P	NONE	19524.6	17776.3	0.11996	0.0755313	62.9638
3_2_16_19	Rbm8a	1357	RBM8\1q21	P|P|P|P|P|P	P	NONE	40559.4	37334	0.177276	0.219668	123.913	TRUE	-	3_2_16_19	Rbm8a	1357	RBM8\1q21	P|P|P|P|P|P	P	NONE	25767	32588	-0.341686	0.0864252	25.2937
3_2_4_21	Rbm8a	1358	RBM8\1q21	P|P|P|P|P|P	P	NONE	8993.4	7932.67	0.183035	0.103067	56.31	TRUE	-	3_2_4_21	Rbm8a	1358	RBM8\1q21	P|P|P|P|P|P	P	NONE	7058.84	6857.17	0.0422787	0.0546872	129.349
1_2_16_19	Rbm8a (short)	1359	RBM8 short form\1q21	P|P|P|P|P|P	P	NONE	9445.59	9210.67	0.0411871	0.0689498	167.406	TRUE	-	1_2_16_19	Rbm8a (short)	1359	RBM8 short form\1q21	P|P|P|P|P|P	P	NONE	8395.96	8702	-0.049707	0.128024	257.557
4_1_22_6	Rbp2	1166	Rbp2-abfall	A|P|P|P|P|P	P	NONE	6940.89	5645.17	0.190116	0.234696	123.449	FALSE	-	4_1_22_6	Rbp2	1166	Rbp2-abfall	P|P|P|P|P|P	P	DOWN	3407.75	5892.5	-0.656746	0.419903	63.937
1_1_22_1	Rela	757	Nfkappa B-65A	P|P|P|P|P|P	P	NONE	32721.3	30207.2	0.0267362	0.18033	674.478	TRUE	-	1_1_22_1	Rela	757	Nfkappa B-65A	P|P|P|P|P|P	P	NONE	32734.5	31046.8	0.0873804	0.0884023	101.169
4_1_7_21	Rgmc	1378	"HFE-2 Homologue gene\list Martina HOMOLOGUE OF hfe2, JH gene in 1q21 in human"	P|P|P|P|P|P	P	NONE	13105.9	11727.5	0.162803	0.184047	113.049	TRUE	-	4_1_7_21	Rgmc	1378	"HFE-2 Homologue gene\list Martina HOMOLOGUE OF hfe2, JH gene in 1q21 in human"	P|P|P|P|P|P	P	NONE	12469.8	12496.7	-0.0194519	0.109329	562.049
2_1_7_21	Rgmc	1379	"HFE-2 Homologue gene\list Martina HOMOLOGUE OF hfe2, JH gene in 1q21 in human"	P|P|P|P|P|P	P	NONE	6316.06	7076.83	0.0380664	0.369932	971.807	TRUE	-	2_1_7_21	Rgmc	1379	"HFE-2 Homologue gene\list Martina HOMOLOGUE OF hfe2, JH gene in 1q21 in human"	P|P|P|P|P|P	P	NONE	7431.37	6861.83	0.111172	0.241342	217.09
3_2_16_17	Rnf5	1274	RNF5\ire candidate	P|P|P|P|P|P	P	NONE	30948.5	26267.5	0.252464	0.170476	67.5248	TRUE	-	3_2_16_17	Rnf5	1274	RNF5\ire candidate	P|P|P|P|P|P	P	NONE	23625.7	27307.5	-0.0565022	0.351227	621.616
1_2_10_9	Rnf5	1277	RNF5\ire candidate	P|P|P|P|P|P	P	NONE	12818.8	12827.5	-0.00691385	0.082779	1197.29	TRUE	-	1_2_10_9	Rnf5	1277	RNF5\ire candidate	P|P|P|P|P|P	P	NONE	14800.8	14167.5	0.0609229	0.096245	157.978
1_2_22_16	Rnf5	1278	RNF5\ire candidate	P|P|P|P|P|P	P	NONE	19251.7	16796.3	0.197428	0.0909168	46.0507	TRUE	-	1_2_22_16	Rnf5	1278	RNF5\ire candidate	P|P|P|P|P|P	P	NONE	17475.4	15831	0.143696	0.0558269	38.8506
1_2_19_14	Rnu64	835	LLREP3\CORRECTED INFORMATION	P|P|P|P|P|P	P	DOWN	19244	34476.3	-0.843335	0.039093	4.63552	TRUE	REGULATION	1_2_19_14	Rnu64	835	LLREP3\CORRECTED INFORMATION	P|P|P|P|P|P	P	UP	33656.4	16579.7	1.02741	0.0658326	6.40766
3_2_1_14	Rnu64	836	LLREP3\CORRECTED INFORMATION	P|P|P|P|P|P	P	DOWN	17881.7	32725	-0.86901	0.07684	8.84225	TRUE	REGULATION	3_2_1_14	Rnu64	836	LLREP3\CORRECTED INFORMATION	P|P|P|P|P|P	P	UP	30500.7	15168	1.00569	0.075939	7.5509
3_1_22_5	Rnu64	932	LLrep3	P|P|P|P|P|P	P	DOWN	47817.8	119826	-1.32489	0.235715	17.7913	TRUE	REGULATION	3_1_22_5	Rnu64	932	LLrep3	P|P|P|P|P|P	P	UP	90759.5	50479.7	0.837148	0.131319	15.6865
1_2_16_16	Rnu64	933	LLrep3	P|P|P|P|P|P	P	DOWN	16858	37620.2	-1.15098	0.156655	13.6106	TRUE	REGULATION	1_2_16_16	Rnu64	933	LLrep3	P|P|P|P|P|P	P	UP	38032	18281.3	1.03309	0.198913	19.2542
2_2_1_4	Rnu64	934	LLrep3	P|P|P|P|P|P	P	DOWN	33186.2	79602.7	-1.26166	0.102295	8.10797	TRUE	REGULATION	2_2_1_4	Rnu64	934	LLrep3	P|P|P|P|P|P	P	UP	78391	34189.8	1.19462	0.0399393	3.34327
4_2_13_2	Rpl19	566	L19 RP	P|P|P|P|P|P	P	NONE	29190.2	34603.5	-0.282392	0.158276	56.0485	TRUE	-	4_2_13_2	Rpl19	566	L19 RP	P|P|P|P|P|P	P	NONE	43911.3	36121.5	0.322597	0.155149	48.0938
2_2_16_14	Rpl28	641	L28	P|P|P|P|P|P	P	NONE	20537.7	20276.3	0.012429	0.105526	849.024	FALSE	-	2_2_16_14	Rpl28	641	L28	P|P|P|P|P|P	P	UP	27119.6	19036.5	0.517486	0.100587	19.4376
1_2_4_1	Rpl28	738	L28	P|P|P|P|P|A	P	NONE	5609.75	7484.8	-0.182548	0.423646	232.073	TRUE	-	1_2_4_1	Rpl28	738	L28	P|P|P|A|A|A	A	NONE	6395.84	5695.49	-0.188509	0.448264	237.795
3_2_4_1	Rpl28	739	L28	P|P|P|P|P|P	P	NONE	32461.7	31110.7	0.0743356	0.150822	202.893	FALSE	-	3_2_4_1	Rpl28	739	L28	P|P|P|P|P|P	P	UP	50795.5	32591.2	0.645064	0.0644681	9.99406
1_1_7_6	Rpl32	930	L32 RP	P|P|P|P|P|A	P	NONE	4102.51	4184	0.0621354	0.46046	741.06	TRUE	-	1_1_7_6	Rpl32	930	L32 RP	P|P|P|A|A|P	P	NONE	3263.4	3592.4	-0.00671615	0.650834	9690.59
3_1_7_6	Rpl32	931	L32 RP	P|P|P|P|P|P	P	NONE	14845.3	16999.8	-0.187624	0.241625	128.781	FALSE	-	3_1_7_6	Rpl32	931	L32 RP	P|P|P|P|P|P	P	DOWN	14554.9	24316	-0.967098	1.73613	179.519
4_1_19_4	Rpl6	973	TAX107	P|P|P|P|P|P	P	DOWN	15341.9	21161.3	-0.589993	0.327668	55.5376	FALSE	-	4_1_19_4	Rpl6	973	TAX107	P|P|P|P|P|P	P	NONE	18521.9	21234	-0.230385	0.248598	107.905
4_2_4_16	Rpl6	974	TAX107	P|P|P|P|P|P	P	NONE	26923.7	28930.8	-0.110026	0.0983867	89.4217	TRUE	-	4_2_4_16	Rpl6	974	TAX107	P|P|P|P|P|P	P	NONE	23588.3	20236.5	0.201545	0.142562	70.7345
2_2_13_9	Rps6kb2	1530	Rps6kb2/HHpatients putative HH modifiers	P|P|P|P|P|P	P	NONE	22305.1	17827.2	0.340374	0.106965	31.4257	TRUE	-	2_2_13_9	Rps6kb2	1530	Rps6kb2/HHpatients putative HH modifiers	P|P|P|P|P|P	P	NONE	27093	27283.7	0.0853668	0.364579	427.073
4_2_13_9	Rps6kb2	1531	Rps6kb2/HHpatients putative HH modifiers	P|P|P|P|P|P	P	NONE	8203.26	8305.17	-0.0691949	0.208401	301.18	TRUE	-	4_2_13_9	Rps6kb2	1531	Rps6kb2/HHpatients putative HH modifiers	P|P|P|P|P|P	P	NONE	10827.1	9158.5	0.266997	0.128989	48.311
4_1_13_2	Rps9	589	S9 rib. prot.	P|P|P|P|P|P	P	NONE	22407.1	27069.5	-0.367027	0.259709	70.7602	TRUE	-	4_1_13_2	Rps9	589	S9 rib. prot.	P|P|P|P|P|P	P	NONE	23923.9	26035.3	-0.1194	0.0592335	49.6094
4_1_10_13	S100a6	611	calcyclin	P|P|P|P|P|P	P	NONE	14694.3	12930.3	0.194584	0.0831212	42.7173	TRUE	-	4_1_10_13	S100a6	611	calcyclin	P|P|P|P|P|P	P	NONE	19542.1	19562.8	-0.0019679	0.0434369	2207.28
4_2_4_6	Sbno1	1287	MOP3\Mouse hipoxia gene	P|P|P|P|P|P	P	UP	33513.3	23916.7	0.438625	0.174879	39.8699	FALSE	-	4_2_4_6	Sbno1	1287	MOP3\Mouse hipoxia gene	P|P|P|P|P|P	P	NONE	24461.9	28965.8	-0.221302	0.0904491	40.8713
2_1_13_4	Sbno1	1294	MOP3\Mouse hipoxia gene	P|P|P|P|P|P	P	NONE	29650.9	37359.8	-0.341154	0.0834515	24.4616	TRUE	-	2_1_13_4	Sbno1	1294	MOP3\Mouse hipoxia gene	P|P|P|P|P|P	P	NONE	37285.5	36836.8	0.0375458	0.21213	564.991
2_1_7_5	Sbno1 (short)	1296	MOP3 short form\Mouse hipoxia gene	P|P|P|P|P|P	P	NONE	22457.3	28375.3	-0.367307	0.123746	33.69	TRUE	-	2_1_7_5	Sbno1 (short)	1296	MOP3 short form\Mouse hipoxia gene	P|P|P|P|P|P	P	NONE	30584.1	29718.3	0.0454557	0.200357	440.773
3_2_7_7	Sec61a2	1327	2600001M11Rik\NIA results interesting	P|P|P|P|P|P	P	UP	11155.1	8127.5	0.468327	0.106369	22.7126	FALSE	-	3_2_7_7	Sec61a2	1327	2600001M11Rik\NIA results interesting	P|P|P|P|P|P	P	NONE	10080.3	11327.8	-0.172004	0.101118	58.7881
2_1_22_18	Sec61a2	857	SEC61 BETA	P|P|P|P|P|P	P	NONE	6754.77	5771.67	0.222889	0.0705214	31.6397	TRUE	-	2_1_22_18	Sec61a2	857	SEC61 BETA	P|P|P|P|P|P	P	NONE	7194.39	6950	0.0431486	0.102249	236.969
4_1_13_20	Sec61g	1384	afball	P|P|P|P|P|P	P	NONE	16355.5	19291.7	-0.220881	0.186861	84.5978	TRUE	-	4_1_13_20	Sec61g	1384	afball	P|P|P|P|P|P	P	NONE	17220.7	20298.3	-0.241287	0.270241	112
1_2_13_6	Secisbp2	1069	SBP2	P|P|P|P|P|P	P	NONE	6080.76	5894	0.0352112	0.0708373	201.178	TRUE	-	1_2_13_6	Secisbp2	1069	SBP2	P|P|P|P|P|P	P	NONE	7019.38	6838.83	0.0336875	0.109822	326.002
3_2_13_6	Secisbp2	1070	SBP2	P|P|P|P|P|P	P	NONE	8803.52	7644.67	0.200378	0.07217	36.0169	TRUE	-	3_2_13_6	Secisbp2	1070	SBP2	P|P|P|P|P|P	P	NONE	10636	13138.8	-0.15682	0.317612	202.533
1_1_16_15	Selp	591	SelP	P|P|P|P|P|P	P	UP	160711	40819.3	1.96434	0.0940894	4.78987	TRUE	REGULATION	1_1_16_15	Selp	591	SelP	P|P|P|P|P|P	P	DOWN	32610	175898	-2.42826	0.132962	5.47558
3_1_1_1	Sephs1	590	selD	P|P|P|P|P|P	P	NONE	11741.9	10490.5	0.155765	0.113626	72.9474	FALSE	-	3_1_1_1	Sephs1	590	selD	P|P|P|P|P|P	P	DOWN	17928.3	37199.5	-0.441628	0.872671	197.603
4_2_10_21	Sephs2	1439	SEPHS2\list Martina- Metal array	P|P|P|P|P|P	P	NONE	19799.9	16512.2	0.256003	0.0550204	21.4921	TRUE	-	4_2_10_21	Sephs2	1439	SEPHS2\list Martina- Metal array	P|P|P|P|P|P	P	NONE	17939.6	20363.7	-0.201716	0.0599767	29.7333
4_2_16_20	Sephs2	1441	SEPHS2\list Martina- Metal array	P|P|P|P|P|P	P	NONE	33581.8	29099.5	0.200341	0.162025	80.8746	TRUE	-	4_2_16_20	Sephs2	1441	SEPHS2\list Martina- Metal array	P|P|P|P|P|P	P	NONE	39499.4	46968.2	-0.205886	0.202296	98.2563
2_1_22_19	Sepm	1430	SEPM\list Martina- Metal array	P|P|P|P|P|P	P	NONE	8144.42	7552.17	0.0978444	0.171808	175.593	TRUE	-	2_1_22_19	Sepm	1430	SEPM\list Martina- Metal array	P|P|P|P|P|P	P	NONE	7266.18	7153.83	-0.0120965	0.212555	1757.16
1_2_16_7	Sepm	1432	SEPM\list Martina- Metal array	A|P|P|A|A|A	A	NONE	1730.61	1585.33	0.126417	0.286984	227.013	TRUE	-	1_2_16_7	Sepm	1432	SEPM\list Martina- Metal array	P|P|P|P|A|P	P	NONE	2186.43	1923.9	0.234256	0.147249	62.8582
4_1_4_19	Sepn1	1433	SEPN1-1110019I12Rik\list Martina- Metal array	P|P|P|P|P|P	P	UP	14966.6	11254.5	0.410264	0.27068	65.977	FALSE	-	4_1_4_19	Sepn1	1433	SEPN1-1110019I12Rik\list Martina- Metal array	P|P|P|P|P|P	P	NONE	11085.5	11504	-0.0588565	0.0667283	113.374
2_1_4_19	Sepn1	1434	SEPN1-1110019I12Rik\list Martina- Metal array	P|P|P|P|P|P	P	UP	59908.8	43525.3	0.522405	0.264061	50.5471	FALSE	-	2_1_4_19	Sepn1	1434	SEPN1-1110019I12Rik\list Martina- Metal array	P|P|P|P|P|P	P	NONE	47805.6	46231.2	0.030581	0.230374	753.325
3_2_16_7	Sepn1	1435	SEPN1-1110019I12Rik\list Martina- Metal array	P|P|P|A|P|P	P	NONE	6439.94	5515.18	0.214979	0.0499363	23.2285	TRUE	-	3_2_16_7	Sepn1	1435	SEPN1-1110019I12Rik\list Martina- Metal array	P|P|P|P|P|P	P	NONE	9252.31	9812.17	-0.0346896	0.243739	702.63
2_1_13_8	Sepp1	1422	SEPP1\list Martina- Metal array	P|P|P|P|P|P	P	UP	119014	38012.7	1.63863	0.0559584	3.41495	TRUE	REGULATION	2_1_13_8	Sepp1	1422	SEPP1\list Martina- Metal array	P|P|P|P|P|P	P	DOWN	27989.2	147027	-2.35123	0.20513	8.72436
1_2_10_8	Sepw1	1437	SEPW1\list Martina- Metal array	A|A|P|P|A|A	A	NONE	1674.2	1729.5	-0.030997	0.167527	540.463	TRUE	-	1_2_10_8	Sepw1	1437	SEPW1\list Martina- Metal array	P|P|P|A|P|A	P	NONE	1724.92	1509.83	0.247335	0.235811	95.3404
3_2_10_8	Sepw1	1438	SEPW1\list Martina- Metal array	P|P|P|P|P|P	P	NONE	7849.28	6473.17	0.274428	0.125795	45.839	TRUE	-	3_2_10_8	Sepw1	1438	SEPW1\list Martina- Metal array	P|P|P|P|P|P	P	NONE	10488.4	12694.2	-0.0932614	0.414181	444.107
1_1_16_6	Serpinb5	935	maspin	P|P|P|P|P|P	P	DOWN	5261.75	7819.5	-0.565348	0.159143	28.1496	TRUE	REGULATION	1_1_16_6	Serpinb5	935	maspin	P|P|P|P|P|P	P	UP	8193.05	5356.83	0.642928	0.298427	46.4168
3_1_16_6	Serpinb5	936	maspin	P|P|P|P|P|P	P	DOWN	7406.49	9989.83	-0.423393	0.112949	26.6772	TRUE	REGULATION	3_1_16_6	Serpinb5	936	maspin	P|P|P|P|P|P	P	UP	10264.1	7184	0.518215	0.0496829	9.58732
3_2_22_5	Serpinh1	909	hsp47	P|P|P|P|P|P	P	NONE	30573.9	24236	0.339215	0.172537	50.8637	TRUE	-	3_2_22_5	Serpinh1	909	hsp47	P|P|P|P|P|P	P	NONE	29021.5	26397.2	0.128681	0.0872167	67.7774
1_2_16_6	Serpinh1	910	hsp47	P|P|P|P|P|P	P	NONE	26781.9	21288.5	0.339702	0.140324	41.3079	TRUE	-	1_2_16_6	Serpinh1	910	hsp47	P|P|P|P|P|P	P	NONE	23108.5	22249.7	0.0422023	0.192334	455.744
4_2_1_21	Sertad2	1246	kiaa0127 (3')\ire candidate	P|P|P|P|P|P	P	UP	6633.02	4938.5	0.431614	0.164282	38.0623	FALSE	-	4_2_1_21	Sertad2	1246	kiaa0127 (3')\ire candidate	P|P|P|P|P|P	P	NONE	7149.88	7704.83	-0.0766832	0.15164	197.748
1_1_22_16	Sertad2	1259	kiaa0127 (3')\ire candidate	P|P|P|P|P|P	P	UP	17295.5	12270	0.463046	0.17687	38.1971	FALSE	-	1_1_22_16	Sertad2	1259	kiaa0127 (3')\ire candidate	P|P|P|P|P|P	P	NONE	12459.5	16055.5	-0.365186	0.0845315	23.1475
1_2_13_15	Sf3a2	833	SAP62	P|P|P|P|P|P	P	UP	21524.5	15416.8	0.492942	0.0320686	6.50556	FALSE	-	1_2_13_15	Sf3a2	833	SAP62	P|P|P|P|P|P	P	NONE	24495.3	25206.3	-0.0161178	0.139026	862.559
4_2_19_18	Sf3a2	956	SAP62	P|P|P|P|P|P	P	NONE	3540.62	3413.5	0.0296208	0.110786	374.013	TRUE	-	4_2_19_18	Sf3a2	956	SAP62	P|P|P|P|P|P	P	NONE	5076.46	5348.83	-0.0364253	0.128096	351.669
2_1_16_17	Sf3a2	957	SAP62	P|P|P|P|P|P	P	NONE	7637.85	6800	0.183713	0.128739	70.0763	TRUE	-	2_1_16_17	Sf3a2	957	SAP62	P|P|P|M|P|P	P	NONE	11136.6	19497	-0.25997	0.645508	248.301
1_1_19_14	Sfrs3	827	SRP20	P|P|P|P|P|P	P	DOWN	27164.6	35272.8	-0.416157	0.163288	39.237	FALSE	-	1_1_19_14	Sfrs3	827	SRP20	P|P|P|P|P|P	P	NONE	28000.2	24251	0.200058	0.127444	63.7032
1_1_1_14	Sfrs3	829	SRP20	P|P|P|P|P|P	P	DOWN	14209	27964.2	-1.04251	0.339368	32.5528	FALSE	-	1_1_1_14	Sfrs3	829	SRP20	P|P|P|P|P|P	P	NONE	27116	25303.3	0.0994263	0.10345	104.047
3_1_7_13	Sfrs3	830	SRP20	P|P|P|P|P|P	P	NONE	35861.2	42281.7	-0.160932	0.248001	154.103	TRUE	-	3_1_7_13	Sfrs3	830	SRP20	P|P|P|P|P|P	P	NONE	55186.9	45153.2	0.333674	0.183305	54.9352
2_1_4_16	Sfrs3	965	SRp20	P|P|P|P|P|P	P	DOWN	34737.4	46667.8	-0.447245	0.323539	72.3404	TRUE	REGULATION	2_1_4_16	Sfrs3	965	SRp20	P|P|P|P|P|P	P	UP	50471.1	37497.8	0.425011	0.124622	29.322
4_2_10_18	Sfrs3	966	SRp20	P|P|P|P|P|P	P	NONE	38425.2	45614.7	-0.288303	0.165903	57.5449	TRUE	-	4_2_10_18	Sfrs3	966	SRp20	P|P|P|P|P|P	P	NONE	39862.5	32430	0.287189	0.0358727	12.491
2_2_10_18	Sfrs3	967	SRp20	P|P|P|P|P|P	P	NONE	29771.5	30999.3	-0.0833961	0.113742	136.388	TRUE	-	2_2_10_18	Sfrs3	967	SRp20	P|P|P|P|P|P	P	NONE	29706	32923.7	0.164154	0.77832	474.141
1_2_19_18	Sfxn1	1089	sideroflexin 1	P|P|P|P|P|P	P	NONE	36992.7	33395.8	0.148097	0.0718137	48.4911	TRUE	-	1_2_19_18	Sfxn1	1089	sideroflexin 1	P|P|P|P|P|P	P	NONE	36073.9	28436	0.324121	0.0951232	29.3481
3_2_1_18	Sfxn1	1090	sideroflexin 1	P|P|P|P|P|P	P	NONE	17675.7	17264.2	0.036984	0.113554	307.035	TRUE	-	3_2_1_18	Sfxn1	1090	sideroflexin 1	P|P|P|P|P|P	P	NONE	17025.7	14332.2	0.266793	0.15789	59.1807
3_2_7_17	Sfxn1	1092	sideroflexin 1	P|P|P|P|P|P	P	NONE	28835.2	26227.3	0.139296	0.069719	50.0509	FALSE	-	3_2_7_17	Sfxn1	1092	sideroflexin 1	P|P|P|P|P|P	P	UP	27161.7	20794.5	0.401307	0.225348	56.1536
2_2_4_4	Sfxn2	1087	sideroflexin 2	P|P|P|P|P|P	P	NONE	13740.1	11524	0.239803	0.175679	73.2596	TRUE	-	2_2_4_4	Sfxn2	1087	sideroflexin 2	P|P|P|P|P|P	P	NONE	13357.2	12316.2	0.097413	0.121583	124.812
3_1_13_6	Sfxn3	1085	sideroflexin 3	P|P|P|P|P|P	P	NONE	17201.5	16513.7	0.0874152	0.398684	456.081	TRUE	-	3_1_13_6	Sfxn3	1085	sideroflexin 3	P|P|P|P|P|P	P	NONE	15118.7	15818.2	-0.0669697	0.164306	245.344
2_2_16_5	Sfxn3	1115	sideroflexin Sfxn3	P|P|P|P|P|P	P	NONE	18103.6	16778.8	0.104975	0.111034	105.771	TRUE	-	2_2_16_5	Sfxn3	1115	sideroflexin Sfxn3	P|P|P|P|P|P	P	NONE	22029.8	20735.2	0.10507	0.285559	271.779
4_2_4_4	Sfxn4	1095	sideroflexin 4	P|P|P|P|P|P	P	NONE	7301.64	6531.33	0.167071	0.0944128	56.5106	TRUE	-	4_2_4_4	Sfxn4	1095	sideroflexin 4	P|P|P|P|P|P	P	NONE	8182.08	7656.33	0.100811	0.0885989	87.8858
2_2_22_4	Sfxn4	1096	sideroflexin 4	P|P|P|P|P|P	P	UP	43988.3	31656.8	0.450876	0.113286	25.1258	FALSE	-	2_2_22_4	Sfxn4	1096	sideroflexin 4	P|P|P|P|P|P	P	NONE	36306	33998.2	0.0755433	0.147044	194.649
3_2_22_17	Sfxn5	1088	sideroflexin 5	P|P|P|P|P|P	P	NONE	12848.3	11342.7	0.16989	0.0764557	45.0029	TRUE	-	3_2_22_17	Sfxn5	1088	sideroflexin 5	P|P|P|P|P|P	P	NONE	11959.2	10350.3	0.216898	0.114233	52.6668
2_2_19_21	Sh3gl3	1245	sh3gl3 human-sh3d2c2\ire candidate	P|P|P|P|P|P	P	NONE	3423.41	3216.5	0.0944276	0.064118	67.9017	TRUE	-	2_2_19_21	Sh3gl3	1245	sh3gl3 human-sh3d2c2\ire candidate	M|P|P|P|P|P	P	NONE	2718.91	2505.83	0.129461	0.227243	175.531
2_2_13_4	Sh3gl3	1281	sh3gl3 human-sh3d2c2\ire candidate	P|P|P|P|P|P	P	NONE	11066	11077.2	0.0120572	0.0890377	738.462	FALSE	-	2_2_13_4	Sh3gl3	1281	sh3gl3 human-sh3d2c2\ire candidate	P|P|P|P|P|P	P	DOWN	18450.9	51413.3	-0.551128	0.94807	172.024
1_2_10_18	Sh3gl3 (dif 3')	1273	sh3gl3 human-sh3d2c2 (dif 3')\ire candidate	P|P|P|P|P|P	P	NONE	15469.3	12311.7	0.367694	0.218292	59.3679	TRUE	-	1_2_10_18	Sh3gl3 (dif 3')	1273	sh3gl3 human-sh3d2c2 (dif 3')\ire candidate	P|P|P|P|P|P	P	NONE	22139.5	23143.3	-0.0485041	0.113898	234.822
2_1_16_5	Shc1	1123	p66SHC	P|P|P|P|P|P	P	NONE	21361.9	21885.5	0.00256489	0.217867	8494.22	TRUE	-	2_1_16_5	Shc1	1123	p66SHC	P|P|P|P|P|P	P	NONE	19250.7	21849.8	-0.150171	0.171518	114.215
3_1_22_18	Shc1	855	p66SHC	P|P|P|P|P|P	P	NONE	22806.6	28085.8	-0.200369	0.314058	156.74	TRUE	-	3_1_22_18	Shc1	855	p66SHC	P|P|P|P|P|P	P	NONE	19436.7	23738.2	-0.282713	0.088006	31.1291
4_1_19_15	Shmt1	670	SHMT1	P|P|P|P|P|P	P	NONE	6974.67	8294.67	-0.258662	0.167135	64.6154	TRUE	-	4_1_19_15	Shmt1	670	SHMT1	P|P|P|P|P|P	P	NONE	9623.49	9729.67	-0.021265	0.0953366	448.326
2_1_19_15	Shmt1	671	SHMT1	P|P|P|P|P|P	P	NONE	15438.6	14127.8	0.122262	0.164822	134.811	TRUE	-	2_1_19_15	Shmt1	671	SHMT1	P|P|P|P|P|P	P	NONE	14501.8	13830.8	0.0650812	0.112444	172.775
4_1_1_15	Shmt1	672	"SHMT2(mito),wrong is Shmt1 by seq"	P|P|P|P|P|P	P	NONE	8913.6	8514	0.0597802	0.11307	189.142	TRUE	-	4_1_1_15	Shmt1	672	"SHMT2(mito),wrong is Shmt1 by seq"	P|P|P|P|P|P	P	NONE	9026.84	9042.5	-0.00159786	0.165839	10378.8
1_2_7_16	Sim2	1200	Sim 2\mouse hipoxia gene	P|A|A|P|P|P	P	NONE	2917.66	2589.33	0.167178	0.0395673	23.6678	TRUE	-	1_2_7_16	Sim2	1200	Sim 2\mouse hipoxia gene	P|P|P|P|P|P	P	NONE	3829.61	3757.67	0.0252745	0.0904543	357.888
3_2_19_16	Sim2 (mdh?)	1180	Sim 2\mouse hipoxia gene	P|P|P|P|P|P	P	NONE	54165.3	53243.5	0.0267541	0.0505853	189.075	FALSE	-	3_2_19_16	Sim2 (mdh?)	1180	Sim 2\mouse hipoxia gene	P|P|P|P|P|P	P	DOWN	34862.3	51727.8	-0.586437	0.283304	48.3094
2_2_4_6	Skp1a	1286	SKP1\Mouse hipoxia gene	P|P|P|P|P|P	P	DOWN	34180	52367.3	-0.62203	0.0794761	12.7769	TRUE	REGULATION	2_2_4_6	Skp1a	1286	SKP1\Mouse hipoxia gene	P|P|P|P|P|P	P	UP	49758.7	27766	0.818752	0.105656	12.9045
4_2_1_6	Skp1a(short)	1291	SKP1 short form\Mouse hipoxia gene	P|P|P|P|P|P	P	NONE	29988.1	38203.3	-0.358892	0.147967	41.2289	TRUE	-	4_2_1_6	Skp1a(short)	1291	SKP1 short form\Mouse hipoxia gene	P|P|P|P|P|P	P	NONE	44280.5	34618.5	0.359866	0.0927302	25.768
2_1_19_1	Slc11a1	584	NRAMP 1	P|P|P|P|P|P	P	NONE	36606.3	35038.2	0.0874327	0.0733831	83.931	TRUE	-	2_1_19_1	Slc11a1	584	NRAMP 1	P|P|P|P|P|P	P	NONE	31104.6	33963.3	-0.1997	0.178541	89.4044
4_1_19_1	Slc11a1	585	NRAMP 1	P|P|P|P|P|P	P	NONE	28992	28288.7	-0.0984545	0.313816	318.742	FALSE	-	4_1_19_1	Slc11a1	585	NRAMP 1	P|P|P|P|P|P	P	DOWN	19937.5	28435.7	-0.48928	0.276357	56.4825
3_1_16_2	Slc11a1	763	NRAMP 1	P|P|P|P|P|P	P	NONE	16671.5	14754.3	0.173044	0.47163	272.549	TRUE	-	3_1_16_2	Slc11a1	763	NRAMP 1	P|P|P|P|P|P	P	NONE	14766.4	16482	-0.172073	0.144674	84.077
1_1_1_1	Slc11a2 (CDS)	587	DCT-1 (CDS)\Known ire 3'	P|P|P|P|P|P	P	DOWN	9521.55	11847.3	-0.395219	0.358052	90.5958	FALSE	-	1_1_1_1	Slc11a2 (CDS)	587	DCT-1 (CDS)\Known ire 3'	P|P|P|P|P|P	P	DOWN	10768	16119	-0.59368	0.166085	27.9756
2_1_1_7	Slc11a2 (CDS+3'IRE)	1153	DCT-1 (CDS+IRE)\Known ire 3' corrected information	P|P|P|P|P|P|P|P|P|P|P|P	P	NONE	12989.9	11124.2	0.124337	0.42273	339.987	FALSE	-	2_1_1_7	Slc11a2 (CDS+3'IRE)	1153	DCT-1 (CDS+IRE)\Known ire 3' corrected information	P|P|P|P|P|P|P|P|P|P|P|P	P	DOWN	8491.7	12243.2	-0.527701	0.200537	38.0019
3_1_16_18	Slc11a2 (CDS+3'nonIRE)	1133	DCT-1 Nramp-2 (CDS+non-IRE)\Known ire 3'	P|P|P|P|P|P	P	NONE	53886.9	54771.3	0.0287039	0.483763	1685.36	TRUE	-	3_1_16_18	Slc11a2 (CDS+3'nonIRE)	1133	DCT-1 Nramp-2 (CDS+non-IRE)\Known ire 3'	P|P|P|P|P|P	P	NONE	62994.2	51532.8	0.259957	0.145992	56.16
4_2_7_4	Slc11a2 (CDS+3'nonIRE)	1134	DCT-1 Nramp-2 (CDS+non-IRE)\Known ire 3'	P|P|P|P|P|P	P	NONE	42719.3	40775.5	0.0658147	0.0507946	77.1783	TRUE	-	4_2_7_4	Slc11a2 (CDS+3'nonIRE)	1134	DCT-1 Nramp-2 (CDS+non-IRE)\Known ire 3'	P|P|P|P|P|P	P	NONE	47352.9	40147.8	0.239531	0.0786889	32.8512
2_2_1_5	Slc11a2 (CDS+3'nonIRE-800pb)	1135	DCT-1 Nramp-2 (CDS+3'nonIRE-800)\Known ire 3'	P|P|P|P|P|P	P	NONE	8319.35	8169.17	0.018383	0.0987879	537.387	TRUE	-	2_2_1_5	Slc11a2 (CDS+3'nonIRE-800pb)	1135	DCT-1 Nramp-2 (CDS+3'nonIRE-800)\Known ire 3'	P|P|P|P|P|P	P	NONE	8786.43	7914.83	0.14776	0.0916253	62.0097
4_2_22_6	Slc11a2 (CDS+3'nonIRE-800pb)	1154	DCT-1 (CDS+3'nonIRE-800)\Known ire 3' corrected information	P|P|P|P|P|P	P	DOWN	20509.6	26230.7	-0.40563	0.129397	31.9002	FALSE	-	4_2_22_6	Slc11a2 (CDS+3'nonIRE-800pb)	1154	DCT-1 (CDS+3'nonIRE-800)\Known ire 3' corrected information	P|P|P|P|P|P	P	NONE	21899.3	24207.2	-0.120152	0.162622	135.347
2_1_13_16	Slc11a2 (CDS+3'nonIRE-800pb)	951	DCT-1 Nramp-2 (CDS+3'nonIRE-800)\Known ire 3'	P|P|P|P|P|P	P	NONE	31853	29574.8	0.0815551	0.28659	351.407	TRUE	-	2_1_13_16	Slc11a2 (CDS+3'nonIRE-800pb)	951	DCT-1 Nramp-2 (CDS+3'nonIRE-800)\Known ire 3'	P|P|P|P|P|P	P	NONE	30921.3	31865	-0.026452	0.181288	685.349
4_1_16_17	Slc11a2 (CDS+3'nonIRE-800pb)	952	DCT-1 Nramp-2 (CDS+3'nonIRE-800)\Known ire 3'	P|P|P|P|P|P	P	NONE	67037.5	79380.7	-0.253569	0.156312	61.6448	TRUE	-	4_1_16_17	Slc11a2 (CDS+3'nonIRE-800pb)	952	DCT-1 Nramp-2 (CDS+3'nonIRE-800)\Known ire 3'	P|P|P|P|P|P	P	NONE	69010.5	82208.7	-0.247978	0.225362	90.8798
1_1_7_18	Slc11a2 (exon 1a)	1156	DCT-1 Mouse exon 1A\Known ire 3'	A|M|A|A|A|P	A	NONE	1868.1	1518.5	0.280517	0.253933	90.523	TRUE	-	1_1_7_18	Slc11a2 (exon 1a)	1156	DCT-1 Mouse exon 1A\Known ire 3'	P|A|A|P|P|P	P	NONE	2296.28	2468.33	-0.0472261	0.318642	674.715
3_1_13_17	Slc11a2 (exon 1b)	1157	DCT-1 Mouse exon 1B\Known ire 3'	P|P|P|P|P|P	P	NONE	3795.79	3654.67	0.0479598	0.113503	236.663	TRUE	-	3_1_13_17	Slc11a2 (exon 1b)	1157	DCT-1 Mouse exon 1B\Known ire 3'	P|P|P|P|P|P	P	NONE	5156.58	5664.17	0.103362	0.464521	449.412
1_1_16_18	Slc11a2 (non-ire)	1136	DCT-1 Nramp-2 (non-IRE)\Known ire 3' corrected information	P|P|P|P|P|P|P|P|P|P|P|P|P|P|P|P|P|P	P	NONE	8795.47	9367.56	-0.122289	0.22645	185.177	TRUE	-	1_1_16_18	Slc11a2 (non-ire)	1136	DCT-1 Nramp-2 (non-IRE)\Known ire 3' corrected information	P|P|P|P|P|P|P|P|P|P|P|P|P|P|P|P|P|P	P	NONE	9574.13	8878.89	0.143656	0.213378	148.534
1_1_16_3	Slc1a3	597	Slc1a3\corrected information	P|P|P|P|P|P	P	NONE	11062.9	10869.5	0.0497695	0.0984092	197.73	TRUE	-	1_1_16_3	Slc1a3	597	Slc1a3\corrected information	P|P|P|P|P|P	P	NONE	11329.6	9949.67	0.195812	0.134342	68.6077
2_1_19_8	Slc22a17	1541	"Slc22a17/Slc22A17, Lipocalin2 receptor"	P|P|P|P|P|P	P	NONE	9907.94	12034.7	-0.238606	0.258576	108.37	TRUE	-	2_1_19_8	Slc22a17	1541	"Slc22a17/Slc22A17, Lipocalin2 receptor"	P|P|P|P|P|A	P	NONE	12760.3	20100.6	-0.173773	0.566401	325.944
3_2_19_21	Slc23A2	1478	Slc23A2/Slc23A2 ascorbate transporter	P|P|P|P|P|P	P	NONE	12196.2	14392	-0.239628	0.0816806	34.0864	TRUE	-	3_2_19_21	Slc23A2	1478	Slc23A2/Slc23A2 ascorbate transporter	P|P|P|P|P|P	P	NONE	11862.1	9391.67	0.345831	0.133421	38.5798
1_2_19_21	Slc23A2	1479	Slc23A2/Slc23A2 ascorbate transporter	P|P|P|P|P|P	P	DOWN	22861.2	43019.3	-0.913789	0.0478082	5.23186	TRUE	REGULATION	1_2_19_21	Slc23A2	1479	Slc23A2/Slc23A2 ascorbate transporter	P|P|P|P|P|P	P	UP	34871.4	19697.5	0.814596	0.123395	15.148
3_2_1_21	Slc23A2	1480	Slc23A2/Slc23A2 ascorbate transporter	P|P|P|P|P|P	P	DOWN	17804.4	26980.3	-0.603082	0.120683	20.011	TRUE	REGULATION	3_2_1_21	Slc23A2	1480	Slc23A2/Slc23A2 ascorbate transporter	P|P|P|P|P|P	P	UP	25704.6	15600.5	0.714887	0.204638	28.6253
3_1_10_13	Slc25a11	645	MITOCHONDRIAL 2-OXOGLUTARATE-MALATE CARRIER	P|P|P|P|P|P	P	UP	74403.4	60884.5	0.38085	0.352691	92.6064	FALSE	-	3_1_10_13	Slc25a11	645	MITOCHONDRIAL 2-OXOGLUTARATE-MALATE CARRIER	P|P|P|P|P|P	P	NONE	83941.9	83803.3	0.0192495	0.164928	856.79
1_1_10_13	Slc25a11	646	MITOCHONDRIAL 2-OXOGLUTARATE-MALATE CARRIER	P|P|P|P|P|P	P	NONE	28911.8	30700.7	-0.12923	0.161513	124.982	TRUE	-	1_1_10_13	Slc25a11	646	MITOCHONDRIAL 2-OXOGLUTARATE-MALATE CARRIER	P|P|P|P|P|P	P	NONE	27121.8	33868.3	-0.322104	0.0672896	20.8906
2_2_22_13	Slc25a11	647	MITOCHONDRIAL 2-OXOGLUTARATE-MALATE CARRIER	P|P|P|P|P|P	P	UP	100975	76454	0.387069	0.111615	28.8361	FALSE	-	2_2_22_13	Slc25a11	647	MITOCHONDRIAL 2-OXOGLUTARATE-MALATE CARRIER	P|P|P|P|P|P	P	NONE	90990.1	81799.2	0.150182	0.076362	50.8462
4_2_4_18	Slc25a14	876	Bmcp1	P|P|P|P|P|P	P	UP	15845.3	10844.8	0.549147	0.0767325	13.973	FALSE	-	4_2_4_18	Slc25a14	876	Bmcp1	P|P|P|P|P|P	P	NONE	28903.6	27995.2	0.035206	0.121576	345.328
2_2_4_18	Slc25a14	877	Bmcp1	P|P|P|P|P|P	P	UP	47558.2	32858.7	0.549571	0.110535	20.113	FALSE	-	2_2_4_18	Slc25a14	877	Bmcp1	P|P|P|P|P|P	P	NONE	68880.9	65316	0.0938311	0.052719	56.185
4_2_4_7	Slc25a28	1487	Slc25a28/SLC25A28 mouse homologue of frs-B (frascati zebrafish)	P|P|P|P|P|P	P	NONE	12469.3	14843.2	-0.253504	0.0705291	27.8217	TRUE	-	4_2_4_7	Slc25a28	1487	Slc25a28/SLC25A28 mouse homologue of frs-B (frascati zebrafish)	P|P|P|P|P|P	P	NONE	15449.4	12249.8	0.35277	0.133335	37.7967
2_2_22_7	Slc25a28	1488	Slc25a28/SLC25A28 mouse homologue of frs-B (frascati zebrafish)	P|P|P|P|P|P	P	NONE	24655.6	28693.3	-0.225062	0.107373	47.708	TRUE	-	2_2_22_7	Slc25a28	1488	Slc25a28/SLC25A28 mouse homologue of frs-B (frascati zebrafish)	P|P|P|P|P|P	P	NONE	29910.4	23505.2	0.349615	0.117953	33.7379
4_2_22_7	Slc25a28	1489	Slc25a28/SLC25A28 mouse homologue of frs-B (frascati zebrafish)	P|P|P|P|P|P	P	DOWN	6172.03	8372.17	-0.481595	0.217614	45.186	FALSE	-	4_2_22_7	Slc25a28	1489	Slc25a28/SLC25A28 mouse homologue of frs-B (frascati zebrafish)	P|P|P|P|P|P	P	NONE	7887.12	8780	-0.16445	0.221197	134.507
3_2_1_17	Slc2a1	1190	Glut-1\mouse hipoxia gene	P|P|P|P|P|P	P	NONE	20493.2	24416.5	-0.239325	0.133459	55.7645	FALSE	-	3_2_1_17	Slc2a1	1190	Glut-1\mouse hipoxia gene	P|P|P|P|P|P	P	UP	20597.7	14089.2	0.556156	0.16977	30.5256
2_2_4_5	Slc2a1	1203	Glut-1\mouse hipoxia gene	P|P|P|P|P|P	P	DOWN	21175.1	28297	-0.4176	0.186818	44.7362	TRUE	REGULATION	2_2_4_5	Slc2a1	1203	Glut-1\mouse hipoxia gene	P|P|P|P|P|P	P	UP	27843.6	15403.7	0.828475	0.204538	24.6885
4_2_4_5	Slc2a1	1204	Glut-1\mouse hipoxia gene	P|P|P|P|P|P	P	DOWN	18329.8	23320	-0.381569	0.171367	44.9112	TRUE	REGULATION	4_2_4_5	Slc2a1	1204	Glut-1\mouse hipoxia gene	P|P|P|P|P|P	P	UP	32136.9	18559	0.824827	0.0944622	11.4524
2_1_22_2	Slc2a3	719	GLUT3	P|P|P|P|P|P	P	NONE	16529.7	17040.3	-0.00172264	0.132594	7697.15	TRUE	-	2_1_22_2	Slc2a3	719	GLUT3	P|P|P|P|P|P	P	NONE	20487.5	21525.3	-0.0174097	0.174807	1004.07
1_1_7_13	Slc2a4	831	Slc2a4\CORRECTED INFORMATION	P|P|P|P|P|P	P	NONE	5616.5	5944.83	-0.071991	0.127231	176.732	TRUE	-	1_1_7_13	Slc2a4	831	Slc2a4\CORRECTED INFORMATION	P|P|P|P|P|P	P	NONE	7549.36	6409.67	0.233483	0.0843538	36.1284
4_2_1_20	Slc30A2	1382	Zinc transporter 2 Znt2\list Martina	P|P|P|P|P|P	P	UP	48425.9	14008.7	1.78236	0.162876	9.13821	TRUE	REGULATION	4_2_1_20	Slc30A2	1382	Zinc transporter 2 Znt2\list Martina	P|P|P|P|P|P	P	DOWN	13504	31177.5	-1.20603	0.0752395	6.23859
2_2_1_20	Slc30A2	1383	Zinc transporter 2 Znt2\list Martina	P|P|P|P|P|P	P	UP	48047.5	21261.3	1.17036	0.152844	13.0597	TRUE	REGULATION	2_2_1_20	Slc30A2	1383	Zinc transporter 2 Znt2\list Martina	P|P|P|P|P|P	P	DOWN	22804.7	37423.8	-0.702181	0.106873	15.2202
2_2_19_20	Slc30A2 (short)	1381	Zinc transporter 2 Znt2\list Martina	P|P|P|P|P|P	P	NONE	19181.5	17495.5	0.1419	0.113251	79.8104	TRUE	-	2_2_19_20	Slc30A2 (short)	1381	Zinc transporter 2 Znt2\list Martina	P|P|P|P|P|P	P	NONE	17112.5	15894.5	0.0823185	0.217648	264.397
4_1_13_21	Slc30A3	1385	Zinc transporter 3 Znt3\list Martina	P|P|P|P|P|P	P	NONE	42543.3	38993.5	0.0626653	0.293947	469.074	TRUE	-	4_1_13_21	Slc30A3	1385	Zinc transporter 3 Znt3\list Martina	P|P|P|P|P|P	P	NONE	42214.1	39661.5	0.121532	0.217907	179.3
4_2_7_19	Slc30A5	1387	Zinc transporter 5 Znt5\list Martina	P|P|P|P|P|P	P	NONE	69749.7	57963.8	0.267766	0.113815	42.5053	TRUE	-	4_2_7_19	Slc30A5	1387	Zinc transporter 5 Znt5\list Martina	P|P|P|P|P|P	P	NONE	43580.8	52847.2	-0.262989	0.0995341	37.8472
2_2_7_19	Slc30A5	1388	Zinc transporter 5 Znt5\list Martina	P|P|P|P|P|P	P	NONE	41706.8	34853.2	0.241393	0.119924	49.6801	TRUE	-	2_2_7_19	Slc30A5	1388	Zinc transporter 5 Znt5\list Martina	P|P|P|P|P|P	P	NONE	27164.1	26670.2	0.0190903	0.142884	748.463
1_2_10_7	Slc30A5	1389	Zinc transporter 5 Znt5\list Martina	P|P|P|P|P|P	P	NONE	6673.41	6786.17	-0.00697219	0.162692	2333.44	TRUE	-	1_2_10_7	Slc30A5	1389	Zinc transporter 5 Znt5\list Martina	P|P|P|P|A|A	P	NONE	4359.54	4688.04	0.0471044	0.262837	557.989
1_2_4_8	Slc30A6	1391	Zinc transporter 6 Znt6\list Martina	P|P|P|P|P|P	P	NONE	18549.7	23363.7	-0.337209	0.10482	31.0845	TRUE	-	1_2_4_8	Slc30A6	1391	Zinc transporter 6 Znt6\list Martina	P|P|P|P|P|P	P	NONE	28880.8	24754	0.226961	0.0927887	40.8831
2_1_13_20	Slc30A6	1392	Zinc transporter 6 Znt6\list Martina	P|P|P|P|P|P	P	NONE	11536.1	9748.83	0.254379	0.0916325	36.0221	TRUE	-	2_1_13_20	Slc30A6	1392	Zinc transporter 6 Znt6\list Martina	P|P|P|P|P|P	P	NONE	10498.3	10375	0.0367167	0.175461	477.878
3_1_22_8	Slc30A6	1416	Zinc transporter 6 Znt6\list Martina- Metal array	P|P|P|P|P|P	P	NONE	26249.6	26600.7	-0.0227003	0.192627	848.566	TRUE	-	3_1_22_8	Slc30A6	1416	Zinc transporter 6 Znt6\list Martina- Metal array	P|P|P|P|P|P	P	NONE	23568.9	24394.2	-0.0650308	0.148393	228.188
3_2_4_8	Slc30A7	1393	Zinc transporter 7 Znt7\list Martina	P|P|P|P|P|P	P	NONE	11789.9	12384	-0.0743796	0.1607	216.054	FALSE	-	3_2_4_8	Slc30A7	1393	Zinc transporter 7 Znt7\list Martina	P|P|P|P|P|P	P	UP	14178.9	10717	0.397436	0.183449	46.1581
4_1_19_7	Slc30A7	1394	Zinc transporter 7 Znt7\list Martina	P|P|P|P|P|P	P	DOWN	10678.3	15195.3	-0.542679	0.139004	25.6143	FALSE	-	4_1_19_7	Slc30A7	1394	Zinc transporter 7 Znt7\list Martina	P|P|P|P|P|P	P	NONE	11040.5	10348.5	0.0357479	0.247242	691.626
4_1_19_19	Slc30A7	1395	Zinc transporter 7 Znt7\list Martina	P|P|P|P|P|P	P	DOWN	8872.12	13256.7	-0.59962	0.154164	25.7102	FALSE	-	4_1_19_19	Slc30A7	1395	Zinc transporter 7 Znt7\list Martina	P|P|P|P|P|P	P	NONE	10815.7	10460.5	0.0382729	0.191428	500.166
3_2_16_4	Slc30a1	1074	zinc transporter 1	P|P|P|P|P|P	P	UP	7020.52	5172.17	0.443183	0.149899	33.8233	FALSE	-	3_2_16_4	Slc30a1	1074	zinc transporter 1	P|P|P|P|P|P	P	NONE	5552.95	6224.17	-0.162246	0.123146	75.9006
1_2_10_5	Slc30a1	1075	zinc transporter 1	P|P|P|P|P|P	P	NONE	8095.05	9314.83	-0.192787	0.0748163	38.8077	TRUE	-	1_2_10_5	Slc30a1	1075	zinc transporter 1	P|P|P|P|P|P	P	NONE	8548.68	10485.8	-0.303165	0.127845	42.1701
3_1_7_4	Slc30a4	1077	ZnT4	P|P|P|P|P|P	P	NONE	14901.4	11973	0.303138	0.184572	60.8873	TRUE	-	3_1_7_4	Slc30a4	1077	ZnT4	P|P|P|P|P|P	P	NONE	12720.6	16282.7	-0.332453	0.127605	38.3829
1_1_1_5	Slc30a4	1078	ZnT4	P|P|P|P|P|P	P	NONE	9013.76	9235.33	-0.163434	0.337516	206.515	TRUE	-	1_1_1_5	Slc30a4	1078	ZnT4	P|P|P|P|P|P	P	NONE	9312.15	12346.5	-0.304008	0.283487	93.2497
1_2_4_6	Slc30a4	1079	ZnT4	P|P|P|P|P|P	P	NONE	15648.3	18677	-0.257538	0.114991	44.6502	TRUE	-	1_2_4_6	Slc30a4	1079	ZnT4	P|P|P|P|P|P	P	NONE	21983.5	23298.5	-0.0775349	0.15125	195.073
4_1_10_18	Slc31a1	939	mCTR1	P|P|P|P|P|P	P	UP	68501.1	46471.8	0.56151	0.0647193	11.5259	TRUE	REGULATION	4_1_10_18	Slc31a1	939	mCTR1	P|P|P|P|P|P	P	DOWN	47806.2	71273.8	-0.569951	0.136177	23.8927
4_1_1_18	Slc31a1	940	mCTR1	P|P|P|P|P|P	P	UP	60913	38232.5	0.656802	0.137552	20.9426	TRUE	REGULATION	4_1_1_18	Slc31a1	940	mCTR1	P|P|P|P|P|P	P	DOWN	42846.2	60971.7	-0.515406	0.0690309	13.3935
2_1_10_1	Slc31a2	570	mCTR2	P|P|P|P|P|P	P	NONE	23602.8	24949.8	-0.131972	0.159692	121.005	TRUE	-	2_1_10_1	Slc31a2	570	mCTR2	P|P|P|P|P|P	P	NONE	22027.6	24526.3	-0.13869	0.131634	94.9123
2_2_7_3	Slc31a2	571	mCTR2	P|P|P|P|P|P	P	NONE	6951.66	6878.67	0.0516436	0.31794	615.643	TRUE	-	2_2_7_3	Slc31a2	571	mCTR2	P|P|P|P|P|P	P	NONE	7000.49	5820.5	0.281999	0.13889	49.2521
3_2_22_1	Slc31a2	745	mCTR2	P|P|P|P|P|P	P	NONE	7226.44	6775.83	0.0956305	0.128088	133.941	TRUE	-	3_2_22_1	Slc31a2	745	mCTR2	P|P|P|P|P|P	P	NONE	8262.43	9709.5	-0.0969402	0.337693	348.352
4_2_16_21	Slc38a1	1318	SLC38A1\NIA results interesting	P|P|P|P|P|P	P	DOWN	52898.1	122128	-1.27844	0.188301	14.729	TRUE	REGULATION	4_2_16_21	Slc38a1	1318	SLC38A1\NIA results interesting	P|P|P|P|P|P	P	UP	142714	59676.3	1.30045	0.129962	9.9936
2_2_16_21	Slc38a1(short)	1319	SLC38A1 short form\NIA results interesting	P|P|P|P|P|P	P	DOWN	35862.4	74787.8	-1.05585	0.177217	16.7843	TRUE	REGULATION	2_2_16_21	Slc38a1(short)	1319	SLC38A1 short form\NIA results interesting	P|P|P|P|P|P	P	UP	72190.4	26716.2	1.41172	0.223062	15.8007
3_1_13_7	Slc39A2	1397	ZIP2\list Martina	P|P|P|P|P|P	P	UP	55378.3	42937.3	0.441771	0.371635	84.1241	FALSE	-	3_1_13_7	Slc39A2	1397	ZIP2\list Martina	P|P|P|P|P|P	P	NONE	35654.8	44107.7	-0.352795	0.226989	64.34
2_1_19_19	Slc39A3	1400	ZIP3\list Martina	P|P|P|P|P|P	P	NONE	10053.9	10301.5	-0.0391065	0.113461	290.132	FALSE	-	2_1_19_19	Slc39A3	1400	ZIP3\list Martina	P|P|P|P|M|P	P	DOWN	14125.6	43084.1	-0.534522	0.882512	165.103
1_2_16_9	Slc39A4	1401	ZIP4\list Martina	P|P|P|P|P|P	P	NONE	66529.9	80205.5	-0.265908	0.0516899	19.439	TRUE	-	1_2_16_9	Slc39A4	1401	ZIP4\list Martina	P|P|P|P|P|P	P	NONE	70994.1	59138.8	0.258694	0.192037	74.2332
4_1_1_19	Slc39A4	1403	ZIP4\list Martina	P|P|P|P|P|P	P	NONE	47565.9	52292.5	-0.144003	0.15445	107.255	TRUE	-	4_1_1_19	Slc39A4	1403	ZIP4\list Martina	P|P|P|P|P|P	P	NONE	48068.5	44490	0.112362	0.150474	133.919
4_2_7_1	Slc39a1	687	ZIP1 (ZIRTL)	P|P|P|P|P|P	P	NONE	18033.3	23689.7	-0.0893086	0.537772	602.151	TRUE	-	4_2_7_1	Slc39a1	687	ZIP1 (ZIRTL)	P|P|P|P|P|P	P	NONE	27882.8	28186	0.0354622	0.140336	395.733
4_1_4_14	Slc39a1	781	ZIP1 (ZIRTL)	P|P|P|P|P|P	P	UP	52811.2	34778.8	0.660443	0.285692	43.2577	FALSE	-	4_1_4_14	Slc39a1	781	ZIP1 (ZIRTL)	P|P|P|P|P|P	P	NONE	42371.4	53628.7	-0.340265	0.0658484	19.3521
2_2_19_7	Slc40a1	1363	IREG1-SLC40A1\Known ire 5' additional 2 ESTs	P|P|P|P|P|P	P	NONE	155533	136536	0.151492	0.254311	167.871	TRUE	-	2_2_19_7	Slc40a1	1363	IREG1-SLC40A1\Known ire 5' additional 2 ESTs	P|P|P|P|P|P	P	NONE	121376	128963	-0.0806295	0.211673	262.525
1_1_16_1	Slc40a1	556	IREG1 (from Karen)\Known ire 5'	P|P|P|P|P|P|P|P|P|P|P|P	P	NONE	99422	110706	-0.330098	0.44769	135.623	FALSE	-	1_1_16_1	Slc40a1	556	IREG1 (from Karen)\Known ire 5'	P|P|P|P|P|P|P|P|P|P|P|P	P	DOWN	66552.2	100784	-0.664476	0.254677	38.3276
3_2_16_5	Slc7a7	991	y+LAT1a	P|P|P|P|P|P	P	UP	49480.5	24800	0.989531	0.303714	30.6927	TRUE	REGULATION	3_2_16_5	Slc7a7	991	y+LAT1a	P|P|P|P|P|P	P	DOWN	28847.7	44323.2	-0.621596	0.0410715	6.60743
2_1_13_5	Slc7a7	992	y+LAT1a	P|P|P|P|P|P	P	UP	51033.1	32414.7	0.637042	0.0967455	15.1867	TRUE	REGULATION	2_1_13_5	Slc7a7	992	y+LAT1a	P|P|P|P|P|P	P	DOWN	27880.4	57951.8	-1.01878	0.212049	20.814
4_1_4_6	Slit3	1163	Slit3-abfall	P|P|P|P|P|P	P	NONE	5564.14	4626.33	0.192829	0.215885	111.956	TRUE	-	4_1_4_6	Slit3	1163	Slit3-abfall	P|P|P|P|P|P	P	NONE	4167.64	4214.33	-0.0147049	0.0821158	558.425
1_1_19_9	Snx1	1369	afball\list Martina	P|P|P|P|P|P	P	NONE	15316.4	13139.3	0.190279	0.106574	56.0091	FALSE	-	1_1_19_9	Snx1	1369	afball\list Martina	P|P|P|P|P|P	P	DOWN	12934.9	17942.3	-0.456172	0.157825	34.5977
1_2_1_14	Sod1	837	SOD-CP	P|P|P|P|P|P	P	NONE	49125.6	46496.5	0.0177327	0.29065	1639.07	FALSE	-	1_2_1_14	Sod1	837	SOD-CP	P|P|P|P|P|P	P	DOWN	51535.9	69772	-0.427035	0.15073	35.2968
2_1_22_16	Sod1	961	SOD-CP	P|P|P|P|P|P	P	UP	83765.6	60625	0.462038	0.0531696	11.5076	TRUE	REGULATION	2_1_22_16	Sod1	961	SOD-CP	P|P|P|P|P|P	P	DOWN	61198.9	79437.5	-0.413874	0.193368	46.7215
4_1_16_15	Sod2	773	SOD-mit	P|P|P|P|P|P	P	NONE	11738.6	14638.8	-0.321494	0.179315	55.7755	TRUE	-	4_1_16_15	Sod2	773	SOD-mit	P|P|P|P|P|P	P	NONE	15713.7	14874	0.0580113	0.239467	412.793
2_2_19_18	Sod2	963	SOD-mit	P|P|P|P|P|P	P	NONE	12830.1	12908.8	0.00155328	0.0994373	6401.75	TRUE	-	2_2_19_18	Sod2	963	SOD-mit	P|P|P|P|P|P	P	NONE	14206.9	11513	0.291025	0.132155	45.4101
4_1_4_16	Sod2	964	SOD-mit	P|P|P|P|P|P	P	NONE	25192.8	23259.7	0.103143	0.201601	195.457	TRUE	-	4_1_4_16	Sod2	964	SOD-mit	P|P|P|P|P|P	P	NONE	24493.8	21554.8	0.178312	0.110771	62.1222
1_1_1_18	Sod3	1033	SOD3 EC	P|P|P|P|P|P	P	DOWN	7647.22	11849	-0.627708	0.336384	53.5892	FALSE	-	1_1_1_18	Sod3	1033	SOD3 EC	P|P|P|P|P|P	P	NONE	10510.3	9103.17	0.206354	0.0629229	30.4927
2_2_1_13	Sod3	818	SOD3 EC	P|P|P|P|P|P	P	NONE	11397.5	11035.7	0.0345114	0.0955799	276.952	TRUE	-	2_2_1_13	Sod3	818	SOD3 EC	P|P|P|P|P|P	P	NONE	13023.1	10825.7	0.272169	0.137459	50.5051
2_2_13_6	Spp1	1121	osteopontin	P|P|P|P|P|P	P	NONE	6858.15	6746.83	0.0349709	0.129411	370.053	TRUE	-	2_2_13_6	Spp1	1121	osteopontin	P|P|P|P|P|P	P	NONE	8559.8	9321.5	-0.0720138	0.366193	508.503
4_2_19_2	Spp1	793	Osteopontin	P|P|P|P|P|P	P	NONE	5648.92	6008	-0.110686	0.12255	110.719	TRUE	-	4_2_19_2	Spp1	793	Osteopontin	P|P|P|P|P|P	P	NONE	5274.24	4860	0.119822	0.157985	131.85
4_1_1_8	Steap3	1538	Steap3/Fleming endosomal ferrireductase	P|P|P|P|P|P	P	NONE	8335.61	7847.17	0.0574543	0.147112	256.051	TRUE	-	4_1_1_8	Steap3	1538	Steap3/Fleming endosomal ferrireductase	P|P|P|P|P|P	P	NONE	5864.46	6005.33	-0.0294292	0.176894	601.082
3_2_16_15	Stip1	650	STI1	P|P|P|P|P|P	P	NONE	35620	34729.7	0.0911676	0.216626	237.613	TRUE	-	3_2_16_15	Stip1	650	STI1	P|P|P|P|P|P	P	NONE	21245.6	20159.5	0.149385	0.158513	106.11
4_1_10_1	Stip1	651	STI1	P|P|P|P|P|P	P	NONE	14487.7	14143.2	-0.0277391	0.251303	905.952	FALSE	-	4_1_10_1	Stip1	651	STI1	P|P|P|P|P|P	P	DOWN	17694.8	23571.5	-0.392854	0.341185	86.8479
4_1_22_21	Stk3	1168	Stk3-abfall	P|P|P|P|P|P	P	NONE	4954.32	5406.83	-0.14461	0.104631	72.354	TRUE	-	4_1_22_21	Stk3	1168	Stk3-abfall	P|P|P|P|P|P	P	NONE	4963.12	5251.5	-0.0823062	0.0982227	119.338
3_2_4_14	Stk3	675	STE20 like kinase3 (mess1)	P|P|P|P|P|P	P	NONE	7965.6	7709.5	0.0429973	0.0832683	193.66	TRUE	-	3_2_4_14	Stk3	675	STE20 like kinase3 (mess1)	P|P|P|P|P|P	P	NONE	16995.4	19535.7	0.00371116	0.32218	8681.38
4_2_16_17	Stk3	968	STE20 like kinase3 (mess1)	P|P|P|P|P|P	P	NONE	30792.8	25780.8	0.291592	0.152534	52.3108	TRUE	-	4_2_16_17	Stk3	968	STE20 like kinase3 (mess1)	P|P|P|P|P|P	P	NONE	48205.6	48930	-0.021294	0.213667	1003.42
1_1_4_2	Stmn1	593	Stathmin	P|P|P|P|P|P	P	DOWN	8218.63	12458.7	-0.639922	0.173478	27.1092	FALSE	-	1_1_4_2	Stmn1	593	Stathmin	P|P|P|P|P|P	P	NONE	9817.46	10195.2	-0.0426557	0.119135	279.295
3_1_4_2	Stmn1	594	Stathmin	P|P|P|P|P|P	P	NONE	13547.8	16853.5	-0.306205	0.171473	55.9992	TRUE	-	3_1_4_2	Stmn1	594	Stathmin	P|P|P|P|P|P	P	NONE	21213.4	27709.3	-0.161402	0.510134	316.065
2_2_4_1	Stoml2	730	stoml2 (abfall)	P|P|P|P|P|P	P	NONE	14156.9	12880	0.147925	0.209065	141.331	TRUE	-	2_2_4_1	Stoml2	730	stoml2 (abfall)	P|P|P|P|P|P	P	NONE	14425.7	11633.8	0.284428	0.179474	63.1001
4_2_1_18	Sympk	971	SYMPLEK	P|P|P|P|P|P	P	NONE	22773.4	17175.7	0.338557	0.184381	54.4608	TRUE	-	4_2_1_18	Sympk	971	SYMPLEK	P|P|P|P|P|P	P	NONE	26479	24090.7	0.136745	0.0757118	55.367
2_2_22_16	Sympk	972	SYMPLEK	P|P|P|P|P|P	P	NONE	18955.7	19723.7	-0.0662658	0.107271	161.881	TRUE	-	2_2_22_16	Sympk	972	SYMPLEK	P|P|P|P|P|P	P	NONE	19932.4	15809.3	0.33043	0.047674	14.4279
1_2_1_15	Sytl2	674	slp-2	P|P|P|P|P|P	P	NONE	3988.27	5135	-0.375408	0.146891	39.1282	TRUE	-	1_2_1_15	Sytl2	674	slp-2	P|P|P|P|P|P	P	NONE	6293.77	6199.83	0.0478986	0.133117	277.915
2_1_1_13	Sytl2	772	slp-2	P|P|P|P|P|P	P	NONE	9783	9627.83	0.00736997	0.10163	1378.98	TRUE	-	2_1_1_13	Sytl2	772	slp-2	P|P|P|P|P|P	P	NONE	11215	9104.83	0.299313	0.0591058	19.7471
2_1_10_20	Tceb1	1175	elongin C (TCEB1)\mouse hipoxia gene	P|P|P|P|P|P	P	NONE	8440.23	9047.17	-0.0822921	0.131436	159.719	TRUE	-	2_1_10_20	Tceb1	1175	elongin C (TCEB1)\mouse hipoxia gene	P|P|P|P|P|P	P	NONE	10005.7	8928.5	0.182797	0.17796	97.3539
2_1_16_19	Tceb1	1191	elongin C (TCEB1)\mouse hipoxia gene	P|P|P|P|P|P	P	NONE	3516.9	3509.17	-0.0183083	0.169757	927.211	FALSE	-	2_1_16_19	Tceb1	1191	elongin C (TCEB1)\mouse hipoxia gene	P|P|P|P|P|M	P	DOWN	7307.99	19448.1	-0.724892	1.1084	152.905
3_2_13_17	Tceb1(long)	1178	elongin C (TCEB1) long form\mouse hipoxia gene	P|A|P|P|P|P	P	NONE	9199.07	9339.38	0.0251893	0.133509	530.023	TRUE	-	3_2_13_17	Tceb1(long)	1178	elongin C (TCEB1) long form\mouse hipoxia gene	P|P|P|P|P|P	P	NONE	9429.27	10011.5	-0.0662736	0.221153	333.698
3_2_7_16	Tceb2	1199	elongin B (TCEB2)\mouse hipoxia gene	P|P|P|P|P|P	P	NONE	8890.12	7895.67	0.177955	0.13004	73.0748	TRUE	-	3_2_7_16	Tceb2	1199	elongin B (TCEB2)\mouse hipoxia gene	P|P|P|P|P|P	P	NONE	7902.15	8542.17	-0.0476307	0.36261	761.294
4_1_16_4	Tceb2 (bad)	1158	elongin B (TCEB2)\mouse hipoxia gene	P|P|P|P|P|P	P	NONE	5800.01	7346.17	-0.272966	0.199957	73.2536	FALSE	-	4_1_16_4	Tceb2 (bad)	1158	elongin B (TCEB2)\mouse hipoxia gene	P|P|P|P|P|P	P	DOWN	4411.83	6649.83	-0.503829	0.329358	65.3709
3_2_7_18	Tceb3	1176	elongin A (TCEB3)\mouse hipoxia gene	P|P|P|P|P|P	P	NONE	13711.2	12673.8	0.104036	0.095971	92.2483	TRUE	-	3_2_7_18	Tceb3	1176	elongin A (TCEB3)\mouse hipoxia gene	P|P|P|P|P|P	P	NONE	11605	9090.17	0.34782	0.201239	57.8572
1_2_19_17	Tceb3 (long)	1189	elongin A (TCEB3) long form\mouse hipoxia gene	P|P|P|P|P|P	P	NONE	9149.49	9898.5	-0.111242	0.167779	150.824	TRUE	-	1_2_19_17	Tceb3 (long)	1189	elongin A (TCEB3) long form\mouse hipoxia gene	P|P|P|P|P|P	P	NONE	8304.02	7022	0.229124	0.160883	70.2165
1_2_19_7	Tceb3 (long)	1211	elongin A (TCEB3) long form\mouse hipoxia gene	P|P|P|M|A|P	P	NONE	5556.09	7273.17	-0.202318	0.582617	287.971	TRUE	-	1_2_19_7	Tceb3 (long)	1211	elongin A (TCEB3) long form\mouse hipoxia gene	P|P|P|A|P|P	P	NONE	5728.53	4607.01	0.211592	0.310733	146.855
4_2_22_4	Tfrc	1111	TfR1\Known ire 3'	P|P|P|P|P|P	P	UP	23511.1	13365.7	0.727183	0.302874	41.6503	TRUE	REGULATION	4_2_22_4	Tfrc	1111	TfR1\Known ire 3'	P|P|P|P|P|P	P	DOWN	10343.3	26209.5	-1.32357	0.12406	9.37308
3_2_10_13	Tfrc	679	TFR1\Known ire 3'	P|P|P|P|P|P	P	UP	17958.8	10303	0.832569	0.18592	22.3309	TRUE	REGULATION	3_2_10_13	Tfrc	679	TFR1\Known ire 3'	P|P|P|P|P|P	P	DOWN	12173.2	19496.2	-0.502866	0.411178	81.767
1_2_10_13	Tfrc (bad)	680	TFR1\Known ire 3'	P|P|P|P|P|P	P	UP	11307.5	7424.67	0.610041	0.0438407	7.18651	TRUE	REGULATION	1_2_10_13	Tfrc (bad)	680	TFR1\Known ire 3'	P|P|P|P|P|A	P	DOWN	6175.6	13105.5	-0.950493	0.345715	36.3722
2_2_1_18	Tgfb1	975	TGF beta 1	P|P|P|P|P|P	P	NONE	51745.7	44254	0.271678	0.168216	61.9175	TRUE	-	2_2_1_18	Tgfb1	975	TGF beta 1	P|P|P|P|P|P	P	NONE	51589	55370.5	-0.0797975	0.194175	243.334
2_2_7_17	Tgfb1	977	TGF beta 1	P|P|P|P|P|P	P	NONE	10479.6	9263	0.170038	0.130188	76.5643	TRUE	-	2_2_7_17	Tgfb1	977	TGF beta 1	P|P|P|P|P|P	P	NONE	10315.9	12401.2	-0.254175	0.169679	66.7567
4_1_16_5	Th	1129	tyrosine hydroxylase	P|P|P|P|P|P	P	NONE	20069	18319.5	0.0277833	0.317279	1141.98	FALSE	-	4_1_16_5	Th	1129	tyrosine hydroxylase	P|P|P|P|P|P	P	DOWN	15632.6	25133.3	-0.569984	0.361375	63.4009
3_2_7_13	Th	838	TYR HYDRO	P|P|P|P|P|P	P	NONE	13206.9	12311	0.0997709	0.0286592	28.725	TRUE	-	3_2_7_13	Th	838	TYR HYDRO	P|P|P|P|P|P	P	NONE	11803.8	9071.83	0.35966	0.257157	71.5
2_1_13_19	Thrap3	1243	trap150 homologue- abfall	P|P|P|P|P|P	P	UP	18106.6	13250.7	0.502143	0.0910368	18.1297	FALSE	-	2_1_13_19	Thrap3	1243	trap150 homologue- abfall	P|P|P|P|P|P	P	NONE	18637.2	28808.7	-0.289359	0.798427	275.929
4_2_13_16	Thy1	978	THY-1	P|P|P|P|P|M	P	NONE	2422.21	2108.5	0.19622	0.125887	64.1562	TRUE	-	4_2_13_16	Thy1	978	THY-1	P|P|P|P|P|P	P	NONE	4337.25	4515	-0.0350261	0.163979	468.163
2_2_4_16	Thy1	979	THY-1	P|P|P|P|P|P	P	NONE	17860.8	16895	0.0613584	0.215834	351.76	TRUE	-	2_2_4_16	Thy1	979	THY-1	P|P|P|P|P|P	P	NONE	16942.3	14924.7	0.184458	0.0558723	30.29
4_1_19_21	Tlr1	1227	TLR1\toll receptors and others	P|P|P|P|P|P	P	NONE	3961.36	4307	-0.146258	0.119832	81.932	TRUE	-	4_1_19_21	Tlr1	1227	TLR1\toll receptors and others	P|P|P|P|P|P	P	NONE	3823.66	3775.67	0.0485251	0.140314	289.157
4_1_1_21	Tlr1	1229	TLR1\toll receptors and others	P|P|P|P|P|P	P	NONE	10740.5	11323.2	-0.0921679	0.168858	183.207	TRUE	-	4_1_1_21	Tlr1	1229	TLR1\toll receptors and others	P|P|P|P|P|P	P	NONE	12327.8	9896.67	0.292612	0.106126	36.2684
4_1_7_20	Tlr1	1236	TLR1\toll receptors and others	P|P|P|P|P|P	P	NONE	4002.34	3780.83	0.0698063	0.104849	150.2	TRUE	-	4_1_7_20	Tlr1	1236	TLR1\toll receptors and others	P|P|P|P|P|P	P	NONE	8245.82	24012.7	-0.212501	0.963022	453.186
3_1_7_9	Tlr2	1226	TLR2\toll receptors and others	P|P|P|P|P|P	P	NONE	7011.6	6784.33	0.0494645	0.0937131	189.455	TRUE	-	3_1_7_9	Tlr2	1226	TLR2\toll receptors and others	A|P|P|P|P|P	P	NONE	4507.75	7948.44	-0.183983	0.909087	494.116
4_1_4_5	Tlr2	1234	TLR2\toll receptors and others	P|P|P|P|P|P	P	NONE	9169.62	7675.5	0.144357	0.274899	190.43	TRUE	-	4_1_4_5	Tlr2	1234	TLR2\toll receptors and others	P|P|P|P|P|P	P	NONE	7613.79	6951.83	0.108824	0.10147	93.2424
4_1_22_5	Tlr2	1237	TLR2\toll receptors and others	P|P|P|P|P|P	P	NONE	10114.9	11432.2	-0.194277	0.133868	68.9058	TRUE	-	4_1_22_5	Tlr2	1237	TLR2\toll receptors and others	P|P|P|P|P|P	P	NONE	8740.66	10693.7	-0.316315	0.164962	52.1511
2_1_1_21	Tlr3	1230	TLR3\toll receptors and others	P|P|P|P|P|P	P	NONE	8201.76	8484.33	-0.0330604	0.151197	457.335	TRUE	-	2_1_1_21	Tlr3	1230	TLR3\toll receptors and others	P|P|P|P|P|P	P	NONE	8442.61	6947.83	0.282452	0.125048	44.2725
2_1_7_20	Tlr3	1239	TLR3\toll receptors and others	P|P|P|P|P|P	P	NONE	10046.7	10791.8	-0.0902521	0.208547	231.072	TRUE	-	2_1_7_20	Tlr3	1239	TLR3\toll receptors and others	P|P|P|P|P|P	P	NONE	10900	8919.67	0.305118	0.338308	110.878
2_1_10_4	Tlr4	1231	TLR4\toll receptors and others	P|P|P|P|P|P	P	NONE	5998.4	7191.5	-0.254036	0.132825	52.2857	TRUE	-	2_1_10_4	Tlr4	1231	TLR4\toll receptors and others	P|P|P|P|P|P	P	NONE	7193.17	5895	0.283355	0.0821883	29.0054
1_2_13_2	Tlr4	580	TLR4	P|P|P|P|P|P	P	NONE	4965.68	5305.33	-0.102583	0.113664	110.803	TRUE	-	1_2_13_2	Tlr4	580	TLR4	P|P|P|P|P|P	P	NONE	5966.04	4748	0.338484	0.141624	41.8407
4_1_10_4	Tlr4 (short)	1232	TLR4 short form\toll receptors and others	P|P|P|P|P|P	P	DOWN	6585.03	9143.83	-0.482908	0.0981633	20.3275	TRUE	REGULATION	4_1_10_4	Tlr4 (short)	1232	TLR4 short form\toll receptors and others	P|P|P|P|P|P	P	UP	8782.22	6349.17	0.492383	0.184202	37.4102
3_1_13_8	Tlr5	1222	TLR5\toll receptors and others	P|P|P|P|P|P	P	NONE	7433.28	7132.17	0.061013	0.146157	239.551	TRUE	-	3_1_13_8	Tlr5	1222	TLR5\toll receptors and others	P|P|P|P|P|P	P	NONE	7237.09	8174.17	-0.0245347	0.332659	1355.87
2_1_19_21	Tlr6	1228	TLR6\toll receptors and others	P|P|P|P|P|P	P	NONE	5799.69	5451.17	0.0699983	0.149201	213.149	TRUE	-	2_1_19_21	Tlr6	1228	TLR6\toll receptors and others	P|P|P|P|P|P	P	NONE	15182.5	45378.2	-0.3676	0.918112	249.758
2_1_16_6	Tlr6	1238	TLR6\toll receptors and others	P|P|P|P|P|P	P	NONE	9156.42	10002.8	-0.100835	0.238151	236.178	TRUE	-	2_1_16_6	Tlr6	1238	TLR6\toll receptors and others	P|P|P|P|P|P	P	NONE	7308.85	6897.76	-0.0144025	0.563993	3915.94
3_1_19_7	Tlr7	1220	TLR7\toll receptors and others	P|P|P|P|P|P	P	NONE	4635.76	4223.33	0.134383	0.063506	47.2575	TRUE	-	3_1_19_7	Tlr7	1220	TLR7\toll receptors and others	P|P|P|P|P|P	P	NONE	4310.84	4202.33	0.0384077	0.215734	561.695
4_1_13_19	Tlr7	1242	TLR7\toll receptors and others	P|P|P|P|P|P	P	NONE	22522.7	19561.2	0.244925	0.269867	110.184	TRUE	-	4_1_13_19	Tlr7	1242	TLR7\toll receptors and others	P|P|P|P|P|P	P	NONE	24602	30899	-0.328339	0.417346	127.108
4_1_16_6	Tlr8	1240	TLR8\toll receptors and others	P|P|P|P|P|P	P	NONE	10137.5	8811.5	0.129344	0.223607	172.878	TRUE	-	4_1_16_6	Tlr8	1240	TLR8\toll receptors and others	P|P|P|P|P|P	P	NONE	9447.65	11250	-0.251836	0.174114	69.1378
1_1_19_7	Tlr9	1219	TLR9\toll receptors and others	P|P|P|P|P|P	P	NONE	3468.68	3106	0.165997	0.0936918	56.4419	TRUE	-	1_1_19_7	Tlr9	1219	TLR9\toll receptors and others	P|P|P|P|P|P	P	NONE	3494.12	3143.17	0.136538	0.203244	148.855
3_1_10_18	Tlr9 (long)	1241	TLR9 long form\toll receptors and others	P|P|P|P|P|P	P	UP	20983.1	16792.2	0.411006	0.296812	72.2161	FALSE	-	3_1_10_18	Tlr9 (long)	1241	TLR9 long form\toll receptors and others	P|P|P|P|P|P	P	NONE	18045.7	18478.7	0.0411656	0.287996	699.603
4_2_1_2	Tm4sf1	742	L6	P|P|P|P|P|P	P	UP	11652	8655.33	0.414323	0.161087	38.8796	FALSE	-	4_2_1_2	Tm4sf1	742	L6	P|P|P|P|P|P	P	NONE	9644.23	11211.2	-0.234403	0.114035	48.6493
1_2_22_1	Tm4sf1	743	L6	P|P|P|P|P|P	P	UP	9541	6579	0.538782	0.0886839	16.4601	FALSE	-	1_2_22_1	Tm4sf1	743	L6	P|P|P|P|P|P	P	NONE	6635.62	7613.67	-0.205045	0.0770261	37.5654
2_2_13_17	Tm7sf2	1058	TM7SF2	P|P|P|P|P|P	P	UP	74551.5	47630.7	0.663885	0.145853	21.9696	FALSE	-	2_2_13_17	Tm7sf2	1058	TM7SF2	P|P|P|P|P|P	P	NONE	81423.6	69860.3	0.202195	0.293774	145.293
4_2_19_16	Tm7sf2	1059	TM7SF2	P|P|P|P|P|P	P	NONE	15195.7	17935.5	-0.241268	0.0469244	19.4491	TRUE	-	4_2_19_16	Tm7sf2	1059	TM7SF2	P|P|P|P|P|P	P	NONE	25354.9	22759.2	0.175527	0.134914	76.8619
2_2_19_16	Tm7sf2	1060	TM7SF2	P|P|P|P|P|P	P	NONE	56811.5	44290.3	0.349321	0.153067	43.8185	TRUE	-	2_2_19_16	Tm7sf2	1060	TM7SF2	P|P|P|P|P|P	P	NONE	56002.6	53732.3	0.04304	0.163429	379.713
3_1_16_5	Tmpo	1009	thymopoitin-abfall	P|P|P|P|P|P	P	NONE	6396.88	7779.5	-0.285237	0.248494	87.1183	TRUE	-	3_1_16_5	Tmpo	1009	thymopoitin-abfall	P|P|P|P|P|P	P	NONE	7699.26	6846.5	0.176369	0.102248	57.9739
1_1_22_2	Tmsb4x	595	thymosin beta-4	P|P|P|P|P|P	P	UP	43797.7	28750.2	0.475836	0.282421	59.3527	TRUE	REGULATION	1_1_22_2	Tmsb4x	595	thymosin beta-4	P|P|P|P|P|P	P	DOWN	25423.7	41808.8	-0.696189	0.162615	23.3579
1_2_22_17	Tnf	1124	TNFa	P|P|P|P|P|P|P|P|P|P|P|P	P	NONE	7190.94	6706.42	0.114489	0.163337	142.665	TRUE	-	1_2_22_17	Tnf	1124	TNFa	P|P|P|P|P|P|P|P|P|P|P|P	P	NONE	7770.93	7527.75	0.104665	0.212339	202.875
3_2_4_17	Tnf	1125	TNFa	P|P|P|P|P|P	P	UP	43564.4	28294.3	0.607672	0.133327	21.9406	FALSE	-	3_2_4_17	Tnf	1125	TNFa	P|P|P|P|P|P	P	NONE	37427.9	33868.7	0.139156	0.255304	183.466
1_2_4_17	Tnf	1126	TNFa	P|P|P|P|P|P	P	NONE	4413.78	3913.67	0.149001	0.159577	107.098	TRUE	-	1_2_4_17	Tnf	1126	TNFa	P|P|P|P|P|P	P	NONE	4796.66	5279.33	-0.106414	0.344872	324.085
1_1_4_7	Top1	1289	Top1-abfall	P|P|P|P|P|P	P	NONE	3404.47	3294.83	0.0432184	0.128728	297.854	TRUE	-	1_1_4_7	Top1	1289	Top1-abfall	P|P|P|P|P|M	P	NONE	3163.32	2970.67	0.0476024	0.182759	383.928
2_1_7_14	Tparl	678	TPA regulated locus (Tparl)	P|P|P|P|P|P	P	NONE	8775.01	10333.5	-0.302651	0.358425	118.428	TRUE	-	2_1_7_14	Tparl	678	TPA regulated locus (Tparl)	P|P|P|P|P|P	P	NONE	10572	10077	0.0728487	0.180157	247.304
3_2_22_2	Tpcn1	558	IRIG4	P|P|P|P|P|P	P	NONE	9865.05	7918.67	0.323336	0.0763347	23.6085	TRUE	-	3_2_22_2	Tpcn1	558	IRIG4	P|P|P|P|P|P	P	NONE	9716.13	9359.83	0.035227	0.198351	563.065
2_2_1_21	Tram1	1247	TRAM\ire candidate	P|P|P|P|P|P	P	NONE	68125.9	67561.8	0.00573691	0.0646557	1127.01	TRUE	-	2_2_1_21	Tram1	1247	TRAM\ire candidate	P|P|P|P|P|P	P	NONE	66422.8	60191.8	0.156729	0.125773	80.2488
1_1_16_17	Tram1	1257	TRAM\ire candidate	P|P|P|P|P|P	P	NONE	36398.9	45230	-0.364031	0.250212	68.7337	TRUE	-	1_1_16_17	Tram1	1257	TRAM\ire candidate	P|P|P|P|P|P	P	NONE	34019.5	38849.7	-0.191989	0.0664746	34.6242
1_1_22_18	Trappc4	856	synbindin	P|P|P|P|P|P	P	NONE	21644.6	17930.8	0.274841	0.100922	36.7203	TRUE	-	1_1_22_18	Trappc4	856	synbindin	P|P|P|P|P|P	P	NONE	17644.1	20731	-0.228379	0.080953	35.4467
3_1_22_2	Trf	596	transferrin	P|P|P|P|P|P	P	NONE	8143.87	6714.17	0.257823	0.220242	85.4235	FALSE	-	3_1_22_2	Trf	596	transferrin	P|P|P|P|P|P	P	DOWN	6835.54	9045.33	-0.416042	0.136148	32.7246
2_1_4_1	Trfr2	826	No info available but SPOTTED on CHIP	P|P|P|P|P|P	P	NONE	6265.51	6156.33	0.0499387	0.142793	285.937	TRUE	-	2_1_4_1	Trfr2	826	No info available but SPOTTED on CHIP	P|P|P|P|P|P	P	NONE	5697.2	5765.33	0.0164138	0.165803	1010.14
1_1_10_2	Trfr2	984	transferrin receptor 2	A|P|M|P|P|P|P|P|P|P|P|P|P|P|P|P|P|P	P	NONE	9423.98	8877.94	0.0462915	0.134143	289.78	TRUE	-	1_1_10_2	Trfr2	984	transferrin receptor 2	P|P|P|P|P|M|P|P|P|P|P|P|P|P|P|P|P|P	P	NONE	7406.42	8110	-0.115759	0.377081	325.746
3_1_1_17	Trib1	1181	TRB-1 long form\mouse hipoxia gene	P|P|P|P|P|P	P	NONE	26696.3	26669.3	-0.0231925	0.0997872	430.256	TRUE	-	3_1_1_17	Trib1	1181	TRB-1 long form\mouse hipoxia gene	P|P|P|P|P|P	P	NONE	29137.3	27472.2	0.0914332	0.140655	153.833
3_2_19_17	Trib1	1188	TRB-1\mouse hipoxia gene	P|P|P|P|P|P	P	NONE	15453.6	16189.7	-0.0625031	0.096524	154.431	TRUE	-	3_2_19_17	Trib1	1188	TRB-1\mouse hipoxia gene	P|P|P|P|P|P	P	NONE	13442.6	11152.3	0.275861	0.115894	42.0117
3_2_7_8	Trpc1	1458	Trpc1\list Martina- Gunshin mail	P|P|P|P|P|P	P	NONE	12662.3	10826.5	0.228362	0.0970383	42.4932	TRUE	-	3_2_7_8	Trpc1	1458	Trpc1\list Martina- Gunshin mail	P|P|P|P|P|P	P	NONE	12902.7	13119	-0.00672916	0.264945	3937.27
1_2_1_9	Trpc1	1459	Trpc1\list Martina- Gunshin mail	P|P|P|P|P|P	P	NONE	4100.98	4786.33	-0.218056	0.226907	104.059	TRUE	-	1_2_1_9	Trpc1	1459	Trpc1\list Martina- Gunshin mail	P|P|P|P|P|P	P	NONE	4312.74	4456.5	-0.0777697	0.0893678	114.913
4_1_19_20	Trpc1	1460	Trpc1\list Martina- Gunshin mail	P|P|P|P|P|P	P	NONE	15011	15512.7	-0.0711995	0.28727	403.472	FALSE	-	4_1_19_20	Trpc1	1460	Trpc1\list Martina- Gunshin mail	P|P|P|P|P|P	P	DOWN	15796.4	21434.5	-0.447321	0.140401	31.3871
3_2_1_9	Trpc2 (form 1)	1461	Trpc2 (form 1)\list Martina- Gunshin mail	P|P|P|P|P|P	P	NONE	6927.03	6677.67	0.0526426	0.057125	108.515	TRUE	-	3_2_1_9	Trpc2 (form 1)	1461	Trpc2 (form 1)\list Martina- Gunshin mail	P|P|P|P|P|P	P	NONE	7360.82	6651.5	0.140717	0.143411	101.914
1_2_19_9	Trpc2 (form 1)	1462	Trpc2 (form 1)\list Martina- Gunshin mail	P|P|P|P|P|P	P	NONE	11043.9	10685.7	0.0560668	0.120281	214.532	TRUE	-	1_2_19_9	Trpc2 (form 1)	1462	Trpc2 (form 1)\list Martina- Gunshin mail	P|P|P|P|P|P	P	NONE	11037.6	8863.5	0.327826	0.138806	42.3413
2_1_19_20	Trpc2 (form 2)	1463	Trpc2 (form 2)\list Martina- Gunshin mail	P|P|P|P|P|P	P	NONE	9723.86	9396.17	0.0344298	0.244588	710.394	FALSE	-	2_1_19_20	Trpc2 (form 2)	1463	Trpc2 (form 2)\list Martina- Gunshin mail	P|P|P|P|P|P	P	DOWN	10511.6	32962.5	-0.498327	1.14074	228.914
3_2_19_9	Trpc3	1464	Trpc3\list Martina- Gunshin mail	P|P|P|P|P|P	P	UP	6219.97	4001.67	0.640242	0.0716025	11.1837	FALSE	-	3_2_19_9	Trpc3	1464	Trpc3\list Martina- Gunshin mail	P|P|P|P|P|P	P	NONE	5441.04	6955.67	-0.343387	0.167154	48.678
1_1_10_8	Trpc4	1465	Trpc4\list Martina- Gunshin mail	A|A|P|A|A|A	A	NONE	1167.42	1104.67	0.0142109	0.333787	2348.8	TRUE	-	1_1_10_8	Trpc4	1465	Trpc4\list Martina- Gunshin mail	A|M|A|P|A|A	A	NONE	1031.08	911.598	0.289469	0.533333	184.245
1_2_22_9	Trpc4	1466	Trpc4\list Martina- Gunshin mail	P|P|A|P|P|M	P	NONE	2758.62	2782.78	0.088628	0.256427	289.33	TRUE	-	1_2_22_9	Trpc4	1466	Trpc4\list Martina- Gunshin mail	A|P|P|P|P|P	P	NONE	2568.25	2158.02	0.248803	0.259536	104.314
3_2_22_9	Trpc5	1467	Trpc5\list Martina- Gunshin mail	P|P|P|P|A|A	P	NONE	2199.3	2095.33	0.135635	0.187281	138.077	TRUE	-	3_2_22_9	Trpc5	1467	Trpc5\list Martina- Gunshin mail	P|P|P|P|P|P	P	NONE	3005.69	2882.5	0.0805503	0.207174	257.199
3_1_19_21	Trpc6	1475	Trpc6\list Martina- Gunshin mail	P|P|A|P|P|P	P	NONE	3483.66	2938.76	0.246361	0.141939	57.6144	TRUE	-	3_1_19_21	Trpc6	1475	Trpc6\list Martina- Gunshin mail	A|P|A|A|A|P	A	NONE	1561.69	1539.9	0.0643631	0.442908	688.14
1_1_19_21	Trpc6	1476	Trpc6\list Martina- Gunshin mail	P|P|P|P|P|P	P	NONE	3602.99	3123.17	0.232273	0.188544	81.1736	TRUE	-	1_1_19_21	Trpc6	1476	Trpc6\list Martina- Gunshin mail	P|P|M|P|P|P	P	NONE	3118.37	3059	0.0350541	0.208258	594.104
1_1_4_8	Trpm7	1407	TRPM7\list Martina	P|P|P|P|P|P	P	DOWN	18674.5	24941.8	-0.480583	0.197127	41.0182	FALSE	-	1_1_4_8	Trpm7	1407	TRPM7\list Martina	P|P|P|P|P|P	P	DOWN	17915	29774.5	-0.708387	0.258056	36.4286
3_1_4_8	Trpm7	1408	TRPM7\list Martina	P|P|P|P|P|P	P	NONE	33396.7	32684	0.0415616	0.113619	273.374	FALSE	-	3_1_4_8	Trpm7	1408	TRPM7\list Martina	P|P|P|P|P|P	P	DOWN	42396.8	60915.2	-0.559473	0.111894	19.9998
4_2_7_21	Trpm7	1409	TRPM7\list Martina	A|P|A|P|P|P	P	NONE	6778.12	6147.5	0.144256	0.26048	180.568	TRUE	-	4_2_7_21	Trpm7	1409	TRPM7\list Martina	P|A|A|P|P|P	P	NONE	6313.21	7570.18	-0.120465	0.240889	199.966
3_1_10_7	Trpv4	1405	TRPV4\list Martina	P|P|P|P|P|P	P	NONE	48993.2	41176.2	0.26027	0.315138	121.081	TRUE	-	3_1_10_7	Trpv4	1405	TRPV4\list Martina	P|P|P|P|P|P	P	NONE	27189	32105.8	-0.255416	0.224088	87.7345
2_1_1_19	Trpv4	1406	TRPV4\list Martina	P|P|P|P|P|P	P	NONE	8258.16	7299.83	0.172182	0.0929353	53.9749	TRUE	-	2_1_1_19	Trpv4	1406	TRPV4\list Martina	P|P|P|P|P|P	P	NONE	7641.58	7168.17	0.0917079	0.0570121	62.1671
4_1_10_9	Ttc7	1503	Ttc7/Ttc7 (hea and fsn anemic mice)	P|P|P|P|P|P	P	NONE	29049.4	31235.2	-0.164747	0.189127	114.798	TRUE	-	4_1_10_9	Ttc7	1503	Ttc7/Ttc7 (hea and fsn anemic mice)	P|P|P|P|P|P	P	NONE	23315.7	27343.3	-0.218159	0.36649	167.992
3_1_16_21	Ttc7	1504	Ttc7/Ttc7 (hea and fsn anemic mice)	P|P|P|P|P|P	P	NONE	34924.3	33860.2	0.172604	0.360013	208.577	TRUE	-	3_1_16_21	Ttc7	1504	Ttc7/Ttc7 (hea and fsn anemic mice)	P|P|P|P|P|P	P	NONE	38073.1	31254.5	0.228906	0.217314	94.9356
3_1_10_8	Ttyh1	1473	Ttyh1-tweety homolog 1\Mayka (yeast homolog FTR1)	P|P|P|P|P|P	P	NONE	11064.9	10614.3	0.0705256	0.24319	344.826	TRUE	-	3_1_10_8	Ttyh1	1473	Ttyh1-tweety homolog 1\Mayka (yeast homolog FTR1)	P|P|P|P|P|P	P	NONE	8060.11	8140.83	-0.0317681	0.173756	546.951
3_1_16_7	Ttyh1	1474	Ttyh1-tweety homolog 1\Mayka (yeast homolog FTR1)	M|P|P|P|P|P	P	NONE	2826.43	2466	0.189833	0.0970238	51.1102	TRUE	-	3_1_16_7	Ttyh1	1474	Ttyh1-tweety homolog 1\Mayka (yeast homolog FTR1)	P|P|P|P|P|P	P	NONE	2947.22	2489.5	0.271424	0.155975	57.4656
3_1_4_4	Txk	1003	tyrosine kinase (TXK)	P|P|P|P|P|P	P	NONE	5092.59	4672	0.119031	0.104872	88.1044	FALSE	-	3_1_4_4	Txk	1003	tyrosine kinase (TXK)	P|P|P|P|P|P	P	DOWN	4142.85	6574.33	-0.492555	0.795096	161.423
1_1_7_5	Txk	1004	tyrosine kinase (TXK)	P|P|P|P|P|P	P	NONE	6190.89	5951	0.0511941	0.106924	208.859	TRUE	-	1_1_7_5	Txk	1004	tyrosine kinase (TXK)	P|P|P|P|P|P	P	NONE	6911.41	6660	0.0710388	0.0910581	128.181
1_1_4_15	Txk	797	tyrosine kinase (TXK)	P|P|A|P|P|P	P	NONE	2428.76	2507.33	-0.00373644	0.217085	5809.95	TRUE	-	1_1_4_15	Txk	797	tyrosine kinase (TXK)	A|A|A|A|P|P	A	NONE	2338.13	6335.67	-0.336045	0.969805	288.594
4_2_13_3	Txk	798	No info available but SPOTTED on CHIP	P|P|P|P|P|P	P	NONE	19954.4	21080.5	-0.102615	0.131611	128.257	TRUE	-	4_2_13_3	Txk	798	No info available but SPOTTED on CHIP	P|P|P|P|P|P	P	NONE	28137.4	23325	0.296264	0.105033	35.4523
2_1_22_17	Txn1	1021	thioredoxin	P|P|A|P|P|P	P	NONE	5124.78	4343.5	0.190864	0.17979	94.1979	TRUE	-	2_1_22_17	Txn1	1021	thioredoxin	A|A|A|P|P|P	A	NONE	1195.07	1129.85	0.112107	0.141735	126.429
2_1_7_6	Txn1	1022	thioredoxin	P|P|P|P|P|P	P	NONE	48559.2	61484	-0.373157	0.100613	26.9627	TRUE	-	2_1_7_6	Txn1	1022	thioredoxin	P|P|P|P|P|P	P	NONE	36101	45825.5	-0.301113	0.307897	102.253
4_1_4_17	Txn1	1023	thioredoxin	P|P|P|P|P|P	P	NONE	44406.6	37000.3	0.196298	0.197793	100.761	TRUE	-	4_1_4_17	Txn1	1023	thioredoxin	P|P|P|P|P|P	P	NONE	41195.7	44330.8	-0.120724	0.0507246	42.0172
1_2_22_15	Txn1	810	thioredoxin	P|P|P|P|P|P	P	NONE	40015.8	40135.3	-0.00643597	0.0904565	1405.48	TRUE	-	1_2_22_15	Txn1	810	thioredoxin	P|P|P|P|P|P	P	NONE	41653.7	37271.7	0.170723	0.103858	60.8345
4_2_19_13	Txn1	811	thioredoxin	P|P|P|P|P|P	P	DOWN	32097.3	43768.2	-0.461175	0.0692156	15.0085	FALSE	-	4_2_19_13	Txn1	811	thioredoxin	P|P|P|P|P|P	P	NONE	49499.3	51877	-0.0144292	0.189406	1312.65
2_1_16_18	Txn2	1018	thioredoxin mitochondrial (TXN2)	P|P|P|P|P|P	P	NONE	29456.8	29286.8	0.0148203	0.182134	1228.95	TRUE	-	2_1_16_18	Txn2	1018	thioredoxin mitochondrial (TXN2)	P|P|P|P|P|P	P	NONE	39185.1	39042.3	0.145688	0.576032	395.387
4_1_13_5	Txn2	1019	thioredoxin mitochondrial (TXN2)	P|P|P|P|P|P	P	NONE	31731.7	36311	-0.261976	0.229114	87.4559	TRUE	-	4_1_13_5	Txn2	1019	thioredoxin mitochondrial (TXN2)	P|P|P|P|P|P	P	NONE	32133	35316.5	-0.146904	0.205756	140.061
3_2_22_15	Txn2	808	thioredoxin mitochondrial (TXN2)	P|P|P|P|P|P	P	NONE	33154.6	32691	-0.00554014	0.0821723	1483.22	TRUE	-	3_2_22_15	Txn2	808	thioredoxin mitochondrial (TXN2)	P|P|P|P|P|P	P	NONE	35156.8	37267.5	0.253564	0.676654	266.858
2_2_13_14	Txn2	809	thioredoxin mitochondrial (TXN2)	P|P|P|P|P|P	P	NONE	42897.3	40628.5	0.0741964	0.115714	155.956	TRUE	-	2_2_13_14	Txn2	809	thioredoxin mitochondrial (TXN2)	P|P|P|P|P|P	P	NONE	49093.5	38828.8	0.317465	0.413517	130.256
4_1_22_17	Txn2(bad)	1020	thioredoxin mitochondrial (TXN2)	P|P|P|P|P|P	P	DOWN	17260.2	25213.5	-0.575759	0.188444	32.7297	FALSE	-	4_1_22_17	Txn2(bad)	1020	thioredoxin mitochondrial (TXN2)	P|P|P|P|P|P	P	NONE	20655.3	18957	0.101265	0.202929	200.395
1_1_22_4	Txnl1	1005	thioredoxin-like protein	P|P|P|P|P|P	P	NONE	9097.15	8928.83	0.0293414	0.0633069	215.76	TRUE	-	1_1_22_4	Txnl1	1005	thioredoxin-like protein	P|P|P|P|P|P	P	NONE	8197.17	9778	-0.207213	0.211921	102.272
3_1_22_4	Txnl1	1006	thioredoxin-like protein	P|P|P|P|P|P	P	NONE	5571.38	5230	0.0779573	0.138378	177.505	TRUE	-	3_1_22_4	Txnl1	1006	thioredoxin-like protein	P|P|P|P|P|P	P	NONE	5406.24	6445.67	-0.251735	0.084996	33.764
1_1_16_5	Txnl1	1007	thioredoxin-like protein	P|P|P|P|P|P	P	NONE	10971.9	11052.8	-0.0700043	0.182416	260.578	FALSE	-	1_1_16_5	Txnl1	1007	thioredoxin-like protein	P|P|P|P|P|P	P	DOWN	8891.33	11653.8	-0.382319	0.193606	50.6399
3_1_10_14	Txnl1	799	thioredoxin-like protein	P|P|P|P|P|P	P	NONE	13772.5	12568	0.200779	0.226127	112.625	TRUE	-	3_1_10_14	Txnl1	799	thioredoxin-like protein	P|P|P|P|P|P	P	NONE	12687.1	16596.5	-0.203835	0.477999	234.503
3_1_13_16	Txnrd1	1037	thioredoxin reductase 1	P|P|P|P|P|P	P	DOWN	44190.7	64551.7	-0.482544	0.332867	68.9816	TRUE	REGULATION	3_1_13_16	Txnrd1	1037	thioredoxin reductase 1	P|P|P|P|P|P	P	UP	71138.3	50038.2	0.544613	0.220993	40.578
3_2_16_1	Txnrd1	820	thioredoxin reductase 1	P|P|P|P|P|P	P	DOWN	46693	66474.5	-0.536426	0.267053	49.7838	TRUE	REGULATION	3_2_16_1	Txnrd1	820	thioredoxin reductase 1	P|P|P|P|P|P	P	UP	67112.7	44734.8	0.584104	0.0911754	15.6095
1_1_7_17	Txnrd1(bad)	1036	thioredoxin reductase 1	P|P|P|P|P|P	P	DOWN	14467.5	20600.5	-0.535267	0.16794	31.3749	FALSE	-	1_1_7_17	Txnrd1(bad)	1036	thioredoxin reductase 1	P|P|P|P|P|P	P	NONE	20260.7	17800	0.181892	0.0739823	40.6737
3_1_7_8	Txnrd2	1443	TXNRD2\list Martina- Metal array	P|P|P|P|P|P	P	NONE	20391.3	22427.5	-0.126962	0.196185	154.522	TRUE	-	3_1_7_8	Txnrd2	1443	TXNRD2\list Martina- Metal array	P|P|P|P|P|P	P	NONE	18551.3	20933.5	-0.156653	0.185962	118.709
3_1_7_17	Tyr	1035	tyrosinase	P|P|P|P|P|P	P	NONE	15091.8	12374.8	0.287733	0.0793176	27.5664	TRUE	-	3_1_7_17	Tyr	1035	tyrosinase	P|P|P|P|P|P	P	NONE	16395.5	25765.5	-0.287063	0.399605	139.205
1_2_16_1	Tyr	819	tyrosinase	P|P|P|A|A|P	P	NONE	3093.71	3070.79	-0.0486195	0.284897	585.972	TRUE	-	1_2_16_1	Tyr	819	tyrosinase	P|P|P|P|P|A	P	NONE	4023.61	3833.5	0.12076	0.136096	112.7
3_1_1_18	Tyrp1	1032	Tyrosinase-related protein 1	P|P|P|P|P|P	P	NONE	8751.56	9007.17	-0.0461487	0.0663759	143.83	TRUE	-	3_1_1_18	Tyrp1	1032	Tyrosinase-related protein 1	P|P|P|P|P|P	P	NONE	9780.5	12835.5	-0.143909	0.5885	408.94
4_2_1_13	Tyrp1	817	Tyrosinase-related protein 1\CORRECTED INFORMATION	P|P|P|P|P|P	P	NONE	4550.21	4574.67	-0.0183064	0.0688048	375.85	TRUE	-	4_2_1_13	Tyrp1	817	Tyrosinase-related protein 1\CORRECTED INFORMATION	P|P|P|P|P|P	P	NONE	6878.25	7604.33	-0.146198	0.338594	231.6
2_2_10_3	Tyrp1	821	Tyrosinase-related protein 1	P|P|P|P|P|P	P	NONE	8065.85	8154.83	-0.00708192	0.161001	2273.41	TRUE	-	2_2_10_3	Tyrp1	821	Tyrosinase-related protein 1	P|P|P|P|P|P	P	NONE	7512.14	7530.67	0.0136684	0.3102	2269.47
1_1_22_8	Ube2D1	1413	UBE2D1=sft1\list Martina- Metal array	P|P|P|P|P|P	P	NONE	3824.18	3536	0.127799	0.17526	137.137	TRUE	-	1_1_22_8	Ube2D1	1413	UBE2D1=sft1\list Martina- Metal array	P|P|P|P|P|P	P	NONE	4067.54	4232	-0.0771247	0.424117	549.911
2_2_13_20	Ube2D1 (dif form)	1412	UBE2D1=sft1\list Martina- Metal array	A|P|A|A|A|A	A	NONE	1619.83	1773.47	0.0274063	0.217667	794.222	TRUE	-	2_2_13_20	Ube2D1 (dif form)	1412	UBE2D1=sft1\list Martina- Metal array	P|P|M|A|A|P	M	NONE	2486.55	5234.63	-0.159096	0.771196	484.737
3_1_7_16	Ube2d2	1183	UBE2D2\mouse hipoxia gene	P|P|P|P|P|P	P	NONE	45136.8	40424.5	0.195302	0.201955	103.407	FALSE	-	3_1_7_16	Ube2d2	1183	UBE2D2\mouse hipoxia gene	P|P|P|P|P|P	P	DOWN	46022.7	64711.8	-0.383516	0.340419	88.7628
4_2_13_14	Ube2d2	779	ubc4	P|P|P|P|P|P	P	NONE	28472	25472.7	0.156159	0.160363	102.692	TRUE	-	4_2_13_14	Ube2d2	779	ubc4	P|P|P|P|P|P	P	NONE	25550.5	29227.5	-0.181963	0.129856	71.3642
3_2_13_15	Ube2d2	832	UBC4	P|P|P|P|P|P	P	UP	83242.4	55994	0.640172	0.194424	30.3705	FALSE	-	3_2_13_15	Ube2d2	832	UBC4	P|P|P|P|P|P	P	NONE	58787.4	62406.3	-0.0749414	0.297163	396.527
3_1_10_9	Ube2g2	1304	Ube2g2-abfall	P|P|P|P|P|P	P	UP	52469.3	38463.8	0.477673	0.364429	76.2925	TRUE	REGULATION	3_1_10_9	Ube2g2	1304	Ube2g2-abfall	P|P|P|P|P|P	P	DOWN	30357.3	38674.7	-0.429499	0.406273	94.5923
1_1_16_16	Uqcrfs1	884	Cytc reductase	P|P|P|P|P|P	P	DOWN	8916.92	16217.7	-0.882155	0.126448	14.334	FALSE	-	1_1_16_16	Uqcrfs1	884	Cytc reductase	P|P|P|P|P|P	P	NONE	13383	11410	0.332152	0.410354	123.544
4_2_1_17	Uqcrfs1	885	Cytc reductase	P|P|P|P|P|P	P	NONE	49711.5	52671.8	-0.0870943	0.151198	173.603	TRUE	-	4_2_1_17	Uqcrfs1	885	Cytc reductase	P|P|P|P|P|P	P	NONE	41023.8	42089	-0.00741009	0.14295	1929.13
1_1_7_7	Urod	1334	UROD\heme biosynthesis	P|P|P|P|P|P	P	NONE	5959.07	6999.67	-0.233069	0.111942	48.0297	FALSE	-	1_1_7_7	Urod	1334	UROD\heme biosynthesis	P|P|P|P|P|P	P	DOWN	5519.95	8573.67	-0.629798	0.140469	22.3037
3_1_7_7	Urod	1335	UROD\heme biosynthesis	P|P|P|P|P|P	P	NONE	13973.8	14668.3	-0.0521492	0.144537	277.161	FALSE	-	3_1_7_7	Urod	1335	UROD\heme biosynthesis	A|P|P|P|P|P	P	DOWN	7175.14	15352.6	-1.04077	0.791778	76.076
1_1_1_8	Urod	1336	UROD\heme biosynthesis	P|P|P|P|P|P	P	NONE	4813.62	5940.5	-0.331821	0.168422	50.7569	TRUE	-	1_1_1_8	Urod	1336	UROD\heme biosynthesis	P|P|P|P|P|P	P	NONE	5648.04	6914.33	-0.286366	0.181249	63.2927
3_1_1_8	Uros	1337	UROS\heme biosynthesis	P|P|P|P|P|P	P	NONE	11473.4	13642	-0.250949	0.039249	15.6402	TRUE	-	3_1_1_8	Uros	1337	UROS\heme biosynthesis	P|P|P|P|P|P	P	NONE	10935	13023.3	-0.22698	0.236313	104.112
1_1_19_8	Uros	1339	UROS\heme biosynthesis	P|P|P|P|P|P	P	NONE	4100.73	3891.67	0.0799805	0.0831854	104.007	TRUE	-	1_1_19_8	Uros	1339	UROS\heme biosynthesis	P|P|P|P|P|P	P	NONE	4123.44	4001.67	0.0419957	0.107076	254.968
1_2_1_8	Usp40	1328	B230215L03Rik\NIA results interesting	P|P|P|P|P|P	P	NONE	7666.4	9198.17	-0.271028	0.29855	110.155	TRUE	-	1_2_1_8	Usp40	1328	B230215L03Rik\NIA results interesting	P|P|P|P|P|P	P	NONE	10015.2	11513	-0.208988	0.155203	74.2639
4_1_7_14	Vamp3	676	synaptobrevin-3	P|P|P|P|P|P	P	NONE	51225.3	54200.8	-0.0970975	0.211921	218.256	TRUE	-	4_1_7_14	Vamp3	676	synaptobrevin-3	P|P|P|P|P|P	P	NONE	48648.4	55947	-0.209495	0.0786229	37.5298
1_2_4_14	Vamp3	677	synaptobrevin-3	P|P|P|P|P|P	P	DOWN	36137.3	48283.8	-0.437738	0.117268	26.7896	FALSE	-	1_2_4_14	Vamp3	677	synaptobrevin-3	P|P|P|P|P|P	P	NONE	48571.2	50991.8	-0.0559004	0.113766	203.516
4_2_16_4	Vdac3	1252	VDAC3\ire candidate	P|P|P|P|P|P	P	DOWN	35641	49440.7	-0.596904	0.333902	55.939	FALSE	-	4_2_16_4	Vdac3	1252	VDAC3\ire candidate	P|P|P|P|P|P	P	NONE	44705.2	41349.8	0.140322	0.0874667	62.3328
3_1_4_16	Vdac3	1260	VDAC3\ire candidate	P|P|P|P|P|P	P	NONE	27230.8	35281.5	-0.363714	0.0841245	23.1293	TRUE	-	3_1_4_16	Vdac3	1260	VDAC3\ire candidate	P|P|P|P|P|P	P	NONE	36711.7	33383.8	0.144142	0.102782	71.3058
4_2_7_20	Vdac3	1261	VDAC3\ire candidate	P|P|P|P|P|P	P	NONE	19471	24363	-0.333446	0.0997627	29.9187	TRUE	-	4_2_7_20	Vdac3	1261	VDAC3\ire candidate	P|P|P|P|P|P	P	NONE	21701.3	19278.7	0.146762	0.0989823	67.444
3_2_7_5	Vegfa	988	"VEGF, no info available but spotted on chip"	P|P|P|P|P|P	P	NONE	14695.8	14151.5	0.0598885	0.119239	199.101	TRUE	-	3_2_7_5	Vegfa	988	"VEGF, no info available but spotted on chip"	P|P|P|P|P|P	P	NONE	14604.1	15094.5	-0.0679714	0.179567	264.18
1_2_16_5	Vegfa	990	VEGF	P|P|P|P|P|P	P	UP	35368.9	24801	0.501858	0.060326	12.0205	TRUE	REGULATION	1_2_16_5	Vegfa	990	VEGF	P|P|P|P|P|P	P	DOWN	24440.6	40278.2	-0.718507	0.101238	14.09
2_1_7_4	Vhlh	1148	VHLh1	A|M|P|P|P|P	P	NONE	3323.91	3297	0.0654667	0.241874	369.46	TRUE	-	2_1_7_4	Vhlh	1148	VHLh1	A|A|P|P|M|A	A	NONE	2126.86	1784.5	0.21168	0.146069	69.0046
4_1_7_4	Vhlh	1149	VHLh1	A|A|A|P|P|P	A	NONE	1638.34	1646.33	-0.00744433	0.0744966	1000.72	TRUE	-	4_1_7_4	Vhlh	1149	VHLh1	A|A|P|P|P|P	P	NONE	2261.34	2284.83	-0.00800589	0.216586	2705.33
2_1_1_5	Vhlh	1150	VHLh1	P|P|P|P|P|P	P	NONE	4830.51	4732.17	0.0324153	0.261478	806.65	TRUE	-	2_1_1_5	Vhlh	1150	VHLh1	P|P|P|P|P|P	P	NONE	3088.09	2884.83	0.110263	0.0963618	87.3929
4_1_1_5	Vhlh	1151	VHLh1	P|A|A|P|P|P	P	NONE	2542.87	2334.5	0.107987	0.0457014	42.3213	TRUE	-	4_1_1_5	Vhlh	1151	VHLh1	P|P|P|P|P|P	P	NONE	3130.68	2951.17	0.0695528	0.202441	291.061
2_1_19_5	Vhlh	1152	VHLh1	P|P|A|P|P|P|P|P|P|A|P|P	P	NONE	22612.7	17125	0.258344	0.16803	65.0411	TRUE	-	2_1_19_5	Vhlh	1152	VHLh1	P|A|P|P|P|P|P|P|P|P|A|P	P	NONE	22144.5	23594.6	-0.329371	0.865487	262.769
4_2_1_8	Wt1	1526	Wt1/HHpatients putative HH modifiers	P|P|P|P|P|P	P	NONE	12069.9	7045.5	0.371249	0.591152	159.233	TRUE	-	4_2_1_8	Wt1	1526	Wt1/HHpatients putative HH modifiers	P|P|P|P|P|P	P	NONE	6156.4	6281.67	-0.0224534	0.12872	573.276
2_2_19_8	Wt1	1527	Wt1/HHpatients putative HH modifiers	P|P|P|P|P|P	P	NONE	15971.6	17611.7	-0.133538	0.180403	135.095	TRUE	-	2_2_19_8	Wt1	1527	Wt1/HHpatients putative HH modifiers	P|P|P|P|P|P	P	NONE	18800.4	15862.7	0.223462	0.199256	89.1676
4_2_19_8	Wt1	1528	Wt1/HHpatients putative HH modifiers	P|P|P|P|P|P	P	NONE	7282.45	9244.33	-0.353363	0.17451	49.3854	TRUE	-	4_2_19_8	Wt1	1528	Wt1/HHpatients putative HH modifiers	P|P|P|P|P|P	P	NONE	9005.71	10241.3	-0.185571	0.305892	164.838
3_2_4_16	Zfp189	1279	ZNF189\ire candidate	P|P|P|P|P|P	P	NONE	12957.3	13947.3	-0.107108	0.0463929	43.3141	TRUE	-	3_2_4_16	Zfp189	1279	ZNF189\ire candidate	P|P|P|P|P|P	P	NONE	13591	10725.2	0.341127	0.149746	43.8974
1_2_4_16	Zfp189	1280	ZNF189\ire candidate	P|P|P|P|P|P	P	NONE	5296.36	6155.67	-0.241116	0.219002	90.8285	TRUE	-	1_2_4_16	Zfp189	1280	ZNF189\ire candidate	P|P|P|P|P|P	P	NONE	7317	6914.33	0.0839985	0.161476	192.237
1_2_4_4	Zfp36	985	TTP	P|P|P|P|A|A	P	NONE	8973.01	10533.1	-0.0827241	0.279265	337.585	TRUE	-	1_2_4_4	Zfp36	985	TTP	P|P|P|A|A|A	A	NONE	14512.1	13395.7	-0.0662079	0.539954	815.543
3_2_4_4	Zfp36	986	TTP	P|P|P|P|P|P	P	NONE	24005	19372.7	0.314114	0.0709632	22.5915	TRUE	-	3_2_4_4	Zfp36	986	TTP	P|P|P|P|P|P	P	NONE	26465.9	22833.3	0.20939	0.0885499	42.2895
1_2_22_4	Zfp36	987	TTP	P|P|P|P|P|P	P	NONE	16439.7	13944.5	0.23761	0.0724288	30.4822	TRUE	-	1_2_22_4	Zfp36	987	TTP	P|P|P|P|P|P	P	NONE	17047.4	15817.7	0.0866461	0.123851	142.939
4_1_13_13	Zfp36 (bad)	682	tristetraproline	P|P|P|P|P|P	P	NONE	24461.3	24526	-0.0299591	0.147298	491.664	TRUE	-	4_1_13_13	Zfp36 (bad)	682	tristetraproline	P|P|P|P|P|P	P	NONE	23720.6	27687.2	-0.210477	0.147178	69.926
4_1_16_21	Zfp364	1305	ZNF364\1q21	P|P|P|P|P|P	P	NONE	43313.1	39551.5	0.172975	0.1462	84.5206	TRUE	-	4_1_16_21	Zfp364	1305	ZNF364\1q21	P|P|P|P|P|P	P	NONE	41885.2	54259.2	-0.372062	0.149438	40.1649
2_1_16_21	Zfp364	1306	ZNF364\1q21	P|P|P|P|P|P	P	NONE	32180	24899.5	0.347228	0.0793784	22.8606	TRUE	-	2_1_16_21	Zfp364	1306	ZNF364\1q21	P|P|P|P|P|P	P	NONE	37160.8	48712.3	-0.27373	0.284214	103.83
2_1_19_6	Zfp364	1314	ZNF364\1q21	P|P|P|P|P|P	P	NONE	35443.8	34691.5	0.0202857	0.103394	509.691	FALSE	-	2_1_19_6	Zfp364	1314	ZNF364\1q21	P|P|P|P|P|P	P	DOWN	24371.3	41438.8	-0.782198	0.0868961	11.1092
2_1_4_20	hs EPO	2274	hs EPO\Human hipoxia gene	P|P|P|P|P|P	P	NONE	10973.6	10781.3	0.0491766	0.204197	415.232	TRUE	-	2_1_4_20	hs EPO	2274	hs EPO\Human hipoxia gene	P|P|P|P|P|P	P	NONE	12326	9634.33	0.352878	0.170861	48.4193
4_1_10_19	hs EPO	2302	hs EPO\Human hipoxia gene	P|P|P|P|P|P	P	NONE	9228.54	8000.33	0.204519	0.0907023	44.349	TRUE	-	4_1_10_19	hs EPO	2302	hs EPO\Human hipoxia gene	P|P|P|P|P|P	P	NONE	9825.61	11826.8	-0.236621	0.17972	75.9527
2_1_10_19	hs EPO	2306	hs EPO\Human hipoxia gene	P|P|P|P|P|P	P	NONE	7381.51	6947	0.0718955	0.294523	409.655	TRUE	-	2_1_10_19	hs EPO	2306	hs EPO\Human hipoxia gene	P|P|P|P|P|P	P	NONE	8303.41	8359.33	0.0219721	0.176544	803.491

## Sheet: array2_norm_all_ETSs.txt
Spot number	Reporter Identifier	Running number	Marina's name	P-call	Overall P-call	Regulation	ch1_average	ch2_average	av_ratio	av_ratio_stdev	rel_error
1_1_10_7		1404_		P|P|P|P|P|P	P	NONE	15727	15391	0.01444	0.198805	1376.77
4_1_13_17	1040	1040	endogenous mouse mammary tumor virus MTV-17	P|P|P|P|P|P	P	NONE	6900.45	6110.17	0.180436	0.118432	65.6364
3_1_1_4	1110012L19Rik	913	1110012L19Rik	P|P|P|P|P|P	P	DOWN	19869.9	28775.8	-0.395949	0.27096	68.4331
3_1_22_16	1110012O05Rik	1258	sim CAAX-DKFZP564B147\ire candidate	P|P|P|P|P|P	P	NONE	24068.7	24843.5	-0.0450505	0.0938952	208.422
1_2_22_7	1110012O05Rik	1268	sim CAAX-DKFZP564B147\ire candidate	P|P|P|P|P|P	P	NONE	10537	9090.83	0.202717	0.105817	52.1993
1_2_16_17	1110012O05Rik	1275	sim CAAX-DKFZP564B147\ire candidate	P|P|P|P|P|P	P	NONE	15461.3	14507	0.0715857	0.182952	255.571
4_2_19_19	1110019C08Rik	1415	afball	A|P|P|P|P|P	P	NONE	1985.92	2063.03	0.0138157	0.17953	1299.46
2_1_7_3	1700013N18Rik	592	"SFT-1(=ubi-4), ubi2c?"	P|P|P|P|P|P	P	NONE	22887.3	23512.8	-0.0161292	0.1442	894.029
3_1_13_13	2210018M11Rik	632	GL002	P|P|P|P|P|P	P	NONE	10295.3	9917.17	0.0642263	0.135972	211.708
3_1_22_1	2310020H20Rik	759	nifU (isu)	A|P|P|P|P|P	P	NONE	2973.94	2632.33	0.151436	0.122405	80.8293
1_1_16_2	2310020H20Rik	760	nifU (isu)	P|P|P|P|P|P	P	NONE	6330.31	5914.17	0.107065	0.0744077	69.4976
4_2_10_19	2310067E08Rik	1324	2310067E08Rik\NIA results interesting	P|P|P|P|P|P	P	DOWN	27512.5	38357	-0.494018	0.063718	12.8979
1_2_4_21	2410015C20Rik	1354	2410015C20RIK\1q21	P|P|P|P|P|P	P	DOWN	4863.12	10885	-0.477617	1.05682	221.269
4_1_22_2	2610203C20Rik	774	sperm acrosomal protein mRNA	P|P|P|P|P|P	P	NONE	26569.2	32414.3	-0.35235	0.246268	69.8928
2_1_16_15	2610203C20Rik	775	sperm acrosomal protein mRNA	P|P|P|P|P|P	P	NONE	40519	40872.2	0.0335893	0.163578	486.994
1_1_1_16	2610312B22Rik	1172	erythropoietin 4\mouse hipoxia gene	P|P|P|P|P|P	P	NONE	17091.6	20724.5	-0.287672	0.0832604	28.9428
2_2_10_4	2610312B22Rik	1201	erythropoietin 4\mouse hipoxia gene	P|P|P|A|P|P	P	NONE	21797.1	28012.8	-0.0366801	0.633329	1726.63
3_2_10_5	2700059D21Rik	1076	Riiken (AK005836) hom. to hs hypoth.protein FLJ10342	P|P|P|P|P|P	P	NONE	16347	33518.7	-0.245742	0.640034	260.449
3_2_7_20	2900070E19Rik	1482	2900070E19Rik /2900070E19Rik mouse homologue of GRX5 zebrafish (shiraz mutant)	P|P|P|P|P|P	P	NONE	11095.1	9638.67	0.19835	0.125332	63.187
1_2_7_20	2900070E19Rik	1483	2900070E19Rik /2900070E19Rik mouse homologue of GRX5 zebrafish (shiraz mutant)	P|P|P|P|P|P	P	NONE	10636.5	10382.7	0.0372952	0.117229	314.327
2_2_7_1	3110024A21Rik	685	3110024a21rik	P|P|P|P|P|P	P	UP	13680	9797.83	0.468635	0.224102	47.8201
2_1_22_14	3110024A21Rik	780	3110024a21rik	P|P|P|P|P|P	P	NONE	6293.23	5836.17	0.129373	0.138985	107.429
3_2_10_20	4732436F15Rik	1355	4732436F15Rik\1q21	P|P|P|P|P|P	P	NONE	6690.49	12013.7	-0.330368	0.980631	296.83
2_2_4_20	4833418A01Rik	1323	4833418A01RiK\NIA results interesting	P|P|P|P|P|P	P	NONE	17160.2	14815.3	0.207492	0.0683075	32.9206
4_2_10_5	5730454B08Rik	1254	kiaa0663\ire candidate	P|P|P|P|P|P	P	NONE	33026.9	31613.7	0.0568732	0.0694911	122.186
3_2_22_7	5730454B08Rik	1269	kiaa0663\ire candidate	P|P|P|P|P|P	P	NONE	16998.4	18510.2	-0.112674	0.0994851	88.2945
1_2_16_8	5930405J04Rik	1270	SMARCC2\ire candidate	P|P|P|P|P|P	P	NONE	8141.42	7989	0.0123898	0.143779	1160.46
3_2_16_8	5930405J04Rik	1271	SMARCC2\ire candidate	P|P|P|P|P|P	P	NONE	8952.27	11497	-0.228419	0.458718	200.823
2_2_22_20	6330442E10Rik	1321	6330442E10Rik\NIA results interesting	P|P|P|P|P|P	P	DOWN	17998.1	34764.8	-0.965536	0.186999	19.3674
2_1_4_5	6530407C02Rik	1233	MAGI-3-abfall	P|P|P|P|P|P	P	NONE	29868.6	34748.5	-0.194774	0.264238	135.664
3_2_19_14	834	834	repetitive DNA\CORRECTED INFORMATION	P|P|P|P|P|P	P	NONE	15671.7	15462.7	0.0198943	0.14646	736.191
4_2_10_9	9330132E09Rik	1493	9330132E09Rik/9330132E09Rik possible Mfre1 from Fleming	P|P|P|P|P|P	P	NONE	5765.33	5111	0.177201	0.243892	137.636
2_1_4_7	9330132E09Rik	1494	9330132E09Rik/9330132E09Rik possible Mfre1 from Fleming	P|P|P|P|P|P	P	NONE	8967.64	11213.3	-0.34491	0.212605	61.6406
4_1_4_7	9330132E09Rik	1495	9330132E09Rik/9330132E09Rik possible Mfre1 from Fleming	P|P|P|P|P|P	P	NONE	3386.39	3505.67	0.00873414	0.193792	2218.79
4_1_22_20	9530060I07	1307	bc037518-abfall	P|A|P|P|A|M	M	NONE	1775.36	1536.43	0.222995	0.166318	74.5838
4_2_7_14	APG4B (human)	733	IRIG2	P|P|P|P|P|P	P	NONE	19582.2	16058.2	0.242002	0.180077	74.4114
1_1_10_4	APG4B (human)	920	Apg4B	P|P|P|P|P|P	P	NONE	8216.49	8090.83	0.0244265	0.117635	481.585
4_2_16_18	Abcb10	1041	ABCB10	P|P|P|P|P|P	P	NONE	12076.3	9336.33	0.374995	0.100498	26.7998
2_1_13_17	Abcb10	1042	ABCB10	P|P|P|P|P|P	P	NONE	26762.7	44477.3	0.146703	0.841609	573.684
2_2_16_18	Abcb6	1043	ABCB6	P|P|P|P|P|P	P	NONE	6736.18	5986.17	0.160628	0.192164	119.633
4_2_10_6	Abcb7	1145	ABCB7 ABC 3´b PstI	P|P|P|P|P|P	P	NONE	9544.65	8542	0.155113	0.0759167	48.9429
2_1_4_4	Abcb7 (bad)	1146	ABCB7 ABC 3´b RV	P|P|P|P|P|P	P	NONE	4925.45	4855.5	0.0239069	0.210656	881.153
4_2_22_2	Abcb7 (short)	845	ABCB7	P|P|P|P|P|P	P	NONE	9032.73	8715.33	0.0691777	0.142378	205.815
3_1_16_19	Abcb8	1349	ABCB8\David Koellerd email	P|P|P|P|P|P	P	NONE	51080.1	46447.7	0.121145	0.116675	96.3106
1_1_16_19	Abcb8	1350	ABCB8\David Koellerd email	M|P|P|P|A|P	P	NONE	2632.63	2454.33	0.10971	0.122829	111.958
3_2_22_21	Abcb8	1351	ABCB8\David Koellerd email	P|P|P|P|P|P	P	NONE	16463	13463	0.277442	0.0599079	21.5929
1_2_22_21	Abcb8	1352	4833412N02Rik (abfall)	P|P|P|P|P|P	P	NONE	27040.2	26708.2	0.0296217	0.0638167	215.439
2_1_19_16	Abcb9	1045	ABCB9 (TAPL)	P|P|P|P|P|P	P	NONE	16581.3	17466.3	0.00176566	0.367297	20802.3
2_2_16_8	Abcd3	1490	Abcd3/Abcd3 DAP (DMT1 associated protein)	P|P|P|P|P|P	P	UP	82488.9	60032	0.489777	0.209694	42.8141
4_2_16_8	Abcd3	1491	Abcd3/Abcd3 DAP (DMT1 associated protein)	P|P|P|P|P|P	P	NONE	31184.4	29332	0.130416	0.260306	199.597
2_2_10_9	Abcd3	1492	Abcd3/Abcd3 DAP (DMT1 associated protein)	P|P|P|P|P|P	P	NONE	13397.5	17809.2	-0.00799198	0.646322	8087.13
1_2_19_5	Abce1	1066	RLI	P|P|P|P|P|P	P	UP	13802.5	8951.83	0.606808	0.252119	41.5483
1_1_13_16	Abce1	1067	RLI	P|P|P|P|P|P	P	UP	21810.6	15658.5	0.483701	0.106111	21.9372
3_2_19_5	Abce1	1068	RLI	P|P|P|P|P|P	P	NONE	19804.3	16242.3	0.286706	0.0508544	17.7375
2_2_22_17	Abcf2	1047	ABCF2	P|P|P|P|P|P	P	NONE	51412.9	44656.2	0.197719	0.0691031	34.9502
4_1_1_16	Abcf2	1048	ABCF2	P|P|P|P|P|P	P	NONE	42408	43865.2	-0.0466854	0.110401	236.478
4_2_22_17	Abcf2 (dif 3')	1046	ABCF2 (dif 3')	P|P|P|P|P|P	P	NONE	16145.9	28784	-0.376054	0.597896	158.992
4_1_16_8	Abcg2	1500	"Abcg2/ABCG2, BCRP heme binding protein"	P|P|P|P|P|P	P	DOWN	17676.6	25393.7	-0.546722	0.391874	71.6771
2_1_10_9	Abcg2	1501	"Abcg2/ABCG2, BCRP heme binding protein"	P|P|P|P|P|P	P	NONE	12522.3	10324	0.30316	0.155069	51.151
4_1_7_6	Acas2	1029	ACETYL-COENZYME A SYNTHETASE	P|P|P|P|P|P	P	NONE	6618.74	8599.5	-0.326263	0.228436	70.0159
3_1_19_18	Acas2	1030	ACETYL-COENZYME A SYNTHETASE	P|P|P|P|P|P	P	NONE	17701.1	14817.3	0.256499	0.0254737	9.93131
1_1_19_18	Acas2	1031	ACETYL-COENZYME A SYNTHETASE	P|P|P|P|P|P	P	NONE	9370.06	7505.67	0.321163	0.158383	49.3155
2_2_19_13	Acas2	816	ACETYL-COENZYME A SYNTHETASE	P|P|P|P|P|P	P	NONE	9651.15	8608.5	0.156061	0.0934786	59.8987
1_2_16_3	Aco1	560	IRP-1	P|P|P|P|P|P	P	DOWN	11226.3	16339.5	-0.547078	0.0785556	14.3591
3_2_1_1	Aco1	561	IRP-1	P|P|P|P|P|P	P	NONE	13648.9	12966.8	0.0346294	0.176785	510.506
3_2_16_3	Aco1	562	IRP-1	P|P|P|P|P|P	P	NONE	17023.1	20375.3	-0.260382	0.105442	40.495
4_1_13_15	Aco2	501	No info available but SPOTTED on CHIP	P|P|P|P|P|P	P	UP	91747.3	56859.5	0.642275	0.231991	36.1202
4_1_22_15	Aco2	502	Aconitase mit	P|P|P|P|P|P	P	NONE	47140.5	37743.5	0.246609	0.221929	89.9921
4_2_16_15	Acox2	617	cox2	P|P|P|P|P|P	P	UP	62923.8	34386.8	0.882672	0.116171	13.1613
2_2_16_15	Acox2	618	cox2	P|P|P|P|P|P	P	UP	187070	110800	0.736552	0.119673	16.2478
4_2_22_14	Acox2	619	cox2	P|P|P|P|P|P	P	UP	57482	36862.7	0.619027	0.090209	14.5727
2_2_22_14	Acox3	620	cox3	P|P|P|P|P|P	P	UP	103046	70146.7	0.558557	0.0834294	14.9366
4_2_4_14	Acox3	621	cox3	P|P|P|P|P|P	P	NONE	80320.9	61486.8	0.329901	0.185935	56.3609
2_2_1_2	Acrv1	740	L31	P|P|P|P|P|P	P	NONE	42075.9	39305.8	0.081853	0.0951225	116.211
2_1_22_1	Actb	508	beta-actin cytosceletal	P|P|P|P|P|P|P|P|P|P|P|P	P	UP	276068	170065	0.697769	0.223893	32.0869
1_1_16_14	Actb	698	beta-actin cytosceletal	P|P|P|P|P|P|P|P|P|P|P|P	P	NONE	200362	131937	0.22795	0.437903	192.105
2_2_22_18	Actb	875	beta-actin cytosceletal	P|P|P|P|P|P	P	UP	36255.9	24873.3	0.522153	0.191053	36.5895
2_1_1_20	Actg1	1371	afball\list Martina	P|P|P|P|P|P	P	UP	75433.8	36896.8	1.02841	0.0631957	6.14502
2_2_10_6	Actr3	1141	actin-related protein 3 homolog	P|P|P|P|A|P	P	NONE	8672.69	8586.88	-0.0358366	0.422823	1179.86
3_1_16_17	Adar	1256	ADAR\ire candidate	P|P|P|P|P|P	P	NONE	28400.4	26235.7	0.111735	0.0347881	31.1345
2_2_7_20	Adar	1262	ADAR\ire candidate	P|P|P|P|P|P	P	NONE	11271.8	13911.2	-0.160769	0.499453	310.664
3_2_4_7	Adar	1267	ADAR\ire candidate	P|P|P|P|P|P	P	NONE	11750.8	11095.5	0.135738	0.142613	105.064
1_1_7_16	Ahr	1184	AHR\mouse hipoxia gene	P|P|P|P|P|P	P	NONE	24732.5	28163.2	-0.17344	0.0996353	57.4466
3_2_13_18	Ahr	1185	AHR\mouse hipoxia gene	P|P|P|P|P|P	P	NONE	23080.3	26857.3	-0.224051	0.265894	118.676
2_1_1_16	Akr1a4	1049	ALR	P|P|P|P|P|P	P	NONE	63657	71862.8	-0.176831	0.077991	44.1049
4_2_4_17	Akr1a4	1050	ALR	P|P|P|P|P|P	P	NONE	51980.2	53328.7	-0.0585968	0.0960755	163.96
4_2_7_18	Akr1a4	1051	ALR	P|P|P|P|P|P	P	NONE	38135.5	43267.2	-0.198209	0.190038	95.8773
4_1_16_3	Akr1b8	599	ALRMA	P|P|P|P|P|P	P	NONE	25868	33133.3	-0.315331	0.205194	65.0726
2_1_4_14	Akr1b8	600	ALRMA	P|P|P|P|P|P	P	NONE	8914.34	7068.17	0.351484	0.178671	50.8333
3_1_16_3	Akr1b8 (bad)	598	ALRMA	P|P|P|P|P|P	P	NONE	9855.94	8807	0.146126	0.109278	74.7835
3_2_19_8	Alas1	1331	ALAS1\heme biosynthesis	P|P|P|P|P|P	P	NONE	33948.1	27721	0.316887	0.159746	50.4108
1_2_13_9	Alas1	1332	ALAS1\heme biosynthesis	P|P|P|P|P|P	P	NONE	14595.1	12804.3	0.189507	0.0915117	48.2893
3_2_13_9	Alas1	1333	ALAS1\heme biosynthesis	P|P|P|P|P|P	P	NONE	25570.7	32913.3	-0.159663	0.51125	320.205
3_2_16_13	Alas2	521	ALAS-e\Known ire 5'	P|P|P|P|P|P	P	NONE	68693.2	70659.8	-0.0395333	0.201542	509.803
3_2_1_15	Alb1	668	serum albumine	P|P|P|P|P|P	P	NONE	8377.84	8142.83	0.12174	0.188274	154.652
3_2_7_2	Alb1	669	serum albumine	P|P|P|P|P|P	P	NONE	8732.66	7619.17	0.163732	0.126935	77.5264
3_2_16_18	Alox15	1147	m12-Lox	P|P|P|P|P|P	P	NONE	20172.7	41904	-0.36498	1.17083	320.794
4_1_7_18	Apex1	1026	ref-1	P|P|P|P|P|P	P	NONE	19277	19974.3	-0.0315069	0.0800574	254.095
4_2_16_2	Apex1	813	ref-1	P|P|P|P|P|P	P	NONE	39361.2	41461.2	-0.0360876	0.110402	305.929
4_1_13_18	Aplp1	849	APLP1	P|P|P|P|P|P	P	NONE	11024.5	14011	-0.342798	0.106862	31.1733
4_1_22_18	Aplp1	850	APLP1	P|P|P|P|P|P	P	DOWN	26602.7	36291.7	-0.471775	0.446251	94.5899
4_2_10_1	Aplp2	841	APLP2	P|P|P|P|P|P	P	NONE	89845.3	75063.3	0.279885	0.229695	82.0678
2_1_13_18	Aplp2	851	APLP2	P|P|P|P|P|P	P	NONE	58213.6	58438.5	0.0675979	0.400202	592.032
4_1_19_14	App	505	AMYLOIDOGENIC GLYCOPROTEIN (200bp missing)	P|P|P|P|P|P	P	DOWN	136903	223405	-0.718956	0.251262	34.9482
4_1_7_3	App (short)	697	AMYLOIDOGENIC GLYCOPROTEIN (650bp missing)	P|P|P|P|P|P	P	DOWN	67123.6	97696.5	-0.569	0.125434	22.0447
2_1_22_15	Aprt	506	APRT	P|P|P|P|P|P	P	NONE	29984.7	29445.8	-0.012384	0.174977	1412.92
4_1_4_15	Aprt	507	APRT	P|P|P|P|P|P	P	NONE	18518	19544.8	-0.0829281	0.0719659	86.7811
1_2_19_15	Arbp	660	PO	P|P|P|P|P|P	P	UP	48766.7	34585	0.49731	0.122701	24.6729
4_1_10_15	Arg1	602	Arginase	P|P|P|P|P|P	P	NONE	7224.19	5766.17	0.324922	0.0337798	10.3963
2_1_10_15	Arg1	603	Arginase	P|P|P|P|P|P	P	NONE	9383.24	10670.7	0.0643609	0.449765	698.816
4_1_16_14	Arg1	604	Arginase	P|P|P|P|P|P	P	NONE	8142.65	7665.17	0.0850521	0.0758381	89.1666
2_2_22_5	Arnt	1207	ARNT\mouse hipoxia gene	P|P|P|P|P|P	P	NONE	18173.7	14526.5	0.314266	0.114573	36.4574
3_2_1_7	Arnt2	1210	Arnt2\mouse hipoxia gene	P|P|P|P|P|P	P	UP	27724.6	16946.3	0.557357	0.257105	46.1294
1_2_13_8	Arnt2	1213	Arnt2\mouse hipoxia gene	P|P|P|P|A|P	P	NONE	10335.2	7730.5	0.332529	0.217167	65.3077
2_1_10_5	Arntl	1159	ARNTL\mouse hipoxia gene	P|P|P|P|P|P	P	NONE	6382.94	8607.67	-0.365874	0.294567	80.5105
3_1_13_18	Arntl	1160	ARNTL\mouse hipoxia gene	P|P|P|P|P|P	P	NONE	17844.2	22879.3	-0.0185987	1.20204	6463.07
2_1_22_21	Arntl	1169	ARNTL\mouse hipoxia gene	P|P|P|P|P|P	P	NONE	5157.38	5341.67	-0.064698	0.103595	160.121
3_2_10_16	Atox1	1127	ATOX1	P|P|P|P|P|P	P	NONE	7090.11	7521.67	-0.0286813	0.351216	1224.55
1_2_10_16	Atox1	1128	ATOX2? Atox1	P|P|P|P|P|P	P	NONE	4093.83	3907	0.0761632	0.0789974	103.721
2_1_7_17	Atox1	943	ATOX1 mHAH1-chaperon ATP 7A-B	P|P|P|P|P|P	P	NONE	8242.16	8542.5	-0.057161	0.25182	440.545
4_1_13_16	Atox1	944	ATOX1 mHAH1-chaperon ATP 7A-B	P|P|P|P|P|P	P	NONE	8124.28	9143.17	-0.173039	0.0608497	35.1653
4_2_13_19	Atp2a2	1263	"SERCA2b (2,3,4)-ATP2a2\ire cand"	P|P|P|P|P|P	P	NONE	44879.6	38251.7	0.241797	0.109966	45.4789
2_2_13_19	Atp2a2	1264	"SERCA2b (2,3,4)-ATP2a2\ire cand"	P|P|P|P|P|P	P	UP	26308.7	18326.7	0.465953	0.252651	54.2224
1_1_19_1	Atp5j	648	mitochondrial ATPase coupling factor 6 subunit (ATP5A)	P|P|P|P|P|P	P	NONE	17028.7	22120.7	-0.377914	0.0827312	21.8916
3_1_19_1	Atp5j	649	mitochondrial ATPase coupling factor 6 subunit (ATP5A)	P|P|P|P|P|P	P	DOWN	11585.2	19096.8	-0.710496	0.127649	17.9661
3_1_10_16	Atp7a	1143	ATP7A ME53(Menkes)	P|P|P|P|P|P	P	NONE	34035.7	44122.2	-0.0692487	0.618134	892.629
2_1_16_14	Atp7a	605	ATP7A ATPCU	P|P|P|P|P|P	P	NONE	27064.2	26213.3	0.0607025	0.15843	260.994
4_2_19_17	Atp7a	882	ATP7A Cu-transporter ATPase	P|P|P|P|P|P	P	NONE	26118.1	29115.2	-0.14014	0.143071	102.091
2_2_13_18	Atp7a (bad)	881	ATP7A Cu-transporter ATPase	P|P|P|P|P|P	P	UP	19273	12565.5	0.574747	0.209327	36.4207
3_1_4_17	Atp7b	1139	ATP7B wilson	P|P|P|P|P|P	P	NONE	15151.7	14231.5	0.0938229	0.145469	155.047
1_1_10_16	Atp7b	1144	ATP7B pCMB94(Wilson)	P|P|P|P|P|P	P	NONE	8783.92	8208.17	0.101579	0.0831224	81.8301
2_2_16_3	B2m	846	beta-2 Microglobulin	P|P|P|P|P|P	P	DOWN	142240	234636	-0.739109	0.109722	14.8452
4_2_22_18	B2m	872	beta-2 microglobulin	A|A|A|P|P|P	A	DOWN	16357	32219.8	-0.821795	0.168718	20.5304
1_1_10_17	B2m	873	beta-2 microglobulin	P|P|P|P|P|P	P	DOWN	34713.9	75947	-1.13805	0.145159	12.7551
3_1_16_16	B2m	874	beta-2 microglobulin	P|P|P|P|P|P	P	DOWN	37455.6	79356.5	-1.07855	0.12709	11.7834
4_2_22_16	B2m	970	beta-2 microglobulin	P|P|P|P|P|P	P	DOWN	12806.6	21484.3	-0.738421	0.150807	20.4229
3_2_13_8	BC021442	1214	LOC224598-abfall	A|A|A|P|P|P	A	NONE	2619.6	2824.33	-0.344647	0.41967	121.768
1_2_7_13	BC022641	839	BC022641 (abfall)\CORRECTED INFORMATION	P|P|P|A|P|P	P	NONE	2734.03	2579	0.143917	0.148251	103.012
1_1_4_18	Bace1	860	BACE	P|P|P|P|P|P	P	NONE	4564.42	4688.33	-0.0544434	0.116261	213.544
2_1_19_17	Bace1	861	BACE	P|P|P|P|P|P	P	NONE	26314.8	47516	-0.233504	0.635711	272.248
1_1_16_21	Bach1	1505	Bach1/BACH1 negative regulator of Hmox1	P|P|P|P|P|P	P	NONE	8341.1	8335	0.0073272	0.0903852	1233.56
3_1_4_20	Bach1	1508	Bach1/BACH1 negative regulator of Hmox1	P|P|P|P|P|P	P	NONE	18622.2	17581.5	0.0907762	0.105965	116.732
4_1_1_17	Bag1	862	bag-1	P|P|P|P|P|P	P	NONE	17339.1	18886.7	-0.121933	0.0881615	72.3034
2_1_1_17	Bag1	863	bag-1	P|P|P|P|P|P	P	NONE	16680.9	16414.3	0.0152079	0.175476	1153.85
1_2_22_20	Bag3	1517	Bag3/HHpatients putative HH modifiers	P|P|P|P|P|P	P	NONE	10995.1	8653.5	0.34657	0.0752147	21.7026
3_2_4_20	Bag3	1518	Bag3/HHpatients putative HH modifiers	P|P|P|P|P|P	P	NONE	15994.5	12653.3	0.313116	0.200811	64.1331
1_2_4_20	Bag3	1519	Bag3/HHpatients putative HH modifiers	P|P|P|P|P|P	P	NONE	20074.2	21468.7	-0.115398	0.255664	221.551
3_1_10_17	Bat1a	864	BAT 1	P|P|P|P|P|P	P	NONE	33159.4	28463.3	0.266373	0.255287	95.8382
2_1_4_18	Bat1a	865	BAT 1	P|P|P|P|P|P	P	NONE	12029.1	10004.8	0.272187	0.199902	73.4429
3_2_10_15	Bcat1	606	BCAT1	P|P|P|P|P|P	P	NONE	36417.1	31434.3	0.158003	0.356022	225.326
1_2_10_15	Bcat1	607	BCAT1	P|P|P|P|P|P	P	NONE	26255.9	26623.5	-0.0172612	0.0960249	556.304
3_2_16_14	Bcat1	608	BCAT1	P|P|P|P|P|P	P	NONE	24020.8	22628.7	0.0711458	0.146462	205.862
2_2_7_18	Bcat2	1052	BCAT2	P|P|P|P|P|P	P	NONE	18424.4	17963	0.0353042	0.0261443	74.0542
2_2_4_17	Bcat2	1053	BCAT2	P|P|P|P|P|P	P	NONE	31899.3	30403.2	0.0673607	0.042481	63.065
3_1_1_6	Bcl10	1015	bcl10	P|P|P|P|P|P	P	NONE	26631.4	37129.7	-0.263394	0.633333	240.451
1_1_19_6	Bcl10	1016	bcl10	P|P|P|P|P|P	P	NONE	14191.2	14503.5	-0.0164715	0.0989436	600.697
2_1_1_2	Bcl10	805	bcl10	P|P|P|P|P|P	P	NONE	15563.2	16403	-0.0701046	0.106419	151.8
4_1_1_2	Bcl10	806	bcl10	P|P|P|P|P|P	P	NONE	14101.8	15190	-0.138574	0.133776	96.5379
4_1_10_17	Bcl2	866	bcl2	P|P|P|P|P|P	P	NONE	14329.4	12033	0.256703	0.0798723	31.1146
2_1_10_17	Bcl2	867	bcl2	P|P|P|P|P|P	P	NONE	41677.9	39439.3	0.11363	0.203195	178.821
4_1_16_16	Bcl2	868	bcl2	P|P|P|P|P|P	P	NONE	8914.02	7981.5	0.155959	0.109176	70.0029
4_1_7_16	Bcl2l1	869	BCLXL	P|P|P|P|P|P	P	UP	75416.7	42434.3	0.833993	0.0911136	10.925
2_1_7_16	Bcl2l1	870	BCLXL	P|P|P|P|P|P	P	UP	44306.5	27251.7	0.71312	0.332685	46.6521
2_1_16_16	Bcl2l1	871	BCLXL	P|P|P|P|P|P	P	NONE	28454	30200.2	0.0388004	0.436613	1125.28
4_1_7_19	Bcs1L	1372	Gracile Syndrome gene homologue\list Martina	P|P|P|P|P|P	P	NONE	10967.9	9096.67	0.250032	0.0901995	36.0752
2_1_19_7	Bcs1L	1373	Gracile Syndrome gene homologue\list Martina	P|P|P|P|P|P	P	NONE	21731	25022.3	-0.167383	0.208247	124.413
2_1_19_13	Bnip3l	762	nix	P|P|P|P|P|P	P	NONE	25368.3	25014.3	0.0208818	0.105779	506.562
4_2_4_20	Bst2	1322	2310015I10Rik\NIA results interesting	P|P|P|P|P|P	P	NONE	12642.4	13675.3	-0.0880612	0.117311	133.215
2_1_7_7	Cabp4	1532	Cabp4/HHpatients putative HH modifiers	P|P|P|P|P|P	P	NONE	17835.5	22207.3	-0.323617	0.247899	76.6027
4_1_7_7	Cabp4	1533	Cabp4/HHpatients putative HH modifiers	P|P|P|P|P|P	P	DOWN	13141.9	18296.7	-0.48038	0.225578	46.9581
2_1_1_8	Cabp4	1534	Cabp4/HHpatients putative HH modifiers	P|P|P|P|P|P	P	NONE	4311.34	3950	0.135873	0.118938	87.5364
1_1_16_7	Cacna1c	1469	Cacna1c\list Martina- Gunshin mail	A|A|A|P|A|A	A	NONE	802.955	752.297	-0.150649	0.691595	459.078
4_1_22_1	Calr	509	calreticulin	P|A|P|P|P|P	P	NONE	23564.7	31404.6	-0.245112	0.254827	103.963
2_1_16_2	Calr	510	calreticulin	P|P|P|P|P|P	P	NONE	129682	103684	0.324405	0.0942848	29.0639
1_1_10_15	Capn1	609	calcium activated neutral protease large subunit	P|P|P|P|P|P	P	NONE	29180.1	31193.3	-0.0746604	0.122228	163.712
3_1_16_14	Capn1	610	calcium activated neutral protease large subunit	P|P|P|P|P|P	P	NONE	53601.3	50291.5	0.0915213	0.0507466	55.4479
4_2_22_21	Capza2	1192	Cappa2-abfall	A|A|A|P|P|P	A	NONE	8976.51	7911.04	0.122848	0.0751714	61.1908
2_1_19_14	Cat	511	catalase	P|P|P|P|P|P	P	DOWN	27339.6	58853.7	-1.11048	0.0865788	7.7965
1_1_19_5	Cav3	1081	caveolin 3	P|P|P|P|P|P	P	NONE	10691.1	12539.5	-0.211601	0.123917	58.5615
1_1_13_6	Cav3	1083	caveolin 3	P|A|A|P|P|P	P	NONE	2220.1	2098.33	0.0821273	0.109521	133.355
1_2_22_6	Cav3	1086	caveolin 3	P|P|P|P|P|P	P	NONE	6742.67	5287.17	0.359318	0.197233	54.8908
4_1_19_18	Ccl11	937	MCP1 (JE)	P|P|P|P|P|P	P	NONE	7994.41	8913.33	-0.17231	0.109007	63.2622
2_1_19_18	Ccl11	938	MCP1 (JE)	P|P|P|P|P|P	P	NONE	8855.47	8972.17	-0.0307559	0.105525	343.104
1_2_19_6	Ccl11	995	eotaxin precursor (Scya11) mRNA	P|P|P|P|P|P	P	NONE	10870.3	10852	0.00461474	0.0987025	2138.85
3_1_4_7	Ccnf	1290	CCNF short form\Mouse hipoxia gene	P|P|P|P|P|P	P	NONE	4677.18	6183.17	-0.159499	0.310026	194.375
4_1_7_5	Ccnf	1297	CCNF short form\Mouse hipoxia gene	P|P|P|P|P|P	P	NONE	23935.9	21419.5	0.174284	0.152216	87.3381
2_2_19_6	Ccnf (short)	1292	CCNF (even shorter)\Mouse hipoxia gene	P|P|P|P|P|P	P	NONE	44199.8	40443.2	0.11825	0.171536	145.062
2_1_4_15	Ccs	518	Cu chaperone for SOD	P|P|P|P|P|P	P	NONE	9447.33	8849.17	0.0992777	0.183922	185.26
3_1_22_14	Cct7	613	"chaperonin containing TCP1, subunit 7 (eta)"	P|P|P|P|P|P	P	NONE	41647.9	44559.7	-0.0978146	0.0700866	71.6526
3_1_16_8	Cd160	1302	BY55 (CD160) \1q21	P|P|P|P|P|P	P	NONE	16765.1	18532.2	-0.17165	0.284095	165.508
4_1_4_20	Cd160	1312	BY55 (CD160)\1q21	P|P|P|P|P|P	P	NONE	5036.75	4902.67	0.000490988	0.144792	29489.9
1_1_16_8	Cd160 (long)	1301	BY55 (CD160) long form\1q21	P|P|P|P|P|P	P	NONE	6541.27	6110	0.123209	0.194462	157.83
4_2_13_20	Cd163	1411	CD163\list Martina- Metal array	A|P|P|P|P|P	P	NONE	3944.33	3296	0.236025	0.128918	54.6204
4_2_22_20	Cdc14a	1320	A830059A17Rik\ire candidate NIA results interesting	P|P|P|P|P|P	P	NONE	33905.1	32135.7	0.0680044	0.0533204	78.4073
4_1_10_20	Cdc34	1174	CDC34\mouse hipoxia gene	P|P|P|P|P|P	P	NONE	9675.1	9149.17	0.0922354	0.119323	129.368
1_2_7_18	Cdc34	1177	CDC34\mouse hipoxia gene	P|P|P|P|P|P	P	NONE	4964.91	4399.33	0.156959	0.105989	67.5264
2_2_1_6	Clock	1288	Clock\Mouse hipoxia gene	P|P|P|P|P|P	P	NONE	22129.3	17365.5	0.337385	0.100006	29.6415
4_2_19_6	Clock	1293	Clock\Mouse hipoxia gene	P|P|P|P|P|P	P	NONE	7555.7	8093.83	-0.0921757	0.184346	199.994
4_1_13_4	Clock	1295	Clock\Mouse hipoxia gene	P|P|P|P|P|P	P	NONE	11775.4	14699.5	-0.348735	0.291014	83.4486
1_2_19_16	Cnbp1	1248	ZNF9\ire candidate	P|P|P|P|P|P	P	NONE	26044.4	20367.8	0.333694	0.0973706	29.1796
3_2_1_16	Cnbp1	1249	ZNF9\ire candidate	P|P|P|P|P|P	P	NONE	15790.8	12521	0.339588	0.0881916	25.9702
3_1_10_19	Cnksr1	1511	Cnksr1/HHpatients putative HH modifiers	P|P|P|P|P|P	P	NONE	11866.9	14650.8	-0.288294	0.473854	164.365
1_1_10_19	Cnksr1	1512	Cnksr1/HHpatients putative HH modifiers	P|P|P|P|P|P	P	NONE	5023.62	4890.67	0.0528071	0.149229	282.592
1_1_22_14	Cotl1	614	clbp	P|P|P|P|P|P	P	NONE	23953.3	26170.8	-0.128217	0.0681502	53.1522
4_1_7_13	Cox17	519	cox 17-chaperon	P|P|P|P|P|P	P	NONE	15938.5	12734.7	0.309134	0.181036	58.5624
3_1_19_15	Cox17	701	cox 17-chaperon	P|P|P|P|P|P	P	NONE	18147.5	14451.2	0.330371	0.106099	32.1152
4_2_10_17	Cox17	878	cox 17	P|P|P|P|P|P	P	UP	12642.5	9441.17	0.432218	0.126654	29.3033
2_2_10_17	Cox17	879	cox 17	P|P|P|P|P|P	P	UP	23102.5	16263	0.539243	0.355791	65.9798
4_2_13_18	Cox17 (bad)	880	cox 17	P|P|P|P|P|P	P	UP	10532.2	7568	0.451482	0.12594	27.8948
2_1_10_13	Cox7b	615	cox 7b	P|P|P|P|P|P	P	NONE	8692.79	7848.17	0.151212	0.150478	99.5144
1_2_13_3	Cox7b	702	cox 7b	P|P|P|P|P|P	P	NONE	8903.5	9183	-0.058366	0.147287	252.35
4_1_1_14	Cp	512	ceruloplasmin	P|P|P|P|P|P	P	NONE	8712.97	9045.33	-0.0682559	0.165996	243.197
4_1_16_2	Cp	513	ceruloplasmin	P|P|A|P|P|M	P	NONE	1708.07	1939	-0.186868	0.294365	157.526
2_1_1_14	Cp	514	ceruloplasmin	P|P|P|P|P|P	P	NONE	4882.7	4752.33	0.022944	0.108132	471.286
4_2_4_2	Cp	843	GPI-ANCHOR	P|P|P|P|P|P	P	NONE	5697.65	5379.33	0.0900008	0.0610858	67.8725
3_1_13_9	Cpox	1342	CPO\heme biosynthesis	P|P|P|P|P|P	P	NONE	11571	14482.8	-0.365701	0.231056	63.1815
3_1_19_8	Cpox (short form)	1340	CPO short form\heme biosynthesis	P|P|P|P|P|P	P	DOWN	17732.6	27529.5	-0.68976	0.401248	58.1721
1_1_13_9	Cpox (short form)	1341	CPO\heme biosynthesis	P|P|P|P|P|P	P	DOWN	6825.96	9397.67	-0.461868	0.144569	31.3009
3_1_19_17	Crebbp	1167	CREBBP short form\mouse hipoxia gene	P|P|P|P|P|P	P	NONE	11279.4	11435.7	-0.0234638	0.100634	428.89
3_2_19_7	Crebbp	1212	CREBBP short form\mouse hipoxia gene	P|P|P|P|P|P	P	NONE	23608.9	21526.3	0.150837	0.102153	67.724
4_2_19_7	Csnb	1364	Csnb (abfall)	P|P|P|P|P|P	P	NONE	7792.96	8353	-0.0736363	0.1814	246.346
2_2_4_14	Cth	622	cystathionine gamma-lyase (short isoform)	P|P|P|P|P|P	P	UP	17311.8	11507.2	0.677347	0.367662	54.2798
4_1_22_13	Ctsd	612	cathepsin D	P|P|P|P|P|P	P	NONE	49657	42616.7	0.164996	0.168402	102.064
1_1_1_17	Cul1	1182	Cul1\mouse hipoxia gene	P|P|P|P|P|P	P	NONE	45986.5	48081.7	-0.0703378	0.115016	163.519
1_2_13_18	Cul1	1186	Cul1\mouse hipoxia gene	P|P|P|P|P|P	P	NONE	30977.9	29707.2	0.0431286	0.113375	262.876
2_2_16_19	Cul2	1206	Cul2 short form\mouse hipoxia gene	P|P|P|P|P|P	P	NONE	38003.5	30894	0.242477	0.184381	76.0406
4_2_22_5	Cul2	1208	Cul2 short form\mouse hipoxia gene	P|P|P|P|P|P	P	NONE	12587	12282.3	0.0424378	0.103862	244.738
1_1_13_18	Cul3	1165	Cul3\mouse hipoxia gene	P|P|P|P|P|P	P	NONE	14263.8	17785.7	-0.320834	0.0611208	19.0506
2_2_4_21	Cul3	1195	Cul3\mouse hipoxia gene	P|P|P|P|P|P	P	NONE	14683.7	14942.8	-0.0321207	0.071044	221.179
1_1_19_17	Cul3 long form	1170	Cul3 long form\mouse hipoxia gene	P|P|P|P|P|P	P	NONE	7842.73	9407.17	-0.249396	0.105744	42.3999
1_2_7_17	Cybrd1	1114	DCYTB	P|P|P|P|P|P	P	UP	20302.9	11856	0.785469	0.162619	20.7034
3_2_13_3	Cyp1a1	704	CYP145	P|P|P|P|P|P	P	DOWN	6466.02	7960.67	-0.385158	0.591661	153.615
3_2_1_2	Cyp3a13	688	Cyt-P450 (Cyp3a13) (abfall)	P|P|P|P|P|P	P	UP	37274	20091.8	0.892388	0.124884	13.9944
2_1_22_7	D11Ertd18e	1496	D11Ertd18e/(McKie heme transporter HCP1)	P|P|P|P|P|P	P	NONE	73821.3	66271	0.147069	0.109614	74.5323
4_1_22_7	D11Ertd18e	1497	D11Ertd18e/(McKie heme transporter HCP1)	P|P|P|P|P|P	P	NONE	41951.3	46598.2	-0.272218	0.488438	179.429
2_1_16_8	D11Ertd18e	1498	D11Ertd18e/(McKie heme transporter HCP1)	P|P|P|P|P|P	P	NONE	45975.6	51941.7	-0.0580044	0.466945	805.016
3_2_10_18	D11Ertd498e	1272	FLJ10055\ire candidate	P|P|P|P|P|P	P	NONE	15135.8	14299.5	0.0678817	0.317708	468.032
2_2_7_5	D11Ertd498e	1283	FLJ10055\ire candidate	P|P|P|P|P|P	P	NONE	41992.1	101547	-0.222805	0.739667	331.979
4_2_13_4	D11Ertd498e (dif 3' form)	1282	FLJ10055 (dif 3' form)\ire candidate	P|P|P|P|P|P	P	NONE	11595.2	9818.33	0.24528	0.112735	45.9617
1_2_22_14	D1Ertd396e	667	scaffold attachment factor B	P|P|P|P|P|P	P	UP	16794.2	12938.5	0.386441	0.144608	37.4205
2_2_22_21	D330037H05Rik	1193	LOC207214-abfall	P|P|P|P|P|P	P	NONE	9463.67	8512.83	0.149748	0.136225	90.9693
4_1_10_5	D630004K10Rik	1161	ak052609-abfall	P|P|P|P|P|P	P	NONE	5137.97	5147.5	-0.0277512	0.191603	690.43
2_1_13_21	DNA in chr 1	1386	afball	P|P|P|P|P|P	P	NONE	19595.6	19465.8	0.0522162	0.154805	296.469
1_1_16_9	Dbh	1417	DBH\list Martina- Metal array	P|P|P|P|P|P	P	NONE	8698.41	8003.67	0.170043	0.227879	134.013
3_2_7_1	Ddx21	634	Gu	P|P|P|P|P|P	P	NONE	7194.47	6455	0.130285	0.115671	88.7834
1_1_13_1	Ddx5	691	p68 RNA Helikase (abfall)	P|P|P|P|P|P	P	DOWN	5136.3	9044.67	-0.846506	0.277577	32.7909
4_1_10_21	Dio1	1424	DIO1\list Martina- Metal array	P|P|P|P|P|P	P	DOWN	10314.4	30157.2	-1.51692	0.197265	13.0043
2_1_10_21	Dio1	1425	DIO1\list Martina- Metal array	P|P|P|P|P|P	P	DOWN	9848.05	24005.8	-1.28252	0.172842	13.4767
4_1_13_8	Dio1	1426	DIO1\list Martina- Metal array	P|P|P|P|P|P	P	DOWN	11632.1	33600.7	-1.53027	0.110578	7.22602
2_1_1_15	Dkk1	673	Sk-Dkk-1 protein precursor	P|P|P|P|P|P	P	NONE	8733.96	8566.17	0.0356479	0.0685051	192.171
4_2_22_19	Dnaja1	1445	DNAJA1\list Martina- Metal array	P|P|P|P|P|P	P	DOWN	29285.7	55926.7	-0.935522	0.074823	7.998
2_1_7_9	Dnaja1	1446	DNAJA1\list Martina- Metal array	P|P|P|P|P|P	P	DOWN	46314.6	81245.2	-0.807317	0.310626	38.4763
4_1_7_9	Dnaja1	1447	DNAJA1\list Martina- Metal array	P|P|P|P|P|P	P	DOWN	61551.7	113217	-0.879863	0.0717081	8.14992
2_2_7_14	Dock9	734	isg-4	P|P|P|P|P|P	P	NONE	7697.27	6945.5	0.123173	0.160319	130.157
4_2_13_13	Dock9	735	isg-4	P|P|P|P|P|P	P	NONE	9922.3	8758.67	0.181831	0.0432779	23.8012
4_2_19_21	Dsip1	1244	GILZ-DSIPI\ire candidate	M|A|A|P|P|P	M	NONE	12103.8	14409.3	-0.141294	0.350565	248.11
2_2_16_4	Dsip1	1251	GILZ-DSIPI\ire candidate	P|P|P|P|P|P	P	NONE	21892.8	21860.8	-0.00529514	0.0712567	1345.7
1_2_4_7	Dsip1 (short)	1266	GILZ-DSIPI short form\ire candidate	P|P|P|A|A|A	A	NONE	5405.64	5961.69	0.0923875	0.278921	301.904
2_2_7_6	Dusp1	954	protein tyrosine phosphatase	P|P|P|P|P|P	P	NONE	28313.7	23298.8	0.241461	0.192711	79.8106
4_2_7_6	Dusp1	955	protein tyrosine phosphatase	P|P|P|P|P|P	P	NONE	9170.78	10205.5	-0.137194	0.154028	112.27
1_2_16_4	Eefsec	1072	sec (SelB)	P|P|P|A|A|M	M	NONE	5579.07	4078.44	0.151747	0.389874	256.924
3_2_19_18	Eefsec	1073	sec (SelB)	P|P|P|P|P|P	P	NONE	13390.9	10898.5	0.292392	0.117029	40.0246
1_1_7_14	Efna1	625	EPH-RELATED RECEPTOR TYROSINE KINASE LIGAND	P|P|P|P|P|P	P	NONE	21858.4	20428	0.0979589	0.0550294	56.176
4_1_4_2	Efna1	706	EPH-RELATED RECEPTOR TYROSINE KINASE LIGAND	P|P|P|P|P|P	P	NONE	28341.7	29466.8	-0.0948752	0.180732	190.495
1_2_13_17	Egln1	1179	EGLN1 (sm20)\mouse hipoxia gene	P|P|P|P|P|P	P	NONE	23566.7	20994.2	0.155429	0.169364	108.966
4_2_4_21	Egln1	1194	EGLN1 (sm20)\mouse hipoxia gene	P|P|P|P|P|P	P	NONE	18345.8	14443.8	0.326639	0.115967	35.5032
4_2_10_20	Egln1	1196	EGLN1 (sm20)\mouse hipoxia gene	P|P|P|P|P|P	P	NONE	20413.6	16809.7	0.275573	0.0645356	23.4187
4_2_10_4	Egln2	1202	EGLN2\mouse hipoxia gene	P|P|P|P|P|P	P	NONE	37808.3	44386.3	-0.159819	0.2658	166.313
2_2_22_19	Egr1	1448	EGR1\list Martina- Metal array	P|P|P|P|P|P	P	NONE	18857.1	14596.3	0.367582	0.0785225	21.3619
4_2_4_19	Egr1	1449	EGR1\list Martina- Metal array	P|P|P|P|P|P	P	NONE	14406.7	13383.5	0.0940688	0.168009	178.602
2_2_4_19	Egr1	1450	EGR1\list Martina- Metal array	P|P|P|P|P|P	P	NONE	14363.1	14322.3	0.016201	0.138171	852.852
1_1_13_3	Eif2ak1	721	heme-regulated initiation factor 2-alpha kinase	P|P|P|P|P|P	P	NONE	5090.55	5084.17	-0.0102833	0.134622	1309.13
2_2_22_2	Eif2ak1	844	Heme-REG	P|P|P|P|P|P	P	NONE	73124.8	67530.2	0.106373	0.117484	110.446
1_2_1_4	Elac2	888	IRIG1 (ELAC2)	P|P|P|P|P|A	P	NONE	3202.98	3025.33	0.0757121	0.175959	232.406
1_2_10_4	Elac2 (bad)	889	IRIG1 (ELAC2)	P|P|P|P|P|P|P|P|P|P|P|P	P	NONE	45459.3	40967.8	0.118276	0.165169	139.647
1_2_1_1	Elac2 (short 2)	557	IRIG1	P|P|P|A|P|A	P	NONE	3158.47	2720.18	0.23738	0.162718	68.5474
3_2_22_13	Elac2 (short1)	732	IRIG1	P|P|P|P|P|P	P	NONE	10908.6	9859.83	0.147206	0.0966039	65.6249
3_2_10_14	Eno1	503	alpha enolase	P|P|P|P|P|P	P	UP	62863.1	48160.7	0.462219	0.381869	82.6165
2_1_13_15	Eno1	504	alpha enolase	P|P|P|P|P|P	P	UP	89295	63269.3	0.498381	0.0752217	15.0932
4_1_4_21	Ep300	1171	EP300\mouse hipoxia gene	P|P|P|P|P|P	P	NONE	19491.2	25154.7	-0.371432	0.0864754	23.2816
2_2_10_20	Ep300	1197	EP300\mouse hipoxia gene	P|P|P|P|P|P	P	NONE	6931.41	8941.33	-0.368126	0.467751	127.063
2_1_4_6	Epas1	1162	HIF2A\mouse hipoxia gene	P|P|P|P|P|P	P	NONE	6598.34	5921	0.187069	0.204461	109.298
2_1_22_6	Epas1 (short + dif 3')	1164	HIF2A (short + dif 3')\mouse hipoxia gene	P|P|P|P|P|P	P	NONE	47076.7	73188.2	-0.257377	0.424675	165.001
4_1_16_19	Epor	1187	EPOR\mouse hipoxia gene	P|P|P|P|P|P	P	NONE	4432.99	5577	-0.10184	0.645098	633.439
1_2_1_17	Epor	1198	EPOR\mouse hipoxia gene	P|P|P|P|P|P	P	NONE	10004.2	8204.67	0.278336	0.10572	37.9829
4_2_16_19	Epor	1205	EPOR\mouse hipoxia gene	P|P|P|P|P|P	P	NONE	24454.7	21870.3	0.193063	0.177635	92.0091
3_1_7_1	Eya1	707	EYA1	P|P|P|P|P|P	P	DOWN	15556.4	45553.3	-0.489448	0.701484	143.322
4_2_10_13	Eya2	626	EYA2	P|P|P|P|P|P	P	NONE	12028.4	11026.8	0.145518	0.0917677	63.0629
2_2_10_13	Eya2	628	EYA2	P|P|P|P|P|P	P	NONE	10164.6	18545.3	-0.0752455	0.801215	1064.8
1_1_7_2	Eya3	708	Eya3	P|P|P|P|P|P	P	NONE	20280	15664.8	0.358158	0.0753829	21.0474
3_1_7_2	Eya3	710	Eya3	P|P|P|P|P|P	P	NONE	23848.2	20801.2	0.182449	0.338685	185.633
1_2_1_21	FLOT2	481	hs FLOT2	P|P|P|P|P|P	P	UP	58965.1	42467.3	0.467812	0.0867857	18.5514
3_1_19_5	Fbxo2	1082	neural F box protein NFB42 mouse	P|P|P|P|P|P	P	NONE	5882.53	6512.33	-0.143175	0.0694396	48.4997
1_1_4_17	Fbxo32	1140	Atrogin1(IREG3)	P|P|P|P|P|P	P	NONE	7648.37	7006	0.124828	0.096843	77.5811
3_1_10_4	Fbxo32 (long)	921	IRIG3 (fused with RIIKEN NM_026346)	P|P|P|P|P|P	P	NONE	6571.02	6203.33	0.0197927	0.469231	2370.72
1_2_7_1	Fcna	630	ficolin-A	P|P|P|P|P|P	P	NONE	6299.81	5152.67	0.29265	0.113553	38.8018
1_2_19_2	Fdx1	695	adrenodoxin (ferredoxin)	P|P|P|P|P|P	P	NONE	10808.4	12359.8	-0.198045	0.131035	66.1643
3_2_19_2	Fdx1	696	adrenodoxin (ferredoxin)	A|P|A|P|P|P	P	NONE	2776.26	3020.17	0.0798746	0.42681	534.35
1_1_1_2	Fdxr	711	ferredoxin reductase	P|P|P|P|P|P	P	NONE	3173.38	3015.67	0.0833119	0.156331	187.645
3_1_1_2	Fech	712	ferrochalatase	P|P|P|P|P|P|P|P|P|P|P|P	P	NONE	13662.6	17908.9	-0.351605	0.264768	75.3027
3_2_22_18	Fech	890	ferrochalatase	P|P|P|P|P|P	P	NONE	14057.1	13935.2	0.0146619	0.0804278	548.548
1_2_19_4	Fech	891	ferrochalatase	P|P|P|P|P|P	P	NONE	17604.7	16415.3	0.061095	0.167611	274.345
1_2_22_18	Fech	892	ferrochalatase	P|P|P|P|P|P	P	NONE	14913	15170.7	-0.027693	0.0491439	177.459
1_1_1_7	Fgd2	1217	Fgd2-abfall	P|P|P|A|A|A	A	NONE	1049.47	951.353	0.179015	0.165555	92.4808
2_1_13_13	Figf	699	c-Fos	P|P|P|P|P|P	P	NONE	34202.3	27797.3	0.355073	0.246605	69.4518
2_1_7_13	Fmo1	522	flavin monoox-1	P|P|P|P|P|P	P	NONE	6770.46	7651.5	-0.169817	0.152159	89.6021
4_2_13_15	Fmo1	523	flavin monoox-1	P|P|P|P|P|P	P	NONE	20254.3	22474.3	-0.122817	0.178362	145.226
2_2_13_15	Fmo2	524	flavin monoox-2	P|P|P|P|P|P	P	NONE	11212.9	9985.83	0.136958	0.230121	168.023
4_2_19_14	Fmo2	525	flavin monoox-2	P|P|P|P|P|P	P	NONE	10223.9	9992.83	0.0402715	0.0982675	244.013
4_2_19_5	Fmo3	1119	flavin monoox-3	P|P|P|P|P|P	P	NONE	21529.6	19203	0.195055	0.180963	92.7755
2_1_22_4	Fmo3	1120	flavin monoox-3	P|P|P|P|P|M	P	DOWN	6712.45	10221.9	-0.771077	0.801732	103.976
4_1_10_14	Fmo4	526	flavin monoox-4	P|P|P|P|P|P	P	NONE	5532.81	5759.5	-0.0664966	0.121532	182.764
2_2_19_14	Fmo5	527	flavin monoox-5	P|P|P|P|P|P	P	DOWN	28210.9	41890.3	-0.584024	0.075107	12.8603
1_1_19_4	Fnbp3	917	hypA-FBP-11	P|P|P|P|P|P	P	NONE	8613.49	7338.83	0.233102	0.0852181	36.5583
3_2_10_17	Fnbp3 (short)	916	hypA-FBP-11 (500bp missing)	P|P|P|P|P|P	P	NONE	17991.8	14005.2	0.362167	0.223501	61.7121
3_1_19_4	Fnbp3 (short)	918	hypA-FBP-11 (400bp missing)	P|P|P|P|P|P	P	NONE	15751	15818.3	-0.0134776	0.138296	1026.11
1_1_1_21	Fth1	549	H-Fer\Known ire 5'	P|P|P|P|P|P|P|P|P|P|P|P|P|P|P|P|P|P|P|P|P|P|P|P	P	DOWN	118281	185247	-0.792662	0.468164	59.0623
1_1_10_1	Ftl1	569	l-Fer\Known ire 5'	P|P|P|P|P|P|P|P|P|P|P|P|P|P|P|P|P|P|P|P|P|P|P|P	P	NONE	52667.2	40510	0.140066	0.391769	279.703
2_2_19_5	Ftmt	1116	hs mitochondrial ferritin MoMtF	P|P|P|P|P|P	P	NONE	7984.22	8155.17	-0.0331658	0.0691109	208.38
3_1_22_20	Furin	1506	"Furin/Furin, cleavage of hamp "	P|P|P|P|P|P	P	NONE	62530.6	68747.5	-0.140642	0.119066	84.6594
1_1_22_20	Furin	1507	"Furin/Furin, cleavage of hamp"	P|P|P|P|P|P	P	NONE	3495.3	3717.83	-0.0618402	0.40438	653.912
1_1_4_20	Furin	1509	"Furin/Furin, cleavage of hamp"	P|P|P|P|P|P	P	NONE	4411.56	3862.67	0.18296	0.0736592	40.2598
2_1_10_14	Fxn	528	frataxin	P|P|P|P|P|P	P	NONE	19000.2	18901.5	0.0221121	0.122245	552.841
1_1_19_15	Fxn	715	frataxin	P|P|P|P|P|P	P	NONE	17977.8	17337.3	0.0229266	0.119934	523.121
2_2_7_7	Fxyd5	1523	Fxyd5/HHpatients putative HH modifiers	P|P|P|P|P|P	P	NONE	7684.59	6669	0.178338	0.286587	160.699
4_2_7_7	Fxyd5	1524	Fxyd5/HHpatients putative HH modifiers	M|P|P|P|P|P	P	NONE	3122.82	2902.83	0.104684	0.126657	120.99
2_2_1_8	Fxyd5	1525	Fxyd5/HHpatients putative HH modifiers	P|P|P|P|P|P	P	NONE	11306.8	9997.83	0.165162	0.151077	91.4719
3_2_10_19	Fxyd7	1520	Fxyd7/HHpatients putative HH modifiers	P|P|P|P|P|P	P	NONE	11071.1	9848.5	0.213293	0.160267	75.1391
1_2_10_19	Fxyd7	1522	Fxyd7/HHpatients putative HH modifiers	P|P|P|P|P|P	P	NONE	4659.19	4464.5	0.0507607	0.0897442	176.799
1_1_13_15	Gapd	530	GAPDH	P|P|P|P|P|P|P|P|P|P|P|P	P	UP	41843.1	23959.8	0.746932	0.113677	15.2192
1_2_16_13	Gapd	531	GAPDH	P|P|P|M|A|P	P	UP	68172.2	28870.3	0.509449	0.975072	191.397
4_1_16_13	Gas1	532	gas-1	P|P|P|P|P|P	P	NONE	6058.46	6236.33	-0.0454108	0.0566117	124.666
2_1_16_13	Gas7	536	gas-7	P|M|P|P|P|P	P	DOWN	6860.6	12787.2	-0.412635	0.720789	174.679
3_2_19_4	Gas7	893	gas-7	P|P|P|P|P|P	P	NONE	6531.03	7076.83	-0.0842547	0.242532	287.855
1_2_13_5	Gas7	894	gas-7	P|P|P|P|P|P	P	NONE	18335.9	17454.2	0.0743629	0.106374	143.047
2_2_1_17	Gas7	895	gas-7	P|P|P|P|P|P	P	NONE	20790.3	16872.5	0.299576	0.0818768	27.3309
2_2_10_19	Gls	1325	Gls\NIA results interesting	P|P|P|P|P|P	P	NONE	61495.6	116828	0.0240531	1.2585	5232.17
4_2_10_16	Gng11	1055	G protein gamma-11 subunit (homologue of hs)	P|P|P|P|P|P	P	NONE	7244.32	7114.5	0.000903466	0.109436	12112.9
2_2_10_16	Gng11	1056	G protein gamma-11 subunit (homologue of hs)	P|P|P|P|P|P	P	NONE	5021.26	6629.17	-0.197964	0.586241	296.135
1_2_7_4	Gng11	1057	G protein gamma-11 subunit (homologue of hs)	P|P|P|P|P|P	P	NONE	3071.07	3002.5	0.0223177	0.0765455	342.981
1_1_19_2	Gng11	716	G protein gamma-11 subunit (homologue of hs)	P|P|P|P|P|P	P	NONE	3191.42	3136	0.013409	0.214608	1600.48
3_1_19_2	Gng11	717	G protein gamma-11 subunit (homologue of hs)	P|P|P|P|P|P	P	NONE	3156.35	3860.83	-0.328058	0.203384	61.9963
1_2_7_7	Got2	1326	Got2\NIA results interesting	P|P|P|P|P|P	P	NONE	54187.8	31603.3	0.116092	0.397422	342.335
3_1_22_7	Gpr89	1299	SH120\1q21	P|P|P|P|P|P	P	DOWN	6729.52	8875.83	-0.392786	0.0663107	16.8822
1_1_19_16	Gpr89	1310	SH120\1q21	P|P|P|P|P|P	P	UP	34592.3	23090.7	0.590361	0.103117	17.4668
4_1_1_6	Gpr89 (pdzk1 3')	1313	PDZK1 (5' from sh120)\1q21	P|P|P|P|P|P	P	DOWN	12317.7	33473.5	-1.44946	0.0679316	4.68668
2_2_1_1	Gpx1	544	GPX-1	P|P|P|P|P|P	P	UP	24717.5	13649.7	0.852851	0.126797	14.8674
1_1_1_3	Gpx1	720	GPX-1	P|P|P|P|P|P	P	UP	26571.6	15610.7	0.759878	0.0961303	12.6508
4_1_16_20	Gpx2	1427	GPX2\list Martina- Metal array	P|P|P|P|P|P	P	NONE	32800.8	29714.8	0.135238	0.232951	172.252
3_2_10_7	Gpx2	1428	GPX2\list Martina- Metal array	P|P|P|P|P|M	P	NONE	52429.9	47518.8	-0.0623324	0.511887	821.222
4_1_22_19	Gpx2	1429	GPX2\list Martina- Metal array	P|P|P|P|P|P	P	NONE	23876.9	20636.3	0.184684	0.302642	163.87
2_2_10_14	Gpx3	545	GPX-3	P|P|P|P|P|P	P	DOWN	13760.7	27958.8	-1.05849	0.244276	23.0777
2_2_7_13	Gpx3	546	GPX-3	P|P|P|P|P|P	P	DOWN	11804.1	33078.7	-1.47413	0.225964	15.3287
3_1_7_5	Gpx4	1010	GPX4	P|P|P|P|P|P	P	NONE	30323	38351	-0.335099	0.10153	30.2984
2_1_7_1	Gpx4	800	GPX4	P|P|P|P|P|P	P	NONE	28699.2	37088.3	-0.377761	0.0978474	25.902
2_1_7_18	Gsk3b	1028	glycogen synthase kinase 3 beta	P|P|P|P|P|P	P	UP	25000.5	17926.2	0.474088	0.261262	55.1082
4_1_19_2	Gsk3b	814	glycogen synthase kinase 3 beta	P|P|P|P|P|P	P	NONE	12706	13927.3	-0.136618	0.218495	159.931
2_1_13_3	Gsk3b	815	glycogen synthase kinase 3 beta	P|P|P|P|P|P	P	NONE	18514.7	16344.8	0.186891	0.0550222	29.4409
4_2_7_15	Gsn	777	gelsolin	P|P|P|P|P|P	P	UP	26089.5	16467.7	0.585966	0.183812	31.3691
4_2_22_15	Gsr	537	Glutathion Reductase	A|M|A|P|P|P	M	NONE	10389.6	6822.44	0.277346	0.63548	229.129
2_2_22_15	Gsr	538	Glutathion Reductase	P|P|P|P|P|P	P	UP	28393.8	19244.3	0.556545	0.0643546	11.5632
2_2_4_15	Gsr	540	Glutathion Reductase	P|P|P|P|P|P	P	UP	29118.2	16916.8	0.823819	0.176446	21.4181
4_1_4_1	Gsr	847	Glutathione Reductase	P|P|P|P|P|P	P	UP	56656.3	30226.8	0.82852	0.210888	25.4536
4_2_7_16	Gsr	896	Glutathione Reductase	P|P|P|P|P|P	P	UP	49736.2	30030.2	0.708939	0.107032	15.0975
4_2_4_15	Gsr (bad)	539	Glutathion Reductase	P|P|P|P|P|P	P	UP	21998.1	11301.8	0.859556	0.275202	32.0167
4_2_10_14	Gss	541	glutathione synthetase type A1	P|P|P|P|P|P	P	NONE	31626.3	33168.7	-0.0619166	0.0601606	97.1638
2_2_1_14	Gss	542	glutathione synthetase type A1	P|P|P|P|P|P	P	NONE	24751.2	22583.2	0.131032	0.239741	182.963
4_2_7_13	Gss	543	glutathione synthetase type A1	P|P|P|P|P|P	P	NONE	21853.9	22951.8	-0.0815084	0.0706244	86.6468
3_2_16_21	Gsta4	1514	Gsta4/HHpatients putative HH modifiers	P|P|P|P|P|P	P	UP	11200.2	6866	0.719694	0.173455	24.1012
1_2_16_21	Gsta4	1515	Gsta4/HHpatients putative HH modifiers	P|P|P|P|P|P	P	UP	12812.8	7091.33	0.855559	0.143325	16.7521
3_2_22_20	Gsta4	1516	Gsta4/HHpatients putative HH modifiers	P|P|P|P|P|P	P	UP	18316.4	9476.33	0.949587	0.11094	11.683
3_1_16_9	HECTd1	1421	HECTd1 (abfall)	P|P|P|P|P|P	P	NONE	31047.4	28189.7	0.115918	0.295105	254.581
4_1_1_20	HLA_A (human)	1367	afball\list Martina	P|P|P|P|P|P	P	NONE	8207.79	8911.17	-0.12809	0.149041	116.357
2_2_10_15	Haao	639	HYACDO	P|P|P|P|P|P	P	NONE	24859.5	49206.2	-0.129136	0.964192	746.645
4_2_16_14	Haao	640	HYACDO	P|P|P|P|P|P	P	NONE	10875.7	9163.5	0.250577	0.0750778	29.962
4_1_4_13	Hadhb	635	HADHB	P|P|P|P|P|P	P	NONE	173638	172712	-0.0014978	0.0709552	4737.28
3_1_1_5	Hamp	1080	hepcidin	P|P|P|P|P|P	P	NONE	9825.28	13527.5	-0.342924	0.348339	101.579
1_2_1_18	Hamp	1091	hepcidin	P|P|P|P|P|P	P	NONE	29715.9	31010.2	-0.0672224	0.0764017	113.655
4_2_13_6	Hamp	1099	hepcidin	P|P|P|P|P|P	P	NONE	7118.62	5519.67	0.359354	0.114508	31.8649
3_2_16_6	Hap1	915	huntingtin	P|P|P|P|P|P	P	NONE	11696.2	9757.17	0.288947	0.150417	52.0568
1_2_19_8	Hba-a1	1330	Hba-a1\NIA results interesting	P|P|P|A|A|P	P	UP	13302.3	8808.7	0.535941	0.324286	60.5077
3_2_1_8	Hbb-bh1	1329	Hbb-b1\NIA results interesting	P|P|P|P|P|P	P	UP	29221.1	21526.7	0.447588	0.118727	26.5259
2_2_13_8	Hbb-bh1	1366	Hemoglobin beta 2	P|P|P|P|P|P	P	NONE	64645.8	61386.2	0.120935	0.55235	456.732
1_2_7_8	Hdh	1456	HD-Huntingtin\list Martina- Metal array	P|P|P|P|P|P	P	UP	12575.6	9232.83	0.441297	0.0796096	18.0399
2_2_19_15	Heph	722	hephaestin	P|P|P|P|P|P	P	NONE	40332.7	40041.8	-0.0341139	0.160976	471.878
3_2_13_5	Heph	898	hephaestin	P|P|P|P|P|P	P	DOWN	19932.7	30970.8	-0.522049	0.313941	60.1364
1_1_13_5	Heph	926	"hephaestin, no info available but spotted on chip"	P|P|P|P|P|P	P	DOWN	28220.6	47794.8	-0.750194	0.112379	14.98
2_1_7_15	Herpud1	731	Herpud 1 (abfall)\CORRECTED INFORMATION	P|P|P|P|P|P	P	NONE	35904.5	30537	0.229735	0.239578	104.285
2_2_13_13	Herpud1	737	KIAA0025	P|P|P|P|P|P	P	NONE	21341.5	16749.5	0.324572	0.245858	75.7482
3_2_10_4	Hfe	900	HFE	P|P|A|P|P|P	P	NONE	4653.44	5184.84	-0.120775	0.130295	107.882
2_2_13_1	Hfe (800 bp less)	823	HFE (es fehlen 800bp)	P|P|P|P|P|P	P	NONE	9809.49	14830.5	-0.0556385	0.61566	1106.54
3_1_10_5	Hfe (long 1)	1112	HFE (mayka-1) 3'-UTR long	P|P|P|P|P|P	P	NONE	12297.1	13437.5	-0.138411	0.129183	93.3331
1_1_4_6	Hfe (long 2)	1113	HFE (Mayka-2) 3'-UTR long	P|P|P|P|P|P	P	NONE	3242.74	3314	-0.0646483	0.19079	295.12
1_2_13_13	Hfe (strange)	718	hfe no info available but spotted on chip	P|P|P|M|P|P	P	NONE	2330.82	2530.17	-0.143767	0.445599	309.945
4_2_1_15	Hif1a	723	HIF-1	P|P|P|P|P|P	P	UP	16226.8	11849.2	0.446422	0.0980221	21.9573
2_2_1_15	Hif1a	724	HIF-1	P|P|P|P|P|P	P	NONE	29462.9	26011.3	0.234614	0.188821	80.4815
1_2_7_6	Hif1a	901	HIF-1	P|P|P|P|P|P	P	NONE	6579.89	5635.33	0.198435	0.11808	59.5059
1_2_4_5	Hif1a	902	HIF-1	P|P|P|P|P|P	P	UP	35543.9	24405.8	0.540463	0.150164	27.7844
4_2_1_5	Hmbs	1142	hydroxymethylbilane synthase\corrected information	P|P|P|P|P|P	P	NONE	16702.6	14152.7	0.239064	0.0288379	12.0629
3_2_13_13	Hmbs	694	hydroxymethylbilane synthase (abfall)\corrected information	P|P|P|P|P|P	P	NONE	15329	25081.7	-0.0697506	0.708771	1016.15
4_1_7_15	Hmbs (bad)	729	hydroxymethylbilane synthase\corrected information	P|P|P|P|P|P	P	NONE	17109.5	24931	-0.120113	0.647	538.659
4_2_16_13	Hmox1	547	Heme oxygenase 1	P|P|P|P|P|P	P	UP	13394.1	9480.67	0.489149	0.0680879	13.9197
2_2_7_16	Hmox1	897	Heme oxygenase 1	P|P|P|P|P|P	P	NONE	27704.6	24884.3	0.221027	0.396508	179.394
4_2_1_1	Hmox2	548	Heme oxygenase 2	P|P|P|P|P|P	P	NONE	24053.9	23448.3	-0.0395999	0.169847	428.907
3_2_16_16	Hnrpdl	924	JKTBP	P|P|P|P|P|P	P	NONE	19696.9	17234.2	0.187127	0.152222	81.3466
2_1_19_4	Hnrpdl	962	hnrnpD (abfall)	P|P|P|P|P|P	P	NONE	25621.5	30965.8	-0.250156	0.0870443	34.796
2_2_16_13	Hprt1	550	HPRT	P|P|P|P|P|P	P	NONE	17004.8	14609.8	0.20432	0.0986411	48.2779
1_2_10_1	Hprt1	551	HPRT	P|P|P|P|P|P	P	NONE	16526.6	17616.3	-0.0785662	0.155763	198.257
2_1_4_13	Hpxn	636	hemopexin	P|P|P|P|P|P	P	NONE	7471.61	6496.17	0.195347	0.108867	55.7302
4_2_10_15	Hpxn	637	hemopexin	P|P|P|P|P|P	P	NONE	10865.5	8876.67	0.293939	0.117591	40.0054
1_2_4_13	Hsf1	783	HSF1	P|P|P|P|P|P	P	NONE	4645.17	4344.5	0.109517	0.0985603	89.9958
3_2_7_6	Hsf1	907	HSF1	P|P|P|P|P|P	P	NONE	13271.7	10417.7	0.324809	0.135356	41.6725
3_2_4_13	Hsf2	782	HSF2	P|A|P|P|P|P	P	NONE	10519.8	9375.44	0.0783809	0.301206	384.285
3_1_22_17	Hsf4	1137	HSF 4	P|P|P|P|P|P	P	NONE	7145.5	6533.5	0.129351	0.0690906	53.4132
1_1_22_17	Hsf4	1138	HSF 4	P|P|P|P|P|P	P	NONE	4394.75	4396.67	0.0666796	0.224555	336.767
1_2_22_2	Hsp105	555	hsp105 alpha	P|P|P|P|P|P	P	NONE	13299.5	11885.8	0.165161	0.101822	61.6504
4_2_10_3	Hspa1a	824	HSP70.1	P|P|P|P|P|P	P	NONE	45588.9	50858.3	-0.0362899	0.157199	433.175
1_1_1_4	Hspa1a (short)	911	HSP70.1 (short form)	P|P|P|P|A|A	P	NONE	3405.89	2893.17	0.128288	0.262382	204.526
2_2_4_2	Hspa5	842	78 kDa glucose-regulated protein	P|P|P|P|P|P	P	UP	48924.1	34514.5	0.490302	0.175353	35.7643
4_1_4_18	Hspa5	858	78 kDa glucose-regulated protein	P|P|P|P|P|P	P	UP	115167	69535	0.708725	0.143095	20.1905
3_1_4_18	Hspa5	859	78 kDa glucose-regulated protein	P|P|P|P|P|P	P	UP	114913	81054.2	0.517475	0.130139	25.1488
3_2_4_2	Hspa8	554	Hsc 70 (HSP CA)	P|P|P|P|P|P	P	NONE	100587	84831.3	0.241534	0.1343	55.6029
3_2_4_18	Hspa8	904	hsc 70 (=hspCA)	P|P|P|P|P|P	P	NONE	64041.1	59461.3	0.14182	0.283008	199.554
3_2_4_5	Hspa8	905	hsc 70 (=hspCA)	P|P|P|P|P|P	P	NONE	78386.9	74081.3	0.0768441	0.0963248	125.351
1_2_22_5	Hspa8	906	hsc 70 (=hspCA)	P|P|P|P|P|P	P	NONE	101818	98458	0.00996443	0.200883	2016
1_2_4_18	Hspa8	908	Hsc 70 (HSP CA)	P|P|P|P|P|P	P	NONE	81280.5	86650	-0.090524	0.0700706	77.4055
3_1_10_1	Hspa9a	574	mit hsp70	P|P|P|P|P|P	P	UP	133586	81304.3	0.692056	0.124511	17.9915
4_1_13_14	Hspa9a	751	mit hsp70	P|P|P|P|P|P	P	UP	74171.7	50189.5	0.54472	0.258352	47.4283
1_2_1_2	Hspb1	638	HSP25	P|P|P|P|P|P	P	NONE	4273.65	5342.17	-0.342452	0.132837	38.7898
4_2_4_1	Hspb1	741	hs hsp27	P|P|P|P|P|P	P	NONE	16546	18033.8	-0.154091	0.135714	88.0738
3_2_22_4	Hspb2	989	Hspb2	P|P|P|P|P|P	P	NONE	15086.4	15329.2	-0.0222011	0.0507591	228.633
1_2_1_6	Hspb2	993	small heat shock protein HSPB2 (Hspb2)	P|P|P|P|P|P	P	NONE	8677.44	10384.2	-0.264436	0.135198	51.127
3_2_1_6	Hspb2	994	small heat shock protein HSPB2 (Hspb2)	P|P|P|P|P|P	P	NONE	7225.9	6156.5	0.2242	0.136578	60.9177
3_2_10_1	Hspca	552	HSP 86B	P|P|P|P|P|P	P	DOWN	40614.9	63737.7	-0.476007	0.373387	78.4416
1_2_4_2	Hspca	553	HSP 86B	P|P|P|P|P|P	P	NONE	34899	41191.7	-0.252647	0.188387	74.5652
3_1_1_3	Hspd1	726	HSP60A	P|P|P|P|P|P	P	UP	37630.8	23465.8	0.662476	0.223036	33.6671
1_1_19_3	Hspd1	727	HSP60A	P|P|P|P|P|P	P	UP	45053.7	28008.2	0.65313	0.114272	17.4961
3_1_19_3	Hspd1	728	HSP60A	P|P|P|P|P|P	P	UP	41794.8	31709	0.391238	0.233421	59.6621
3_1_10_3	Idh3a	771	RNAIDH (alpha subunit)	P|P|P|P|P|P	P	UP	29179.9	22193.5	0.393716	0.0910337	23.1217
1_2_7_2	Idh3g	664	RNAIDH (gamma subunit )	P|P|P|P|P|P	P	NONE	16335.5	17620.3	-0.10985	0.0572309	52.099
3_2_22_14	Idh3g	665	RNAIDH (gamma subunit )	P|P|P|P|P|P	P	DOWN	19888.7	38555.5	-0.47276	0.795461	168.259
1_1_4_1	Il4i1	755	MOAA similar	P|P|P|P|P|P	P	DOWN	5460.98	7628.83	-0.430987	0.190803	44.2711
3_1_4_1	Il4i1	756	MOAA similar	P|P|P|P|P|P	P	NONE	14716	19802	-0.255099	0.62676	245.693
2_1_13_6	Il6	1477	IL6	P|P|P|P|P|P|P|P|P|P|P|P	P	NONE	5683.56	6870.67	-0.269338	0.176371	65.4833
3_1_1_9	Il6ra	1368	interleukin 6 receptor alpha\list Martina	P|P|M|P|P|P	P	NONE	8200.05	10915.7	-0.294485	0.346981	117.826
3_2_4_6	Il9r	1084	interleukin 9 receptor	P|P|P|P|P|P	P	NONE	20252.3	24313	0.0612951	0.523712	854.411
4_2_16_5	Il9r (bad)	1118	interleukin 9 receptor	P|P|P|P|P|P	P	NONE	9706.29	9385	0.0582942	0.0638281	109.493
3_1_16_4	Il9r (long)	1098	interleukin 9 receptor (long)\corrected information	P|P|P|P|P|P	P	NONE	20695	21182.8	-0.063663	0.183251	287.846
4_1_4_4	Il9r (long)	1117	interleukin 9 receptor (long)\corrected information	P|P|P|P|P|P	P	DOWN	12359.1	20077.8	-0.453251	0.577296	127.368
1_1_13_2	Impa1	652	myo-inositol monophosphatase A1	P|P|P|P|P|P	P	DOWN	25739.8	41069.3	-0.686346	0.0714418	10.409
1_1_4_13	Ireb2	565	IRP-2	P|P|P|P|P|P	P	NONE	10466.5	9346.83	0.150278	0.104889	69.797
2_2_13_2	Ireb2 (not sure)	563	IRP-2	P|P|P|P|P|P	P	NONE	5250	7225.17	-0.159552	0.561483	351.911
3_1_7_18	Itga10	1316	ITGA10\1q21	P|P|A|P|P|P	P	NONE	10219.1	9354.67	0.176337	0.167276	94.8612
1_2_10_14	Jun	515	C-JUN	P|P|P|P|P|P	P	DOWN	19645.3	38912.2	-0.974092	0.204501	20.994
1_1_7_4	Kif20a	1071	Rab6 kinesin-like (Rab6kifl)	P|P|P|P|P|P	P	NONE	5054.93	4669.67	0.138191	0.12083	87.4367
4_1_22_4	Klra6	1122	KLrab6	P|P|P|P|P|P	P	NONE	4448.56	5566.67	-0.337808	0.126547	37.4613
3_1_4_5	Krt1-19	927	keratin 19.	P|P|P|P|P|P	P	UP	88525	34671.7	1.37593	0.270611	19.6675
1_1_4_21	Lbr	1346	LBR\complete human homologue	P|P|P|P|P|P	P	NONE	32220.7	28483.7	0.172026	0.113601	66.0372
3_1_10_20	Lbr	1347	LBR\complete human homologue	P|P|P|P|P|P	P	NONE	14902	18983.2	-0.136317	0.415815	305.035
1_1_10_20	Lbr	1348	LBR\complete human homologue	P|P|P|P|P|P	P	NONE	20891.1	21482	-0.0380899	0.177051	464.824
3_2_7_4	Lbr (short)	1061	Lamin B receptor (3'?)	P|P|P|P|P|P	P	NONE	27575.9	22208.7	0.286356	0.144187	50.3522
4_2_1_16	Lbr (short)	1062	Lamin B receptor (3'?)	P|P|P|P|P|P	P	NONE	11684.4	12093	0.125847	0.4861	386.262
3_2_7_9	Lcn2	1216	LCN2\toll receptors and others	P|P|P|P|P|P	P	NONE	15738.5	15235.7	0.130805	0.180638	138.097
4_2_16_6	Lcn2	1225	LCN2\toll receptors and others	P|P|P|P|P|P	P	NONE	8110.57	8066.33	0.0106031	0.0768193	724.498
1_1_4_14	Ldh1	642	lactate dehydrogenase-A	P|P|P|P|P|P	P	UP	224245	131541	0.736833	0.175078	23.7608
1_2_7_9	Leap2	1215	LEAP-2\toll receptors and others	P|P|P|P|P|P	P	NONE	6930.45	7636.17	-0.135159	0.0966278	71.4919
3_1_1_7	Leap2	1218	LEAP-2\toll receptors and others	P|P|P|P|P|P	P	DOWN	28698	44971.7	-0.628447	0.177261	28.2061
4_1_19_17	Lox	854	LYSOX	P|P|P|P|P|P	P	DOWN	4935.23	9975.33	-1.01701	0.0980461	9.64065
1_2_10_20	Lrp10	1356	Lrp10 (abfall)	P|P|P|P|P|P	P	NONE	14757.5	16174	-0.130108	0.102217	78.5633
4_1_10_3	Ltf	567	lactoferrin	P|P|P|P|P|P	P	NONE	30670.6	35183.8	-0.169605	0.126168	74.3895
3_1_16_15	Ltf	568	lactoferrin	P|P|P|P|P|P	P	NONE	10227.2	8531.17	0.258079	0.0562752	21.8054
1_1_1_9	MTB-Snrpb2 (chimera)	1444	afball	P|P|P|P|P|P	P	NONE	4164.85	3969	0.0844513	0.0874163	103.511
2_1_13_14	Maob	753	MAOB	P|P|P|P|P|P	P	DOWN	16098.9	40204.3	-1.33098	0.191277	14.3711
4_1_19_13	Maob	754	MAOB	P|P|P|P|P|P	P	DOWN	14222.1	60460.8	-2.09452	0.204817	9.77872
1_2_22_13	Maob (bad)	761	MAOB	P|P|P|P|P|P	P	DOWN	15460.4	26340	-0.751107	0.182038	24.2359
1_2_16_2	Mfi2	746	melanotransferrin	P|P|P|P|P|P	P	NONE	10168.3	9092.17	0.164071	0.215923	131.603
3_2_16_2	Mfi2	747	melanotransferrin	P|P|P|P|P|P	P	NONE	26945.2	24849.5	0.124206	0.0612297	49.297
1_2_10_3	Mfi2	748	melanotransferrin	P|P|P|P|P|P	P	NONE	12190.6	13067.3	-0.100053	0.0725946	72.5563
1_1_22_5	Mgrn1	928	KIAA0544	P|P|P|P|P|P	P	NONE	33109.6	34755	0.0342211	0.518446	1514.99
3_1_13_5	Mgrn1	929	KIAA0544	P|P|P|P|P|P	P	NONE	20817.4	21462.7	-0.0508186	0.13682	269.232
3_1_4_14	Mgst1	633	GST-1 Microsomal	P|P|P|P|P|P	P	NONE	26220.1	29375.2	-0.157094	0.173205	110.255
2_2_16_20	Mm.62521 no name gene	1442	afball	P|P|P|P|P|P	P	NONE	31402.3	30054.2	0.0488947	0.16703	341.613
3_2_22_6	Mmp3	1093	MMP-3 (stromelysin)	P|P|P|P|P|P	P	NONE	8459.76	9267.17	-0.109534	0.143235	130.768
1_1_16_4	Mmp3	1097	MMP-3 (stromelysin)	P|P|P|P|A|A	P	NONE	2647.73	2244.82	0.177194	0.353246	199.355
1_1_10_5	Mmp3	1100	MMP-3 (stromelysin)	P|P|P|P|P|P	P	NONE	4209.59	4661.67	-0.148285	0.0907295	61.186
2_1_10_16	Mpo	1039	myeloperoxidase	P|P|P|P|P|P	P	NONE	6529.71	5752	0.190504	0.171783	90.1727
1_2_4_15	Mpo	822	myeloperoxidase\CORRECTED INFORMATION	P|P|P|P|P|P	P	NONE	5985.1	5457.5	0.129265	0.0817239	63.2222
4_2_7_3	Mpp1	575	MPP	P|P|P|P|P|P	P	NONE	8332.94	7436.17	0.165756	0.0569894	34.3815
2_1_1_1	Mpp1	578	MPP	P|P|P|P|P|P	P	NONE	12591.2	11250.8	0.160612	0.0723321	45.0352
2_1_16_3	Mpp1	579	MPP	P|P|P|M|P|P	P	NONE	13353.5	11712.7	-0.0576891	0.711578	1233.47
3_1_19_9	Mrp63	1370	afball\list Martina	P|P|P|P|P|P	P	NONE	8685.07	10175	-0.236706	0.13355	56.4202
3_1_19_6	Mrpl18	1017	Mrpl18\corrected information	P|P|P|P|P|P	P	NONE	24116.3	25766.7	-0.0956809	0.0877341	91.6945
2_1_19_2	Mrpl18	807	Mrpl18\CORRECTED INFORMATION	P|P|P|P|P|P	P	DOWN	22479.9	64029.3	-0.407646	0.807596	198.112
3_2_13_19	Mscp	1484	Mscp /Mscp mouse homologue of frascati (frs-A zebrafish)	P|P|P|P|P|P	P	NONE	6502.67	7294.17	-0.12066	0.350585	290.555
1_2_13_19	Mscp	1485	Mscp /Mscp mouse homologue of frascati (frs-A zebrafish)	P|P|P|P|P|P	P	NONE	3650.58	3515.5	0.0383407	0.178461	465.461
2_2_4_7	Mscp	1486	Mscp /Mscp mouse homologue of frascati (frs-A zebrafish)	P|P|P|P|P|A	P	NONE	3028.14	2644.5	0.221576	0.216807	97.8476
1_1_13_8	Msr2	1221	MSR2\toll receptors and others	P|P|P|P|P|P	P	NONE	5789.64	5488.33	0.065365	0.0708233	108.35
1_1_7_9	Msr2	1223	MSR2\toll receptors and others	P|P|P|P|P|P	P	NONE	4909.42	5645.5	-0.186015	0.179273	96.3755
2_1_22_5	Msr2	1235	MSR2\toll receptors and others	P|P|P|P|P|P	P	NONE	9259.86	11408.5	-0.134462	0.497106	369.699
3_2_19_1	Mt1	573	metallothionein-I	P|P|P|P|P|P	P	UP	44247.8	22935.5	0.940059	0.200371	21.3148
3_2_10_3	Mt1	750	metallothionein-I	P|P|P|P|P|P	P	UP	24456.1	18223.8	0.556249	0.550351	98.9398
1_2_19_1	Mt2	572	metallothionein-2	P|P|P|P|P|P	P	NONE	36587.6	35578.7	0.074781	0.279805	374.165
3_1_10_15	Mt2	749	metallothionein-2	P|P|P|P|P|P	P	NONE	35408.9	75245.2	-0.291583	0.862746	295.884
2_1_1_18	Mt3	941	metallothionein-3	P|P|P|P|P|P	P	NONE	12316.1	11697.5	0.0642975	0.0590697	91.8694
4_1_7_17	Mt3	942	metallothionein-3	P|P|P|P|P|P	P	NONE	8976.77	10334.8	-0.179646	0.148544	82.6871
2_1_10_18	Mtf1	947	MTF-1	P|P|P|P|P|P	P	NONE	10064.5	8712	0.218307	0.120642	55.2625
2_2_19_4	Mtf1 (short)	948	MTF-1 (e.v. 1000bp too short)	P|P|P|P|P|P	P	NONE	12929.9	11100.7	0.23892	0.218246	91.3469
2_1_10_3	Myc	517	c-myc (abl proto-oncogene)	P|P|P|P|P|P	P	NONE	53307	45305.7	0.231255	0.10783	46.6279
1_2_1_5	Ndufa4	1063	Ndufa4	P|P|P|P|P|P	P	NONE	8318.67	6933	0.250131	0.187049	74.7804
3_2_1_5	Ndufa4	1064	Ndufa4	P|P|P|P|P|P	P	UP	7646.44	5696.5	0.436217	0.14744	33.7998
3_1_13_2	Ndufa4	653	NADH-UBIQUINONE OXIDOREDUCTASE MLRQ	P|P|P|P|P|P	P	NONE	18005.7	16631.2	0.128157	0.106071	82.7668
1_1_7_3	Ndufa4	654	NADH-UBIQUINONE OXIDOREDUCTASE MLRQ	P|P|P|P|P|P	P	NONE	6332.97	5230.67	0.260725	0.122188	46.8645
2_2_1_16	Ndufa4 (bad)	1065	Ndufa4	P|P|P|P|P|P	P	UP	19674.8	14065.2	0.508227	0.145375	28.6043
3_2_13_2	Nfkb2	581	Nfkappa B-50K	P|P|P|P|P|P	P	NONE	13210	13142.5	0.0482157	0.427913	887.498
4_1_1_1	Nfkb2	582	Nfkappa B-50K	P|P|P|P|P|P	P	NONE	22392	19195.3	0.165641	0.103044	62.2092
4_2_19_4	Nfs1	949	nifs-like protein mRNA	P|P|P|P|P|P	P	NONE	35119.9	36700.8	-0.0244476	0.194095	793.924
2_2_13_5	Nfs1	950	nifs-like protein mRNA	P|P|P|P|P|P	P	NONE	17684.6	14167.8	0.35633	0.305694	85.7897
1_2_13_7	Nos1	1451	NOS1\list Martina- Metal array	P|P|P|P|P|A	P	NONE	9783.59	7685.1	0.182583	0.342396	187.529
1_2_4_9	Nos1	1452	NOS1\list Martina- Metal array	P|P|P|P|P|P	P	NONE	3521.89	3725.83	0.000443645	0.186301	41993.3
2_1_10_6	Nos2	1130	NO-synthetase 1c	P|P|P|P|P|P	P	NONE	12901.9	11535.5	0.189637	0.155194	81.8378
4_1_10_6	Nos2	1131	NO-synthetase 1c	P|P|P|P|P|P	P	NONE	13719.5	14227.7	-0.00100898	0.359459	35626
2_2_7_4	Nos2	1132	NO-synthetase 1c	P|P|P|P|P|P	P	NONE	42979.7	151976	-0.326679	0.820444	251.147
1_2_7_3	Nos2	583	NO synthetase 1	P|P|P|P|P|P	P	NONE	3566.36	2867.83	0.276711	0.112954	40.8205
3_2_10_9	Npas2	1285	MOP4\Mouse hipoxia gene	P|P|P|P|P|P	P	NONE	12735.2	13191	-0.0539068	0.254942	472.931
2_1_22_20	Npc2	1311	Npc2-abfall	P|P|P|P|P|P	P	NONE	28700.6	29265	-0.0598424	0.131978	220.543
1_2_16_15	Npm1	655	nucleophosmin-nucleoplasmin 1	P|P|P|P|P|P	P	NONE	19438.8	17528	0.144098	0.104872	72.7783
4_2_4_13	Npm1	656	nucleophosmin-nucleoplasmin 1	P|P|P|P|P|P	P	NONE	39279.3	34974.5	0.136409	0.184925	135.566
2_2_22_1	Npm3	764	nucleophosmin-nucleoplasmin 3	P|P|P|P|P|P	P	NONE	6731.6	6333.33	0.0966808	0.102007	105.509
4_2_22_1	Npm3	765	nucleophosmin-nucleoplasmin 3	P|P|P|P|P|P	P	DOWN	5921.85	8235.83	-0.481848	0.210678	43.7229
4_2_22_13	Nr1i3	643	mCAR1 (hs nuclear hormone receptor MB67)	P|P|P|P|P|P	P	NONE	9631.32	11410.8	-0.24694	0.0399146	16.1637
1_1_13_13	Nr1i3	644	mCAR1 (hs nuclear hormone receptor MB67)	P|P|P|P|P|P	P	NONE	3986.29	4377.67	-0.142901	0.11872	83.078
1_1_1_6	Nrip1	1013	RIP140	P|P|P|P|P|P	P	DOWN	10177.3	18423.5	-0.830854	0.179782	21.6382
4_1_16_18	Nrip1	1014	RIP140	P|P|P|P|P|P	P	NONE	25639.5	33086	-0.371999	0.201736	54.2305
4_1_7_1	Nrip1	803	RIP140	P|P|P|P|P|P	P	DOWN	17257.2	28601	-0.748721	0.105091	14.0361
1_1_16_13	Nrip1	804	RIP140	A|A|A|P|P|P	A	NONE	5696.79	6782.51	0.129282	0.432213	334.319
1_1_7_1	Nsep1	705	DNA binding protein B	P|P|P|P|P|P	P	NONE	10969.1	13205.5	-0.283385	0.119525	42.1777
2_1_7_19	Nubp2	1374	nucleotide binding protein 2 (Min D homolog E coli)\list Martina	P|A|A|P|P|A	A	NONE	1571.56	1768.95	-0.0401202	0.283059	705.528
4_2_13_21	Nubp2	1375	nucleotide binding protein 2 (Min D homolog E coli)\list Martina	P|P|P|P|P|P	P	NONE	27549.9	25019.8	0.164989	0.0997784	60.4758
2_2_13_21	Nubp2	1376	nucleotide binding protein 2 (Min D homolog E coli)\list Martina	P|P|P|P|P|P	P	NONE	75696.2	61895.3	0.253892	0.242589	95.5482
1_1_10_3	Oaz1	766	ornithine decarboxylase antizyme 1	P|P|P|P|P|P	P	DOWN	28947.4	54800.7	-0.605616	0.418835	69.1585
2_2_10_1	Oaz1	840	ornithine decarboxylase antizyme 3\CORRECTED INFORMATION	P|P|P|P|P|P	P	NONE	18621.9	25184.3	-0.074783	0.621808	831.483
2_2_4_13	Oaz2	657	ornithine decarboxylase antizyme 2	P|P|P|P|P|P	P	NONE	13559	12401.5	0.136311	0.070382	51.6335
2_1_4_2	Oaz2	658	ornithine decarboxylase antizyme 2	P|P|P|P|P|P	P	NONE	24634.1	31629.8	-0.352956	0.119468	33.8479
3_1_7_3	P4ha1	661	prolyl 4-hydroxylase alpha subunit	P|P|P|P|P|P	P	NONE	7129.33	7495.17	0.0873213	0.421851	483.103
1_2_13_1	P4ha1	662	prolyl 4-hydroxylase alpha subunit	P|P|P|A|A|P	P	NONE	5733.31	4388.63	0.35794	0.224274	62.6568
3_1_4_15	PRDX4 (human)	795	Hs peroxiredoxin 4\CORRECTED INFORMATION	P|P|P|P|P|P	P	UP	24162.8	14011.7	0.77882	0.192946	24.7741
3_2_19_3	Pah	689	phenylalanine hydroxylase (abfall)	P|P|P|P|P|P	P	UP	86208.6	27908.2	1.62061	0.103159	6.36546
2_2_19_19	Pam	1418	PAM\list Martina- Metal array	P|P|P|P|P|P	P	NONE	5206.81	4607.17	0.134872	0.211919	157.126
2_1_4_21	Pcanap6	1173	Prostein-pending-abfall	P|P|P|P|P|P	P	NONE	32651.6	31487.8	0.0716665	0.194366	271.209
4_1_22_14	Pcsk7	776	subtilisin-like protease PC8	P|P|P|P|P|P	P	NONE	8507.25	8461.17	-0.00433802	0.110473	2546.61
1_1_13_17	Pdzk1	1308	PDZK1\1q21	P|P|P|P|P|P	P	DOWN	12980.9	36530.7	-1.49457	0.0788579	5.27629
3_1_19_16	Pdzk1	1309	PDZK1\1q21	P|P|P|P|P|P	P	DOWN	27580.8	84875.7	-1.62282	0.117761	7.25654
3_1_1_16	Pdzk1	1317	PDZK1\1q21	P|P|P|P|P|P	P	DOWN	19397.8	52134.5	-1.40347	0.167624	11.9435
1_1_10_6	Peg12	1011	FRAT3	P|P|P|P|P|P	P	NONE	5796.43	6076.5	-0.0501752	0.197988	394.593
3_1_10_6	Peg12	1012	FRAT3	P|P|P|P|P|P	P	NONE	10507	11520.2	-0.142547	0.135807	95.2716
1_1_10_14	Peg12	801	FRAT3	P|P|P|P|P|P	P	NONE	4697.18	4636.67	0.0270763	0.148658	549.033
3_1_16_13	Peg12	802	FRAT3	P|P|P|P|P|P	P	NONE	9735.16	9560.83	0.0406755	0.108821	267.534
2_2_1_7	Pex11b	1360	PEX11B\1q21	P|P|P|P|P|P	P	NONE	9027.64	8430.83	0.0964414	0.0783009	81.1901
4_2_1_7	Pex11b	1362	PEX11B\1q21	P|P|P|P|P|P	P	NONE	17350.4	21862.5	-0.191997	0.25514	132.887
1_1_10_9	Pias3	1303	PIAS3\1q21	P|P|P|P|P|P	P	NONE	4290.51	4548	-0.0664417	0.189237	284.817
3_2_19_15	Plod2	659	PLOD2	P|P|P|P|P|P	P	NONE	6763.58	7371.17	-0.0528603	0.308573	583.753
4_2_1_14	Pmp22	534	gas-3	P|P|P|P|P|P	P	UP	11883.5	9258	0.381688	0.183483	48.0713
4_2_16_3	Pmp22	535	gas-3	P|P|P|P|P|P	P	UP	9558.85	6326.83	0.611831	0.133773	21.8644
1_2_7_14	Pnpt1	692	1200003F12Rik (abfall)	P|P|P|P|P|P	P	NONE	6486.57	5773.17	0.169308	0.0938861	55.4529
1_1_22_7	Polr3c	1298	RPC62\1q21	P|P|P|P|P|P	P	NONE	11495.4	10784.7	0.0604605	0.300655	497.274
2_1_1_6	Polr3c	1300	RPC62\1q21	P|P|P|P|P|P	P	NONE	20267.9	17743.2	0.215172	0.202753	94.2283
4_1_19_6	Polr3c (short+3'dif)	1315	RPC62 (short + 3' dif)\1q21	P|P|P|P|P|P	P	NONE	4104.92	3649.33	0.166302	0.128229	77.1061
4_2_16_16	Por	886	cytochrome P450 reductase	P|P|P|P|P|P	P	UP	49928.4	23335.8	1.11885	0.11307	10.1059
2_2_16_16	Por	887	cytochrome P450 reductase	P|P|P|P|P|P	P	UP	38255.9	19018.8	0.977965	0.171453	17.5316
3_1_13_15	Ppib	520	cyclophilin (was mmSTl-1)	P|P|P|P|P|P	P	NONE	37009.9	29271.2	0.355308	0.262339	73.8342
2_2_19_17	Ppib	883	cyclophilin	P|P|P|P|P|P	P	NONE	53994.3	50853	0.0865765	0.213005	246.03
3_1_22_21	Ppox	1343	PPOX\heme biosynthesis	P|P|P|P|P|P	P	NONE	22589	26257.2	-0.281402	0.175812	62.4773
1_1_22_21	Ppox	1344	PPOX\heme biosynthesis	P|P|P|P|P|P	P	NONE	17662.5	18533.5	-0.0377398	0.0864213	228.992
3_1_4_21	Ppox	1345	PPOX\heme biosynthesis	P|P|P|P|P|P	P	NONE	13874.4	13223.8	0.0687105	0.0731396	106.446
2_1_4_17	Prdx4	1024	thioredoxin peroxidase (antioxidant enzyme) (AOE372)	P|P|P|P|P|P	P	NONE	43000.9	37010.2	0.220146	0.151819	68.9629
4_1_10_16	Prdx4	1025	thioredoxin peroxidase (antioxidant enzyme) (AOE372)	P|P|P|P|P|P	P	NONE	7057.65	5645	0.32744	0.102462	31.2919
3_2_4_15	Prdx4	812	thioredoxin peroxidase (antioxidant enzyme) (AOE372); peroxireoxin4	P|P|P|P|P|P	P	NONE	12594.1	12821.2	0.274438	0.34737	126.575
3_1_13_3	Prdx5	790	peroxireoxin 5	P|P|P|P|P|P	P	DOWN	31623.8	43933.2	-0.475358	0.104348	21.9515
3_1_22_15	Prdx5	791	peroxireoxin 5	P|P|P|P|P|P	P	DOWN	29281.1	45409.3	-0.620352	0.0680268	10.9658
1_2_10_6	Prdx5	997	peroxireoxin 5	P|P|P|P|P|P	P	DOWN	30987.7	40522.5	-0.396979	0.0624462	15.7304
3_2_10_6	Prdx5	998	peroxireoxin 5	P|P|P|P|P|P	P	DOWN	31224	51006.3	-0.514056	0.413503	80.4394
1_1_10_18	Prkaca	1255	PRKACA (Cs)\ire candidate	P|P|P|P|P|P	P	NONE	23180.9	22551.2	0.0531625	0.100286	188.64
1_1_4_16	Prkaca	1265	PRKACA (Cs)\ire candidate	P|P|P|P|P|P	P	DOWN	13167.3	31955.2	-0.448548	0.78027	173.955
1_2_13_4	Prkacb	981	TPK2 (MMCAMPKC)	P|P|P|P|P|P	P	NONE	19154.5	19858.8	-0.027736	0.0822568	296.571
2_2_13_16	Prkacb	982	TPK2 (MMCAMPKC)	P|P|P|P|P|P	P	NONE	9771.42	9732.33	0.116951	0.445546	380.968
3_2_13_4	Prkacb	983	TPK2 (MMCAMPKC)	P|P|P|P|P|P	P	NONE	25119.7	32502.3	-0.223791	0.310265	138.64
3_1_19_14	Prkdc	623	DNA PKcs	P|P|P|P|P|P	P	NONE	8619.08	8994.5	-0.0477395	0.0997855	209.021
3_1_7_14	Prkdc	624	DNA PKcs	P|P|P|P|P|P	P	NONE	11444.6	14078.2	-0.179207	0.298694	166.676
4_1_1_13	Prkr	769	PKR	P|P|P|P|P|P	P	NONE	14461.7	15013.2	-0.050415	0.0802438	159.167
2_1_13_2	Prnp	588	prion protein	P|P|P|P|P|P	P	NONE	14769	14191.7	0.0435051	0.0398082	91.5025
1_1_4_4	Prodh	1000	PRODH	P|P|P|P|P|P	P	NONE	6805.47	6072.33	0.160801	0.079316	49.3257
2_2_16_2	Prodh	792	PRODH	P|P|P|P|P|P	P	NONE	20385.7	16172.8	0.348611	0.133779	38.3749
1_1_22_15	Prodh	794	PRODH	P|P|P|P|P|P	P	NONE	7896.76	6395.33	0.328084	0.0945477	28.8181
1_1_13_4	Prodh	999	PRODH	P|P|P|P|P|P	P	NONE	7766.67	7132.33	0.126914	0.115071	90.6689
3_1_1_14	Psap	828	Saposin	P|P|P|P|P|P	P	NONE	103581	92010.5	0.189806	0.192796	101.576
4_1_22_16	Psap	958	saposin	P|P|P|P|P|P	P	NONE	120422	123696	-0.0546506	0.152984	279.931
2_1_1_4	Psap	959	saposin	P|P|P|P|P|P	P	NONE	59008.1	61555.7	-0.0368375	0.171737	466.201
4_1_1_4	Psap	960	saposin	P|P|P|P|P|P	P	NONE	67998.1	66929.8	0.001371	0.083839	6115.18
3_2_7_14	Psen1	690	presenilin-1(acNo.:) (abfall)	P|P|P|P|P|P	P	NONE	16354.1	16350.8	0.059072	0.34893	590.686
1_2_1_16	Psma4	1250	PSMA4\ire candidate	P|P|P|P|P|P	P	DOWN	11007.5	15631.5	-0.504579	0.085509	16.9466
2_2_10_5	Psma4	1253	PSMA4\ire candidate	P|P|P|P|P|P	P	NONE	19635.7	23989.3	-0.305747	0.397896	130.139
3_2_1_3	Psma7	683	XAPC7 (C6-I proteasome chain)	P|P|P|P|P|P	P	NONE	29879.6	27651.8	0.119417	0.0637872	53.4156
1_2_19_3	Psma7	684	XAPC7 (C6-I proteasome chain)	P|P|P|P|P|P	P	NONE	12815.5	14107.8	-0.159826	0.169903	106.305
3_2_13_1	Psmb7	663	proteasome Z subunit	P|P|P|P|P|P	P	UP	33043.3	24427.5	0.432894	0.0748212	17.284
3_1_22_13	Psmc4	825	26S proteasome ATPase (CIP21)	P|P|P|P|P|P	P	NONE	18370.8	19266.5	-0.0616058	0.149653	242.921
1_1_4_5	Ptma	922	IRIG5 (PTMA)	P|P|P|P|P|P	P	NONE	28104.8	27592.7	0.0422668	0.212499	502.756
1_2_10_17	Ptma	923	IRIG5 (PTMA)	P|P|P|P|P|P	P	NONE	30357.1	24443.2	0.316096	0.119711	37.8718
3_1_13_4	Ptp4a2	1002	PTP4A2	P|P|P|P|P|P	P	NONE	112588	103922	0.111776	0.0821313	73.4786
2_2_13_3	Ptp4a2	796	PTP4A2	P|P|P|P|P|P	P	UP	90640.1	62799	0.49035	0.21928	44.7191
4_2_1_4	Rabep2	946	Ca-transporting ATPase (from rattus norvegicus)	P|P|P|P|P|P	P	NONE	41282.1	32915.8	0.323449	0.0684918	21.1755
1_1_1_15	Ran	601	ARA24 (RAN)	P|P|P|P|P|P	P	NONE	19524.6	17776.3	0.11996	0.0755313	62.9638
3_2_16_19	Rbm8a	1357	RBM8\1q21	P|P|P|P|P|P	P	NONE	25767	32588	-0.341686	0.0864252	25.2937
3_2_4_21	Rbm8a	1358	RBM8\1q21	P|P|P|P|P|P	P	NONE	7058.84	6857.17	0.0422787	0.0546872	129.349
1_2_16_19	Rbm8a (short)	1359	RBM8 short form\1q21	P|P|P|P|P|P	P	NONE	8395.96	8702	-0.049707	0.128024	257.557
4_1_22_6	Rbp2	1166	Rbp2-abfall	P|P|P|P|P|P	P	DOWN	3407.75	5892.5	-0.656746	0.419903	63.937
1_1_22_1	Rela	757	Nfkappa B-65A	P|P|P|P|P|P	P	NONE	32734.5	31046.8	0.0873804	0.0884023	101.169
4_1_7_21	Rgmc	1378	"HFE-2 Homologue gene\list Martina HOMOLOGUE OF hfe2, JH gene in 1q21 in human"	P|P|P|P|P|P	P	NONE	12469.8	12496.7	-0.0194519	0.109329	562.049
2_1_7_21	Rgmc	1379	"HFE-2 Homologue gene\list Martina HOMOLOGUE OF hfe2, JH gene in 1q21 in human"	P|P|P|P|P|P	P	NONE	7431.37	6861.83	0.111172	0.241342	217.09
3_2_16_17	Rnf5	1274	RNF5\ire candidate	P|P|P|P|P|P	P	NONE	23625.7	27307.5	-0.0565022	0.351227	621.616
1_2_10_9	Rnf5	1277	RNF5\ire candidate	P|P|P|P|P|P	P	NONE	14800.8	14167.5	0.0609229	0.096245	157.978
1_2_22_16	Rnf5	1278	RNF5\ire candidate	P|P|P|P|P|P	P	NONE	17475.4	15831	0.143696	0.0558269	38.8506
1_2_19_14	Rnu64	835	LLREP3\CORRECTED INFORMATION	P|P|P|P|P|P	P	UP	33656.4	16579.7	1.02741	0.0658326	6.40766
3_2_1_14	Rnu64	836	LLREP3\CORRECTED INFORMATION	P|P|P|P|P|P	P	UP	30500.7	15168	1.00569	0.075939	7.5509
3_1_22_5	Rnu64	932	LLrep3	P|P|P|P|P|P	P	UP	90759.5	50479.7	0.837148	0.131319	15.6865
1_2_16_16	Rnu64	933	LLrep3	P|P|P|P|P|P	P	UP	38032	18281.3	1.03309	0.198913	19.2542
2_2_1_4	Rnu64	934	LLrep3	P|P|P|P|P|P	P	UP	78391	34189.8	1.19462	0.0399393	3.34327
4_2_13_2	Rpl19	566	L19 RP	P|P|P|P|P|P	P	NONE	43911.3	36121.5	0.322597	0.155149	48.0938
2_2_16_14	Rpl28	641	L28	P|P|P|P|P|P	P	UP	27119.6	19036.5	0.517486	0.100587	19.4376
1_2_4_1	Rpl28	738	L28	P|P|P|A|A|A	A	NONE	6395.84	5695.49	-0.188509	0.448264	237.795
3_2_4_1	Rpl28	739	L28	P|P|P|P|P|P	P	UP	50795.5	32591.2	0.645064	0.0644681	9.99406
1_1_7_6	Rpl32	930	L32 RP	P|P|P|A|A|P	P	NONE	3263.4	3592.4	-0.00671615	0.650834	9690.59
3_1_7_6	Rpl32	931	L32 RP	P|P|P|P|P|P	P	DOWN	14554.9	24316	-0.967098	1.73613	179.519
4_1_19_4	Rpl6	973	TAX107	P|P|P|P|P|P	P	NONE	18521.9	21234	-0.230385	0.248598	107.905
4_2_4_16	Rpl6	974	TAX107	P|P|P|P|P|P	P	NONE	23588.3	20236.5	0.201545	0.142562	70.7345
2_2_13_9	Rps6kb2	1530	Rps6kb2/HHpatients putative HH modifiers	P|P|P|P|P|P	P	NONE	27093	27283.7	0.0853668	0.364579	427.073
4_2_13_9	Rps6kb2	1531	Rps6kb2/HHpatients putative HH modifiers	P|P|P|P|P|P	P	NONE	10827.1	9158.5	0.266997	0.128989	48.311
4_1_13_2	Rps9	589	S9 rib. prot.	P|P|P|P|P|P	P	NONE	23923.9	26035.3	-0.1194	0.0592335	49.6094
4_1_10_13	S100a6	611	calcyclin	P|P|P|P|P|P	P	NONE	19542.1	19562.8	-0.0019679	0.0434369	2207.28
4_2_4_6	Sbno1	1287	MOP3\Mouse hipoxia gene	P|P|P|P|P|P	P	NONE	24461.9	28965.8	-0.221302	0.0904491	40.8713
2_1_13_4	Sbno1	1294	MOP3\Mouse hipoxia gene	P|P|P|P|P|P	P	NONE	37285.5	36836.8	0.0375458	0.21213	564.991
2_1_7_5	Sbno1 (short)	1296	MOP3 short form\Mouse hipoxia gene	P|P|P|P|P|P	P	NONE	30584.1	29718.3	0.0454557	0.200357	440.773
3_2_7_7	Sec61a2	1327	2600001M11Rik\NIA results interesting	P|P|P|P|P|P	P	NONE	10080.3	11327.8	-0.172004	0.101118	58.7881
2_1_22_18	Sec61a2	857	SEC61 BETA	P|P|P|P|P|P	P	NONE	7194.39	6950	0.0431486	0.102249	236.969
4_1_13_20	Sec61g	1384	afball	P|P|P|P|P|P	P	NONE	17220.7	20298.3	-0.241287	0.270241	112
1_2_13_6	Secisbp2	1069	SBP2	P|P|P|P|P|P	P	NONE	7019.38	6838.83	0.0336875	0.109822	326.002
3_2_13_6	Secisbp2	1070	SBP2	P|P|P|P|P|P	P	NONE	10636	13138.8	-0.15682	0.317612	202.533
1_1_16_15	Selp	591	SelP	P|P|P|P|P|P	P	DOWN	32610	175898	-2.42826	0.132962	5.47558
3_1_1_1	Sephs1	590	selD	P|P|P|P|P|P	P	DOWN	17928.3	37199.5	-0.441628	0.872671	197.603
4_2_10_21	Sephs2	1439	SEPHS2\list Martina- Metal array	P|P|P|P|P|P	P	NONE	17939.6	20363.7	-0.201716	0.0599767	29.7333
4_2_16_20	Sephs2	1441	SEPHS2\list Martina- Metal array	P|P|P|P|P|P	P	NONE	39499.4	46968.2	-0.205886	0.202296	98.2563
2_1_22_19	Sepm	1430	SEPM\list Martina- Metal array	P|P|P|P|P|P	P	NONE	7266.18	7153.83	-0.0120965	0.212555	1757.16
1_2_16_7	Sepm	1432	SEPM\list Martina- Metal array	P|P|P|P|A|P	P	NONE	2186.43	1923.9	0.234256	0.147249	62.8582
4_1_4_19	Sepn1	1433	SEPN1-1110019I12Rik\list Martina- Metal array	P|P|P|P|P|P	P	NONE	11085.5	11504	-0.0588565	0.0667283	113.374
2_1_4_19	Sepn1	1434	SEPN1-1110019I12Rik\list Martina- Metal array	P|P|P|P|P|P	P	NONE	47805.6	46231.2	0.030581	0.230374	753.325
3_2_16_7	Sepn1	1435	SEPN1-1110019I12Rik\list Martina- Metal array	P|P|P|P|P|P	P	NONE	9252.31	9812.17	-0.0346896	0.243739	702.63
2_1_13_8	Sepp1	1422	SEPP1\list Martina- Metal array	P|P|P|P|P|P	P	DOWN	27989.2	147027	-2.35123	0.20513	8.72436
1_2_10_8	Sepw1	1437	SEPW1\list Martina- Metal array	P|P|P|A|P|A	P	NONE	1724.92	1509.83	0.247335	0.235811	95.3404
3_2_10_8	Sepw1	1438	SEPW1\list Martina- Metal array	P|P|P|P|P|P	P	NONE	10488.4	12694.2	-0.0932614	0.414181	444.107
1_1_16_6	Serpinb5	935	maspin	P|P|P|P|P|P	P	UP	8193.05	5356.83	0.642928	0.298427	46.4168
3_1_16_6	Serpinb5	936	maspin	P|P|P|P|P|P	P	UP	10264.1	7184	0.518215	0.0496829	9.58732
3_2_22_5	Serpinh1	909	hsp47	P|P|P|P|P|P	P	NONE	29021.5	26397.2	0.128681	0.0872167	67.7774
1_2_16_6	Serpinh1	910	hsp47	P|P|P|P|P|P	P	NONE	23108.5	22249.7	0.0422023	0.192334	455.744
4_2_1_21	Sertad2	1246	kiaa0127 (3')\ire candidate	P|P|P|P|P|P	P	NONE	7149.88	7704.83	-0.0766832	0.15164	197.748
1_1_22_16	Sertad2	1259	kiaa0127 (3')\ire candidate	P|P|P|P|P|P	P	NONE	12459.5	16055.5	-0.365186	0.0845315	23.1475
1_2_13_15	Sf3a2	833	SAP62	P|P|P|P|P|P	P	NONE	24495.3	25206.3	-0.0161178	0.139026	862.559
4_2_19_18	Sf3a2	956	SAP62	P|P|P|P|P|P	P	NONE	5076.46	5348.83	-0.0364253	0.128096	351.669
2_1_16_17	Sf3a2	957	SAP62	P|P|P|M|P|P	P	NONE	11136.6	19497	-0.25997	0.645508	248.301
1_1_19_14	Sfrs3	827	SRP20	P|P|P|P|P|P	P	NONE	28000.2	24251	0.200058	0.127444	63.7032
1_1_1_14	Sfrs3	829	SRP20	P|P|P|P|P|P	P	NONE	27116	25303.3	0.0994263	0.10345	104.047
3_1_7_13	Sfrs3	830	SRP20	P|P|P|P|P|P	P	NONE	55186.9	45153.2	0.333674	0.183305	54.9352
2_1_4_16	Sfrs3	965	SRp20	P|P|P|P|P|P	P	UP	50471.1	37497.8	0.425011	0.124622	29.322
4_2_10_18	Sfrs3	966	SRp20	P|P|P|P|P|P	P	NONE	39862.5	32430	0.287189	0.0358727	12.491
2_2_10_18	Sfrs3	967	SRp20	P|P|P|P|P|P	P	NONE	29706	32923.7	0.164154	0.77832	474.141
1_2_19_18	Sfxn1	1089	sideroflexin 1	P|P|P|P|P|P	P	NONE	36073.9	28436	0.324121	0.0951232	29.3481
3_2_1_18	Sfxn1	1090	sideroflexin 1	P|P|P|P|P|P	P	NONE	17025.7	14332.2	0.266793	0.15789	59.1807
3_2_7_17	Sfxn1	1092	sideroflexin 1	P|P|P|P|P|P	P	UP	27161.7	20794.5	0.401307	0.225348	56.1536
2_2_4_4	Sfxn2	1087	sideroflexin 2	P|P|P|P|P|P	P	NONE	13357.2	12316.2	0.097413	0.121583	124.812
3_1_13_6	Sfxn3	1085	sideroflexin 3	P|P|P|P|P|P	P	NONE	15118.7	15818.2	-0.0669697	0.164306	245.344
2_2_16_5	Sfxn3	1115	sideroflexin Sfxn3	P|P|P|P|P|P	P	NONE	22029.8	20735.2	0.10507	0.285559	271.779
4_2_4_4	Sfxn4	1095	sideroflexin 4	P|P|P|P|P|P	P	NONE	8182.08	7656.33	0.100811	0.0885989	87.8858
2_2_22_4	Sfxn4	1096	sideroflexin 4	P|P|P|P|P|P	P	NONE	36306	33998.2	0.0755433	0.147044	194.649
3_2_22_17	Sfxn5	1088	sideroflexin 5	P|P|P|P|P|P	P	NONE	11959.2	10350.3	0.216898	0.114233	52.6668
2_2_19_21	Sh3gl3	1245	sh3gl3 human-sh3d2c2\ire candidate	M|P|P|P|P|P	P	NONE	2718.91	2505.83	0.129461	0.227243	175.531
2_2_13_4	Sh3gl3	1281	sh3gl3 human-sh3d2c2\ire candidate	P|P|P|P|P|P	P	DOWN	18450.9	51413.3	-0.551128	0.94807	172.024
1_2_10_18	Sh3gl3 (dif 3')	1273	sh3gl3 human-sh3d2c2 (dif 3')\ire candidate	P|P|P|P|P|P	P	NONE	22139.5	23143.3	-0.0485041	0.113898	234.822
2_1_16_5	Shc1	1123	p66SHC	P|P|P|P|P|P	P	NONE	19250.7	21849.8	-0.150171	0.171518	114.215
3_1_22_18	Shc1	855	p66SHC	P|P|P|P|P|P	P	NONE	19436.7	23738.2	-0.282713	0.088006	31.1291
4_1_19_15	Shmt1	670	SHMT1	P|P|P|P|P|P	P	NONE	9623.49	9729.67	-0.021265	0.0953366	448.326
2_1_19_15	Shmt1	671	SHMT1	P|P|P|P|P|P	P	NONE	14501.8	13830.8	0.0650812	0.112444	172.775
4_1_1_15	Shmt1	672	"SHMT2(mito),wrong is Shmt1 by seq"	P|P|P|P|P|P	P	NONE	9026.84	9042.5	-0.00159786	0.165839	10378.8
1_2_7_16	Sim2	1200	Sim 2\mouse hipoxia gene	P|P|P|P|P|P	P	NONE	3829.61	3757.67	0.0252745	0.0904543	357.888
3_2_19_16	Sim2 (mdh?)	1180	Sim 2\mouse hipoxia gene	P|P|P|P|P|P	P	DOWN	34862.3	51727.8	-0.586437	0.283304	48.3094
2_2_4_6	Skp1a	1286	SKP1\Mouse hipoxia gene	P|P|P|P|P|P	P	UP	49758.7	27766	0.818752	0.105656	12.9045
4_2_1_6	Skp1a(short)	1291	SKP1 short form\Mouse hipoxia gene	P|P|P|P|P|P	P	NONE	44280.5	34618.5	0.359866	0.0927302	25.768
2_1_19_1	Slc11a1	584	NRAMP 1	P|P|P|P|P|P	P	NONE	31104.6	33963.3	-0.1997	0.178541	89.4044
4_1_19_1	Slc11a1	585	NRAMP 1	P|P|P|P|P|P	P	DOWN	19937.5	28435.7	-0.48928	0.276357	56.4825
3_1_16_2	Slc11a1	763	NRAMP 1	P|P|P|P|P|P	P	NONE	14766.4	16482	-0.172073	0.144674	84.077
1_1_1_1	Slc11a2 (CDS)	587	DCT-1 (CDS)\Known ire 3'	P|P|P|P|P|P	P	DOWN	10768	16119	-0.59368	0.166085	27.9756
2_1_1_7	Slc11a2 (CDS+3'IRE)	1153	DCT-1 (CDS+IRE)\Known ire 3' corrected information	P|P|P|P|P|P|P|P|P|P|P|P	P	DOWN	8491.7	12243.2	-0.527701	0.200537	38.0019
3_1_16_18	Slc11a2 (CDS+3'nonIRE)	1133	DCT-1 Nramp-2 (CDS+non-IRE)\Known ire 3'	P|P|P|P|P|P	P	NONE	62994.2	51532.8	0.259957	0.145992	56.16
4_2_7_4	Slc11a2 (CDS+3'nonIRE)	1134	DCT-1 Nramp-2 (CDS+non-IRE)\Known ire 3'	P|P|P|P|P|P	P	NONE	47352.9	40147.8	0.239531	0.0786889	32.8512
2_2_1_5	Slc11a2 (CDS+3'nonIRE-800pb)	1135	DCT-1 Nramp-2 (CDS+3'nonIRE-800)\Known ire 3'	P|P|P|P|P|P	P	NONE	8786.43	7914.83	0.14776	0.0916253	62.0097
4_2_22_6	Slc11a2 (CDS+3'nonIRE-800pb)	1154	DCT-1 (CDS+3'nonIRE-800)\Known ire 3' corrected information	P|P|P|P|P|P	P	NONE	21899.3	24207.2	-0.120152	0.162622	135.347
2_1_13_16	Slc11a2 (CDS+3'nonIRE-800pb)	951	DCT-1 Nramp-2 (CDS+3'nonIRE-800)\Known ire 3'	P|P|P|P|P|P	P	NONE	30921.3	31865	-0.026452	0.181288	685.349
4_1_16_17	Slc11a2 (CDS+3'nonIRE-800pb)	952	DCT-1 Nramp-2 (CDS+3'nonIRE-800)\Known ire 3'	P|P|P|P|P|P	P	NONE	69010.5	82208.7	-0.247978	0.225362	90.8798
1_1_7_18	Slc11a2 (exon 1a)	1156	DCT-1 Mouse exon 1A\Known ire 3'	P|A|A|P|P|P	P	NONE	2296.28	2468.33	-0.0472261	0.318642	674.715
3_1_13_17	Slc11a2 (exon 1b)	1157	DCT-1 Mouse exon 1B\Known ire 3'	P|P|P|P|P|P	P	NONE	5156.58	5664.17	0.103362	0.464521	449.412
1_1_16_18	Slc11a2 (non-ire)	1136	DCT-1 Nramp-2 (non-IRE)\Known ire 3' corrected information	P|P|P|P|P|P|P|P|P|P|P|P|P|P|P|P|P|P	P	NONE	9574.13	8878.89	0.143656	0.213378	148.534
1_1_16_3	Slc1a3	597	Slc1a3\corrected information	P|P|P|P|P|P	P	NONE	11329.6	9949.67	0.195812	0.134342	68.6077
2_1_19_8	Slc22a17	1541	"Slc22a17/Slc22A17, Lipocalin2 receptor"	P|P|P|P|P|A	P	NONE	12760.3	20100.6	-0.173773	0.566401	325.944
3_2_19_21	Slc23A2	1478	Slc23A2/Slc23A2 ascorbate transporter	P|P|P|P|P|P	P	NONE	11862.1	9391.67	0.345831	0.133421	38.5798
1_2_19_21	Slc23A2	1479	Slc23A2/Slc23A2 ascorbate transporter	P|P|P|P|P|P	P	UP	34871.4	19697.5	0.814596	0.123395	15.148
3_2_1_21	Slc23A2	1480	Slc23A2/Slc23A2 ascorbate transporter	P|P|P|P|P|P	P	UP	25704.6	15600.5	0.714887	0.204638	28.6253
3_1_10_13	Slc25a11	645	MITOCHONDRIAL 2-OXOGLUTARATE-MALATE CARRIER	P|P|P|P|P|P	P	NONE	83941.9	83803.3	0.0192495	0.164928	856.79
1_1_10_13	Slc25a11	646	MITOCHONDRIAL 2-OXOGLUTARATE-MALATE CARRIER	P|P|P|P|P|P	P	NONE	27121.8	33868.3	-0.322104	0.0672896	20.8906
2_2_22_13	Slc25a11	647	MITOCHONDRIAL 2-OXOGLUTARATE-MALATE CARRIER	P|P|P|P|P|P	P	NONE	90990.1	81799.2	0.150182	0.076362	50.8462
4_2_4_18	Slc25a14	876	Bmcp1	P|P|P|P|P|P	P	NONE	28903.6	27995.2	0.035206	0.121576	345.328
2_2_4_18	Slc25a14	877	Bmcp1	P|P|P|P|P|P	P	NONE	68880.9	65316	0.0938311	0.052719	56.185
4_2_4_7	Slc25a28	1487	Slc25a28/SLC25A28 mouse homologue of frs-B (frascati zebrafish)	P|P|P|P|P|P	P	NONE	15449.4	12249.8	0.35277	0.133335	37.7967
2_2_22_7	Slc25a28	1488	Slc25a28/SLC25A28 mouse homologue of frs-B (frascati zebrafish)	P|P|P|P|P|P	P	NONE	29910.4	23505.2	0.349615	0.117953	33.7379
4_2_22_7	Slc25a28	1489	Slc25a28/SLC25A28 mouse homologue of frs-B (frascati zebrafish)	P|P|P|P|P|P	P	NONE	7887.12	8780	-0.16445	0.221197	134.507
3_2_1_17	Slc2a1	1190	Glut-1\mouse hipoxia gene	P|P|P|P|P|P	P	UP	20597.7	14089.2	0.556156	0.16977	30.5256
2_2_4_5	Slc2a1	1203	Glut-1\mouse hipoxia gene	P|P|P|P|P|P	P	UP	27843.6	15403.7	0.828475	0.204538	24.6885
4_2_4_5	Slc2a1	1204	Glut-1\mouse hipoxia gene	P|P|P|P|P|P	P	UP	32136.9	18559	0.824827	0.0944622	11.4524
2_1_22_2	Slc2a3	719	GLUT3	P|P|P|P|P|P	P	NONE	20487.5	21525.3	-0.0174097	0.174807	1004.07
1_1_7_13	Slc2a4	831	Slc2a4\CORRECTED INFORMATION	P|P|P|P|P|P	P	NONE	7549.36	6409.67	0.233483	0.0843538	36.1284
4_2_1_20	Slc30A2	1382	Zinc transporter 2 Znt2\list Martina	P|P|P|P|P|P	P	DOWN	13504	31177.5	-1.20603	0.0752395	6.23859
2_2_1_20	Slc30A2	1383	Zinc transporter 2 Znt2\list Martina	P|P|P|P|P|P	P	DOWN	22804.7	37423.8	-0.702181	0.106873	15.2202
2_2_19_20	Slc30A2 (short)	1381	Zinc transporter 2 Znt2\list Martina	P|P|P|P|P|P	P	NONE	17112.5	15894.5	0.0823185	0.217648	264.397
4_1_13_21	Slc30A3	1385	Zinc transporter 3 Znt3\list Martina	P|P|P|P|P|P	P	NONE	42214.1	39661.5	0.121532	0.217907	179.3
4_2_7_19	Slc30A5	1387	Zinc transporter 5 Znt5\list Martina	P|P|P|P|P|P	P	NONE	43580.8	52847.2	-0.262989	0.0995341	37.8472
2_2_7_19	Slc30A5	1388	Zinc transporter 5 Znt5\list Martina	P|P|P|P|P|P	P	NONE	27164.1	26670.2	0.0190903	0.142884	748.463
1_2_10_7	Slc30A5	1389	Zinc transporter 5 Znt5\list Martina	P|P|P|P|A|A	P	NONE	4359.54	4688.04	0.0471044	0.262837	557.989
1_2_4_8	Slc30A6	1391	Zinc transporter 6 Znt6\list Martina	P|P|P|P|P|P	P	NONE	28880.8	24754	0.226961	0.0927887	40.8831
2_1_13_20	Slc30A6	1392	Zinc transporter 6 Znt6\list Martina	P|P|P|P|P|P	P	NONE	10498.3	10375	0.0367167	0.175461	477.878
3_1_22_8	Slc30A6	1416	Zinc transporter 6 Znt6\list Martina- Metal array	P|P|P|P|P|P	P	NONE	23568.9	24394.2	-0.0650308	0.148393	228.188
3_2_4_8	Slc30A7	1393	Zinc transporter 7 Znt7\list Martina	P|P|P|P|P|P	P	UP	14178.9	10717	0.397436	0.183449	46.1581
4_1_19_7	Slc30A7	1394	Zinc transporter 7 Znt7\list Martina	P|P|P|P|P|P	P	NONE	11040.5	10348.5	0.0357479	0.247242	691.626
4_1_19_19	Slc30A7	1395	Zinc transporter 7 Znt7\list Martina	P|P|P|P|P|P	P	NONE	10815.7	10460.5	0.0382729	0.191428	500.166
3_2_16_4	Slc30a1	1074	zinc transporter 1	P|P|P|P|P|P	P	NONE	5552.95	6224.17	-0.162246	0.123146	75.9006
1_2_10_5	Slc30a1	1075	zinc transporter 1	P|P|P|P|P|P	P	NONE	8548.68	10485.8	-0.303165	0.127845	42.1701
3_1_7_4	Slc30a4	1077	ZnT4	P|P|P|P|P|P	P	NONE	12720.6	16282.7	-0.332453	0.127605	38.3829
1_1_1_5	Slc30a4	1078	ZnT4	P|P|P|P|P|P	P	NONE	9312.15	12346.5	-0.304008	0.283487	93.2497
1_2_4_6	Slc30a4	1079	ZnT4	P|P|P|P|P|P	P	NONE	21983.5	23298.5	-0.0775349	0.15125	195.073
4_1_10_18	Slc31a1	939	mCTR1	P|P|P|P|P|P	P	DOWN	47806.2	71273.8	-0.569951	0.136177	23.8927
4_1_1_18	Slc31a1	940	mCTR1	P|P|P|P|P|P	P	DOWN	42846.2	60971.7	-0.515406	0.0690309	13.3935
2_1_10_1	Slc31a2	570	mCTR2	P|P|P|P|P|P	P	NONE	22027.6	24526.3	-0.13869	0.131634	94.9123
2_2_7_3	Slc31a2	571	mCTR2	P|P|P|P|P|P	P	NONE	7000.49	5820.5	0.281999	0.13889	49.2521
3_2_22_1	Slc31a2	745	mCTR2	P|P|P|P|P|P	P	NONE	8262.43	9709.5	-0.0969402	0.337693	348.352
4_2_16_21	Slc38a1	1318	SLC38A1\NIA results interesting	P|P|P|P|P|P	P	UP	142714	59676.3	1.30045	0.129962	9.9936
2_2_16_21	Slc38a1(short)	1319	SLC38A1 short form\NIA results interesting	P|P|P|P|P|P	P	UP	72190.4	26716.2	1.41172	0.223062	15.8007
3_1_13_7	Slc39A2	1397	ZIP2\list Martina	P|P|P|P|P|P	P	NONE	35654.8	44107.7	-0.352795	0.226989	64.34
2_1_19_19	Slc39A3	1400	ZIP3\list Martina	P|P|P|P|M|P	P	DOWN	14125.6	43084.1	-0.534522	0.882512	165.103
1_2_16_9	Slc39A4	1401	ZIP4\list Martina	P|P|P|P|P|P	P	NONE	70994.1	59138.8	0.258694	0.192037	74.2332
4_1_1_19	Slc39A4	1403	ZIP4\list Martina	P|P|P|P|P|P	P	NONE	48068.5	44490	0.112362	0.150474	133.919
4_2_7_1	Slc39a1	687	ZIP1 (ZIRTL)	P|P|P|P|P|P	P	NONE	27882.8	28186	0.0354622	0.140336	395.733
4_1_4_14	Slc39a1	781	ZIP1 (ZIRTL)	P|P|P|P|P|P	P	NONE	42371.4	53628.7	-0.340265	0.0658484	19.3521
2_2_19_7	Slc40a1	1363	IREG1-SLC40A1\Known ire 5' additional 2 ESTs	P|P|P|P|P|P	P	NONE	121376	128963	-0.0806295	0.211673	262.525
1_1_16_1	Slc40a1	556	IREG1 (from Karen)\Known ire 5'	P|P|P|P|P|P|P|P|P|P|P|P	P	DOWN	66552.2	100784	-0.664476	0.254677	38.3276
3_2_16_5	Slc7a7	991	y+LAT1a	P|P|P|P|P|P	P	DOWN	28847.7	44323.2	-0.621596	0.0410715	6.60743
2_1_13_5	Slc7a7	992	y+LAT1a	P|P|P|P|P|P	P	DOWN	27880.4	57951.8	-1.01878	0.212049	20.814
4_1_4_6	Slit3	1163	Slit3-abfall	P|P|P|P|P|P	P	NONE	4167.64	4214.33	-0.0147049	0.0821158	558.425
1_1_19_9	Snx1	1369	afball\list Martina	P|P|P|P|P|P	P	DOWN	12934.9	17942.3	-0.456172	0.157825	34.5977
1_2_1_14	Sod1	837	SOD-CP	P|P|P|P|P|P	P	DOWN	51535.9	69772	-0.427035	0.15073	35.2968
2_1_22_16	Sod1	961	SOD-CP	P|P|P|P|P|P	P	DOWN	61198.9	79437.5	-0.413874	0.193368	46.7215
4_1_16_15	Sod2	773	SOD-mit	P|P|P|P|P|P	P	NONE	15713.7	14874	0.0580113	0.239467	412.793
2_2_19_18	Sod2	963	SOD-mit	P|P|P|P|P|P	P	NONE	14206.9	11513	0.291025	0.132155	45.4101
4_1_4_16	Sod2	964	SOD-mit	P|P|P|P|P|P	P	NONE	24493.8	21554.8	0.178312	0.110771	62.1222
1_1_1_18	Sod3	1033	SOD3 EC	P|P|P|P|P|P	P	NONE	10510.3	9103.17	0.206354	0.0629229	30.4927
2_2_1_13	Sod3	818	SOD3 EC	P|P|P|P|P|P	P	NONE	13023.1	10825.7	0.272169	0.137459	50.5051
2_2_13_6	Spp1	1121	osteopontin	P|P|P|P|P|P	P	NONE	8559.8	9321.5	-0.0720138	0.366193	508.503
4_2_19_2	Spp1	793	Osteopontin	P|P|P|P|P|P	P	NONE	5274.24	4860	0.119822	0.157985	131.85
4_1_1_8	Steap3	1538	Steap3/Fleming endosomal ferrireductase	P|P|P|P|P|P	P	NONE	5864.46	6005.33	-0.0294292	0.176894	601.082
3_2_16_15	Stip1	650	STI1	P|P|P|P|P|P	P	NONE	21245.6	20159.5	0.149385	0.158513	106.11
4_1_10_1	Stip1	651	STI1	P|P|P|P|P|P	P	DOWN	17694.8	23571.5	-0.392854	0.341185	86.8479
4_1_22_21	Stk3	1168	Stk3-abfall	P|P|P|P|P|P	P	NONE	4963.12	5251.5	-0.0823062	0.0982227	119.338
3_2_4_14	Stk3	675	STE20 like kinase3 (mess1)	P|P|P|P|P|P	P	NONE	16995.4	19535.7	0.00371116	0.32218	8681.38
4_2_16_17	Stk3	968	STE20 like kinase3 (mess1)	P|P|P|P|P|P	P	NONE	48205.6	48930	-0.021294	0.213667	1003.42
1_1_4_2	Stmn1	593	Stathmin	P|P|P|P|P|P	P	NONE	9817.46	10195.2	-0.0426557	0.119135	279.295
3_1_4_2	Stmn1	594	Stathmin	P|P|P|P|P|P	P	NONE	21213.4	27709.3	-0.161402	0.510134	316.065
2_2_4_1	Stoml2	730	stoml2 (abfall)	P|P|P|P|P|P	P	NONE	14425.7	11633.8	0.284428	0.179474	63.1001
4_2_1_18	Sympk	971	SYMPLEK	P|P|P|P|P|P	P	NONE	26479	24090.7	0.136745	0.0757118	55.367
2_2_22_16	Sympk	972	SYMPLEK	P|P|P|P|P|P	P	NONE	19932.4	15809.3	0.33043	0.047674	14.4279
1_2_1_15	Sytl2	674	slp-2	P|P|P|P|P|P	P	NONE	6293.77	6199.83	0.0478986	0.133117	277.915
2_1_1_13	Sytl2	772	slp-2	P|P|P|P|P|P	P	NONE	11215	9104.83	0.299313	0.0591058	19.7471
2_1_10_20	Tceb1	1175	elongin C (TCEB1)\mouse hipoxia gene	P|P|P|P|P|P	P	NONE	10005.7	8928.5	0.182797	0.17796	97.3539
2_1_16_19	Tceb1	1191	elongin C (TCEB1)\mouse hipoxia gene	P|P|P|P|P|M	P	DOWN	7307.99	19448.1	-0.724892	1.1084	152.905
3_2_13_17	Tceb1(long)	1178	elongin C (TCEB1) long form\mouse hipoxia gene	P|P|P|P|P|P	P	NONE	9429.27	10011.5	-0.0662736	0.221153	333.698
3_2_7_16	Tceb2	1199	elongin B (TCEB2)\mouse hipoxia gene	P|P|P|P|P|P	P	NONE	7902.15	8542.17	-0.0476307	0.36261	761.294
4_1_16_4	Tceb2 (bad)	1158	elongin B (TCEB2)\mouse hipoxia gene	P|P|P|P|P|P	P	DOWN	4411.83	6649.83	-0.503829	0.329358	65.3709
3_2_7_18	Tceb3	1176	elongin A (TCEB3)\mouse hipoxia gene	P|P|P|P|P|P	P	NONE	11605	9090.17	0.34782	0.201239	57.8572
1_2_19_17	Tceb3 (long)	1189	elongin A (TCEB3) long form\mouse hipoxia gene	P|P|P|P|P|P	P	NONE	8304.02	7022	0.229124	0.160883	70.2165
1_2_19_7	Tceb3 (long)	1211	elongin A (TCEB3) long form\mouse hipoxia gene	P|P|P|A|P|P	P	NONE	5728.53	4607.01	0.211592	0.310733	146.855
4_2_22_4	Tfrc	1111	TfR1\Known ire 3'	P|P|P|P|P|P	P	DOWN	10343.3	26209.5	-1.32357	0.12406	9.37308
3_2_10_13	Tfrc	679	TFR1\Known ire 3'	P|P|P|P|P|P	P	DOWN	12173.2	19496.2	-0.502866	0.411178	81.767
1_2_10_13	Tfrc (bad)	680	TFR1\Known ire 3'	P|P|P|P|P|A	P	DOWN	6175.6	13105.5	-0.950493	0.345715	36.3722
2_2_1_18	Tgfb1	975	TGF beta 1	P|P|P|P|P|P	P	NONE	51589	55370.5	-0.0797975	0.194175	243.334
2_2_7_17	Tgfb1	977	TGF beta 1	P|P|P|P|P|P	P	NONE	10315.9	12401.2	-0.254175	0.169679	66.7567
4_1_16_5	Th	1129	tyrosine hydroxylase	P|P|P|P|P|P	P	DOWN	15632.6	25133.3	-0.569984	0.361375	63.4009
3_2_7_13	Th	838	TYR HYDRO	P|P|P|P|P|P	P	NONE	11803.8	9071.83	0.35966	0.257157	71.5
2_1_13_19	Thrap3	1243	trap150 homologue- abfall	P|P|P|P|P|P	P	NONE	18637.2	28808.7	-0.289359	0.798427	275.929
4_2_13_16	Thy1	978	THY-1	P|P|P|P|P|P	P	NONE	4337.25	4515	-0.0350261	0.163979	468.163
2_2_4_16	Thy1	979	THY-1	P|P|P|P|P|P	P	NONE	16942.3	14924.7	0.184458	0.0558723	30.29
4_1_19_21	Tlr1	1227	TLR1\toll receptors and others	P|P|P|P|P|P	P	NONE	3823.66	3775.67	0.0485251	0.140314	289.157
4_1_1_21	Tlr1	1229	TLR1\toll receptors and others	P|P|P|P|P|P	P	NONE	12327.8	9896.67	0.292612	0.106126	36.2684
4_1_7_20	Tlr1	1236	TLR1\toll receptors and others	P|P|P|P|P|P	P	NONE	8245.82	24012.7	-0.212501	0.963022	453.186
3_1_7_9	Tlr2	1226	TLR2\toll receptors and others	A|P|P|P|P|P	P	NONE	4507.75	7948.44	-0.183983	0.909087	494.116
4_1_4_5	Tlr2	1234	TLR2\toll receptors and others	P|P|P|P|P|P	P	NONE	7613.79	6951.83	0.108824	0.10147	93.2424
4_1_22_5	Tlr2	1237	TLR2\toll receptors and others	P|P|P|P|P|P	P	NONE	8740.66	10693.7	-0.316315	0.164962	52.1511
2_1_1_21	Tlr3	1230	TLR3\toll receptors and others	P|P|P|P|P|P	P	NONE	8442.61	6947.83	0.282452	0.125048	44.2725
2_1_7_20	Tlr3	1239	TLR3\toll receptors and others	P|P|P|P|P|P	P	NONE	10900	8919.67	0.305118	0.338308	110.878
2_1_10_4	Tlr4	1231	TLR4\toll receptors and others	P|P|P|P|P|P	P	NONE	7193.17	5895	0.283355	0.0821883	29.0054
1_2_13_2	Tlr4	580	TLR4	P|P|P|P|P|P	P	NONE	5966.04	4748	0.338484	0.141624	41.8407
4_1_10_4	Tlr4 (short)	1232	TLR4 short form\toll receptors and others	P|P|P|P|P|P	P	UP	8782.22	6349.17	0.492383	0.184202	37.4102
3_1_13_8	Tlr5	1222	TLR5\toll receptors and others	P|P|P|P|P|P	P	NONE	7237.09	8174.17	-0.0245347	0.332659	1355.87
2_1_19_21	Tlr6	1228	TLR6\toll receptors and others	P|P|P|P|P|P	P	NONE	15182.5	45378.2	-0.3676	0.918112	249.758
2_1_16_6	Tlr6	1238	TLR6\toll receptors and others	P|P|P|P|P|P	P	NONE	7308.85	6897.76	-0.0144025	0.563993	3915.94
3_1_19_7	Tlr7	1220	TLR7\toll receptors and others	P|P|P|P|P|P	P	NONE	4310.84	4202.33	0.0384077	0.215734	561.695
4_1_13_19	Tlr7	1242	TLR7\toll receptors and others	P|P|P|P|P|P	P	NONE	24602	30899	-0.328339	0.417346	127.108
4_1_16_6	Tlr8	1240	TLR8\toll receptors and others	P|P|P|P|P|P	P	NONE	9447.65	11250	-0.251836	0.174114	69.1378
1_1_19_7	Tlr9	1219	TLR9\toll receptors and others	P|P|P|P|P|P	P	NONE	3494.12	3143.17	0.136538	0.203244	148.855
3_1_10_18	Tlr9 (long)	1241	TLR9 long form\toll receptors and others	P|P|P|P|P|P	P	NONE	18045.7	18478.7	0.0411656	0.287996	699.603
4_2_1_2	Tm4sf1	742	L6	P|P|P|P|P|P	P	NONE	9644.23	11211.2	-0.234403	0.114035	48.6493
1_2_22_1	Tm4sf1	743	L6	P|P|P|P|P|P	P	NONE	6635.62	7613.67	-0.205045	0.0770261	37.5654
2_2_13_17	Tm7sf2	1058	TM7SF2	P|P|P|P|P|P	P	NONE	81423.6	69860.3	0.202195	0.293774	145.293
4_2_19_16	Tm7sf2	1059	TM7SF2	P|P|P|P|P|P	P	NONE	25354.9	22759.2	0.175527	0.134914	76.8619
2_2_19_16	Tm7sf2	1060	TM7SF2	P|P|P|P|P|P	P	NONE	56002.6	53732.3	0.04304	0.163429	379.713
3_1_16_5	Tmpo	1009	thymopoitin-abfall	P|P|P|P|P|P	P	NONE	7699.26	6846.5	0.176369	0.102248	57.9739
1_1_22_2	Tmsb4x	595	thymosin beta-4	P|P|P|P|P|P	P	DOWN	25423.7	41808.8	-0.696189	0.162615	23.3579
1_2_22_17	Tnf	1124	TNFa	P|P|P|P|P|P|P|P|P|P|P|P	P	NONE	7770.93	7527.75	0.104665	0.212339	202.875
3_2_4_17	Tnf	1125	TNFa	P|P|P|P|P|P	P	NONE	37427.9	33868.7	0.139156	0.255304	183.466
1_2_4_17	Tnf	1126	TNFa	P|P|P|P|P|P	P	NONE	4796.66	5279.33	-0.106414	0.344872	324.085
1_1_4_7	Top1	1289	Top1-abfall	P|P|P|P|P|M	P	NONE	3163.32	2970.67	0.0476024	0.182759	383.928
2_1_7_14	Tparl	678	TPA regulated locus (Tparl)	P|P|P|P|P|P	P	NONE	10572	10077	0.0728487	0.180157	247.304
3_2_22_2	Tpcn1	558	IRIG4	P|P|P|P|P|P	P	NONE	9716.13	9359.83	0.035227	0.198351	563.065
2_2_1_21	Tram1	1247	TRAM\ire candidate	P|P|P|P|P|P	P	NONE	66422.8	60191.8	0.156729	0.125773	80.2488
1_1_16_17	Tram1	1257	TRAM\ire candidate	P|P|P|P|P|P	P	NONE	34019.5	38849.7	-0.191989	0.0664746	34.6242
1_1_22_18	Trappc4	856	synbindin	P|P|P|P|P|P	P	NONE	17644.1	20731	-0.228379	0.080953	35.4467
3_1_22_2	Trf	596	transferrin	P|P|P|P|P|P	P	DOWN	6835.54	9045.33	-0.416042	0.136148	32.7246
2_1_4_1	Trfr2	826	No info available but SPOTTED on CHIP	P|P|P|P|P|P	P	NONE	5697.2	5765.33	0.0164138	0.165803	1010.14
1_1_10_2	Trfr2	984	transferrin receptor 2	P|P|P|P|P|M|P|P|P|P|P|P|P|P|P|P|P|P	P	NONE	7406.42	8110	-0.115759	0.377081	325.746
3_1_1_17	Trib1	1181	TRB-1 long form\mouse hipoxia gene	P|P|P|P|P|P	P	NONE	29137.3	27472.2	0.0914332	0.140655	153.833
3_2_19_17	Trib1	1188	TRB-1\mouse hipoxia gene	P|P|P|P|P|P	P	NONE	13442.6	11152.3	0.275861	0.115894	42.0117
3_2_7_8	Trpc1	1458	Trpc1\list Martina- Gunshin mail	P|P|P|P|P|P	P	NONE	12902.7	13119	-0.00672916	0.264945	3937.27
1_2_1_9	Trpc1	1459	Trpc1\list Martina- Gunshin mail	P|P|P|P|P|P	P	NONE	4312.74	4456.5	-0.0777697	0.0893678	114.913
4_1_19_20	Trpc1	1460	Trpc1\list Martina- Gunshin mail	P|P|P|P|P|P	P	DOWN	15796.4	21434.5	-0.447321	0.140401	31.3871
3_2_1_9	Trpc2 (form 1)	1461	Trpc2 (form 1)\list Martina- Gunshin mail	P|P|P|P|P|P	P	NONE	7360.82	6651.5	0.140717	0.143411	101.914
1_2_19_9	Trpc2 (form 1)	1462	Trpc2 (form 1)\list Martina- Gunshin mail	P|P|P|P|P|P	P	NONE	11037.6	8863.5	0.327826	0.138806	42.3413
2_1_19_20	Trpc2 (form 2)	1463	Trpc2 (form 2)\list Martina- Gunshin mail	P|P|P|P|P|P	P	DOWN	10511.6	32962.5	-0.498327	1.14074	228.914
3_2_19_9	Trpc3	1464	Trpc3\list Martina- Gunshin mail	P|P|P|P|P|P	P	NONE	5441.04	6955.67	-0.343387	0.167154	48.678
1_1_10_8	Trpc4	1465	Trpc4\list Martina- Gunshin mail	A|M|A|P|A|A	A	NONE	1031.08	911.598	0.289469	0.533333	184.245
1_2_22_9	Trpc4	1466	Trpc4\list Martina- Gunshin mail	A|P|P|P|P|P	P	NONE	2568.25	2158.02	0.248803	0.259536	104.314
3_2_22_9	Trpc5	1467	Trpc5\list Martina- Gunshin mail	P|P|P|P|P|P	P	NONE	3005.69	2882.5	0.0805503	0.207174	257.199
3_1_19_21	Trpc6	1475	Trpc6\list Martina- Gunshin mail	A|P|A|A|A|P	A	NONE	1561.69	1539.9	0.0643631	0.442908	688.14
1_1_19_21	Trpc6	1476	Trpc6\list Martina- Gunshin mail	P|P|M|P|P|P	P	NONE	3118.37	3059	0.0350541	0.208258	594.104
1_1_4_8	Trpm7	1407	TRPM7\list Martina	P|P|P|P|P|P	P	DOWN	17915	29774.5	-0.708387	0.258056	36.4286
3_1_4_8	Trpm7	1408	TRPM7\list Martina	P|P|P|P|P|P	P	DOWN	42396.8	60915.2	-0.559473	0.111894	19.9998
4_2_7_21	Trpm7	1409	TRPM7\list Martina	P|A|A|P|P|P	P	NONE	6313.21	7570.18	-0.120465	0.240889	199.966
3_1_10_7	Trpv4	1405	TRPV4\list Martina	P|P|P|P|P|P	P	NONE	27189	32105.8	-0.255416	0.224088	87.7345
2_1_1_19	Trpv4	1406	TRPV4\list Martina	P|P|P|P|P|P	P	NONE	7641.58	7168.17	0.0917079	0.0570121	62.1671
4_1_10_9	Ttc7	1503	Ttc7/Ttc7 (hea and fsn anemic mice)	P|P|P|P|P|P	P	NONE	23315.7	27343.3	-0.218159	0.36649	167.992
3_1_16_21	Ttc7	1504	Ttc7/Ttc7 (hea and fsn anemic mice)	P|P|P|P|P|P	P	NONE	38073.1	31254.5	0.228906	0.217314	94.9356
3_1_10_8	Ttyh1	1473	Ttyh1-tweety homolog 1\Mayka (yeast homolog FTR1)	P|P|P|P|P|P	P	NONE	8060.11	8140.83	-0.0317681	0.173756	546.951
3_1_16_7	Ttyh1	1474	Ttyh1-tweety homolog 1\Mayka (yeast homolog FTR1)	P|P|P|P|P|P	P	NONE	2947.22	2489.5	0.271424	0.155975	57.4656
3_1_4_4	Txk	1003	tyrosine kinase (TXK)	P|P|P|P|P|P	P	DOWN	4142.85	6574.33	-0.492555	0.795096	161.423
1_1_7_5	Txk	1004	tyrosine kinase (TXK)	P|P|P|P|P|P	P	NONE	6911.41	6660	0.0710388	0.0910581	128.181
1_1_4_15	Txk	797	tyrosine kinase (TXK)	A|A|A|A|P|P	A	NONE	2338.13	6335.67	-0.336045	0.969805	288.594
4_2_13_3	Txk	798	No info available but SPOTTED on CHIP	P|P|P|P|P|P	P	NONE	28137.4	23325	0.296264	0.105033	35.4523
2_1_22_17	Txn1	1021	thioredoxin	A|A|A|P|P|P	A	NONE	1195.07	1129.85	0.112107	0.141735	126.429
2_1_7_6	Txn1	1022	thioredoxin	P|P|P|P|P|P	P	NONE	36101	45825.5	-0.301113	0.307897	102.253
4_1_4_17	Txn1	1023	thioredoxin	P|P|P|P|P|P	P	NONE	41195.7	44330.8	-0.120724	0.0507246	42.0172
1_2_22_15	Txn1	810	thioredoxin	P|P|P|P|P|P	P	NONE	41653.7	37271.7	0.170723	0.103858	60.8345
4_2_19_13	Txn1	811	thioredoxin	P|P|P|P|P|P	P	NONE	49499.3	51877	-0.0144292	0.189406	1312.65
2_1_16_18	Txn2	1018	thioredoxin mitochondrial (TXN2)	P|P|P|P|P|P	P	NONE	39185.1	39042.3	0.145688	0.576032	395.387
4_1_13_5	Txn2	1019	thioredoxin mitochondrial (TXN2)	P|P|P|P|P|P	P	NONE	32133	35316.5	-0.146904	0.205756	140.061
3_2_22_15	Txn2	808	thioredoxin mitochondrial (TXN2)	P|P|P|P|P|P	P	NONE	35156.8	37267.5	0.253564	0.676654	266.858
2_2_13_14	Txn2	809	thioredoxin mitochondrial (TXN2)	P|P|P|P|P|P	P	NONE	49093.5	38828.8	0.317465	0.413517	130.256
4_1_22_17	Txn2(bad)	1020	thioredoxin mitochondrial (TXN2)	P|P|P|P|P|P	P	NONE	20655.3	18957	0.101265	0.202929	200.395
1_1_22_4	Txnl1	1005	thioredoxin-like protein	P|P|P|P|P|P	P	NONE	8197.17	9778	-0.207213	0.211921	102.272
3_1_22_4	Txnl1	1006	thioredoxin-like protein	P|P|P|P|P|P	P	NONE	5406.24	6445.67	-0.251735	0.084996	33.764
1_1_16_5	Txnl1	1007	thioredoxin-like protein	P|P|P|P|P|P	P	DOWN	8891.33	11653.8	-0.382319	0.193606	50.6399
3_1_10_14	Txnl1	799	thioredoxin-like protein	P|P|P|P|P|P	P	NONE	12687.1	16596.5	-0.203835	0.477999	234.503
3_1_13_16	Txnrd1	1037	thioredoxin reductase 1	P|P|P|P|P|P	P	UP	71138.3	50038.2	0.544613	0.220993	40.578
3_2_16_1	Txnrd1	820	thioredoxin reductase 1	P|P|P|P|P|P	P	UP	67112.7	44734.8	0.584104	0.0911754	15.6095
1_1_7_17	Txnrd1(bad)	1036	thioredoxin reductase 1	P|P|P|P|P|P	P	NONE	20260.7	17800	0.181892	0.0739823	40.6737
3_1_7_8	Txnrd2	1443	TXNRD2\list Martina- Metal array	P|P|P|P|P|P	P	NONE	18551.3	20933.5	-0.156653	0.185962	118.709
3_1_7_17	Tyr	1035	tyrosinase	P|P|P|P|P|P	P	NONE	16395.5	25765.5	-0.287063	0.399605	139.205
1_2_16_1	Tyr	819	tyrosinase	P|P|P|P|P|A	P	NONE	4023.61	3833.5	0.12076	0.136096	112.7
3_1_1_18	Tyrp1	1032	Tyrosinase-related protein 1	P|P|P|P|P|P	P	NONE	9780.5	12835.5	-0.143909	0.5885	408.94
4_2_1_13	Tyrp1	817	Tyrosinase-related protein 1\CORRECTED INFORMATION	P|P|P|P|P|P	P	NONE	6878.25	7604.33	-0.146198	0.338594	231.6
2_2_10_3	Tyrp1	821	Tyrosinase-related protein 1	P|P|P|P|P|P	P	NONE	7512.14	7530.67	0.0136684	0.3102	2269.47
1_1_22_8	Ube2D1	1413	UBE2D1=sft1\list Martina- Metal array	P|P|P|P|P|P	P	NONE	4067.54	4232	-0.0771247	0.424117	549.911
2_2_13_20	Ube2D1 (dif form)	1412	UBE2D1=sft1\list Martina- Metal array	P|P|M|A|A|P	M	NONE	2486.55	5234.63	-0.159096	0.771196	484.737
3_1_7_16	Ube2d2	1183	UBE2D2\mouse hipoxia gene	P|P|P|P|P|P	P	DOWN	46022.7	64711.8	-0.383516	0.340419	88.7628
4_2_13_14	Ube2d2	779	ubc4	P|P|P|P|P|P	P	NONE	25550.5	29227.5	-0.181963	0.129856	71.3642
3_2_13_15	Ube2d2	832	UBC4	P|P|P|P|P|P	P	NONE	58787.4	62406.3	-0.0749414	0.297163	396.527
3_1_10_9	Ube2g2	1304	Ube2g2-abfall	P|P|P|P|P|P	P	DOWN	30357.3	38674.7	-0.429499	0.406273	94.5923
1_1_16_16	Uqcrfs1	884	Cytc reductase	P|P|P|P|P|P	P	NONE	13383	11410	0.332152	0.410354	123.544
4_2_1_17	Uqcrfs1	885	Cytc reductase	P|P|P|P|P|P	P	NONE	41023.8	42089	-0.00741009	0.14295	1929.13
1_1_7_7	Urod	1334	UROD\heme biosynthesis	P|P|P|P|P|P	P	DOWN	5519.95	8573.67	-0.629798	0.140469	22.3037
3_1_7_7	Urod	1335	UROD\heme biosynthesis	A|P|P|P|P|P	P	DOWN	7175.14	15352.6	-1.04077	0.791778	76.076
1_1_1_8	Urod	1336	UROD\heme biosynthesis	P|P|P|P|P|P	P	NONE	5648.04	6914.33	-0.286366	0.181249	63.2927
3_1_1_8	Uros	1337	UROS\heme biosynthesis	P|P|P|P|P|P	P	NONE	10935	13023.3	-0.22698	0.236313	104.112
1_1_19_8	Uros	1339	UROS\heme biosynthesis	P|P|P|P|P|P	P	NONE	4123.44	4001.67	0.0419957	0.107076	254.968
1_2_1_8	Usp40	1328	B230215L03Rik\NIA results interesting	P|P|P|P|P|P	P	NONE	10015.2	11513	-0.208988	0.155203	74.2639
4_1_7_14	Vamp3	676	synaptobrevin-3	P|P|P|P|P|P	P	NONE	48648.4	55947	-0.209495	0.0786229	37.5298
1_2_4_14	Vamp3	677	synaptobrevin-3	P|P|P|P|P|P	P	NONE	48571.2	50991.8	-0.0559004	0.113766	203.516
4_2_16_4	Vdac3	1252	VDAC3\ire candidate	P|P|P|P|P|P	P	NONE	44705.2	41349.8	0.140322	0.0874667	62.3328
3_1_4_16	Vdac3	1260	VDAC3\ire candidate	P|P|P|P|P|P	P	NONE	36711.7	33383.8	0.144142	0.102782	71.3058
4_2_7_20	Vdac3	1261	VDAC3\ire candidate	P|P|P|P|P|P	P	NONE	21701.3	19278.7	0.146762	0.0989823	67.444
3_2_7_5	Vegfa	988	"VEGF, no info available but spotted on chip"	P|P|P|P|P|P	P	NONE	14604.1	15094.5	-0.0679714	0.179567	264.18
1_2_16_5	Vegfa	990	VEGF	P|P|P|P|P|P	P	DOWN	24440.6	40278.2	-0.718507	0.101238	14.09
2_1_7_4	Vhlh	1148	VHLh1	A|A|P|P|M|A	A	NONE	2126.86	1784.5	0.21168	0.146069	69.0046
4_1_7_4	Vhlh	1149	VHLh1	A|A|P|P|P|P	P	NONE	2261.34	2284.83	-0.00800589	0.216586	2705.33
2_1_1_5	Vhlh	1150	VHLh1	P|P|P|P|P|P	P	NONE	3088.09	2884.83	0.110263	0.0963618	87.3929
4_1_1_5	Vhlh	1151	VHLh1	P|P|P|P|P|P	P	NONE	3130.68	2951.17	0.0695528	0.202441	291.061
2_1_19_5	Vhlh	1152	VHLh1	P|A|P|P|P|P|P|P|P|P|A|P	P	NONE	22144.5	23594.6	-0.329371	0.865487	262.769
4_2_1_8	Wt1	1526	Wt1/HHpatients putative HH modifiers	P|P|P|P|P|P	P	NONE	6156.4	6281.67	-0.0224534	0.12872	573.276
2_2_19_8	Wt1	1527	Wt1/HHpatients putative HH modifiers	P|P|P|P|P|P	P	NONE	18800.4	15862.7	0.223462	0.199256	89.1676
4_2_19_8	Wt1	1528	Wt1/HHpatients putative HH modifiers	P|P|P|P|P|P	P	NONE	9005.71	10241.3	-0.185571	0.305892	164.838
3_2_4_16	Zfp189	1279	ZNF189\ire candidate	P|P|P|P|P|P	P	NONE	13591	10725.2	0.341127	0.149746	43.8974
1_2_4_16	Zfp189	1280	ZNF189\ire candidate	P|P|P|P|P|P	P	NONE	7317	6914.33	0.0839985	0.161476	192.237
1_2_4_4	Zfp36	985	TTP	P|P|P|A|A|A	A	NONE	14512.1	13395.7	-0.0662079	0.539954	815.543
3_2_4_4	Zfp36	986	TTP	P|P|P|P|P|P	P	NONE	26465.9	22833.3	0.20939	0.0885499	42.2895
1_2_22_4	Zfp36	987	TTP	P|P|P|P|P|P	P	NONE	17047.4	15817.7	0.0866461	0.123851	142.939
4_1_13_13	Zfp36 (bad)	682	tristetraproline	P|P|P|P|P|P	P	NONE	23720.6	27687.2	-0.210477	0.147178	69.926
4_1_16_21	Zfp364	1305	ZNF364\1q21	P|P|P|P|P|P	P	NONE	41885.2	54259.2	-0.372062	0.149438	40.1649
2_1_16_21	Zfp364	1306	ZNF364\1q21	P|P|P|P|P|P	P	NONE	37160.8	48712.3	-0.27373	0.284214	103.83
2_1_19_6	Zfp364	1314	ZNF364\1q21	P|P|P|P|P|P	P	DOWN	24371.3	41438.8	-0.782198	0.0868961	11.1092
2_1_4_20	hs EPO	2274	hs EPO\Human hipoxia gene	P|P|P|P|P|P	P	NONE	12326	9634.33	0.352878	0.170861	48.4193
4_1_10_19	hs EPO	2302	hs EPO\Human hipoxia gene	P|P|P|P|P|P	P	NONE	9825.61	11826.8	-0.236621	0.17972	75.9527
2_1_10_19	hs EPO	2306	hs EPO\Human hipoxia gene	P|P|P|P|P|P	P	NONE	8303.41	8359.33	0.0219721	0.176544	803.491

## Sheet: Results
Gene Name	Martina's name	Running numbers	Final Flag	Regulation	Average Log Ratio	Average Ratio	Relative Error	Overall P-Call	Present Calls
Selp	SelP	591	TRUE	UP	2.1963	4.58303	14.9361	P	P|P|P|P|P|P|P|P|P|P|P|P
Sepp1	SEPP1\list Martina- Metal array	1422	TRUE	UP	1.99493	3.98597	25.2583	P	P|P|P|P|P|P|P|P|P|P|P|P
Gpx3	GPX-3	545|546	TRUE	UP	1.57405	2.97739	14.9541	P	P|P|P|P|P|P|P|P|P|P|P|P|P|P|P|P|P|P|P|P|P|P|P|P
Maob	MAOB	753|754	non reliable	UP	1.5455	2.91906	34.9109	P	P|P|P|P|P|P|P|P|P|P|P|P|P|P|P|P|P|P|P|P|P|P|P|P
Pdzk1	PDZK1\1q21	1308|1309|1317	TRUE	UP	1.39415	2.62834	21.9048	P	P|P|P|P|P|P|P|P|P|P|P|P|P|P|P|P|P|P|P|P|P|P|P|P|P|P|P|P|P|P|P|P|P|P|P|P
Dio1	DIO1\list Martina- Metal array	1424|1425|1426	TRUE	UP	1.38343	2.60888	9.7071	P	P|P|P|P|P|P|P|P|P|P|P|P|P|P|P|P|P|P|P|P|P|P|P|P|P|P|P|P|P|P|P|P|P|P|P|P
Gpr89 (pdzk1 3')	PDZK1 (5' from sh120)\1q21	1313	TRUE	UP	1.32305	2.50194	13.5126	P	P|P|P|P|P|P|P|P|P|P|P|P
Cat	catalase	511	TRUE	UP	1.28523	2.4372	19.2282	P	P|P|P|P|P|P|P|P|P|P|P|P
Slc30A2	Zinc transporter 2 Znt2\list Martina	1382|1383	non reliable	UP	1.21523	2.32178	32.4642	P	P|P|P|P|P|P|P|P|P|P|P|P|P|P|P|P|P|P|P|P|P|P|P|P
Maob (bad)	MAOB	761	TRUE	UP	1.18689	2.27662	51.9251	P	P|P|P|P|P|P|P|P|P|P|P|P
6330442E10Rik	6330442E10Rik\NIA results interesting	1321	TRUE	UP	1.11928	2.17239	19.4258	P	P|P|P|P|P|P|P|P|P|P|P|P
[truncated: 490 more rows]
