# Supplementary material for: The IronChip evaluation package: a package of perl modules for robust analysis of custom microarrays
Source: BMC Bioinformatics. 2010 Mar 1;11:112. doi: 10.1186/1471-2105-11-112 (PMC2838865; doi:10.1186/1471-2105-11-112)
Supplement: Additional file 3 — Example dataset and ICEP analysis results. This ZIP archive includes several files containing a) 4 input data tables, corresponding to 2 IronChip hybridization experiments with a dye swap; b) 2 intermediate results files with single array evaluations; and c) Excel file with final results. [file 1471-2105-11-112-S3.ZIP › results.txt]

Gene Name	Martina's name	Running numbers	Final Flag	Regulation	Average Log Ratio	Average Ratio	Relative Error	Overall P-Call	Present Calls
		1404_	non reliable	NONE	-0.23616421789555	-1.17785685407864	132.774312912256	P	P|P|P|P|P|P|P|P|P|P|P|P
1040	endogenous mouse mammary tumor virus MTV-17	1040	non regulated	NONE	-0.160854394456254	-1.11794901506899	17.2159354551653	P	P|P|P|P|P|P|P|P|P|P|P|P
1110012L19Rik	1110012L19Rik	913	non reliable	NONE	0.272692521167063	1.20806034436165	63.9220722999222	P	P|P|P|P|P|P|P|P|P|P|P|P
1110012O05Rik	sim CAAX-DKFZP564B147\ire candidate	1258|1268|1275	non reliable	NONE	0.132363332859532	1.09608777388551	0	P	P|P|P|P|P|P|P|P|P|P|P|P|P|P|P|P|P|P|P|P|P|P|P|P|P|P|P|P|P|P|P|P|P|P|P|P
1110019C08Rik	afball	1415	non reliable	NONE	-0.00210122475895926	-1.00145751916748	788.435767423271	P	P|P|P|P|P|P|A|P|P|P|P|P
1700013N18Rik	SFT-1(=ubi-4), ubi2c?	592	non reliable	NONE	-0.108845244248959	-1.07836475090734	162.377819378844	P	P|P|P|P|P|P|P|P|P|P|P|P
2210018M11Rik	GL002	632	non reliable	NONE	0.046444060718163	1.03271635607893	336.989392290036	P	P|P|P|P|P|P|P|P|P|P|P|P
2310020H20Rik	nifU (isu)	759|760	non reliable	NONE	-0.123619175719882	-1.08946449127962	0	P	P|P|A|P|P|P|A|P|P|P|P|P|P|P|P|P|P|P|P|P|P|P|P|P
2310067E08Rik	2310067E08Rik\NIA results interesting	1324	TRUE	UP	0.511529911040369	1.4255611356448	4.84135190804236	P	P|P|P|P|P|P|P|P|P|P|P|P
2410015C20Rik	2410015C20RIK\1q21	1354	non reliable	NONE	0.233863864898211	1.17598027760181	147.401431570205	P	P|P|P|P|P|P|P|P|P|P|P|P
2610203C20Rik	sperm acrosomal protein mRNA	774|775	non reliable	NONE	0	0	0	P	P|P|P|P|P|P|P|P|P|P|P|P|P|P|P|P|P|P|P|P|P|P|P|P
2610312B22Rik	erythropoietin 4\mouse hipoxia gene	1172|1201	non reliable	NONE	0.107340701901917	1.07724074362784	0	P	P|P|P|P|P|P|P|P|P|P|P|P|P|P|P|P|P|P|P|P|P|A|P|P
2700059D21Rik	Riiken (AK005836) hom. to hs hypoth.protein FLJ10342	1076	non regulated	NONE	0.238420461521591	1.17970035606399	4.34289537804699	P	P|P|P|P|P|P|P|P|P|P|P|P
2900070E19Rik	2900070E19Rik /2900070E19Rik mouse homologue of GRX5 zebrafish (shiraz mutant)	1482|1483	non reliable	NONE	-0.0264161964363364	-1.01847897368811	0	P	P|P|P|P|P|P|P|P|P|P|P|P|P|P|P|P|P|P|P|P|P|P|P|P
3110024A21Rik	3110024a21rik	685|780	non reliable	NONE	0	0	0	P	P|P|P|P|P|P|P|P|P|P|P|P|P|P|P|P|P|P|P|P|P|P|P|P
4732436F15Rik	4732436F15Rik\1q21	1355	non regulated	NONE	0.284283729474424	1.21780549639674	22.9254991381374	P	P|P|P|P|P|P|P|P|P|P|P|P
4833418A01Rik	4833418A01RiK\NIA results interesting	1323	non regulated	NONE	-0.198810276632204	-1.14775146747594	6.17564073512994	P	P|P|P|P|P|P|P|P|P|P|P|P
5730454B08Rik	kiaa0663\ire candidate	1254|1269	non reliable	NONE	-0.0412548322969103	-1.02900845207521	0	P	P|P|P|P|P|P|P|P|P|P|P|P|P|P|P|P|P|P|P|P|P|P|P|P
5930405J04Rik	SMARCC2\ire candidate	1270|1271	non reliable	NONE	0.249373918394592	1.18869115067966	0	P	P|P|P|P|P|P|P|P|P|P|P|P|P|P|P|P|P|P|P|P|P|P|P|P
6330442E10Rik	6330442E10Rik\NIA results interesting	1321	TRUE	UP	1.11928213894652	2.17238851169125	19.4258116387873	P	P|P|P|P|P|P|P|P|P|P|P|P
6530407C02Rik	MAGI-3-abfall	1233	non reliable	NONE	0.0895446916597194	1.06403432480911	166.192256210364	P	P|P|P|P|P|P|P|P|P|P|P|P
834	repetitive DNA\CORRECTED INFORMATION	834	non reliable	NONE	0.0904560393285397	1.06470668557762	172.524626129336	P	P|P|P|P|P|P|P|P|P|P|P|P
9330132E09Rik	9330132E09Rik/9330132E09Rik possible Mfre1 from Fleming	1493|1494|1495	GP	NONE	0.0401303087286602	1.02820669330664	650.557947999193	P	P|P|P|P|P|P|P|P|P|P|P|P|P|P|P|P|P|P|P|P|P|P|P|P|P|P|P|P|P|P|P|P|P|P|P|P
9530060I07	bc037518-abfall	1307	non reliable	NONE	-0.0990046767552318	-1.07103429513596	177.112254791907	M	M|P|P|A|P|P|P|A|P|P|A|M
APG4B (human)	IRIG2	733|920	non regulated	NONE	-0.125445718220003	-1.09084469525475	60.2246925681893	P	P|P|P|P|P|P|P|P|P|P|P|P|P|P|P|P|P|P|P|P|P|P|P|P
Abcb10	ABCB10	1041|1042	non regulated	NONE	-0.198855417004093	-1.14778737994334	70.7536581021324	P	P|P|P|P|P|P|P|P|P|P|P|P|P|P|P|P|P|P|P|P|P|P|P|P
Abcb6	ABCB6	1043	non reliable	NONE	-0.0457173195723242	-1.03219626801728	355.463259172726	P	P|P|P|P|P|P|P|P|P|P|P|P
Abcb7	ABCB7 ABC 3�b PstI	1145	non regulated	NONE	-0.117518567739442	-1.08486728755315	45.2406570161006	P	P|P|P|P|P|P|P|P|P|P|P|P
Abcb7 (bad)	ABCB7 ABC 3�b RV	1146	non regulated	NONE	-0.0445015000039138	-1.03132675940423	65.4476599718314	P	P|P|P|P|P|P|P|P|P|P|P|P
Abcb7 (short)	ABCB7	845	non reliable	NONE	-0.240467333998119	-1.18137528381886	100.737201347635	P	P|P|P|P|P|P|P|P|P|P|P|P
Abcb8	ABCB8\David Koellerd email	1349|1350|1351|1352	GP	NONE	-0.145760061665728	-1.10631334396476	-102.071360584056	P	P|P|P|P|P|P|P|P|P|P|P|P|P|P|A|P|P|P|M|P|P|P|A|P|P|P|P|P|P|P|P|P|P|P|P|P|P|P|P|P|P|P|P|P|P|P|P|P
Abcb9	ABCB9 (TAPL)	1045	non reliable	NONE	0.00319309502643679	1.00221573593768	219.621886736714	P	P|P|P|P|P|P|P|P|P|P|P|P
Abcd3	Abcd3/Abcd3 DAP (DMT1 associated protein)	1490|1491|1492	GP	NONE	0	0	0	P	P|P|P|P|P|P|P|P|P|P|P|P|P|P|P|P|P|P|P|P|P|P|P|P|P|P|P|P|P|P|P|P|P|P|P|P
Abce1	RLI	1066|1067|1068	GP	DOWN	-0.586650007534189	-1.5017555624167	-5.14874222670286	P	P|P|P|P|P|P|P|P|P|P|P|P|P|P|P|P|P|P|P|P|P|P|P|P|P|P|P|P|P|P|P|P|P|P|P|P
Abcf2	ABCF2	1047|1048	non reliable	NONE	0.194321976291881	1.14418630073018	0	P	P|P|P|P|P|P|P|P|P|P|P|P|P|P|P|P|P|P|P|P|P|P|P|P
Abcf2 (dif 3')	ABCF2 (dif 3')	1046	non reliable	NONE	0.116549860013034	1.08413909029095	314.881940943091	P	P|P|P|P|P|P|P|P|P|P|P|P
Abcg2	Abcg2/ABCG2, BCRP heme binding protein	1500|1501	non reliable	NONE	0	0	0	P	P|P|P|P|P|P|P|P|P|P|P|P|P|P|P|P|P|P|P|P|P|P|P|P
Acas2	ACETYL-COENZYME A SYNTHETASE	1029|1030|1031|816	GP	NONE	-0.190649767584246	-1.14127761396017	-37.4488888464173	P	P|P|P|P|P|P|P|P|P|P|P|P|P|P|P|P|P|P|P|P|P|P|P|P|P|P|P|P|P|P|P|P|P|P|P|P|P|P|P|P|P|P|P|P|P|P|P|P
Aco1	IRP-1	560|561|562	non reliable	UP	0.547071022155867	1.46111630578798	0	P	P|P|P|P|P|P|P|P|P|P|P|P|P|P|P|P|P|P|P|P|P|P|P|P|P|P|P|P|P|P|P|P|P|P|P|P
Aco2	No info available but SPOTTED on CHIP	501|502	non reliable	DOWN	-0.725037877113714	-1.65294403281666	0	P	P|P|P|P|P|P|P|P|P|P|P|P|P|P|P|P|P|P|P|P|P|P|P|P
Acox2	cox2	617|618|619	GP	DOWN	-0.727738046551068	-1.65604060427644	-9.65836976029022	P	P|P|P|P|P|P|P|P|P|P|P|P|P|P|P|P|P|P|P|P|P|P|P|P|P|P|P|P|P|P|P|P|P|P|P|P
Acox3	cox3	620|621	non reliable	NONE	-0.16842832889902	-1.12383351402146	0	P	P|P|P|P|P|P|P|P|P|P|P|P|P|P|P|P|P|P|P|P|P|P|P|P
Acrv1	L31	740	non reliable	NONE	0.0890002929476374	1.06363288887002	271.485631770981	P	P|P|P|P|P|P|P|P|P|P|P|P
Actb	beta-actin cytosceletal	508|698|875	GP	NONE	0	0	0	P	P|P|P|P|P|P|P|P|P|P|P|P|P|P|P|P|P|P|P|P|P|P|P|P|P|P|P|P|P|P|P|P|P|P|P|P|P|P|P|P|P|P|P|P|P|P|P|P|P|P|P|P|P|P|P|P|P|P|P|P
Actg1	afball\list Martina	1371	TRUE	DOWN	-0.942915714361535	-1.92240954180849	12.8220305802218	P	P|P|P|P|P|P|P|P|P|P|P|P
Actr3	actin-related protein 3 homolog	1141	non reliable	NONE	-0.173160112147053	-1.12752553943322	170.689403744482	P	P|P|P|P|P|P|P|P|P|P|A|P
Adar	ADAR\ire candidate	1256|1262|1267	non reliable	NONE	0.244884821995023	1.18499816247013	0	P	P|P|P|P|P|P|P|P|P|P|P|P|P|P|P|P|P|P|P|P|P|P|P|P|P|P|P|P|P|P|P|P|P|P|P|P
Ahr	AHR\mouse hipoxia gene	1184|1185	non regulated	NONE	0.175579840151454	1.12941824324112	64.1225584675534	P	P|P|P|P|P|P|P|P|P|P|P|P|P|P|P|P|P|P|P|P|P|P|P|P
Akr1a4	ALR	1049|1050|1051	GP	NONE	0.184562288791709	1.13647211722738	38.5578044774428	P	P|P|P|P|P|P|P|P|P|P|P|P|P|P|P|P|P|P|P|P|P|P|P|P|P|P|P|P|P|P|P|P|P|P|P|P
Akr1b8	ALRMA	599|600	non reliable	NONE	-0.348002387096715	-1.2727970412561	0	P	P|P|P|P|P|P|P|P|P|P|P|P|P|P|P|P|P|P|P|P|P|P|P|P
Akr1b8 (bad)	ALRMA	598	non reliable	NONE	-0.042925504322544	-1.03020075631742	340.000906239058	P	P|P|P|P|P|P|P|P|P|P|P|P
Alas1	ALAS1\heme biosynthesis	1331|1332|1333	non reliable	NONE	-0.294521160099178	-1.22647783369228	0	P	P|P|P|P|P|P|P|P|P|P|P|P|P|P|P|P|P|P|P|P|P|P|P|P|P|P|P|P|P|P|P|P|P|P|P|P
Alas2	ALAS-e\Known ire 5'	521	non reliable	NONE	0.301599109101328	1.23250979249577	122.883987322423	P	P|P|P|P|P|P|P|P|P|P|P|P
Alb1	serum albumine	668|669	non reliable	NONE	0	0	0	P	P|P|P|P|P|P|P|P|P|P|P|P|P|P|P|P|P|P|P|P|P|P|P|P
Alox15	m12-Lox	1147	non regulated	NONE	0.229118712928259	1.17211872811901	83.8592898256091	P	P|P|P|P|P|P|P|P|P|P|P|P
Apex1	ref-1	1026|813	non regulated	NONE	0.101528510187098	1.07290958953945	100.525728905089	P	P|P|P|P|P|P|P|P|P|P|P|P|P|P|P|P|P|P|P|P|P|P|P|P
Aplp1	APLP1	849|850	non reliable	NONE	0.350242892852992	1.27477523104384	0	P	P|P|P|P|P|P|P|P|P|P|P|P|P|P|P|P|P|P|P|P|P|P|P|P
Aplp2	APLP2	841|851	non regulated	NONE	-0.172331788415305	-1.12687835616045	110.876367416383	P	P|P|P|P|P|P|P|P|P|P|P|P|P|P|P|P|P|P|P|P|P|P|P|P
App	AMYLOIDOGENIC GLYCOPROTEIN (200bp missing)	505	non reliable	NONE	0.5175473479759	1.43151952507703	55.0356375694703	P	P|P|P|P|P|P|P|P|P|P|P|P
App (short)	AMYLOIDOGENIC GLYCOPROTEIN (650bp missing)	697	non reliable	NONE	0.389095930541112	1.30957249888144	65.3882951359291	P	P|P|P|P|P|P|P|P|P|P|P|P
Aprt	APRT	506|507	non regulated	NONE	0.141132228337729	1.10277023140859	7.12678201372609	P	P|P|P|P|P|P|P|P|P|P|P|P|P|P|P|P|P|P|P|P|P|P|P|P
Arbp	PO	660	non reliable	NONE	-0.421600559199822	-1.33941270619538	25.3958886031986	P	P|P|P|P|P|P|P|P|P|P|P|P
Arg1	Arginase	602|603|604	non regulated	NONE	-0.156025398181485	-1.11421326601232	20.968836054355	P	P|P|P|P|P|P|P|P|P|P|P|P|P|P|P|P|P|P|P|P|P|P|P|P|P|P|P|P|P|P|P|P|P|P|P|P
Arnt	ARNT\mouse hipoxia gene	1207	non regulated	NONE	-0.226529805854492	-1.1700172546217	54.7731500599689	P	P|P|P|P|P|P|P|P|P|P|P|P
Arnt2	Arnt2\mouse hipoxia gene	1210|1213	non reliable	NONE	-0.260284184767132	-1.19771460944729	0	P	P|P|P|P|P|P|P|P|P|P|P|P|P|P|P|P|P|A|P|P|P|P|A|P
Arntl	ARNTL\mouse hipoxia gene	1159|1160|1169	non regulated	NONE	0.180025716863085	1.13290407977808	43.3363977021018	P	P|P|P|P|P|P|P|P|P|P|P|P|P|P|P|P|P|P|P|P|P|P|P|P|P|P|P|P|P|P|P|P|P|P|P|P
Atox1	ATOX1	1127|1128|943|944	GP	NONE	0.1173267997564	1.08472309284849	10.5177600253929	P	P|P|P|P|P|P|P|P|P|P|P|P|A|P|A|A|A|A|P|P|P|P|P|P|P|P|P|P|P|P|P|P|P|P|P|P|P|P|P|P|P|P|P|P|P|P|P|P
Atp2a2	SERCA2b (2,3,4)-ATP2a2\ire cand	1263|1264	non reliable	NONE	-0.187254042985476	-1.13859450559533	0	P	P|P|P|P|P|P|P|P|P|P|P|P|P|P|P|P|P|P|P|P|P|P|P|P
Atp5j	mitochondrial ATPase coupling factor 6 subunit (ATP5A)	648|649	non reliable	NONE	0	0	0	P	P|P|P|P|P|P|P|P|P|P|P|P|P|P|P|P|P|P|P|P|P|P|P|P
Atp7a	ATP7A ME53(Menkes)	1143|605|882	non reliable	NONE	-0.0609683635917271	-1.04316571802432	0	P	P|P|P|P|P|P|P|P|P|P|P|P|P|P|P|P|P|P|P|P|P|P|P|P|P|P|P|P|P|P|P|P|P|P|P|P
Atp7a (bad)	ATP7A Cu-transporter ATPase	881	non reliable	NONE	-0.332427706450546	-1.25913040440966	103.087644100312	P	P|P|P|P|P|P|P|P|P|P|P|P
Atp7b	ATP7B wilson	1139|1144	non regulated	NONE	-0.0918427289745088	-1.06573055235058	47.6025416665538	P	P|P|P|P|P|P|P|P|P|P|P|P|P|P|P|P|P|P|P|P|P|P|P|P
B2m	beta-2 Microglobulin	846|872|873|874|970	GP	UP	0.950995360354697	1.93320597701254	12.2084839354905	P	P|P|P|P|P|P|P|P|P|P|P|P|P|A|A|P|P|P|A|A|A|P|P|P|P|P|P|P|P|P|P|P|P|P|P|P|P|P|P|P|P|P|P|P|P|P|P|P|P|P|P|P|P|P|P|P|P|P|P|P
BC021442	LOC224598-abfall	1214	non reliable	NONE	0.26359789905257	1.20046879202834	43.4832374132399	P	P|P|P|P|P|P|A|A|A|P|P|P
BC022641	BC022641 (abfall)\CORRECTED INFORMATION	839	non reliable	NONE	-0.0268024860882287	-1.01875171363177	617.946205985795	P	A|P|A|P|A|P|P|P|P|A|P|P
Bace1	BACE	860|861	non reliable	NONE	0.162154142683416	1.11895664796812	0	P	P|P|P|P|P|P|P|P|P|P|P|P|P|P|P|P|P|P|P|P|P|P|P|P
Bach1	Bach1/BACH1 negative regulator of Hmox1	1505|1508	non regulated	NONE	-0.140694583051611	-1.1024357539308	12.1482980493354	P	P|P|P|P|P|P|P|P|P|P|P|P|P|P|P|P|P|P|P|P|P|P|P|P
Bag1	bag-1	862|863	non reliable	NONE	0	0	0	P	P|P|P|P|P|P|P|P|P|P|P|P|P|P|P|P|P|P|P|P|P|P|P|P
Bag3	Bag3/HHpatients putative HH modifiers	1517|1518|1519	non reliable	NONE	-0.195202105506907	-1.14488453493704	0	P	P|P|P|P|P|P|P|P|P|P|P|P|P|P|P|P|P|P|P|P|P|P|P|P|P|P|P|P|P|P|P|P|P|P|P|P
Bat1a	BAT 1	864|865	non regulated	NONE	-0.240916053638906	-1.18174278264963	21.8990115379467	P	P|P|P|P|P|P|P|P|P|P|P|P|P|P|P|P|P|P|P|P|P|P|P|P
Bcat1	BCAT1	606|607|608	non reliable	NONE	0.11344111944834	1.08180548652487	0	P	P|P|P|P|P|P|P|P|P|P|P|P|P|P|P|P|P|P|P|P|P|P|P|P|P|P|P|P|P|P|P|P|P|P|P|P
Bcat2	BCAT2	1052|1053	non reliable	NONE	0	0	0	P	P|P|P|P|P|P|P|P|P|P|P|P|P|P|P|P|P|P|P|P|P|P|P|P
Bcl10	bcl10	1015|1016|805|806	non reliable	NONE	0	0	0	P	P|P|P|P|P|P|P|P|P|P|P|P|P|P|P|P|P|P|P|P|P|P|P|P|P|P|P|P|P|P|P|P|P|P|P|P|P|P|P|P|P|P|P|P|P|P|P|P
Bcl2	bcl2	866|867|868	GP	NONE	-0.145275602232922	-1.10594190444275	-12.6291240820546	P	P|P|P|P|P|P|P|P|P|P|P|P|P|P|P|P|P|P|P|P|P|P|P|P|P|P|P|P|P|P|P|P|P|P|P|P
Bcl2l1	BCLXL	869|870|871	GP	DOWN	-0.695714455948246	-1.61968634064986	-4.97877312186093	P	P|P|P|P|P|P|P|P|P|P|P|P|P|P|P|P|P|P|P|P|P|P|P|P|P|P|P|P|P|P|P|P|P|P|P|P
Bcs1L	Gracile Syndrome gene homologue\list Martina	1372|1373	non regulated	NONE	-0.0151536212166432	-1.01055904722074	1164.3729091329	P	P|P|P|P|P|P|P|P|P|P|P|P|P|P|P|P|P|P|P|P|P|P|P|P
Bnip3l	nix	762	non reliable	NONE	0.0845457637416625	1.060353833663	176.350785267353	P	P|P|P|P|P|P|P|P|P|P|P|P
Bst2	2310015I10Rik\NIA results interesting	1322	non regulated	NONE	0.101169528114294	1.07264265343525	18.3236873044375	P	P|P|P|P|P|P|P|P|P|P|P|P
Cabp4	Cabp4/HHpatients putative HH modifiers	1532|1533|1534	non reliable	NONE	0	0	0	P	P|P|P|P|P|P|P|P|P|P|P|P|P|P|P|P|P|P|P|P|P|P|P|P|P|P|P|P|P|P|P|P|P|P|P|P
Cacna1c	Cacna1c\list Martina- Gunshin mail	1469	absent	NONE	0.212425501942705	1.15863447821317	41.1275942055959	A	A|A|A|A|A|A|A|A|A|P|A|A
Calr	calreticulin	509|510	non reliable	NONE	-0.333087798897633	-1.25970664028506	0	P	P|A|A|P|P|P|P|A|P|P|P|P|P|P|P|P|P|P|P|P|P|P|P|P
Capn1	calcium activated neutral protease large subunit	609|610	non reliable	NONE	0.0595102834936412	1.04211196046052	0	P	P|P|P|P|P|P|P|P|P|P|P|P|P|P|P|P|P|P|P|P|P|P|P|P
Capza2	Cappa2-abfall	1192	absent	NONE	-0.21464781337278	-1.16042060121383	60.4828822084665	A	A|A|A|P|P|P|A|A|A|P|P|P
Cat	catalase	511	TRUE	UP	1.28522641816976	2.43720299469507	19.2281654812997	P	P|P|P|P|P|P|P|P|P|P|P|P
Cav3	caveolin 3	1081|1083|1086	non reliable	NONE	0.133317549856963	1.09681298019649	0	P	P|P|P|P|P|P|P|P|P|P|P|P|P|A|A|P|P|P|P|A|A|P|P|P|P|P|P|P|P|P|P|P|P|P|P|P
Ccl11	MCP1 (JE)	937|938|995	non reliable	NONE	0.0531692967615802	1.03754168242047	0	P	P|P|P|P|P|P|P|P|P|P|P|P|P|P|P|P|P|P|P|P|P|P|P|P|P|P|P|P|P|P|P|P|P|P|P|P
Ccnf	CCNF short form\Mouse hipoxia gene	1290|1297	non reliable	NONE	-0.141673271439372	-1.10318387261574	0	P	P|P|P|P|P|P|P|P|P|P|P|P|P|P|P|P|P|P|P|P|P|P|P|P
Ccnf (short)	CCNF (even shorter)\Mouse hipoxia gene	1292	non reliable	NONE	0.146653360383454	1.10699857146495	255.452986552745	P	P|P|P|P|P|P|P|P|P|P|P|P
Ccs	Cu chaperone for SOD	518	non regulated	NONE	-0.0808487330756847	-1.05764006398784	32.2361624343395	P	P|P|P|P|P|P|P|P|P|P|P|P
Cct7	chaperonin containing TCP1, subunit 7 (eta)	613	non reliable	NONE	0.0193039323716975	1.01347038534165	575.171863088189	P	P|P|P|P|P|P|P|P|P|P|P|P
Cd160	BY55 (CD160) \1q21	1302|1312	non reliable	NONE	0.258764980732372	1.19645404147028	0	P	P|P|P|P|P|P|P|P|P|P|P|P|P|P|P|P|P|P|P|P|P|P|P|P
Cd160 (long)	BY55 (CD160) long form\1q21	1301	non reliable	NONE	-0.0382928553089786	-1.02689797646566	313.609713634394	P	P|P|P|P|P|P|P|P|P|P|P|P
Cd163	CD163\list Martina- Metal array	1411	non regulated	NONE	-0.133364787187545	-1.09684889309844	108.861418173241	P	P|M|M|P|P|P|A|P|P|P|P|P
Cdc14a	A830059A17Rik\ire candidate NIA results interesting	1320	non regulated	NONE	-0.219927247654712	-1.1646748526674	97.6920188278012	P	P|P|P|P|P|P|P|P|P|P|P|P
Cdc34	CDC34\mouse hipoxia gene	1174|1177	non regulated	NONE	-0.113798023514214	-1.08207314429577	52.5882097685552	P	P|P|P|P|P|P|P|P|P|P|P|P|P|P|P|P|P|P|P|P|P|P|P|P
Clock	Clock\Mouse hipoxia gene	1288|1293|1295	non reliable	NONE	0	0	0	P	P|P|P|P|P|P|P|P|P|P|P|P|P|P|P|P|P|P|P|P|P|P|P|P|P|P|P|P|P|P|P|P|P|P|P|P
Cnbp1	ZNF9\ire candidate	1248|1249	non reliable	NONE	-0.177682310924663	-1.13106536884699	0	P	P|P|P|P|P|P|P|P|P|P|P|P|P|P|P|P|P|P|P|P|P|P|P|P
Cnksr1	Cnksr1/HHpatients putative HH modifiers	1511|1512	non regulated	NONE	0.129201296999375	1.09368804743445	172.077312768009	P	P|P|P|P|P|P|P|P|P|P|P|P|P|P|P|P|P|P|P|P|P|P|P|P
Cotl1	clbp	614	non regulated	NONE	0.220870194707491	1.16543633424731	59.3250886350015	P	P|P|P|P|P|P|P|P|P|P|P|P
Cox17	cox 17-chaperon	519|701|878|879	GP	NONE	-0.210858892955931	-1.15737701078146	-19.5677083225148	P	P|P|P|P|P|P|P|P|P|P|P|P|P|P|P|P|P|P|P|P|P|P|P|P|P|P|P|P|P|P|P|P|P|P|P|P|P|P|P|P|P|P|P|P|P|P|P|P
Cox17 (bad)	cox 17	880	non reliable	NONE	-0.255267173143041	-1.19355675771314	108.705460121764	P	P|P|P|P|P|P|P|P|P|P|P|P
Cox7b	cox 7b	615|702	non reliable	NONE	-0.156105282760614	-1.11427496368204	0	P	P|P|P|P|P|P|P|P|P|P|P|P|P|P|P|P|P|P|P|P|P|P|P|P
Cp	ceruloplasmin	512|513|514|843	GP	NONE	0.0792614018597688	1.05647703104414	202.311322374003	P	P|P|P|P|P|P|P|P|P|P|P|P|P|P|A|P|P|P|P|P|A|P|P|M|P|P|P|P|P|P|P|P|P|P|P|P|P|P|P|P|P|P|P|P|P|P|P|P
Cpox	CPO\heme biosynthesis	1342	non regulated	NONE	0.319842784774139	1.24819452162581	20.2768307304387	P	P|P|P|P|P|P|P|P|P|P|P|P
Cpox (short form)	CPO short form\heme biosynthesis	1340|1341	non reliable	NONE	0	0	0	P	P|P|P|P|P|P|P|P|P|P|P|P|P|P|P|P|P|P|P|P|P|P|P|P
Crebbp	CREBBP short form\mouse hipoxia gene	1167|1212	non reliable	NONE	0.140507285710667	1.10229263991384	0	P	P|P|P|P|P|P|P|P|P|P|P|P|P|P|P|P|P|P|P|P|P|P|P|P
Csnb	Csnb (abfall)	1364	non reliable	NONE	-0.165665680479695	-1.12168351973563	204.281378422262	P	P|P|P|P|P|P|P|P|P|P|P|P
Cth	cystathionine gamma-lyase (short isoform)	622	TRUE	DOWN	-0.800075647580516	-1.74119242346171	21.6935880776388	P	P|P|P|P|P|P|P|P|P|P|P|P
Ctsd	cathepsin D	612	non reliable	NONE	-0.539273523947025	-1.45324054674876	98.1520405349113	P	P|P|P|P|P|P|P|P|P|P|P|P
Cul1	Cul1\mouse hipoxia gene	1182|1186	non reliable	NONE	0	0	0	P	P|P|P|P|P|P|P|P|P|P|P|P|P|P|P|P|P|P|P|P|P|P|P|P
Cul2	Cul2 short form\mouse hipoxia gene	1206|1208	non reliable	NONE	0	0	0	P	P|P|P|P|P|P|P|P|P|P|P|P|P|P|P|P|P|P|P|P|P|P|P|P
Cul3	Cul3\mouse hipoxia gene	1165|1195	non reliable	NONE	0.0308370635047275	1.02160469721406	0	P	P|P|P|P|P|P|P|P|P|P|P|P|P|P|P|P|P|P|P|P|P|P|P|P
Cul3 long form	Cul3 long form\mouse hipoxia gene	1170	non regulated	NONE	0.143916072266915	1.10490020616561	103.651899826255	P	P|P|P|P|P|P|P|P|P|P|P|P
Cybrd1	DCYTB	1114	TRUE	DOWN	-0.950047880280645	-1.93193677406091	24.4987820764168	P	P|P|P|P|P|P|P|P|P|P|P|P
Cyp1a1	CYP145	704	non reliable	NONE	0.217352787419645	1.16259836713138	109.182734515174	P	P|P|P|P|P|P|P|P|P|P|P|P
Cyp3a13	Cyt-P450 (Cyp3a13) (abfall)	688	TRUE	DOWN	-0.908199888601683	-1.87670239627348	2.46212485719519	P	P|P|P|P|P|P|P|P|P|P|P|P
D11Ertd18e	D11Ertd18e/(McKie heme transporter HCP1)	1496|1497|1498	non reliable	NONE	-0.198378615664153	-1.14740810634694	0	P	P|P|P|P|P|P|P|P|P|P|P|P|P|P|P|P|P|P|P|P|P|P|P|P|P|P|P|P|P|P|P|P|P|P|P|P
D11Ertd498e	FLJ10055\ire candidate	1272|1283	non regulated	NONE	0.116095746496205	1.08379789223753	191.797103191463	P	P|P|P|P|P|P|P|P|P|P|P|P|P|P|P|P|P|P|P|P|P|P|P|P
D11Ertd498e (dif 3' form)	FLJ10055 (dif 3' form)\ire candidate	1282	non reliable	NONE	-0.0521892055087975	-1.03683707044952	523.233213145431	P	P|P|P|P|P|P|P|P|P|P|P|P
D1Ertd396e	scaffold attachment factor B	667	non reliable	NONE	-0.14489818803767	-1.10565262391542	235.746513959875	P	P|P|P|P|P|P|P|P|P|P|P|P
D330037H05Rik	LOC207214-abfall	1193	non reliable	NONE	-0.0614362281545963	-1.04350407048698	203.28786648332	P	P|P|P|P|P|P|P|P|P|P|P|P
D630004K10Rik	ak052609-abfall	1161	non regulated	NONE	0.135799395641783	1.09870143433857	112.521249213515	P	P|P|P|P|P|P|P|P|P|P|P|P
DNA in chr 1	afball	1386	non reliable	NONE	0.0881430423643102	1.0630010650638	225.19985785981	P	P|P|P|P|P|P|P|P|P|P|P|P
Dbh	DBH\list Martina- Metal array	1417	non regulated	NONE	-0.124885479200792	-1.09042117184889	51.1365479005922	P	P|P|P|P|P|P|P|P|P|P|P|P
Ddx21	Gu	634	non reliable	NONE	-0.0448416763181425	-1.03156996693661	269.469749338734	P	P|P|P|P|P|P|P|P|P|P|P|P
Ddx5	p68 RNA Helikase (abfall)	691	non reliable	NONE	0.488785067655288	1.40326265274818	103.500229793785	P	P|P|P|P|P|P|P|P|P|P|P|P
Dio1	DIO1\list Martina- Metal array	1424|1425|1426	TRUE	UP	1.38343266708874	2.60888376259269	9.70709514229436	P	P|P|P|P|P|P|P|P|P|P|P|P|P|P|P|P|P|P|P|P|P|P|P|P|P|P|P|P|P|P|P|P|P|P|P|P
Dkk1	Sk-Dkk-1 protein precursor	673	non reliable	NONE	0.0278762180352726	1.01951020616715	322.269817933702	P	P|P|P|P|P|P|P|P|P|P|P|P
Dnaja1	DNAJA1\list Martina- Metal array	1445|1446|1447	non reliable	UP	0.787751398366814	1.72638160571753	0	P	P|P|P|P|P|P|P|P|P|P|P|P|P|P|P|P|P|P|P|P|P|P|P|P|P|P|P|P|P|P|P|P|P|P|P|P
Dock9	isg-4	734|735	non reliable	NONE	-0.0962852487338296	-1.06901733573563	0	P	P|P|P|P|P|P|P|P|P|P|P|P|P|P|P|P|P|P|P|P|P|P|P|P
Dsip1	GILZ-DSIPI\ire candidate	1244|1251	non regulated	NONE	0.129980589451864	1.09427897833103	3.7393846306021	P	P|P|A|P|P|P|M|A|A|P|P|P|P|P|P|P|P|P|P|P|P|P|P|P
Dsip1 (short)	GILZ-DSIPI short form\ire candidate	1266	non reliable	NONE	-0.0235131433514104	-1.01643160703122	414.249602778359	P	P|P|P|A|P|P|P|P|P|A|A|A
Dusp1	protein tyrosine phosphatase	954|955	non reliable	NONE	0.0806957675316243	1.05752793085726	0	P	P|P|P|P|P|P|P|P|P|P|P|P|P|P|P|P|P|P|P|P|P|P|P|P
Eefsec	sec (SelB)	1072|1073	non reliable	NONE	-0.2088506387951	-1.1557670446098	0	M	P|P|P|A|A|A|P|P|P|A|A|M|P|P|P|P|P|P|P|P|P|P|P|P
Efna1	EPH-RELATED RECEPTOR TYROSINE KINASE LIGAND	625|706	non regulated	NONE	0.0210380467612716	1.01468930561978	852.626550681295	P	P|P|P|P|P|P|P|P|P|P|P|P|P|P|P|P|P|P|P|P|P|P|P|P
Egln1	EGLN1 (sm20)\mouse hipoxia gene	1179|1194|1196	GP	NONE	-0.151153622070872	-1.11045707180649	-16.4383778187146	P	P|P|P|P|P|P|P|P|P|P|P|P|P|P|P|P|P|P|P|P|P|P|P|P|P|P|P|P|P|P|P|P|P|P|P|P
Egln2	EGLN2\mouse hipoxia gene	1202	non reliable	NONE	-0.0884647109303545	-1.0632381020958	396.911268038591	P	P|P|P|P|P|P|P|P|P|P|P|P
Egr1	EGR1\list Martina- Metal array	1448|1449|1450	non reliable	NONE	-0.206492773163529	-1.15387966189072	0	P	P|P|P|P|P|P|P|P|P|P|P|P|P|P|P|P|P|P|P|P|P|P|P|P|P|P|P|P|P|P|P|P|P|P|P|P
Eif2ak1	heme-regulated initiation factor 2-alpha kinase	721|844	non reliable	NONE	0	0	0	P	P|P|P|P|P|P|P|P|P|P|P|P|P|P|P|P|P|P|P|P|P|P|P|P
Elac2	IRIG1 (ELAC2)	888	non regulated	NONE	-0.207795378537647	-1.15492196713202	89.8932445851191	P	P|P|P|A|P|P|P|P|P|P|P|A
Elac2 (bad)	IRIG1 (ELAC2)	889	non reliable	NONE	0.124375076814433	1.09003546654443	275.907915081054	P	P|P|P|P|P|P|P|P|P|P|M|P|P|P|P|P|P|P|P|P|P|P|P|P
Elac2 (short 2)	IRIG1	557	non reliable	NONE	-0.18874015842991	-1.13976797236105	36.4455450912877	M	P|P|P|A|A|A|P|P|P|A|P|A
Elac2 (short1)	IRIG1	732	non reliable	NONE	-0.0486809611807054	-1.03431882607352	286.221746104098	P	P|P|P|P|P|P|P|P|P|P|P|P
Eno1	alpha enolase	503|504	non reliable	DOWN	-0.536706117948984	-1.45065667387091	0	P	P|P|P|P|P|P|P|P|P|P|P|P|P|P|P|P|P|P|P|P|P|P|P|P
Ep300	EP300\mouse hipoxia gene	1171|1197	non regulated	NONE	0.245373543371421	1.18539965552317	32.7967076034271	P	P|P|P|P|P|P|P|P|P|P|P|P|P|P|P|P|P|P|P|P|P|P|P|P
Epas1	HIF2A\mouse hipoxia gene	1162	non reliable	NONE	-0.0851013918202112	-1.06076228854341	169.448865521087	P	P|P|P|P|P|P|P|P|P|P|P|P
Epas1 (short + dif 3')	HIF2A (short + dif 3')\mouse hipoxia gene	1164	non reliable	NONE	0.109916558996255	1.07916581909766	189.725700850959	P	P|P|P|P|P|P|P|P|P|P|P|P
Epor	EPOR\mouse hipoxia gene	1187|1198|1205	GP	NONE	8.47441101375288e-005	1.00005874186625	167885.106165587	P	P|P|P|P|P|P|P|P|P|P|P|P|P|P|P|P|P|P|P|P|P|P|P|P|P|P|P|P|P|P|P|P|P|P|P|P
Eya1	EYA1	707	non reliable	NONE	0.35879587083338	1.28235514749979	51.4971556615835	P	P|P|P|P|P|P|P|P|P|P|P|P
Eya2	EYA2	626|628	non reliable	NONE	0.129772491797938	1.09412114839521	0	P	P|P|P|P|P|P|P|P|P|P|P|P|P|P|P|P|P|P|P|P|P|P|P|P
Eya3	Eya3	708|710	non reliable	NONE	-0.209805599866487	-1.15653233309693	0	P	P|P|P|P|P|P|P|P|P|P|P|P|P|P|P|P|P|P|P|P|P|P|P|P
FLOT2	hs FLOT2	481	TRUE	DOWN	-0.88190071369101	-1.84280154638461	66.4031969703754	P	P|P|P|P|P|P|P|P|P|P|P|P
Fbxo2	neural F box protein NFB42 mouse	1082	non regulated	NONE	0.0814507945143985	1.05808152747481	107.170907301677	P	P|P|P|P|P|P|P|P|P|P|P|P
Fbxo32	Atrogin1(IREG3)	1140	non regulated	NONE	-0.155443807946546	-1.11376418638159	27.85387538865	P	P|P|P|P|P|P|P|P|P|P|P|P
Fbxo32 (long)	IRIG3 (fused with RIIKEN NM_026346)	921	non reliable	NONE	-0.00393297121576835	-1.00272984717509	570.283661749686	P	P|P|P|P|P|P|P|P|P|P|P|P
Fcna	ficolin-A	630	non regulated	NONE	-0.20299442238798	-1.15108504110232	62.4610102882729	P	P|P|P|P|P|P|P|P|P|P|P|P
Fdx1	adrenodoxin (ferredoxin)	695|696	non reliable	NONE	-0.0544116889681367	-1.03843555732513	0	P	P|P|P|P|P|P|P|P|P|P|P|P|P|A|P|M|P|P|A|P|A|P|P|P
Fdxr	ferredoxin reductase	711	non regulated	NONE	-0.121067379421537	-1.08753918194222	44.1029896277434	P	M|P|P|P|P|P|P|P|P|P|P|P
Fech	ferrochalatase	712|890|891|892	non reliable	NONE	0.100161261166343	1.07189326962903	0	P	P|P|P|P|P|P|P|P|P|P|P|P|P|P|P|P|P|P|P|P|P|P|P|P|P|P|P|P|P|P|P|P|P|P|P|P|P|P|P|P|P|P|P|P|P|P|P|P|P|P|P|P|P|P|P|P|P|P|P|P
Fgd2	Fgd2-abfall	1217	non reliable	NONE	-0.105346462446589	-1.07575270087842	98.896222615726	M	P|M|M|M|A|P|P|P|P|A|A|A
Figf	c-Fos	699	non reliable	NONE	-0.459230244780262	-1.37480808852727	32.0755398266342	P	P|P|P|P|P|P|P|P|P|P|P|P
Fmo1	flavin monoox-1	522|523	non reliable	NONE	0	0	0	P	P|P|P|P|P|P|P|P|P|P|P|P|P|P|P|P|P|P|P|P|P|P|P|P
Fmo2	flavin monoox-2	524|525	non reliable	NONE	-0.0231614826466553	-1.0161838793512	0	P	P|P|P|P|P|P|P|P|P|P|P|P|P|P|P|P|P|P|P|P|P|P|P|P
Fmo3	flavin monoox-3	1119|1120	non reliable	NONE	-0.227428193584779	-1.17074606872365	0	P	P|P|P|P|P|P|P|P|P|P|P|P|P|P|P|P|P|P|P|P|P|P|P|M
Fmo4	flavin monoox-4	526	non regulated	NONE	0.16393620611917	1.12033967330454	84.0573111983495	P	P|P|P|P|P|P|P|P|P|P|P|P
Fmo5	flavin monoox-5	527	TRUE	UP	0.761059299792092	1.69473452795367	32.8970454696901	P	P|P|P|P|P|P|P|P|P|P|P|P
Fnbp3	hypA-FBP-11	917	non regulated	NONE	-0.286452803335403	-1.21963782875334	26.3393396639826	P	P|P|P|P|P|P|P|P|P|P|P|P
Fnbp3 (short)	hypA-FBP-11 (500bp missing)	916|918	non reliable	NONE	-0.254814092042781	-1.19318197781414	0	P	P|P|P|P|P|P|P|P|P|P|P|P|P|P|P|P|P|P|P|P|P|P|P|P
Fth1	H-Fer\Known ire 5'	549	non reliable	NONE	0.539666323615067	1.45363627148955	66.2983135572081	P	P|P|P|P|P|P|P|P|P|P|P|P|P|P|P|P|P|P|P|P|P|P|P|P|P|P|P|P|P|P|P|P|P|P|P|P|P|P|P|P|P|P|P|P|P|P|P|P
Ftl1	l-Fer\Known ire 5'	569	non reliable	NONE	-0.377284937888358	-1.29889511424093	88.9190466359413	P	P|P|P|P|P|P|P|P|P|P|P|P|P|P|P|P|P|P|P|P|P|P|P|P|P|P|P|P|P|P|P|P|P|P|P|P|P|P|P|P|P|P|P|P|P|P|P|P
Ftmt	hs mitochondrial ferritin MoMtF	1116	non regulated	NONE	0.0418337021685991	1.02942141634835	29.3024233662182	P	P|P|P|P|P|P|P|P|P|P|P|P
Furin	Furin/Furin, cleavage of hamp	1506|1507|1509	non regulated	NONE	0.0253646347461177	1.01773688806442	566.600609100634	P	P|P|P|P|P|P|P|P|P|P|P|P|P|A|A|P|P|P|P|P|P|P|P|P|P|P|P|P|P|P|P|P|P|P|P|P
Fxn	frataxin	528|715	non reliable	NONE	0	0	0	P	P|P|P|P|P|P|P|P|P|P|P|P|P|P|P|P|P|P|P|P|P|P|P|P
Fxyd5	Fxyd5/HHpatients putative HH modifiers	1523|1524|1525	non reliable	NONE	-0.0958791352321126	-1.06871645352402	0	P	P|P|P|P|P|P|P|P|P|P|P|P|P|P|P|P|P|P|M|P|P|P|P|P|P|P|P|P|P|P|P|P|P|P|P|P
Fxyd7	Fxyd7/HHpatients putative HH modifiers	1520|1522	non reliable	NONE	0	0	0	P	P|P|P|P|P|P|P|P|P|P|P|P|P|P|P|P|P|A|P|P|P|P|P|P
Gapd	GAPDH	530|531	TRUE	DOWN	-0.843174593369473	-1.79399341330023	4.1799545300901	P	P|P|P|P|P|P|P|P|P|P|P|P|P|P|P|P|P|P|P|P|P|P|P|P|P|P|P|P|P|P|P|P|P|M|A|P
Gas1	gas-1	532	non regulated	NONE	0.0613081024266569	1.04341140101901	36.6708568552799	P	P|P|P|P|P|P|P|P|P|P|P|P
Gas7	gas-7	536|893|894|895	GP	NONE	-0.00278756424918886	-1.00193406018634	-7608.93526136161	P	P|P|P|P|A|A|P|M|P|P|P|P|P|P|P|P|P|P|P|P|P|P|P|P|P|P|P|P|P|P|P|P|P|P|P|P|P|P|P|P|P|P|P|P|P|P|P|P
Gls	Gls\NIA results interesting	1325	non regulated	NONE	-0.1076485844421	-1.07747065986064	109.822023407696	P	P|P|P|P|P|P|P|P|P|P|P|P
Gng11	G protein gamma-11 subunit (homologue of hs)	1055|1056|1057|716|717	GP	NONE	0.195247512913896	1.14492056961844	90.6652619978727	P	P|P|P|P|P|P|P|P|P|P|P|P|P|P|P|P|P|P|P|P|P|P|P|P|P|P|M|P|P|P|P|P|P|P|P|P|P|A|P|P|P|P|P|P|P|P|P|P|P|P|P|P|P|P|P|P|P|P|P|P
Got2	Got2\NIA results interesting	1326	non regulated	NONE	-0.125949783609653	-1.09122589371295	11.0691097678327	P	P|P|P|P|P|P|P|P|P|P|P|P
Gpr89	SH120\1q21	1299|1310	non reliable	DOWN	-0.7143816817302	-1.64077985234495	0	P	P|P|P|P|P|P|P|P|P|P|P|P|P|P|P|P|P|P|P|P|P|P|P|P
Gpr89 (pdzk1 3')	PDZK1 (5' from sh120)\1q21	1313	TRUE	UP	1.32304667432457	2.50193910209257	13.5126036789539	P	P|P|P|P|P|P|P|P|P|P|P|P
Gpx1	GPX-1	544|720	TRUE	DOWN	-1.04854319628464	-2.0684401245777	18.4355670484646	P	P|P|P|P|P|P|P|P|P|P|P|P|P|P|P|P|P|P|P|P|P|P|P|P
Gpx2	GPX2\list Martina- Metal array	1427|1428|1429	non reliable	NONE	0	0	0	P	P|P|P|P|P|P|P|P|P|P|P|P|P|P|P|P|P|P|P|P|P|P|P|M|P|P|P|P|P|P|P|P|P|P|P|P
Gpx3	GPX-3	545|546	TRUE	UP	1.57404882974212	2.97739128200279	14.9541030139309	P	P|P|P|P|P|P|P|P|P|P|P|P|P|P|P|P|P|P|P|P|P|P|P|P
Gpx4	GPX4	1010|800	non reliable	NONE	0	0	0	P	P|P|P|P|P|P|P|P|P|P|P|P|P|P|P|P|P|P|P|P|P|P|P|P
Gsk3b	glycogen synthase kinase 3 beta	1028|814|815	non reliable	DOWN	-0.592091336482777	-1.50743034138788	0	P	P|P|P|P|P|P|P|P|P|P|P|P|P|P|P|P|P|P|P|P|P|P|P|P|P|P|P|P|P|P|P|P|P|P|P|P
Gsn	gelsolin	777	TRUE	DOWN	-0.484147337495125	-1.39875892589473	29.7417489300539	P	P|P|P|P|P|P|P|P|P|P|P|P
Gsr	Glutathion Reductase	537|538|540|847|896	GP	DOWN	-0.683766740683324	-1.60632825648506	-5.17996555543196	P	A|A|A|P|P|P|A|M|A|P|P|P|P|P|P|P|P|P|P|P|P|P|P|P|P|P|P|P|P|P|P|P|P|P|P|P|P|P|P|P|P|P|P|P|P|P|P|P|P|P|P|P|P|P|P|P|P|P|P|P
Gsr (bad)	Glutathion Reductase	539	TRUE	DOWN	-0.6496010475239	-1.56873432933569	45.7083147290099	P	P|P|P|P|P|P|P|P|P|P|P|P
Gss	glutathione synthetase type A1	541|542|543	GP	NONE	0.12530847223082	1.09074092631262	54.366172025492	P	P|P|P|P|P|P|P|P|P|P|P|P|P|P|P|P|P|P|P|P|P|P|P|P|P|P|P|P|P|P|P|P|P|P|P|P
Gsta4	Gsta4/HHpatients putative HH modifiers	1514|1515|1516	TRUE	DOWN	-0.791749256585469	-1.73117222353887	18.268264493287	P	P|P|P|P|P|P|P|P|P|P|P|P|P|P|P|P|P|P|P|P|P|P|P|P|P|P|P|P|P|P|P|P|P|P|P|P
HECTd1	HECTd1 (abfall)	1421	non reliable	NONE	-0.269585444761176	-1.20546139124656	80.612135129589	P	P|P|P|P|P|P|P|P|P|P|P|P
HLA_A (human)	afball\list Martina	1367	non regulated	NONE	0.232754264116889	1.17507615931735	63.5939769763143	P	P|P|P|P|P|P|P|P|P|P|P|P
Haao	HYACDO	639|640	non regulated	NONE	0.0126901351252156	1.00883493102543	1772.97272733255	P	P|P|P|P|P|P|P|P|P|P|P|P|P|P|P|P|P|P|P|P|P|P|P|P
Hadhb	HADHB	635	non regulated	NONE	0.0119192210171602	1.00829599708264	123.649956937234	P	P|P|P|P|P|P|P|P|P|P|P|P
Hamp	hepcidin	1080|1091|1099	non reliable	NONE	0.18552081417775	1.13722743924734	0	P	P|P|P|P|P|P|P|P|P|P|P|P|P|P|P|P|P|P|P|P|P|P|P|P|P|P|P|P|P|P|P|P|P|P|P|P
Hap1	huntingtin	915	non regulated	NONE	-0.163869875055416	-1.12028816441884	107.943038960455	P	P|P|P|P|P|P|P|P|P|P|P|P
Hba-a1	Hba-a1\NIA results interesting	1330	non reliable	NONE	-0.355054999429843	-1.27903434059011	72.0485343627564	P	P|P|P|A|A|P|P|P|P|A|A|P
Hbb-bh1	Hbb-b1\NIA results interesting	1329|1366	non reliable	NONE	0	0	0	P	P|P|P|P|P|P|P|P|P|P|P|P|P|P|P|P|P|P|P|P|P|P|P|P
Hdh	HD-Huntingtin\list Martina- Metal array	1456	TRUE	DOWN	-0.493017262623961	-1.40738521534751	14.8359638475173	P	P|P|P|P|P|P|P|P|P|P|P|P
Heph	hephaestin	722|898|926	non reliable	NONE	0	0	0	P	P|P|P|P|P|P|P|P|P|P|P|P|P|P|P|P|P|P|P|P|P|P|P|P|P|P|P|P|P|P|P|P|P|P|P|P
Herpud1	Herpud 1 (abfall)\CORRECTED INFORMATION	731|737	non reliable	NONE	-0.17251159571418	-1.12701881105547	0	P	P|P|P|P|P|P|P|P|P|P|P|P|P|P|P|P|P|P|P|P|P|P|P|P
Hfe	HFE	900	non regulated	NONE	0.158841686521066	1.11639044866663	33.8915379881809	P	P|P|P|P|P|P|P|P|A|P|P|P
Hfe (800 bp less)	HFE (es fehlen 800bp)	823	non regulated	NONE	0.136414376920199	1.0991698804246	83.740694143541	P	P|P|P|P|P|P|P|P|P|P|P|P
Hfe (long 1)	HFE (mayka-1) 3'-UTR long	1112	non regulated	NONE	0.134305142588186	1.09756405740472	4.32313935195062	P	P|P|P|P|P|P|P|P|P|P|P|P
Hfe (long 2)	HFE (Mayka-2) 3'-UTR long	1113	non reliable	NONE	0.0226898755582038	1.01585175011697	261.51802446875	P	A|A|A|P|P|P|P|P|P|P|P|P
Hfe (strange)	hfe no info available but spotted on chip	718	non reliable	NONE	0.128165569741285	1.09290315805992	17.2149443598426	M	A|P|A|A|M|A|P|P|P|M|P|P
Hif1a	HIF-1	723|724|901|902	GP	NONE	0	0	0	P	P|P|P|P|P|P|P|P|P|P|P|P|P|P|P|P|P|P|P|P|P|P|P|P|P|P|P|P|P|P|P|P|P|P|P|P|P|P|P|P|P|P|P|P|P|P|P|P
Hmbs	hydroxymethylbilane synthase\corrected information	1142|694	non regulated	NONE	-0.0817798486589833	-1.05832288535742	217.694647894924	P	P|P|P|P|P|P|P|P|P|P|P|P|P|P|P|P|P|P|P|P|P|P|P|P
Hmbs (bad)	hydroxymethylbilane synthase\corrected information	729	non reliable	NONE	-0.0530873847541625	-1.03748277550877	461.394676883581	P	P|P|P|P|P|P|P|P|P|P|P|P
Hmox1	Heme oxygenase 1	547|897	non reliable	NONE	0	0	0	P	P|P|P|P|P|P|P|P|P|P|P|P|P|P|P|P|P|P|P|P|P|P|P|P
Hmox2	Heme oxygenase 2	548	non regulated	NONE	0.0997819192970742	1.0716114633344	85.2962427262711	P	P|P|P|P|P|P|P|P|P|P|P|P
Hnrpdl	JKTBP	924|962	non reliable	NONE	0	0	0	P	P|P|P|P|P|P|P|P|P|P|P|P|P|P|P|P|P|P|P|P|P|P|P|P
Hprt1	HPRT	550|551	non reliable	NONE	0	0	0	P	P|P|P|P|P|P|P|P|P|P|P|P|P|P|P|P|P|P|P|P|P|P|P|P
Hpxn	hemopexin	636|637	non regulated	NONE	-0.199636151813965	-1.14840868940482	22.8008561422861	P	P|P|P|P|P|P|P|P|P|P|P|P|P|P|P|P|P|P|P|P|P|P|P|P
Hsf1	HSF1	783|907	non reliable	NONE	-0.173866312153425	-1.12807759890307	0	P	P|P|P|P|P|P|P|P|P|P|P|P|P|P|P|P|P|P|P|P|P|P|P|P
Hsf2	HSF2	782	non regulated	NONE	-0.0986641380183676	-1.07078151432426	29.0732523271459	P	P|P|P|P|P|P|P|A|P|P|P|P
Hsf4	HSF 4	1137|1138	non reliable	NONE	0	0	0	P	P|P|P|P|P|P|P|P|P|P|P|P|P|P|P|P|P|P|P|P|P|P|P|P
Hsp105	hsp105 alpha	555	non reliable	NONE	0.0220055460509765	1.01537000417735	1202.84735121675	P	P|P|P|P|P|P|P|P|P|P|P|P
Hspa1a	HSP70.1	824	non regulated	NONE	0.0307461788470107	1.0215403417778	25.49904767864	P	P|P|P|P|P|P|P|P|P|P|P|P
Hspa1a (short)	HSP70.1 (short form)	911	non regulated	NONE	-0.170470408222952	-1.12542538347123	34.9943471185677	P	M|P|P|P|P|P|P|P|P|P|A|A
Hspa5	78 kDa glucose-regulated protein	842|858|859	TRUE	DOWN	-0.533451813629644	-1.44738809826992	17.1185434059299	P	P|P|P|P|P|P|P|P|P|P|P|P|P|P|P|P|P|P|P|P|P|P|P|P|P|P|P|P|P|P|P|P|P|P|P|P
Hspa8	Hsc 70 (HSP CA)	554|904|905|906|908	non reliable	NONE	0	0	0	P	P|P|P|P|P|P|P|P|P|P|P|P|P|P|P|P|P|P|P|P|P|P|P|P|P|P|P|P|P|P|P|P|P|P|P|P|P|P|P|P|P|P|P|P|P|P|P|P|P|P|P|P|P|P|P|P|P|P|P|P
Hspa9a	mit hsp70	574|751	TRUE	DOWN	-0.803004729386353	-1.74473113104137	2.35441576196837	P	P|P|P|P|P|P|P|P|P|P|P|P|P|P|P|P|P|P|P|P|P|P|P|P
Hspb1	HSP25	638|741	non reliable	NONE	0	0	0	P	P|P|P|P|P|P|P|P|P|P|P|P|P|P|P|P|P|P|P|P|P|P|P|P
Hspb2	Hspb2	989|993|994	non reliable	NONE	0	0	0	P	P|P|P|P|P|P|P|P|P|P|P|P|P|P|P|P|P|P|P|P|P|P|P|P|P|P|P|P|P|P|P|P|P|P|P|P
Hspca	HSP 86B	552|553	non reliable	NONE	0	0	0	P	P|P|P|P|P|P|P|P|P|P|P|P|P|P|P|P|P|P|P|P|P|P|P|P
Hspd1	HSP60A	726|727|728	TRUE	DOWN	-0.709295908072158	-1.63500597514083	16.8263905808341	P	P|P|P|P|P|P|P|P|P|P|P|P|P|P|P|P|P|P|P|P|P|P|P|P|P|P|P|P|P|P|P|P|P|P|P|P
Idh3a	RNAIDH (alpha subunit)	771	TRUE	DOWN	-0.598049351922143	-1.51366857187898	48.3190071024314	P	P|P|P|P|P|P|P|P|P|P|P|P
Idh3g	RNAIDH (gamma subunit )	664|665	non reliable	NONE	0	0	0	P	P|P|P|P|P|P|P|P|P|P|P|P|P|P|P|P|P|P|P|P|P|P|P|P
Il4i1	MOAA similar	755|756	non reliable	NONE	0	0	0	P	P|P|P|P|P|P|P|P|P|P|P|P|P|P|P|P|P|P|P|P|P|P|P|P
Il6	IL6	1477	non regulated	NONE	0.181566762519637	1.13411486212034	68.3642755982663	P	P|P|P|P|P|P|P|P|P|P|P|P|P|P|P|P|P|P|P|P|P|P|P|P
Il6ra	interleukin 6 receptor alpha\list Martina	1368	non reliable	NONE	0.0721963195916405	1.05131596071817	435.428010988996	P	P|P|P|P|P|P|P|P|M|P|P|P
Il9r	interleukin 9 receptor	1084	non reliable	NONE	0.0562666643261971	1.03977160632965	295.481255494146	P	P|P|P|P|P|P|P|P|P|P|P|P
Il9r (bad)	interleukin 9 receptor	1118	non reliable	NONE	0.0182115293317373	1.01270327999263	594.103734028475	P	P|P|P|P|P|P|P|P|P|P|P|P
Il9r (long)	interleukin 9 receptor (long)\corrected information	1098|1117	non reliable	NONE	0.0551248006685841	1.03894897393204	0	P	P|P|P|P|P|P|P|P|P|P|P|P|P|P|P|P|P|P|P|P|P|P|P|P
Impa1	myo-inositol monophosphatase A1	652	non reliable	NONE	0.309582712519017	1.23934917670201	172.110487784384	P	P|P|P|P|P|P|P|P|P|P|P|P
Ireb2	IRP-2	565	non regulated	NONE	-0.262865140275699	-1.19985921712567	60.5719932749093	P	P|P|P|P|P|P|P|P|P|P|P|P
Ireb2 (not sure)	IRP-2	563	non reliable	NONE	-0.0947691035282	-1.0678944829432	379.516943635946	P	P|P|P|P|P|P|P|P|P|P|P|P
Itga10	ITGA10\1q21	1316	non reliable	NONE	-0.0304486566160285	-1.02132969461002	677.591507292812	P	P|P|P|P|P|P|P|P|A|P|P|P
Jun	C-JUN	515	TRUE	UP	1.03258952958973	2.04569282348887	8.01168133496572	P	P|P|P|P|P|P|P|P|P|P|P|P
Kif20a	Rab6 kinesin-like (Rab6kifl)	1071	non regulated	NONE	-0.174472394277484	-1.12855160850467	29.4081526193471	P	P|P|P|P|P|P|P|P|P|P|P|P
Klra6	KLrab6	1122	non regulated	NONE	0.211136365333601	1.15759962957908	84.8460255286486	P	P|P|P|P|P|P|P|P|P|P|P|P
Krt1-19	keratin 19.	927	TRUE	DOWN	-1.57420502644406	-2.97771365357938	17.8124372383952	P	P|P|P|P|P|P|P|P|P|P|P|P
Lbr	LBR\complete human homologue	1346|1347|1348	non reliable	NONE	0.0785679651447657	1.05596935346442	0	P	P|P|P|P|P|P|P|P|P|P|P|P|P|P|P|P|P|P|P|P|P|P|P|P|P|P|P|P|P|P|P|P|P|P|P|P
Lbr (short)	Lamin B receptor (3'?)	1061|1062	non reliable	NONE	-0.130118840646915	-1.09438384638779	0	P	P|P|P|P|P|P|P|P|P|P|P|P|P|P|P|P|P|P|P|P|P|P|P|P
Lcn2	LCN2\toll receptors and others	1216|1225	non reliable	NONE	0	0	0	P	P|P|P|P|P|P|P|P|P|P|P|P|P|P|P|P|P|P|P|P|P|P|P|P
Ldh1	lactate dehydrogenase-A	642	TRUE	DOWN	-0.742966462341492	-1.67361357920054	1.16742486044544	P	P|P|P|P|P|P|P|P|P|P|P|P
Leap2	LEAP-2\toll receptors and others	1215|1218	non reliable	NONE	0.154257676354255	1.1128488661435	0	P	P|P|P|P|P|P|P|P|P|P|P|P|P|P|P|P|P|P|P|P|P|P|P|P
Lox	LYSOX	854	TRUE	UP	0.890088229115563	1.85328945964554	20.1655039237159	P	P|P|P|P|P|P|P|P|P|P|P|P
Lrp10	Lrp10 (abfall)	1356	non reliable	NONE	-0.24988082840586	-1.18910888644399	215.056490296145	P	P|P|P|P|P|P|P|P|P|P|P|P
Ltf	lactoferrin	567|568	non regulated	NONE	-0.0274459349959615	-1.01920618312247	720.310056141206	P	P|P|P|P|P|P|P|P|P|P|P|P|P|P|P|P|P|P|P|P|P|P|P|P
MTB-Snrpb2 (chimera)	afball	1444	non regulated	NONE	-0.129813442270048	-1.09415220514123	49.4184309708242	P	P|P|A|P|P|P|P|P|P|P|P|P
Maob	MAOB	753|754	non reliable	UP	1.54550458515442	2.91906145689429	34.9109179288209	P	P|P|P|P|P|P|P|P|P|P|P|P|P|P|P|P|P|P|P|P|P|P|P|P
Maob (bad)	MAOB	761	TRUE	UP	1.18689362937079	2.27662019561227	51.9250696059964	P	P|P|P|P|P|P|P|P|P|P|P|P
Mfi2	melanotransferrin	746|747|748	non reliable	NONE	0.174439086853274	1.12852555399406	0	P	P|P|P|P|P|P|P|P|P|P|P|P|P|P|P|P|P|P|P|P|P|P|P|P|P|P|P|P|P|P|P|P|P|P|P|P
Mgrn1	KIAA0544	928|929	non reliable	NONE	-0.142227882331651	-1.10360804778315	0	P	P|P|P|P|P|P|P|P|P|P|P|P|P|P|P|P|P|P|P|P|P|P|P|P
Mgst1	GST-1 Microsomal	633	non regulated	NONE	0.15719194588866	1.11511457122987	0.0878804170720388	P	P|P|P|P|P|P|P|P|P|P|P|P
Mm.62521 no name gene	afball	1442	non reliable	NONE	0.243216586448224	1.18362870219597	169.851775267814	P	P|P|P|P|P|P|P|P|P|P|P|P
Mmp3	MMP-3 (stromelysin)	1093|1097|1100	GP	NONE	0.160098710104105	1.11736358617778	41.8789638726283	P	P|P|P|P|P|P|P|P|P|P|P|P|P|P|P|P|P|P|P|P|P|P|A|A|P|P|P|P|P|P|P|P|P|P|P|P
Mpo	myeloperoxidase	1039|822	non regulated	NONE	-0.117226501280586	-1.08464768377862	24.40635012683	P	P|P|P|P|P|P|P|P|P|P|P|P|P|P|P|P|P|P|P|P|P|P|P|P
Mpp1	MPP	575|578|579	non reliable	NONE	-0.189489780197797	-1.14036034765013	0	P	P|P|P|P|P|P|P|P|P|P|P|P|P|P|P|P|P|P|P|P|P|P|P|P|P|P|P|P|P|P|P|P|P|M|P|P
Mrp63	afball\list Martina	1370	non reliable	NONE	-0.0131125539571955	-1.0091303595501	2694.3376612205	P	P|P|P|P|P|P|P|P|P|P|P|P
Mrpl18	Mrpl18\corrected information	1017|807	non reliable	NONE	0	0	0	P	P|P|P|P|P|P|P|P|P|P|P|P|P|P|P|P|P|P|P|P|P|P|P|P
Mscp	Mscp /Mscp mouse homologue of frascati (frs-A zebrafish)	1484|1485|1486	non reliable	NONE	0.12852992891896	1.09317921056837	0	P	P|A|A|P|P|P|P|P|P|P|P|P|P|P|P|P|P|P|P|P|P|P|P|P|P|P|P|P|P|P|P|P|P|P|P|A
Msr2	MSR2\toll receptors and others	1221|1223|1235	GP	NONE	0.0360566201910238	1.02530747644516	383.069617642834	P	P|P|P|P|P|P|P|P|P|P|P|P|P|P|P|P|P|P|P|P|P|P|P|P|P|P|P|P|P|P|P|P|P|P|P|P
Mt1	metallothionein-I	573|750	TRUE	DOWN	-0.676064219829263	-1.59777495433986	29.5454846122224	P	P|P|P|P|P|P|P|P|P|P|P|P|P|P|P|P|P|P|P|P|P|P|P|P
Mt2	metallothionein-2	572|749	non reliable	NONE	0.203425884041997	1.15142934347712	0	P	P|P|P|P|P|P|P|P|P|P|P|P|P|P|P|P|P|P|P|P|P|P|P|P
Mt3	metallothionein-3	941|942	non reliable	NONE	0.174634892742352	1.12867873047229	0	P	P|P|P|P|P|P|P|P|P|P|P|P|P|P|P|P|P|P|P|P|P|P|P|P
Mtf1	MTF-1	947	non regulated	NONE	-0.215956533529667	-1.16147373774964	1.53920614472362	P	P|P|P|P|P|P|P|P|P|P|P|P
Mtf1 (short)	MTF-1 (e.v. 1000bp too short)	948	non regulated	NONE	-0.159562418775732	-1.11694830711827	70.334876846023	P	P|P|P|P|P|P|P|P|P|P|P|P
Myc	c-myc (abl proto-oncogene)	517	non regulated	NONE	-0.30322267921258	-1.23389760655181	33.5652124212764	P	P|P|P|P|P|P|P|P|P|P|P|P
Ndufa4	Ndufa4	1063|1064|653|654	GP	NONE	-0.247183467431191	-1.18688772449164	-35.0330292148773	P	P|P|P|P|P|P|P|P|P|P|P|P|P|P|P|P|P|P|P|P|P|P|P|P|P|P|P|P|P|P|P|P|P|P|P|P|P|P|P|P|P|P|P|P|P|P|P|P
Ndufa4 (bad)	Ndufa4	1065	TRUE	DOWN	-0.449182333153874	-1.36526625439849	18.5896019154609	P	P|P|P|P|P|P|P|P|P|P|P|P
Nfkb2	Nfkappa B-50K	581|582	non reliable	NONE	-0.20348241652233	-1.15147446349918	0	P	P|P|P|P|P|P|P|P|P|P|P|P|P|P|P|P|P|P|P|P|P|P|P|P
Nfs1	nifs-like protein mRNA	949|950	non reliable	NONE	-0.204530344913804	-1.15231116224373	0	P	P|P|P|P|P|P|P|P|P|P|P|P|P|P|P|P|P|P|P|P|P|P|P|P
Nos1	NOS1\list Martina- Metal array	1451|1452	non reliable	NONE	0	0	0	P	P|P|P|A|A|A|P|P|P|P|P|A|P|P|P|P|A|P|P|P|P|P|P|P
Nos2	NO-synthetase 1c	1130|1131|1132|583	GP	NONE	-0.022327389456504	-1.0155965431093	-1648.81172316419	P	P|P|P|P|P|P|P|P|P|P|P|P|P|P|P|P|P|P|P|P|P|P|P|P|P|P|P|P|P|P|P|P|P|P|P|P|P|P|M|A|P|P|P|P|P|P|P|P
Npas2	MOP4\Mouse hipoxia gene	1285	non regulated	NONE	0.0700131868620535	1.04972627853535	32.5336850061736	P	P|P|P|P|P|P|P|P|P|P|P|P
Npc2	Npc2-abfall	1311	non regulated	NONE	0.09043575445164	1.06469171547541	47.841176905407	P	P|P|P|P|P|P|P|P|P|P|P|P
Npm1	nucleophosmin-nucleoplasmin 1	655|656	non regulated	NONE	-0.14807373314648	-1.10808897854352	60.078707061587	P	P|P|P|P|P|P|P|P|P|P|P|P|P|P|P|P|P|P|P|P|P|P|P|P
Npm3	nucleophosmin-nucleoplasmin 3	764|765	non reliable	NONE	0	0	0	P	P|P|P|P|P|P|P|P|P|P|P|P|P|P|P|P|P|P|P|P|P|P|P|P
Nr1i3	mCAR1 (hs nuclear hormone receptor MB67)	643|644	non reliable	NONE	0.0782764666541327	1.05575601497707	0	P	P|P|P|P|P|P|P|P|P|P|P|P|P|P|P|P|P|P|P|P|P|P|P|P
Nrip1	RIP140	1013|1014|803|804	non reliable	NONE	0	0	0	P	P|P|P|P|P|P|P|P|P|P|P|P|P|P|P|P|P|P|P|P|P|P|P|P|P|P|P|P|P|P|P|P|P|P|P|P|P|P|P|P|P|P|A|A|A|P|P|P
Nsep1	DNA binding protein B	705	non reliable	NONE	-0.0246712029214105	-1.01724783005175	1765.85281029881	P	P|P|P|P|P|P|P|P|P|P|P|P
Nubp2	nucleotide binding protein 2 (Min D homolog E coli)\list Martina	1374|1375|1376	non reliable	NONE	0.0253003435135599	1.01769153537435	0	P	A|A|P|P|A|P|P|A|A|P|P|A|P|P|P|P|P|P|P|P|P|P|P|P|P|P|P|P|P|P|P|P|P|P|P|P
Oaz1	ornithine decarboxylase antizyme 1	766|840	non reliable	NONE	0.156328947858068	1.11444772627653	0	P	P|P|P|P|P|P|P|P|P|P|P|P|P|P|P|P|P|P|P|P|P|P|P|P
Oaz2	ornithine decarboxylase antizyme 2	657|658	non reliable	NONE	0.308318858230156	1.23826393634627	0	P	P|P|P|P|P|P|P|P|P|P|P|P|P|P|P|P|P|P|P|P|P|P|P|P
P4ha1	prolyl 4-hydroxylase alpha subunit	661|662	non regulated	NONE	-0.156533109769478	-1.11460544767397	48.4340518243065	P	P|P|P|P|P|P|P|P|P|P|P|P|P|P|P|A|A|P|P|P|P|A|A|P
PRDX4 (human)	Hs peroxiredoxin 4\CORRECTED INFORMATION	795	TRUE	DOWN	-0.578991822634781	-1.49380499002592	48.8089722063799	P	P|P|P|P|P|P|P|P|P|P|P|P
Pah	phenylalanine hydroxylase (abfall)	689	TRUE	DOWN	-1.60906049891104	-3.05053122678854	1.01476930769499	P	P|P|P|P|P|P|P|P|P|P|P|P
Pam	PAM\list Martina- Metal array	1418	non reliable	NONE	-0.011159321029815	-1.00776504470487	1567.80467174524	P	P|P|P|P|P|P|P|P|P|P|P|P
Pcanap6	Prostein-pending-abfall	1173	non reliable	NONE	0.219177253994772	1.16406954681744	187.663232901766	P	P|P|P|P|P|P|P|P|P|P|P|P
Pcsk7	subtilisin-like protease PC8	776	non reliable	NONE	-0.113066034866686	-1.08152426575141	146.847286626288	P	P|P|P|P|P|P|P|P|P|P|P|P
Pdzk1	PDZK1\1q21	1308|1309|1317	TRUE	UP	1.39415034232244	2.62833713735075	21.9047535746727	P	P|P|P|P|P|P|P|P|P|P|P|P|P|P|P|P|P|P|P|P|P|P|P|P|P|P|P|P|P|P|P|P|P|P|P|P
Peg12	FRAT3	1011|1012|801|802	GP	NONE	0.154863010335602	1.11331589941204	29.2350741983576	P	P|P|P|P|P|P|P|P|P|P|P|P|P|P|P|P|P|P|P|P|P|P|P|P|P|P|M|P|P|P|P|P|P|P|P|P|P|P|P|P|P|P|P|P|P|P|P|P
Pex11b	PEX11B\1q21	1360|1362	non regulated	NONE	0.022139720269385	1.01546444049841	760.561603784928	P	P|P|P|P|P|P|P|P|P|P|P|P|P|P|P|P|P|P|P|P|P|P|P|P
Pias3	PIAS3\1q21	1303	non regulated	NONE	0.0672173852121216	1.04769398168024	1.63198036686535	P	P|P|P|P|P|P|P|P|P|P|P|P
Plod2	PLOD2	659	non regulated	NONE	0.104222374950255	1.07491484592387	69.6942097939275	P	P|P|P|P|P|P|P|P|P|P|P|P
Pmp22	gas-3	534|535	non reliable	DOWN	-0.571925705523628	-1.48650643182805	0	P	P|P|P|P|P|P|P|P|P|P|P|P|P|P|P|P|P|P|P|P|P|P|P|P
Pnpt1	1200003F12Rik (abfall)	692	non regulated	NONE	-0.171727168277132	-1.12640619081864	1.99239132260659	P	P|P|P|P|P|P|P|P|P|P|P|P
Polr3c	RPC62\1q21	1298|1300	non regulated	NONE	-0.104437199398666	-1.07507491799426	31.7343208871107	P	P|P|P|P|P|P|P|P|P|P|P|P|P|P|P|P|P|P|P|P|P|P|P|P
Polr3c (short+3'dif)	RPC62 (short + 3' dif)\1q21	1315	non regulated	NONE	-0.191902128399608	-1.14226875336589	18.8656988234874	P	P|P|P|P|P|P|P|P|P|P|P|P
Por	cytochrome P450 reductase	886|887	TRUE	DOWN	-1.0163493657308	-2.02279394596387	23.5990542199215	P	P|P|P|P|P|P|P|P|P|P|P|P|P|P|P|P|P|P|P|P|P|P|P|P
Ppib	cyclophilin (was mmSTl-1)	520|883	non reliable	NONE	0	0	0	P	P|P|P|P|P|P|P|P|P|P|P|P|P|P|P|P|P|P|P|P|P|P|P|P
Ppox	PPOX\heme biosynthesis	1343|1344|1345	GP	NONE	0.0257950712163231	1.01804058109608	760.054170567797	P	P|P|P|P|P|P|P|P|P|P|P|P|P|P|P|P|P|P|P|P|P|P|P|P|P|P|P|P|P|P|P|P|P|P|P|P
Prdx4	thioredoxin peroxidase (antioxidant enzyme) (AOE372)	1024|1025|812	non reliable	NONE	-0.242466308628313	-1.18301331262262	0	P	P|P|P|P|P|P|P|P|P|P|P|P|P|P|P|P|P|P|P|P|P|P|P|P|P|P|P|P|P|P|P|P|P|P|P|P
Prdx5	peroxireoxin 5	790|791|997|998	GP	UP	0.538946203451284	1.45291087107519	14.8058050642802	P	P|P|P|P|P|P|P|P|P|P|P|P|P|P|P|P|P|P|P|P|P|P|P|P|P|P|P|P|P|P|P|P|P|P|P|P|P|P|P|P|P|P|P|P|P|P|P|P
Prkaca	PRKACA (Cs)\ire candidate	1255|1265	non reliable	NONE	-0.200873097508207	-1.14939374049574	0	P	P|P|P|P|P|P|P|P|P|P|P|P|P|P|P|P|P|P|P|P|P|P|P|P
Prkacb	TPK2 (MMCAMPKC)	981|982|983	GP	NONE	0.164822766396911	1.12102835238797	58.5771937437198	P	P|P|P|P|P|P|P|P|P|P|P|P|P|P|P|P|P|P|P|P|P|P|P|P|P|P|P|P|P|P|P|P|P|P|P|P
Prkdc	DNA PKcs	623|624	non regulated	NONE	0.141166950557539	1.10279677277047	42.7495481783263	P	P|P|P|P|P|P|P|P|P|P|P|P|P|P|P|P|P|P|P|P|P|P|P|P
Prkr	PKR	769	non reliable	NONE	0.0123406095365486	1.00859054749165	436.326084745572	P	P|P|P|P|P|P|P|P|P|P|P|P
Prnp	prion protein	588	non regulated	NONE	-0.17455666704476	-1.12861753300165	106.174645462712	P	P|P|P|P|P|P|P|P|P|P|P|P
Prodh	PRODH	1000|792|794|999	GP	NONE	-0.170516203600873	-1.12546110834538	-14.9773919768035	P	P|P|P|P|P|P|P|P|P|P|P|P|P|P|P|P|P|P|P|P|P|P|P|P|P|P|P|P|P|P|P|P|P|P|P|P|P|P|P|P|P|P|P|P|P|P|P|P
Psap	Saposin	828|958|959|960	GP	NONE	-0.0176329566515985	-1.01229723092336	-495.541446304236	P	P|P|P|P|P|P|P|P|P|P|P|P|P|P|P|P|P|P|P|P|P|P|P|P|P|P|P|P|P|P|P|P|P|P|P|P|P|P|P|P|P|P|P|P|P|P|P|P
Psen1	presenilin-1(acNo.:) (abfall)	690	non reliable	NONE	0.109559792501753	1.07889898335319	217.672357364876	P	P|P|P|P|P|P|P|P|P|P|P|P
Psma4	PSMA4\ire candidate	1250|1253	non reliable	NONE	0.331017526118468	1.25790025294139	0	P	P|P|P|P|P|P|P|P|P|P|P|P|P|P|P|P|P|P|P|P|P|P|P|P
Psma7	XAPC7 (C6-I proteasome chain)	683|684	non reliable	NONE	0.168229094433284	1.12367832466854	0	P	P|P|P|P|P|P|P|P|P|P|P|P|P|P|P|P|P|P|P|P|P|P|P|P
Psmb7	proteasome Z subunit	663	non reliable	NONE	-0.302262358927591	-1.23307654417727	61.119543749593	P	P|P|P|P|P|P|P|P|P|P|P|P
Psmc4	26S proteasome ATPase (CIP21)	825	non reliable	NONE	-0.0236811056873386	-1.01654994955028	509.325454086618	P	P|P|P|P|P|P|P|P|P|P|P|P
Ptma	IRIG5 (PTMA)	922|923	non reliable	NONE	0	0	0	P	P|P|P|P|P|P|P|P|P|P|P|P|P|P|P|P|P|P|P|P|P|P|P|P
Ptp4a2	PTP4A2	1002|796	non reliable	NONE	-0.173502061147089	-1.1277928183216	0	P	P|P|P|P|P|P|P|P|P|P|P|P|P|P|P|P|P|P|P|P|P|P|P|P
Rabep2	Ca-transporting ATPase (from rattus norvegicus)	946	non regulated	NONE	-0.17840275115784	-1.13163033127416	114.979233011831	P	P|P|P|P|P|P|P|P|P|P|P|P
Ran	ARA24 (RAN)	601	non reliable	NONE	-0.535718450260157	-1.44966389552186	109.75377378957	P	P|P|P|P|P|P|P|P|P|P|P|P
Rbm8a	RBM8\1q21	1357|1358	non reliable	NONE	0.259480950553837	1.19704795602397	0	P	P|P|P|P|P|P|P|P|P|P|P|P|P|P|P|P|P|P|P|P|P|P|P|P
Rbm8a (short)	RBM8 short form\1q21	1359	non regulated	NONE	0.0454470627598883	1.03200292712496	13.2559562867499	P	P|P|P|P|P|P|P|P|P|P|P|P
Rbp2	Rbp2-abfall	1166	non reliable	NONE	0.42343100800493	1.34111319196336	77.9246111092485	P	A|P|P|P|P|P|P|P|P|P|P|P
Rela	Nfkappa B-65A	757	non reliable	NONE	-0.0303221030654655	-1.02124010725676	266.118152396722	P	P|P|P|P|P|P|P|P|P|P|P|P
Rgmc	HFE-2 Homologue gene\list Martina HOMOLOGUE OF hfe2, JH gene in 1q21 in human	1378|1379	non reliable	NONE	0.091127674436049	1.06520246663184	0	P	P|P|P|P|P|P|P|P|P|P|P|P|P|P|P|P|P|P|P|P|P|P|P|P
Rnf5	RNF5\ire candidate	1274|1277|1278	GP	NONE	0.0602823185203537	1.04266977914084	220.993325503293	P	P|P|P|P|P|P|P|P|P|P|P|P|P|P|P|P|P|P|P|P|P|P|P|P|P|P|P|P|P|P|P|P|P|P|P|P
Rnu64	LLREP3\CORRECTED INFORMATION	835|836|932|933|934	TRUE	DOWN	-1.0547831051304	-2.07740586577949	11.6285143470181	P	P|P|P|P|P|P|P|P|P|P|P|P|P|P|P|P|P|P|P|P|P|P|P|P|P|P|P|P|P|P|P|P|P|P|P|P|P|P|P|P|P|P|P|P|P|P|P|P|P|P|P|P|P|P|P|P|P|P|P|P
Rpl19	L19 RP	566	non regulated	NONE	-0.302494363141473	-1.2332748549429	9.39822579700015	P	P|P|P|P|P|P|P|P|P|P|P|P
Rpl28	L28	641|738|739	non reliable	NONE	0	0	0	P	P|P|P|P|P|P|P|P|P|P|P|P|P|P|P|P|P|A|P|P|P|A|A|A|P|P|P|P|P|P|P|P|P|P|P|P
Rpl32	L32 RP	930|931	non reliable	NONE	0.0344257498122633	1.02414908969134	0	P	P|P|P|P|P|A|P|P|P|A|A|P|P|P|P|P|P|P|P|P|P|P|P|P
Rpl6	TAX107	973|974	non reliable	NONE	-0.155785267640493	-1.11402782531892	0	P	P|P|P|P|P|P|P|P|P|P|P|P|P|P|P|P|P|P|P|P|P|P|P|P
Rps6kb2	Rps6kb2/HHpatients putative HH modifiers	1530|1531	non reliable	NONE	-0.168095965716835	-1.12357463889508	0	P	P|P|P|P|P|P|P|P|P|P|P|P|P|P|P|P|P|P|P|P|P|P|P|P
Rps9	S9 rib. prot.	589	non reliable	NONE	-0.123813497865968	-1.08961124532708	277.801417656163	P	P|P|P|P|P|P|P|P|P|P|P|P
S100a6	calcyclin	611	non regulated	NONE	0.0982760104486692	1.07049348122249	138.589509298341	P	P|P|P|P|P|P|P|P|P|P|P|P
Sbno1	MOP3\Mouse hipoxia gene	1287|1294	non reliable	NONE	-0.189349747337625	-1.14024966578951	0	P	P|P|P|P|P|P|P|P|P|P|P|P|P|P|P|P|P|P|P|P|P|P|P|P
Sbno1 (short)	MOP3 short form\Mouse hipoxia gene	1296	non regulated	NONE	-0.206381463769313	-1.15379063913267	110.273162140672	P	P|P|P|P|P|P|P|P|P|P|P|P
Sec61a2	2600001M11Rik\NIA results interesting	1327|857	non reliable	NONE	0	0	0	P	P|P|P|P|P|P|P|P|P|P|P|P|P|P|P|P|P|P|P|P|P|P|P|P
Sec61g	afball	1384	non reliable	NONE	0.010203005772721	1.00709725164058	3203.00007072891	P	P|P|P|P|P|P|P|P|P|P|P|P
Secisbp2	SBP2	1069|1070	non reliable	NONE	0.178599055603117	1.13178432028234	0	P	P|P|P|P|P|P|P|P|P|P|P|P|P|P|P|P|P|P|P|P|P|P|P|P
Selp	SelP	591	TRUE	UP	2.19630278095741	4.58303334029873	14.9361407487733	P	P|P|P|P|P|P|P|P|P|P|P|P
Sephs1	selD	590	non reliable	NONE	0.298696694596273	1.23003272128595	67.6726171714988	P	P|P|P|P|P|P|P|P|P|P|P|P
Sephs2	SEPHS2\list Martina- Metal array	1439|1441	non regulated	NONE	0.215986368294949	1.16149775713951	8.42894627576072	P	P|P|P|P|P|P|P|P|P|P|P|P|P|P|P|P|P|P|P|P|P|P|P|P
Sepm	SEPM\list Martina- Metal array	1430|1432	non reliable	NONE	0.0549704767644825	1.03883784435708	0	M	P|P|P|P|P|P|P|P|P|P|P|P|A|P|P|A|A|A|P|P|P|P|A|P
Sepn1	SEPN1-1110019I12Rik\list Martina- Metal array	1433|1434|1435	non reliable	NONE	0.124834106435466	1.09038234385543	0	P	P|P|P|P|P|P|P|P|P|P|P|P|P|P|P|P|P|P|P|P|P|P|P|P|P|P|P|A|P|P|P|P|P|P|P|P
Sepp1	SEPP1\list Martina- Metal array	1422	TRUE	UP	1.99492957257448	3.98596646534531	25.2583380901502	P	P|P|P|P|P|P|P|P|P|P|P|P
Sepw1	SEPW1\list Martina- Metal array	1437|1438	non reliable	NONE	0.183844548563726	1.13590686340459	0	A	A|A|P|P|A|A|P|P|P|A|P|A|P|P|P|P|P|P|P|P|P|P|P|P
Serpinb5	maspin	935|936	TRUE	DOWN	-0.53747087660826	-1.45142585676485	17.5416648877914	P	P|P|P|P|P|P|P|P|P|P|P|P|P|P|P|P|P|P|P|P|P|P|P|P
Serpinh1	hsp47	909|910	non reliable	NONE	0	0	0	P	P|P|P|P|P|P|P|P|P|P|P|P|P|P|P|P|P|P|P|P|P|P|P|P
Sertad2	kiaa0127 (3')\ire candidate	1246|1259	non reliable	NONE	0	0	0	P	P|P|P|P|P|P|P|P|P|P|P|P|P|P|P|P|P|P|P|P|P|P|P|P
Sf3a2	SAP62	833|956|957	GP	NONE	0.127432273153942	1.09234779570441	104.773125217938	P	P|P|P|P|P|P|P|P|P|P|P|P|P|P|P|P|P|P|P|P|P|P|P|P|P|P|P|P|P|P|P|P|P|M|P|P
Sfrs3	SRP20	827|829|830|965|966|967	GP	NONE	-0.219607900936998	-1.16441707543854	-38.8973657263681	P	P|P|P|P|P|P|P|P|P|P|P|P|P|P|P|P|P|P|P|P|P|P|P|P|P|P|P|P|P|P|P|P|P|P|P|P|P|P|P|P|P|P|P|P|P|P|P|P|P|P|P|P|P|P|P|P|P|P|P|P|P|P|P|P|P|P|P|P|P|P|P|P
Sfxn1	sideroflexin 1	1089|1090|1092	non reliable	NONE	0	0	0	P	P|P|P|P|P|P|P|P|P|P|P|P|P|P|P|P|P|P|P|P|P|P|P|P|P|P|P|P|P|P|P|P|P|P|P|P
Sfxn2	sideroflexin 2	1087	non reliable	NONE	0.0711950726287032	1.05058658846705	334.921860259523	P	P|P|P|P|P|P|P|P|P|P|P|P
Sfxn3	sideroflexin 3	1085|1115	non reliable	NONE	0.0771924218108445	1.05496301510264	0	P	P|P|P|P|P|P|P|P|P|P|P|P|P|P|P|P|P|P|P|P|P|P|P|P
Sfxn4	sideroflexin 4	1095|1096	non reliable	NONE	0	0	0	P	P|P|P|P|P|P|P|P|P|P|P|P|P|P|P|P|P|P|P|P|P|P|P|P
Sfxn5	sideroflexin 5	1088	non reliable	NONE	-0.0235036395074735	-1.0164249112464	1163.65166973878	P	P|P|P|P|P|P|P|P|P|P|P|P
Sh3gl3	sh3gl3 human-sh3d2c2\ire candidate	1245|1281	non reliable	NONE	0	0	0	P	P|P|P|P|P|P|M|P|P|P|P|P|P|P|P|P|P|P|P|P|P|P|P|P
Sh3gl3 (dif 3')	sh3gl3 human-sh3d2c2 (dif 3')\ire candidate	1273	non regulated	NONE	0.208099187317635	1.15516520105941	108.45863124463	P	P|P|P|P|P|P|P|P|P|P|P|P
Shc1	p66SHC	1123|855	non reliable	NONE	0.0763679754901682	1.05436031537667	0	P	P|P|P|P|P|P|P|P|P|P|P|P|P|P|P|P|P|P|P|P|P|P|P|P
Shmt1	SHMT1	670|671|672	non reliable	NONE	0.0306890513490485	1.02149989186515	0	P	P|P|P|P|P|P|P|P|P|P|P|P|P|P|P|P|P|P|P|P|P|P|P|P|P|P|P|P|P|P|P|P|P|P|P|P
Sim2	Sim 2\mouse hipoxia gene	1200	non reliable	NONE	0.0709515475337446	1.05040926574839	191.798666573852	P	P|A|A|P|P|P|P|P|P|P|P|P
Sim2 (mdh?)	Sim 2\mouse hipoxia gene	1180	non reliable	NONE	0.306595552510542	1.23678570755237	129.080656223873	P	P|P|P|P|P|P|P|P|P|P|P|P
Skp1a	SKP1\Mouse hipoxia gene	1286	TRUE	DOWN	-0.720391202701121	-1.64762874670677	19.3094192795244	P	P|P|P|P|P|P|P|P|P|P|P|P
Skp1a(short)	SKP1 short form\Mouse hipoxia gene	1291	non regulated	NONE	-0.359379025187307	-1.28287359535171	0.191727765820137	P	P|P|P|P|P|P|P|P|P|P|P|P
Slc11a1	NRAMP 1	584|585|763	GP	NONE	0.15806258625661	1.11578772580612	12.9699203728907	P	P|P|P|P|P|P|P|P|P|P|P|P|P|P|P|P|P|P|P|P|P|P|P|P|P|P|P|P|P|P|P|P|P|P|P|P
Slc11a2 (CDS)	DCT-1 (CDS)\Known ire 3'	587	non reliable	NONE	0.0992303974240125	1.07120187974927	704.680008473014	P	P|P|P|P|P|P|P|P|P|P|P|P
Slc11a2 (CDS+3'IRE)	DCT-1 (CDS+IRE)\Known ire 3' corrected information	1153	non reliable	NONE	0.326019198541403	1.25354970183561	87.4861514979046	P	P|P|P|P|P|P|P|P|P|P|P|P|P|P|P|P|P|P|P|P|P|P|P|P
Slc11a2 (CDS+3'nonIRE)	DCT-1 Nramp-2 (CDS+non-IRE)\Known ire 3'	1133|1134	non reliable	NONE	0	0	0	P	P|P|P|P|P|P|P|P|P|P|P|P|P|P|P|P|P|P|P|P|P|P|P|P
Slc11a2 (CDS+3'nonIRE-800pb)	DCT-1 Nramp-2 (CDS+3'nonIRE-800)\Known ire 3'	1135|1154|951|952	non reliable	NONE	0.0540035481187104	1.0381418237132	0	P	P|P|P|P|P|P|P|P|P|P|P|P|P|P|P|P|P|P|P|P|P|P|P|P|P|P|P|P|P|P|P|P|P|P|P|P|P|P|P|P|P|P|P|P|P|P|P|P
Slc11a2 (exon 1a)	DCT-1 Mouse exon 1A\Known ire 3'	1156	non reliable	NONE	0.16387172506862	1.12028960100049	100.665217775783	A	A|M|A|A|A|P|P|A|A|P|P|P
Slc11a2 (exon 1b)	DCT-1 Mouse exon 1B\Known ire 3'	1157	non reliable	NONE	-0.0277010912976585	-1.01938645675707	386.268956625281	P	P|P|P|P|P|P|P|P|P|P|P|P
Slc11a2 (non-ire)	DCT-1 Nramp-2 (non-IRE)\Known ire 3' corrected information	1136	non regulated	NONE	-0.132972334684783	-1.09655056078443	11.3625893074292	P	P|P|P|P|P|P|P|P|P|P|P|P|P|P|P|P|P|P|P|P|P|P|P|P|P|P|P|P|P|P|P|P|P|P|P|P
Slc1a3	Slc1a3\corrected information	597	non reliable	NONE	-0.0730211569137917	-1.0519172053042	237.810894693085	P	P|P|P|P|P|P|P|P|P|P|P|P
Slc22a17	Slc22a17/Slc22A17, Lipocalin2 receptor	1541	non reliable	NONE	-0.0324164940278325	-1.02272373981096	899.528736010793	P	P|P|P|P|P|P|P|P|P|P|P|A
Slc23A2	Slc23A2/Slc23A2 ascorbate transporter	1478|1479|1480	GP	DOWN	-0.761588377670437	-1.69535614995705	-19.0527870323348	P	P|P|P|P|P|P|P|P|P|P|P|P|P|P|P|P|P|P|P|P|P|P|P|P|P|P|P|P|P|P|P|P|P|P|P|P
Slc25a11	MITOCHONDRIAL 2-OXOGLUTARATE-MALATE CARRIER	645|646|647	non reliable	NONE	0	0	0	P	P|P|P|P|P|P|P|P|P|P|P|P|P|P|P|P|P|P|P|P|P|P|P|P|P|P|P|P|P|P|P|P|P|P|P|P
Slc25a14	Bmcp1	876|877	non reliable	NONE	0	0	0	P	P|P|P|P|P|P|P|P|P|P|P|P|P|P|P|P|P|P|P|P|P|P|P|P
Slc25a28	Slc25a28/SLC25A28 mouse homologue of frs-B (frascati zebrafish)	1487|1488|1489	GP	NONE	-0.295237619038929	-1.22708706794556	-3.78368234260684	P	P|P|P|P|P|P|P|P|P|P|P|P|P|P|P|P|P|P|P|P|P|P|P|P|P|P|P|P|P|P|P|P|P|P|P|P
Slc2a1	Glut-1\mouse hipoxia gene	1190|1203|1204	GP	DOWN	-0.613117695537464	-1.52956105488857	-2.2880874417363	P	P|P|P|P|P|P|P|P|P|P|P|P|P|P|P|P|P|P|P|P|P|P|P|P|P|P|P|P|P|P|P|P|P|P|P|P
Slc2a3	GLUT3	719	non reliable	NONE	0.00784355380296745	1.00545154307953	172.480976696037	P	P|P|P|P|P|P|P|P|P|P|P|P
Slc2a4	Slc2a4\CORRECTED INFORMATION	831	non regulated	NONE	-0.152737081238551	-1.1116765455675	74.7639174112518	P	P|P|P|P|P|P|P|P|P|P|P|P
Slc30A2	Zinc transporter 2 Znt2\list Martina	1382|1383	non reliable	UP	1.21523337405438	2.32178337603268	32.4642428827592	P	P|P|P|P|P|P|P|P|P|P|P|P|P|P|P|P|P|P|P|P|P|P|P|P
Slc30A2 (short)	Zinc transporter 2 Znt2\list Martina	1381	non reliable	NONE	0.0297907524768324	1.02086404953052	532.199916894328	P	P|P|P|P|P|P|P|P|P|P|P|P
Slc30A3	Zinc transporter 3 Znt3\list Martina	1385	non reliable	NONE	-0.0294335423024204	-1.0206113156724	442.513771009956	P	P|P|P|P|P|P|P|P|P|P|P|P
Slc30A5	Zinc transporter 5 Znt5\list Martina	1387|1388|1389	GP	NONE	0.119169712759492	1.08610961431219	173.508301878445	P	P|P|P|P|P|P|P|P|P|P|P|P|P|P|P|P|P|P|P|P|P|P|P|P|P|P|P|P|P|P|P|P|P|P|A|A
Slc30A6	Zinc transporter 6 Znt6\list Martina	1391|1392|1416	non reliable	NONE	-0.282084976577643	-1.21595090213258	0	P	P|P|P|P|P|P|P|P|P|P|P|P|P|P|P|P|P|P|P|P|P|P|P|P|P|P|P|P|P|P|P|P|P|P|P|P
Slc30A7	Zinc transporter 7 Znt7\list Martina	1393|1394|1395	non reliable	NONE	0	0	0	P	P|P|P|P|P|P|P|P|P|P|P|P|P|P|P|P|P|P|P|P|P|P|P|P|P|P|P|P|P|P|P|P|P|P|P|P
Slc30a1	zinc transporter 1	1074|1075	non reliable	NONE	0	0	0	P	P|P|P|P|P|P|P|P|P|P|P|P|P|P|P|P|P|P|P|P|P|P|P|P
Slc30a4	ZnT4	1077|1078|1079	non reliable	NONE	0.31779554245543	1.2464245395058	0	P	P|P|P|P|P|P|P|P|P|P|P|P|P|P|P|P|P|P|P|P|P|P|P|P|P|P|P|P|P|P|P|P|P|P|P|P
Slc31a1	mCTR1	939|940	TRUE	UP	0.575917558176918	1.49062520360557	2.50144622661307	P	P|P|P|P|P|P|P|P|P|P|P|P|P|P|P|P|P|P|P|P|P|P|P|P
Slc31a2	mCTR2	570|571|745	non reliable	NONE	0.0962853647760541	1.06901742172134	0	P	P|P|P|P|P|P|P|P|P|P|P|P|P|P|P|P|P|P|P|P|P|P|P|P|P|P|P|P|P|P|P|P|P|P|P|P
Slc38a1	SLC38A1\NIA results interesting	1318	TRUE	DOWN	-1.289444524699	-2.44433923968092	1.20689401576644	P	P|P|P|P|P|P|P|P|P|P|P|P
Slc38a1(short)	SLC38A1 short form\NIA results interesting	1319	TRUE	DOWN	-1.23378446685074	-2.35183111971517	20.395624264195	P	P|P|P|P|P|P|P|P|P|P|P|P
Slc39A2	ZIP2\list Martina	1397	non reliable	NONE	0.397283003811929	1.31702524873281	15.8363370470593	P	P|P|P|P|P|P|P|P|P|P|P|P
Slc39A3	ZIP3\list Martina	1400	non reliable	NONE	0.247707939225193	1.18731927951808	163.748017931319	P	P|P|P|P|P|P|P|P|P|P|M|P
Slc39A4	ZIP4\list Martina	1401|1403	non regulated	NONE	-0.195241840768953	-1.14491606822177	48.5734998385371	P	P|P|P|P|P|P|P|P|P|P|P|P|P|P|P|P|P|P|P|P|P|P|P|P
Slc39a1	ZIP1 (ZIRTL)	687|781	non reliable	NONE	-0.0623854259833048	-1.04419085298803	0	P	P|P|P|P|P|P|P|P|P|P|P|P|P|P|P|P|P|P|P|P|P|P|P|P
Slc40a1	IREG1-SLC40A1\Known ire 5' additional 2 ESTs	1363|556	non reliable	NONE	0.116060747531409	1.08377160023326	0	P	P|P|P|P|P|P|P|P|P|P|P|P|P|P|P|P|P|P|P|P|P|P|P|P|P|P|P|P|P|P|P|P|P|P|P|P
Slc7a7	y+LAT1a	991|992	TRUE	UP	0.816738453498664	1.76141939119776	1.93493588536668	P	P|P|P|P|P|P|P|P|P|P|P|P|P|P|P|P|P|P|P|P|P|P|P|P
Slit3	Slit3-abfall	1163	non regulated	NONE	0.10376718377494	1.07457574822338	121.380451177962	P	P|P|P|P|P|P|P|P|P|P|P|P
Snx1	afball\list Martina	1369	non reliable	NONE	0.323225491496443	1.25112461410158	58.1681054286419	P	P|P|P|P|P|P|P|P|P|P|P|P
Sod1	SOD-CP	837|961	non reliable	UP	0.437956096168439	1.35468375136998	0	P	P|P|P|P|P|P|P|P|P|P|P|P|P|P|P|P|P|P|P|P|P|P|P|P
Sod2	SOD-mit	773|963|964	non reliable	NONE	-0.189752677097671	-1.14056817016893	0	P	P|P|P|P|P|P|P|P|P|P|P|P|P|P|P|P|P|P|P|P|P|P|P|P|P|P|P|P|P|P|P|P|P|P|P|P
Sod3	SOD3 EC	1033|818	non reliable	NONE	0	0	0	P	P|P|P|P|P|P|P|P|P|P|P|P|P|P|P|P|P|P|P|P|P|P|P|P
Spp1	osteopontin	1121|793	non regulated	NONE	-0.0308806497219551	-1.02163556205772	386.39550315878	P	P|P|P|P|P|P|P|P|P|P|P|P|P|P|P|P|P|P|P|P|P|P|P|P
Steap3	Steap3/Fleming endosomal ferrireductase	1538	non regulated	NONE	0.0434417492499896	1.0305694628461	45.6166475878073	P	P|P|P|P|P|P|P|P|P|P|P|P
Stip1	STI1	650|651	non reliable	NONE	0	0	0	P	P|P|P|P|P|P|P|P|P|P|P|P|P|P|P|P|P|P|P|P|P|P|P|P
Stk3	Stk3-abfall	1168|675|968	non reliable	NONE	0.156443175698359	1.11453596806918	0	P	P|P|P|P|P|P|P|P|P|P|P|P|P|P|P|P|P|P|P|P|P|P|P|P|P|P|P|P|P|P|P|P|P|P|P|P
Stmn1	Stathmin	593|594	non reliable	NONE	0	0	0	P	P|P|P|P|P|P|P|P|P|P|P|P|P|P|P|P|P|P|P|P|P|P|P|P
Stoml2	stoml2 (abfall)	730	non reliable	NONE	-0.0682514015263215	-1.04844515982772	447.931969934439	P	P|P|P|P|P|P|P|P|P|P|P|P
Sympk	SYMPLEK	971|972	non reliable	NONE	-0.198347796163718	-1.14738359516064	0	P	P|P|P|P|P|P|P|P|P|P|P|P|P|P|P|P|P|P|P|P|P|P|P|P
Sytl2	slp-2	674|772	non reliable	NONE	-0.211653494489888	-1.15801464162515	0	P	P|P|P|P|P|P|P|P|P|P|P|P|P|P|P|P|P|P|P|P|P|P|P|P
Tceb1	elongin C (TCEB1)\mouse hipoxia gene	1175|1191	non reliable	NONE	-0.132544723381534	-1.09622559402574	0	P	P|P|P|P|P|P|P|P|P|P|P|P|P|P|P|P|P|P|P|P|P|P|P|M
Tceb1(long)	elongin C (TCEB1) long form\mouse hipoxia gene	1178	non regulated	NONE	0.0457314755709584	1.03220639617342	63.5251071910895	P	P|A|P|P|P|P|P|P|P|P|P|P
Tceb2	elongin B (TCEB2)\mouse hipoxia gene	1199	non regulated	NONE	0.112792910975547	1.08131953630526	81.701280824495	P	P|P|P|P|P|P|P|P|P|P|P|P
Tceb2 (bad)	elongin B (TCEB2)\mouse hipoxia gene	1158	non reliable	NONE	0.115431900723212	1.08329930513215	475.84496873837	P	P|P|P|P|P|P|P|P|P|P|P|P
Tceb3	elongin A (TCEB3)\mouse hipoxia gene	1176	non reliable	NONE	-0.121892242439664	-1.08816116186604	262.125059249735	P	P|P|P|P|P|P|P|P|P|P|P|P
Tceb3 (long)	elongin A (TCEB3) long form\mouse hipoxia gene	1189|1211	non regulated	NONE	-0.188568721413456	-1.13963254054362	13.7890479801354	P	P|P|P|P|P|P|P|P|P|P|P|P|P|P|P|M|A|P|P|P|P|A|P|P
Tfrc	TfR1\Known ire 3'	1111|679	TRUE	UP	0.846547737041914	1.79819282982031	29.8747737554473	P	P|P|P|P|P|P|P|P|P|P|P|P|P|P|P|P|P|P|P|P|P|P|P|P
Tfrc (bad)	TFR1\Known ire 3'	680	TRUE	UP	0.780267339675608	1.71744909657013	30.8530316479891	P	P|P|P|P|P|P|P|P|P|P|P|A
Tgfb1	TGF beta 1	975|977	non regulated	NONE	0.193921936284925	1.14386907718068	13.2612663769111	P	P|P|P|P|P|P|P|P|P|P|P|P|P|P|P|P|P|P|P|P|P|P|P|P
Th	tyrosine hydroxylase	1129|838	non reliable	NONE	0	0	0	P	P|P|P|P|P|P|P|P|P|P|P|P|P|P|P|P|P|P|P|P|P|P|P|P
Thrap3	trap150 homologue- abfall	1243	non reliable	NONE	0.395750984974018	1.31562742279139	38.0190956901098	P	P|P|P|P|P|P|P|P|P|P|P|P
Thy1	THY-1	978|979	non reliable	NONE	0.1156228340457	1.08344268375154	0	P	P|P|P|P|P|M|P|P|P|P|P|P|P|P|P|P|P|P|P|P|P|P|P|P
Tlr1	TLR1\toll receptors and others	1227|1229|1236	non regulated	NONE	-0.0495426380138267	-1.0349367770304	346.858127612307	P	P|P|P|P|P|P|P|P|P|P|P|P|P|P|P|P|P|P|P|P|P|P|P|P|P|P|P|P|P|P|P|P|P|P|P|P
Tlr2	TLR2\toll receptors and others	1226|1234|1237	non reliable	NONE	0.116723512515777	1.08426959243576	0	P	P|P|P|P|P|P|A|P|P|P|P|P|P|P|P|P|P|P|P|P|P|P|P|P|P|P|P|P|P|P|P|P|P|P|P|P
Tlr3	TLR3\toll receptors and others	1230|1239	non regulated	NONE	-0.177720499894673	-1.13109530919607	15.8867835591179	P	P|P|P|P|P|P|P|P|P|P|P|P|P|P|P|P|P|P|P|P|P|P|P|P
Tlr4	TLR4\toll receptors and others	1231|580	non regulated	NONE	-0.244614449292338	-1.18477610505209	13.9223257757455	P	P|P|P|P|P|P|P|P|P|P|P|P|P|P|P|P|P|P|P|P|P|P|P|P
Tlr4 (short)	TLR4 short form\toll receptors and others	1232	TRUE	DOWN	-0.487645701042582	-1.40215486530938	1.37387987837531	P	P|P|P|P|P|P|P|P|P|P|P|P
Tlr5	TLR5\toll receptors and others	1222	non regulated	NONE	0.0427738375518155	1.03009245968865	60.3034403035431	P	P|P|P|P|P|P|P|P|P|P|P|P
Tlr6	TLR6\toll receptors and others	1228|1238	non reliable	NONE	0.218799258438743	1.16376459291865	0	P	P|P|P|P|P|P|P|P|P|P|P|P|P|P|P|P|P|P|P|P|P|P|P|P
Tlr7	TLR7\toll receptors and others	1220|1242	non reliable	NONE	0.286631804635036	1.21978916378573	0	P	P|P|P|P|P|P|P|P|P|P|P|P|P|P|P|P|P|P|P|P|P|P|P|P
Tlr8	TLR8\toll receptors and others	1240	non regulated	NONE	0.190590311468327	1.14123058077992	45.4456122487559	P	P|P|P|P|P|P|P|P|P|P|P|P
Tlr9	TLR9\toll receptors and others	1219	non reliable	NONE	0.014729187719938	1.01026178964949	1452.38619107678	P	P|P|P|P|P|P|P|P|P|P|P|P
Tlr9 (long)	TLR9 long form\toll receptors and others	1241	non reliable	NONE	0.184920176427926	1.13675407547963	172.903568244486	P	P|P|P|P|P|P|P|P|P|P|P|P
Tm4sf1	L6	742|743	non reliable	NONE	0	0	0	P	P|P|P|P|P|P|P|P|P|P|P|P|P|P|P|P|P|P|P|P|P|P|P|P
Tm7sf2	TM7SF2	1058|1059|1060	non reliable	NONE	-0.208397443304872	-1.1554040391672	0	P	P|P|P|P|P|P|P|P|P|P|P|P|P|P|P|P|P|P|P|P|P|P|P|P|P|P|P|P|P|P|P|P|P|P|P|P
Tmpo	thymopoitin-abfall	1009	non regulated	NONE	-0.230802967407581	-1.17348790105968	33.3536431971967	P	P|P|P|P|P|P|P|P|P|P|P|P
Tmsb4x	thymosin beta-4	595	TRUE	UP	0.586012110392979	1.50109169805263	26.5886910130615	P	P|P|P|P|P|P|P|P|P|P|P|P
Tnf	TNFa	1124|1125|1126	non reliable	NONE	0.127707451781228	1.09255616921889	0	P	P|P|P|P|P|P|P|P|P|P|P|P|P|P|P|P|P|P|P|P|P|P|P|P|P|P|P|P|P|P|P|P|P|P|P|P|P|P|P|P|P|P|P|P|P|P|P|P
Top1	Top1-abfall	1289	non reliable	NONE	-0.00219197478511745	-1.00152051595609	2929.77924514509	P	P|P|P|P|P|P|P|P|P|P|P|M
Tparl	TPA regulated locus (Tparl)	678	non regulated	NONE	-0.187749906661281	-1.13898591519898	86.5485569142697	P	P|P|P|P|P|P|P|P|P|P|P|P
Tpcn1	IRIG4	558	non reliable	NONE	0.144054265166673	1.10500604743646	176.004497002516	P	P|P|P|P|P|P|P|P|P|P|P|P
Tram1	TRAM\ire candidate	1247|1257	non reliable	NONE	0	0	0	P	P|P|P|P|P|P|P|P|P|P|P|P|P|P|P|P|P|P|P|P|P|P|P|P
Trappc4	synbindin	856	non regulated	NONE	0.251610043603543	1.19053500761909	13.0572667676339	P	P|P|P|P|P|P|P|P|P|P|P|P
Trf	transferrin	596	non reliable	NONE	0.336932493034712	1.26306815864599	33.204615071294	P	P|P|P|P|P|P|P|P|P|P|P|P
Trfr2	No info available but SPOTTED on CHIP	826|984	non reliable	NONE	0.0810254495135666	1.05776962278351	0	P	P|P|P|P|P|P|P|P|P|P|P|P|A|P|M|P|P|P|P|P|P|P|P|P|P|P|P|P|P|P|P|P|P|P|P|M|P|P|P|P|P|P|P|P|P|P|P|P
Trib1	TRB-1 long form\mouse hipoxia gene	1181|1188	non regulated	NONE	-0.113247456957019	-1.0816602783702	69.8501319795997	P	P|P|P|P|P|P|P|P|P|P|P|P|P|P|P|P|P|P|P|P|P|P|P|P
Trpc1	Trpc1\list Martina- Gunshin mail	1458|1459|1460	non reliable	NONE	0.117545461362896	1.08488751101233	0	P	P|P|P|P|P|P|P|P|P|P|P|P|P|P|P|P|P|P|P|P|P|P|P|P|P|P|P|P|P|P|P|P|P|P|P|P
Trpc2 (form 1)	Trpc2 (form 1)\list Martina- Gunshin mail	1461|1462	non reliable	NONE	0	0	0	P	P|P|P|P|P|P|P|P|P|P|P|P|P|P|P|P|P|P|P|P|P|P|P|P
Trpc2 (form 2)	Trpc2 (form 2)\list Martina- Gunshin mail	1463	non reliable	NONE	0.266378223042928	1.20278453465644	123.142412111	P	P|P|P|P|P|P|P|P|P|P|P|P
Trpc3	Trpc3\list Martina- Gunshin mail	1464	non reliable	NONE	0.491814413206731	1.406212294587	42.6804431216447	P	P|P|P|P|P|P|P|P|P|P|P|P
Trpc4	Trpc4\list Martina- Gunshin mail	1465|1466	non reliable	NONE	-0.13762913942141	-1.10009578133316	0	A	A|A|P|A|A|A|A|M|A|P|A|A|P|P|A|P|P|M|A|P|P|P|P|P
Trpc5	Trpc5\list Martina- Gunshin mail	1467	non reliable	NONE	0.0275422956591213	1.01927426033966	555.022557437766	P	P|P|P|P|A|A|P|P|P|P|P|P
Trpc6	Trpc6\list Martina- Gunshin mail	1475|1476	non reliable	NONE	0	0	0	M	P|P|A|P|P|P|A|P|A|A|A|P|P|P|P|P|P|P|P|P|M|P|P|P
Trpm7	TRPM7\list Martina	1407|1408|1409	non reliable	NONE	0.132360461859165	1.09608559264472	0	P	P|P|P|P|P|P|P|P|P|P|P|P|P|P|P|P|P|P|P|P|P|P|P|P|A|P|A|P|P|P|P|A|A|P|P|P
Trpv4	TRPV4\list Martina	1405|1406	non reliable	NONE	0.257843275925957	1.19568989851919	0	P	P|P|P|P|P|P|P|P|P|P|P|P|P|P|P|P|P|P|P|P|P|P|P|P
Ttc7	Ttc7/Ttc7 (hea and fsn anemic mice)	1503|1504	non reliable	NONE	0	0	0	P	P|P|P|P|P|P|P|P|P|P|P|P|P|P|P|P|P|P|P|P|P|P|P|P
Ttyh1	Ttyh1-tweety homolog 1\Mayka (yeast homolog FTR1)	1473|1474	non reliable	NONE	0.0511468458661495	1.03608821725918	0	P	P|P|P|P|P|P|P|P|P|P|P|P|M|P|P|P|P|P|P|P|P|P|P|P
Txk	tyrosine kinase (TXK)	1003|1004|797|798	non reliable	NONE	-0.199439583979459	-1.14825222887442	0	P	P|P|P|P|P|P|P|P|P|P|P|P|P|P|P|P|P|P|P|P|P|P|P|P|P|P|A|P|P|P|A|A|A|A|P|P|P|P|P|P|P|P|P|P|P|P|P|P
Txn1	thioredoxin	1021|1022|1023|810|811	GP	NONE	0.0349657021288404	1.02453246604867	499.687383439158	P	P|P|A|P|P|P|A|A|A|P|P|P|P|P|P|P|P|P|P|P|P|P|P|P|P|P|P|P|P|P|P|P|P|P|P|P|P|P|P|P|P|P|P|P|P|P|P|P|P|P|P|P|P|P|P|P|P|P|P|P
Txn2	thioredoxin mitochondrial (TXN2)	1018|1019|808|809	non reliable	NONE	-0.129551981558147	-1.0939539290781	0	P	P|P|P|P|P|P|P|P|P|P|P|P|P|P|P|P|P|P|P|P|P|P|P|P|P|P|P|P|P|P|P|P|P|P|P|P|P|P|P|P|P|P|P|P|P|P|P|P
Txn2(bad)	thioredoxin mitochondrial (TXN2)	1020	non reliable	NONE	-0.338511540740438	-1.26445135931712	99.1156655106593	P	P|P|P|P|P|P|P|P|P|P|P|P
Txnl1	thioredoxin-like protein	1005|1006|1007|799	GP	NONE	0.161810147418778	1.11868987648042	26.016413137301	P	P|P|P|P|P|P|P|P|P|P|P|P|P|P|P|P|P|P|P|P|P|P|P|P|P|P|P|P|P|P|P|P|P|P|P|P|P|P|P|P|P|P|P|P|P|P|P|P
Txnrd1	thioredoxin reductase 1	1037|820	TRUE	DOWN	-0.536921910776305	-1.45087367379756	6.14840625692812	P	P|P|P|P|P|P|P|P|P|P|P|P|P|P|P|P|P|P|P|P|P|P|P|P
Txnrd1(bad)	thioredoxin reductase 1	1036	non reliable	NONE	-0.358579817286195	-1.28216312033818	69.6842464462619	P	P|P|P|P|P|P|P|P|P|P|P|P
Txnrd2	TXNRD2\list Martina- Metal array	1443	non reliable	NONE	0.014845318008592	1.01034311433141	1350.90764410015	P	P|P|P|P|P|P|P|P|P|P|P|P
Tyr	tyrosinase	1035|819	non regulated	NONE	0.101354183108103	1.07277995306766	259.590530198317	P	P|P|P|P|P|P|P|P|P|P|P|P|P|P|P|A|A|P|P|P|P|P|P|A
Tyrp1	Tyrosinase-related protein 1	1032|817|821	non reliable	NONE	-0.0103751662722085	-1.00721743830959	0	P	P|P|P|P|P|P|P|P|P|P|P|P|P|P|P|P|P|P|P|P|P|P|P|P|P|P|P|P|P|P|P|P|P|P|P|P
Ube2D1	UBE2D1=sft1\list Martina- Metal array	1413	non regulated	NONE	0.102461971512216	1.0736040146628	34.971265440015	P	P|P|P|P|P|P|P|P|P|P|P|P
Ube2D1 (dif form)	UBE2D1=sft1\list Martina- Metal array	1412	non reliable	NONE	0.0932510966466259	1.06677143297096	99.8579026266469	A	A|P|A|A|A|A|P|P|M|A|A|P
Ube2d2	UBE2D2\mouse hipoxia gene	1183|779|832	non reliable	NONE	0.169060888914106	1.12432637494847	0	P	P|P|P|P|P|P|P|P|P|P|P|P|P|P|P|P|P|P|P|P|P|P|P|P|P|P|P|P|P|P|P|P|P|P|P|P
Ube2g2	Ube2g2-abfall	1304	TRUE	UP	0.453586120826241	1.36944005976328	7.51002810945365	P	P|P|P|P|P|P|P|P|P|P|P|P
Uqcrfs1	Cytc reductase	884|885	non reliable	NONE	0	0	0	P	P|P|P|P|P|P|P|P|P|P|P|P|P|P|P|P|P|P|P|P|P|P|P|P
Urod	UROD\heme biosynthesis	1334|1335|1336	non reliable	NONE	0	0	0	P	P|P|P|P|P|P|P|P|P|P|P|P|P|P|P|P|P|P|A|P|P|P|P|P|P|P|P|P|P|P|P|P|P|P|P|P
Uros	UROS\heme biosynthesis	1337|1339	non reliable	NONE	0	0	0	P	P|P|P|P|P|P|P|P|P|P|P|P|P|P|P|P|P|P|P|P|P|P|P|P
Usp40	B230215L03Rik\NIA results interesting	1328	non reliable	NONE	-0.031019874803346	-1.02173415819458	1094.21012664176	P	P|P|P|P|P|P|P|P|P|P|P|P
Vamp3	synaptobrevin-3	676|677	non reliable	NONE	0	0	0	P	P|P|P|P|P|P|P|P|P|P|P|P|P|P|P|P|P|P|P|P|P|P|P|P
Vdac3	VDAC3\ire candidate	1252|1260|1261	GP	NONE	-0.247016013066469	-1.18674996981014	-3.95732902699957	P	P|P|P|P|P|P|P|P|P|P|P|P|P|P|P|P|P|P|P|P|P|P|P|P|P|P|P|P|P|P|P|P|P|P|P|P
Vegfa	VEGF, no info available but spotted on chip	988|990	non reliable	NONE	0	0	0	P	P|P|P|P|P|P|P|P|P|P|P|P|P|P|P|P|P|P|P|P|P|P|P|P
Vhlh	VHLh1	1148|1149|1150|1151|1152	non reliable	NONE	0.293857420946112	1.22591369913711	0	P	A|M|P|P|P|P|A|A|P|P|M|A|A|A|A|P|P|P|A|A|P|P|P|P|P|P|P|P|P|P|P|P|P|P|P|P|P|A|A|P|P|P|P|P|P|P|P|P|P|P|A|P|P|P|P|P|P|A|P|P|P|A|P|P|P|P|P|P|P|P|A|P
Wt1	Wt1/HHpatients putative HH modifiers	1526|1527|1528	GP	NONE	0.00917567825740948	1.00638036386809	2892.57402114401	P	P|P|P|P|P|P|P|P|P|P|P|P|P|P|P|P|P|P|P|P|P|P|P|P|P|P|P|P|P|P|P|P|P|P|P|P
Zfp189	ZNF189\ire candidate	1279|1280	non regulated	NONE	-0.193337353618557	-1.14340567323316	22.5149880529409	P	P|P|P|P|P|P|P|P|P|P|P|P|P|P|P|P|P|P|P|P|P|P|P|P
Zfp36	TTP	985|986|987	non reliable	NONE	0	0	0	P	P|P|P|P|A|A|P|P|P|A|A|A|P|P|P|P|P|P|P|P|P|P|P|P|P|P|P|P|P|P|P|P|P|P|P|P
Zfp36 (bad)	tristetraproline	682	non reliable	NONE	0.0902591388881776	1.06456138327607	188.362423878465	P	P|P|P|P|P|P|P|P|P|P|P|P
Zfp364	ZNF364\1q21	1305|1306|1314	GP	NONE	0.29149888881029	1.22391120058318	9.20820972910672	P	P|P|P|P|P|P|P|P|P|P|P|P|P|P|P|P|P|P|P|P|P|P|P|P|P|P|P|P|P|P|P|P|P|P|P|P
