# Supplementary material for: The IronChip evaluation package: a package of perl modules for robust analysis of custom microarrays
Source: BMC Bioinformatics. 2010 Mar 1;11:112. doi: 10.1186/1471-2105-11-112 (PMC2838865; doi:10.1186/1471-2105-11-112)
Supplement: Additional file 3 — Example dataset and ICEP analysis results. This ZIP archive includes several files containing a) 4 input data tables, corresponding to 2 IronChip hybridization experiments with a dye swap; b) 2 intermediate results files with single array evaluations; and c) Excel file with final results. [file 1471-2105-11-112-S3.ZIP › array2_norm_genes.xls]

## Sheet: Statistics
Chip ID	array2_spk.txt
Description
Spike Ratio Cut-off
	Fixed UP	Fixed DOWN	Fixet StDev	Real UP	Real DOWN	Real StDev
LOG 2	0.378512	-0.378512	0	0.804073	-0.804073	0.401852
Linear	1.3	-1.3	0	1.74602	-1.74602	0.872612
BG negative control trashold
	Trashold	Average	Median	StDev	Maximum	Minimum
Channel 1	1339.21	2008.32	1339.21	2042.37	14005.1	27.34
Channel 2	1335	2204.07	1335	3428.17	45483	20.27

## Sheet: Results
Spot number	Reporter Identifier	Running number	Martina's name	Comp_chanel1	Comp_chanel2	Log Ratio (Ch1/Ch2)	P-call	Regulation	Av_Comp_chanel1	Av_Comp_chanel2	Av_log_Ratio	StDev_log_Ratios	RelError
1_1_10_7		1404_		17396.9	14538	0.259004	P	NONE	15727	15391	0.01444	0.198805	1376.77
1_1_11_7		1404_		18647.5	15939	0.226418	P
1_1_12_7		1404_		18963	18058	0.0705453	P
4_4_13_21		1404_		12769.5	14440	-0.177363	P
4_4_14_21		1404_		12081.5	13621	-0.173035	P
4_4_15_21		1404_		14503.7	15750	-0.118929	P
4_1_13_17	1040	1040	endogenous mouse mammary tumor virus MTV-17	5940.33	5146	0.207092	P	NONE	6900.45	6110.17	0.180436	0.118432	65.6364
4_1_14_17	1040	1040	endogenous mouse mammary tumor virus MTV-17	7470.52	7453	0.00338741	P
4_1_15_17	1040	1040	endogenous mouse mammary tumor virus MTV-17	6056.29	4990	0.279394	P
1_4_10_5	1040	1040	endogenous mouse mammary tumor virus MTV-17	6494.44	6219	0.0625225	P
1_4_11_5	1040	1040	endogenous mouse mammary tumor virus MTV-17	8484.98	7082	0.260754	P
1_4_12_5	1040	1040	endogenous mouse mammary tumor virus MTV-17	6956.14	5771	0.269466	P
3_1_1_4	1110012L19Rik	913	1110012L19Rik	18472.5	29224	-0.661777	P	DOWN	19869.9	28775.8	-0.395949	0.27096	68.4331
3_1_2_4	1110012L19Rik	913	1110012L19Rik	28695.7	33752	-0.234136	P
3_1_3_4	1110012L19Rik	913	1110012L19Rik	45677.2	78682	-0.784559	P
2_4_22_18	1110012L19Rik	913	1110012L19Rik	7772.3	8297	-0.0942482	P
2_4_23_18	1110012L19Rik	913	1110012L19Rik	7342.86	9497	-0.37113	P
2_4_24_18	1110012L19Rik	913	1110012L19Rik	11258.6	13203	-0.229842	P
3_1_22_16	1110012O05Rik	1258	sim CAAX-DKFZP564B147\ire candidate	23977.8	24481	-0.0299656	P	NONE	24068.7	24843.5	-0.0450505	0.0938952	208.422
3_1_23_16	1110012O05Rik	1258	sim CAAX-DKFZP564B147\ire candidate	23116.8	25276	-0.128826	P
3_1_24_16	1110012O05Rik	1258	sim CAAX-DKFZP564B147\ire candidate	24435.8	26747	-0.130382	P
2_4_1_6	1110012O05Rik	1258	sim CAAX-DKFZP564B147\ire candidate	25456.6	23665	0.105285	P
2_4_2_6	1110012O05Rik	1258	sim CAAX-DKFZP564B147\ire candidate	23898.1	23639	0.0157269	P
2_4_3_6	1110012O05Rik	1258	sim CAAX-DKFZP564B147\ire candidate	23526.9	25253	-0.102141	P
1_2_22_7	1110012O05Rik	1268	sim CAAX-DKFZP564B147\ire candidate	13110.3	11117	0.237935	P	NONE	10537	9090.83	0.202717	0.105817	52.1993
1_2_23_7	1110012O05Rik	1268	sim CAAX-DKFZP564B147\ire candidate	11503.2	8935	0.364497	P
1_2_24_7	1110012O05Rik	1268	sim CAAX-DKFZP564B147\ire candidate	11832.4	10303	0.199675	P
4_3_1_21	1110012O05Rik	1268	sim CAAX-DKFZP564B147\ire candidate	7186.91	7016	0.0347229	P
4_3_2_21	1110012O05Rik	1268	sim CAAX-DKFZP564B147\ire candidate	10279.7	9003	0.191316	P
4_3_3_21	1110012O05Rik	1268	sim CAAX-DKFZP564B147\ire candidate	9309.29	8171	0.188158	P
1_2_16_17	1110012O05Rik	1275	sim CAAX-DKFZP564B147\ire candidate	19234	17367	0.14731	P	NONE	15461.3	14507	0.0715857	0.182952	255.571
1_2_17_17	1110012O05Rik	1275	sim CAAX-DKFZP564B147\ire candidate	20189.3	17834	0.178958	P
1_2_18_17	1110012O05Rik	1275	sim CAAX-DKFZP564B147\ire candidate	20184.7	17788	0.18236	P
4_3_7_5	1110012O05Rik	1275	sim CAAX-DKFZP564B147\ire candidate	11478.6	10003	0.19852	P
4_3_8_5	1110012O05Rik	1275	sim CAAX-DKFZP564B147\ire candidate	10414.4	10487	-0.0100292	P
4_3_9_5	1110012O05Rik	1275	sim CAAX-DKFZP564B147\ire candidate	11266.8	13563	-0.267605	P
4_2_19_19	1110019C08Rik	1415	afball	246.15	200.15	0.298456	A	NONE	1985.92	2063.03	0.0138157	0.17953	1299.46
4_2_20_19	1110019C08Rik	1415	afball	2223.42	2146	0.0511304	P
4_2_21_19	1110019C08Rik	1415	afball	1609.1	1703	-0.0818244	P
1_3_4_9	1110019C08Rik	1415	afball	3159.47	3754	-0.248746	P
1_3_5_9	1110019C08Rik	1415	afball	2468.65	2415	0.0316991	P
1_3_6_9	1110019C08Rik	1415	afball	2208.72	2160	0.0321792	P
2_1_7_3	1700013N18Rik	592	"SFT-1(=ubi-4), ubi2c?"	18334.7	16156	0.182503	P	NONE	22887.3	23512.8	-0.0161292	0.1442	894.029
2_1_8_3	1700013N18Rik	592	"SFT-1(=ubi-4), ubi2c?"	18233.1	17621	0.0492641	P
2_1_9_3	1700013N18Rik	592	"SFT-1(=ubi-4), ubi2c?"	16269.3	16379	-0.00969865	P
3_4_16_13	1700013N18Rik	592	"SFT-1(=ubi-4), ubi2c?"	30329.3	29484	0.0407823	P
3_4_17_13	1700013N18Rik	592	"SFT-1(=ubi-4), ubi2c?"	28106.2	32756	-0.220873	P
3_4_18_13	1700013N18Rik	592	"SFT-1(=ubi-4), ubi2c?"	26051.1	28681	-0.138753	P
3_1_13_13	2210018M11Rik	632	GL002	9123.53	9881	-0.115065	P	NONE	10295.3	9917.17	0.0642263	0.135972	211.708
3_1_14_13	2210018M11Rik	632	GL002	11855.1	12329	-0.056548	P
3_1_15_13	2210018M11Rik	632	GL002	12225.1	12043	0.0216538	P
2_4_10_3	2210018M11Rik	632	GL002	9424.93	8389	0.167983	P
2_4_11_3	2210018M11Rik	632	GL002	9519.63	8665	0.135706	P
2_4_12_3	2210018M11Rik	632	GL002	9623.41	8196	0.231628	P
3_1_22_1	2310020H20Rik	759	nifU (isu)	871.34	787	0.146872	A	NONE	2973.94	2632.33	0.151436	0.122405	80.8293
3_1_23_1	2310020H20Rik	759	nifU (isu)	1791.33	1851	-0.0472738	P
3_1_24_1	2310020H20Rik	759	nifU (isu)	3228.23	3076	0.0696879	P
2_4_1_15	2310020H20Rik	759	nifU (isu)	3943.65	3249	0.279536	P
2_4_2_15	2310020H20Rik	759	nifU (isu)	2943.99	2508	0.231235	P
2_4_3_15	2310020H20Rik	759	nifU (isu)	5065.11	4323	0.228561	P
1_1_16_2	2310020H20Rik	760	nifU (isu)	4414.04	3909	0.1753	P	NONE	6330.31	5914.17	0.107065	0.0744077	69.4976
1_1_17_2	2310020H20Rik	760	nifU (isu)	5161.08	4983	0.0506584	P
1_1_18_2	2310020H20Rik	760	nifU (isu)	4593.32	4025	0.190549	P
4_4_7_14	2310020H20Rik	760	nifU (isu)	8482.25	7732	0.133605	P
4_4_8_14	2310020H20Rik	760	nifU (isu)	7342.86	7356	-0.00257939	P
4_4_9_14	2310020H20Rik	760	nifU (isu)	7988.34	7480	0.0948575	P
4_2_10_19	2310067E08Rik	1324	2310067E08Rik\NIA results interesting	16090.5	23293	-0.533688	P	DOWN	27512.5	38357	-0.494018	0.063718	12.8979
4_2_11_19	2310067E08Rik	1324	2310067E08Rik\NIA results interesting	16188.5	24251	-0.583075	P
4_2_12_19	2310067E08Rik	1324	2310067E08Rik\NIA results interesting	20675	28792	-0.477784	P
1_3_13_9	2310067E08Rik	1324	2310067E08Rik\NIA results interesting	37658.4	50902	-0.434752	P
1_3_14_9	2310067E08Rik	1324	2310067E08Rik\NIA results interesting	38402.1	51183	-0.414478	P
1_3_15_9	2310067E08Rik	1324	2310067E08Rik\NIA results interesting	36060.4	51721	-0.520333	P
1_2_4_21	2410015C20Rik	1354	2410015C20RIK\1q21	4706.72	4804	-0.0295141	P	DOWN	4863.12	10885	-0.477617	1.05682	221.269
1_2_5_21	2410015C20Rik	1354	2410015C20RIK\1q21	3208.06	3492	-0.122352	P
1_2_6_21	2410015C20Rik	1354	2410015C20RIK\1q21	4514.66	4595	-0.0254475	P
4_3_19_7	2410015C20Rik	1354	2410015C20RIK\1q21	4912.45	4500	0.126518	P
4_3_20_7	2410015C20Rik	1354	2410015C20RIK\1q21	4985.59	5692	-0.191171	P
4_3_21_7	2410015C20Rik	1354	2410015C20RIK\1q21	6851.22	42227	-2.62373	P
4_1_22_2	2610203C20Rik	774	sperm acrosomal protein mRNA	35740.8	37015	-0.0505381	P	NONE	26569.2	32414.3	-0.35235	0.246268	69.8928
4_1_23_2	2610203C20Rik	774	sperm acrosomal protein mRNA	36436.9	42323	-0.21604	P
4_1_24_2	2610203C20Rik	774	sperm acrosomal protein mRNA	38877.8	43809	-0.172283	P
1_4_1_14	2610203C20Rik	774	sperm acrosomal protein mRNA	16047.8	22530	-0.489468	P
1_4_2_14	2610203C20Rik	774	sperm acrosomal protein mRNA	15819.1	25846	-0.70827	P
1_4_3_14	2610203C20Rik	774	sperm acrosomal protein mRNA	16492.5	22963	-0.477504	P
2_1_16_15	2610203C20Rik	775	sperm acrosomal protein mRNA	19318.3	16836	0.198419	P	NONE	40519	40872.2	0.0335893	0.163578	486.994
2_1_17_15	2610203C20Rik	775	sperm acrosomal protein mRNA	27833	24554	0.180841	P
2_1_18_15	2610203C20Rik	775	sperm acrosomal protein mRNA	19581.2	19630	-0.00359468	P
3_4_7_1	2610203C20Rik	775	sperm acrosomal protein mRNA	53057.6	54086	-0.0276958	P
3_4_8_1	2610203C20Rik	775	sperm acrosomal protein mRNA	59609.8	70497	-0.242011	P
3_4_9_1	2610203C20Rik	775	sperm acrosomal protein mRNA	63714.3	59630	0.095578	P
1_1_1_16	2610312B22Rik	1172	erythropoietin 4\mouse hipoxia gene	13182.1	17001	-0.367039	P	NONE	17091.6	20724.5	-0.287672	0.0832604	28.9428
1_1_2_16	2610312B22Rik	1172	erythropoietin 4\mouse hipoxia gene	13778.1	18033	-0.388267	P
1_1_3_16	2610312B22Rik	1172	erythropoietin 4\mouse hipoxia gene	17875.8	20985	-0.23135	P
4_4_22_6	2610312B22Rik	1172	erythropoietin 4\mouse hipoxia gene	21220.3	23946	-0.174336	P
4_4_23_6	2610312B22Rik	1172	erythropoietin 4\mouse hipoxia gene	18555	22059	-0.249561	P
4_4_24_6	2610312B22Rik	1172	erythropoietin 4\mouse hipoxia gene	17938.4	22323	-0.315481	P
2_2_10_4	2610312B22Rik	1201	erythropoietin 4\mouse hipoxia gene	26124.3	21955	0.250846	P	NONE	21797.1	28012.8	-0.0366801	0.633329	1726.63
2_2_11_4	2610312B22Rik	1201	erythropoietin 4\mouse hipoxia gene	23155.7	17214	0.427787	P
2_2_12_4	2610312B22Rik	1201	erythropoietin 4\mouse hipoxia gene	23591.2	18254	0.370037	P
3_3_13_18	2610312B22Rik	1201	erythropoietin 4\mouse hipoxia gene	888.11	728.51	0.28579	A
3_3_14_18	2610312B22Rik	1201	erythropoietin 4\mouse hipoxia gene	20297.1	26131	-0.364489	P
3_3_15_18	2610312B22Rik	1201	erythropoietin 4\mouse hipoxia gene	36725.8	83794	-1.19005	P
3_2_10_5	2700059D21Rik	1076	Riiken (AK005836) hom. to hs hypoth.protein FLJ10342	10155.9	10222	-0.0093594	P	NONE	16347	33518.7	-0.245742	0.640034	260.449
3_2_11_5	2700059D21Rik	1076	Riiken (AK005836) hom. to hs hypoth.protein FLJ10342	6142.11	6040	0.0241858	P
3_2_12_5	2700059D21Rik	1076	Riiken (AK005836) hom. to hs hypoth.protein FLJ10342	53580	157059	-1.55154	P
2_3_13_17	2700059D21Rik	1076	Riiken (AK005836) hom. to hs hypoth.protein FLJ10342	9106.22	9098	0.00130288	P
2_3_14_17	2700059D21Rik	1076	Riiken (AK005836) hom. to hs hypoth.protein FLJ10342	9284.71	9213	0.0111858	P
2_3_15_17	2700059D21Rik	1076	Riiken (AK005836) hom. to hs hypoth.protein FLJ10342	9812.76	9480	0.0497719	P
3_2_7_20	2900070E19Rik	1482	2900070E19Rik /2900070E19Rik mouse homologue of GRX5 zebrafish (shiraz mutant)	12015.1	10598	0.181059	P	NONE	11095.1	9638.67	0.19835	0.125332	63.187
3_2_8_20	2900070E19Rik	1482	2900070E19Rik /2900070E19Rik mouse homologue of GRX5 zebrafish (shiraz mutant)	9696.24	9152	0.0833384	P
3_2_9_20	2900070E19Rik	1482	2900070E19Rik /2900070E19Rik mouse homologue of GRX5 zebrafish (shiraz mutant)	9407.64	9112	0.0460651	P
2_3_16_8	2900070E19Rik	1482	2900070E19Rik /2900070E19Rik mouse homologue of GRX5 zebrafish (shiraz mutant)	11966.9	9972	0.263098	P
2_3_17_8	2900070E19Rik	1482	2900070E19Rik /2900070E19Rik mouse homologue of GRX5 zebrafish (shiraz mutant)	11733.3	8952	0.390323	P
2_3_18_8	2900070E19Rik	1482	2900070E19Rik /2900070E19Rik mouse homologue of GRX5 zebrafish (shiraz mutant)	11751.5	10046	0.226218	P
1_2_7_20	2900070E19Rik	1483	2900070E19Rik /2900070E19Rik mouse homologue of GRX5 zebrafish (shiraz mutant)	11419.5	11310	0.0139056	P	NONE	10636.5	10382.7	0.0372952	0.117229	314.327
1_2_8_20	2900070E19Rik	1483	2900070E19Rik /2900070E19Rik mouse homologue of GRX5 zebrafish (shiraz mutant)	10606.3	10028	0.0808916	P
1_2_9_20	2900070E19Rik	1483	2900070E19Rik /2900070E19Rik mouse homologue of GRX5 zebrafish (shiraz mutant)	9410.37	9074	0.0525128	P
4_3_16_8	2900070E19Rik	1483	2900070E19Rik /2900070E19Rik mouse homologue of GRX5 zebrafish (shiraz mutant)	10827.4	11234	-0.0531835	P
4_3_17_8	2900070E19Rik	1483	2900070E19Rik /2900070E19Rik mouse homologue of GRX5 zebrafish (shiraz mutant)	10337.9	11103	-0.103005	P
4_3_18_8	2900070E19Rik	1483	2900070E19Rik /2900070E19Rik mouse homologue of GRX5 zebrafish (shiraz mutant)	11217.6	9547	0.23265	P
2_2_7_1	3110024A21Rik	685	3110024a21rik	15796.5	9678	0.70682	P	UP	13680	9797.83	0.468635	0.224102	47.8201
2_2_8_1	3110024A21Rik	685	3110024a21rik	14470.1	9347	0.630502	P
2_2_9_1	3110024A21Rik	685	3110024a21rik	16351.8	10257	0.672843	P
3_3_16_15	3110024A21Rik	685	3110024a21rik	12466.9	10575	0.237445	P
3_3_17_15	3110024A21Rik	685	3110024a21rik	11743.3	9939	0.240662	P
3_3_18_15	3110024A21Rik	685	3110024a21rik	11251.3	8991	0.323537	P
2_1_22_14	3110024A21Rik	780	3110024a21rik	4300.59	3802	0.177776	P	NONE	6293.23	5836.17	0.129373	0.138985	107.429
2_1_23_14	3110024A21Rik	780	3110024a21rik	6344.76	6461	-0.0261919	P
2_1_24_14	3110024A21Rik	780	3110024a21rik	4169.73	3581	0.219591	P
3_4_1_2	3110024A21Rik	780	3110024a21rik	6641.37	5370	0.306559	P
3_4_2_2	3110024A21Rik	780	3110024a21rik	8042.11	7282	0.143239	P
3_4_3_2	3110024A21Rik	780	3110024a21rik	8260.83	8521	-0.044736	P
3_2_10_20	4732436F15Rik	1355	4732436F15Rik\1q21	4149.6	4195	-0.0156985	P	NONE	6690.49	12013.7	-0.330368	0.980631	296.83
3_2_11_20	4732436F15Rik	1355	4732436F15Rik\1q21	4891.42	5101	-0.0605268	P
3_2_12_20	4732436F15Rik	1355	4732436F15Rik\1q21	8578.83	42407	-2.30545	P
2_3_13_8	4732436F15Rik	1355	4732436F15Rik\1q21	6328.33	6836	-0.111328	P
2_3_14_8	4732436F15Rik	1355	4732436F15Rik\1q21	7173.23	6112	0.230978	P
2_3_15_8	4732436F15Rik	1355	4732436F15Rik\1q21	9021.52	7431	0.279814	P
2_2_4_20	4833418A01Rik	1323	4833418A01RiK\NIA results interesting	20182.9	18519	0.124129	P	NONE	17160.2	14815.3	0.207492	0.0683075	32.9206
2_2_5_20	4833418A01Rik	1323	4833418A01RiK\NIA results interesting	18940.3	15388	0.299653	P
2_2_6_20	4833418A01Rik	1323	4833418A01RiK\NIA results interesting	23762.3	19638	0.275027	P
3_3_19_8	4833418A01Rik	1323	4833418A01RiK\NIA results interesting	14233.1	12720	0.162151	P
3_3_20_8	4833418A01Rik	1323	4833418A01RiK\NIA results interesting	12822.3	11071	0.211865	P
3_3_21_8	4833418A01Rik	1323	4833418A01RiK\NIA results interesting	13020.4	11556	0.172127	P
4_2_10_5	5730454B08Rik	1254	kiaa0663\ire candidate	18291.1	18215	0.00601721	P	NONE	33026.9	31613.7	0.0568732	0.0694911	122.186
4_2_11_5	5730454B08Rik	1254	kiaa0663\ire candidate	20348.8	19502	0.0613181	P
4_2_12_5	5730454B08Rik	1254	kiaa0663\ire candidate	19369.1	18659	0.0538823	P
1_3_13_17	5730454B08Rik	1254	kiaa0663\ire candidate	47473.8	41714	0.186601	P
1_3_14_17	5730454B08Rik	1254	kiaa0663\ire candidate	47295.4	45879	0.0438647	P
1_3_15_17	5730454B08Rik	1254	kiaa0663\ire candidate	45383.3	45713	-0.0104436	P
3_2_22_7	5730454B08Rik	1269	kiaa0663\ire candidate	14003.3	14458	-0.0460991	P	NONE	16998.4	18510.2	-0.112674	0.0994851	88.2945
3_2_23_7	5730454B08Rik	1269	kiaa0663\ire candidate	15541.4	15589	-0.00441099	P
3_2_24_7	5730454B08Rik	1269	kiaa0663\ire candidate	14881.4	15209	-0.0314112	P
2_3_1_21	5730454B08Rik	1269	kiaa0663\ire candidate	21332.7	23758	-0.155348	P
2_3_2_21	5730454B08Rik	1269	kiaa0663\ire candidate	20882.4	23768	-0.186732	P
2_3_3_21	5730454B08Rik	1269	kiaa0663\ire candidate	15349	18279	-0.252044	P
1_2_16_8	5930405J04Rik	1270	SMARCC2\ire candidate	8207.07	7719	0.0884533	P	NONE	8141.42	7989	0.0123898	0.143779	1160.46
1_2_17_8	5930405J04Rik	1270	SMARCC2\ire candidate	10252.4	8681	0.240024	P
1_2_18_8	5930405J04Rik	1270	SMARCC2\ire candidate	9951.12	9698	0.0371717	P
4_3_7_20	5930405J04Rik	1270	SMARCC2\ire candidate	5267.09	5875	-0.157583	P
4_3_8_20	5930405J04Rik	1270	SMARCC2\ire candidate	8601.6	9282	-0.109831	P
4_3_9_20	5930405J04Rik	1270	SMARCC2\ire candidate	6569.28	6679	-0.0238969	P
3_2_16_8	5930405J04Rik	1271	SMARCC2\ire candidate	13071.2	21541	-0.720688	P	NONE	8952.27	11497	-0.228419	0.458718	200.823
3_2_17_8	5930405J04Rik	1271	SMARCC2\ire candidate	7127.63	7093	0.0070265	P
3_2_18_8	5930405J04Rik	1271	SMARCC2\ire candidate	9471.37	17414	-0.878603	P
2_3_7_20	5930405J04Rik	1271	SMARCC2\ire candidate	8284.53	7418	0.15939	P
2_3_8_20	5930405J04Rik	1271	SMARCC2\ire candidate	7840.67	6904	0.183544	P
2_3_9_20	5930405J04Rik	1271	SMARCC2\ire candidate	7918.15	8612	-0.121185	P
2_2_22_20	6330442E10Rik	1321	6330442E10Rik\NIA results interesting	21743.9	39401	-0.85762	P	DOWN	17998.1	34764.8	-0.965536	0.186999	19.3674
2_2_23_20	6330442E10Rik	1321	6330442E10Rik\NIA results interesting	20430.3	32363	-0.663635	P
2_2_24_20	6330442E10Rik	1321	6330442E10Rik\NIA results interesting	21423.3	40913	-0.933381	P
3_3_1_8	6330442E10Rik	1321	6330442E10Rik\NIA results interesting	15516	32134	-1.05034	P
3_3_2_8	6330442E10Rik	1321	6330442E10Rik\NIA results interesting	11656	25844	-1.14876	P
3_3_3_8	6330442E10Rik	1321	6330442E10Rik\NIA results interesting	17219.2	37934	-1.13948	P
2_1_4_5	6530407C02Rik	1233	MAGI-3-abfall	29259.9	29112	0.00731236	P	NONE	29868.6	34748.5	-0.194774	0.264238	135.664
2_1_5_5	6530407C02Rik	1233	MAGI-3-abfall	25488.3	27273	-0.0976394	P
2_1_6_5	6530407C02Rik	1233	MAGI-3-abfall	31638.9	27826	0.185266	P
3_4_19_17	6530407C02Rik	1233	MAGI-3-abfall	31338.9	41405	-0.401851	P
3_4_20_17	6530407C02Rik	1233	MAGI-3-abfall	31912.7	42878	-0.426106	P
3_4_21_17	6530407C02Rik	1233	MAGI-3-abfall	29572.7	39997	-0.435624	P
3_2_19_14	834	834	repetitive DNA\CORRECTED INFORMATION	13829.8	13561	0.0283209	P	NONE	15671.7	15462.7	0.0198943	0.14646	736.191
3_2_20_14	834	834	repetitive DNA\CORRECTED INFORMATION	17340.7	15470	0.164689	P
3_2_21_14	834	834	repetitive DNA\CORRECTED INFORMATION	15608.6	13553	0.203727	P
2_3_4_2	834	834	repetitive DNA\CORRECTED INFORMATION	16373.6	16562	-0.0165045	P
2_3_5_2	834	834	repetitive DNA\CORRECTED INFORMATION	17778.8	18742	-0.0761194	P
2_3_6_2	834	834	repetitive DNA\CORRECTED INFORMATION	13098.5	14888	-0.184747	P
4_2_10_9	9330132E09Rik	1493	9330132E09Rik/9330132E09Rik possible Mfre1 from Fleming	2894.46	2334	0.31049	P	NONE	5765.33	5111	0.177201	0.243892	137.636
4_2_11_9	9330132E09Rik	1493	9330132E09Rik/9330132E09Rik possible Mfre1 from Fleming	4725.93	5888	-0.317179	P
4_2_12_9	9330132E09Rik	1493	9330132E09Rik/9330132E09Rik possible Mfre1 from Fleming	5672.74	4608	0.299905	P
1_3_13_19	9330132E09Rik	1493	9330132E09Rik/9330132E09Rik possible Mfre1 from Fleming	7330.09	6258	0.228129	P
1_3_14_19	9330132E09Rik	1493	9330132E09Rik/9330132E09Rik possible Mfre1 from Fleming	7231.6	6006	0.26791	P
1_3_15_19	9330132E09Rik	1493	9330132E09Rik/9330132E09Rik possible Mfre1 from Fleming	6737.18	5572	0.27395	P
2_1_4_7	9330132E09Rik	1494	9330132E09Rik/9330132E09Rik possible Mfre1 from Fleming	11706.9	12564	-0.101937	P	NONE	8967.64	11213.3	-0.34491	0.212605	61.6406
2_1_5_7	9330132E09Rik	1494	9330132E09Rik/9330132E09Rik possible Mfre1 from Fleming	9229.16	11109	-0.267458	P
2_1_6_7	9330132E09Rik	1494	9330132E09Rik/9330132E09Rik possible Mfre1 from Fleming	10623.6	11479	-0.111722	P
3_4_19_21	9330132E09Rik	1494	9330132E09Rik/9330132E09Rik possible Mfre1 from Fleming	7905.39	11125	-0.492897	P
3_4_20_21	9330132E09Rik	1494	9330132E09Rik/9330132E09Rik possible Mfre1 from Fleming	7650.14	11456	-0.582545	P
3_4_21_21	9330132E09Rik	1494	9330132E09Rik/9330132E09Rik possible Mfre1 from Fleming	6690.64	9547	-0.512903	P
4_1_4_7	9330132E09Rik	1495	9330132E09Rik/9330132E09Rik possible Mfre1 from Fleming	5561.3	7124	-0.357265	P	NONE	3386.39	3505.67	0.00873414	0.193792	2218.79
4_1_5_7	9330132E09Rik	1495	9330132E09Rik/9330132E09Rik possible Mfre1 from Fleming	1999.17	1977	0.0160883	P
4_1_6_7	9330132E09Rik	1495	9330132E09Rik/9330132E09Rik possible Mfre1 from Fleming	2625.63	2287	0.199207	P
1_4_19_21	9330132E09Rik	1495	9330132E09Rik/9330132E09Rik possible Mfre1 from Fleming	3172.31	3040	0.0614624	P
1_4_20_21	9330132E09Rik	1495	9330132E09Rik/9330132E09Rik possible Mfre1 from Fleming	4039.77	3692	0.129871	P
1_4_21_21	9330132E09Rik	1495	9330132E09Rik/9330132E09Rik possible Mfre1 from Fleming	2920.15	2914	0.0030416	P
4_1_22_20	9530060I07	1307	bc037518-abfall	3332.71	3036	0.134524	P	NONE	1775.36	1536.43	0.222995	0.166318	74.5838
4_1_23_20	9530060I07	1307	bc037518-abfall	1211.06	1128	0.102503	A
4_1_24_20	9530060I07	1307	bc037518-abfall	2506.3	1917	0.386709	P
1_4_1_8	9530060I07	1307	bc037518-abfall	1714.95	1710	0.00417019	P
1_4_2_8	9530060I07	1307	bc037518-abfall	144.6	117.58	0.298425	A
1_4_3_8	9530060I07	1307	bc037518-abfall	1742.56	1310	0.411642	M
4_2_7_14	APG4B (human)	733	IRIG2	9422.2	9578	-0.0236605	P	NONE	19582.2	16058.2	0.242002	0.180077	74.4114
4_2_8_14	APG4B (human)	733	IRIG2	13880.7	12137	0.193668	P
4_2_9_14	APG4B (human)	733	IRIG2	13283.9	11523	0.205158	P
1_3_16_2	APG4B (human)	733	IRIG2	25624	22542	0.184881	P
1_3_17_2	APG4B (human)	733	IRIG2	26904.2	20114	0.419629	P
1_3_18_2	APG4B (human)	733	IRIG2	28378.4	20455	0.472338	P
1_1_10_4	APG4B (human)	920	Apg4B	7167.76	6472	0.147311	P	NONE	8216.49	8090.83	0.0244265	0.117635	481.585
1_1_11_4	APG4B (human)	920	Apg4B	9572.43	8619	0.151365	P
1_1_12_4	APG4B (human)	920	Apg4B	8048.49	7568	0.0888061	P
4_4_13_18	APG4B (human)	920	Apg4B	7888.07	8413	-0.092948	P
4_4_14_18	APG4B (human)	920	Apg4B	7373.87	7862	-0.0924744	P
4_4_15_18	APG4B (human)	920	Apg4B	9248.29	9611	-0.0554999	P
4_2_16_18	Abcb10	1041	ABCB10	8409.36	6153	0.450706	P	NONE	12076.3	9336.33	0.374995	0.100498	26.7998
4_2_17_18	Abcb10	1041	ABCB10	9361.2	6830	0.454808	P
4_2_18_18	Abcb10	1041	ABCB10	7763.19	6307	0.299696	P
1_3_7_4	Abcb10	1041	ABCB10	13658.2	11836	0.206582	P
1_3_8_4	Abcb10	1041	ABCB10	15941.7	11796	0.434504	P
1_3_9_4	Abcb10	1041	ABCB10	17324.4	13096	0.403677	P
2_1_13_17	Abcb10	1042	ABCB10	12910.4	10711	0.269442	P	NONE	26762.7	44477.3	0.146703	0.841609	573.684
2_1_14_17	Abcb10	1042	ABCB10	15703	10871	0.530553	P
2_1_15_17	Abcb10	1042	ABCB10	14234	10525	0.435522	P
3_4_10_5	Abcb10	1042	ABCB10	72831.6	205285	-1.49499	P
3_4_11_5	Abcb10	1042	ABCB10	27503.8	14556	0.91802	P
3_4_12_5	Abcb10	1042	ABCB10	17393.3	14916	0.221672	P
2_2_16_18	Abcb6	1043	ABCB6	7756.81	6794	0.191202	P	NONE	6736.18	5986.17	0.160628	0.192164	119.633
2_2_17_18	Abcb6	1043	ABCB6	8049.4	6601	0.286197	P
2_2_18_18	Abcb6	1043	ABCB6	8414.83	6547	0.3621	P
3_3_7_4	Abcb6	1043	ABCB6	6087.33	6941	-0.189334	P
3_3_8_4	Abcb6	1043	ABCB6	5690.09	4933	0.205986	P
3_3_9_4	Abcb6	1043	ABCB6	4418.61	4101	0.107617	P
4_2_10_6	Abcb7	1145	ABCB7 ABC 3´b PstI	6940.63	6467	0.10197	P	NONE	9544.65	8542	0.155113	0.0759167	48.9429
4_2_11_6	Abcb7	1145	ABCB7 ABC 3´b PstI	7770.48	7207	0.108605	P
4_2_12_6	Abcb7	1145	ABCB7 ABC 3´b PstI	6070.9	5343	0.18426	P
1_3_13_16	Abcb7	1145	ABCB7 ABC 3´b PstI	12006	9962	0.269252	P
1_3_14_16	Abcb7	1145	ABCB7 ABC 3´b PstI	13072.2	11377	0.200377	P
1_3_15_16	Abcb7	1145	ABCB7 ABC 3´b PstI	11407.7	10896	0.0662119	P
2_1_4_4	Abcb7 (bad)	1146	ABCB7 ABC 3´b RV	5618.84	4837	0.21616	P	NONE	4925.45	4855.5	0.0239069	0.210656	881.153
2_1_5_4	Abcb7 (bad)	1146	ABCB7 ABC 3´b RV	4696.67	4708	-0.00347609	P
2_1_6_4	Abcb7 (bad)	1146	ABCB7 ABC 3´b RV	3848.43	3676	0.0661332	P
3_4_19_18	Abcb7 (bad)	1146	ABCB7 ABC 3´b RV	5234.19	4568	0.196404	P
3_4_20_18	Abcb7 (bad)	1146	ABCB7 ABC 3´b RV	5583.22	5450	0.0348412	P
3_4_21_18	Abcb7 (bad)	1146	ABCB7 ABC 3´b RV	4571.37	5894	-0.36662	P
4_2_22_2	Abcb7 (short)	845	ABCB7	7215.18	6805	0.0844402	P	NONE	9032.73	8715.33	0.0691777	0.142378	205.815
4_2_23_2	Abcb7 (short)	845	ABCB7	6805.61	5846	0.219275	P
4_2_24_2	Abcb7 (short)	845	ABCB7	8639.86	8241	0.0681885	P
1_3_1_14	Abcb7 (short)	845	ABCB7	9974.79	11358	-0.18735	P
1_3_2_14	Abcb7 (short)	845	ABCB7	9392.16	8287	0.180607	P
1_3_3_14	Abcb7 (short)	845	ABCB7	12168.8	11755	0.0499064	P
3_1_16_19	Abcb8	1349	ABCB8\David Koellerd email	61607.8	54583	0.174662	P	NONE	51080.1	46447.7	0.121145	0.116675	96.3106
3_1_17_19	Abcb8	1349	ABCB8\David Koellerd email	58435.2	50452	0.211925	P
3_1_18_19	Abcb8	1349	ABCB8\David Koellerd email	61656.4	53075	0.216218	P
2_4_7_9	Abcb8	1349	ABCB8\David Koellerd email	46942	42039	0.159151	P
2_4_8_9	Abcb8	1349	ABCB8\David Koellerd email	35202.6	37231	-0.080822	P
2_4_9_9	Abcb8	1349	ABCB8\David Koellerd email	42636.4	41306	0.0457353	P
1_1_16_19	Abcb8	1350	ABCB8\David Koellerd email	1447.02	1316	0.136925	M	NONE	2632.63	2454.33	0.10971	0.122829	111.958
1_1_17_19	Abcb8	1350	ABCB8\David Koellerd email	1799.61	1543	0.221946	P
1_1_18_19	Abcb8	1350	ABCB8\David Koellerd email	2625.63	2209	0.24927	P
4_4_7_9	Abcb8	1350	ABCB8\David Koellerd email	5320.09	4904	0.117492	P
4_4_8_9	Abcb8	1350	ABCB8\David Koellerd email	1222.13	1228	-0.00691281	A
4_4_9_9	Abcb8	1350	ABCB8\David Koellerd email	3381.28	3526	-0.060463	P
3_2_22_21	Abcb8	1351	ABCB8\David Koellerd email	22607	17258	0.389505	P	NONE	16463	13463	0.277442	0.0599079	21.5929
3_2_23_21	Abcb8	1351	ABCB8\David Koellerd email	21262.9	17620	0.271126	P
3_2_24_21	Abcb8	1351	ABCB8\David Koellerd email	24017.6	19723	0.284212	P
2_3_1_7	Abcb8	1351	ABCB8\David Koellerd email	10791	9242	0.223554	P
2_3_2_7	Abcb8	1351	ABCB8\David Koellerd email	10513.5	8966	0.229711	P
2_3_3_7	Abcb8	1351	ABCB8\David Koellerd email	9586.09	7969	0.266544	P
1_2_22_21	Abcb8	1352	4833412N02Rik (abfall)	41955.4	40108	0.0649665	P	NONE	27040.2	26708.2	0.0296217	0.0638167	215.439
1_2_23_21	Abcb8	1352	4833412N02Rik (abfall)	33754.8	34607	-0.0359699	P
1_2_24_21	Abcb8	1352	4833412N02Rik (abfall)	33692.5	35254	-0.0653595	P
4_3_1_7	Abcb8	1352	4833412N02Rik (abfall)	17422.3	16506	0.077947	P
4_3_2_7	Abcb8	1352	4833412N02Rik (abfall)	18268.5	17237	0.0838463	P
4_3_3_7	Abcb8	1352	4833412N02Rik (abfall)	17147.5	16537	0.0522999	P
2_1_19_16	Abcb9	1045	ABCB9 (TAPL)	12670.5	10531	0.26683	P	NONE	16581.3	17466.3	0.00176566	0.367297	20802.3
2_1_20_16	Abcb9	1045	ABCB9 (TAPL)	9817.32	12788	-0.38139	P
2_1_21_16	Abcb9	1045	ABCB9 (TAPL)	11083	10078	0.137143	P
3_4_4_6	Abcb9	1045	ABCB9 (TAPL)	17952	13326	0.429899	P
3_4_5_6	Abcb9	1045	ABCB9 (TAPL)	21527.4	20666	0.0589176	P
3_4_6_6	Abcb9	1045	ABCB9 (TAPL)	26437.4	37409	-0.500806	P
2_2_16_8	Abcd3	1490	Abcd3/Abcd3 DAP (DMT1 associated protein)	76343.3	45553	0.744956	P	UP	82488.9	60032	0.489777	0.209694	42.8141
2_2_17_8	Abcd3	1490	Abcd3/Abcd3 DAP (DMT1 associated protein)	70906.8	45996	0.624415	P
2_2_18_8	Abcd3	1490	Abcd3/Abcd3 DAP (DMT1 associated protein)	70872.6	44776	0.662503	P
3_3_7_20	Abcd3	1490	Abcd3/Abcd3 DAP (DMT1 associated protein)	81607.6	66605	0.293074	P
3_3_8_20	Abcd3	1490	Abcd3/Abcd3 DAP (DMT1 associated protein)	76841.2	63168	0.282686	P
3_3_9_20	Abcd3	1490	Abcd3/Abcd3 DAP (DMT1 associated protein)	118362	94094	0.33103	P
4_2_16_8	Abcd3	1491	Abcd3/Abcd3 DAP (DMT1 associated protein)	28819.6	21101	0.44974	P	NONE	31184.4	29332	0.130416	0.260306	199.597
4_2_17_8	Abcd3	1491	Abcd3/Abcd3 DAP (DMT1 associated protein)	26265.5	22156	0.245471	P
4_2_18_8	Abcd3	1491	Abcd3/Abcd3 DAP (DMT1 associated protein)	28172.2	21645	0.380237	P
1_3_7_20	Abcd3	1491	Abcd3/Abcd3 DAP (DMT1 associated protein)	30803.9	33566	-0.123889	P
1_3_8_20	Abcd3	1491	Abcd3/Abcd3 DAP (DMT1 associated protein)	37012	40497	-0.129821	P
1_3_9_20	Abcd3	1491	Abcd3/Abcd3 DAP (DMT1 associated protein)	36033.3	37027	-0.0392449	P
2_2_10_9	Abcd3	1492	Abcd3/Abcd3 DAP (DMT1 associated protein)	12902.2	9933	0.377319	P	NONE	13397.5	17809.2	-0.00799198	0.646322	8087.13
2_2_11_9	Abcd3	1492	Abcd3/Abcd3 DAP (DMT1 associated protein)	12808.6	10322	0.311394	P
2_2_12_9	Abcd3	1492	Abcd3/Abcd3 DAP (DMT1 associated protein)	12205.1	9173	0.412021	P
3_3_13_19	Abcd3	1492	Abcd3/Abcd3 DAP (DMT1 associated protein)	24730.8	60561	-1.29208	P
3_3_14_19	Abcd3	1492	Abcd3/Abcd3 DAP (DMT1 associated protein)	7905.39	7574	0.0617812	P
3_3_15_19	Abcd3	1492	Abcd3/Abcd3 DAP (DMT1 associated protein)	9832.79	9292	0.0816117	P
1_2_19_5	Abce1	1066	RLI	14831.5	8891	0.738248	P	UP	13802.5	8951.83	0.606808	0.252119	41.5483
1_2_20_5	Abce1	1066	RLI	15791.9	9026	0.807028	P
1_2_21_5	Abce1	1066	RLI	17116.7	9027	0.923082	P
4_3_4_17	Abce1	1066	RLI	11954.2	8418	0.505969	P
4_3_5_17	Abce1	1066	RLI	11330.4	9102	0.315946	P
4_3_6_17	Abce1	1066	RLI	11790.5	9247	0.350574	P
1_1_13_16	Abce1	1067	RLI	19654.6	14065	0.482755	P	UP	21810.6	15658.5	0.483701	0.106111	21.9372
1_1_14_16	Abce1	1067	RLI	21070	13990	0.590792	P
1_1_15_16	Abce1	1067	RLI	23327.8	15146	0.623111	P
4_4_10_6	Abce1	1067	RLI	19630.1	14830	0.404549	P
4_4_11_6	Abce1	1067	RLI	20755.6	15174	0.451898	P
4_4_12_6	Abce1	1067	RLI	26425.6	20746	0.349104	P
3_2_19_5	Abce1	1068	RLI	17767	14431	0.300027	P	NONE	19804.3	16242.3	0.286706	0.0508544	17.7375
3_2_20_5	Abce1	1068	RLI	17621	14419	0.289321	P
3_2_21_5	Abce1	1068	RLI	14044.2	11783	0.253267	P
2_3_4_17	Abce1	1068	RLI	22051	17076	0.368871	P
2_3_5_17	Abce1	1068	RLI	24643	21201	0.217048	P
2_3_6_17	Abce1	1068	RLI	22699.4	18544	0.2917	P
2_2_22_17	Abcf2	1047	ABCF2	62312.4	52946	0.234998	P	NONE	51412.9	44656.2	0.197719	0.0691031	34.9502
2_2_23_17	Abcf2	1047	ABCF2	68116.5	57623	0.24136	P
2_2_24_17	Abcf2	1047	ABCF2	50849.6	44613	0.188773	P
3_3_1_5	Abcf2	1047	ABCF2	43642.1	36008	0.277401	P
3_3_2_5	Abcf2	1047	ABCF2	43174	38687	0.158313	P
3_3_3_5	Abcf2	1047	ABCF2	40382.9	38060	0.08547	P
4_1_1_16	Abcf2	1048	ABCF2	37728.8	35847	0.0738131	P	NONE	42408	43865.2	-0.0466854	0.110401	236.478
4_1_2_16	Abcf2	1048	ABCF2	39120.5	37781	0.0502647	P
4_1_3_16	Abcf2	1048	ABCF2	36046	42047	-0.222164	P
1_4_22_6	Abcf2	1048	ABCF2	50954.1	52394	-0.0402028	P
1_4_23_6	Abcf2	1048	ABCF2	46647.2	47326	-0.0208416	P
1_4_24_6	Abcf2	1048	ABCF2	43951.4	47796	-0.120982	P
4_2_22_17	Abcf2 (dif 3')	1046	ABCF2 (dif 3')	14722.5	15838	-0.105363	P	NONE	16145.9	28784	-0.376054	0.597896	158.992
4_2_23_17	Abcf2 (dif 3')	1046	ABCF2 (dif 3')	10357.9	11661	-0.170956	P
4_2_24_17	Abcf2 (dif 3')	1046	ABCF2 (dif 3')	35100.6	105462	-1.58716	P
1_3_1_5	Abcf2 (dif 3')	1046	ABCF2 (dif 3')	8116.85	9668	-0.252298	P
1_3_2_5	Abcf2 (dif 3')	1046	ABCF2 (dif 3')	13212.1	13506	-0.0317429	P
1_3_3_5	Abcf2 (dif 3')	1046	ABCF2 (dif 3')	15365.3	16569	-0.108809	P
4_1_16_8	Abcg2	1500	"Abcg2/ABCG2, BCRP heme binding protein"	19729.8	23431	-0.248043	P	DOWN	17676.6	25393.7	-0.546722	0.391874	71.6771
4_1_17_8	Abcg2	1500	"Abcg2/ABCG2, BCRP heme binding protein"	23541.4	25517	-0.116257	P
4_1_18_8	Abcg2	1500	"Abcg2/ABCG2, BCRP heme binding protein"	19789.6	23067	-0.221087	P
1_4_7_20	Abcg2	1500	"Abcg2/ABCG2, BCRP heme binding protein"	14662.6	29334	-1.00043	P
1_4_8_20	Abcg2	1500	"Abcg2/ABCG2, BCRP heme binding protein"	13577.3	24093	-0.827416	P
1_4_9_20	Abcg2	1500	"Abcg2/ABCG2, BCRP heme binding protein"	14758.9	26920	-0.867096	P
2_1_10_9	Abcg2	1501	"Abcg2/ABCG2, BCRP heme binding protein"	10177.8	7794	0.384983	P	NONE	12522.3	10324	0.30316	0.155069	51.151
2_1_11_9	Abcg2	1501	"Abcg2/ABCG2, BCRP heme binding protein"	10906.6	8561	0.349345	P
2_1_12_9	Abcg2	1501	"Abcg2/ABCG2, BCRP heme binding protein"	10876.5	7426	0.550562	P
3_4_13_19	Abcg2	1501	"Abcg2/ABCG2, BCRP heme binding protein"	14914.1	13523	0.141265	P
3_4_14_19	Abcg2	1501	"Abcg2/ABCG2, BCRP heme binding protein"	13260.2	11770	0.171993	P
3_4_15_19	Abcg2	1501	"Abcg2/ABCG2, BCRP heme binding protein"	14998.6	12870	0.220812	P
4_1_7_6	Acas2	1029	ACETYL-COENZYME A SYNTHETASE	3948.23	4381	-0.150054	P	NONE	6618.74	8599.5	-0.326263	0.228436	70.0159
4_1_8_6	Acas2	1029	ACETYL-COENZYME A SYNTHETASE	4597.89	4957	-0.108495	P
4_1_9_6	Acas2	1029	ACETYL-COENZYME A SYNTHETASE	7255.31	7935	-0.129193	P
1_4_16_16	Acas2	1029	ACETYL-COENZYME A SYNTHETASE	7413.99	11689	-0.656829	P
1_4_17_16	Acas2	1029	ACETYL-COENZYME A SYNTHETASE	8379.29	11385	-0.442234	P
1_4_18_16	Acas2	1029	ACETYL-COENZYME A SYNTHETASE	8117.76	11250	-0.470771	P
3_1_19_18	Acas2	1030	ACETYL-COENZYME A SYNTHETASE	19179.6	15851	0.275	P	NONE	17701.1	14817.3	0.256499	0.0254737	9.93131
3_1_20_18	Acas2	1030	ACETYL-COENZYME A SYNTHETASE	18788	15684	0.260516	P
3_1_21_18	Acas2	1030	ACETYL-COENZYME A SYNTHETASE	18703.7	15668	0.2555	P
2_4_4_4	Acas2	1030	ACETYL-COENZYME A SYNTHETASE	17141.1	14038	0.288126	P
2_4_5_4	Acas2	1030	ACETYL-COENZYME A SYNTHETASE	18376.4	15837	0.214552	P
2_4_6_4	Acas2	1030	ACETYL-COENZYME A SYNTHETASE	14017.9	11826	0.245303	P
1_1_19_18	Acas2	1031	ACETYL-COENZYME A SYNTHETASE	10311.5	7883	0.38744	P	NONE	9370.05	7505.67	0.321163	0.158383	49.3155
1_1_20_18	Acas2	1031	ACETYL-COENZYME A SYNTHETASE	9676.22	7091	0.448454	P
1_1_21_18	Acas2	1031	ACETYL-COENZYME A SYNTHETASE	11154.9	8122	0.457768	P
4_4_4_4	Acas2	1031	ACETYL-COENZYME A SYNTHETASE	7124.89	5428	0.392447	P
4_4_5_4	Acas2	1031	ACETYL-COENZYME A SYNTHETASE	8680.86	8074	0.104554	P
4_4_6_4	Acas2	1031	ACETYL-COENZYME A SYNTHETASE	9271.96	8436	0.136315	P
2_2_19_13	Acas2	816	ACETYL-COENZYME A SYNTHETASE	10206	8614	0.244657	P	NONE	9651.15	8608.5	0.156061	0.0934786	59.8987
2_2_20_13	Acas2	816	ACETYL-COENZYME A SYNTHETASE	11387.7	10578	0.106411	P
2_2_21_13	Acas2	816	ACETYL-COENZYME A SYNTHETASE	14343	11822	0.278872	P
3_3_4_3	Acas2	816	ACETYL-COENZYME A SYNTHETASE	5333.8	4706	0.180662	P
3_3_5_3	Acas2	816	ACETYL-COENZYME A SYNTHETASE	8524.16	8233	0.0501394	P
3_3_6_3	Acas2	816	ACETYL-COENZYME A SYNTHETASE	8112.29	7698	0.0756256	P
1_2_16_3	Aco1	560	IRP-1	12780.5	18943	-0.567725	P	DOWN	11226.3	16339.5	-0.547078	0.0785556	14.3591
1_2_17_3	Aco1	560	IRP-1	11797.8	16303	-0.466617	P
1_2_18_3	Aco1	560	IRP-1	13551.9	18612	-0.457741	P
4_3_7_13	Aco1	560	IRP-1	9177.26	14016	-0.610939	P
4_3_8_13	Aco1	560	IRP-1	9710.81	15280	-0.653981	P
4_3_9_13	Aco1	560	IRP-1	10339.7	14883	-0.525467	P
3_2_1_1	Aco1	561	IRP-1	9708.08	10942	-0.172619	P	NONE	13648.9	12966.8	0.0346294	0.176785	510.506
3_2_2_1	Aco1	561	IRP-1	8211.62	9106	-0.149151	P
3_2_3_1	Aco1	561	IRP-1	10473.5	10694	-0.0300593	P
2_3_22_15	Aco1	561	IRP-1	18972.9	16425	0.208048	P
2_3_23_15	Aco1	561	IRP-1	16518.8	14105	0.227901	P
2_3_24_15	Aco1	561	IRP-1	18008.2	16529	0.123655	P
3_2_16_3	Aco1	562	IRP-1	15772.9	20126	-0.351616	P	NONE	17023.1	20375.3	-0.260382	0.105442	40.495
3_2_17_3	Aco1	562	IRP-1	14780.7	18497	-0.323581	P
3_2_18_3	Aco1	562	IRP-1	16125	19801	-0.296276	P
2_3_7_13	Aco1	562	IRP-1	18928.5	23859	-0.333973	P
2_3_8_13	Aco1	562	IRP-1	17633.7	18885	-0.0989088	P
2_3_9_13	Aco1	562	IRP-1	18897.7	21084	-0.157939	P
4_1_13_15	Aco2	501	No info available but SPOTTED on CHIP	129752	65702	0.981742	P	UP	91747.3	56859.5	0.642275	0.231991	36.1202
4_1_14_15	Aco2	501	No info available but SPOTTED on CHIP	119739	68090	0.814383	P
4_1_15_15	Aco2	501	No info available but SPOTTED on CHIP	107413	66372	0.694521	P
1_4_10_1	Aco2	501	No info available but SPOTTED on CHIP	58637.7	45922	0.352643	P
1_4_11_1	Aco2	501	No info available but SPOTTED on CHIP	68984.3	48468	0.509236	P
1_4_12_1	Aco2	501	No info available but SPOTTED on CHIP	65957.9	46603	0.501122	P
4_1_22_15	Aco2	502	Aconitase mit	69641.7	52088	0.419	P	NONE	47140.5	37743.5	0.246609	0.221929	89.9921
4_1_23_15	Aco2	502	Aconitase mit	66770.1	49300	0.437615	P
4_1_24_15	Aco2	502	Aconitase mit	66204.4	47356	0.483379	P
1_4_1_1	Aco2	502	Aconitase mit	24720	24226	0.0291208	P
1_4_2_1	Aco2	502	Aconitase mit	26887	25139	0.0969799	P
1_4_3_1	Aco2	502	Aconitase mit	28619.8	28352	0.0135626	P
4_2_16_15	Acox2	617	cox2	47820.8	23435	1.02897	P	UP	62923.8	34386.8	0.882672	0.116171	13.1613
4_2_17_15	Acox2	617	cox2	33903	17662	0.940763	P
4_2_18_15	Acox2	617	cox2	29920.8	18063	0.72811	P
1_3_7_1	Acox2	617	cox2	106998	62940	0.765531	P
1_3_8_1	Acox2	617	cox2	79380.5	43170	0.878756	P
1_3_9_1	Acox2	617	cox2	79519.8	41051	0.953896	P
2_2_16_15	Acox2	618	cox2	168570	95123	0.825484	P	UP	187070	110800	0.736552	0.119673	16.2478
2_2_17_15	Acox2	618	cox2	310431	171129	0.85919	P
2_2_18_15	Acox2	618	cox2	173922	99272	0.808981	P
3_3_7_1	Acox2	618	cox2	133181	91641	0.539323	P
3_3_8_1	Acox2	618	cox2	191899	117106	0.712532	P
3_3_9_1	Acox2	618	cox2	144418	90529	0.673803	P
4_2_22_14	Acox2	619	cox2	33879.5	24613	0.460991	P	UP	57482	36862.7	0.619027	0.090209	14.5727
4_2_23_14	Acox2	619	cox2	36122.7	23588	0.614854	P
4_2_24_14	Acox2	619	cox2	42292.8	28052	0.592307	P
1_3_1_2	Acox2	619	cox2	79374.2	47947	0.72723	P
1_3_2_2	Acox2	619	cox2	91643.6	57913	0.662146	P
1_3_3_2	Acox2	619	cox2	61579	39063	0.656636	P
2_2_22_14	Acox3	620	cox3	152333	104023	0.550323	P	UP	103046	70146.7	0.558557	0.0834294	14.9366
2_2_23_14	Acox3	620	cox3	77765.9	50753	0.615644	P
2_2_24_14	Acox3	620	cox3	120995	84541	0.517223	P
3_3_1_2	Acox3	620	cox3	93292.5	57774	0.69134	P
3_3_2_2	Acox3	620	cox3	92780.9	64601	0.522271	P
3_3_3_2	Acox3	620	cox3	81108.2	59188	0.454543	P
4_2_4_14	Acox3	621	cox3	38210.8	28989	0.398474	P	NONE	80320.9	61486.8	0.329901	0.185935	56.3609
4_2_5_14	Acox3	621	cox3	37516.7	31049	0.272984	P
4_2_6_14	Acox3	621	cox3	35427.5	35394	0.00136322	P
1_3_19_2	Acox3	621	cox3	136303	92411	0.560678	P
1_3_20_2	Acox3	621	cox3	124514	96336	0.370167	P
1_3_21_2	Acox3	621	cox3	109953	84742	0.375742	P
2_2_1_2	Acrv1	740	L31	46640.9	41720	0.160857	P	NONE	42075.9	39305.8	0.081853	0.0951225	116.211
2_2_2_2	Acrv1	740	L31	55893.6	52569	0.0884698	P
2_2_3_2	Acrv1	740	L31	55144.4	50913	0.115179	P
3_3_22_14	Acrv1	740	L31	20628.7	21546	-0.0627644	P
3_3_23_14	Acrv1	740	L31	32943.6	32862	0.00357881	P
3_3_24_14	Acrv1	740	L31	41203.9	36225	0.185797	P
2_1_22_1	Actb	508	beta-actin cytosceletal	199916	153711	0.379171	P	UP	276068	170065	0.697769	0.223893	32.0869
2_1_23_1	Actb	508	beta-actin cytosceletal	214202	146339	0.549657	P
2_1_24_1	Actb	508	beta-actin cytosceletal	207240	132547	0.644798	P
4_2_7_2	Actb	508	beta-actin cytosceletal	232183	126220	0.879324	P
4_2_8_2	Actb	508	beta-actin cytosceletal	226394	121279	0.900508	P
4_2_9_2	Actb	508	beta-actin cytosceletal	208858	114267	0.870115	P
1_3_16_14	Actb	508	beta-actin cytosceletal	315657	244016	0.371381	P
1_3_17_14	Actb	508	beta-actin cytosceletal	289732	189616	0.61164	P
1_3_18_14	Actb	508	beta-actin cytosceletal	280290	207503	0.43379	P
3_4_1_15	Actb	508	beta-actin cytosceletal	393208	204774	0.941261	P
3_4_2_15	Actb	508	beta-actin cytosceletal	363805	194900	0.900433	P
3_4_3_15	Actb	508	beta-actin cytosceletal	381333	205608	0.891153	P
1_1_16_14	Actb	698	beta-actin cytosceletal	3157.64	3857	-0.288632	P	NONE	200362	131937	0.22795	0.437903	192.105
1_1_17_14	Actb	698	beta-actin cytosceletal	3245.64	4012	-0.305819	P
1_1_18_14	Actb	698	beta-actin cytosceletal	4134.95	4144	-0.00315412	P
3_1_13_1	Actb	698	beta-actin cytosceletal	533652	298023	0.840475	P
3_1_14_1	Actb	698	beta-actin cytosceletal	466205	308741	0.594567	P
3_1_15_1	Actb	698	beta-actin cytosceletal	433690	348799	0.314269	P
2_4_10_15	Actb	698	beta-actin cytosceletal	327522	207308	0.659816	P
2_4_11_15	Actb	698	beta-actin cytosceletal	327174	194154	0.752856	P
2_4_12_15	Actb	698	beta-actin cytosceletal	285988	192766	0.569104	P
4_4_7_2	Actb	698	beta-actin cytosceletal	6290	6461	-0.0386975	P
4_4_8_2	Actb	698	beta-actin cytosceletal	7673.85	8388	-0.128376	P
4_4_9_2	Actb	698	beta-actin cytosceletal	5611.54	6586	-0.231006	P
2_2_22_18	Actb	875	beta-actin cytosceletal	45289.5	29065	0.639894	P	UP	36255.9	24873.3	0.522153	0.191053	36.5895
2_2_23_18	Actb	875	beta-actin cytosceletal	47106.1	30871	0.609661	P
2_2_24_18	Actb	875	beta-actin cytosceletal	50980.2	33806	0.592659	P
3_3_1_4	Actb	875	beta-actin cytosceletal	25720.8	17254	0.576006	P
3_3_2_4	Actb	875	beta-actin cytosceletal	24289.1	16253	0.579605	P
3_3_3_4	Actb	875	beta-actin cytosceletal	24149.8	21991	0.135095	P
2_1_1_20	Actg1	1371	afball\list Martina	59077.9	31005	0.930117	P	UP	75433.8	36896.8	1.02841	0.0631957	6.14502
2_1_2_20	Actg1	1371	afball\list Martina	73548.9	37203	0.983286	P
2_1_3_20	Actg1	1371	afball\list Martina	81694.8	39413	1.05157	P
3_4_22_8	Actg1	1371	afball\list Martina	75569.5	35300	1.09814	P
3_4_23_8	Actg1	1371	afball\list Martina	78194.5	36939	1.08192	P
3_4_24_8	Actg1	1371	afball\list Martina	84517	41521	1.0254	P
2_2_10_6	Actr3	1141	actin-related protein 3 homolog	9968.42	7724	0.368017	P	NONE	8672.69	8586.88	-0.0358366	0.422823	1179.86
2_2_11_6	Actr3	1141	actin-related protein 3 homolog	9465	8117	0.221656	P
2_2_12_6	Actr3	1141	actin-related protein 3 homolog	13600	10023	0.440294	P
3_3_13_16	Actr3	1141	actin-related protein 3 homolog	10874.7	14411	-0.406192	P
3_3_14_16	Actr3	1141	actin-related protein 3 homolog	556.23	715.29	-0.362847	A
3_3_15_16	Actr3	1141	actin-related protein 3 homolog	7571.73	10531	-0.475948	P
3_1_16_17	Adar	1256	ADAR\ire candidate	31394	28231	0.15321	P	NONE	28400.4	26235.7	0.111735	0.0347881	31.1345
3_1_17_17	Adar	1256	ADAR\ire candidate	30841.8	27868	0.146279	P
3_1_18_17	Adar	1256	ADAR\ire candidate	33247.2	30604	0.119511	P
2_4_7_5	Adar	1256	ADAR\ire candidate	25276.5	24102	0.0686456	P
2_4_8_5	Adar	1256	ADAR\ire candidate	25432.2	24104	0.0773826	P
2_4_9_5	Adar	1256	ADAR\ire candidate	24210.4	22505	0.105381	P
2_2_7_20	Adar	1262	ADAR\ire candidate	13510.1	12405	0.123114	P	NONE	11271.8	13911.2	-0.160769	0.499453	310.664
2_2_8_20	Adar	1262	ADAR\ire candidate	10643.6	9775	0.122823	P
2_2_9_20	Adar	1262	ADAR\ire candidate	12676	12079	0.0695929	P
3_3_16_8	Adar	1262	ADAR\ire candidate	14302.1	32031	-1.16324	P
3_3_17_8	Adar	1262	ADAR\ire candidate	8468.58	8457	0.0019741	P
3_3_18_8	Adar	1262	ADAR\ire candidate	8030.26	8720	-0.118881	P
3_2_4_7	Adar	1267	ADAR\ire candidate	9661.65	9589	0.0108892	P	NONE	11750.8	11095.5	0.135738	0.142613	105.064
3_2_5_7	Adar	1267	ADAR\ire candidate	23165.7	24722	-0.0938052	P
3_2_6_7	Adar	1267	ADAR\ire candidate	8524.16	7270	0.229602	P
2_3_19_21	Adar	1267	ADAR\ire candidate	10719.1	9068	0.241334	P
2_3_20_21	Adar	1267	ADAR\ire candidate	8616.18	7295	0.24014	P
2_3_21_21	Adar	1267	ADAR\ire candidate	9818.23	8629	0.18627	P
1_1_7_16	Ahr	1184	AHR\mouse hipoxia gene	17105.8	19464	-0.186326	P	NONE	24732.5	28163.2	-0.17344	0.0996353	57.4466
1_1_8_16	Ahr	1184	AHR\mouse hipoxia gene	21309.1	22471	-0.0765933	P
1_1_9_16	Ahr	1184	AHR\mouse hipoxia gene	25272.9	27089	-0.100115	P
4_4_16_6	Ahr	1184	AHR\mouse hipoxia gene	25739.8	28270	-0.13527	P
4_4_17_6	Ahr	1184	AHR\mouse hipoxia gene	26621.9	30307	-0.187036	P
4_4_18_6	Ahr	1184	AHR\mouse hipoxia gene	32345.5	41378	-0.355298	P
3_2_13_18	Ahr	1185	AHR\mouse hipoxia gene	20126.7	22908	-0.186738	P	NONE	23080.3	26857.3	-0.224051	0.265894	118.676
3_2_14_18	Ahr	1185	AHR\mouse hipoxia gene	26077.3	35641	-0.450743	P
3_2_15_18	Ahr	1185	AHR\mouse hipoxia gene	19109.8	24607	-0.364755	P
2_3_10_4	Ahr	1185	AHR\mouse hipoxia gene	22685.8	27093	-0.256131	P
2_3_11_4	Ahr	1185	AHR\mouse hipoxia gene	20028.9	25890	-0.370314	P
2_3_12_4	Ahr	1185	AHR\mouse hipoxia gene	30453.2	25005	0.284376	P
2_1_1_16	Akr1a4	1049	ALR	56677.8	65680	-0.21267	P	NONE	63657	71862.8	-0.176831	0.077991	44.1049
2_1_2_16	Akr1a4	1049	ALR	66227.7	81015	-0.290754	P
2_1_3_16	Akr1a4	1049	ALR	57472.8	65344	-0.185175	P
3_4_22_6	Akr1a4	1049	ALR	75866.1	78752	-0.0538612	P
3_4_23_6	Akr1a4	1049	ALR	62253.9	68893	-0.146192	P
3_4_24_6	Akr1a4	1049	ALR	63443.4	71493	-0.172331	P
4_2_4_17	Akr1a4	1050	ALR	33440.5	35531	-0.0874827	P	NONE	51980.2	53328.7	-0.0585968	0.0960755	163.96
4_2_5_17	Akr1a4	1050	ALR	35489.8	36515	-0.041086	P
4_2_6_17	Akr1a4	1050	ALR	28962.5	33539	-0.211655	P
1_3_19_5	Akr1a4	1050	ALR	66200.8	67775	-0.0339056	P
1_3_20_5	Akr1a4	1050	ALR	76057.5	71649	0.0861443	P
1_3_21_5	Akr1a4	1050	ALR	71730.3	74963	-0.0635954	P
4_2_7_18	Akr1a4	1051	ALR	15318.1	19283	-0.332091	P	NONE	38135.5	43267.2	-0.198209	0.190038	95.8773
4_2_8_18	Akr1a4	1051	ALR	4108.41	3823	0.103875	P
4_2_9_18	Akr1a4	1051	ALR	2988.93	4081	-0.449294	P
1_3_16_4	Akr1a4	1051	ALR	67837.7	79515	-0.22914	P
1_3_17_4	Akr1a4	1051	ALR	71302.4	79815	-0.16271	P
1_3_18_4	Akr1a4	1051	ALR	67257.6	73086	-0.119898	P
4_1_16_3	Akr1b8	599	ALRMA	21507.5	24242	-0.172668	P	NONE	25868	33133.3	-0.315331	0.205194	65.0726
4_1_17_3	Akr1b8	599	ALRMA	21531.1	23609	-0.132918	P
4_1_18_3	Akr1b8	599	ALRMA	21211.3	22633	-0.0935955	P
1_4_7_13	Akr1b8	599	ALRMA	32500	46699	-0.522951	P
1_4_8_13	Akr1b8	599	ALRMA	31528.7	42340	-0.425357	P
1_4_9_13	Akr1b8	599	ALRMA	26929.5	39277	-0.544498	P
2_1_4_14	Akr1b8	600	ALRMA	8140.54	5457	0.577016	P	NONE	8914.34	7068.17	0.351484	0.178671	50.8333
2_1_5_14	Akr1b8	600	ALRMA	9079.81	6444	0.494706	P
2_1_6_14	Akr1b8	600	ALRMA	8485.89	7485	0.181064	P
3_4_19_2	Akr1b8	600	ALRMA	8977.81	8017	0.163301	P
3_4_20_2	Akr1b8	600	ALRMA	10875.6	9225	0.237478	P
3_4_21_2	Akr1b8	600	ALRMA	7926.36	5781	0.455339	P
3_1_16_3	Akr1b8 (bad)	598	ALRMA	9375.77	8813	0.089304	P	NONE	9855.94	8807	0.146126	0.109278	74.7835
3_1_17_3	Akr1b8 (bad)	598	ALRMA	6796.48	6900	-0.0218086	P
3_1_18_3	Akr1b8 (bad)	598	ALRMA	7698.46	7165	0.103603	P
2_4_7_13	Akr1b8 (bad)	598	ALRMA	12074.2	9976	0.275395	P
2_4_8_13	Akr1b8 (bad)	598	ALRMA	12316	10690	0.204274	P
2_4_9_13	Akr1b8 (bad)	598	ALRMA	10874.7	9298	0.225986	P
3_2_19_8	Alas1	1331	ALAS1\heme biosynthesis	27385.4	20617	0.40957	P	NONE	33948.1	27721	0.316887	0.159746	50.4108
3_2_20_8	Alas1	1331	ALAS1\heme biosynthesis	29109.8	20942	0.475108	P
3_2_21_8	Alas1	1331	ALAS1\heme biosynthesis	31816.9	22634	0.491303	P
2_3_4_20	Alas1	1331	ALAS1\heme biosynthesis	42663.5	36804	0.213139	P
2_3_5_20	Alas1	1331	ALAS1\heme biosynthesis	38579	35185	0.132856	P
2_3_6_20	Alas1	1331	ALAS1\heme biosynthesis	34134.2	30144	0.179347	P
1_2_13_9	Alas1	1332	ALAS1\heme biosynthesis	14762.5	12815	0.204104	P	NONE	14595.1	12804.3	0.189507	0.0915117	48.2893
1_2_14_9	Alas1	1332	ALAS1\heme biosynthesis	17106.7	14298	0.258746	P
1_2_15_9	Alas1	1332	ALAS1\heme biosynthesis	16392.7	14646	0.162543	P
4_3_10_19	Alas1	1332	ALAS1\heme biosynthesis	13365.6	11166	0.259415	P
4_3_11_19	Alas1	1332	ALAS1\heme biosynthesis	13431	13261	0.0183814	P
4_3_12_19	Alas1	1332	ALAS1\heme biosynthesis	12512.4	10640	0.233855	P
3_2_13_9	Alas1	1333	ALAS1\heme biosynthesis	24737.2	26702	-0.110267	P	NONE	25570.7	32913.3	-0.159663	0.51125	320.205
3_2_14_9	Alas1	1333	ALAS1\heme biosynthesis	30252.5	30590	-0.0160048	P
3_2_15_9	Alas1	1333	ALAS1\heme biosynthesis	36689.7	83317	-1.18323	P
2_3_10_19	Alas1	1333	ALAS1\heme biosynthesis	18516	17681	0.0665718	P
2_3_11_19	Alas1	1333	ALAS1\heme biosynthesis	21972.2	20384	0.10824	P
2_3_12_19	Alas1	1333	ALAS1\heme biosynthesis	21256.6	18806	0.176716	P
3_2_16_13	Alas2	521	ALAS-e\Known ire 5'	75611.8	89155	-0.237705	P	NONE	68693.2	70659.8	-0.0395333	0.201542	509.803
3_2_17_13	Alas2	521	ALAS-e\Known ire 5'	75190.2	63873	0.235339	P
3_2_18_13	Alas2	521	ALAS-e\Known ire 5'	75934.4	67110	0.178226	P
2_3_7_3	Alas2	521	ALAS-e\Known ire 5'	64575.2	67143	-0.0562559	P
2_3_8_3	Alas2	521	ALAS-e\Known ire 5'	62626.4	69333	-0.14677	P
2_3_9_3	Alas2	521	ALAS-e\Known ire 5'	58220.9	67345	-0.210033	P
3_2_1_15	Alb1	668	serum albumine	7246.19	6361	0.187969	P	NONE	8377.84	8142.83	0.12174	0.188274	154.652
3_2_2_15	Alb1	668	serum albumine	8280.88	7371	0.167924	P
3_2_3_15	Alb1	668	serum albumine	15732	18621	-0.243228	P
2_3_22_1	Alb1	668	serum albumine	5329.23	4561	0.224577	P
2_3_23_1	Alb1	668	serum albumine	6985.33	5732	0.28529	P
2_3_24_1	Alb1	668	serum albumine	6693.38	6211	0.107909	P
3_2_7_2	Alb1	669	serum albumine	5006.61	4863	0.0419875	P	NONE	8732.66	7619.17	0.163732	0.126935	77.5264
3_2_8_2	Alb1	669	serum albumine	5882.8	5524	0.0907897	P
3_2_9_2	Alb1	669	serum albumine	7131.27	6927	0.0419284	P
2_3_16_14	Alb1	669	serum albumine	10077.6	8670	0.217052	P
2_3_17_14	Alb1	669	serum albumine	10922	9302	0.231627	P
2_3_18_14	Alb1	669	serum albumine	13375.6	10429	0.359005	P
3_2_16_18	Alox15	1147	m12-Lox	23949.7	161027	-2.74922	P	NONE	20172.7	41904	-0.36498	1.17083	320.794
3_2_17_18	Alox15	1147	m12-Lox	15892.7	13464	0.239254	P
3_2_18_18	Alox15	1147	m12-Lox	18700	16667	0.166047	P
2_3_7_4	Alox15	1147	m12-Lox	18925.8	18767	0.0121547	P
2_3_8_4	Alox15	1147	m12-Lox	20476.5	19336	0.0826805	P
2_3_9_4	Alox15	1147	m12-Lox	23091.5	22163	0.0592056	P
4_1_7_18	Apex1	1026	ref-1	12106.9	11826	0.0338721	P	NONE	19277	19974.3	-0.0315069	0.0800574	254.095
4_1_8_18	Apex1	1026	ref-1	14101.4	14175	-0.00750931	P
4_1_9_18	Apex1	1026	ref-1	15671.2	14792	0.0832985	P
1_4_16_4	Apex1	1026	ref-1	23416.5	25148	-0.102919	P
1_4_17_4	Apex1	1026	ref-1	24946.2	26566	-0.0907598	P
1_4_18_4	Apex1	1026	ref-1	25419.5	27339	-0.105024	P
4_2_16_2	Apex1	813	ref-1	25580.6	25555	0.00144282	P	NONE	39361.2	41461.2	-0.0360876	0.110402	305.929
4_2_17_2	Apex1	813	ref-1	25424	24853	0.0327727	P
4_2_18_2	Apex1	813	ref-1	21837.2	20747	0.0738858	P
1_3_7_14	Apex1	813	ref-1	55720.7	63866	-0.196835	P
1_3_8_14	Apex1	813	ref-1	62167.5	69046	-0.151396	P
1_3_9_14	Apex1	813	ref-1	45437.4	44700	0.0236048	P
4_1_13_18	Aplp1	849	APLP1	11129.4	14465	-0.378189	P	NONE	11024.5	14011	-0.342798	0.106862	31.1733
4_1_14_18	Aplp1	849	APLP1	10529.9	11921	-0.179012	P
4_1_15_18	Aplp1	849	APLP1	11461.4	13559	-0.24247	P
1_4_10_4	Aplp1	849	APLP1	9739.03	13161	-0.434419	P
1_4_11_4	Aplp1	849	APLP1	11309.5	15294	-0.435431	P
1_4_12_4	Aplp1	849	APLP1	11977.8	15666	-0.387269	P
4_1_22_18	Aplp1	850	APLP1	32909.3	37644	-0.193925	P	DOWN	26602.7	36291.7	-0.471775	0.446251	94.5899
4_1_23_18	Aplp1	850	APLP1	38345.3	42368	-0.143926	P
4_1_24_18	Aplp1	850	APLP1	37309.9	40598	-0.121849	P
1_4_1_4	Aplp1	850	APLP1	12689.6	19166	-0.594905	P
1_4_2_4	Aplp1	850	APLP1	23153	56706	-1.2923	P
1_4_3_4	Aplp1	850	APLP1	15209.2	21268	-0.483742	P
4_2_10_1	Aplp2	841	APLP2	55521.7	46836	0.245433	P	NONE	89845.3	75063.3	0.279885	0.229695	82.0678
4_2_11_1	Aplp2	841	APLP2	63957.2	44778	0.514316	P
4_2_12_1	Aplp2	841	APLP2	66408.5	50570	0.393087	P
1_3_13_15	Aplp2	841	APLP2	136604	104398	0.387901	P
1_3_14_15	Aplp2	841	APLP2	125546	102925	0.286619	P
1_3_15_15	Aplp2	841	APLP2	91034.9	100873	-0.148048	P
2_1_13_18	Aplp2	851	APLP2	57600.6	45966	0.325518	P	NONE	58213.6	58438.5	0.0675979	0.400202	592.032
2_1_14_18	Aplp2	851	APLP2	57754.6	43746	0.400785	P
2_1_15_18	Aplp2	851	APLP2	56360.9	42931	0.392674	P
3_4_10_4	Aplp2	851	APLP2	73807.8	98625	-0.418179	P
3_4_11_4	Aplp2	851	APLP2	48076.8	43036	0.159797	P
3_4_12_4	Aplp2	851	APLP2	55681.1	76327	-0.455007	P
4_1_19_14	App	505	AMYLOIDOGENIC GLYCOPROTEIN (200bp missing)	138957	210003	-0.595775	P	DOWN	136903	223405	-0.718956	0.251262	34.9482
4_1_20_14	App	505	AMYLOIDOGENIC GLYCOPROTEIN (200bp missing)	161663	221525	-0.45448	P
4_1_21_14	App	505	AMYLOIDOGENIC GLYCOPROTEIN (200bp missing)	159186	215831	-0.439188	P
1_4_4_2	App	505	AMYLOIDOGENIC GLYCOPROTEIN (200bp missing)	105228	209221	-0.991506	P
1_4_5_2	App	505	AMYLOIDOGENIC GLYCOPROTEIN (200bp missing)	133420	251216	-0.912952	P
1_4_6_2	App	505	AMYLOIDOGENIC GLYCOPROTEIN (200bp missing)	122964	232635	-0.919838	P
4_1_7_3	App (short)	697	AMYLOIDOGENIC GLYCOPROTEIN (650bp missing)	47109.7	75643	-0.683183	P	DOWN	67123.6	97696.5	-0.569	0.125434	22.0447
4_1_8_3	App (short)	697	AMYLOIDOGENIC GLYCOPROTEIN (650bp missing)	47317	77860	-0.718524	P
4_1_9_3	App (short)	697	AMYLOIDOGENIC GLYCOPROTEIN (650bp missing)	54017.7	81016	-0.584774	P
1_4_16_13	App (short)	697	AMYLOIDOGENIC GLYCOPROTEIN (650bp missing)	74434.3	109811	-0.560982	P
1_4_17_13	App (short)	697	AMYLOIDOGENIC GLYCOPROTEIN (650bp missing)	78375.1	109964	-0.488564	P
1_4_18_13	App (short)	697	AMYLOIDOGENIC GLYCOPROTEIN (650bp missing)	101488	131885	-0.377975	P
2_1_22_15	Aprt	506	APRT	17640.9	20670	-0.228613	P	NONE	29984.7	29445.8	-0.012384	0.174977	1412.92
2_1_23_15	Aprt	506	APRT	19065.4	19969	-0.066806	P
2_1_24_15	Aprt	506	APRT	19352.7	19988	-0.0465963	P
3_4_1_1	Aprt	506	APRT	43541	37744	0.206129	P
3_4_2_1	Aprt	506	APRT	36516.4	39917	-0.128459	P
3_4_3_1	Aprt	506	APRT	43791.8	38387	0.190041	P
4_1_4_15	Aprt	507	APRT	13761.7	14468	-0.0722058	P	NONE	18518	19544.8	-0.0829281	0.0719659	86.7811
4_1_5_15	Aprt	507	APRT	16246.6	18465	-0.184658	P
4_1_6_15	Aprt	507	APRT	12693.2	13702	-0.11033	P
1_4_19_1	Aprt	507	APRT	21941.4	21418	0.0348298	P
1_4_20_1	Aprt	507	APRT	22970.1	23986	-0.0624342	P
1_4_21_1	Aprt	507	APRT	23495.2	25230	-0.102771	P
1_2_19_15	Arbp	660	PO	46829.3	28180	0.732741	P	UP	48766.7	34585	0.49731	0.122701	24.6729
1_2_20_15	Arbp	660	PO	60309.2	42214	0.514656	P
1_2_21_15	Arbp	660	PO	56265.4	41270	0.447156	P
4_3_4_1	Arbp	660	PO	45379.7	32664	0.474345	P
4_3_5_1	Arbp	660	PO	42864.6	32015	0.421039	P
4_3_6_1	Arbp	660	PO	40952.2	31167	0.393923	P
4_1_10_15	Arg1	602	Arginase	6768.2	5530	0.291493	P	NONE	7224.19	5766.17	0.324922	0.0337798	10.3963
4_1_11_15	Arg1	602	Arginase	5944.89	4734	0.32859	P
4_1_12_15	Arg1	602	Arginase	7302.73	5647	0.370951	P
1_4_13_1	Arg1	602	Arginase	8564.25	6793	0.334278	P
1_4_14_1	Arg1	602	Arginase	7309.12	6019	0.280174	P
1_4_15_1	Arg1	602	Arginase	7455.94	5874	0.344047	P
2_1_10_15	Arg1	603	Arginase	4760.68	3743	0.346973	P	NONE	9383.24	10670.7	0.0643609	0.449765	698.816
2_1_11_15	Arg1	603	Arginase	5961.33	4993	0.255727	P
2_1_12_15	Arg1	603	Arginase	8065.81	6482	0.31538	P
3_4_13_1	Arg1	603	Arginase	10867.4	10052	0.11253	P
3_4_14_1	Arg1	603	Arginase	16936.1	30261	-0.837356	P
3_4_15_1	Arg1	603	Arginase	9708.08	8493	0.192912	P
4_1_16_14	Arg1	604	Arginase	8082.21	7795	0.0522008	P	NONE	8142.65	7665.17	0.0850521	0.0758381	89.1666
4_1_17_14	Arg1	604	Arginase	9444.06	8107	0.220239	P
4_1_18_14	Arg1	604	Arginase	8486.81	7886	0.105929	P
1_4_7_2	Arg1	604	Arginase	8883.99	8804	0.0130486	P
1_4_8_2	Arg1	604	Arginase	6985.33	6542	0.0945965	P
1_4_9_2	Arg1	604	Arginase	6973.47	6857	0.0242992	P
2_2_22_5	Arnt	1207	ARNT\mouse hipoxia gene	21810	16261	0.423576	P	NONE	18173.7	14526.5	0.314266	0.114573	36.4574
2_2_23_5	Arnt	1207	ARNT\mouse hipoxia gene	18606.7	14445	0.365249	P
2_2_24_5	Arnt	1207	ARNT\mouse hipoxia gene	19966.3	14815	0.430511	P
3_3_1_17	Arnt	1207	ARNT\mouse hipoxia gene	16545.1	13732	0.268862	P
3_3_2_17	Arnt	1207	ARNT\mouse hipoxia gene	17376.1	14460	0.265034	P
3_3_3_17	Arnt	1207	ARNT\mouse hipoxia gene	14738	13446	0.132363	P
3_2_1_7	Arnt2	1210	Arnt2\mouse hipoxia gene	9063.42	6890	0.395552	P	UP	27724.6	16946.3	0.557357	0.257105	46.1294
3_2_2_7	Arnt2	1210	Arnt2\mouse hipoxia gene	8350.13	6843	0.28717	P
3_2_3_7	Arnt2	1210	Arnt2\mouse hipoxia gene	6289.08	5114	0.298397	P
2_3_22_21	Arnt2	1210	Arnt2\mouse hipoxia gene	49924.2	28643	0.801558	P
2_3_23_21	Arnt2	1210	Arnt2\mouse hipoxia gene	41667.6	23440	0.829955	P
2_3_24_21	Arnt2	1210	Arnt2\mouse hipoxia gene	51053.2	30748	0.731509	P
1_2_13_8	Arnt2	1213	Arnt2\mouse hipoxia gene	20232.8	14217	0.509076	P	NONE	10335.2	7730.5	0.332529	0.217167	65.3077
1_2_14_8	Arnt2	1213	Arnt2\mouse hipoxia gene	19844.9	13975	0.505919	P
1_2_15_8	Arnt2	1213	Arnt2\mouse hipoxia gene	15772	13358	0.239657	P
4_3_10_20	Arnt2	1213	Arnt2\mouse hipoxia gene	2305.19	1785	0.368962	P
4_3_11_20	Arnt2	1213	Arnt2\mouse hipoxia gene	629.91	657	-0.0607477	A
4_3_12_20	Arnt2	1213	Arnt2\mouse hipoxia gene	3226.39	2391	0.432307	P
2_1_10_5	Arntl	1159	ARNTL\mouse hipoxia gene	5691	5950	-0.0642075	P	NONE	6382.94	8607.67	-0.365874	0.294567	80.5105
2_1_11_5	Arntl	1159	ARNTL\mouse hipoxia gene	6053.55	6727	-0.152182	P
2_1_12_5	Arntl	1159	ARNTL\mouse hipoxia gene	6195.97	7196	-0.215865	P
3_4_13_17	Arntl	1159	ARNTL\mouse hipoxia gene	6126.59	8287	-0.435766	P
3_4_14_17	Arntl	1159	ARNTL\mouse hipoxia gene	5652.64	7714	-0.448554	P
3_4_15_17	Arntl	1159	ARNTL\mouse hipoxia gene	8577.91	15772	-0.878668	P
3_1_13_18	Arntl	1160	ARNTL\mouse hipoxia gene	24782.4	89414	-1.85118	P	NONE	17844.2	22879.3	-0.0185987	1.20204	6463.07
3_1_14_18	Arntl	1160	ARNTL\mouse hipoxia gene	48576.1	12692	1.93633	P
3_1_15_18	Arntl	1160	ARNTL\mouse hipoxia gene	9576.98	11183	-0.223665	P
2_4_10_4	Arntl	1160	ARNTL\mouse hipoxia gene	7247.1	7165	0.0164371	P
2_4_11_4	Arntl	1160	ARNTL\mouse hipoxia gene	8318.24	8264	0.00943806	P
2_4_12_4	Arntl	1160	ARNTL\mouse hipoxia gene	8564.25	8558	0.00105323	P
2_1_22_21	Arntl	1169	ARNTL\mouse hipoxia gene	3616.73	3810	-0.0751051	P	NONE	5157.38	5341.67	-0.064698	0.103595	160.121
2_1_23_21	Arntl	1169	ARNTL\mouse hipoxia gene	2086.5	2277	-0.126049	P
2_1_24_21	Arntl	1169	ARNTL\mouse hipoxia gene	4316.14	4727	-0.131183	P
3_4_1_7	Arntl	1169	ARNTL\mouse hipoxia gene	6791.92	6994	-0.0422983	P
3_4_2_7	Arntl	1169	ARNTL\mouse hipoxia gene	7184.17	6559	0.131346	P
3_4_3_7	Arntl	1169	ARNTL\mouse hipoxia gene	6948.84	7683	-0.144898	P
3_2_10_16	Atox1	1127	ATOX1	5700.14	5467	0.060248	P	NONE	7090.11	7521.67	-0.0286813	0.351216	1224.55
3_2_11_16	Atox1	1127	ATOX1	5070.6	4727	0.101232	P
3_2_12_16	Atox1	1127	ATOX1	7423.11	12303	-0.728914	P
2_3_13_6	Atox1	1127	ATOX1	11891.5	11740	0.0184947	P
2_3_14_6	Atox1	1127	ATOX1	6941.54	5881	0.239194	P
2_3_15_6	Atox1	1127	ATOX1	5513.79	5012	0.137658	P
1_2_10_16	Atox1	1128	ATOX2? Atox1	2342.84	2145	0.127281	P	NONE	4093.83	3907	0.0761632	0.0789974	103.721
1_2_11_16	Atox1	1128	ATOX2? Atox1	3287.8	2963	0.150064	P
1_2_12_16	Atox1	1128	ATOX2? Atox1	4709.47	4431	0.0879324	P
4_3_13_6	Atox1	1128	ATOX2? Atox1	5900.15	6036	-0.0328412	P
4_3_14_6	Atox1	1128	ATOX2? Atox1	2985.26	3008	-0.010948	P
4_3_15_6	Atox1	1128	ATOX2? Atox1	5337.45	4859	0.135491	P
2_1_7_17	Atox1	943	ATOX1 mHAH1-chaperon ATP 7A-B	7748.6	7047	0.136926	P	NONE	8242.16	8542.5	-0.057161	0.25182	440.545
2_1_8_17	Atox1	943	ATOX1 mHAH1-chaperon ATP 7A-B	9312.03	8127	0.196373	P
2_1_9_17	Atox1	943	ATOX1 mHAH1-chaperon ATP 7A-B	9932.01	8794	0.175566	P
3_4_16_5	Atox1	943	ATOX1 mHAH1-chaperon ATP 7A-B	7206.06	8951	-0.312838	P
3_4_17_5	Atox1	943	ATOX1 mHAH1-chaperon ATP 7A-B	8354.69	9714	-0.217479	P
3_4_18_5	Atox1	943	ATOX1 mHAH1-chaperon ATP 7A-B	6899.58	8622	-0.321514	P
4_1_13_16	Atox1	944	ATOX1 mHAH1-chaperon ATP 7A-B	8577.91	9313	-0.11862	P	NONE	8124.28	9143.17	-0.173039	0.0608497	35.1653
4_1_14_16	Atox1	944	ATOX1 mHAH1-chaperon ATP 7A-B	9261.03	10096	-0.124539	P
4_1_15_16	Atox1	944	ATOX1 mHAH1-chaperon ATP 7A-B	8174.26	8954	-0.131444	P
1_4_10_6	Atox1	944	ATOX1 mHAH1-chaperon ATP 7A-B	7412.17	8964	-0.274247	P
1_4_11_6	Atox1	944	ATOX1 mHAH1-chaperon ATP 7A-B	7533.44	8694	-0.206711	P
1_4_12_6	Atox1	944	ATOX1 mHAH1-chaperon ATP 7A-B	7786.89	8838	-0.182673	P
4_2_13_19	Atp2a2	1263	"SERCA2b (2,3,4)-ATP2a2\ire cand"	31908.2	28365	0.169815	P	NONE	44879.5	38251.7	0.241797	0.109966	45.4789
4_2_14_19	Atp2a2	1263	"SERCA2b (2,3,4)-ATP2a2\ire cand"	32760.2	26975	0.280322	P
4_2_15_19	Atp2a2	1263	"SERCA2b (2,3,4)-ATP2a2\ire cand"	40240.4	29661	0.440076	P
1_3_10_9	Atp2a2	1263	"SERCA2b (2,3,4)-ATP2a2\ire cand"	55002.1	50016	0.137096	P
1_3_11_9	Atp2a2	1263	"SERCA2b (2,3,4)-ATP2a2\ire cand"	55706.3	49088	0.182469	P
1_3_12_9	Atp2a2	1263	"SERCA2b (2,3,4)-ATP2a2\ire cand"	53660.2	45405	0.241001	P
2_2_13_19	Atp2a2	1264	"SERCA2b (2,3,4)-ATP2a2\ire cand"	39040.2	24802	0.654504	P	UP	26308.7	18326.7	0.465953	0.252651	54.2224
2_2_14_19	Atp2a2	1264	"SERCA2b (2,3,4)-ATP2a2\ire cand"	31726.6	18718	0.761265	P
2_2_15_19	Atp2a2	1264	"SERCA2b (2,3,4)-ATP2a2\ire cand"	34560.5	22007	0.651162	P
3_3_10_9	Atp2a2	1264	"SERCA2b (2,3,4)-ATP2a2\ire cand"	18730	15256	0.295971	P
3_3_11_9	Atp2a2	1264	"SERCA2b (2,3,4)-ATP2a2\ire cand"	16143.1	13275	0.282208	P
3_3_12_9	Atp2a2	1264	"SERCA2b (2,3,4)-ATP2a2\ire cand"	17651.8	15902	0.150607	P
1_1_19_1	Atp5j	648	mitochondrial ATPase coupling factor 6 subunit (ATP5A)	12945.9	17971	-0.473181	P	NONE	17028.7	22120.7	-0.377914	0.0827312	21.8916
1_1_20_1	Atp5j	648	mitochondrial ATPase coupling factor 6 subunit (ATP5A)	14175.9	18304	-0.36872	P
1_1_21_1	Atp5j	648	mitochondrial ATPase coupling factor 6 subunit (ATP5A)	16993.3	20014	-0.236045	P
4_4_4_15	Atp5j	648	mitochondrial ATPase coupling factor 6 subunit (ATP5A)	19261.2	24480	-0.345907	P
4_4_5_15	Atp5j	648	mitochondrial ATPase coupling factor 6 subunit (ATP5A)	21129.8	28202	-0.416522	P
4_4_6_15	Atp5j	648	mitochondrial ATPase coupling factor 6 subunit (ATP5A)	17666.3	23753	-0.427109	P
3_1_19_1	Atp5j	649	mitochondrial ATPase coupling factor 6 subunit (ATP5A)	11190.4	19155	-0.775466	P	DOWN	11585.2	19096.8	-0.710496	0.127649	17.9661
3_1_20_1	Atp5j	649	mitochondrial ATPase coupling factor 6 subunit (ATP5A)	13055.8	23362	-0.839473	P
3_1_21_1	Atp5j	649	mitochondrial ATPase coupling factor 6 subunit (ATP5A)	12008.8	21523	-0.841793	P
2_4_4_15	Atp5j	649	mitochondrial ATPase coupling factor 6 subunit (ATP5A)	11336.8	18104	-0.675298	P
2_4_5_15	Atp5j	649	mitochondrial ATPase coupling factor 6 subunit (ATP5A)	11073	16318	-0.559415	P
2_4_6_15	Atp5j	649	mitochondrial ATPase coupling factor 6 subunit (ATP5A)	10846.5	16119	-0.57153	P
3_1_10_16	Atp7a	1143	ATP7A ME53(Menkes)	33765.7	35519	-0.0730338	P	NONE	34035.7	44122.2	-0.0692487	0.618134	892.629
3_1_11_16	Atp7a	1143	ATP7A ME53(Menkes)	42045.6	55695	-0.405593	P
3_1_12_16	Atp7a	1143	ATP7A ME53(Menkes)	53162.1	116387	-1.13046	P
2_4_13_6	Atp7a	1143	ATP7A ME53(Menkes)	26738.6	19254	0.473767	P
2_4_14_6	Atp7a	1143	ATP7A ME53(Menkes)	23534.2	17556	0.422793	P
2_4_15_6	Atp7a	1143	ATP7A ME53(Menkes)	24967.9	20322	0.297034	P
2_1_16_14	Atp7a	605	ATP7A ATPCU	29057.4	23838	0.285643	P	NONE	27064.2	26213.3	0.0607025	0.15843	260.994
2_1_17_14	Atp7a	605	ATP7A ATPCU	25289.2	23631	0.0978407	P
2_1_18_14	Atp7a	605	ATP7A ATPCU	21740.3	21856	-0.00765754	P
3_4_7_2	Atp7a	605	ATP7A ATPCU	27292.2	27870	-0.0302243	P
3_4_8_2	Atp7a	605	ATP7A ATPCU	34157.7	38084	-0.156975	P
3_4_9_2	Atp7a	605	ATP7A ATPCU	24848.5	22001	0.175589	P
4_2_19_17	Atp7a	882	ATP7A Cu-transporter ATPase	23188.3	22679	0.0320419	P	NONE	26118.1	29115.2	-0.14014	0.143071	102.091
4_2_20_17	Atp7a	882	ATP7A Cu-transporter ATPase	19019.2	19019	1.21368e-05	P
4_2_21_17	Atp7a	882	ATP7A Cu-transporter ATPase	20550.8	25036	-0.284809	P
1_3_4_5	Atp7a	882	ATP7A Cu-transporter ATPase	30662.9	33063	-0.108725	P
1_3_5_5	Atp7a	882	ATP7A Cu-transporter ATPase	31103.9	34859	-0.164435	P
1_3_6_5	Atp7a	882	ATP7A Cu-transporter ATPase	32183.8	40035	-0.314928	P
2_2_13_18	Atp7a (bad)	881	ATP7A Cu-transporter ATPase	22066.4	14029	0.653436	P	UP	19273	12565.5	0.574747	0.209327	36.4207
2_2_14_18	Atp7a (bad)	881	ATP7A Cu-transporter ATPase	18353.7	12182	0.591319	P
2_2_15_18	Atp7a (bad)	881	ATP7A Cu-transporter ATPase	18897.7	12184	0.633221	P
3_3_10_4	Atp7a (bad)	881	ATP7A Cu-transporter ATPase	13555.5	10469	0.372755	P
3_3_11_4	Atp7a (bad)	881	ATP7A Cu-transporter ATPase	12839.5	10359	0.309708	P
3_3_12_4	Atp7a (bad)	881	ATP7A Cu-transporter ATPase	29925.3	16170	0.888046	P
3_1_4_17	Atp7b	1139	ATP7B wilson	12902.2	13001	-0.0110022	P	NONE	15151.7	14231.5	0.0938229	0.145469	155.047
3_1_5_17	Atp7b	1139	ATP7B wilson	14203.1	14432	-0.0230623	P
3_1_6_17	Atp7b	1139	ATP7B wilson	16811.8	17483	-0.0564751	P
2_4_19_5	Atp7b	1139	ATP7B wilson	15056.7	13497	0.157764	P
2_4_20_5	Atp7b	1139	ATP7B wilson	16806.4	14747	0.188588	P
2_4_21_5	Atp7b	1139	ATP7B wilson	15130.2	12229	0.307125	P
1_1_10_16	Atp7b	1144	ATP7B pCMB94(Wilson)	7654.7	6817	0.167209	P	NONE	8783.92	8208.17	0.101579	0.0831224	81.8301
1_1_11_16	Atp7b	1144	ATP7B pCMB94(Wilson)	8820.23	7485	0.236814	P
1_1_12_16	Atp7b	1144	ATP7B pCMB94(Wilson)	7617.32	7359	0.0497738	P
4_4_13_6	Atp7b	1144	ATP7B pCMB94(Wilson)	10014.8	9428	0.0871143	P
4_4_14_6	Atp7b	1144	ATP7B pCMB94(Wilson)	9944.75	9713	0.0340181	P
4_4_15_6	Atp7b	1144	ATP7B pCMB94(Wilson)	8651.71	8447	0.0345463	P
2_2_16_3	B2m	846	beta-2 Microglobulin	177788	286615	-0.688959	P	DOWN	142240	234636	-0.739109	0.109722	14.8452
2_2_17_3	B2m	846	beta-2 Microglobulin	171731	266140	-0.632032	P
2_2_18_3	B2m	846	beta-2 Microglobulin	174778	270071	-0.627812	P
3_3_7_13	B2m	846	beta-2 Microglobulin	109665	202661	-0.885959	P
3_3_8_13	B2m	846	beta-2 Microglobulin	109821	184779	-0.750652	P
3_3_9_13	B2m	846	beta-2 Microglobulin	109655	197549	-0.849242	P
4_2_22_18	B2m	872	beta-2 microglobulin	248.2	394.57	-0.668778	A	DOWN	16357	32219.8	-0.821795	0.168718	20.5304
4_2_23_18	B2m	872	beta-2 microglobulin	248.2	394.57	-0.668778	A
4_2_24_18	B2m	872	beta-2 microglobulin	248.2	394.57	-0.668778	A
1_3_1_4	B2m	872	beta-2 microglobulin	23929.8	46473	-0.957585	P
1_3_2_4	B2m	872	beta-2 microglobulin	31483.5	61117	-0.956979	P
1_3_3_4	B2m	872	beta-2 microglobulin	41984.3	84545	-1.00987	P
1_1_10_17	B2m	873	beta-2 microglobulin	32821.7	62865	-0.937609	P	DOWN	34713.9	75947	-1.13805	0.145159	12.7551
1_1_11_17	B2m	873	beta-2 microglobulin	35044.6	70690	-1.01232	P
1_1_12_17	B2m	873	beta-2 microglobulin	55093.9	118072	-1.0997	P
4_4_13_5	B2m	873	beta-2 microglobulin	25302.8	59415	-1.23153	P
4_4_14_5	B2m	873	beta-2 microglobulin	34341.9	81042	-1.2387	P
4_4_15_5	B2m	873	beta-2 microglobulin	25678.3	63598	-1.30843	P
3_1_16_16	B2m	874	beta-2 microglobulin	49298	113937	-1.20864	P	DOWN	37455.6	79356.5	-1.07855	0.12709	11.7834
3_1_17_16	B2m	874	beta-2 microglobulin	41068.6	75150	-0.871737	P
3_1_18_16	B2m	874	beta-2 microglobulin	36980.4	75283	-1.02556	P
2_4_7_6	B2m	874	beta-2 microglobulin	31532.3	71263	-1.17632	P
2_4_8_6	B2m	874	beta-2 microglobulin	31554	70437	-1.15851	P
2_4_9_6	B2m	874	beta-2 microglobulin	34300.4	70069	-1.03055	P
4_2_22_16	B2m	970	beta-2 microglobulin	10683.7	15955	-0.578601	P	DOWN	12806.6	21484.3	-0.738421	0.150807	20.4229
4_2_23_16	B2m	970	beta-2 microglobulin	12240.6	19469	-0.669508	P
4_2_24_16	B2m	970	beta-2 microglobulin	12298.8	18922	-0.621553	P
1_3_1_6	B2m	970	beta-2 microglobulin	10903.8	21406	-0.97318	P
1_3_2_6	B2m	970	beta-2 microglobulin	16294.7	27001	-0.728613	P
1_3_3_6	B2m	970	beta-2 microglobulin	14418.4	26153	-0.859069	P
3_2_13_8	BC021442	1214	LOC224598-abfall	815.88	771	0.0816261	A	NONE	2619.6	2824.33	-0.344647	0.41967	121.768
3_2_14_8	BC021442	1214	LOC224598-abfall	67.13	122.5	-0.867752	A
3_2_15_8	BC021442	1214	LOC224598-abfall	67.13	122.5	-0.867752	A
2_3_10_20	BC021442	1214	LOC224598-abfall	3653.37	3992	-0.127884	P
2_3_11_20	BC021442	1214	LOC224598-abfall	7785.98	7977	-0.0349676	P
2_3_12_20	BC021442	1214	LOC224598-abfall	3328.13	3961	-0.251153	P
1_2_7_13	BC022641	839	BC022641 (abfall)\CORRECTED INFORMATION	3451.84	3030	0.188048	P	NONE	2734.03	2579	0.143917	0.148251	103.012
1_2_8_13	BC022641	839	BC022641 (abfall)\CORRECTED INFORMATION	1495.84	1475	0.0202409	P
1_2_9_13	BC022641	839	BC022641 (abfall)\CORRECTED INFORMATION	2610.94	2321	0.169823	P
4_3_16_3	BC022641	839	BC022641 (abfall)\CORRECTED INFORMATION	1008.97	783	0.365799	A
4_3_17_3	BC022641	839	BC022641 (abfall)\CORRECTED INFORMATION	5933.02	6184	-0.0597737	P
4_3_18_3	BC022641	839	BC022641 (abfall)\CORRECTED INFORMATION	1903.54	1681	0.179365	P
1_1_4_18	Bace1	860	BACE	3322.63	3310	0.00549443	P	NONE	4564.42	4688.33	-0.0544434	0.116261	213.544
1_1_5_18	Bace1	860	BACE	2691.71	3068	-0.188775	P
1_1_6_18	Bace1	860	BACE	2657.75	2888	-0.119865	P
4_4_19_4	Bace1	860	BACE	5965.89	6622	-0.15053	P
4_4_20_4	Bace1	860	BACE	5813.39	5381	0.111505	P
4_4_21_4	Bace1	860	BACE	6935.16	6861	0.0155103	P
2_1_19_17	Bace1	861	BACE	16429	16902	-0.0409528	P	NONE	26314.8	47516	-0.233504	0.635711	272.248
2_1_20_17	Bace1	861	BACE	16473.4	16477	-0.000313492	P
2_1_21_17	Bace1	861	BACE	16230.2	16911	-0.0592776	P
3_4_4_5	Bace1	861	BACE	18925.8	16711	0.179555	P
3_4_5_5	Bace1	861	BACE	20823.5	20262	0.0394388	P
3_4_6_5	Bace1	861	BACE	69006.8	197833	-1.51947	P
1_1_16_21	Bach1	1505	Bach1/BACH1 negative regulator of Hmox1	6310.08	6385	-0.0170283	P	NONE	8341.1	8335	0.0073272	0.0903852	1233.56
1_1_17_21	Bach1	1505	Bach1/BACH1 negative regulator of Hmox1	5208.61	4694	0.150081	P
1_1_18_21	Bach1	1505	Bach1/BACH1 negative regulator of Hmox1	6017.03	6281	-0.0619427	P
4_4_7_7	Bach1	1505	Bach1/BACH1 negative regulator of Hmox1	10616.3	10960	-0.0459613	P
4_4_8_7	Bach1	1505	Bach1/BACH1 negative regulator of Hmox1	10073.1	10565	-0.0687879	P
4_4_9_7	Bach1	1505	Bach1/BACH1 negative regulator of Hmox1	11821.5	11125	0.0876029	P
3_1_4_20	Bach1	1508	Bach1/BACH1 negative regulator of Hmox1	20151.2	19639	0.0371443	P	NONE	18622.2	17581.5	0.0907762	0.105965	116.732
3_1_5_20	Bach1	1508	Bach1/BACH1 negative regulator of Hmox1	18744.5	17227	0.121793	P
3_1_6_20	Bach1	1508	Bach1/BACH1 negative regulator of Hmox1	19852.1	20671	-0.0583136	P
2_4_19_8	Bach1	1508	Bach1/BACH1 negative regulator of Hmox1	18177.8	17755	0.0339507	P
2_4_20_8	Bach1	1508	Bach1/BACH1 negative regulator of Hmox1	17474	14959	0.224199	P
2_4_21_8	Bach1	1508	Bach1/BACH1 negative regulator of Hmox1	17333.4	15238	0.185884	P
4_1_1_17	Bag1	862	bag-1	16592.3	17361	-0.0653379	P	NONE	17339.1	18886.7	-0.121933	0.0881615	72.3034
4_1_2_17	Bag1	862	bag-1	17431.4	17426	0.000446996	P
4_1_3_17	Bag1	862	bag-1	16446.2	19211	-0.224178	P
1_4_22_5	Bag1	862	bag-1	17446.8	20174	-0.209533	P
1_4_23_5	Bag1	862	bag-1	17698	19662	-0.15182	P
1_4_24_5	Bag1	862	bag-1	18419.9	19486	-0.0811743	P
2_1_1_17	Bag1	863	bag-1	14943.2	17992	-0.267868	P	NONE	16680.9	16414.3	0.0152079	0.175476	1153.85
2_1_2_17	Bag1	863	bag-1	14381.1	15660	-0.122907	P
2_1_3_17	Bag1	863	bag-1	21600.8	18791	0.201043	P
3_4_22_5	Bag1	863	bag-1	15601.3	14696	0.0862446	P
3_4_23_5	Bag1	863	bag-1	16027	15284	0.0684795	P
3_4_24_5	Bag1	863	bag-1	17532.1	16063	0.126256	P
1_2_22_20	Bag3	1517	Bag3/HHpatients putative HH modifiers	12434.2	8996	0.466956	P	NONE	10995.1	8653.5	0.34657	0.0752147	21.7026
1_2_23_20	Bag3	1517	Bag3/HHpatients putative HH modifiers	11193.1	9091	0.300096	P
1_2_24_20	Bag3	1517	Bag3/HHpatients putative HH modifiers	13210.3	10826	0.28716	P
4_3_1_8	Bag3	1517	Bag3/HHpatients putative HH modifiers	8710.92	6589	0.402766	P
4_3_2_8	Bag3	1517	Bag3/HHpatients putative HH modifiers	11365.9	8941	0.346203	P
4_3_3_8	Bag3	1517	Bag3/HHpatients putative HH modifiers	9056.13	7478	0.276242	P
3_2_4_20	Bag3	1518	Bag3/HHpatients putative HH modifiers	12544.2	11559	0.117999	P	NONE	15994.5	12653.3	0.313116	0.200811	64.1331
3_2_5_20	Bag3	1518	Bag3/HHpatients putative HH modifiers	12326	11227	0.134735	P
3_2_6_20	Bag3	1518	Bag3/HHpatients putative HH modifiers	13296.6	12029	0.144539	P
2_3_19_8	Bag3	1518	Bag3/HHpatients putative HH modifiers	20362.3	15062	0.43499	P
2_3_20_8	Bag3	1518	Bag3/HHpatients putative HH modifiers	19549.4	13514	0.532672	P
2_3_21_8	Bag3	1518	Bag3/HHpatients putative HH modifiers	17888.5	12529	0.513761	P
1_2_4_20	Bag3	1519	Bag3/HHpatients putative HH modifiers	15599.5	21044	-0.431909	P	NONE	20074.2	21468.7	-0.115398	0.255664	221.551
1_2_5_20	Bag3	1519	Bag3/HHpatients putative HH modifiers	17888.5	22164	-0.309186	P
1_2_6_20	Bag3	1519	Bag3/HHpatients putative HH modifiers	18044.5	21778	-0.271314	P
4_3_19_8	Bag3	1519	Bag3/HHpatients putative HH modifiers	25939.8	22458	0.207937	P
4_3_20_8	Bag3	1519	Bag3/HHpatients putative HH modifiers	20791.8	19630	0.0829566	P
4_3_21_8	Bag3	1519	Bag3/HHpatients putative HH modifiers	22181.4	21738	0.0291299	P
3_1_10_17	Bat1a	864	BAT 1	36838.7	34152	0.109252	P	NONE	33159.4	28463.3	0.266373	0.255287	95.8382
3_1_11_17	Bat1a	864	BAT 1	33491.1	37116	-0.148265	P
3_1_12_17	Bat1a	864	BAT 1	55151.6	46262	0.253574	P
2_4_13_5	Bat1a	864	BAT 1	26085.5	17815	0.550153	P
2_4_14_5	Bat1a	864	BAT 1	25562.5	18616	0.457485	P
2_4_15_5	Bat1a	864	BAT 1	21827.2	16819	0.376038	P
2_1_4_18	Bat1a	865	BAT 1	11768.7	8614	0.450203	P	NONE	12029.1	10004.8	0.272187	0.199902	73.4429
2_1_5_18	Bat1a	865	BAT 1	11726.9	8391	0.482907	P
2_1_6_18	Bat1a	865	BAT 1	13195.7	9942	0.408463	P
3_4_19_4	Bat1a	865	BAT 1	9917.44	9850	0.00984404	P
3_4_20_4	Bat1a	865	BAT 1	13815.3	12795	0.110687	P
3_4_21_4	Bat1a	865	BAT 1	11750.5	10437	0.17102	P
3_2_10_15	Bcat1	606	BCAT1	27556.3	30412	-0.142259	P	NONE	36417.1	31434.3	0.158003	0.356022	225.326
3_2_11_15	Bcat1	606	BCAT1	21338.1	24833	-0.218826	P
3_2_12_15	Bcat1	606	BCAT1	30917.8	33896	-0.13268	P
2_3_13_1	Bcat1	606	BCAT1	46564.3	34094	0.449706	P
2_3_14_1	Bcat1	606	BCAT1	46587.7	34002	0.454331	P
2_3_15_1	Bcat1	606	BCAT1	45538.4	31369	0.537743	P
1_2_10_15	Bcat1	607	BCAT1	26563.1	28777	-0.115491	P	NONE	26255.9	26623.5	-0.0172612	0.0960249	556.304
1_2_11_15	Bcat1	607	BCAT1	28817.8	28748	0.00349911	P
1_2_12_15	Bcat1	607	BCAT1	27382.7	29584	-0.111555	P
4_3_13_1	Bcat1	607	BCAT1	23072.4	23741	-0.0412101	P
4_3_14_1	Bcat1	607	BCAT1	25310.9	24967	0.0197375	P
4_3_15_1	Bcat1	607	BCAT1	26388.5	23924	0.141452	P
3_2_16_14	Bcat1	608	BCAT1	31734.7	29050	0.127523	P	NONE	24020.8	22628.7	0.0711458	0.146462	205.862
3_2_17_14	Bcat1	608	BCAT1	26520.6	22922	0.210381	P
3_2_18_14	Bcat1	608	BCAT1	26904.2	22649	0.248382	P
2_3_7_2	Bcat1	608	BCAT1	20587.1	21614	-0.0702283	P
2_3_8_2	Bcat1	608	BCAT1	18249.4	19581	-0.101604	P
2_3_9_2	Bcat1	608	BCAT1	20128.5	19956	0.0124207	P
2_2_7_18	Bcat2	1052	BCAT2	18042.7	17773	0.0217256	P	NONE	18424.4	17963	0.0353042	0.0261443	74.0542
2_2_8_18	Bcat2	1052	BCAT2	18914.9	18413	0.0387984	P
2_2_9_18	Bcat2	1052	BCAT2	20012.5	18875	0.0844284	P
3_3_16_4	Bcat2	1052	BCAT2	20665.9	20179	0.0343961	P
3_3_17_4	Bcat2	1052	BCAT2	16964.2	16701	0.0225632	P
3_3_18_4	Bcat2	1052	BCAT2	15946.2	15837	0.0099136	P
2_2_4_17	Bcat2	1053	BCAT2	46496.7	44315	0.0693329	P	NONE	31899.3	30403.2	0.0673607	0.042481	63.065
2_2_5_17	Bcat2	1053	BCAT2	32921.9	32411	0.0225654	P
2_2_6_17	Bcat2	1053	BCAT2	32886.7	30754	0.0967302	P
3_3_19_5	Bcat2	1053	BCAT2	25904.5	24469	0.0822476	P
3_3_20_5	Bcat2	1053	BCAT2	21724	21541	0.0122039	P
3_3_21_5	Bcat2	1053	BCAT2	31461.8	28929	0.121084	P
3_1_1_6	Bcl10	1015	bcl10	27006.4	27383	-0.0199802	P	NONE	26631.4	37129.7	-0.263394	0.633333	240.451
3_1_2_6	Bcl10	1015	bcl10	24758	29612	-0.258288	P
3_1_3_6	Bcl10	1015	bcl10	25626.7	24923	0.0401711	P
2_4_22_16	Bcl10	1015	bcl10	25495.5	22887	0.155715	P
2_4_23_16	Bcl10	1015	bcl10	24162.4	23701	0.027817	P
2_4_24_16	Bcl10	1015	bcl10	32739.4	94272	-1.5258	P
1_1_19_6	Bcl10	1016	bcl10	11503.2	10324	0.156034	P	NONE	14191.2	14503.5	-0.0164715	0.0989436	600.697
1_1_20_6	Bcl10	1016	bcl10	10761	10986	-0.029854	P
1_1_21_6	Bcl10	1016	bcl10	10095.8	10338	-0.0341962	P
4_4_4_16	Bcl10	1016	bcl10	16018.8	15735	0.0257889	P
4_4_5_16	Bcl10	1016	bcl10	17917.5	19250	-0.103487	P
4_4_6_16	Bcl10	1016	bcl10	18850.5	20388	-0.113114	P
2_1_1_2	Bcl10	805	bcl10	13408.3	13150	0.0280668	P	NONE	15563.2	16403	-0.0701046	0.106419	151.8
2_1_2_2	Bcl10	805	bcl10	13527.3	14142	-0.064108	P
2_1_3_2	Bcl10	805	bcl10	12566	12730	-0.0187104	P
3_4_22_14	Bcl10	805	bcl10	19199.5	19615	-0.0308848	P
3_4_23_14	Bcl10	805	bcl10	15708.4	19028	-0.276586	P
3_4_24_14	Bcl10	805	bcl10	18969.3	19753	-0.0584053	P
4_1_1_2	Bcl10	806	bcl10	8649.88	11004	-0.347276	P	NONE	14101.8	15190	-0.138574	0.133776	96.5379
4_1_2_2	Bcl10	806	bcl10	9508.7	11272	-0.245423	P
4_1_3_2	Bcl10	806	bcl10	10597.2	11584	-0.128445	P
1_4_22_14	Bcl10	806	bcl10	19321.9	19234	0.00657964	P
1_4_23_14	Bcl10	806	bcl10	18255.8	18805	-0.0427646	P
1_4_24_14	Bcl10	806	bcl10	18277.5	19241	-0.0741127	P
4_1_10_17	Bcl2	866	bcl2	13870.7	11303	0.295336	P	NONE	14329.4	12033	0.256703	0.0798723	31.1146
4_1_11_17	Bcl2	866	bcl2	11935.1	9474	0.333166	P
4_1_12_17	Bcl2	866	bcl2	12027.8	9784	0.297881	P
1_4_13_5	Bcl2	866	bcl2	14462.9	12649	0.19333	P
1_4_14_5	Bcl2	866	bcl2	18553.2	15117	0.295493	P
1_4_15_5	Bcl2	866	bcl2	15126.6	13871	0.125013	P
2_1_10_17	Bcl2	867	bcl2	34823.3	26592	0.389061	P	NONE	41677.9	39439.3	0.11363	0.203195	178.821
2_1_11_17	Bcl2	867	bcl2	40000.3	34289	0.222267	P
2_1_12_17	Bcl2	867	bcl2	31482.6	26855	0.229363	P
3_4_13_5	Bcl2	867	bcl2	49791.8	51710	-0.0545354	P
3_4_14_5	Bcl2	867	bcl2	50285.6	48473	0.0529631	P
3_4_15_5	Bcl2	867	bcl2	43683.5	48717	-0.157336	P
4_1_16_16	Bcl2	868	bcl2	6957.05	6238	0.157392	P	NONE	8914.02	7981.5	0.155959	0.109176	70.0029
4_1_17_16	Bcl2	868	bcl2	8588.85	7139	0.266743	P
4_1_18_16	Bcl2	868	bcl2	11053	9009	0.295	P
1_4_7_6	Bcl2	868	bcl2	9300.19	8663	0.102393	P
1_4_8_6	Bcl2	868	bcl2	7744.04	7721	0.00429869	P
1_4_9_6	Bcl2	868	bcl2	9840.98	9119	0.109926	P
4_1_7_16	Bcl2l1	869	BCLXL	53924.1	28934	0.898164	P	UP	75416.7	42434.3	0.833993	0.0911136	10.925
4_1_8_16	Bcl2l1	869	BCLXL	51650.5	30774	0.747071	P
4_1_9_16	Bcl2l1	869	BCLXL	67815.2	35318	0.941205	P
1_4_16_6	Bcl2l1	869	BCLXL	97326.5	51960	0.905431	P
1_4_17_6	Bcl2l1	869	BCLXL	92550.2	53923	0.779335	P
1_4_18_6	Bcl2l1	869	BCLXL	89234	53697	0.732752	P
2_1_7_16	Bcl2l1	870	BCLXL	48435.5	24181	1.00219	P	UP	44306.5	27251.7	0.71312	0.332685	46.6521
2_1_8_16	Bcl2l1	870	BCLXL	47645.1	23534	1.01758	P
2_1_9_16	Bcl2l1	870	BCLXL	45323.8	22243	1.02692	P
3_4_16_6	Bcl2l1	870	BCLXL	40937.8	31649	0.371274	P
3_4_17_6	Bcl2l1	870	BCLXL	39504.1	29952	0.399348	P
3_4_18_6	Bcl2l1	870	BCLXL	43992.8	31951	0.461408	P
2_1_16_16	Bcl2l1	871	BCLXL	18241.3	14366	0.344547	P	NONE	28454	30200.2	0.0388004	0.436613	1125.28
2_1_17_16	Bcl2l1	871	BCLXL	22557.2	18701	0.270473	P
2_1_18_16	Bcl2l1	871	BCLXL	20756.5	18171	0.191925	P
3_4_7_6	Bcl2l1	871	BCLXL	24911.8	23767	0.0678712	P
3_4_8_6	Bcl2l1	871	BCLXL	48475.2	42486	0.190259	P
3_4_9_6	Bcl2l1	871	BCLXL	35782.3	63710	-0.832273	P
4_1_7_19	Bcs1L	1372	Gracile Syndrome gene homologue\list Martina	7008.13	6073	0.20662	P	NONE	10967.9	9096.67	0.250032	0.0901995	36.0752
4_1_8_19	Bcs1L	1372	Gracile Syndrome gene homologue\list Martina	8425.76	7678	0.134076	P
4_1_9_19	Bcs1L	1372	Gracile Syndrome gene homologue\list Martina	8051.23	7140	0.173285	P
1_4_16_9	Bcs1L	1372	Gracile Syndrome gene homologue\list Martina	16370.9	13062	0.325757	P
1_4_17_9	Bcs1L	1372	Gracile Syndrome gene homologue\list Martina	13726.3	10762	0.350996	P
1_4_18_9	Bcs1L	1372	Gracile Syndrome gene homologue\list Martina	12225.1	9865	0.309458	P
2_1_19_7	Bcs1L	1373	Gracile Syndrome gene homologue\list Martina	17315.3	17038	0.0232914	P	NONE	21731	25022.3	-0.167383	0.208247	124.413
2_1_20_7	Bcs1L	1373	Gracile Syndrome gene homologue\list Martina	16889.9	15819	0.094499	P
2_1_21_7	Bcs1L	1373	Gracile Syndrome gene homologue\list Martina	16263.8	18151	-0.158384	P
3_4_4_21	Bcs1L	1373	Gracile Syndrome gene homologue\list Martina	23890.9	33343	-0.480925	P
3_4_5_21	Bcs1L	1373	Gracile Syndrome gene homologue\list Martina	20027	24268	-0.277105	P
3_4_6_21	Bcs1L	1373	Gracile Syndrome gene homologue\list Martina	35999	41515	-0.205674	P
2_1_19_13	Bnip3l	762	nix	28390.1	28959	-0.0286233	P	NONE	25368.3	25014.3	0.0208818	0.105779	506.562
2_1_20_13	Bnip3l	762	nix	27834	28265	-0.0221705	P
2_1_21_13	Bnip3l	762	nix	21397.9	23538	-0.137523	P
3_4_4_3	Bnip3l	762	nix	25077.5	22904	0.130791	P
3_4_5_3	Bnip3l	762	nix	23530.6	22826	0.0438576	P
3_4_6_3	Bnip3l	762	nix	25979.6	23594	0.138959	P
4_2_4_20	Bst2	1322	2310015I10Rik\NIA results interesting	5215.92	5737	-0.137375	P	NONE	12642.4	13675.3	-0.0880612	0.117311	133.215
4_2_5_20	Bst2	1322	2310015I10Rik\NIA results interesting	7672.02	7905	-0.043159	P
4_2_6_20	Bst2	1322	2310015I10Rik\NIA results interesting	5522.93	5610	-0.0225669	P
1_3_19_8	Bst2	1322	2310015I10Rik\NIA results interesting	14898.7	14024	0.0872886	P
1_3_20_8	Bst2	1322	2310015I10Rik\NIA results interesting	13720.8	16120	-0.232484	P
1_3_21_8	Bst2	1322	2310015I10Rik\NIA results interesting	28824.1	32656	-0.180071	P
2_1_7_7	Cabp4	1532	Cabp4/HHpatients putative HH modifiers	19970	21162	-0.0836445	P	NONE	17835.5	22207.3	-0.323617	0.247899	76.6027
2_1_8_7	Cabp4	1532	Cabp4/HHpatients putative HH modifiers	19712.6	20688	-0.0696783	P
2_1_9_7	Cabp4	1532	Cabp4/HHpatients putative HH modifiers	17388.8	20536	-0.239999	P
3_4_16_21	Cabp4	1532	Cabp4/HHpatients putative HH modifiers	15878.1	24044	-0.598636	P
3_4_17_21	Cabp4	1532	Cabp4/HHpatients putative HH modifiers	19647.3	24295	-0.306327	P
3_4_18_21	Cabp4	1532	Cabp4/HHpatients putative HH modifiers	14416.5	22519	-0.643418	P
4_1_7_7	Cabp4	1533	Cabp4/HHpatients putative HH modifiers	13422.9	17181	-0.356121	P	DOWN	13141.9	18296.7	-0.48038	0.225578	46.9581
4_1_8_7	Cabp4	1533	Cabp4/HHpatients putative HH modifiers	14063.3	16831	-0.259189	P
4_1_9_7	Cabp4	1533	Cabp4/HHpatients putative HH modifiers	15012.2	17545	-0.224926	P
1_4_16_21	Cabp4	1533	Cabp4/HHpatients putative HH modifiers	11437.7	19002	-0.732351	P
1_4_17_21	Cabp4	1533	Cabp4/HHpatients putative HH modifiers	12166	19352	-0.669624	P
1_4_18_21	Cabp4	1533	Cabp4/HHpatients putative HH modifiers	12749.6	19869	-0.640072	P
2_1_1_8	Cabp4	1534	Cabp4/HHpatients putative HH modifiers	2394.27	1983	0.271901	P	NONE	4311.34	3950	0.135873	0.118938	87.5364
2_1_2_8	Cabp4	1534	Cabp4/HHpatients putative HH modifiers	3615.82	3085	0.229052	P
2_1_3_8	Cabp4	1534	Cabp4/HHpatients putative HH modifiers	4553.99	4173	0.126046	P
3_4_22_20	Cabp4	1534	Cabp4/HHpatients putative HH modifiers	4517.41	4692	-0.0547072	P
3_4_23_20	Cabp4	1534	Cabp4/HHpatients putative HH modifiers	3274.06	3133	0.063536	P
3_4_24_20	Cabp4	1534	Cabp4/HHpatients putative HH modifiers	7512.47	6634	0.179408	P
1_1_16_7	Cacna1c	1469	Cacna1c\list Martina- Gunshin mail	541.89	433	0.323633	A	NONE	802.955	752.297	-0.150649	0.691595	459.078
1_1_17_7	Cacna1c	1469	Cacna1c\list Martina- Gunshin mail	314.45	853	-1.43972	A
1_1_18_7	Cacna1c	1469	Cacna1c\list Martina- Gunshin mail	36.07	30.44	0.244831	A
4_4_7_21	Cacna1c	1469	Cacna1c\list Martina- Gunshin mail	3272.22	2431	0.42872	P
4_4_8_21	Cacna1c	1469	Cacna1c\list Martina- Gunshin mail	326.55	383.17	-0.230681	A
4_4_9_21	Cacna1c	1469	Cacna1c\list Martina- Gunshin mail	326.55	383.17	-0.230681	A
4_1_22_1	Calr	509	calreticulin	1445.18	1797	-0.314341	P	NONE	23564.7	31404.6	-0.245112	0.254827	103.963
4_1_23_1	Calr	509	calreticulin	138.04	119.63	0.206507	A
4_1_24_1	Calr	509	calreticulin	1836.4	1993	-0.118061	P
1_4_1_15	Calr	509	calreticulin	42346	53496	-0.337206	P
1_4_2_15	Calr	509	calreticulin	47951.5	63618	-0.407858	P
1_4_3_15	Calr	509	calreticulin	47671.2	67404	-0.499715	P
2_1_16_2	Calr	510	calreticulin	103770	77085	0.428865	P	NONE	129682	103684	0.324405	0.0942848	29.0639
2_1_17_2	Calr	510	calreticulin	100897	78256	0.366617	P
2_1_18_2	Calr	510	calreticulin	93391.2	79335	0.235329	P
3_4_7_14	Calr	510	calreticulin	176280	135629	0.378206	P
3_4_8_14	Calr	510	calreticulin	159796	124983	0.354501	P
3_4_9_14	Calr	510	calreticulin	143958	126816	0.182915	P
1_1_10_15	Capn1	609	calcium activated neutral protease large subunit	21542.8	21218	0.0219191	P	NONE	29180.1	31193.3	-0.0746604	0.122228	163.712
1_1_11_15	Capn1	609	calcium activated neutral protease large subunit	22118.9	23842	-0.108226	P
1_1_12_15	Capn1	609	calcium activated neutral protease large subunit	21647	20478	0.0800923	P
4_4_13_1	Capn1	609	calcium activated neutral protease large subunit	35422.9	42235	-0.253755	P
4_4_14_1	Capn1	609	calcium activated neutral protease large subunit	36747.5	40919	-0.155124	P
4_4_15_1	Capn1	609	calcium activated neutral protease large subunit	37601.5	38468	-0.0328682	P
3_1_16_14	Capn1	610	calcium activated neutral protease large subunit	54062.8	51578	0.0678796	P	NONE	53601.3	50291.5	0.0915213	0.0507466	55.4479
3_1_17_14	Capn1	610	calcium activated neutral protease large subunit	59683.7	54808	0.122949	P
3_1_18_14	Capn1	610	calcium activated neutral protease large subunit	49852.2	48758	0.0320171	P
2_4_7_2	Capn1	610	calcium activated neutral protease large subunit	53181	49374	0.107159	P
2_4_8_2	Capn1	610	calcium activated neutral protease large subunit	52564.9	46778	0.168269	P
2_4_9_2	Capn1	610	calcium activated neutral protease large subunit	52263.1	50453	0.0508532	P
4_2_22_21	Capza2	1192	Cappa2-abfall	39.44	37.74	0.0635651	A	NONE	8976.52	7911.04	0.122848	0.0751714	61.1908
4_2_23_21	Capza2	1192	Cappa2-abfall	39.44	37.74	0.0635651	A
4_2_24_21	Capza2	1192	Cappa2-abfall	39.44	37.74	0.0635651	A
1_3_1_7	Capza2	1192	Cappa2-abfall	14295.8	12805	0.15888	P
1_3_2_7	Capza2	1192	Cappa2-abfall	19227.7	16167	0.25013	P
1_3_3_7	Capza2	1192	Cappa2-abfall	20217.4	18381	0.137379	P
2_1_19_14	Cat	511	catalase	24251.1	50164	-1.0486	P	DOWN	27339.6	58853.7	-1.11048	0.0865788	7.7965
2_1_20_14	Cat	511	catalase	26337.9	59187	-1.16814	P
2_1_21_14	Cat	511	catalase	21781.1	51687	-1.24673	P
3_4_4_2	Cat	511	catalase	31630.8	67322	-1.08975	P
3_4_5_2	Cat	511	catalase	30295.9	60766	-1.00414	P
3_4_6_2	Cat	511	catalase	29740.9	63996	-1.10553	P
1_1_19_5	Cav3	1081	caveolin 3	9637.98	9801	-0.0241981	P	NONE	10691.1	12539.5	-0.211601	0.123917	58.5615
1_1_20_5	Cav3	1081	caveolin 3	8243.52	9272	-0.16962	P
1_1_21_5	Cav3	1081	caveolin 3	9119.88	10013	-0.134788	P
4_4_4_17	Cav3	1081	caveolin 3	12478.7	15134	-0.278323	P
4_4_5_17	Cav3	1081	caveolin 3	12912.2	16013	-0.310505	P
4_4_6_17	Cav3	1081	caveolin 3	11754.2	15004	-0.352173	P
1_1_13_6	Cav3	1083	caveolin 3	3850.26	3754	0.0365272	P	NONE	2220.1	2098.33	0.0821273	0.109521	133.355
1_1_14_6	Cav3	1083	caveolin 3	795.54	786	0.0174052	A
1_1_15_6	Cav3	1083	caveolin 3	1046.83	1015	0.0445474	A
4_4_10_16	Cav3	1083	caveolin 3	2250.99	1823	0.304245	P
4_4_11_16	Cav3	1083	caveolin 3	2682.53	2582	0.0551053	P
4_4_12_16	Cav3	1083	caveolin 3	2694.46	2630	0.0349334	P
1_2_22_6	Cav3	1086	caveolin 3	6278.13	4151	0.596876	P	NONE	6742.67	5287.17	0.359318	0.197233	54.8908
1_2_23_6	Cav3	1086	caveolin 3	7756.81	5439	0.512122	P
1_2_24_6	Cav3	1086	caveolin 3	9339.34	7298	0.355819	P
4_3_1_16	Cav3	1086	caveolin 3	5760.42	4551	0.33999	P
4_3_2_16	Cav3	1086	caveolin 3	4579.6	3647	0.328511	P
4_3_3_16	Cav3	1086	caveolin 3	6741.74	6637	0.0225897	P
4_1_19_18	Ccl11	937	MCP1 (JE)	10318.8	11005	-0.0928839	P	NONE	7994.41	8913.33	-0.17231	0.109007	63.2622
4_1_20_18	Ccl11	937	MCP1 (JE)	10134.1	10737	-0.0833787	P
4_1_21_18	Ccl11	937	MCP1 (JE)	8367.45	9106	-0.122029	P
1_4_4_4	Ccl11	937	MCP1 (JE)	5103.5	6442	-0.336022	P
1_4_5_4	Ccl11	937	MCP1 (JE)	6770.02	7332	-0.115047	P
1_4_6_4	Ccl11	937	MCP1 (JE)	7272.64	8858	-0.284502	P
2_1_19_18	Ccl11	938	MCP1 (JE)	7033.67	6976	0.0118776	P	NONE	8855.47	8972.17	-0.0307559	0.105525	343.104
2_1_20_18	Ccl11	938	MCP1 (JE)	6467.07	7342	-0.183061	P
2_1_21_18	Ccl11	938	MCP1 (JE)	8354.69	8725	-0.0625688	P
3_4_4_4	Ccl11	938	MCP1 (JE)	12329.6	11229	0.134902	P
3_4_5_4	Ccl11	938	MCP1 (JE)	10326.1	10868	-0.0737938	P
3_4_6_4	Ccl11	938	MCP1 (JE)	8621.64	8693	-0.0118918	P
1_2_19_6	Ccl11	995	eotaxin precursor (Scya11) mRNA	8561.51	8253	0.0529466	P	NONE	10870.3	10852	0.00461474	0.0987025	2138.85
1_2_20_6	Ccl11	995	eotaxin precursor (Scya11) mRNA	10557.2	10213	0.0478205	P
1_2_21_6	Ccl11	995	eotaxin precursor (Scya11) mRNA	13312.9	12469	0.0944834	P
4_3_4_16	Ccl11	995	eotaxin precursor (Scya11) mRNA	11266.8	10874	0.0511887	P
4_3_5_16	Ccl11	995	eotaxin precursor (Scya11) mRNA	11396.8	12855	-0.1737	P
4_3_6_16	Ccl11	995	eotaxin precursor (Scya11) mRNA	10126.8	10448	-0.0450513	P
3_1_4_7	Ccnf	1290	CCNF short form\Mouse hipoxia gene	4982.84	6306	-0.339757	P	NONE	4677.17	6183.17	-0.159499	0.310026	194.375
3_1_5_7	Ccnf	1290	CCNF short form\Mouse hipoxia gene	12415.1	20252	-0.70597	P
3_1_6_7	Ccnf	1290	CCNF short form\Mouse hipoxia gene	1499.53	1399	0.100114	P
2_4_19_21	Ccnf	1290	CCNF short form\Mouse hipoxia gene	2408.05	2550	-0.0826319	P
2_4_20_21	Ccnf	1290	CCNF short form\Mouse hipoxia gene	2894.46	2826	0.0345328	P
2_4_21_21	Ccnf	1290	CCNF short form\Mouse hipoxia gene	3863.08	3766	0.0367186	P
4_1_7_5	Ccnf	1297	CCNF short form\Mouse hipoxia gene	13474.6	11271	0.257632	P	NONE	23935.9	21419.5	0.174284	0.152216	87.3381
4_1_8_5	Ccnf	1297	CCNF short form\Mouse hipoxia gene	16369.1	13720	0.254692	P
4_1_9_5	Ccnf	1297	CCNF short form\Mouse hipoxia gene	18483.3	15872	0.219742	P
1_4_16_17	Ccnf	1297	CCNF short form\Mouse hipoxia gene	25773.3	28060	-0.122638	P
1_4_17_17	Ccnf	1297	CCNF short form\Mouse hipoxia gene	37693.6	30984	0.282795	P
1_4_18_17	Ccnf	1297	CCNF short form\Mouse hipoxia gene	31821.4	28610	0.15348	P
2_2_19_6	Ccnf (short)	1292	CCNF (even shorter)\Mouse hipoxia gene	44891	36431	0.301259	P	NONE	44199.8	40443.2	0.11825	0.171536	145.062
2_2_20_6	Ccnf (short)	1292	CCNF (even shorter)\Mouse hipoxia gene	52509	44522	0.238047	P
2_2_21_6	Ccnf (short)	1292	CCNF (even shorter)\Mouse hipoxia gene	51638.8	42652	0.275843	P
3_3_4_16	Ccnf (short)	1292	CCNF (even shorter)\Mouse hipoxia gene	41578.3	41912	-0.0115316	P
3_3_5_16	Ccnf (short)	1292	CCNF (even shorter)\Mouse hipoxia gene	38385	40727	-0.0854437	P
3_3_6_16	Ccnf (short)	1292	CCNF (even shorter)\Mouse hipoxia gene	36196.8	36415	-0.00867188	P
2_1_4_15	Ccs	518	Cu chaperone for SOD	7445.9	6844	0.121606	P	NONE	9447.32	8849.17	0.0992777	0.183922	185.26
2_1_5_15	Ccs	518	Cu chaperone for SOD	10143.2	8810	0.203293	P
2_1_6_15	Ccs	518	Cu chaperone for SOD	10217.8	7951	0.361875	P
3_4_19_1	Ccs	518	Cu chaperone for SOD	10556.3	10059	0.069616	P
3_4_20_1	Ccs	518	Cu chaperone for SOD	9121.7	8947	0.0278987	P
3_4_21_1	Ccs	518	Cu chaperone for SOD	9199.11	10484	-0.188623	P
3_1_22_14	Cct7	613	"chaperonin containing TCP1, subunit 7 (eta)"	47058.3	49354	-0.0687181	P	NONE	41647.9	44559.7	-0.0978146	0.0700866	71.6526
3_1_23_14	Cct7	613	"chaperonin containing TCP1, subunit 7 (eta)"	42736.5	49853	-0.22221	P
3_1_24_14	Cct7	613	"chaperonin containing TCP1, subunit 7 (eta)"	52246.9	53956	-0.046438	P
2_4_1_2	Cct7	613	"chaperonin containing TCP1, subunit 7 (eta)"	39442.7	41037	-0.0571673	P
2_4_2_2	Cct7	613	"chaperonin containing TCP1, subunit 7 (eta)"	34276	37784	-0.140577	P
2_4_3_2	Cct7	613	"chaperonin containing TCP1, subunit 7 (eta)"	34127	35374	-0.051777	P
3_1_16_8	Cd160	1302	BY55 (CD160) \1q21	20581.6	18245	0.173855	P	NONE	16765.1	18532.2	-0.17165	0.284095	165.508
3_1_17_8	Cd160	1302	BY55 (CD160) \1q21	19414.4	20268	-0.0620781	P
3_1_18_8	Cd160	1302	BY55 (CD160) \1q21	19677.2	18324	0.102792	P
2_4_7_20	Cd160	1302	BY55 (CD160) \1q21	11703.3	16880	-0.528404	P
2_4_8_20	Cd160	1302	BY55 (CD160) \1q21	12048.8	15367	-0.350952	P
2_4_9_20	Cd160	1302	BY55 (CD160) \1q21	17165.6	22109	-0.365111	P
4_1_4_20	Cd160	1312	BY55 (CD160)\1q21	2425.5	2901	-0.258268	P	NONE	5036.75	4902.67	0.000490988	0.144792	29489.9
4_1_5_20	Cd160	1312	BY55 (CD160)\1q21	3248.39	3367	-0.0517389	P
4_1_6_20	Cd160	1312	BY55 (CD160)\1q21	5573.17	5278	0.0785068	P
1_4_19_8	Cd160	1312	BY55 (CD160)\1q21	6767.29	6317	0.0993386	P
1_4_20_8	Cd160	1312	BY55 (CD160)\1q21	7253.49	6586	0.139273	P
1_4_21_8	Cd160	1312	BY55 (CD160)\1q21	4952.68	4967	-0.00416534	P
1_1_16_8	Cd160 (long)	1301	BY55 (CD160) long form\1q21	5207.69	4479	0.217467	P	NONE	6541.27	6110	0.123209	0.194462	157.83
1_1_17_8	Cd160 (long)	1301	BY55 (CD160) long form\1q21	6241.62	4866	0.359184	P
1_1_18_8	Cd160 (long)	1301	BY55 (CD160) long form\1q21	5954.94	4964	0.262584	P
4_4_7_20	Cd160 (long)	1301	BY55 (CD160) long form\1q21	7681.14	8500	-0.146142	P
4_4_8_20	Cd160 (long)	1301	BY55 (CD160) long form\1q21	8076.74	7525	0.102082	P
4_4_9_20	Cd160 (long)	1301	BY55 (CD160) long form\1q21	6085.5	6326	-0.0559178	P
4_2_13_20	Cd163	1411	CD163\list Martina- Metal array	1295.89	1214	0.0941748	A	NONE	3944.33	3296	0.236025	0.128918	54.6204
4_2_14_20	Cd163	1411	CD163\list Martina- Metal array	2565.97	2354	0.12439	P
4_2_15_20	Cd163	1411	CD163\list Martina- Metal array	4435.08	3900	0.185486	P
1_3_10_8	Cd163	1411	CD163\list Martina- Metal array	4453.37	3438	0.373328	P
1_3_11_8	Cd163	1411	CD163\list Martina- Metal array	4363.72	3292	0.406594	P
1_3_12_8	Cd163	1411	CD163\list Martina- Metal array	6551.94	5578	0.232174	P
4_2_22_20	Cdc14a	1320	A830059A17Rik\ire candidate NIA results interesting	25653.9	25920	-0.0148892	P	NONE	33905.1	32135.7	0.0680044	0.0533204	78.4073
4_2_23_20	Cdc14a	1320	A830059A17Rik\ire candidate NIA results interesting	26068.3	24935	0.0641221	P
4_2_24_20	Cdc14a	1320	A830059A17Rik\ire candidate NIA results interesting	29434.4	28508	0.0461374	P
1_3_1_8	Cdc14a	1320	A830059A17Rik\ire candidate NIA results interesting	33580.5	32185	0.0612348	P
1_3_2_8	Cdc14a	1320	A830059A17Rik\ire candidate NIA results interesting	41783.1	38523	0.1172	P
1_3_3_8	Cdc14a	1320	A830059A17Rik\ire candidate NIA results interesting	46910.5	42743	0.134221	P
4_1_10_20	Cdc34	1174	CDC34\mouse hipoxia gene	8780.15	7792	0.172252	P	NONE	9675.1	9149.17	0.0922354	0.119323	129.368
4_1_11_20	Cdc34	1174	CDC34\mouse hipoxia gene	9218.23	8684	0.08613	P
4_1_12_20	Cdc34	1174	CDC34\mouse hipoxia gene	8370.18	6918	0.274904	P
1_4_13_8	Cdc34	1174	CDC34\mouse hipoxia gene	10006.6	10514	-0.071354	P
1_4_14_8	Cdc34	1174	CDC34\mouse hipoxia gene	10061.2	9830	0.0335462	P
1_4_15_8	Cdc34	1174	CDC34\mouse hipoxia gene	11614.1	11157	0.0579344	P
1_2_7_18	Cdc34	1177	CDC34\mouse hipoxia gene	3797.15	3469	0.130397	P	NONE	4964.91	4399.33	0.156959	0.105989	67.5264
1_2_8_18	Cdc34	1177	CDC34\mouse hipoxia gene	3411.52	3266	0.0628899	P
1_2_9_18	Cdc34	1177	CDC34\mouse hipoxia gene	3825.54	3514	0.122549	P
4_3_16_4	Cdc34	1177	CDC34\mouse hipoxia gene	5580.48	5217	0.0971688	P
4_3_17_4	Cdc34	1177	CDC34\mouse hipoxia gene	6019.77	5360	0.167475	P
4_3_18_4	Cdc34	1177	CDC34\mouse hipoxia gene	7154.99	5570	0.361272	P
2_2_1_6	Clock	1288	Clock\Mouse hipoxia gene	29605.3	20815	0.508231	P	NONE	22129.3	17365.5	0.337385	0.100006	29.6415
2_2_2_6	Clock	1288	Clock\Mouse hipoxia gene	24250.2	18277	0.407969	P
2_2_3_6	Clock	1288	Clock\Mouse hipoxia gene	25616.8	21006	0.286287	P
3_3_22_16	Clock	1288	Clock\Mouse hipoxia gene	17471.3	14176	0.301537	P
3_3_23_16	Clock	1288	Clock\Mouse hipoxia gene	17386	14536	0.2583	P
3_3_24_16	Clock	1288	Clock\Mouse hipoxia gene	18446.2	15383	0.261985	P
4_2_19_6	Clock	1293	Clock\Mouse hipoxia gene	5716.58	5751	-0.00866054	P	NONE	7555.7	8093.83	-0.0921757	0.184346	199.994
4_2_20_6	Clock	1293	Clock\Mouse hipoxia gene	8960.5	8131	0.140146	P
4_2_21_6	Clock	1293	Clock\Mouse hipoxia gene	7011.78	6732	0.0587456	P
1_3_4_16	Clock	1293	Clock\Mouse hipoxia gene	7703.93	9537	-0.307941	P
1_3_5_16	Clock	1293	Clock\Mouse hipoxia gene	6573.84	7990	-0.281459	P
1_3_6_16	Clock	1293	Clock\Mouse hipoxia gene	9367.57	10422	-0.153885	P
4_1_13_4	Clock	1295	Clock\Mouse hipoxia gene	11456.8	14271	-0.316879	P	NONE	11775.4	14699.5	-0.348735	0.291014	83.4486
4_1_14_4	Clock	1295	Clock\Mouse hipoxia gene	18037.2	15551	0.21397	P
4_1_15_4	Clock	1295	Clock\Mouse hipoxia gene	8182.46	11131	-0.443977	P
1_4_10_18	Clock	1295	Clock\Mouse hipoxia gene	11593.2	17530	-0.596543	P
1_4_11_18	Clock	1295	Clock\Mouse hipoxia gene	10582.7	15148	-0.517422	P
1_4_12_18	Clock	1295	Clock\Mouse hipoxia gene	10800.1	14566	-0.431557	P
1_2_19_16	Cnbp1	1248	ZNF9\ire candidate	38057.3	29102	0.387056	P	NONE	26044.4	20367.8	0.333694	0.0973706	29.1796
1_2_20_16	Cnbp1	1248	ZNF9\ire candidate	30916.8	22163	0.48024	P
1_2_21_16	Cnbp1	1248	ZNF9\ire candidate	35494.3	27594	0.363232	P
4_3_4_6	Cnbp1	1248	ZNF9\ire candidate	17283.5	15015	0.202995	P
4_3_5_6	Cnbp1	1248	ZNF9\ire candidate	16587.7	13727	0.273101	P
4_3_6_6	Cnbp1	1248	ZNF9\ire candidate	17926.6	14606	0.29554	P
3_2_1_16	Cnbp1	1249	ZNF9\ire candidate	16615	13621	0.28665	P	NONE	15790.8	12521	0.339588	0.0881916	25.9702
3_2_2_16	Cnbp1	1249	ZNF9\ire candidate	15491.5	13042	0.248311	P
3_2_3_16	Cnbp1	1249	ZNF9\ire candidate	19111.6	15693	0.284329	P
2_3_22_6	Cnbp1	1249	ZNF9\ire candidate	14203.1	10734	0.404021	P
2_3_23_6	Cnbp1	1249	ZNF9\ire candidate	13293	10564	0.331505	P
2_3_24_6	Cnbp1	1249	ZNF9\ire candidate	16030.6	11472	0.482711	P
3_1_10_19	Cnksr1	1511	Cnksr1/HHpatients putative HH modifiers	18748.1	19090	-0.0260735	P	NONE	11866.9	14650.8	-0.288294	0.473854	164.365
3_1_11_19	Cnksr1	1511	Cnksr1/HHpatients putative HH modifiers	9654.37	22780	-1.23851	P
3_1_12_19	Cnksr1	1511	Cnksr1/HHpatients putative HH modifiers	14229.5	13977	0.0258272	P
2_4_13_9	Cnksr1	1511	Cnksr1/HHpatients putative HH modifiers	9327.51	10126	-0.1185	P
2_4_14_9	Cnksr1	1511	Cnksr1/HHpatients putative HH modifiers	10161.4	11859	-0.222889	P
2_4_15_9	Cnksr1	1511	Cnksr1/HHpatients putative HH modifiers	9080.72	10073	-0.149615	P
1_1_10_19	Cnksr1	1512	Cnksr1/HHpatients putative HH modifiers	3989.42	3399	0.231069	P	NONE	5023.62	4890.67	0.0528071	0.149229	282.592
1_1_11_19	Cnksr1	1512	Cnksr1/HHpatients putative HH modifiers	3948.23	3914	0.0125623	P
1_1_12_19	Cnksr1	1512	Cnksr1/HHpatients putative HH modifiers	4398.48	4348	0.0166531	P
4_4_13_9	Cnksr1	1512	Cnksr1/HHpatients putative HH modifiers	5014.84	4660	0.105874	P
4_4_14_9	Cnksr1	1512	Cnksr1/HHpatients putative HH modifiers	6053.55	6956	-0.200476	P
4_4_15_9	Cnksr1	1512	Cnksr1/HHpatients putative HH modifiers	6737.18	6067	0.151162	P
1_1_22_14	Cotl1	614	clbp	22240.2	25310	-0.186535	P	NONE	23953.3	26170.8	-0.128217	0.0681502	53.1522
1_1_23_14	Cotl1	614	clbp	22970.1	25049	-0.124995	P
1_1_24_14	Cotl1	614	clbp	22614.3	24695	-0.126986	P
4_4_1_2	Cotl1	614	clbp	24633.1	25263	-0.0364289	P
4_4_2_2	Cotl1	614	clbp	24449.3	28481	-0.220204	P
4_4_3_2	Cotl1	614	clbp	26812.8	28227	-0.0741539	P
4_1_7_13	Cox17	519	cox 17-chaperon	11596.9	10732	0.111817	P	NONE	15938.5	12734.7	0.309134	0.181036	58.5624
4_1_8_13	Cox17	519	cox 17-chaperon	15182	14326	0.0837213	P
4_1_9_13	Cox17	519	cox 17-chaperon	12181.5	9978	0.287867	P
1_4_16_3	Cox17	519	cox 17-chaperon	22089	15997	0.465527	P
1_4_17_3	Cox17	519	cox 17-chaperon	15917.2	11134	0.515611	P
1_4_18_3	Cox17	519	cox 17-chaperon	18664.7	14241	0.39026	P
3_1_19_15	Cox17	701	cox 17-chaperon	16714.8	15292	0.128346	P	NONE	18147.5	14451.2	0.330371	0.106099	32.1152
3_1_20_15	Cox17	701	cox 17-chaperon	32941.8	25429	0.373445	P
3_1_21_15	Cox17	701	cox 17-chaperon	20204.7	16133	0.324674	P
2_4_4_1	Cox17	701	cox 17-chaperon	12182.4	9687	0.330675	P
2_4_5_1	Cox17	701	cox 17-chaperon	13435.6	10138	0.406287	P
2_4_6_1	Cox17	701	cox 17-chaperon	13405.6	10028	0.418802	P
4_2_10_17	Cox17	878	cox 17	7804.21	6509	0.261817	P	UP	12642.5	9441.17	0.432218	0.126654	29.3033
4_2_11_17	Cox17	878	cox 17	10368.9	6758	0.617588	P
4_2_12_17	Cox17	878	cox 17	8073.1	5567	0.536223	P
1_3_13_5	Cox17	878	cox 17	15816.4	11843	0.417389	P
1_3_14_5	Cox17	878	cox 17	17194.7	13333	0.366959	P
1_3_15_5	Cox17	878	cox 17	16597.7	12637	0.393331	P
2_2_10_17	Cox17	879	cox 17	29606.2	16860	0.812294	P	UP	23102.5	16263	0.539243	0.355791	65.9798
2_2_11_17	Cox17	879	cox 17	22621.5	13814	0.711563	P
2_2_12_17	Cox17	879	cox 17	25643	15805	0.698185	P
3_3_13_5	Cox17	879	cox 17	15923.5	11525	0.466392	P
3_3_14_5	Cox17	879	cox 17	20594.3	12713	0.695941	P
3_3_15_5	Cox17	879	cox 17	24226.7	26861	-0.148916	P
4_2_13_18	Cox17 (bad)	880	cox 17	6253.48	5168	0.275053	P	UP	10532.2	7568	0.451482	0.12594	27.8948
4_2_14_18	Cox17 (bad)	880	cox 17	8703.63	6921	0.330637	P
4_2_15_18	Cox17 (bad)	880	cox 17	9167.24	6735	0.444809	P
1_3_10_4	Cox17 (bad)	880	cox 17	11781.5	8268	0.510908	P
1_3_11_4	Cox17 (bad)	880	cox 17	16335.5	10921	0.580906	P
1_3_12_4	Cox17 (bad)	880	cox 17	10952	7395	0.566578	P
2_1_10_13	Cox7b	615	cox 7b	7642.85	6124	0.319636	P	NONE	8692.79	7848.17	0.151212	0.150478	99.5144
2_1_11_13	Cox7b	615	cox 7b	6562.89	6040	0.119783	P
2_1_12_13	Cox7b	615	cox 7b	7405.78	6186	0.259645	P
3_4_13_3	Cox7b	615	cox 7b	12934.9	10945	0.241001	P
3_4_14_3	Cox7b	615	cox 7b	9196.38	8906	0.0462885	P
3_4_15_3	Cox7b	615	cox 7b	8413.92	8888	-0.0790807	P
1_2_13_3	Cox7b	702	cox 7b	10515.4	9627	0.127339	P	NONE	8903.5	9183	-0.058366	0.147287	252.35
1_2_14_3	Cox7b	702	cox 7b	9617.04	9473	0.0217715	P
1_2_15_3	Cox7b	702	cox 7b	9509.61	9664	-0.0232343	P
4_3_10_13	Cox7b	702	cox 7b	8638.04	9696	-0.166686	P
4_3_11_13	Cox7b	702	cox 7b	6174.06	7543	-0.288919	P
4_3_12_13	Cox7b	702	cox 7b	8966.88	9095	-0.0204675	P
4_1_1_14	Cp	512	ceruloplasmin	8024.79	8686	-0.114228	P	NONE	8712.97	9045.33	-0.0682559	0.165996	243.197
4_1_2_14	Cp	512	ceruloplasmin	7423.11	9169	-0.304741	P
4_1_3_14	Cp	512	ceruloplasmin	6898.66	7859	-0.18803	P
1_4_22_2	Cp	512	ceruloplasmin	9170.88	9074	0.0153215	P
1_4_23_2	Cp	512	ceruloplasmin	10681.9	9608	0.152853	P
1_4_24_2	Cp	512	ceruloplasmin	10078.5	9876	0.0292879	P
4_1_16_2	Cp	513	ceruloplasmin	1600.82	1454	0.138784	P	NONE	1708.07	1939	-0.186868	0.294365	157.526
4_1_17_2	Cp	513	ceruloplasmin	1729.68	1717	0.0106151	P
4_1_18_2	Cp	513	ceruloplasmin	685.45	855	-0.318873	A
1_4_7_14	Cp	513	ceruloplasmin	1958.72	3086	-0.655827	P
1_4_8_14	Cp	513	ceruloplasmin	3147.56	3133	0.00668911	P
1_4_9_14	Cp	513	ceruloplasmin	1126.19	1389	-0.302596	M
2_1_1_14	Cp	514	ceruloplasmin	5554.9	5174	0.102481	P	NONE	4882.7	4752.33	0.022944	0.108132	471.286
2_1_2_14	Cp	514	ceruloplasmin	6027.98	5583	0.110634	P
2_1_3_14	Cp	514	ceruloplasmin	4710.38	4548	0.0506112	P
3_4_22_2	Cp	514	ceruloplasmin	5777.77	5442	0.0863758	P
3_4_23_2	Cp	514	ceruloplasmin	3804.48	3939	-0.0501301	P
3_4_24_2	Cp	514	ceruloplasmin	3420.68	3828	-0.162308	P
4_2_4_2	Cp	843	GPI-ANCHOR	3537.04	3200	0.144471	P	NONE	5697.65	5379.33	0.0900008	0.0610858	67.8725
4_2_5_2	Cp	843	GPI-ANCHOR	4221.89	4164	0.0199189	P
4_2_6_2	Cp	843	GPI-ANCHOR	4321.63	3822	0.177248	P
1_3_19_14	Cp	843	GPI-ANCHOR	6317.38	6121	0.045559	P
1_3_20_14	Cp	843	GPI-ANCHOR	8121.4	7595	0.0966785	P
1_3_21_14	Cp	843	GPI-ANCHOR	7666.55	7374	0.0561301	P
3_1_13_9	Cpox	1342	CPO\heme biosynthesis	11868.7	14369	-0.275793	P	NONE	11571	14482.8	-0.365701	0.231056	63.1815
3_1_14_9	Cpox	1342	CPO\heme biosynthesis	13794.4	15808	-0.196571	P
3_1_15_9	Cpox	1342	CPO\heme biosynthesis	16938.8	17523	-0.0489147	P
2_4_10_19	Cpox	1342	CPO\heme biosynthesis	7723.08	11713	-0.600862	P
2_4_11_19	Cpox	1342	CPO\heme biosynthesis	8093.15	12499	-0.627039	P
2_4_12_19	Cpox	1342	CPO\heme biosynthesis	11007.5	14985	-0.445028	P
3_1_19_8	Cpox (short form)	1340	CPO short form\heme biosynthesis	20893.3	27767	-0.410331	P	DOWN	17732.6	27529.5	-0.68976	0.401248	58.1721
3_1_20_8	Cpox (short form)	1340	CPO short form\heme biosynthesis	16816.4	28088	-0.740088	P
3_1_21_8	Cpox (short form)	1340	CPO short form\heme biosynthesis	18078	29465	-0.704765	P
2_4_4_20	Cpox (short form)	1340	CPO short form\heme biosynthesis	26372.2	27782	-0.0751303	P
2_4_5_20	Cpox (short form)	1340	CPO short form\heme biosynthesis	12486.9	26132	-1.0654	P
2_4_6_20	Cpox (short form)	1340	CPO short form\heme biosynthesis	11748.7	25943	-1.14284	P
1_1_13_9	Cpox (short form)	1341	CPO\heme biosynthesis	5346.59	6978	-0.384195	P	DOWN	6825.96	9397.67	-0.461868	0.144569	31.3009
1_1_14_9	Cpox (short form)	1341	CPO\heme biosynthesis	6297.3	8551	-0.44136	P
1_1_15_9	Cpox (short form)	1341	CPO\heme biosynthesis	8254.45	9762	-0.242005	P
4_4_10_19	Cpox (short form)	1341	CPO\heme biosynthesis	8022.06	11071	-0.464741	P
4_4_11_19	Cpox (short form)	1341	CPO\heme biosynthesis	6777.32	10383	-0.615437	P
4_4_12_19	Cpox (short form)	1341	CPO\heme biosynthesis	6258.05	9641	-0.62347	P
3_1_19_17	Crebbp	1167	CREBBP short form\mouse hipoxia gene	13251.1	13136	0.0125915	P	NONE	11279.4	11435.7	-0.0234638	0.100634	428.89
3_1_20_17	Crebbp	1167	CREBBP short form\mouse hipoxia gene	13220.3	12188	0.117289	P
3_1_21_17	Crebbp	1167	CREBBP short form\mouse hipoxia gene	11582.3	12865	-0.151527	P
2_4_4_5	Crebbp	1167	CREBBP short form\mouse hipoxia gene	10078.5	10740	-0.0917073	P
2_4_5_5	Crebbp	1167	CREBBP short form\mouse hipoxia gene	10499	10137	0.050617	P
2_4_6_5	Crebbp	1167	CREBBP short form\mouse hipoxia gene	9045.2	9548	-0.0780462	P
3_2_19_7	Crebbp	1212	CREBBP short form\mouse hipoxia gene	18908.6	16361	0.208779	P	NONE	23608.9	21526.3	0.150837	0.102153	67.724
3_2_20_7	Crebbp	1212	CREBBP short form\mouse hipoxia gene	18498.8	15735	0.233452	P
3_2_21_7	Crebbp	1212	CREBBP short form\mouse hipoxia gene	19014.6	15966	0.252107	P
2_3_4_21	Crebbp	1212	CREBBP short form\mouse hipoxia gene	30319.4	29212	0.0536805	P
2_3_5_21	Crebbp	1212	CREBBP short form\mouse hipoxia gene	25539	25511	0.00157976	P
2_3_6_21	Crebbp	1212	CREBBP short form\mouse hipoxia gene	29372.9	26373	0.155426	P
4_2_19_7	Csnb	1364	Csnb (abfall)	6683.34	6428	0.0561993	P	NONE	7792.96	8353	-0.0736363	0.1814	246.346
4_2_20_7	Csnb	1364	Csnb (abfall)	6947.93	6445	0.108403	P
4_2_21_7	Csnb	1364	Csnb (abfall)	7216.1	6715	0.103832	P
1_3_4_21	Csnb	1364	Csnb (abfall)	8600.69	9844	-0.194792	P
1_3_5_21	Csnb	1364	Csnb (abfall)	8270.86	10006	-0.274756	P
1_3_6_21	Csnb	1364	Csnb (abfall)	9038.83	10680	-0.240704	P
2_2_4_14	Cth	622	cystathionine gamma-lyase (short isoform)	17201	8600	1.00008	P	UP	17311.8	11507.2	0.677347	0.367662	54.2798
2_2_5_14	Cth	622	cystathionine gamma-lyase (short isoform)	17069.5	8679	0.975818	P
2_2_6_14	Cth	622	cystathionine gamma-lyase (short isoform)	18966.6	10428	0.862997	P
3_3_19_2	Cth	622	cystathionine gamma-lyase (short isoform)	14568.2	9901	0.557175	P
3_3_20_2	Cth	622	cystathionine gamma-lyase (short isoform)	11896.9	7589	0.648608	P
3_3_21_2	Cth	622	cystathionine gamma-lyase (short isoform)	24168.8	23846	0.0193962	P
4_1_22_13	Ctsd	612	cathepsin D	66270.9	52848	0.326527	P	NONE	49657	42616.7	0.164996	0.168402	102.064
4_1_23_13	Ctsd	612	cathepsin D	68600.3	57263	0.260612	P
4_1_24_13	Ctsd	612	cathepsin D	77790.1	61129	0.34773	P
1_4_1_3	Ctsd	612	cathepsin D	31821.4	32503	-0.0305738	P
1_4_2_3	Ctsd	612	cathepsin D	26281.8	24637	0.0932358	P
1_4_3_3	Ctsd	612	cathepsin D	27177.3	27320	-0.00755376	P
1_1_1_17	Cul1	1182	Cul1\mouse hipoxia gene	36829.7	39599	-0.104596	P	NONE	45986.5	48081.7	-0.0703378	0.115016	163.519
1_1_2_17	Cul1	1182	Cul1\mouse hipoxia gene	41118.2	44071	-0.100051	P
1_1_3_17	Cul1	1182	Cul1\mouse hipoxia gene	42852.9	45411	-0.0836493	P
4_4_22_5	Cul1	1182	Cul1\mouse hipoxia gene	58215.5	52728	0.142834	P
4_4_23_5	Cul1	1182	Cul1\mouse hipoxia gene	49296.2	51759	-0.0703342	P
4_4_24_5	Cul1	1182	Cul1\mouse hipoxia gene	47606.3	54922	-0.206231	P
1_2_13_18	Cul1	1186	Cul1\mouse hipoxia gene	33422.4	33596	-0.00747371	P	NONE	30977.9	29707.2	0.0431286	0.113375	262.876
1_2_14_18	Cul1	1186	Cul1\mouse hipoxia gene	31636.2	29198	0.115707	P
1_2_15_18	Cul1	1186	Cul1\mouse hipoxia gene	45757.4	38935	0.232939	P
4_3_10_4	Cul1	1186	Cul1\mouse hipoxia gene	24652.1	26111	-0.0829477	P
4_3_11_4	Cul1	1186	Cul1\mouse hipoxia gene	25489.2	25850	-0.0202793	P
4_3_12_4	Cul1	1186	Cul1\mouse hipoxia gene	24910	24553	0.0208269	P
2_2_16_19	Cul2	1206	Cul2 short form\mouse hipoxia gene	64557.2	45736	0.497249	P	NONE	38003.5	30894	0.242477	0.184381	76.0406
2_2_17_19	Cul2	1206	Cul2 short form\mouse hipoxia gene	48059.7	39479	0.283742	P
2_2_18_19	Cul2	1206	Cul2 short form\mouse hipoxia gene	45700.6	35637	0.358838	P
3_3_7_9	Cul2	1206	Cul2 short form\mouse hipoxia gene	24892.8	21094	0.238898	P
3_3_8_9	Cul2	1206	Cul2 short form\mouse hipoxia gene	18982.9	19219	-0.0178329	P
3_3_9_9	Cul2	1206	Cul2 short form\mouse hipoxia gene	25827.6	24199	0.0939656	P
4_2_22_5	Cul2	1208	Cul2 short form\mouse hipoxia gene	10580.9	10400	0.0248734	P	NONE	12587.1	12282.3	0.0424378	0.103862	244.738
4_2_23_5	Cul2	1208	Cul2 short form\mouse hipoxia gene	10811	9424	0.198094	P
4_2_24_5	Cul2	1208	Cul2 short form\mouse hipoxia gene	12131.5	11826	0.0367934	P
1_3_1_17	Cul2	1208	Cul2 short form\mouse hipoxia gene	13377.4	14602	-0.126364	P
1_3_2_17	Cul2	1208	Cul2 short form\mouse hipoxia gene	14124.1	13640	0.0503173	P
1_3_3_17	Cul2	1208	Cul2 short form\mouse hipoxia gene	14497.4	13802	0.0709129	P
1_1_13_18	Cul3	1165	Cul3\mouse hipoxia gene	13149.4	17134	-0.381866	P	NONE	14263.8	17785.7	-0.320834	0.0611208	19.0506
1_1_14_18	Cul3	1165	Cul3\mouse hipoxia gene	14716.2	17751	-0.270495	P
1_1_15_18	Cul3	1165	Cul3\mouse hipoxia gene	12825	16684	-0.379508	P
4_4_10_4	Cul3	1165	Cul3\mouse hipoxia gene	13134.9	16431	-0.323021	P
4_4_11_4	Cul3	1165	Cul3\mouse hipoxia gene	15989.8	18733	-0.228434	P
4_4_12_4	Cul3	1165	Cul3\mouse hipoxia gene	15767.4	19981	-0.341683	P
2_2_4_21	Cul3	1195	Cul3\mouse hipoxia gene	16143.1	16662	-0.0456413	P	NONE	14683.7	14942.8	-0.0321207	0.071044	221.179
2_2_5_21	Cul3	1195	Cul3\mouse hipoxia gene	17407.8	16775	0.0534228	P
2_2_6_21	Cul3	1195	Cul3\mouse hipoxia gene	17211.9	17332	-0.0100326	P
3_3_19_7	Cul3	1195	Cul3\mouse hipoxia gene	13734.5	13468	0.0282646	P
3_3_20_7	Cul3	1195	Cul3\mouse hipoxia gene	10665.5	11738	-0.138239	P
3_3_21_7	Cul3	1195	Cul3\mouse hipoxia gene	12939.5	13682	-0.0804984	P
1_1_19_17	Cul3 long form	1170	Cul3 long form\mouse hipoxia gene	6134.8	7081	-0.206937	P	NONE	7842.72	9407.17	-0.249396	0.105744	42.3999
1_1_20_17	Cul3 long form	1170	Cul3 long form\mouse hipoxia gene	7365.66	8000	-0.119185	P
1_1_21_17	Cul3 long form	1170	Cul3 long form\mouse hipoxia gene	5817.04	6604	-0.183055	P
4_4_4_5	Cul3 long form	1170	Cul3 long form\mouse hipoxia gene	10270.6	12119	-0.238754	P
4_4_5_5	Cul3 long form	1170	Cul3 long form\mouse hipoxia gene	8603.42	11363	-0.401362	P
4_4_6_5	Cul3 long form	1170	Cul3 long form\mouse hipoxia gene	8864.86	11276	-0.347086	P
1_2_7_17	Cybrd1	1114	DCYTB	21736.7	13476	0.689739	P	UP	20302.9	11856	0.785469	0.162619	20.7034
1_2_8_17	Cybrd1	1114	DCYTB	22333.5	12507	0.836476	P
1_2_9_17	Cybrd1	1114	DCYTB	20393.2	13600	0.584478	P
4_3_16_5	Cybrd1	1114	DCYTB	19075.4	11419	0.740274	P
4_3_17_5	Cybrd1	1114	DCYTB	18829.7	10835	0.79731	P
4_3_18_5	Cybrd1	1114	DCYTB	19448.8	9299	1.06454	P
3_2_13_3	Cyp1a1	704	CYP145	2722.9	6854	-1.3318	P	DOWN	6466.02	7960.67	-0.385158	0.591661	153.615
3_2_14_3	Cyp1a1	704	CYP145	5928.45	7636	-0.365162	P
3_2_15_3	Cyp1a1	704	CYP145	5891.93	10369	-0.815465	P
2_3_10_13	Cyp1a1	704	CYP145	7692.99	7335	0.0687475	P
2_3_11_13	Cyp1a1	704	CYP145	6688.82	7165	-0.099215	P
2_3_12_13	Cyp1a1	704	CYP145	9871.02	8405	0.231951	P
3_2_1_2	Cyp3a13	688	Cyt-P450 (Cyp3a13) (abfall)	30334.8	18566	0.708309	P	UP	37274	20091.8	0.892388	0.124884	13.9944
3_2_2_2	Cyp3a13	688	Cyt-P450 (Cyp3a13) (abfall)	29998.5	16838	0.833171	P
3_2_3_2	Cyp3a13	688	Cyt-P450 (Cyp3a13) (abfall)	36121.8	17251	1.06619	P
2_3_22_14	Cyp3a13	688	Cyt-P450 (Cyp3a13) (abfall)	32044.6	16135	0.989889	P
2_3_23_14	Cyp3a13	688	Cyt-P450 (Cyp3a13) (abfall)	47729.8	26245	0.862848	P
2_3_24_14	Cyp3a13	688	Cyt-P450 (Cyp3a13) (abfall)	47414.3	25516	0.893921	P
2_1_22_7	D11Ertd18e	1496	D11Ertd18e/(McKie heme transporter HCP1)	77471.1	70148	0.143257	P	NONE	73821.3	66271	0.147069	0.109614	74.5323
2_1_23_7	D11Ertd18e	1496	D11Ertd18e/(McKie heme transporter HCP1)	83064.6	67298	0.303671	P
2_1_24_7	D11Ertd18e	1496	D11Ertd18e/(McKie heme transporter HCP1)	88142.2	74967	0.233578	P
3_4_1_21	D11Ertd18e	1496	D11Ertd18e/(McKie heme transporter HCP1)	62391.6	62580	-0.00434985	P
3_4_2_21	D11Ertd18e	1496	D11Ertd18e/(McKie heme transporter HCP1)	61400.8	58170	0.0779831	P
3_4_3_21	D11Ertd18e	1496	D11Ertd18e/(McKie heme transporter HCP1)	70457.2	64463	0.128276	P
4_1_22_7	D11Ertd18e	1497	D11Ertd18e/(McKie heme transporter HCP1)	56806.6	48112	0.239661	P	NONE	41951.3	46598.2	-0.272218	0.488438	179.429
4_1_23_7	D11Ertd18e	1497	D11Ertd18e/(McKie heme transporter HCP1)	56032.2	49936	0.166177	P
4_1_24_7	D11Ertd18e	1497	D11Ertd18e/(McKie heme transporter HCP1)	64903.6	60330	0.105423	P
1_4_1_21	D11Ertd18e	1497	D11Ertd18e/(McKie heme transporter HCP1)	22569	38995	-0.788948	P
1_4_2_21	D11Ertd18e	1497	D11Ertd18e/(McKie heme transporter HCP1)	26213.9	41850	-0.674895	P
1_4_3_21	D11Ertd18e	1497	D11Ertd18e/(McKie heme transporter HCP1)	25182.4	40366	-0.680724	P
2_1_16_8	D11Ertd18e	1498	D11Ertd18e/(McKie heme transporter HCP1)	42955.7	31533	0.445987	P	NONE	45975.6	51941.7	-0.0580044	0.466945	805.016
2_1_17_8	D11Ertd18e	1498	D11Ertd18e/(McKie heme transporter HCP1)	35799.5	29666	0.271129	P
2_1_18_8	D11Ertd18e	1498	D11Ertd18e/(McKie heme transporter HCP1)	37368.6	30821	0.277913	P
3_4_7_20	D11Ertd18e	1498	D11Ertd18e/(McKie heme transporter HCP1)	47372.9	72416	-0.612247	P
3_4_8_20	D11Ertd18e	1498	D11Ertd18e/(McKie heme transporter HCP1)	55264.1	60126	-0.121646	P
3_4_9_20	D11Ertd18e	1498	D11Ertd18e/(McKie heme transporter HCP1)	57092.9	87088	-0.609163	P
3_2_10_18	D11Ertd498e	1272	FLJ10055\ire candidate	10051.2	11775	-0.228354	P	NONE	15135.8	14299.5	0.0678817	0.317708	468.032
3_2_11_18	D11Ertd498e	1272	FLJ10055\ire candidate	12417.8	14543	-0.227913	P
3_2_12_18	D11Ertd498e	1272	FLJ10055\ire candidate	16683	19128	-0.197306	P
2_3_13_4	D11Ertd498e	1272	FLJ10055\ire candidate	14800.6	12230	0.275235	P
2_3_14_4	D11Ertd498e	1272	FLJ10055\ire candidate	17892.1	13165	0.442618	P
2_3_15_4	D11Ertd498e	1272	FLJ10055\ire candidate	18970.2	14956	0.343011	P
2_2_7_5	D11Ertd498e	1283	FLJ10055\ire candidate	20281.7	17220	0.236093	P	NONE	41992.1	101547	-0.222805	0.739667	331.979
2_2_8_5	D11Ertd498e	1283	FLJ10055\ire candidate	20813.6	18665	0.157189	P
2_2_9_5	D11Ertd498e	1283	FLJ10055\ire candidate	18594.9	14479	0.360943	P
3_3_16_17	D11Ertd498e	1283	FLJ10055\ire candidate	169719	532520	-1.64968	P
3_3_17_17	D11Ertd498e	1283	FLJ10055\ire candidate	12964	15570	-0.264256	P
3_3_18_17	D11Ertd498e	1283	FLJ10055\ire candidate	9578.8	10830	-0.177116	P
4_2_13_4	D11Ertd498e (dif 3' form)	1282	FLJ10055 (dif 3' form)\ire candidate	6446.07	5152	0.323287	P	NONE	11595.2	9818.33	0.24528	0.112735	45.9617
4_2_14_4	D11Ertd498e (dif 3' form)	1282	FLJ10055 (dif 3' form)\ire candidate	8223.47	7454	0.141732	P
4_2_15_4	D11Ertd498e (dif 3' form)	1282	FLJ10055 (dif 3' form)\ire candidate	8232.58	6537	0.332716	P
1_3_10_18	D11Ertd498e (dif 3' form)	1282	FLJ10055 (dif 3' form)\ire candidate	13944.3	13235	0.0753163	P
1_3_11_18	D11Ertd498e (dif 3' form)	1282	FLJ10055 (dif 3' form)\ire candidate	14932.3	12534	0.252589	P
1_3_12_18	D11Ertd498e (dif 3' form)	1282	FLJ10055 (dif 3' form)\ire candidate	17792.4	13998	0.346038	P
1_2_22_14	D1Ertd396e	667	scaffold attachment factor B	14740.7	11473	0.361563	P	UP	16794.2	12938.5	0.386441	0.144608	37.4205
1_2_23_14	D1Ertd396e	667	scaffold attachment factor B	19454.3	13755	0.50013	P
1_2_24_14	D1Ertd396e	667	scaffold attachment factor B	20934.1	18455	0.181841	P
4_3_1_2	D1Ertd396e	667	scaffold attachment factor B	16165.8	11476	0.494326	P
4_3_2_2	D1Ertd396e	667	scaffold attachment factor B	15513.3	10764	0.527289	P
4_3_3_2	D1Ertd396e	667	scaffold attachment factor B	13957	11708	0.253494	P
2_2_22_21	D330037H05Rik	1193	LOC207214-abfall	10270.6	8701	0.239263	P	NONE	9463.66	8512.83	0.149748	0.136225	90.9693
2_2_23_21	D330037H05Rik	1193	LOC207214-abfall	9572.43	9640	-0.0101479	P
2_2_24_21	D330037H05Rik	1193	LOC207214-abfall	16158.5	14317	0.174569	P
3_3_1_7	D330037H05Rik	1193	LOC207214-abfall	8566.98	7803	0.134758	P
3_3_2_7	D330037H05Rik	1193	LOC207214-abfall	7260.78	5704	0.348151	P
3_3_3_7	D330037H05Rik	1193	LOC207214-abfall	4952.68	4912	0.0118988	P
4_1_10_5	D630004K10Rik	1161	ak052609-abfall	2989.85	3289	-0.137576	P	NONE	5137.97	5147.5	-0.0277512	0.191603	690.43
4_1_11_5	D630004K10Rik	1161	ak052609-abfall	6076.37	5646	0.105981	P
4_1_12_5	D630004K10Rik	1161	ak052609-abfall	3898.79	3936	-0.0137038	P
1_4_13_17	D630004K10Rik	1161	ak052609-abfall	8151.48	7948	0.0364701	P
1_4_14_17	D630004K10Rik	1161	ak052609-abfall	3922.59	4990	-0.347233	P
1_4_15_17	D630004K10Rik	1161	ak052609-abfall	5788.73	5076	0.189555	P
2_1_13_21	DNA in chr 1	1386	afball	13601.8	11688	0.218773	P	NONE	19595.6	19465.8	0.0522162	0.154805	296.469
2_1_14_21	DNA in chr 1	1386	afball	13103	12034	0.122786	P
2_1_15_21	DNA in chr 1	1386	afball	14331.2	12620	0.183445	P
3_4_10_7	DNA in chr 1	1386	afball	24131.7	24979	-0.0497892	P
3_4_11_7	DNA in chr 1	1386	afball	26929.5	26401	0.0285943	P
3_4_12_7	DNA in chr 1	1386	afball	25476.5	29073	-0.190512	P
1_1_16_9	Dbh	1417	DBH\list Martina- Metal array	6011.55	5143	0.225127	P	NONE	8698.41	8003.67	0.170043	0.227879	134.013
1_1_17_9	Dbh	1417	DBH\list Martina- Metal array	7744.96	5677	0.448129	P
1_1_18_9	Dbh	1417	DBH\list Martina- Metal array	7436.79	5588	0.412348	P
4_4_7_19	Dbh	1417	DBH\list Martina- Metal array	9118.06	9074	0.00698824	P
4_4_8_19	Dbh	1417	DBH\list Martina- Metal array	10083.1	9871	0.0306697	P
4_4_9_19	Dbh	1417	DBH\list Martina- Metal array	11796	12669	-0.103005	P
3_2_7_1	Ddx21	634	Gu	6002.42	5389	0.155527	P	NONE	7194.47	6455	0.130285	0.115671	88.7834
3_2_8_1	Ddx21	634	Gu	2244.56	2336	-0.0576076	P
3_2_9_1	Ddx21	634	Gu	6269.91	5671	0.144842	P
2_3_16_15	Ddx21	634	Gu	9559.68	9106	0.0701449	P
2_3_17_15	Ddx21	634	Gu	9708.08	7959	0.286599	P
2_3_18_15	Ddx21	634	Gu	9382.14	8269	0.182204	P
1_1_13_1	Ddx5	691	p68 RNA Helikase (abfall)	5278.97	8256	-0.645187	P	DOWN	5136.3	9044.67	-0.846506	0.277577	32.7909
1_1_14_1	Ddx5	691	p68 RNA Helikase (abfall)	3923.51	7960	-1.02062	P
1_1_15_1	Ddx5	691	p68 RNA Helikase (abfall)	7713.96	10224	-0.406416	P
4_4_10_15	Ddx5	691	p68 RNA Helikase (abfall)	5101.67	9324	-0.869979	P
4_4_11_15	Ddx5	691	p68 RNA Helikase (abfall)	4405.8	9931	-1.17253	P
4_4_12_15	Ddx5	691	p68 RNA Helikase (abfall)	4393.91	8573	-0.964295	P
4_1_10_21	Dio1	1424	DIO1\list Martina- Metal array	9139.92	21752	-1.25089	P	DOWN	10314.4	30157.2	-1.51692	0.197265	13.0043
4_1_11_21	Dio1	1424	DIO1\list Martina- Metal array	7962.82	21247	-1.41591	P
4_1_12_21	Dio1	1424	DIO1\list Martina- Metal array	10001.2	25856	-1.37033	P
1_4_13_7	Dio1	1424	DIO1\list Martina- Metal array	11368.6	37992	-1.74064	P
1_4_14_7	Dio1	1424	DIO1\list Martina- Metal array	11224	35414	-1.65773	P
1_4_15_7	Dio1	1424	DIO1\list Martina- Metal array	12189.7	38682	-1.666	P
2_1_10_21	Dio1	1425	DIO1\list Martina- Metal array	9388.51	20881	-1.15322	P	DOWN	9848.05	24005.8	-1.28252	0.172842	13.4767
2_1_11_21	Dio1	1425	DIO1\list Martina- Metal array	7674.76	18964	-1.30507	P
2_1_12_21	Dio1	1425	DIO1\list Martina- Metal array	8339.2	19130	-1.19786	P
3_4_13_7	Dio1	1425	DIO1\list Martina- Metal array	10070.4	27255	-1.43641	P
3_4_14_7	Dio1	1425	DIO1\list Martina- Metal array	13237.5	27927	-1.07703	P
3_4_15_7	Dio1	1425	DIO1\list Martina- Metal array	10378	29878	-1.52556	P
4_1_13_8	Dio1	1426	DIO1\list Martina- Metal array	11966.9	31121	-1.37884	P	DOWN	11632.1	33600.7	-1.53027	0.110578	7.22602
4_1_14_8	Dio1	1426	DIO1\list Martina- Metal array	10954.8	30116	-1.45897	P
4_1_15_8	Dio1	1426	DIO1\list Martina- Metal array	10443.5	34004	-1.7031	P
1_4_10_20	Dio1	1426	DIO1\list Martina- Metal array	11292.2	33917	-1.58668	P
1_4_11_20	Dio1	1426	DIO1\list Martina- Metal array	12172.4	34963	-1.52222	P
1_4_12_20	Dio1	1426	DIO1\list Martina- Metal array	12963.1	37483	-1.53182	P
2_1_1_15	Dkk1	673	Sk-Dkk-1 protein precursor	7785.98	7889	-0.0189638	P	NONE	8733.96	8566.17	0.0356479	0.0685051	192.171
2_1_2_15	Dkk1	673	Sk-Dkk-1 protein precursor	6527.3	5984	0.125376	P
2_1_3_15	Dkk1	673	Sk-Dkk-1 protein precursor	8468.58	7821	0.114767	P
3_4_22_1	Dkk1	673	Sk-Dkk-1 protein precursor	9557.86	9502	0.00845643	P
3_4_23_1	Dkk1	673	Sk-Dkk-1 protein precursor	9452.25	9317	0.0207923	P
3_4_24_1	Dkk1	673	Sk-Dkk-1 protein precursor	10611.8	10884	-0.0365408	P
4_2_22_19	Dnaja1	1445	DNAJA1\list Martina- Metal array	22066.4	41021	-0.894514	P	DOWN	29285.7	55926.7	-0.935522	0.074823	7.998
4_2_23_19	Dnaja1	1445	DNAJA1\list Martina- Metal array	21568.2	42279	-0.971035	P
4_2_24_19	Dnaja1	1445	DNAJA1\list Martina- Metal array	25254.8	47123	-0.899873	P
1_3_1_9	Dnaja1	1445	DNAJA1\list Martina- Metal array	27539.1	55846	-1.01997	P
1_3_2_9	Dnaja1	1445	DNAJA1\list Martina- Metal array	41250	73088	-0.825242	P
1_3_3_9	Dnaja1	1445	DNAJA1\list Martina- Metal array	38035.7	76203	-1.00249	P
2_1_7_9	Dnaja1	1446	DNAJA1\list Martina- Metal array	42365.8	64563	-0.607806	P	DOWN	46314.6	81245.2	-0.807317	0.310626	38.4763
2_1_8_9	Dnaja1	1446	DNAJA1\list Martina- Metal array	50271.2	67795	-0.431448	P
2_1_9_9	Dnaja1	1446	DNAJA1\list Martina- Metal array	34404.2	58176	-0.757837	P
3_4_16_19	Dnaja1	1446	DNAJA1\list Martina- Metal array	68867.4	112074	-0.702558	P
3_4_17_19	Dnaja1	1446	DNAJA1\list Martina- Metal array	42078.1	88206	-1.06781	P
3_4_18_19	Dnaja1	1446	DNAJA1\list Martina- Metal array	39901.1	96657	-1.27645	P
4_1_7_9	Dnaja1	1447	DNAJA1\list Martina- Metal array	53056.7	101170	-0.931175	P	DOWN	61551.7	113217	-0.879863	0.0717081	8.14992
4_1_8_9	Dnaja1	1447	DNAJA1\list Martina- Metal array	58861.8	107343	-0.866824	P
4_1_9_9	Dnaja1	1447	DNAJA1\list Martina- Metal array	62442.9	114724	-0.877558	P
1_4_16_19	Dnaja1	1447	DNAJA1\list Martina- Metal array	67483.4	130635	-0.952938	P
1_4_17_19	Dnaja1	1447	DNAJA1\list Martina- Metal array	59747.6	111613	-0.901554	P
1_4_18_19	Dnaja1	1447	DNAJA1\list Martina- Metal array	67718.1	113819	-0.749128	P
2_2_7_14	Dock9	734	isg-4	9510.52	8880	0.0989645	P	NONE	7697.27	6945.5	0.123173	0.160319	130.157
2_2_8_14	Dock9	734	isg-4	8413.92	7911	0.088918	P
2_2_9_14	Dock9	734	isg-4	11704.2	8904	0.394497	P
3_3_16_2	Dock9	734	isg-4	5617.93	5510	0.0279863	P
3_3_17_2	Dock9	734	isg-4	5254.3	5523	-0.0719536	P
3_3_18_2	Dock9	734	isg-4	5682.78	4945	0.200626	P
4_2_13_13	Dock9	735	isg-4	8775.6	7340	0.257718	P	NONE	9922.3	8758.67	0.181831	0.0432779	23.8012
4_2_14_13	Dock9	735	isg-4	8385.67	7546	0.152214	P
4_2_15_13	Dock9	735	isg-4	8815.68	7696	0.195963	P
1_3_10_3	Dock9	735	isg-4	11597.8	10325	0.167707	P
1_3_11_3	Dock9	735	isg-4	10025.8	9139	0.133603	P
1_3_12_3	Dock9	735	isg-4	11933.3	10506	0.183778	P
4_2_19_21	Dsip1	1244	GILZ-DSIPI\ire candidate	1231.35	1646	-0.418723	M	NONE	12103.8	14409.3	-0.141294	0.350565	248.11
4_2_20_21	Dsip1	1244	GILZ-DSIPI\ire candidate	755.77	884	-0.226099	A
4_2_21_21	Dsip1	1244	GILZ-DSIPI\ire candidate	528.91	359	0.559038	A
1_3_4_7	Dsip1	1244	GILZ-DSIPI\ire candidate	22056.4	26910	-0.286945	P
1_3_5_7	Dsip1	1244	GILZ-DSIPI\ire candidate	24523.6	29070	-0.245362	P
1_3_6_7	Dsip1	1244	GILZ-DSIPI\ire candidate	23526.9	27587	-0.229675	P
2_2_16_4	Dsip1	1251	GILZ-DSIPI\ire candidate	24766.1	23963	0.0475599	P	NONE	21892.8	21860.8	-0.00529514	0.0712567	1345.7
2_2_17_4	Dsip1	1251	GILZ-DSIPI\ire candidate	22718.4	22841	-0.00776522	P
2_2_18_4	Dsip1	1251	GILZ-DSIPI\ire candidate	25483.8	24264	0.0707602	P
3_3_7_18	Dsip1	1251	GILZ-DSIPI\ire candidate	15911.7	17462	-0.13413	P
3_3_8_18	Dsip1	1251	GILZ-DSIPI\ire candidate	18634.8	18558	0.00595577	P
3_3_9_18	Dsip1	1251	GILZ-DSIPI\ire candidate	23842	24077	-0.0141516	P
1_2_4_7	Dsip1 (short)	1266	GILZ-DSIPI short form\ire candidate	10166.8	11191	-0.13847	P	NONE	5405.64	5961.69	0.0923875	0.278921	301.904
1_2_5_7	Dsip1 (short)	1266	GILZ-DSIPI short form\ire candidate	10865.6	11901	-0.131312	P
1_2_6_7	Dsip1 (short)	1266	GILZ-DSIPI short form\ire candidate	9960.22	11544	-0.212894	P
4_3_19_21	Dsip1 (short)	1266	GILZ-DSIPI short form\ire candidate	480.39	378.04	0.345667	A
4_3_20_21	Dsip1 (short)	1266	GILZ-DSIPI short form\ire candidate	480.39	378.04	0.345667	A
4_3_21_21	Dsip1 (short)	1266	GILZ-DSIPI short form\ire candidate	480.39	378.04	0.345667	A
2_2_7_6	Dusp1	954	protein tyrosine phosphatase	34922.7	27103	0.36571	P	NONE	28313.7	23298.8	0.241461	0.192711	79.8106
2_2_8_6	Dusp1	954	protein tyrosine phosphatase	32030.2	26053	0.297982	P
2_2_9_6	Dusp1	954	protein tyrosine phosphatase	41292.4	28636	0.528045	P
3_3_16_16	Dusp1	954	protein tyrosine phosphatase	22281.9	19787	0.17132	P
3_3_17_16	Dusp1	954	protein tyrosine phosphatase	19509.5	18631	0.0664754	P
3_3_18_16	Dusp1	954	protein tyrosine phosphatase	19845.8	19583	0.0192319	P
4_2_7_6	Dusp1	955	protein tyrosine phosphatase	5932.11	7413	-0.321512	P	NONE	9170.78	10205.5	-0.137194	0.154028	112.27
4_2_8_6	Dusp1	955	protein tyrosine phosphatase	7063.78	6772	0.0608584	P
4_2_9_6	Dusp1	955	protein tyrosine phosphatase	6790.1	6629	0.0346416	P
1_3_16_16	Dusp1	955	protein tyrosine phosphatase	11546	13362	-0.210749	P
1_3_17_16	Dusp1	955	protein tyrosine phosphatase	12458.7	13798	-0.147303	P
1_3_18_16	Dusp1	955	protein tyrosine phosphatase	11234	13259	-0.239099	P
1_2_16_4	Eefsec	1072	sec (SelB)	9712.63	6748	0.525402	P	NONE	5579.07	4078.44	0.151747	0.389874	256.924
1_2_17_4	Eefsec	1072	sec (SelB)	11031.2	8031	0.457936	P
1_2_18_4	Eefsec	1072	sec (SelB)	10719.1	7389	0.536739	P
4_3_7_18	Eefsec	1072	sec (SelB)	356.41	412.82	-0.211975	A
4_3_8_18	Eefsec	1072	sec (SelB)	356.41	412.82	-0.211975	A
4_3_9_18	Eefsec	1072	sec (SelB)	1298.66	1477	-0.185646	M
3_2_19_18	Eefsec	1073	sec (SelB)	14664.4	12559	0.2236	P	NONE	13390.9	10898.5	0.292392	0.117029	40.0246
3_2_20_18	Eefsec	1073	sec (SelB)	13724.5	10914	0.33057	P
3_2_21_18	Eefsec	1073	sec (SelB)	15647.6	11612	0.430326	P
2_3_4_4	Eefsec	1073	sec (SelB)	12251.5	9611	0.350198	P
2_3_5_4	Eefsec	1073	sec (SelB)	10779.2	10091	0.095181	P
2_3_6_4	Eefsec	1073	sec (SelB)	13278.4	10604	0.324474	P
1_1_7_14	Efna1	625	EPH-RELATED RECEPTOR TYROSINE KINASE LIGAND	17654.5	16349	0.110835	P	NONE	21858.4	20428	0.0979589	0.0550294	56.176
1_1_8_14	Efna1	625	EPH-RELATED RECEPTOR TYROSINE KINASE LIGAND	22421.4	20485	0.130307	P
1_1_9_14	Efna1	625	EPH-RELATED RECEPTOR TYROSINE KINASE LIGAND	22916.7	20642	0.150817	P
4_4_16_2	Efna1	625	EPH-RELATED RECEPTOR TYROSINE KINASE LIGAND	22233	21721	0.0336121	P
4_4_17_2	Efna1	625	EPH-RELATED RECEPTOR TYROSINE KINASE LIGAND	21926.9	21559	0.0244103	P
4_4_18_2	Efna1	625	EPH-RELATED RECEPTOR TYROSINE KINASE LIGAND	23997.7	21812	0.137773	P
4_1_4_2	Efna1	706	EPH-RELATED RECEPTOR TYROSINE KINASE LIGAND	19867.5	25369	-0.352653	P	NONE	28341.7	29466.8	-0.0948752	0.180732	190.495
4_1_5_2	Efna1	706	EPH-RELATED RECEPTOR TYROSINE KINASE LIGAND	19863	22062	-0.151479	P
4_1_6_2	Efna1	706	EPH-RELATED RECEPTOR TYROSINE KINASE LIGAND	19747	23241	-0.235038	P
1_4_19_14	Efna1	706	EPH-RELATED RECEPTOR TYROSINE KINASE LIGAND	40031	37545	0.0924979	P
1_4_20_14	Efna1	706	EPH-RELATED RECEPTOR TYROSINE KINASE LIGAND	33118	33151	-0.00143771	P
1_4_21_14	Efna1	706	EPH-RELATED RECEPTOR TYROSINE KINASE LIGAND	37423.7	35433	0.0788578	P
1_2_13_17	Egln1	1179	EGLN1 (sm20)\mouse hipoxia gene	36778.2	36666	0.00440799	P	NONE	23566.7	20994.2	0.155429	0.169364	108.966
1_2_14_17	Egln1	1179	EGLN1 (sm20)\mouse hipoxia gene	28543.8	22543	0.340499	P
1_2_15_17	Egln1	1179	EGLN1 (sm20)\mouse hipoxia gene	30790.3	23582	0.38479	P
4_3_10_5	Egln1	1179	EGLN1 (sm20)\mouse hipoxia gene	15631.3	14830	0.0759164	P
4_3_11_5	Egln1	1179	EGLN1 (sm20)\mouse hipoxia gene	15573.2	14172	0.13602	P
4_3_12_5	Egln1	1179	EGLN1 (sm20)\mouse hipoxia gene	14083.2	14172	-0.00906307	P
4_2_4_21	Egln1	1194	EGLN1 (sm20)\mouse hipoxia gene	10228.7	9268	0.142294	P	NONE	18345.8	14443.8	0.326639	0.115967	35.5032
4_2_5_21	Egln1	1194	EGLN1 (sm20)\mouse hipoxia gene	9009.68	6756	0.415307	P
4_2_6_21	Egln1	1194	EGLN1 (sm20)\mouse hipoxia gene	12371.5	10133	0.287954	P
1_3_19_7	Egln1	1194	EGLN1 (sm20)\mouse hipoxia gene	28835	20667	0.480492	P
1_3_20_7	Egln1	1194	EGLN1 (sm20)\mouse hipoxia gene	25591.4	20481	0.321375	P
1_3_21_7	Egln1	1194	EGLN1 (sm20)\mouse hipoxia gene	24038.4	19358	0.312412	P
4_2_10_20	Egln1	1196	EGLN1 (sm20)\mouse hipoxia gene	11912.4	9586	0.313461	P	NONE	20413.6	16809.7	0.275573	0.0645356	23.4187
4_2_11_20	Egln1	1196	EGLN1 (sm20)\mouse hipoxia gene	9928.37	8358	0.248399	P
4_2_12_20	Egln1	1196	EGLN1 (sm20)\mouse hipoxia gene	11433.2	9719	0.234347	P
1_3_13_8	Egln1	1196	EGLN1 (sm20)\mouse hipoxia gene	31273.8	24001	0.381861	P
1_3_14_8	Egln1	1196	EGLN1 (sm20)\mouse hipoxia gene	27972.3	23118	0.274983	P
1_3_15_8	Egln1	1196	EGLN1 (sm20)\mouse hipoxia gene	29961.5	26076	0.200385	P
4_2_10_4	Egln2	1202	EGLN2\mouse hipoxia gene	26988.3	26096	0.0485043	P	NONE	37808.3	44386.3	-0.159819	0.2658	166.313
4_2_11_4	Egln2	1202	EGLN2\mouse hipoxia gene	27678.4	26214	0.078423	P
4_2_12_4	Egln2	1202	EGLN2\mouse hipoxia gene	31578.4	30016	0.073205	P
1_3_13_18	Egln2	1202	EGLN2\mouse hipoxia gene	47549.6	58096	-0.289007	P
1_3_14_18	Egln2	1202	EGLN2\mouse hipoxia gene	48126.4	59715	-0.311265	P
1_3_15_18	Egln2	1202	EGLN2\mouse hipoxia gene	44928.8	66181	-0.558775	P
2_2_22_19	Egr1	1448	EGR1\list Martina- Metal array	23754.2	16699	0.508419	P	NONE	18857.1	14596.3	0.367582	0.0785225	21.3619
2_2_23_19	Egr1	1448	EGR1\list Martina- Metal array	23612	19295	0.291296	P
2_2_24_19	Egr1	1448	EGR1\list Martina- Metal array	21399.7	17058	0.327143	P
3_3_1_9	Egr1	1448	EGR1\list Martina- Metal array	17523.9	13341	0.393459	P
3_3_2_9	Egr1	1448	EGR1\list Martina- Metal array	13552.8	10901	0.314128	P
3_3_3_9	Egr1	1448	EGR1\list Martina- Metal array	13300.2	10284	0.371048	P
4_2_4_19	Egr1	1449	EGR1\list Martina- Metal array	10519	11692	-0.152526	P	NONE	14406.7	13383.5	0.0940688	0.168009	178.602
4_2_5_19	Egr1	1449	EGR1\list Martina- Metal array	10696.4	9350	0.194088	P
4_2_6_19	Egr1	1449	EGR1\list Martina- Metal array	9473.19	9078	0.0614758	P
1_3_19_9	Egr1	1449	EGR1\list Martina- Metal array	17618.2	18157	-0.043456	P
1_3_20_9	Egr1	1449	EGR1\list Martina- Metal array	18139.7	15123	0.262406	P
1_3_21_9	Egr1	1449	EGR1\list Martina- Metal array	19993.5	16901	0.242424	P
2_2_4_19	Egr1	1450	EGR1\list Martina- Metal array	17646.4	17384	0.0216105	P	NONE	14363.1	14322.3	0.016201	0.138171	852.852
2_2_5_19	Egr1	1450	EGR1\list Martina- Metal array	18102.5	17327	0.0631687	P
2_2_6_19	Egr1	1450	EGR1\list Martina- Metal array	18827	19016	-0.014413	P
3_3_19_9	Egr1	1450	EGR1\list Martina- Metal array	12458.7	14611	-0.229899	P
3_3_20_9	Egr1	1450	EGR1\list Martina- Metal array	10505.3	10000	0.0711229	P
3_3_21_9	Egr1	1450	EGR1\list Martina- Metal array	8638.95	7596	0.185616	P
1_1_13_3	Eif2ak1	721	heme-regulated initiation factor 2-alpha kinase	3680.85	3668	0.00504532	P	NONE	5090.55	5084.17	-0.0102833	0.134622	1309.13
1_1_14_3	Eif2ak1	721	heme-regulated initiation factor 2-alpha kinase	4026.95	4816	-0.258148	P
1_1_15_3	Eif2ak1	721	heme-regulated initiation factor 2-alpha kinase	3456.42	3430	0.01107	P
4_4_10_13	Eif2ak1	721	heme-regulated initiation factor 2-alpha kinase	6427.82	6568	-0.0311246	P
4_4_11_13	Eif2ak1	721	heme-regulated initiation factor 2-alpha kinase	5996.94	5666	0.0818959	P
4_4_12_13	Eif2ak1	721	heme-regulated initiation factor 2-alpha kinase	6954.31	6357	0.129561	P
2_2_22_2	Eif2ak1	844	Heme-REG	72587.1	65083	0.157432	P	NONE	73124.8	67530.2	0.106373	0.117484	110.446
2_2_23_2	Eif2ak1	844	Heme-REG	85056.7	77199	0.139843	P
2_2_24_2	Eif2ak1	844	Heme-REG	87908.8	83727	0.0703142	P
3_3_1_14	Eif2ak1	844	Heme-REG	80744.3	66092	0.288885	P
3_3_2_14	Eif2ak1	844	Heme-REG	58461.3	57037	0.0355831	P
3_3_3_14	Eif2ak1	844	Heme-REG	53990.7	56043	-0.053823	P
1_2_1_4	Elac2	888	IRIG1 (ELAC2)	6109.24	6445	-0.0771874	P	NONE	3202.98	3025.33	0.0757121	0.175959	232.406
1_2_2_4	Elac2	888	IRIG1 (ELAC2)	4131.29	3298	0.325001	P
1_2_3_4	Elac2	888	IRIG1 (ELAC2)	3569.1	3032	0.235291	P
4_3_22_18	Elac2	888	IRIG1 (ELAC2)	2098.45	1964	0.0955292	P
4_3_23_18	Elac2	888	IRIG1 (ELAC2)	2250.99	2267	-0.0102247	P
4_3_24_18	Elac2	888	IRIG1 (ELAC2)	1058.83	1146	-0.114136	A
1_2_10_4	Elac2 (bad)	889	IRIG1 (ELAC2)	4450.63	3721	0.258319	P	NONE	45459.3	40967.8	0.118276	0.165169	139.647
1_2_11_4	Elac2 (bad)	889	IRIG1 (ELAC2)	4984.67	5801	-0.218804	P
1_2_12_4	Elac2 (bad)	889	IRIG1 (ELAC2)	3398.69	3311	0.0377118	P
3_2_1_4	Elac2 (bad)	889	IRIG1 (ELAC2)	80155	80796	-0.0114917	P
3_2_2_4	Elac2 (bad)	889	IRIG1 (ELAC2)	74062.2	79086	-0.0946847	P
3_2_3_4	Elac2 (bad)	889	IRIG1 (ELAC2)	90924.5	75407	0.269971	P
2_3_22_18	Elac2 (bad)	889	IRIG1 (ELAC2)	93415.4	78349	0.253746	P
2_3_23_18	Elac2 (bad)	889	IRIG1 (ELAC2)	100890	81409	0.309527	P
2_3_24_18	Elac2 (bad)	889	IRIG1 (ELAC2)	81449.5	73170	0.154654	P
4_3_13_18	Elac2 (bad)	889	IRIG1 (ELAC2)	4117.57	3485	0.240635	P
4_3_14_18	Elac2 (bad)	889	IRIG1 (ELAC2)	4278.63	3847	0.153415	P
4_3_15_18	Elac2 (bad)	889	IRIG1 (ELAC2)	3384.03	3232	0.0663152	P
1_2_1_1	Elac2 (short 2)	557	IRIG1	2725.66	2144	0.346301	P	NONE	3158.47	2720.18	0.23738	0.162718	68.5474
1_2_2_1	Elac2 (short 2)	557	IRIG1	3579.18	2717	0.397615	P
1_2_3_1	Elac2 (short 2)	557	IRIG1	5030.38	4782	0.0730533	P
4_3_22_15	Elac2 (short 2)	557	IRIG1	1094.82	1078	0.0223365	A
4_3_23_15	Elac2 (short 2)	557	IRIG1	5925.72	5143	0.20438	P
4_3_24_15	Elac2 (short 2)	557	IRIG1	595.05	457.07	0.380596	A
3_2_22_13	Elac2 (short1)	732	IRIG1	10918.4	9694	0.171595	P	NONE	10908.6	9859.83	0.147206	0.0966039	65.6249
3_2_23_13	Elac2 (short1)	732	IRIG1	10284.2	8956	0.199506	P
3_2_24_13	Elac2 (short1)	732	IRIG1	11570.5	9675	0.258118	P
2_3_1_3	Elac2 (short1)	732	IRIG1	8617.09	8153	0.0798697	P
2_3_2_3	Elac2 (short1)	732	IRIG1	12212.4	10741	0.185217	P
2_3_3_3	Elac2 (short1)	732	IRIG1	11848.7	11940	-0.0110692	P
3_2_10_14	Eno1	503	alpha enolase	62356.5	49405	0.335883	P	UP	62863.1	48160.7	0.462219	0.381869	82.6165
3_2_11_14	Eno1	503	alpha enolase	59656.6	45335	0.396057	P
3_2_12_14	Eno1	503	alpha enolase	75115.6	86930	-0.210741	P
2_3_13_2	Eno1	503	alpha enolase	60562.1	35895	0.754632	P
2_3_14_2	Eno1	503	alpha enolase	54613	31270	0.804466	P
2_3_15_2	Eno1	503	alpha enolase	64874.8	40129	0.693013	P
2_1_13_15	Eno1	504	alpha enolase	76046.7	50908	0.578994	P	UP	89295	63269.3	0.498381	0.0752217	15.0932
2_1_14_15	Eno1	504	alpha enolase	77056.9	51400	0.584155	P
2_1_15_15	Eno1	504	alpha enolase	56520.2	42659	0.405918	P
3_4_10_1	Eno1	504	alpha enolase	109444	78643	0.476803	P
3_4_11_1	Eno1	504	alpha enolase	102077	75915	0.427203	P
3_4_12_1	Eno1	504	alpha enolase	114625	80091	0.517211	P
4_1_4_21	Ep300	1171	EP300\mouse hipoxia gene	17142	23389	-0.448291	P	NONE	19491.2	25154.7	-0.371432	0.0864754	23.2816
4_1_5_21	Ep300	1171	EP300\mouse hipoxia gene	18417.2	24018	-0.383065	P
4_1_6_21	Ep300	1171	EP300\mouse hipoxia gene	22399.6	25837	-0.205963	P
1_4_19_7	Ep300	1171	EP300\mouse hipoxia gene	19803.2	25469	-0.363009	P
1_4_20_7	Ep300	1171	EP300\mouse hipoxia gene	19611.1	25930	-0.402955	P
1_4_21_7	Ep300	1171	EP300\mouse hipoxia gene	19573.9	26285	-0.425309	P
2_2_10_20	Ep300	1197	EP300\mouse hipoxia gene	4421.35	4693	-0.0860235	P	NONE	6931.41	8941.33	-0.368126	0.467751	127.063
2_2_11_20	Ep300	1197	EP300\mouse hipoxia gene	16801.9	18085	-0.106173	P
2_2_12_20	Ep300	1197	EP300\mouse hipoxia gene	7165.93	7020	0.0296829	P
3_3_13_8	Ep300	1197	EP300\mouse hipoxia gene	5011.18	10509	-1.0684	P
3_3_14_8	Ep300	1197	EP300\mouse hipoxia gene	6147.59	11119	-0.854934	P
3_3_15_8	Ep300	1197	EP300\mouse hipoxia gene	2040.54	2222	-0.122908	P
2_1_4_6	Epas1	1162	HIF2A\mouse hipoxia gene	6619.47	4998	0.405365	P	NONE	6598.34	5921	0.187069	0.204461	109.298
2_1_5_6	Epas1	1162	HIF2A\mouse hipoxia gene	5193.98	4102	0.340513	P
2_1_6_6	Epas1	1162	HIF2A\mouse hipoxia gene	5915.67	4571	0.372032	P
3_4_19_16	Epas1	1162	HIF2A\mouse hipoxia gene	8218	8271	-0.00927444	P
3_4_20_16	Epas1	1162	HIF2A\mouse hipoxia gene	7344.69	7351	-0.00123892	P
3_4_21_16	Epas1	1162	HIF2A\mouse hipoxia gene	6298.21	6233	0.0150151	P
2_1_22_6	Epas1 (short + dif 3')	1164	HIF2A (short + dif 3')\mouse hipoxia gene	16261.1	19198	-0.239532	P	NONE	47076.7	73188.2	-0.257377	0.424675	165.001
2_1_23_6	Epas1 (short + dif 3')	1164	HIF2A (short + dif 3')\mouse hipoxia gene	17066.8	19477	-0.190583	P
2_1_24_6	Epas1 (short + dif 3')	1164	HIF2A (short + dif 3')\mouse hipoxia gene	21242.1	23187	-0.12639	P
3_4_1_16	Epas1 (short + dif 3')	1164	HIF2A (short + dif 3')\mouse hipoxia gene	47938.9	45830	0.0649051	P
3_4_2_16	Epas1 (short + dif 3')	1164	HIF2A (short + dif 3')\mouse hipoxia gene	44458.2	43378	0.0354847	P
3_4_3_16	Epas1 (short + dif 3')	1164	HIF2A (short + dif 3')\mouse hipoxia gene	135493	288059	-1.08814	P
4_1_16_19	Epor	1187	EPOR\mouse hipoxia gene	7587.23	6807	0.156554	P	NONE	4432.99	5577	-0.10184	0.645098	633.439
4_1_17_19	Epor	1187	EPOR\mouse hipoxia gene	3278.64	2250	0.543172	P
4_1_18_19	Epor	1187	EPOR\mouse hipoxia gene	3079.71	2915	0.0792986	P
1_4_7_9	Epor	1187	EPOR\mouse hipoxia gene	5705.62	14386	-1.33421	P
1_4_8_9	Epor	1187	EPOR\mouse hipoxia gene	3427.1	3832	-0.161109	P
1_4_9_9	Epor	1187	EPOR\mouse hipoxia gene	3519.63	3272	0.105251	P
1_2_1_17	Epor	1198	EPOR\mouse hipoxia gene	14410.2	10774	0.419535	P	NONE	10004.2	8204.67	0.278336	0.10572	37.9829
1_2_2_17	Epor	1198	EPOR\mouse hipoxia gene	9127.17	7840	0.219314	P
1_2_3_17	Epor	1198	EPOR\mouse hipoxia gene	10089.5	9159	0.139588	P
4_3_22_5	Epor	1198	EPOR\mouse hipoxia gene	8975.98	7000	0.358715	P
4_3_23_5	Epor	1198	EPOR\mouse hipoxia gene	8088.59	6995	0.209564	P
4_3_24_5	Epor	1198	EPOR\mouse hipoxia gene	9333.88	7460	0.323301	P
4_2_16_19	Epor	1205	EPOR\mouse hipoxia gene	15418	12002	0.361337	P	NONE	24454.7	21870.3	0.193063	0.177635	92.0091
4_2_17_19	Epor	1205	EPOR\mouse hipoxia gene	13927	10842	0.361257	P
4_2_18_19	Epor	1205	EPOR\mouse hipoxia gene	10865.6	10023	0.116456	P
1_3_7_9	Epor	1205	EPOR\mouse hipoxia gene	35281.2	31868	0.14679	P
1_3_8_9	Epor	1205	EPOR\mouse hipoxia gene	30803.9	33044	-0.101277	P
1_3_9_9	Epor	1205	EPOR\mouse hipoxia gene	40432.6	33443	0.273813	P
3_1_7_1	Eya1	707	EYA1	63951.8	238962	-1.90172	P	DOWN	15556.4	45553.3	-0.489448	0.701484	143.322
3_1_8_1	Eya1	707	EYA1	3407.85	3813	-0.162065	P
3_1_9_1	Eya1	707	EYA1	4970.05	5092	-0.0349721	P
2_4_16_15	Eya1	707	EYA1	7272.64	8620	-0.245209	P
2_4_17_15	Eya1	707	EYA1	6423.26	8423	-0.391028	P
2_4_18_15	Eya1	707	EYA1	7312.77	8410	-0.201688	P
4_2_10_13	Eya2	626	EYA2	8979.63	7645	0.232139	P	NONE	12028.4	11026.8	0.145518	0.0917677	63.0629
4_2_11_13	Eya2	626	EYA2	9057.95	7835	0.209251	P
4_2_12_13	Eya2	626	EYA2	9906.52	8491	0.222444	P
1_3_13_3	Eya2	626	EYA2	14525.5	14203	0.0323931	P
1_3_14_3	Eya2	626	EYA2	14342.1	13016	0.139968	P
1_3_15_3	Eya2	626	EYA2	15359	14971	0.0369099	P
2_2_10_13	Eya2	628	EYA2	7771.39	5660	0.457371	P	NONE	10164.6	18545.3	-0.0752455	0.801215	1064.8
2_2_11_13	Eya2	628	EYA2	8304.57	6285	0.401993	P
2_2_12_13	Eya2	628	EYA2	8035.73	6024	0.415707	P
3_3_13_3	Eya2	628	EYA2	7310.03	8184	-0.162929	P
3_3_14_3	Eya2	628	EYA2	3078.79	2933	0.0699864	P
3_3_15_3	Eya2	628	EYA2	26487.1	82186	-1.6336	P
1_1_7_2	Eya3	708	Eya3	9810.03	7771	0.336157	P	NONE	20280	15664.8	0.358158	0.0753829	21.0474
1_1_8_2	Eya3	708	Eya3	12851.3	10261	0.324747	P
1_1_9_2	Eya3	708	Eya3	10481.7	8261	0.343482	P
4_4_16_14	Eya3	708	Eya3	27122.2	22144	0.292556	P
4_4_17_14	Eya3	708	Eya3	33485.6	23565	0.506897	P
4_4_18_14	Eya3	708	Eya3	27928.9	21987	0.345108	P
3_1_7_2	Eya3	710	Eya3	17799.6	24826	-0.480005	P	NONE	23848.2	20801.2	0.182449	0.338685	185.633
3_1_8_2	Eya3	710	Eya3	15732	12872	0.289467	P
3_1_9_2	Eya3	710	Eya3	15472.4	12836	0.269504	P
2_4_16_14	Eya3	710	Eya3	28763.6	25073	0.198108	P
2_4_17_14	Eya3	710	Eya3	31713.9	25258	0.328375	P
2_4_18_14	Eya3	710	Eya3	33607.6	23942	0.489243	P
1_2_1_21	FLOT2	481	hs FLOT2	45521.2	36401	0.322561	P	UP	58965.1	42467.3	0.467812	0.0867857	18.5514
1_2_2_21	FLOT2	481	hs FLOT2	58445.1	41366	0.498636	P
1_2_3_21	FLOT2	481	hs FLOT2	65281.4	45659	0.515773	P
4_3_22_7	FLOT2	481	hs FLOT2	63507.3	42569	0.57712	P
4_3_23_7	FLOT2	481	hs FLOT2	61908.4	44966	0.4613	P
4_3_24_7	FLOT2	481	hs FLOT2	59127.4	43843	0.43148	P
3_1_19_5	Fbxo2	1082	neural F box protein NFB42 mouse	6078.2	6769	-0.155299	P	NONE	5882.53	6512.33	-0.143175	0.0694396	48.4997
3_1_20_5	Fbxo2	1082	neural F box protein NFB42 mouse	5773.21	6871	-0.251146	P
3_1_21_5	Fbxo2	1082	neural F box protein NFB42 mouse	6373.97	7050	-0.145431	P
2_4_4_17	Fbxo2	1082	neural F box protein NFB42 mouse	6236.14	6769	-0.118289	P
2_4_5_17	Fbxo2	1082	neural F box protein NFB42 mouse	5861.79	6519	-0.153309	P
2_4_6_17	Fbxo2	1082	neural F box protein NFB42 mouse	4971.87	5096	-0.0355767	P
1_1_4_17	Fbxo32	1140	Atrogin1(IREG3)	5996.94	6001	-0.000976391	P	NONE	7648.37	7006	0.124828	0.096843	77.5811
1_1_5_17	Fbxo32	1140	Atrogin1(IREG3)	6485.32	6303	0.0411391	P
1_1_6_17	Fbxo32	1140	Atrogin1(IREG3)	10538.1	9713	0.117625	P
4_4_19_5	Fbxo32	1140	Atrogin1(IREG3)	6514.52	5406	0.269097	P
4_4_20_5	Fbxo32	1140	Atrogin1(IREG3)	7420.37	6715	0.144104	P
4_4_21_5	Fbxo32	1140	Atrogin1(IREG3)	8935	7898	0.17798	P
3_1_10_4	Fbxo32 (long)	921	IRIG3 (fused with RIIKEN NM_026346)	11709.6	6335	0.886278	P	NONE	6571.02	6203.33	0.0197927	0.469231	2370.72
3_1_11_4	Fbxo32 (long)	921	IRIG3 (fused with RIIKEN NM_026346)	5834.4	5224	0.159429	P
3_1_12_4	Fbxo32 (long)	921	IRIG3 (fused with RIIKEN NM_026346)	6056.29	6022	0.00819158	P
2_4_13_18	Fbxo32 (long)	921	IRIG3 (fused with RIIKEN NM_026346)	5134.58	6302	-0.295563	P
2_4_14_18	Fbxo32 (long)	921	IRIG3 (fused with RIIKEN NM_026346)	5014.84	6319	-0.333493	P
2_4_15_18	Fbxo32 (long)	921	IRIG3 (fused with RIIKEN NM_026346)	5676.39	7018	-0.306086	P
1_2_7_1	Fcna	630	ficolin-A	7331.92	5687	0.366523	P	NONE	6299.81	5152.67	0.29265	0.113553	38.8018
1_2_8_1	Fcna	630	ficolin-A	5783.25	4626	0.322115	P
1_2_9_1	Fcna	630	ficolin-A	6111.98	4526	0.433403	P
4_3_16_15	Fcna	630	ficolin-A	5712.93	4595	0.314166	P
4_3_17_15	Fcna	630	ficolin-A	7139.48	6233	0.195892	P
4_3_18_15	Fcna	630	ficolin-A	5719.32	5249	0.123801	P
1_2_19_2	Fdx1	695	adrenodoxin (ferredoxin)	11882.4	13500	-0.184136	P	NONE	10808.4	12359.8	-0.198045	0.131035	66.1643
1_2_20_2	Fdx1	695	adrenodoxin (ferredoxin)	9784.54	11451	-0.226898	P
1_2_21_2	Fdx1	695	adrenodoxin (ferredoxin)	12493.3	12641	-0.0169606	P
4_3_4_14	Fdx1	695	adrenodoxin (ferredoxin)	10591.8	11297	-0.0929946	P
4_3_5_14	Fdx1	695	adrenodoxin (ferredoxin)	9169.97	11930	-0.379605	P
4_3_6_14	Fdx1	695	adrenodoxin (ferredoxin)	10928.4	13340	-0.287678	P
3_2_19_2	Fdx1	696	adrenodoxin (ferredoxin)	703.04	591	0.250449	A	NONE	2776.26	3020.17	0.0798746	0.42681	534.35
3_2_20_2	Fdx1	696	adrenodoxin (ferredoxin)	5602.4	9199	-0.715432	P
3_2_21_2	Fdx1	696	adrenodoxin (ferredoxin)	604.9	646	-0.0948375	A
2_3_4_14	Fdx1	696	adrenodoxin (ferredoxin)	3246.56	2660	0.287486	P
2_3_5_14	Fdx1	696	adrenodoxin (ferredoxin)	4156	3237	0.360538	P
2_3_6_14	Fdx1	696	adrenodoxin (ferredoxin)	2344.68	1788	0.391044	P
1_1_1_2	Fdxr	711	ferredoxin reductase	2932.99	2523	0.217232	P	NONE	3173.38	3015.67	0.0833119	0.156331	187.645
1_1_2_2	Fdxr	711	ferredoxin reductase	2073.63	1734	0.258055	P
1_1_3_2	Fdxr	711	ferredoxin reductase	2182.08	2474	-0.181142	P
4_4_22_14	Fdxr	711	ferredoxin reductase	5068.77	4983	0.0246211	P
4_4_23_14	Fdxr	711	ferredoxin reductase	2715.56	2531	0.101542	P
4_4_24_14	Fdxr	711	ferredoxin reductase	4067.23	3849	0.0795629	P
3_1_1_2	Fech	712	ferrochalatase	17234.6	25907	-0.588037	P	NONE	13662.6	17908.9	-0.351605	0.264768	75.3027
3_1_2_2	Fech	712	ferrochalatase	10903.8	17388	-0.673257	P
3_1_3_2	Fech	712	ferrochalatase	13677.2	25035	-0.87217	P
4_2_19_15	Fech	712	ferrochalatase	10167.7	10279	-0.0157023	P
4_2_20_15	Fech	712	ferrochalatase	8292.73	9801	-0.241082	P
4_2_21_15	Fech	712	ferrochalatase	6698.85	6439	0.0570768	P
1_3_4_1	Fech	712	ferrochalatase	16692.1	20322	-0.283879	P
1_3_5_1	Fech	712	ferrochalatase	19769.7	22673	-0.197687	P
1_3_6_1	Fech	712	ferrochalatase	16935.2	20245	-0.257539	P
2_4_22_14	Fech	712	ferrochalatase	14626.3	18312	-0.324224	P
2_4_23_14	Fech	712	ferrochalatase	14258.5	19536	-0.45431	P
2_4_24_14	Fech	712	ferrochalatase	14694.4	18970	-0.368452	P
3_2_22_18	Fech	890	ferrochalatase	16013.4	15693	0.0291549	P	NONE	14057.2	13935.2	0.0146619	0.0804278	548.548
3_2_23_18	Fech	890	ferrochalatase	12853.2	12327	0.0603014	P
3_2_24_18	Fech	890	ferrochalatase	14126.8	12923	0.128498	P
2_3_1_4	Fech	890	ferrochalatase	13837.1	14415	-0.0590292	P
2_3_2_4	Fech	890	ferrochalatase	13351.1	13148	0.0221142	P
2_3_3_4	Fech	890	ferrochalatase	14161.4	15105	-0.0930674	P
1_2_19_4	Fech	891	ferrochalatase	21659.7	18777	0.206045	P	NONE	17604.7	16415.3	0.061095	0.167611	274.345
1_2_20_4	Fech	891	ferrochalatase	17001.4	14869	0.193349	P
1_2_21_4	Fech	891	ferrochalatase	31933.5	28093	0.18486	P
4_3_4_18	Fech	891	ferrochalatase	12302.4	12039	0.0312219	P
4_3_5_18	Fech	891	ferrochalatase	12197.8	12476	-0.0325298	P
4_3_6_18	Fech	891	ferrochalatase	10533.5	12238	-0.216376	P
1_2_22_18	Fech	892	ferrochalatase	17390.6	17542	-0.0125072	P	NONE	14913	15170.7	-0.027693	0.0491439	177.459
1_2_23_18	Fech	892	ferrochalatase	16128.6	16430	-0.0267104	P
1_2_24_18	Fech	892	ferrochalatase	18093.5	18344	-0.0198407	P
4_3_1_4	Fech	892	ferrochalatase	13733.5	13747	-0.00141222	P
4_3_2_4	Fech	892	ferrochalatase	11070.3	12055	-0.122939	P
4_3_3_4	Fech	892	ferrochalatase	13061.2	12906	0.017251	P
1_1_1_7	Fgd2	1217	Fgd2-abfall	1900.79	1705	0.156827	P	NONE	1049.47	951.353	0.179015	0.165555	92.4808
1_1_2_7	Fgd2	1217	Fgd2-abfall	1579.64	1377	0.198067	P
1_1_3_7	Fgd2	1217	Fgd2-abfall	1729.68	1634	0.0820972	P
4_4_22_21	Fgd2	1217	Fgd2-abfall	371.15	268	0.469769	A
4_4_23_21	Fgd2	1217	Fgd2-abfall	31.01	27.12	0.193376	A
4_4_24_21	Fgd2	1217	Fgd2-abfall	684.53	697	-0.0260449	A
2_1_13_13	Figf	699	c-Fos	32618.4	23237	0.489261	P	NONE	34202.3	27797.3	0.355073	0.246605	69.4518
2_1_14_13	Figf	699	c-Fos	27944.3	20333	0.45873	P
2_1_15_13	Figf	699	c-Fos	28155	20974	0.424789	P
3_4_10_3	Figf	699	c-Fos	45308.4	50129	-0.145866	P
3_4_11_3	Figf	699	c-Fos	32816.2	23659	0.47202	P
3_4_12_3	Figf	699	c-Fos	38371.4	28452	0.431503	P
2_1_7_13	Fmo1	522	flavin monoox-1	9353	10222	-0.128176	P	NONE	6770.46	7651.5	-0.169817	0.152159	89.6021
2_1_8_13	Fmo1	522	flavin monoox-1	6445.16	6179	0.0608428	P
2_1_9_13	Fmo1	522	flavin monoox-1	5218.66	5445	-0.0612526	P
3_4_16_3	Fmo1	522	flavin monoox-1	7114.86	8622	-0.277187	P
3_4_17_3	Fmo1	522	flavin monoox-1	6845.75	8423	-0.299126	P
3_4_18_3	Fmo1	522	flavin monoox-1	5645.33	7018	-0.314002	P
4_2_13_15	Fmo1	523	flavin monoox-1	16145.9	15220	0.085195	P	NONE	20254.3	22474.3	-0.122817	0.178362	145.226
4_2_14_15	Fmo1	523	flavin monoox-1	17182	16778	0.0343239	P
4_2_15_15	Fmo1	523	flavin monoox-1	20671.3	20884	-0.0147675	P
1_3_10_1	Fmo1	523	flavin monoox-1	20647.8	25131	-0.283483	P
1_3_11_1	Fmo1	523	flavin monoox-1	24456.6	28688	-0.230224	P
1_3_12_1	Fmo1	523	flavin monoox-1	22422.3	28145	-0.327946	P
2_2_13_15	Fmo2	524	flavin monoox-2	19234	15041	0.354758	P	NONE	11212.9	9985.83	0.136958	0.230121	168.023
2_2_14_15	Fmo2	524	flavin monoox-2	13679	10082	0.440186	P
2_2_15_15	Fmo2	524	flavin monoox-2	15015.8	16149	-0.104963	P
3_3_10_1	Fmo2	524	flavin monoox-2	8125.05	7067	0.201279	P
3_3_11_1	Fmo2	524	flavin monoox-2	6811.08	7190	-0.0781082	P
3_3_12_1	Fmo2	524	flavin monoox-2	4412.21	4386	0.00859565	P
4_2_19_14	Fmo2	525	flavin monoox-2	11302.2	10915	0.050294	P	NONE	10223.9	9992.83	0.0402715	0.0982675	244.013
4_2_20_14	Fmo2	525	flavin monoox-2	10084	9324	0.113047	P
4_2_21_14	Fmo2	525	flavin monoox-2	9270.14	8195	0.177847	P
1_3_4_2	Fmo2	525	flavin monoox-2	9882.85	9874	0.0012925	P
1_3_5_2	Fmo2	525	flavin monoox-2	9266.5	9239	0.00428782	P
1_3_6_2	Fmo2	525	flavin monoox-2	11537.8	12410	-0.10514	P
4_2_19_5	Fmo3	1119	flavin monoox-3	17590.1	14736	0.255421	P	NONE	21529.6	19203	0.195055	0.180963	92.7755
4_2_20_5	Fmo3	1119	flavin monoox-3	18390.9	14172	0.375946	P
4_2_21_5	Fmo3	1119	flavin monoox-3	18110.7	13587	0.414614	P
1_3_4_17	Fmo3	1119	flavin monoox-3	21406	21893	-0.0324511	P
1_3_5_17	Fmo3	1119	flavin monoox-3	27739.9	26095	0.0881892	P
1_3_6_17	Fmo3	1119	flavin monoox-3	25939.8	24735	0.0686123	P
2_1_22_4	Fmo3	1120	flavin monoox-3	4806.39	4625	0.0555004	P	DOWN	6712.45	10221.9	-0.771077	0.801732	103.976
2_1_23_4	Fmo3	1120	flavin monoox-3	6591.18	10033	-0.606144	P
2_1_24_4	Fmo3	1120	flavin monoox-3	7237.07	15385	-1.08805	P
3_4_1_18	Fmo3	1120	flavin monoox-3	7364.75	11415	-0.632222	P
3_4_2_18	Fmo3	1120	flavin monoox-3	13151.2	14741	-0.164639	P
3_4_3_18	Fmo3	1120	flavin monoox-3	1124.09	5132.51	-2.19091	M
4_1_10_14	Fmo4	526	flavin monoox-4	4909.71	5746	-0.22692	P	NONE	5532.81	5759.5	-0.0664966	0.121532	182.764
4_1_11_14	Fmo4	526	flavin monoox-4	4971.87	5554	-0.159739	P
4_1_12_14	Fmo4	526	flavin monoox-4	4935.31	5379	-0.124197	P
1_4_13_2	Fmo4	526	flavin monoox-4	5822.52	5603	0.0554442	P
1_4_14_2	Fmo4	526	flavin monoox-4	7079.28	6750	0.0687151	P
1_4_15_2	Fmo4	526	flavin monoox-4	5478.16	5525	-0.0122831	P
2_2_19_14	Fmo5	527	flavin monoox-5	35934.9	54465	-0.599943	P	DOWN	28210.9	41890.3	-0.584024	0.075107	12.8603
2_2_20_14	Fmo5	527	flavin monoox-5	29184	42563	-0.544423	P
2_2_21_14	Fmo5	527	flavin monoox-5	39995.8	54699	-0.451665	P
3_3_4_2	Fmo5	527	flavin monoox-5	23010	35289	-0.61696	P
3_3_5_2	Fmo5	527	flavin monoox-5	18982.9	29904	-0.655638	P
3_3_6_2	Fmo5	527	flavin monoox-5	22157.8	34422	-0.635514	P
1_1_19_4	Fnbp3	917	hypA-FBP-11	7505.17	6031	0.315488	P	NONE	8613.49	7338.83	0.233102	0.0852181	36.5583
1_1_20_4	Fnbp3	917	hypA-FBP-11	6636.81	5604	0.244033	P
1_1_21_4	Fnbp3	917	hypA-FBP-11	9799.11	7729	0.342369	P
4_4_4_18	Fnbp3	917	hypA-FBP-11	10862.9	9358	0.215136	P
4_4_5_18	Fnbp3	917	hypA-FBP-11	8784.71	8007	0.133733	P
4_4_6_18	Fnbp3	917	hypA-FBP-11	8092.24	7304	0.147852	P
3_2_10_17	Fnbp3 (short)	916	hypA-FBP-11 (500bp missing)	16519.7	14669	0.171416	P	NONE	17991.8	14005.2	0.362167	0.223501	61.7121
3_2_11_17	Fnbp3 (short)	916	hypA-FBP-11 (500bp missing)	15707.5	14238	0.141708	P
3_2_12_17	Fnbp3 (short)	916	hypA-FBP-11 (500bp missing)	18015.5	16026	0.168821	P
2_3_13_5	Fnbp3 (short)	916	hypA-FBP-11 (500bp missing)	18368.2	12494	0.555975	P
2_3_14_5	Fnbp3 (short)	916	hypA-FBP-11 (500bp missing)	20516.4	14355	0.515223	P
2_3_15_5	Fnbp3 (short)	916	hypA-FBP-11 (500bp missing)	18823.3	12249	0.619859	P
3_1_19_4	Fnbp3 (short)	918	hypA-FBP-11 (400bp missing)	13931.6	14825	-0.0896743	P	NONE	15751	15818.3	-0.0134776	0.138296	1026.11
3_1_20_4	Fnbp3 (short)	918	hypA-FBP-11 (400bp missing)	14550	15520	-0.0931064	P
3_1_21_4	Fnbp3 (short)	918	hypA-FBP-11 (400bp missing)	14259.4	16015	-0.167506	P
2_4_4_18	Fnbp3 (short)	918	hypA-FBP-11 (400bp missing)	16490.7	16905	-0.0358009	P
2_4_5_18	Fnbp3 (short)	918	hypA-FBP-11 (400bp missing)	19482.4	16986	0.197822	P
2_4_6_18	Fnbp3 (short)	918	hypA-FBP-11 (400bp missing)	15791.9	14659	0.1074	P
1_1_1_21	Fth1	549	H-Fer\Known ire 5'	110975	198809	-0.841142	P	DOWN	118281	185247	-0.792662	0.468164	59.0623
1_1_2_21	Fth1	549	H-Fer\Known ire 5'	120009	221300	-0.882859	P
1_1_3_21	Fth1	549	H-Fer\Known ire 5'	126568	224949	-0.829687	P
4_1_19_5	Fth1	549	H-Fer\Known ire 5'	20789.1	43597	-1.0684	P
4_1_20_5	Fth1	549	H-Fer\Known ire 5'	22753.7	44433	-0.96553	P
4_1_21_5	Fth1	549	H-Fer\Known ire 5'	22685.8	48660	-1.10095	P
2_2_19_1	Fth1	549	H-Fer\Known ire 5'	113590	145193	-0.354139	P
2_2_20_1	Fth1	549	H-Fer\Known ire 5'	106838	140868	-0.398918	P
2_2_21_1	Fth1	549	H-Fer\Known ire 5'	103930	139149	-0.421013	P
2_2_7_2	Fth1	549	H-Fer\Known ire 5'	237766	257986	-0.117749	P
2_2_8_2	Fth1	549	H-Fer\Known ire 5'	247708	258948	-0.0640204	P
2_2_9_2	Fth1	549	H-Fer\Known ire 5'	212454	236308	-0.153516	P
3_3_16_14	Fth1	549	H-Fer\Known ire 5'	132999	212656	-0.677104	P
3_3_17_14	Fth1	549	H-Fer\Known ire 5'	118378	195032	-0.720309	P
3_3_18_14	Fth1	549	H-Fer\Known ire 5'	123397	188541	-0.611569	P
3_3_4_15	Fth1	549	H-Fer\Known ire 5'	81067.8	126225	-0.638798	P
3_3_5_15	Fth1	549	H-Fer\Known ire 5'	72922.4	113523	-0.638551	P
3_3_6_15	Fth1	549	H-Fer\Known ire 5'	80530.5	125976	-0.645541	P
1_4_4_17	Fth1	549	H-Fer\Known ire 5'	19749.7	65131	-1.72151	P
1_4_5_17	Fth1	549	H-Fer\Known ire 5'	19704.4	68404	-1.79556	P
1_4_6_17	Fth1	549	H-Fer\Known ire 5'	20026.1	67029	-1.7429	P
4_4_22_7	Fth1	549	H-Fer\Known ire 5'	271180	455283	-0.747512	P
4_4_23_7	Fth1	549	H-Fer\Known ire 5'	246616	453287	-0.878157	P
4_4_24_7	Fth1	549	H-Fer\Known ire 5'	206107	414634	-1.00845	P
1_1_10_1	Ftl1	569	l-Fer\Known ire 5'	18557.7	19456	-0.0681972	P	NONE	52667.2	40510	0.140066	0.391769	279.703
1_1_11_1	Ftl1	569	l-Fer\Known ire 5'	21331.8	23347	-0.130234	P
1_1_12_1	Ftl1	569	l-Fer\Known ire 5'	20560.8	20910	-0.0242981	P
4_1_16_1	Ftl1	569	l-Fer\Known ire 5'	6664.18	6414	0.055203	P
4_1_17_1	Ftl1	569	l-Fer\Known ire 5'	5150.11	5719	-0.15116	P
4_1_18_1	Ftl1	569	l-Fer\Known ire 5'	7403.05	9129	-0.302337	P
2_2_7_9	Ftl1	569	l-Fer\Known ire 5'	45919.7	32156	0.514026	P
2_2_8_9	Ftl1	569	l-Fer\Known ire 5'	50149.5	32844	0.610606	P
2_2_9_9	Ftl1	569	l-Fer\Known ire 5'	54274.4	32868	0.723588	P
4_2_13_1	Ftl1	569	l-Fer\Known ire 5'	108954	70708	0.623779	P
4_2_14_1	Ftl1	569	l-Fer\Known ire 5'	145167	85400	0.765403	P
4_2_15_1	Ftl1	569	l-Fer\Known ire 5'	131830	85823	0.619247	P
1_3_10_15	Ftl1	569	l-Fer\Known ire 5'	115408	77913	0.566804	P
1_3_11_15	Ftl1	569	l-Fer\Known ire 5'	151981	117938	0.365863	P
1_3_12_15	Ftl1	569	l-Fer\Known ire 5'	155115	119156	0.380491	P
3_3_16_19	Ftl1	569	l-Fer\Known ire 5'	28268.9	24951	0.18012	P
3_3_17_19	Ftl1	569	l-Fer\Known ire 5'	22524.6	21151	0.0907763	P
3_3_18_19	Ftl1	569	l-Fer\Known ire 5'	32833.4	30324	0.114704	P
1_4_7_15	Ftl1	569	l-Fer\Known ire 5'	8004.74	11313	-0.499055	P
1_4_8_15	Ftl1	569	l-Fer\Known ire 5'	9015.15	12641	-0.487687	P
1_4_9_15	Ftl1	569	l-Fer\Known ire 5'	8733.69	11845	-0.439615	P
4_4_13_15	Ftl1	569	l-Fer\Known ire 5'	40144.7	41500	-0.0479011	P
4_4_14_15	Ftl1	569	l-Fer\Known ire 5'	36401.7	36995	-0.0233233	P
4_4_15_15	Ftl1	569	l-Fer\Known ire 5'	39619.6	41740	-0.0752177	P
2_2_19_5	Ftmt	1116	hs mitochondrial ferritin MoMtF	9271.05	9239	0.00499603	P	NONE	7984.22	8155.17	-0.0331658	0.0691109	208.38
2_2_20_5	Ftmt	1116	hs mitochondrial ferritin MoMtF	8832.98	8955	-0.0197932	P
2_2_21_5	Ftmt	1116	hs mitochondrial ferritin MoMtF	8687.24	8423	0.0445637	P
3_3_4_17	Ftmt	1116	hs mitochondrial ferritin MoMtF	6044.42	6250	-0.0482523	P
3_3_5_17	Ftmt	1116	hs mitochondrial ferritin MoMtF	7502.44	7615	-0.0214842	P
3_3_6_17	Ftmt	1116	hs mitochondrial ferritin MoMtF	7567.18	8449	-0.159025	P
3_1_22_20	Furin	1506	"Furin/Furin, cleavage of hamp "	73967.8	76695	-0.0522346	P	NONE	62530.6	68747.5	-0.140642	0.119066	84.6594
3_1_23_20	Furin	1506	"Furin/Furin, cleavage of hamp "	64712.9	72382	-0.161578	P
3_1_24_20	Furin	1506	"Furin/Furin, cleavage of hamp "	53644.9	68958	-0.362278	P
2_4_1_8	Furin	1506	"Furin/Furin, cleavage of hamp "	54410.4	59325	-0.124757	P
2_4_2_8	Furin	1506	"Furin/Furin, cleavage of hamp "	62768.6	64022	-0.0285243	P
2_4_3_8	Furin	1506	"Furin/Furin, cleavage of hamp "	65679	71103	-0.114478	P
1_1_22_20	Furin	1507	"Furin/Furin, cleavage of hamp"	1691.95	1435	0.237636	P	NONE	3495.3	3717.83	-0.0618402	0.40438	653.912
1_1_23_20	Furin	1507	"Furin/Furin, cleavage of hamp"	2892.63	3739	-0.370271	P
1_1_24_20	Furin	1507	"Furin/Furin, cleavage of hamp"	2237.21	1806	0.308903	P
4_4_1_8	Furin	1507	"Furin/Furin, cleavage of hamp"	2810.07	4655	-0.728175	P
4_4_2_8	Furin	1507	"Furin/Furin, cleavage of hamp"	5896.49	5733	0.0405661	P
4_4_3_8	Furin	1507	"Furin/Furin, cleavage of hamp"	5443.44	4939	0.1403	P
1_1_4_20	Furin	1509	"Furin/Furin, cleavage of hamp"	2993.52	2812	0.0902463	P	NONE	4411.56	3862.67	0.18296	0.0736592	40.2598
1_1_5_20	Furin	1509	"Furin/Furin, cleavage of hamp"	5247.9	4336	0.275375	P
1_1_6_20	Furin	1509	"Furin/Furin, cleavage of hamp"	3364.79	3123	0.107584	P
4_4_19_8	Furin	1509	"Furin/Furin, cleavage of hamp"	3831.03	3230	0.246198	P
4_4_20_8	Furin	1509	"Furin/Furin, cleavage of hamp"	5393.19	4766	0.17836	P
4_4_21_8	Furin	1509	"Furin/Furin, cleavage of hamp"	5638.94	4909	0.199995	P
2_1_10_14	Fxn	528	frataxin	15252.8	13683	0.156685	P	NONE	19000.2	18901.5	0.0221121	0.122245	552.841
2_1_11_14	Fxn	528	frataxin	16703.9	15335	0.123354	P
2_1_12_14	Fxn	528	frataxin	13818	14141	-0.0333322	P
3_4_13_2	Fxn	528	frataxin	22255.6	20793	0.0980731	P
3_4_14_2	Fxn	528	frataxin	23655.5	24622	-0.0577729	P
3_4_15_2	Fxn	528	frataxin	22315.4	24835	-0.154334	P
1_1_19_15	Fxn	715	frataxin	11766	12189	-0.0509558	P	NONE	17977.8	17337.3	0.0229266	0.119934	523.121
[truncated: 3,713 more rows]

## Sheet: ESTs
Gene Name	Martina's name	Running number	Regulation	Present Calls	Overall P-Call	Group Av_chanel1	Group Av_chanel2	Average Log_ratios	StDev Log_ratios	RelError Log_ratios	EST flag
		1404_	NONE	P|P|P|P|P|P	P	15727	15391	0.01444	0.198805	.	SINGLE
1040	endogenous mouse mammary tumor virus MTV-17	1040	NONE	P|P|P|P|P|P	P	15727	15391	0.180436	0.118432	.	SINGLE
1110012L19Rik	1110012L19Rik	913	DOWN	P|P|P|P|P|P	P	15727	15391	-0.395949	0.27096	.	SINGLE
1110012O05Rik	sim CAAX-DKFZP564B147\ire candidate	1258|1268|1275	NONE	P|P|P|P|P|P|P|P|P|P|P|P|P|P|P|P|P|P	P	15427.4	16453.1	0.0764175	0.123955	162.207	HighRE
1110019C08Rik	afball	1415	NONE	A|P|P|P|P|P	P	15727	15391	0.0138157	0.17953	.	SINGLE
1700013N18Rik	"SFT-1(=ubi-4), ubi2c?"	592	NONE	P|P|P|P|P|P	P	15727	15391	-0.0161292	0.1442	.	SINGLE
2210018M11Rik	GL002	632	NONE	P|P|P|P|P|P	P	15727	15391	0.0642263	0.135972	.	SINGLE
2310020H20Rik	nifU (isu)	759|760	NONE	A|P|P|P|P|P|P|P|P|P|P|P	P	12457.9	12978	0.129251	0.0313752	24.2747	HighRE
2310067E08Rik	2310067E08Rik\NIA results interesting	1324	DOWN	P|P|P|P|P|P	P	27512.5	38357	-0.494018	0.063718	.	SINGLE
2410015C20Rik	2410015C20RIK\1q21	1354	DOWN	P|P|P|P|P|P	P	27512.5	38357	-0.477617	1.05682	.	SINGLE
2610203C20Rik	sperm acrosomal protein mRNA	774|775	NONE	P|P|P|P|P|P|P|P|P|P|P|P	P	24865.9	30632.1	-0.159381	0.272901	171.226	HighRE
2610312B22Rik	erythropoietin 4\mouse hipoxia gene	1172|1201	NONE	P|P|P|P|P|P|P|P|P|A|P|P	P	19444.3	24368.6	-0.162176	0.177478	109.435	HighRE
2700059D21Rik	Riiken (AK005836) hom. to hs hypoth.protein FLJ10342	1076	NONE	P|P|P|P|P|P	P	16347	33518.7	-0.245742	0.640034	.	SINGLE
2900070E19Rik	2900070E19Rik /2900070E19Rik mouse homologue of GRX5 zebrafish (shiraz mutant)	1482|1483	NONE	P|P|P|P|P|P|P|P|P|P|P|P	P	12692.9	17846.7	0.117823	0.113883	96.6563	HighRE
3110024A21Rik|1	3110024a21rik	685	UP	P|P|P|P|P|P	P	13680	9797.83	0.468635	0.224102	80.2312	SPLIT
3110024A21Rik|2	3110024a21rik	780	NONE	P|P|P|P|P|P	P	6293.23	5836.17	0.129373	0.138985	80.2312	SPLIT
4732436F15Rik	4732436F15Rik\1q21	1355	NONE	P|P|P|P|P|P	P	6690.49	12013.7	-0.330368	0.980631	.	SINGLE
4833418A01Rik	4833418A01RiK\NIA results interesting	1323	NONE	P|P|P|P|P|P	P	6690.49	12013.7	0.207492	0.0683075	.	SINGLE
5730454B08Rik	kiaa0663\ire candidate	1254|1269	NONE	P|P|P|P|P|P|P|P|P|P|P|P	P	18469	19238.2	-0.0279005	0.119888	429.699	HighRE
5930405J04Rik	SMARCC2\ire candidate	1270|1271	NONE	P|P|P|P|P|P|P|P|P|P|P|P	P	8546.84	9743	-0.108015	0.170278	157.643	HighRE
6330442E10Rik	6330442E10Rik\NIA results interesting	1321	DOWN	P|P|P|P|P|P	P	17998.1	34764.8	-0.965536	0.186999	.	SINGLE
6530407C02Rik	MAGI-3-abfall	1233	NONE	P|P|P|P|P|P	P	17998.1	34764.8	-0.194774	0.264238	.	SINGLE
834	repetitive DNA\CORRECTED INFORMATION	834	NONE	P|P|P|P|P|P	P	17998.1	34764.8	0.0198943	0.14646	.	SINGLE
9330132E09Rik	9330132E09Rik/9330132E09Rik possible Mfre1 from Fleming	1493|1494|1495	NONE	P|P|P|P|P|P|P|P|P|P|P|P|P|P|P|P|P|P	P	13609.6	17467.7	-0.0529918	0.266472	502.856	HighRE
9530060I07	bc037518-abfall	1307	NONE	P|A|P|P|A|M	M	17998.1	34764.8	0.222995	0.166318	.	SINGLE
APG4B (human)	IRIG2	733|920	NONE	P|P|P|P|P|P|P|P|P|P|P|P	P	12359.1	14499	0.133214	0.153849	115.49	HighRE
Abcb10	ABCB10	1041|1042	NONE	P|P|P|P|P|P|P|P|P|P|P|P	P	19419.5	26906.8	0.260849	0.161427	61.8853	HighRE
Abcb6	ABCB6	1043	NONE	P|P|P|P|P|P	P	6736.18	5986.17	0.160628	0.192164	.	SINGLE
Abcb7	ABCB7 ABC 3´b PstI	1145	NONE	P|P|P|P|P|P	P	6736.18	5986.17	0.155113	0.0759167	.	SINGLE
Abcb7 (bad)	ABCB7 ABC 3´b RV	1146	NONE	P|P|P|P|P|P	P	6736.18	5986.17	0.0239069	0.210656	.	SINGLE
Abcb7 (short)	ABCB7	845	NONE	P|P|P|P|P|P	P	6736.18	5986.17	0.0691777	0.142378	.	SINGLE
Abcb8	ABCB8\David Koellerd email	1349|1350|1351|1352	NONE	P|P|P|P|P|P|M|P|P|P|A|P|P|P|P|P|P|P|P|P|P|P|P|P	P	15931.9	14646.5	0.13448	0.103642	77.0687	HighRE
Abcb9	ABCB9 (TAPL)	1045	NONE	P|P|P|P|P|P	P	6736.18	5986.17	0.00176566	0.367297	.	SINGLE
Abcd3|1	Abcd3/Abcd3 DAP (DMT1 associated protein)	1490	UP	P|P|P|P|P|P	P	6736.18	5986.17	0.489777	0.209694	.	SPLIT
Abcd3|2	Abcd3/Abcd3 DAP (DMT1 associated protein)	1491|1492	NONE	P|P|P|P|P|P|P|P|P|P|P|P	P	6736.18	5986.17	0.0612118	0.097869	159.886	AVERAGE
Abce1	RLI	1066|1067	UP	P|P|P|P|P|P|P|P|P|P|P|P	P	8140.42	7264.08	0.545255	0.0870493	15.9649	AVERAGE
Abce1|2	RLI	1068	NONE	P|P|P|P|P|P	P	4925.45	4855.5	0.286706	0.0508544	.	SPLIT
Abcf2	ABCF2	1047|1048	NONE	P|P|P|P|P|P|P|P|P|P|P|P	P	24726.2	21834.5	0.0755168	0.17282	228.85	HighRE
Abcf2 (dif 3')	ABCF2 (dif 3')	1046	NONE	P|P|P|P|P|P	P	16145.9	28784	-0.376054	0.597896	.	SINGLE
Abcg2|1	"Abcg2/ABCG2, BCRP heme binding protein"	1500	DOWN	P|P|P|P|P|P	P	16145.9	28784	-0.546722	0.391874	493.474	SPLIT
Abcg2|2	"Abcg2/ABCG2, BCRP heme binding protein"	1501	NONE	P|P|P|P|P|P	P	17676.6	25393.7	0.30316	0.155069	493.474	SPLIT
Acas2	ACETYL-COENZYME A SYNTHETASE	1029|1030|1031|816	NONE	P|P|P|P|P|P|P|P|P|P|P|P|P|P|P|P|P|P|P|P|P|P|P|P	P	10835.3	9882.75	0.101865	0.293391	288.019	HighRE
Aco1|1	IRP-1	560	DOWN	P|P|P|P|P|P	P	6618.74	8599.5	-0.547078	0.0785556	.	SPLIT
Aco1|2	IRP-1	561|562	NONE	P|P|P|P|P|P|P|P|P|P|P|P	P	6618.74	8599.5	-0.112876	0.208605	184.808	AVERAGE
Aco2|1	No info available but SPOTTED on CHIP	501	UP	P|P|P|P|P|P	P	6618.74	8599.5	0.642275	0.231991	62.9503	SPLIT
Aco2|2	No info available but SPOTTED on CHIP	502	NONE	P|P|P|P|P|P	P	17701.1	14817.3	0.246609	0.221929	62.9503	SPLIT
Acox2	cox2	617|618|619	UP	P|P|P|P|P|P|P|P|P|P|P|P|P|P|P|P|P|P	P	102492	60683.2	0.746084	0.13208	17.7032	HighRE
Acox3|1	cox3	620	UP	P|P|P|P|P|P	P	62923.8	34386.8	0.558557	0.0834294	36.3965	SPLIT
Acox3|2	cox3	621	NONE	P|P|P|P|P|P	P	187070	110800	0.329901	0.185935	36.3965	SPLIT
Acrv1	L31	740	NONE	P|P|P|P|P|P	P	42075.9	39305.8	0.081853	0.0951225	.	SINGLE
Actb	beta-actin cytosceletal	508|875	UP	P|P|P|P|P|P|P|P|P|P|P|P|P|P|P|P|P|P	P	121219	85621.2	0.609961	0.124179	20.3585	AVERAGE
Actb|2	beta-actin cytosceletal	698	NONE	P|P|P|P|P|P|P|P|P|P|P|P	P	276068	170065	0.22795	0.437903	.	SPLIT
Actg1	afball\list Martina	1371	UP	P|P|P|P|P|P	P	42075.9	39305.8	1.02841	0.0631957	.	SINGLE
Actr3	actin-related protein 3 homolog	1141	NONE	P|P|P|P|A|P	P	42075.9	39305.8	-0.0358366	0.422823	.	SINGLE
Adar	ADAR\ire candidate	1256|1262|1267	NONE	P|P|P|P|P|P|P|P|P|P|P|P|P|P|P|P|P|P	P	76699.1	51434.1	0.0289013	0.164698	569.863	HighRE
Ahr	AHR\mouse hipoxia gene	1184|1185	NONE	P|P|P|P|P|P|P|P|P|P|P|P	P	67100.4	47084.3	-0.198745	0.0357874	18.0067	HighRE
Akr1a4	ALR	1049|1050|1051	NONE	P|P|P|P|P|P|P|P|P|P|P|P|P|P|P|P|P|P	P	51257.6	56152.9	-0.144546	0.0751975	52.0234	HighRE
Akr1b8	ALRMA	599|600	NONE	P|P|P|P|P|P|P|P|P|P|P|P	P	37711	41732	0.0180764	0.47151	2608.43	HighRE
Akr1b8 (bad)	ALRMA	598	NONE	P|P|P|P|P|P	P	9855.94	8807	0.146126	0.109278	.	SINGLE
Alas1	ALAS1\heme biosynthesis	1331|1332|1333	NONE	P|P|P|P|P|P|P|P|P|P|P|P|P|P|P|P|P|P	P	20992.5	20561.4	0.115577	0.246727	213.474	HighRE
Alas2	ALAS-e\Known ire 5'	521	NONE	P|P|P|P|P|P	P	9855.94	8807	-0.0395333	0.201542	.	SINGLE
Alb1	serum albumine	668|669	NONE	P|P|P|P|P|P|P|P|P|P|P|P	P	24253.4	24095.4	0.142736	0.0296924	20.8024	HighRE
Alox15	m12-Lox	1147	NONE	P|P|P|P|P|P	P	20172.7	41904	-0.36498	1.17083	.	SINGLE
Apex1	ref-1	1026|813	NONE	P|P|P|P|P|P|P|P|P|P|P|P	P	26270.3	34446.5	-0.0337972	0.003239	9.58363	SIMILAR
Aplp1|1	APLP1	849	NONE	P|P|P|P|P|P	P	20172.7	41904	-0.342798	0.106862	22.3921	SPLIT
Aplp1|2	APLP1	850	DOWN	P|P|P|P|P|P	P	19277	19974.3	-0.471775	0.446251	22.3921	SPLIT
Aplp2	APLP2	841|851	NONE	P|P|P|P|P|P|P|P|P|P|P|P	P	74029.4	66750.9	0.173741	0.150109	86.3982	HighRE
App	AMYLOIDOGENIC GLYCOPROTEIN (200bp missing)	505	DOWN	P|P|P|P|P|P	P	136903	223405	-0.718956	0.251262	.	SINGLE
App (short)	AMYLOIDOGENIC GLYCOPROTEIN (650bp missing)	697	DOWN	P|P|P|P|P|P	P	136903	223405	-0.569	0.125434	.	SINGLE
Aprt	APRT	506|507	NONE	P|P|P|P|P|P|P|P|P|P|P|P	P	63132.3	92523.1	-0.0476561	0.0498822	104.671	HighRE
Arbp	PO	660	UP	P|P|P|P|P|P	P	48766.7	34585	0.49731	0.122701	.	SINGLE
Arg1	Arginase	602|603|604	NONE	P|P|P|P|P|P|P|P|P|P|P|P|P|P|P|P|P|P	P	18379.2	14671.7	0.158112	0.144832	91.6011	HighRE
Arnt	ARNT\mouse hipoxia gene	1207	NONE	P|P|P|P|P|P	P	48766.7	34585	0.314266	0.114573	.	SINGLE
Arnt2|1	Arnt2\mouse hipoxia gene	1210	UP	P|P|P|P|P|P	P	48766.7	34585	0.557357	0.257105	35.7298	SPLIT
Arnt2|2	Arnt2\mouse hipoxia gene	1213	NONE	P|P|P|P|A|P	P	7224.19	5766.17	0.332529	0.217167	35.7298	SPLIT
Arntl	ARNTL\mouse hipoxia gene	1159|1160|1169	NONE	P|P|P|P|P|P|P|P|P|P|P|P|P|P|P|P|P|P	P	9794.84	12276.2	-0.149723	0.188605	125.969	HighRE
Atox1	ATOX1	1127|1128|943|944	NONE	P|P|P|P|P|P|P|P|P|P|P|P|P|P|P|P|P|P|P|P|P|P|P|P	P	8133.56	9420.43	-0.0456795	0.102448	224.276	HighRE
Atp2a2|1	"SERCA2b (2,3,4)-ATP2a2\ire cand"	1263	NONE	P|P|P|P|P|P	P	6382.94	8607.67	0.241797	0.109966	44.7905	SPLIT
Atp2a2|2	"SERCA2b (2,3,4)-ATP2a2\ire cand"	1264	UP	P|P|P|P|P|P	P	17844.2	22879.3	0.465953	0.252651	44.7905	SPLIT
Atp5j|1	mitochondrial ATPase coupling factor 6 subunit (ATP5A)	648	NONE	P|P|P|P|P|P	P	17028.7	22120.7	-0.377914	0.0827312	43.2137	SPLIT
Atp5j|2	mitochondrial ATPase coupling factor 6 subunit (ATP5A)	649	DOWN	P|P|P|P|P|P	P	11585.2	19096.8	-0.710496	0.127649	43.2137	SPLIT
Atp7a	ATP7A ME53(Menkes)	1143|605|882	NONE	P|P|P|P|P|P|P|P|P|P|P|P|P|P|P|P|P|P	P	29072.7	33150.2	-0.0495622	0.101858	205.516	HighRE
Atp7a (bad)	ATP7A Cu-transporter ATPase	881	UP	P|P|P|P|P|P	P	34035.7	44122.2	0.574747	0.209327	.	SINGLE
Atp7b	ATP7B wilson	1139|1144	NONE	P|P|P|P|P|P|P|P|P|P|P|P	P	21737.8	22409.3	0.097701	0.00548455	5.6136	SIMILAR
B2m	beta-2 Microglobulin	846|872|873|874|970	DOWN	P|P|P|P|P|P|A|A|A|P|P|P|P|P|P|P|P|P|P|P|P|P|P|P|P|P|P|P|P|P	P	34000	52554.5	-0.903185	0.191447	21.1968	HighRE
BC021442	LOC224598-abfall	1214	NONE	A|A|A|P|P|P	A	34035.7	44122.2	-0.344647	0.41967	.	SINGLE
BC022641	BC022641 (abfall)\CORRECTED INFORMATION	839	NONE	P|P|P|A|P|P	P	34035.7	44122.2	0.143917	0.148251	.	SINGLE
Bace1	BACE	860|861	NONE	P|P|P|P|P|P|P|P|P|P|P|P	P	27348.8	42380.5	-0.143974	0.126615	87.9431	HighRE
Bach1	Bach1/BACH1 negative regulator of Hmox1	1505|1508	NONE	P|P|P|P|P|P|P|P|P|P|P|P	P	13481.6	12958.2	0.0490517	0.0590073	120.296	HighRE
Bag1	bag-1	862|863	NONE	P|P|P|P|P|P|P|P|P|P|P|P	P	17010	17650.5	-0.0533624	0.096973	181.725	HighRE
Bag3	Bag3/HHpatients putative HH modifiers	1517|1518|1519	NONE	P|P|P|P|P|P|P|P|P|P|P|P|P|P|P|P|P|P	P	15687.9	14258.5	0.18143	0.257604	141.985	HighRE
Bat1a	BAT 1	864|865	NONE	P|P|P|P|P|P|P|P|P|P|P|P	P	18450.5	16248.7	0.26928	0.00411154	1.52686	SIMILAR
Bcat1	BCAT1	606|607|608	NONE	P|P|P|P|P|P|P|P|P|P|P|P|P|P|P|P|P|P	P	22368.3	20241.3	0.070629	0.087633	124.075	HighRE
Bcat2	BCAT2	1052|1053	NONE	P|P|P|P|P|P|P|P|P|P|P|P	P	22927	21029.6	0.0513325	0.0226674	44.1579	HighRE
Bcl10	bcl10	1015|1016|805|806	NONE	P|P|P|P|P|P|P|P|P|P|P|P|P|P|P|P|P|P|P|P|P|P|P|P	P	17621.9	20806.5	-0.122136	0.106609	87.287	HighRE
Bcl2	bcl2	866|867|868	NONE	P|P|P|P|P|P|P|P|P|P|P|P|P|P|P|P|P|P	P	19344.1	20382.9	0.175431	0.0734971	41.8952	HighRE
Bcl2l1	BCLXL	869|870	UP	P|P|P|P|P|P|P|P|P|P|P|P	P	20411.3	25816.6	0.773556	0.0854703	11.049	AVERAGE
Bcl2l1|2	BCLXL	871	NONE	P|P|P|P|P|P	P	15563.2	16403	0.0388004	0.436613	.	SPLIT
Bcs1L	Gracile Syndrome gene homologue\list Martina	1372|1373	NONE	P|P|P|P|P|P|P|P|P|P|P|P	P	26357.1	23057.1	0.0413245	0.295157	714.243	HighRE
Bnip3l	nix	762	NONE	P|P|P|P|P|P	P	25368.3	25014.3	0.0208818	0.105779	.	SINGLE
Bst2	2310015I10Rik\NIA results interesting	1322	NONE	P|P|P|P|P|P	P	25368.3	25014.3	-0.0880612	0.117311	.	SINGLE
Cabp4|1	Cabp4/HHpatients putative HH modifiers	1533	DOWN	P|P|P|P|P|P	P	12642.4	13675.3	-0.48038	0.225578	.	SPLIT
Cabp4|2	Cabp4/HHpatients putative HH modifiers	1532|1534	NONE	P|P|P|P|P|P|P|P|P|P|P|P	P	25368.3	25014.3	-0.0938722	0.324908	346.118	AVERAGE
Cacna1c	Cacna1c\list Martina- Gunshin mail	1469	NONE	A|A|A|P|A|A	A	25368.3	25014.3	-0.150649	0.691595	.	SINGLE
Calr	calreticulin	509|510	NONE	P|A|P|P|P|P|P|P|P|P|P|P	P	28418.7	27373.1	0.0396465	0.40271	1015.75	HighRE
Capn1	calcium activated neutral protease large subunit	609|610	NONE	P|P|P|P|P|P|P|P|P|P|P|P	P	41390.7	40742.4	0.00843047	0.117508	1393.85	HighRE
Capza2	Cappa2-abfall	1192	NONE	A|A|A|P|P|P	A	8976.52	7911.04	0.122848	0.0751714	.	SINGLE
Cat	catalase	511	DOWN	P|P|P|P|P|P	P	8976.52	7911.04	-1.11048	0.0865788	.	SINGLE
Cav3	caveolin 3	1081|1083|1086	NONE	P|P|P|P|P|P|P|A|A|P|P|P|P|P|P|P|P|P	P	11194	17337.9	0.0766147	0.2855	372.643	HighRE
Ccl11	MCP1 (JE)	937|938|995	NONE	P|P|P|P|P|P|P|P|P|P|P|P|P|P|P|P|P|P	P	10461.3	14428.4	-0.0661505	0.0936227	141.53	HighRE
Ccnf	CCNF short form\Mouse hipoxia gene	1290|1297	NONE	P|P|P|P|P|P|P|P|P|P|P|P	P	11230.3	14303	0.00739255	0.23602	3192.67	HighRE
Ccnf (short)	CCNF (even shorter)\Mouse hipoxia gene	1292	NONE	P|P|P|P|P|P	P	44199.8	40443.2	0.11825	0.171536	.	SINGLE
Ccs	Cu chaperone for SOD	518	NONE	P|P|P|P|P|P	P	44199.8	40443.2	0.0992777	0.183922	.	SINGLE
Cct7	"chaperonin containing TCP1, subunit 7 (eta)"	613	NONE	P|P|P|P|P|P	P	44199.8	40443.2	-0.0978146	0.0700866	.	SINGLE
Cd160	BY55 (CD160) \1q21	1302|1312	NONE	P|P|P|P|P|P|P|P|P|P|P|P	P	23419.4	23457.4	-0.0855794	0.121722	142.233	HighRE
Cd160 (long)	BY55 (CD160) long form\1q21	1301	NONE	P|P|P|P|P|P	P	6541.27	6110	0.123209	0.194462	.	SINGLE
Cd163	CD163\list Martina- Metal array	1411	NONE	A|P|P|P|P|P	P	6541.27	6110	0.236025	0.128918	.	SINGLE
Cdc14a	A830059A17Rik\ire candidate NIA results interesting	1320	NONE	P|P|P|P|P|P	P	6541.27	6110	0.0680044	0.0533204	.	SINGLE
Cdc34	CDC34\mouse hipoxia gene	1174|1177	NONE	P|P|P|P|P|P|P|P|P|P|P|P	P	11806.1	11018	0.124597	0.0457664	36.7315	HighRE
Clock	Clock\Mouse hipoxia gene	1288|1293|1295	NONE	P|P|P|P|P|P|P|P|P|P|P|P|P|P|P|P|P|P	P	13820.1	13386.3	-0.0345085	0.346676	1004.61	HighRE
Cnbp1	ZNF9\ire candidate	1248|1249	NONE	P|P|P|P|P|P|P|P|P|P|P|P	P	16659.1	14609.5	0.336641	0.00416763	1.238	SIMILAR
Cnksr1	Cnksr1/HHpatients putative HH modifiers	1511|1512	NONE	P|P|P|P|P|P|P|P|P|P|P|P	P	14312.3	13227	-0.117743	0.241195	204.848	HighRE
Cotl1	clbp	614	NONE	P|P|P|P|P|P	P	23953.3	26170.8	-0.128217	0.0681502	.	SINGLE
Cox17|1	cox 17-chaperon	878|879	UP	P|P|P|P|P|P|P|P|P|P|P|P	P	15395	11946.2	0.48573	0.0756784	15.5803	AVERAGE
Cox17|2	cox 17-chaperon	519|701	NONE	P|P|P|P|P|P|P|P|P|P|P|P	P	15395	11946.2	0.319753	0.0150173	4.69653	AVERAGE
Cox17 (bad)	cox 17	880	UP	P|P|P|P|P|P	P	23953.3	26170.8	0.451482	0.12594	.	SINGLE
Cox7b	cox 7b	615|702	NONE	P|P|P|P|P|P|P|P|P|P|P|P	P	15239.1	12957.5	0.0464231	0.148194	319.225	HighRE
Cp	ceruloplasmin	512|513|514|843	NONE	P|P|P|P|P|P|P|P|A|P|P|M|P|P|P|P|P|P|P|P|P|P|P|P	P	5250.35	5279	-0.0355448	0.119932	337.412	HighRE
Cpox	CPO\heme biosynthesis	1342	NONE	P|P|P|P|P|P	P	8712.97	9045.33	-0.365701	0.231056	.	SINGLE
Cpox (short form)	CPO short form\heme biosynthesis	1340|1341	DOWN	P|P|P|P|P|P|P|P|P|P|P|P	P	8161.56	10360.9	-0.575814	0.161144	27.9854	HighRE
Crebbp	CREBBP short form\mouse hipoxia gene	1167|1212	NONE	P|P|P|P|P|P|P|P|P|P|P|P	P	17444.1	16481	0.0636868	0.12325	193.525	HighRE
Csnb	Csnb (abfall)	1364	NONE	P|P|P|P|P|P	P	7792.96	8353	-0.0736363	0.1814	.	SINGLE
Cth	cystathionine gamma-lyase (short isoform)	622	UP	P|P|P|P|P|P	P	7792.96	8353	0.677347	0.367662	.	SINGLE
Ctsd	cathepsin D	612	NONE	P|P|P|P|P|P	P	7792.96	8353	0.164996	0.168402	.	SINGLE
Cul1	Cul1\mouse hipoxia gene	1182|1186	NONE	P|P|P|P|P|P|P|P|P|P|P|P	P	30345.2	28053.1	-0.0136046	0.0802328	589.749	HighRE
Cul2	Cul2 short form\mouse hipoxia gene	1206|1208	NONE	P|P|P|P|P|P|P|P|P|P|P|P	P	25295.3	21588.2	0.142457	0.141449	99.2921	HighRE
Cul3	Cul3\mouse hipoxia gene	1165|1195	NONE	P|P|P|P|P|P|P|P|P|P|P|P	P	14473.7	16364.2	-0.176478	0.204151	115.681	HighRE
Cul3 long form	Cul3 long form\mouse hipoxia gene	1170	NONE	P|P|P|P|P|P	P	7842.72	9407.17	-0.249396	0.105744	.	SINGLE
Cybrd1	DCYTB	1114	UP	P|P|P|P|P|P	P	7842.72	9407.17	0.785469	0.162619	.	SINGLE
Cyp1a1	CYP145	704	DOWN	P|P|P|P|P|P	P	7842.72	9407.17	-0.385158	0.591661	.	SINGLE
Cyp3a13	Cyt-P450 (Cyp3a13) (abfall)	688	UP	P|P|P|P|P|P	P	7842.72	9407.17	0.892388	0.124884	.	SINGLE
D11Ertd18e	D11Ertd18e/(McKie heme transporter HCP1)	1496|1497|1498	NONE	P|P|P|P|P|P|P|P|P|P|P|P|P|P|P|P|P|P	P	33376.3	30589.5	-0.061051	0.20966	343.418	HighRE
D11Ertd498e	FLJ10055\ire candidate	1272|1283	NONE	P|P|P|P|P|P|P|P|P|P|P|P	P	32306.9	36663.7	-0.0774618	0.205547	265.353	HighRE
D11Ertd498e (dif 3' form)	FLJ10055 (dif 3' form)\ire candidate	1282	NONE	P|P|P|P|P|P	P	11595.2	9818.33	0.24528	0.112735	.	SINGLE
D1Ertd396e	scaffold attachment factor B	667	UP	P|P|P|P|P|P	P	11595.2	9818.33	0.386441	0.144608	.	SINGLE
D330037H05Rik	LOC207214-abfall	1193	NONE	P|P|P|P|P|P	P	11595.2	9818.33	0.149748	0.136225	.	SINGLE
D630004K10Rik	ak052609-abfall	1161	NONE	P|P|P|P|P|P	P	11595.2	9818.33	-0.0277512	0.191603	.	SINGLE
DNA in chr 1	afball	1386	NONE	P|P|P|P|P|P	P	11595.2	9818.33	0.0522162	0.154805	.	SINGLE
Dbh	DBH\list Martina- Metal array	1417	NONE	P|P|P|P|P|P	P	11595.2	9818.33	0.170043	0.227879	.	SINGLE
Ddx21	Gu	634	NONE	P|P|P|P|P|P	P	11595.2	9818.33	0.130285	0.115671	.	SINGLE
Ddx5	p68 RNA Helikase (abfall)	691	DOWN	P|P|P|P|P|P	P	11595.2	9818.33	-0.846506	0.277577	.	SINGLE
Dio1	DIO1\list Martina- Metal array	1424|1425|1426	DOWN	P|P|P|P|P|P|P|P|P|P|P|P|P|P|P|P|P|P	P	10491.9	15195.5	-1.44324	0.139342	9.65484	SIMILAR
Dkk1	Sk-Dkk-1 protein precursor	673	NONE	P|P|P|P|P|P	P	11595.2	9818.33	0.0356479	0.0685051	.	SINGLE
Dnaja1	DNAJA1\list Martina- Metal array	1445|1446|1447	DOWN	P|P|P|P|P|P|P|P|P|P|P|P|P|P|P|P|P|P	P	17419.8	28407	-0.874234	0.0642873	7.35356	SIMILAR
Dock9	isg-4	734|735	NONE	P|P|P|P|P|P|P|P|P|P|P|P	P	16406.8	25988.8	0.152502	0.0414771	27.1977	HighRE
Dsip1	GILZ-DSIPI\ire candidate	1244|1251	NONE	M|A|A|P|P|P|P|P|P|P|P|P	P	16998.3	18135.1	-0.0732948	0.096166	131.204	HighRE
Dsip1 (short)	GILZ-DSIPI short form\ire candidate	1266	NONE	P|P|P|A|A|A	A	5405.64	5961.69	0.0923875	0.278921	.	SINGLE
Dusp1	protein tyrosine phosphatase	954|955	NONE	P|P|P|P|P|P|P|P|P|P|P|P	P	14296.7	13155.3	0.0521335	0.267749	513.584	HighRE
Eefsec	sec (SelB)	1072|1073	NONE	P|P|P|A|A|M|P|P|P|P|P|P	P	9485	7488.47	0.222069	0.0994508	44.7837	HighRE
Efna1	EPH-RELATED RECEPTOR TYROSINE KINASE LIGAND	625|706	NONE	P|P|P|P|P|P|P|P|P|P|P|P	P	25100	24947.4	0.00154187	0.136354	8843.45	HighRE
Egln1	EGLN1 (sm20)\mouse hipoxia gene	1179|1194|1196	NONE	P|P|P|P|P|P|P|P|P|P|P|P|P|P|P|P|P|P	P	20775.3	17415.9	0.252547	0.087897	34.8043	HighRE
Egln2	EGLN2\mouse hipoxia gene	1202	NONE	P|P|P|P|P|P	P	23566.7	20994.2	-0.159819	0.2658	.	SINGLE
Egr1	EGR1\list Martina- Metal array	1448|1449|1450	NONE	P|P|P|P|P|P|P|P|P|P|P|P|P|P|P|P|P|P	P	21108.8	19848	0.159284	0.184545	115.859	HighRE
Eif2ak1	heme-regulated initiation factor 2-alpha kinase	721|844	NONE	P|P|P|P|P|P|P|P|P|P|P|P	P	25108.5	23505.6	0.0480446	0.0824881	171.691	HighRE
Elac2	IRIG1 (ELAC2)	888	NONE	P|P|P|P|P|A	P	3202.98	3025.33	0.0757121	0.175959	.	SINGLE
Elac2 (bad)	IRIG1 (ELAC2)	889	NONE	P|P|P|P|P|P|P|P|P|P|P|P	P	3202.98	3025.33	0.118276	0.165169	.	SINGLE
Elac2 (short 2)	IRIG1	557	NONE	P|P|P|A|P|A	P	3202.98	3025.33	0.23738	0.162718	.	SINGLE
Elac2 (short1)	IRIG1	732	NONE	P|P|P|P|P|P	P	3202.98	3025.33	0.147206	0.0966039	.	SINGLE
Eno1	alpha enolase	503|504	UP	P|P|P|P|P|P|P|P|P|P|P|P	P	35814.6	28000.5	0.4803	0.0255705	5.32386	SIMILAR
Ep300	EP300\mouse hipoxia gene	1171|1197	NONE	P|P|P|P|P|P|P|P|P|P|P|P	P	30163.7	25262.4	-0.369779	0.00233738	0.632102	SIMILAR
Epas1	HIF2A\mouse hipoxia gene	1162	NONE	P|P|P|P|P|P	P	3202.98	3025.33	0.187069	0.204461	.	SINGLE
Epas1 (short + dif 3')	HIF2A (short + dif 3')\mouse hipoxia gene	1164	NONE	P|P|P|P|P|P	P	3202.98	3025.33	-0.257377	0.424675	.	SINGLE
Epor	EPOR\mouse hipoxia gene	1187|1198|1205	NONE	P|P|P|P|P|P|P|P|P|P|P|P|P|P|P|P|P|P	P	25682.8	24373.9	0.123186	0.199488	161.941	HighRE
Eya1	EYA1	707	DOWN	P|P|P|P|P|P	P	3202.98	3025.33	-0.489448	0.701484	.	SINGLE
Eya2	EYA2	626|628	NONE	P|P|P|P|P|P|P|P|P|P|P|P	P	23226.6	24499.1	0.0351361	0.156103	444.281	HighRE
Eya3	Eya3	708|710	NONE	P|P|P|P|P|P|P|P|P|P|P|P	P	22064.1	18233	0.270303	0.124245	45.9651	HighRE
FLOT2	hs FLOT2	481	UP	P|P|P|P|P|P	P	58965.1	42467.3	0.467812	0.0867857	.	SINGLE
Fbxo2	neural F box protein NFB42 mouse	1082	NONE	P|P|P|P|P|P	P	58965.1	42467.3	-0.143175	0.0694396	.	SINGLE
Fbxo32	Atrogin1(IREG3)	1140	NONE	P|P|P|P|P|P	P	58965.1	42467.3	0.124828	0.096843	.	SINGLE
Fbxo32 (long)	IRIG3 (fused with RIIKEN NM_026346)	921	NONE	P|P|P|P|P|P	P	58965.1	42467.3	0.0197927	0.469231	.	SINGLE
Fcna	ficolin-A	630	NONE	P|P|P|P|P|P	P	58965.1	42467.3	0.29265	0.113553	.	SINGLE
Fdx1	adrenodoxin (ferredoxin)	695|696	NONE	P|P|P|P|P|P|A|P|A|P|P|P	P	14135.9	11817.4	-0.0590853	0.196519	332.602	HighRE
Fdxr	ferredoxin reductase	711	NONE	P|P|P|P|P|P	P	3173.38	3015.67	0.0833119	0.156331	.	SINGLE
Fech	ferrochalatase	712|890|891|892	NONE	P|P|P|P|P|P|P|P|P|P|P|P|P|P|P|P|P|P|P|P|P|P|P|P|P|P|P|P|P|P	P	12682.2	13289.1	-0.0758853	0.187356	246.893	HighRE
Fgd2	Fgd2-abfall	1217	NONE	P|P|P|A|A|A	A	3173.38	3015.67	0.179015	0.165555	.	SINGLE
Figf	c-Fos	699	NONE	P|P|P|P|P|P	P	3173.38	3015.67	0.355073	0.246605	.	SINGLE
Fmo1	flavin monoox-1	522|523	NONE	P|P|P|P|P|P|P|P|P|P|P|P	P	13965.3	13924.5	-0.146317	0.033234	22.7137	HighRE
Fmo2	flavin monoox-2	524|525	NONE	P|P|P|P|P|P|P|P|P|P|P|P	P	10718.4	9989.33	0.0886147	0.0683677	77.1517	HighRE
Fmo3|1	flavin monoox-3	1119	NONE	P|P|P|P|P|P	P	21529.6	19203	0.195055	0.180963	237.199	SPLIT
Fmo3|2	flavin monoox-3	1120	DOWN	P|P|P|P|P|M	P	6712.45	10221.9	-0.771077	0.801732	237.199	SPLIT
Fmo4	flavin monoox-4	526	NONE	P|P|P|P|P|P	P	5532.81	5759.5	-0.0664966	0.121532	.	SINGLE
Fmo5	flavin monoox-5	527	DOWN	P|P|P|P|P|P	P	5532.81	5759.5	-0.584024	0.075107	.	SINGLE
Fnbp3	hypA-FBP-11	917	NONE	P|P|P|P|P|P	P	5532.81	5759.5	0.233102	0.0852181	.	SINGLE
Fnbp3 (short)	hypA-FBP-11 (500bp missing)	916|918	NONE	P|P|P|P|P|P|P|P|P|P|P|P	P	15220	16962.4	0.174345	0.265621	152.354	HighRE
Fth1	H-Fer\Known ire 5'	549	DOWN	P|P|P|P|P|P|P|P|P|P|P|P|P|P|P|P|P|P|P|P|P|P|P|P	P	118281	185247	-0.792662	0.468164	.	SINGLE
Ftl1	l-Fer\Known ire 5'	569	NONE	P|P|P|P|P|P|P|P|P|P|P|P|P|P|P|P|P|P|P|P|P|P|P|P	P	118281	185247	0.140066	0.391769	.	SINGLE
Ftmt	hs mitochondrial ferritin MoMtF	1116	NONE	P|P|P|P|P|P	P	118281	185247	-0.0331658	0.0691109	.	SINGLE
Furin	"Furin/Furin, cleavage of hamp "	1506|1507|1509	NONE	P|P|P|P|P|P|P|P|P|P|P|P|P|P|P|P|P|P	P	41561.7	51706.7	-0.00650735	0.168748	2593.18	HighRE
Fxn	frataxin	528|715	NONE	P|P|P|P|P|P|P|P|P|P|P|P	P	35793.5	43309.8	0.0225193	0.000575915	2.55743	SIMILAR
Fxyd5	Fxyd5/HHpatients putative HH modifiers	1523|1524|1525	NONE	P|P|P|P|P|P|M|P|P|P|P|P|P|P|P|P|P|P	P	28042	33277.1	0.149395	0.0392772	26.2909	HighRE
Fxyd7	Fxyd7/HHpatients putative HH modifiers	1520|1522	NONE	P|P|P|P|P|P|P|P|P|P|P|P	P	24937.9	29258.6	0.132027	0.114928	87.0488	HighRE
Gapd	GAPDH	530|531	UP	P|P|P|P|P|P|P|P|P|P|P|P|P|P|P|M|A|P	P	55007.7	26415	0.62819	0.167926	26.7317	HighRE
Gas1	gas-1	532	NONE	P|P|P|P|P|P	P	6058.46	6236.33	-0.0454108	0.0566117	.	SINGLE
Gas7|1	gas-7	536	DOWN	P|M|P|P|P|P	P	6058.46	6236.33	-0.412635	0.720789	.	SPLIT
Gas7|2	gas-7	893|894|895	NONE	P|P|P|P|P|P|P|P|P|P|P|P|P|P|P|P|P|P	P	6058.46	6236.33	0.0965614	0.192876	199.744	AVERAGE
Gls	Gls\NIA results interesting	1325	NONE	P|P|P|P|P|P	P	6058.46	6236.33	0.0240531	1.2585	.	SINGLE
Gng11	G protein gamma-11 subunit (homologue of hs)	1055|1056|1057|716|717	NONE	P|P|P|P|P|P|P|P|P|P|P|P|P|P|P|P|P|P|P|P|P|P|P|P|P|P|P|P|P|P	P	12886.9	18272.6	-0.0978783	0.157789	161.209	HighRE
Got2	Got2\NIA results interesting	1326	NONE	P|P|P|P|P|P	P	6058.46	6236.33	0.116092	0.397422	.	SINGLE
Gpr89|1	SH120\1q21	1299	DOWN	P|P|P|P|P|P	P	6058.46	6236.33	-0.392786	0.0663107	703.721	SPLIT
Gpr89|2	SH120\1q21	1310	UP	P|P|P|P|P|P	P	6860.6	12787.2	0.590361	0.103117	703.721	SPLIT
Gpr89 (pdzk1 3')	PDZK1 (5' from sh120)\1q21	1313	DOWN	P|P|P|P|P|P	P	12317.7	33473.5	-1.44946	0.0679316	.	SINGLE
Gpx1	GPX-1	544|720	UP	P|P|P|P|P|P|P|P|P|P|P|P	P	21202.3	20911.3	0.806364	0.0657418	8.15286	SIMILAR
Gpx2	GPX2\list Martina- Metal array	1427|1428|1429	NONE	P|P|P|P|P|P|P|P|P|P|P|M|P|P|P|P|P|P	P	28785.7	26767.3	0.0858634	0.130701	152.22	HighRE
Gpx3	GPX-3	545|546	DOWN	P|P|P|P|P|P|P|P|P|P|P|P	P	24784.9	27705.2	-1.26631	0.293898	23.209	HighRE
Gpx4	GPX4	1010|800	NONE	P|P|P|P|P|P|P|P|P|P|P|P	P	29511.1	37719.7	-0.35643	0.0301662	8.46344	SIMILAR
Gsk3b|1	glycogen synthase kinase 3 beta	1028	UP	P|P|P|P|P|P	P	30323	38351	0.474088	0.261262	.	SPLIT
Gsk3b|2	glycogen synthase kinase 3 beta	814|815	NONE	P|P|P|P|P|P|P|P|P|P|P|P	P	30323	38351	0.0251361	0.228755	910.068	AVERAGE
Gsn	gelsolin	777	UP	P|P|P|P|P|P	P	30323	38351	0.585966	0.183812	.	SINGLE
Gsr	Glutathion Reductase	538|540|847|896	UP	P|P|P|P|P|P|P|P|P|P|P|P|P|P|P|P|P|P|P|P|P|P|P|P	P	21230.1	21321.7	0.729456	0.127851	17.5268	AVERAGE
Gsr|2	Glutathion Reductase	537	NONE	A|M|A|P|P|P	M	30323	38351	0.277346	0.63548	.	SPLIT
Gsr (bad)	Glutathion Reductase	539	UP	P|P|P|P|P|P	P	30323	38351	0.859556	0.275202	.	SINGLE
Gss	glutathione synthetase type A1	541|542|543	NONE	P|P|P|P|P|P|P|P|P|P|P|P|P|P|P|P|P|P	P	27723.8	22223.4	-0.00413085	0.117464	2843.58	HighRE
Gsta4	Gsta4/HHpatients putative HH modifiers	1514|1515|1516	UP	P|P|P|P|P|P|P|P|P|P|P|P|P|P|P|P|P|P	P	25454.8	19821.4	0.841613	0.11558	13.7331	SIMILAR
HECTd1	HECTd1 (abfall)	1421	NONE	P|P|P|P|P|P	P	30323	38351	0.115918	0.295105	.	SINGLE
HLA_A (human)	afball\list Martina	1367	NONE	P|P|P|P|P|P	P	30323	38351	-0.12809	0.149041	.	SINGLE
Haao	HYACDO	639|640	NONE	P|P|P|P|P|P|P|P|P|P|P|P	P	24235.3	20557.1	0.06072	0.268498	442.19	HighRE
Hadhb	HADHB	635	NONE	P|P|P|P|P|P	P	173638	172712	-0.0014978	0.0709552	.	SINGLE
Hamp	hepcidin	1080|1091|1099	NONE	P|P|P|P|P|P|P|P|P|P|P|P|P|P|P|P|P|P	P	55074.5	55692.4	-0.0169307	0.35383	2089.87	HighRE
Hap1	huntingtin	915	NONE	P|P|P|P|P|P	P	173638	172712	0.288947	0.150417	.	SINGLE
Hba-a1	Hba-a1\NIA results interesting	1330	UP	P|P|P|A|A|P	P	173638	172712	0.535941	0.324286	.	SINGLE
Hbb-bh1|1	Hbb-b1\NIA results interesting	1329	UP	P|P|P|P|P|P	P	173638	172712	0.447588	0.118727	81.2556	SPLIT
Hbb-bh1|2	Hbb-b1\NIA results interesting	1366	NONE	P|P|P|P|P|P	P	9825.28	13527.5	0.120935	0.55235	81.2556	SPLIT
Hdh	HD-Huntingtin\list Martina- Metal array	1456	UP	P|P|P|P|P|P	P	12575.6	9232.83	0.441297	0.0796096	.	SINGLE
Heph	hephaestin	898|926	DOWN	P|P|P|P|P|P|P|P|P|P|P|P	P	12575.6	9232.83	-0.636122	0.161323	25.3604	AVERAGE
Heph|2	hephaestin	722	NONE	P|P|P|P|P|P	P	12575.6	9232.83	-0.0341139	0.160976	.	SPLIT
Herpud1	Herpud 1 (abfall)\CORRECTED INFORMATION	731|737	NONE	P|P|P|P|P|P|P|P|P|P|P|P	P	26384.6	29221.1	0.277154	0.0670604	24.1961	HighRE
Hfe	HFE	900	NONE	P|P|A|P|P|P	P	4653.44	5184.84	-0.120775	0.130295	.	SINGLE
Hfe (800 bp less)	HFE (es fehlen 800bp)	823	NONE	P|P|P|P|P|P	P	4653.44	5184.84	-0.0556385	0.61566	.	SINGLE
Hfe (long 1)	HFE (mayka-1) 3'-UTR long	1112	NONE	P|P|P|P|P|P	P	4653.44	5184.84	-0.138411	0.129183	.	SINGLE
Hfe (long 2)	HFE (Mayka-2) 3'-UTR long	1113	NONE	P|P|P|P|P|P	P	4653.44	5184.84	-0.0646483	0.19079	.	SINGLE
Hfe (strange)	hfe no info available but spotted on chip	718	NONE	P|P|P|M|P|P	P	4653.44	5184.84	-0.143767	0.445599	.	SINGLE
Hif1a|1	HIF-1	723|902	UP	P|P|P|P|P|P|P|P|P|P|P|P	P	3948.09	4249.42	0.493443	0.0664972	13.4762	AVERAGE
Hif1a|2	HIF-1	724|901	NONE	P|P|P|P|P|P|P|P|P|P|P|P	P	3948.09	4249.42	0.216524	0.025583	11.8153	AVERAGE
Hmbs	hydroxymethylbilane synthase\corrected information	1142|694	NONE	P|P|P|P|P|P|P|P|P|P|P|P	P	13834.4	13312.1	0.0846565	0.218365	257.942	HighRE
Hmbs (bad)	hydroxymethylbilane synthase\corrected information	729	NONE	P|P|P|P|P|P	P	17109.5	24931	-0.120113	0.647	.	SINGLE
Hmox1|1	Heme oxygenase 1	547	UP	P|P|P|P|P|P	P	17109.5	24931	0.489149	0.0680879	53.3927	SPLIT
Hmox1|2	Heme oxygenase 1	897	NONE	P|P|P|P|P|P	P	13394.1	9480.67	0.221027	0.396508	53.3927	SPLIT
Hmox2	Heme oxygenase 2	548	NONE	P|P|P|P|P|P	P	24053.9	23448.3	-0.0395999	0.169847	.	SINGLE
Hnrpdl	JKTBP	924|962	NONE	P|P|P|P|P|P|P|P|P|P|P|P	P	23124.1	23882.8	-0.0315146	0.309206	981.152	HighRE
Hprt1	HPRT	550|551	NONE	P|P|P|P|P|P|P|P|P|P|P|P	P	16765.7	16113.1	0.0628767	0.200031	318.131	HighRE
Hpxn	hemopexin	636|637	NONE	P|P|P|P|P|P|P|P|P|P|P|P	P	9168.53	7686.42	0.244643	0.0697151	28.4967	HighRE
Hsf1	HSF1	783|907	NONE	P|P|P|P|P|P|P|P|P|P|P|P	P	8958.46	7381.08	0.217163	0.152235	70.1016	HighRE
Hsf2	HSF2	782	NONE	P|A|P|P|P|P	P	10519.8	9375.44	0.0783809	0.301206	.	SINGLE
Hsf4	HSF 4	1137|1138	NONE	P|P|P|P|P|P|P|P|P|P|P|P	P	7353.36	6768.53	0.0980153	0.0443154	45.2127	HighRE
Hsp105	hsp105 alpha	555	NONE	P|P|P|P|P|P	P	13299.5	11885.8	0.165161	0.101822	.	SINGLE
Hspa1a	HSP70.1	824	NONE	P|P|P|P|P|P	P	13299.5	11885.8	-0.0362899	0.157199	.	SINGLE
Hspa1a (short)	HSP70.1 (short form)	911	NONE	P|P|P|P|A|A	P	13299.5	11885.8	0.128288	0.262382	.	SINGLE
Hspa5	78 kDa glucose-regulated protein	842|858|859	UP	P|P|P|P|P|P|P|P|P|P|P|P|P|P|P|P|P|P	P	56883.1	41790.2	0.572168	0.11904	20.8052	HighRE
Hspa8	Hsc 70 (HSP CA)	554|904|905|906|908	NONE	P|P|P|P|P|P|P|P|P|P|P|P|P|P|P|P|P|P|P|P|P|P|P|P|P|P|P|P|P|P	P	69764.7	59474.8	0.0759277	0.126318	166.367	HighRE
Hspa9a	mit hsp70	574|751	UP	P|P|P|P|P|P|P|P|P|P|P|P	P	75013	60439.8	0.618388	0.104182	16.8474	HighRE
Hspb1	HSP25	638|741	NONE	P|P|P|P|P|P|P|P|P|P|P|P	P	10409.8	11688	-0.248272	0.133191	53.6474	HighRE
Hspb2	Hspb2	989|993|994	NONE	P|P|P|P|P|P|P|P|P|P|P|P|P|P|P|P|P|P	P	10329.9	10623.3	-0.0208122	0.244321	1173.93	HighRE
Hspca|1	HSP 86B	552	DOWN	P|P|P|P|P|P	P	15086.4	15329.2	-0.476007	0.373387	43.351	SPLIT
Hspca|2	HSP 86B	553	NONE	P|P|P|P|P|P	P	8677.44	10384.2	-0.252647	0.188387	43.351	SPLIT
Hspd1	HSP60A	726|727|728	UP	P|P|P|P|P|P|P|P|P|P|P|P|P|P|P|P|P|P	P	41493.1	27727.7	0.568948	0.153972	27.0626	HighRE
Idh3a	RNAIDH (alpha subunit)	771	UP	P|P|P|P|P|P	P	37630.8	23465.8	0.393716	0.0910337	.	SINGLE
Idh3g|1	RNAIDH (gamma subunit )	664	NONE	P|P|P|P|P|P	P	37630.8	23465.8	-0.10985	0.0572309	88.0918	SPLIT
Idh3g|2	RNAIDH (gamma subunit )	665	DOWN	P|P|P|P|P|P	P	45053.7	28008.2	-0.47276	0.795461	88.0918	SPLIT
Il4i1|1	MOAA similar	755	DOWN	P|P|P|P|P|P	P	5460.98	7628.83	-0.430987	0.190803	36.2554	SPLIT
Il4i1|2	MOAA similar	756	NONE	P|P|P|P|P|P	P	14716	19802	-0.255099	0.62676	36.2554	SPLIT
Il6	IL6	1477	NONE	P|P|P|P|P|P|P|P|P|P|P|P	P	5683.56	6870.67	-0.269338	0.176371	.	SINGLE
Il6ra	interleukin 6 receptor alpha\list Martina	1368	NONE	P|P|M|P|P|P	P	5683.56	6870.67	-0.294485	0.346981	.	SINGLE
Il9r	interleukin 9 receptor	1084	NONE	P|P|P|P|P|P	P	5683.56	6870.67	0.0612951	0.523712	.	SINGLE
Il9r (bad)	interleukin 9 receptor	1118	NONE	P|P|P|P|P|P	P	5683.56	6870.67	0.0582942	0.0638281	.	SINGLE
Il9r (long)|1	interleukin 9 receptor (long)\corrected information	1098	NONE	P|P|P|P|P|P	P	5683.56	6870.67	-0.063663	0.183251	106.586	SPLIT
Il9r (long)|2	interleukin 9 receptor (long)\corrected information	1117	DOWN	P|P|P|P|P|P	P	8200.05	10915.7	-0.453251	0.577296	106.586	SPLIT
Impa1	myo-inositol monophosphatase A1	652	DOWN	P|P|P|P|P|P	P	25739.8	41069.3	-0.686346	0.0714418	.	SINGLE
Ireb2	IRP-2	565	NONE	P|P|P|P|P|P	P	25739.8	41069.3	0.150278	0.104889	.	SINGLE
Ireb2 (not sure)	IRP-2	563	NONE	P|P|P|P|P|P	P	25739.8	41069.3	-0.159552	0.561483	.	SINGLE
Itga10	ITGA10\1q21	1316	NONE	P|P|A|P|P|P	P	25739.8	41069.3	0.176337	0.167276	.	SINGLE
Jun	C-JUN	515	DOWN	P|P|P|P|P|P	P	25739.8	41069.3	-0.974092	0.204501	.	SINGLE
Kif20a	Rab6 kinesin-like (Rab6kifl)	1071	NONE	P|P|P|P|P|P	P	25739.8	41069.3	0.138191	0.12083	.	SINGLE
Klra6	KLrab6	1122	NONE	P|P|P|P|P|P	P	25739.8	41069.3	-0.337808	0.126547	.	SINGLE
Krt1-19	keratin 19.	927	UP	P|P|P|P|P|P	P	25739.8	41069.3	1.37593	0.270611	.	SINGLE
Lbr	LBR\complete human homologue	1346|1347|1348	NONE	P|P|P|P|P|P|P|P|P|P|P|P|P|P|P|P|P|P	P	21578.5	19978.6	-0.000793712	0.157518	19845.8	HighRE
Lbr (short)	Lamin B receptor (3'?)	1061|1062	NONE	P|P|P|P|P|P|P|P|P|P|P|P	P	21278.7	19543.6	0.206102	0.113497	55.0685	HighRE
Lcn2	LCN2\toll receptors and others	1216|1225	NONE	P|P|P|P|P|P|P|P|P|P|P|P	P	11924.5	11651	0.0707041	0.0849956	120.213	HighRE
Ldh1	lactate dehydrogenase-A	642	UP	P|P|P|P|P|P	P	224245	131541	0.736833	0.175078	.	SINGLE
Leap2|1	LEAP-2\toll receptors and others	1215	NONE	P|P|P|P|P|P	P	224245	131541	-0.135159	0.0966278	91.3578	SPLIT
Leap2|2	LEAP-2\toll receptors and others	1218	DOWN	P|P|P|P|P|P	P	6930.45	7636.17	-0.628447	0.177261	91.3578	SPLIT
Lox	LYSOX	854	DOWN	P|P|P|P|P|P	P	4935.23	9975.33	-1.01701	0.0980461	.	SINGLE
Lrp10	Lrp10 (abfall)	1356	NONE	P|P|P|P|P|P	P	4935.23	9975.33	-0.130108	0.102217	.	SINGLE
Ltf	lactoferrin	567|568	NONE	P|P|P|P|P|P|P|P|P|P|P|P	P	15147.6	17466.1	0.0442368	0.302418	683.634	HighRE
MTB-Snrpb2 (chimera)	afball	1444	NONE	P|P|P|P|P|P	P	4164.85	3969	0.0844513	0.0874163	.	SINGLE
Maob	MAOB	753|754	DOWN	P|P|P|P|P|P|P|P|P|P|P|P	P	11495.3	34878.1	-1.71275	0.539901	31.5224	HighRE
Maob (bad)	MAOB	761	DOWN	P|P|P|P|P|P	P	15460.4	26340	-0.751107	0.182038	.	SINGLE
Mfi2	melanotransferrin	746|747|748	NONE	P|P|P|P|P|P|P|P|P|P|P|P|P|P|P|P|P|P	P	16191.1	18337.2	0.0627413	0.142386	226.941	HighRE
Mgrn1	KIAA0544	928|929	NONE	P|P|P|P|P|P|P|P|P|P|P|P	P	19781.9	21594.4	-0.00829876	0.0601322	724.592	HighRE
Mgst1	GST-1 Microsomal	633	NONE	P|P|P|P|P|P	P	26220.1	29375.2	-0.157094	0.173205	.	SINGLE
Mm.62521 no name gene	afball	1442	NONE	P|P|P|P|P|P	P	26220.1	29375.2	0.0488947	0.16703	.	SINGLE
Mmp3	MMP-3 (stromelysin)	1093|1097|1100	NONE	P|P|P|P|P|P|P|P|P|P|A|A|P|P|P|P|P|P	P	14587.9	15120.6	-0.0268747	0.177788	661.542	HighRE
Mpo	myeloperoxidase	1039|822	NONE	P|P|P|P|P|P|P|P|P|P|P|P	P	12207.8	12401.8	0.159884	0.043303	27.0839	HighRE
Mpp1	MPP	575|578|579	NONE	P|P|P|P|P|P|P|P|P|P|P|P|P|P|P|M|P|P	P	11425.9	10133.2	0.0895598	0.127547	142.416	HighRE
Mrp63	afball\list Martina	1370	NONE	P|P|P|P|P|P	P	8332.94	7436.17	-0.236706	0.13355	.	SINGLE
Mrpl18|1	Mrpl18\corrected information	1017	NONE	P|P|P|P|P|P	P	8332.94	7436.17	-0.0956809	0.0877341	87.6539	SPLIT
Mrpl18|2	Mrpl18\corrected information	807	DOWN	P|P|P|P|P|P	P	12591.2	11250.8	-0.407646	0.807596	87.6539	SPLIT
Mscp	Mscp /Mscp mouse homologue of frascati (frs-A zebrafish)	1484|1485|1486	NONE	P|P|P|P|P|P|P|P|P|P|P|P|P|P|P|P|P|A	P	4393.8	4484.72	0.0464188	0.171261	368.948	HighRE
Msr2	MSR2\toll receptors and others	1221|1223|1235	NONE	P|P|P|P|P|P|P|P|P|P|P|P|P|P|P|P|P|P	P	5523.39	5999.42	-0.0850373	0.132778	156.141	HighRE
Mt1	metallothionein-I	573|750	UP	P|P|P|P|P|P|P|P|P|P|P|P	P	12730.5	9644.48	0.748154	0.271395	36.2752	HighRE
Mt2	metallothionein-2	572|749	NONE	P|P|P|P|P|P|P|P|P|P|P|P	P	35998.2	55411.9	-0.108401	0.259058	238.982	HighRE
Mt3	metallothionein-3	941|942	NONE	P|P|P|P|P|P|P|P|P|P|P|P	P	10646.4	11016.2	-0.057674	0.172494	299.084	HighRE
Mtf1	MTF-1	947	NONE	P|P|P|P|P|P	P	10064.5	8712	0.218307	0.120642	.	SINGLE
Mtf1 (short)	MTF-1 (e.v. 1000bp too short)	948	NONE	P|P|P|P|P|P	P	10064.5	8712	0.23892	0.218246	.	SINGLE
Myc	c-myc (abl proto-oncogene)	517	NONE	P|P|P|P|P|P	P	10064.5	8712	0.231255	0.10783	.	SINGLE
Ndufa4|1	Ndufa4	1064	UP	P|P|P|P|P|P	P	12929.9	11100.7	0.436217	0.14744	.	SPLIT
Ndufa4|2	Ndufa4	1063|653|654	NONE	P|P|P|P|P|P|P|P|P|P|P|P|P|P|P|P|P|P	P	11019.6	9508.22	0.213004	0.0736706	34.5864	AVERAGE
Ndufa4 (bad)	Ndufa4	1065	UP	P|P|P|P|P|P	P	10064.5	8712	0.508227	0.145375	.	SINGLE
Nfkb2	Nfkappa B-50K	581|582	NONE	P|P|P|P|P|P|P|P|P|P|P|P	P	17188.2	14601.3	0.106929	0.0830325	77.6523	HighRE
Nfs1	nifs-like protein mRNA	949|950	NONE	P|P|P|P|P|P|P|P|P|P|P|P	P	26402.3	25434.3	0.165941	0.26925	162.256	HighRE
Nos1	NOS1\list Martina- Metal array	1451|1452	NONE	P|P|P|P|P|A|P|P|P|P|P|P	P	6652.74	5705.47	0.0915133	0.128792	140.736	HighRE
Nos2	NO-synthetase 1c	1130|1131|1132|583	NONE	P|P|P|P|P|P|P|P|P|P|P|P|P|P|P|P|P|P|P|P|P|P|P|P	P	18291.9	45151.9	0.0346648	0.26736	771.273	HighRE
Npas2	MOP4\Mouse hipoxia gene	1285	NONE	P|P|P|P|P|P	P	12901.9	11535.5	-0.0539068	0.254942	.	SINGLE
Npc2	Npc2-abfall	1311	NONE	P|P|P|P|P|P	P	12901.9	11535.5	-0.0598424	0.131978	.	SINGLE
Npm1	nucleophosmin-nucleoplasmin 1	655|656	NONE	P|P|P|P|P|P|P|P|P|P|P|P	P	21665.2	34445.8	0.140254	0.00543726	3.87673	SIMILAR
Npm3|1	nucleophosmin-nucleoplasmin 3	764	NONE	P|P|P|P|P|P	P	12901.9	11535.5	0.0966808	0.102007	212.418	SPLIT
Npm3|2	nucleophosmin-nucleoplasmin 3	765	DOWN	P|P|P|P|P|P	P	13719.5	14227.7	-0.481848	0.210678	212.418	SPLIT
Nr1i3	mCAR1 (hs nuclear hormone receptor MB67)	643|644	NONE	P|P|P|P|P|P|P|P|P|P|P|P	P	6808.8	7894.25	-0.194921	0.0735666	37.7418	HighRE
Nrip1|1	RIP140	1013|803	DOWN	P|P|P|P|P|P|P|P|P|P|P|P	P	10177.3	18423.5	-0.789787	0.0580764	7.35342	AVERAGE
Nrip1|2	RIP140	1014|804	NONE	P|P|P|P|P|P|A|A|A|P|P|P	P	10177.3	18423.5	-0.121358	0.354459	292.076	AVERAGE
Nsep1	DNA binding protein B	705	NONE	P|P|P|P|P|P	P	10177.3	18423.5	-0.283385	0.119525	.	SINGLE
Nubp2	nucleotide binding protein 2 (Min D homolog E coli)\list Martina	1374|1375|1376	NONE	P|A|A|P|P|A|P|P|P|P|P|P|P|P|P|P|P|P	P	21819.7	23597.8	0.126253	0.150785	119.43	HighRE
Oaz1|1	ornithine decarboxylase antizyme 1	766	DOWN	P|P|P|P|P|P	P	10177.3	18423.5	-0.605616	0.418835	110.334	SPLIT
Oaz1|2	ornithine decarboxylase antizyme 1	840	NONE	P|P|P|P|P|P	P	25639.5	33086	-0.074783	0.621808	110.334	SPLIT
Oaz2	ornithine decarboxylase antizyme 2	657|658	NONE	P|P|P|P|P|P|P|P|P|P|P|P	P	19096.5	22015.7	-0.108323	0.345964	319.382	HighRE
P4ha1	prolyl 4-hydroxylase alpha subunit	661|662	NONE	P|P|P|P|P|P|P|P|P|A|A|P	P	6431.32	5941.9	0.222631	0.191356	85.9524	HighRE
PRDX4 (human)	Hs peroxiredoxin 4\CORRECTED INFORMATION	795	UP	P|P|P|P|P|P	P	24162.8	14011.7	0.77882	0.192946	.	SINGLE
Pah	phenylalanine hydroxylase (abfall)	689	UP	P|P|P|P|P|P	P	24162.8	14011.7	1.62061	0.103159	.	SINGLE
Pam	PAM\list Martina- Metal array	1418	NONE	P|P|P|P|P|P	P	24162.8	14011.7	0.134872	0.211919	.	SINGLE
Pcanap6	Prostein-pending-abfall	1173	NONE	P|P|P|P|P|P	P	24162.8	14011.7	0.0716665	0.194366	.	SINGLE
Pcsk7	subtilisin-like protease PC8	776	NONE	P|P|P|P|P|P	P	24162.8	14011.7	-0.00433802	0.110473	.	SINGLE
Pdzk1	PDZK1\1q21	1308|1309|1317	DOWN	P|P|P|P|P|P|P|P|P|P|P|P|P|P|P|P|P|P	P	27087.1	32502.1	-1.50696	0.110197	7.31254	SIMILAR
Peg12	FRAT3	1011|1012|801|802	NONE	P|P|P|P|P|P|P|P|P|P|P|P|P|P|P|P|P|P|P|P|P|P|P|P	P	20619.4	24317.6	-0.0312427	0.0843021	269.829	HighRE
Pex11b	PEX11B\1q21	1360|1362	NONE	P|P|P|P|P|P|P|P|P|P|P|P	P	19557.9	23007.5	-0.0477779	0.203957	426.886	HighRE
Pias3	PIAS3\1q21	1303	NONE	P|P|P|P|P|P	P	4290.51	4548	-0.0664417	0.189237	.	SINGLE
Plod2	PLOD2	659	NONE	P|P|P|P|P|P	P	4290.51	4548	-0.0528603	0.308573	.	SINGLE
Pmp22	gas-3	534|535	UP	P|P|P|P|P|P|P|P|P|P|P|P	P	8124.12	6876	0.49676	0.162736	32.7594	HighRE
Pnpt1	1200003F12Rik (abfall)	692	NONE	P|P|P|P|P|P	P	6486.57	5773.17	0.169308	0.0938861	.	SINGLE
Polr3c	RPC62\1q21	1298|1300	NONE	P|P|P|P|P|P|P|P|P|P|P|P	P	12749.9	11433.7	0.137816	0.109398	79.3793	HighRE
Polr3c (short+3'dif)	RPC62 (short + 3' dif)\1q21	1315	NONE	P|P|P|P|P|P	P	4104.92	3649.33	0.166302	0.128229	.	SINGLE
Por	cytochrome P450 reductase	886|887	UP	P|P|P|P|P|P|P|P|P|P|P|P	P	30763.1	15334.7	1.04841	0.099624	9.50239	SIMILAR
Ppib	cyclophilin (was mmSTl-1)	520|883	NONE	P|P|P|P|P|P|P|P|P|P|P|P	P	36658.7	25225.6	0.220942	0.190022	86.0052	HighRE
Ppox	PPOX\heme biosynthesis	1343|1344|1345	NONE	P|P|P|P|P|P|P|P|P|P|P|P|P|P|P|P|P|P	P	18042	19338.2	-0.0834769	0.179481	215.007	HighRE
Prdx4	thioredoxin peroxidase (antioxidant enzyme) (AOE372)	1024|1025|812	NONE	P|P|P|P|P|P|P|P|P|P|P|P|P|P|P|P|P|P	P	19463.1	18915.1	0.274008	0.0536484	19.5791	HighRE
Prdx5	peroxireoxin 5	790|791|997|998	DOWN	P|P|P|P|P|P|P|P|P|P|P|P|P|P|P|P|P|P|P|P|P|P|P|P	P	23989.5	29436.2	-0.501686	0.0929004	18.5176	HighRE
Prkaca|1	PRKACA (Cs)\ire candidate	1255	NONE	P|P|P|P|P|P	P	22589	26257.2	0.0531625	0.100286	179.452	SPLIT
Prkaca|2	PRKACA (Cs)\ire candidate	1265	DOWN	P|P|P|P|P|P	P	17662.5	18533.5	-0.448548	0.78027	179.452	SPLIT
Prkacb	TPK2 (MMCAMPKC)	981|982|983	NONE	P|P|P|P|P|P|P|P|P|P|P|P|P|P|P|P|P|P	P	18015.2	20697.8	-0.0448588	0.171015	381.23	HighRE
Prkdc	DNA PKcs	623|624	NONE	P|P|P|P|P|P|P|P|P|P|P|P	P	14821.9	17033.2	-0.113473	0.0929615	81.9238	HighRE
Prkr	PKR	769	NONE	P|P|P|P|P|P	P	14461.7	15013.2	-0.050415	0.0802438	.	SINGLE
Prnp	prion protein	588	NONE	P|P|P|P|P|P	P	14461.7	15013.2	0.0435051	0.0398082	.	SINGLE
Prodh	PRODH	1000|792|794|999	NONE	P|P|P|P|P|P|P|P|P|P|P|P|P|P|P|P|P|P|P|P|P|P|P|P	P	12014.2	10829.6	0.241102	0.113448	47.0539	HighRE
Psap	Saposin	828|958|959|960	NONE	P|P|P|P|P|P|P|P|P|P|P|P|P|P|P|P|P|P|P|P|P|P|P|P	P	42309.5	40917	0.0249221	0.112379	450.922	HighRE
Psen1	presenilin-1(acNo.:) (abfall)	690	NONE	P|P|P|P|P|P	P	14461.7	15013.2	0.059072	0.34893	.	SINGLE
Psma4|1	PSMA4\ire candidate	1250	DOWN	P|P|P|P|P|P	P	14461.7	15013.2	-0.504579	0.085509	34.7011	SPLIT
Psma4|2	PSMA4\ire candidate	1253	NONE	P|P|P|P|P|P	P	14769	14191.7	-0.305747	0.397896	34.7011	SPLIT
Psma7	XAPC7 (C6-I proteasome chain)	683|684	NONE	P|P|P|P|P|P|P|P|P|P|P|P	P	21347.6	20879.8	-0.0202046	0.197454	977.272	HighRE
Psmb7	proteasome Z subunit	663	UP	P|P|P|P|P|P	P	33043.3	24427.5	0.432894	0.0748212	.	SINGLE
Psmc4	26S proteasome ATPase (CIP21)	825	NONE	P|P|P|P|P|P	P	33043.3	24427.5	-0.0616058	0.149653	.	SINGLE
Ptma	IRIG5 (PTMA)	922|923	NONE	P|P|P|P|P|P|P|P|P|P|P|P	P	27469	23932.5	0.179182	0.193627	108.062	HighRE
Ptp4a2|1	PTP4A2	1002	NONE	P|P|P|P|P|P	P	112588	103922	0.111776	0.0821313	88.9157	SPLIT
Ptp4a2|2	PTP4A2	796	UP	P|P|P|P|P|P	P	90640.1	62799	0.49035	0.21928	88.9157	SPLIT
Rabep2	Ca-transporting ATPase (from rattus norvegicus)	946	NONE	P|P|P|P|P|P	P	41282.1	32915.8	0.323449	0.0684918	.	SINGLE
Ran	ARA24 (RAN)	601	NONE	P|P|P|P|P|P	P	41282.1	32915.8	0.11996	0.0755313	.	SINGLE
Rbm8a	RBM8\1q21	1357|1358	NONE	P|P|P|P|P|P|P|P|P|P|P|P	P	23408.1	22534.3	-0.149704	0.271504	181.361	HighRE
Rbm8a (short)	RBM8 short form\1q21	1359	NONE	P|P|P|P|P|P	P	8395.96	8702	-0.049707	0.128024	.	SINGLE
Rbp2	Rbp2-abfall	1166	DOWN	P|P|P|P|P|P	P	8395.96	8702	-0.656746	0.419903	.	SINGLE
Rela	Nfkappa B-65A	757	NONE	P|P|P|P|P|P	P	8395.96	8702	0.0873804	0.0884023	.	SINGLE
Rgmc	"HFE-2 Homologue gene\list Martina HOMOLOGUE OF hfe2, JH gene in 1q21 in human"	1378|1379	NONE	P|P|P|P|P|P|P|P|P|P|P|P	P	12887.9	13000	0.0458599	0.0923649	201.406	HighRE
Rnf5	RNF5\ire candidate	1274|1277|1278	NONE	P|P|P|P|P|P|P|P|P|P|P|P|P|P|P|P|P|P	P	18634	19102	0.0493723	0.100598	203.753	HighRE
Rnu64	LLREP3\CORRECTED INFORMATION	835|836|932|933|934	UP	P|P|P|P|P|P|P|P|P|P|P|P|P|P|P|P|P|P|P|P|P|P|P|P|P|P|P|P|P|P	P	40905.2	24000.6	1.01959	0.126843	12.4406	SIMILAR
Rpl19	L19 RP	566	NONE	P|P|P|P|P|P	P	23625.7	27307.5	0.322597	0.155149	.	SINGLE
Rpl28	L28	641|739	UP	P|P|P|P|P|P|P|P|P|P|P|P	P	20550.6	21569.2	0.581275	0.0902109	15.5195	AVERAGE
Rpl28|2	L28	738	NONE	P|P|P|A|A|A	A	14800.8	14167.5	-0.188509	0.448264	.	SPLIT
Rpl32|1	L32 RP	930	NONE	P|P|P|A|A|P	P	23625.7	27307.5	-0.00671615	0.650834	139.471	SPLIT
Rpl32|2	L32 RP	931	DOWN	P|P|P|P|P|P	P	14800.8	14167.5	-0.967098	1.73613	139.471	SPLIT
Rpl6	TAX107	973|974	NONE	P|P|P|P|P|P|P|P|P|P|P|P	P	21055.1	20735.2	-0.01442	0.305421	2118.04	HighRE
Rps6kb2	Rps6kb2/HHpatients putative HH modifiers	1530|1531	NONE	P|P|P|P|P|P|P|P|P|P|P|P	P	18960.1	18221.1	0.176182	0.128432	72.8973	HighRE
Rps9	S9 rib. prot.	589	NONE	P|P|P|P|P|P	P	23923.9	26035.3	-0.1194	0.0592335	.	SINGLE
S100a6	calcyclin	611	NONE	P|P|P|P|P|P	P	23923.9	26035.3	-0.0019679	0.0434369	.	SINGLE
Sbno1	MOP3\Mouse hipoxia gene	1287|1294	NONE	P|P|P|P|P|P|P|P|P|P|P|P	P	26303.3	27850.2	-0.0918782	0.183033	199.213	HighRE
Sbno1 (short)	MOP3 short form\Mouse hipoxia gene	1296	NONE	P|P|P|P|P|P	P	30584.1	29718.3	0.0454557	0.200357	.	SINGLE
Sec61a2	2600001M11Rik\NIA results interesting	1327|857	NONE	P|P|P|P|P|P|P|P|P|P|P|P	P	15952.9	15998.7	-0.0644276	0.152136	236.134	HighRE
Sec61g	afball	1384	NONE	P|P|P|P|P|P	P	17220.7	20298.3	-0.241287	0.270241	.	SINGLE
Secisbp2	SBP2	1069|1070	NONE	P|P|P|P|P|P|P|P|P|P|P|P	P	11625.4	13425.3	-0.0615663	0.134709	218.804	HighRE
Selp	SelP	591	DOWN	P|P|P|P|P|P	P	32610	175898	-2.42826	0.132962	.	SINGLE
Sephs1	selD	590	DOWN	P|P|P|P|P|P	P	32610	175898	-0.441628	0.872671	.	SINGLE
Sephs2	SEPHS2\list Martina- Metal array	1439|1441	NONE	P|P|P|P|P|P|P|P|P|P|P|P	P	26994.3	70107.2	-0.203801	0.00294852	1.44677	SIMILAR
Sepm	SEPM\list Martina- Metal array	1430|1432	NONE	P|P|P|P|P|P|P|P|P|P|A|P	P	19571.6	48251.1	0.11108	0.174197	156.822	HighRE
Sepn1	SEPN1-1110019I12Rik\list Martina- Metal array	1433|1434|1435	NONE	P|P|P|P|P|P|P|P|P|P|P|P|P|P|P|P|P|P	P	22714.5	22515.8	-0.0209883	0.0462662	220.437	HighRE
Sepp1	SEPP1\list Martina- Metal array	1422	DOWN	P|P|P|P|P|P	P	11085.5	11504	-2.35123	0.20513	.	SINGLE
Sepw1	SEPW1\list Martina- Metal array	1437|1438	NONE	P|P|P|A|P|A|P|P|P|P|P|P	P	18057.6	38129.8	0.0770371	0.240838	312.627	HighRE
Serpinb5	maspin	935|936	UP	P|P|P|P|P|P|P|P|P|P|P|P	P	9228.59	6270.42	0.580572	0.0881854	15.1894	HighRE
Serpinh1	hsp47	909|910	NONE	P|P|P|P|P|P|P|P|P|P|P|P	P	26065	24323.4	0.0854417	0.0611498	71.569	HighRE
Sertad2	kiaa0127 (3')\ire candidate	1246|1259	NONE	P|P|P|P|P|P|P|P|P|P|P|P	P	9804.7	11880.2	-0.220935	0.204002	92.3361	HighRE
Sf3a2	SAP62	833|956|957	NONE	P|P|P|P|P|P|P|P|P|P|P|P|P|P|P|M|P|P	P	13569.5	16684.1	-0.104171	0.135307	129.89	HighRE
Sfrs3|1	SRP20	965	UP	P|P|P|P|P|P	P	28000.2	24251	0.425011	0.124622	.	SPLIT
Sfrs3|2	SRP20	827|829|830|966|967	NONE	P|P|P|P|P|P|P|P|P|P|P|P|P|P|P|P|P|P|P|P|P|P|P|P|P|P|P|P|P|P	P	25196.3	25015.3	0.2169	0.094131	43.3983	AVERAGE
Sfxn1|1	sideroflexin 1	1092	UP	P|P|P|P|P|P	P	11136.6	19497	0.401307	0.225348	.	SPLIT
Sfxn1|2	sideroflexin 1	1089|1090	NONE	P|P|P|P|P|P|P|P|P|P|P|P	P	17816	22351.7	0.295457	0.0405368	13.72	AVERAGE
Sfxn2	sideroflexin 2	1087	NONE	P|P|P|P|P|P	P	24495.3	25206.3	0.097413	0.121583	.	SINGLE
Sfxn3	sideroflexin 3	1085|1115	NONE	P|P|P|P|P|P|P|P|P|P|P|P	P	26787.9	24002.9	0.0190503	0.121651	638.575	HighRE
Sfxn4	sideroflexin 4	1095|1096	NONE	P|P|P|P|P|P|P|P|P|P|P|P	P	22244.1	20827.2	0.0881773	0.0178672	20.2629	HighRE
Sfxn5	sideroflexin 5	1088	NONE	P|P|P|P|P|P	P	11959.2	10350.3	0.216898	0.114233	.	SINGLE
Sh3gl3|1	sh3gl3 human-sh3d2c2\ire candidate	1245	NONE	M|P|P|P|P|P	P	11959.2	10350.3	0.129461	0.227243	228.26	SPLIT
Sh3gl3|2	sh3gl3 human-sh3d2c2\ire candidate	1281	DOWN	P|P|P|P|P|P	P	2718.91	2505.83	-0.551128	0.94807	228.26	SPLIT
Sh3gl3 (dif 3')	sh3gl3 human-sh3d2c2 (dif 3')\ire candidate	1273	NONE	P|P|P|P|P|P	P	22139.5	23143.3	-0.0485041	0.113898	.	SINGLE
Shc1	p66SHC	1123|855	NONE	P|P|P|P|P|P|P|P|P|P|P|P	P	20275.6	22910.4	-0.216442	0.0937211	43.3008	HighRE
Shmt1	SHMT1	670|671|672	NONE	P|P|P|P|P|P|P|P|P|P|P|P|P|P|P|P|P|P	P	11050.7	10867.7	0.0140728	0.0452559	321.584	HighRE
Sim2	Sim 2\mouse hipoxia gene	1200	NONE	P|P|P|P|P|P	P	9623.49	9729.67	0.0252745	0.0904543	.	SINGLE
Sim2 (mdh?)	Sim 2\mouse hipoxia gene	1180	DOWN	P|P|P|P|P|P	P	9623.49	9729.67	-0.586437	0.283304	.	SINGLE
Skp1a	SKP1\Mouse hipoxia gene	1286	UP	P|P|P|P|P|P	P	9623.49	9729.67	0.818752	0.105656	.	SINGLE
Skp1a(short)	SKP1 short form\Mouse hipoxia gene	1291	NONE	P|P|P|P|P|P	P	9623.49	9729.67	0.359866	0.0927302	.	SINGLE
Slc11a1|1	NRAMP 1	585	DOWN	P|P|P|P|P|P	P	14501.8	13830.8	-0.48928	0.276357	.	SPLIT
Slc11a1|2	NRAMP 1	584|763	NONE	P|P|P|P|P|P|P|P|P|P|P|P	P	9623.49	9729.67	-0.185887	0.0195354	10.5093	AVERAGE
Slc11a2 (CDS)	DCT-1 (CDS)\Known ire 3'	587	DOWN	P|P|P|P|P|P	P	9623.49	9729.67	-0.59368	0.166085	.	SINGLE
Slc11a2 (CDS+3'IRE)	DCT-1 (CDS+IRE)\Known ire 3' corrected information	1153	DOWN	P|P|P|P|P|P|P|P|P|P|P|P	P	9623.49	9729.67	-0.527701	0.200537	.	SINGLE
Slc11a2 (CDS+3'nonIRE)	DCT-1 Nramp-2 (CDS+non-IRE)\Known ire 3'	1133|1134	NONE	P|P|P|P|P|P|P|P|P|P|P|P	P	25807	24956.9	0.249744	0.014443	5.78313	SIMILAR
Slc11a2 (CDS+3'nonIRE-800pb)	DCT-1 Nramp-2 (CDS+3'nonIRE-800)\Known ire 3'	1135|1154|951|952	NONE	P|P|P|P|P|P|P|P|P|P|P|P|P|P|P|P|P|P|P|P|P|P|P|P	P	27328.7	27532.9	-0.0617056	0.166565	269.936	HighRE
Slc11a2 (exon 1a)	DCT-1 Mouse exon 1A\Known ire 3'	1156	NONE	P|A|A|P|P|P	P	9623.49	9729.67	-0.0472261	0.318642	.	SINGLE
Slc11a2 (exon 1b)	DCT-1 Mouse exon 1B\Known ire 3'	1157	NONE	P|P|P|P|P|P	P	9623.49	9729.67	0.103362	0.464521	.	SINGLE
Slc11a2 (non-ire)	DCT-1 Nramp-2 (non-IRE)\Known ire 3' corrected information	1136	NONE	P|P|P|P|P|P|P|P|P|P|P|P|P|P|P|P|P|P	P	9623.49	9729.67	0.143656	0.213378	.	SINGLE
Slc1a3	Slc1a3\corrected information	597	NONE	P|P|P|P|P|P	P	9623.49	9729.67	0.195812	0.134342	.	SINGLE
Slc22a17	"Slc22a17/Slc22A17, Lipocalin2 receptor"	1541	NONE	P|P|P|P|P|A	P	9623.49	9729.67	-0.173773	0.566401	.	SINGLE
Slc23A2	Slc23A2/Slc23A2 ascorbate transporter	1479|1480	UP	P|P|P|P|P|P|P|P|P|P|P|P	P	11764.3	11436.7	0.764741	0.0705048	9.21944	AVERAGE
Slc23A2|2	Slc23A2/Slc23A2 ascorbate transporter	1478	NONE	P|P|P|P|P|P	P	9623.49	9729.67	0.345831	0.133421	.	SPLIT
Slc25a11	MITOCHONDRIAL 2-OXOGLUTARATE-MALATE CARRIER	645|646|647	NONE	P|P|P|P|P|P|P|P|P|P|P|P|P|P|P|P|P|P	P	27845.7	27131.5	-0.0508909	0.243831	479.125	HighRE
Slc25a14	Bmcp1	876|877	NONE	P|P|P|P|P|P|P|P|P|P|P|P	P	29203.5	28391.2	0.0645185	0.0414542	64.2516	HighRE
Slc25a28	Slc25a28/SLC25A28 mouse homologue of frs-B (frascati zebrafish)	1487|1488|1489	NONE	P|P|P|P|P|P|P|P|P|P|P|P|P|P|P|P|P|P	P	17749	14845	0.179312	0.29771	166.03	HighRE
Slc2a1	Glut-1\mouse hipoxia gene	1190|1203|1204	UP	P|P|P|P|P|P|P|P|P|P|P|P|P|P|P|P|P|P	P	22304.2	15431.1	0.736486	0.156181	21.2062	HighRE
Slc2a3	GLUT3	719	NONE	P|P|P|P|P|P	P	15449.4	12249.8	-0.0174097	0.174807	.	SINGLE
Slc2a4	Slc2a4\CORRECTED INFORMATION	831	NONE	P|P|P|P|P|P	P	15449.4	12249.8	0.233483	0.0843538	.	SINGLE
Slc30A2	Zinc transporter 2 Znt2\list Martina	1382|1383	DOWN	P|P|P|P|P|P|P|P|P|P|P|P	P	19817.1	18912.3	-0.954107	0.356278	37.3415	HighRE
Slc30A2 (short)	Zinc transporter 2 Znt2\list Martina	1381	NONE	P|P|P|P|P|P	P	17112.5	15894.5	0.0823185	0.217648	.	SINGLE
Slc30A3	Zinc transporter 3 Znt3\list Martina	1385	NONE	P|P|P|P|P|P	P	17112.5	15894.5	0.121532	0.217907	.	SINGLE
Slc30A5	Zinc transporter 5 Znt5\list Martina	1387|1388|1389	NONE	P|P|P|P|P|P|P|P|P|P|P|P|P|P|P|P|A|A	P	26886.2	27952.3	-0.0655981	0.171518	261.469	HighRE
Slc30A6	Zinc transporter 6 Znt6\list Martina	1391|1392|1416	NONE	P|P|P|P|P|P|P|P|P|P|P|P|P|P|P|P|P|P	P	24672.4	24910.6	0.0662157	0.148214	223.836	HighRE
Slc30A7|1	Zinc transporter 7 Znt7\list Martina	1393	UP	P|P|P|P|P|P	P	17112.5	15894.5	0.397436	0.183449	.	SPLIT
Slc30A7|2	Zinc transporter 7 Znt7\list Martina	1394|1395	NONE	P|P|P|P|P|P|P|P|P|P|P|P	P	17112.5	15894.5	0.0370104	0.0017854	4.82405	AVERAGE
Slc30a1	zinc transporter 1	1074|1075	NONE	P|P|P|P|P|P|P|P|P|P|P|P	P	19039.7	19040	-0.232705	0.099645	42.8202	HighRE
Slc30a4	ZnT4	1077|1078|1079	NONE	P|P|P|P|P|P|P|P|P|P|P|P|P|P|P|P|P|P	P	14672.1	17309.2	-0.237999	0.139692	58.6943	HighRE
Slc31a1	mCTR1	939|940	DOWN	P|P|P|P|P|P|P|P|P|P|P|P	P	26933.7	36834.6	-0.542679	0.0385692	7.10718	SIMILAR
Slc31a2	mCTR2	570|571|745	NONE	P|P|P|P|P|P|P|P|P|P|P|P|P|P|P|P|P|P	P	21494.9	28028.7	0.0154562	0.231774	1499.56	HighRE
Slc38a1	SLC38A1\NIA results interesting	1318	UP	P|P|P|P|P|P	P	12720.6	16282.7	1.30045	0.129962	.	SINGLE
Slc38a1(short)	SLC38A1 short form\NIA results interesting	1319	UP	P|P|P|P|P|P	P	12720.6	16282.7	1.41172	0.223062	.	SINGLE
Slc39A2	ZIP2\list Martina	1397	NONE	P|P|P|P|P|P	P	12720.6	16282.7	-0.352795	0.226989	.	SINGLE
Slc39A3	ZIP3\list Martina	1400	DOWN	P|P|P|P|M|P	P	12720.6	16282.7	-0.534522	0.882512	.	SINGLE
Slc39A4	ZIP4\list Martina	1401|1403	NONE	P|P|P|P|P|P|P|P|P|P|P|P	P	39693.3	35817.3	0.185528	0.103472	55.7717	HighRE
Slc39a1	ZIP1 (ZIRTL)	687|781	NONE	P|P|P|P|P|P|P|P|P|P|P|P	P	35127.1	40907.3	-0.152401	0.265679	174.329	HighRE
Slc40a1|1	IREG1-SLC40A1\Known ire 5' additional 2 ESTs	1363	NONE	P|P|P|P|P|P	P	121376	128963	-0.0806295	0.211673	110.814	SPLIT
Slc40a1|2	IREG1-SLC40A1\Known ire 5' additional 2 ESTs	556	DOWN	P|P|P|P|P|P|P|P|P|P|P|P	P	66552.2	100784	-0.664476	0.254677	110.814	SPLIT
Slc7a7	y+LAT1a	991|992	DOWN	P|P|P|P|P|P|P|P|P|P|P|P	P	28364.1	51137.5	-0.820191	0.280854	34.2426	HighRE
Slit3	Slit3-abfall	1163	NONE	P|P|P|P|P|P	P	4167.64	4214.33	-0.0147049	0.0821158	.	SINGLE
Snx1	afball\list Martina	1369	DOWN	P|P|P|P|P|P	P	4167.64	4214.33	-0.456172	0.157825	.	SINGLE
Sod1	SOD-CP	837|961	DOWN	P|P|P|P|P|P|P|P|P|P|P|P	P	32459.4	42841.5	-0.420454	0.00930573	2.21325	SIMILAR
Sod2	SOD-mit	773|963|964	NONE	P|P|P|P|P|P|P|P|P|P|P|P|P|P|P|P|P|P	P	26321.7	31329.7	0.175783	0.116528	66.2907	HighRE
Sod3	SOD3 EC	1033|818	NONE	P|P|P|P|P|P|P|P|P|P|P|P	P	23087.2	26581.9	0.239262	0.0465384	19.4508	HighRE
Spp1	osteopontin	1121|793	NONE	P|P|P|P|P|P|P|P|P|P|P|P	P	6917.02	7090.75	0.0239039	0.135648	567.473	HighRE
Steap3	Steap3/Fleming endosomal ferrireductase	1538	NONE	P|P|P|P|P|P	P	5864.46	6005.33	-0.0294292	0.176894	.	SINGLE
Stip1|1	STI1	650	NONE	P|P|P|P|P|P	P	5864.46	6005.33	0.149385	0.158513	314.964	SPLIT
Stip1|2	STI1	651	DOWN	P|P|P|P|P|P	P	21245.6	20159.5	-0.392854	0.341185	314.964	SPLIT
Stk3	Stk3-abfall	1168|675|968	NONE	P|P|P|P|P|P|P|P|P|P|P|P|P|P|P|P|P|P	P	23388	24572.4	-0.0332963	0.0442469	132.888	HighRE
Stmn1	Stathmin	593|594	NONE	P|P|P|P|P|P|P|P|P|P|P|P	P	20239	22324.3	-0.102029	0.0839661	82.2965	HighRE
Stoml2	stoml2 (abfall)	730	NONE	P|P|P|P|P|P	P	14425.7	11633.8	0.284428	0.179474	.	SINGLE
Sympk	SYMPLEK	971|972	NONE	P|P|P|P|P|P|P|P|P|P|P|P	P	20279	17177.9	0.233588	0.136956	58.6313	HighRE
Sytl2	slp-2	674|772	NONE	P|P|P|P|P|P|P|P|P|P|P|P	P	8754.39	7652.33	0.173606	0.177777	102.403	HighRE
Tceb1|1	elongin C (TCEB1)\mouse hipoxia gene	1175	NONE	P|P|P|P|P|P	P	10005.7	8928.5	0.182797	0.17796	236.798	SPLIT
Tceb1|2	elongin C (TCEB1)\mouse hipoxia gene	1191	DOWN	P|P|P|P|P|M	P	7307.99	19448.1	-0.724892	1.1084	236.798	SPLIT
Tceb1(long)	elongin C (TCEB1) long form\mouse hipoxia gene	1178	NONE	P|P|P|P|P|P	P	9429.27	10011.5	-0.0662736	0.221153	.	SINGLE
Tceb2	elongin B (TCEB2)\mouse hipoxia gene	1199	NONE	P|P|P|P|P|P	P	9429.27	10011.5	-0.0476307	0.36261	.	SINGLE
Tceb2 (bad)	elongin B (TCEB2)\mouse hipoxia gene	1158	DOWN	P|P|P|P|P|P	P	9429.27	10011.5	-0.503829	0.329358	.	SINGLE
Tceb3	elongin A (TCEB3)\mouse hipoxia gene	1176	NONE	P|P|P|P|P|P	P	9429.27	10011.5	0.34782	0.201239	.	SINGLE
Tceb3 (long)	elongin A (TCEB3) long form\mouse hipoxia gene	1189|1211	NONE	P|P|P|P|P|P|P|P|P|A|P|P	P	7896.8	7653.78	0.220358	0.0123969	5.62583	SIMILAR
Tfrc	TfR1\Known ire 3'	1111|679	DOWN	P|P|P|P|P|P|P|P|P|P|P|P	P	8737.15	11453.5	-0.913219	0.580328	63.5475	HighRE
Tfrc (bad)	TFR1\Known ire 3'	680	DOWN	P|P|P|P|P|A	P	6175.6	13105.5	-0.950493	0.345715	.	SINGLE
Tgfb1	TGF beta 1	975|977	NONE	P|P|P|P|P|P|P|P|P|P|P|P	P	22693.5	26959.1	-0.166986	0.123303	73.8405	HighRE
Th|1	tyrosine hydroxylase	1129	DOWN	P|P|P|P|P|P	P	15632.6	25133.3	-0.569984	0.361375	625.09	SPLIT
Th|2	tyrosine hydroxylase	838	NONE	P|P|P|P|P|P	P	11803.8	9071.83	0.35966	0.257157	625.09	SPLIT
Thrap3	trap150 homologue- abfall	1243	NONE	P|P|P|P|P|P	P	18637.2	28808.7	-0.289359	0.798427	.	SINGLE
Thy1	THY-1	978|979	NONE	P|P|P|P|P|P|P|P|P|P|P|P	P	13305.6	16082.8	0.074716	0.155199	207.718	HighRE
Tlr1	TLR1\toll receptors and others	1227|1229|1236	NONE	P|P|P|P|P|P|P|P|P|P|P|P|P|P|P|P|P|P	P	8132.42	12561.7	0.0428787	0.252603	589.111	HighRE
Tlr2	TLR2\toll receptors and others	1226|1234|1237	NONE	A|P|P|P|P|P|P|P|P|P|P|P|P|P|P|P|P|P	P	7543.24	10546.5	-0.130491	0.217559	166.723	HighRE
Tlr3	TLR3\toll receptors and others	1230|1239	NONE	P|P|P|P|P|P|P|P|P|P|P|P	P	8075.26	9893.31	0.293785	0.0160275	5.45551	SIMILAR
Tlr4	TLR4\toll receptors and others	1231|580	NONE	P|P|P|P|P|P|P|P|P|P|P|P	P	7776.13	8978.94	0.310919	0.0389819	12.5376	SIMILAR
Tlr4 (short)	TLR4 short form\toll receptors and others	1232	UP	P|P|P|P|P|P	P	3823.66	3775.67	0.492383	0.184202	.	SINGLE
Tlr5	TLR5\toll receptors and others	1222	NONE	P|P|P|P|P|P	P	3823.66	3775.67	-0.0245347	0.332659	.	SINGLE
Tlr6	TLR6\toll receptors and others	1228|1238	NONE	P|P|P|P|P|P|P|P|P|P|P|P	P	8305.14	11184.9	-0.191001	0.249749	130.757	HighRE
Tlr7	TLR7\toll receptors and others	1220|1242	NONE	P|P|P|P|P|P|P|P|P|P|P|P	P	14456.4	17550.7	-0.144966	0.259329	178.89	HighRE
Tlr8	TLR8\toll receptors and others	1240	NONE	P|P|P|P|P|P	P	9447.65	11250	-0.251836	0.174114	.	SINGLE
Tlr9	TLR9\toll receptors and others	1219	NONE	P|P|P|P|P|P	P	9447.65	11250	0.136538	0.203244	.	SINGLE
Tlr9 (long)	TLR9 long form\toll receptors and others	1241	NONE	P|P|P|P|P|P	P	9447.65	11250	0.0411656	0.287996	.	SINGLE
Tm4sf1	L6	742|743	NONE	P|P|P|P|P|P|P|P|P|P|P|P	P	9453.46	10339.3	-0.219724	0.0207591	9.44777	SIMILAR
Tm7sf2	TM7SF2	1058|1059|1060	NONE	P|P|P|P|P|P|P|P|P|P|P|P|P|P|P|P|P|P	P	26256.1	24756.1	0.140254	0.0852391	60.7748	HighRE
Tmpo	thymopoitin-abfall	1009	NONE	P|P|P|P|P|P	P	9447.65	11250	0.176369	0.102248	.	SINGLE
Tmsb4x	thymosin beta-4	595	DOWN	P|P|P|P|P|P	P	9447.65	11250	-0.696189	0.162615	.	SINGLE
Tnf	TNFa	1124|1125|1126	NONE	P|P|P|P|P|P|P|P|P|P|P|P|P|P|P|P|P|P|P|P|P|P|P|P	P	22551.3	22567.7	0.0458023	0.132947	290.262	HighRE
Top1	Top1-abfall	1289	NONE	P|P|P|P|P|M	P	9447.65	11250	0.0476024	0.182759	.	SINGLE
Tparl	TPA regulated locus (Tparl)	678	NONE	P|P|P|P|P|P	P	9447.65	11250	0.0728487	0.180157	.	SINGLE
Tpcn1	IRIG4	558	NONE	P|P|P|P|P|P	P	9447.65	11250	0.035227	0.198351	.	SINGLE
Tram1	TRAM\ire candidate	1247|1257	NONE	P|P|P|P|P|P|P|P|P|P|P|P	P	23170	23046	-0.0176298	0.246581	1398.66	HighRE
Trappc4	synbindin	856	NONE	P|P|P|P|P|P	P	17644.1	20731	-0.228379	0.080953	.	SINGLE
Trf	transferrin	596	DOWN	P|P|P|P|P|P	P	17644.1	20731	-0.416042	0.136148	.	SINGLE
Trfr2	No info available but SPOTTED on CHIP	826|984	NONE	P|P|P|P|P|P|P|P|P|P|P|M|P|P|P|P|P|P|P|P|P|P|P|P	P	9395.83	10912.9	-0.0496728	0.0934606	188.152	HighRE
Trib1	TRB-1 long form\mouse hipoxia gene	1181|1188	NONE	P|P|P|P|P|P|P|P|P|P|P|P	P	21290	19312.2	0.183647	0.13041	71.0113	HighRE
Trpc1|1	Trpc1\list Martina- Gunshin mail	1460	DOWN	P|P|P|P|P|P	P	15796.4	21434.5	-0.447321	0.140401	.	SPLIT
Trpc1|2	Trpc1\list Martina- Gunshin mail	1458|1459	NONE	P|P|P|P|P|P|P|P|P|P|P|P	P	12902.7	13119	-0.0422494	0.0502332	118.897	AVERAGE
Trpc2 (form 1)	Trpc2 (form 1)\list Martina- Gunshin mail	1461|1462	NONE	P|P|P|P|P|P|P|P|P|P|P|P	P	10282	10905	0.234271	0.132306	56.4755	HighRE
Trpc2 (form 2)	Trpc2 (form 2)\list Martina- Gunshin mail	1463	DOWN	P|P|P|P|P|P	P	10511.6	32962.5	-0.498327	1.14074	.	SINGLE
Trpc3	Trpc3\list Martina- Gunshin mail	1464	NONE	P|P|P|P|P|P	P	10511.6	32962.5	-0.343387	0.167154	.	SINGLE
Trpc4	Trpc4\list Martina- Gunshin mail	1465|1466	NONE	A|M|A|P|A|A|A|P|P|P|P|P	M	4887.99	10746.9	0.269136	0.0287555	10.6844	SIMILAR
Trpc5	Trpc5\list Martina- Gunshin mail	1467	NONE	P|P|P|P|P|P	P	10511.6	32962.5	0.0805503	0.207174	.	SINGLE
Trpc6	Trpc6\list Martina- Gunshin mail	1475|1476	NONE	A|P|A|A|A|P|P|P|M|P|P|P	M	3891.1	7209.88	0.0497086	0.0207246	41.6921	HighRE
Trpm7	TRPM7\list Martina	1407|1408	DOWN	P|P|P|P|P|P|P|P|P|P|P|P	P	17915	29774.5	-0.63393	0.105298	16.6104	AVERAGE
Trpm7|2	TRPM7\list Martina	1409	NONE	P|A|A|P|P|P	P	6313.21	7570.18	-0.120465	0.240889	.	SPLIT
Trpv4	TRPV4\list Martina	1405|1406	NONE	P|P|P|P|P|P|P|P|P|P|P|P	P	20291.1	27506.8	-0.0818542	0.245454	299.867	HighRE
Ttc7	Ttc7/Ttc7 (hea and fsn anemic mice)	1503|1504	NONE	P|P|P|P|P|P|P|P|P|P|P|P	P	30694.4	29298.9	0.00537345	0.316123	5883.06	HighRE
Ttyh1	Ttyh1-tweety homolog 1\Mayka (yeast homolog FTR1)	1473|1474	NONE	P|P|P|P|P|P|P|P|P|P|P|P	P	5503.67	5315.17	0.119828	0.214389	178.914	HighRE
Txk|1	tyrosine kinase (TXK)	1003	DOWN	P|P|P|P|P|P	P	4142.85	6574.33	-0.492555	0.795096	.	SPLIT
Txk|2	tyrosine kinase (TXK)	1004|797|798	NONE	P|P|P|P|P|P|A|A|A|A|P|P|P|P|P|P|P|P	P	4142.85	6574.33	0.0104196	0.320483	3075.79	AVERAGE
Txn1	thioredoxin	1021|1022|1023|810|811	NONE	A|A|A|P|P|P|P|P|P|P|P|P|P|P|P|P|P|P|P|P|P|P|P|P|P|P|P|P|P|P	P	23463.9	24814.4	-0.0306872	0.188717	614.971	HighRE
Txn2	thioredoxin mitochondrial (TXN2)	1018|1019|808|809	NONE	P|P|P|P|P|P|P|P|P|P|P|P|P|P|P|P|P|P|P|P|P|P|P|P	P	28211	28752.7	0.142453	0.205518	144.271	HighRE
Txn2(bad)	thioredoxin mitochondrial (TXN2)	1020	NONE	P|P|P|P|P|P	P	4142.85	6574.33	0.101265	0.202929	.	SINGLE
Txnl1|1	thioredoxin-like protein	1007	DOWN	P|P|P|P|P|P	P	2338.13	6335.67	-0.382319	0.193606	.	SPLIT
Txnl1|2	thioredoxin-like protein	1005|1006|799	NONE	P|P|P|P|P|P|P|P|P|P|P|P|P|P|P|P|P|P	P	4142.85	6574.33	-0.220928	0.0267337	12.1007	AVERAGE
Txnrd1	thioredoxin reductase 1	1037|820	UP	P|P|P|P|P|P|P|P|P|P|P|P	P	28041.6	26599.5	0.564358	0.0279238	4.94789	SIMILAR
Txnrd1(bad)	thioredoxin reductase 1	1036	NONE	P|P|P|P|P|P	P	4142.85	6574.33	0.181892	0.0739823	.	SINGLE
Txnrd2	TXNRD2\list Martina- Metal array	1443	NONE	P|P|P|P|P|P	P	4142.85	6574.33	-0.156653	0.185962	.	SINGLE
Tyr	tyrosinase	1035|819	NONE	P|P|P|P|P|P|P|P|P|P|P|A	P	25835.9	25013.4	-0.0831516	0.288374	346.806	HighRE
Tyrp1	Tyrosinase-related protein 1	1032|817|821	NONE	P|P|P|P|P|P|P|P|P|P|P|P|P|P|P|P|P|P	P	8056.96	9323.5	-0.0921459	0.0916451	99.4564	HighRE
Ube2D1	UBE2D1=sft1\list Martina- Metal array	1413	NONE	P|P|P|P|P|P	P	9780.5	12835.5	-0.0771247	0.424117	.	SINGLE
Ube2D1 (dif form)	UBE2D1=sft1\list Martina- Metal array	1412	NONE	P|P|M|A|A|P	M	9780.5	12835.5	-0.159096	0.771196	.	SINGLE
Ube2d2|1	UBE2D2\mouse hipoxia gene	1183	DOWN	P|P|P|P|P|P	P	9780.5	12835.5	-0.383516	0.340419	.	SPLIT
Ube2d2|2	UBE2D2\mouse hipoxia gene	779|832	NONE	P|P|P|P|P|P|P|P|P|P|P|P	P	9780.5	12835.5	-0.128452	0.0756757	58.9135	AVERAGE
Ube2g2	Ube2g2-abfall	1304	DOWN	P|P|P|P|P|P	P	9780.5	12835.5	-0.429499	0.406273	.	SINGLE
Uqcrfs1	Cytc reductase	884|885	NONE	P|P|P|P|P|P|P|P|P|P|P|P	P	22350	25996	0.162371	0.240107	147.875	HighRE
Urod	UROD\heme biosynthesis	1334|1335	DOWN	P|P|P|P|P|P|A|P|P|P|P|P	P	5519.95	8573.67	-0.835285	0.290602	34.7908	AVERAGE
Urod|2	UROD\heme biosynthesis	1336	NONE	P|P|P|P|P|P	P	5648.04	6914.33	-0.286366	0.181249	.	SPLIT
Uros	UROS\heme biosynthesis	1337|1339	NONE	P|P|P|P|P|P|P|P|P|P|P|P	P	6680.32	9573.12	-0.0924921	0.190194	205.633	HighRE
Usp40	B230215L03Rik\NIA results interesting	1328	NONE	P|P|P|P|P|P	P	10015.2	11513	-0.208988	0.155203	.	SINGLE
Vamp3	synaptobrevin-3	676|677	NONE	P|P|P|P|P|P|P|P|P|P|P|P	P	35744.9	39483.9	-0.132698	0.108608	81.846	HighRE
Vdac3	VDAC3\ire candidate	1252|1260|1261	NONE	P|P|P|P|P|P|P|P|P|P|P|P|P|P|P|P|P|P	P	34372.7	31337.4	0.143742	0.00323866	2.25311	SIMILAR
Vegfa|1	"VEGF, no info available but spotted on chip"	988	NONE	P|P|P|P|P|P	P	44705.2	41349.8	-0.0679714	0.179567	116.977	SPLIT
Vegfa|2	"VEGF, no info available but spotted on chip"	990	DOWN	P|P|P|P|P|P	P	36711.7	33383.8	-0.718507	0.101238	116.977	SPLIT
Vhlh	VHLh1	1148|1149|1150|1151|1152	NONE	A|A|P|P|M|A|A|A|P|P|P|P|P|P|P|P|P|P|P|P|P|P|P|P|P|A|P|P|P|P|P|P|P|P|A|P	P	6550.28	6699.98	0.0108237	0.206014	1903.37	HighRE
Wt1	Wt1/HHpatients putative HH modifiers	1526|1527|1528	NONE	P|P|P|P|P|P|P|P|P|P|P|P|P|P|P|P|P|P	P	8339.25	8235.7	0.00514589	0.205908	4001.41	HighRE
Zfp189	ZNF189\ire candidate	1279|1280	NONE	P|P|P|P|P|P|P|P|P|P|P|P	P	8762.2	8352.51	0.212563	0.181817	85.5358	HighRE
Zfp36	TTP	985|986|987	NONE	P|P|P|A|A|A|P|P|P|P|P|P|P|P|P|P|P|P	P	19341.8	17348.9	0.0766093	0.138073	180.23	HighRE
Zfp36 (bad)	tristetraproline	682	NONE	P|P|P|P|P|P	P	14512.1	13395.7	-0.210477	0.147178	.	SINGLE
Zfp364|1	ZNF364\1q21	1314	DOWN	P|P|P|P|P|P	P	17047.4	15817.7	-0.782198	0.0868961	.	SPLIT
Zfp364|2	ZNF364\1q21	1305|1306	NONE	P|P|P|P|P|P|P|P|P|P|P|P	P	14512.1	13395.7	-0.322896	0.0695312	21.5336	AVERAGE
hs EPO	hs EPO\Human hipoxia gene	2274|2302|2306	NONE	P|P|P|P|P|P|P|P|P|P|P|P|P|P|P|P|P|P	P	21561.8	25396.5	0.0460764	0.295487	641.299	HighRE

## Sheet: All Spikes
Spot number	Comp_chanel1	Comp_chanel2	Comp_Ratio-C1/C2	Comment
1_1_1_1	15440.9	16338	0.95	slc11a2 (cds)/587
1_1_2_1	16395.3	18016	0.91	slc11a2 (cds)/587
1_1_3_1	14899.2	17638	0.84	slc11a2 (cds)/587
1_1_4_1	3477.67	3933	0.88	il4i1/755
1_1_5_1	4585.62	4703	0.98	il4i1/755
1_1_6_1	5272.32	5474	0.96	il4i1/755
1_1_7_1	8156.58	9317	0.88	nsep1/705
1_1_8_1	9272.37	8748	1.06	nsep1/705
1_1_9_1	11596.6	12037	0.96	nsep1/705
1_1_10_1	24778.1	19456	1.27	ftl1/569
1_1_11_1	28884.5	23347	1.24	ftl1/569
1_1_12_1	27737.5	20910	1.33	ftl1/569
1_1_13_1	6210.13	8256	0.75	ddx5/691
1_1_14_1	4479.66	7960	0.56	ddx5/691
1_1_15_1	9428.02	10224	0.92	ddx5/691
1_1_16_1	49325.3	63383	0.78	slc40a1/556
1_1_17_1	56067.8	67949	0.83	slc40a1/556
1_1_18_1	53659.7	71113	0.75	slc40a1/556
1_1_19_1	16669.5	17971	0.93	atp5j/648
1_1_20_1	18420.9	18304	1.01	atp5j/648
1_1_21_1	22488.9	20014	1.12	atp5j/648
1_1_22_1	30831.5	20398	1.51	rela/757
1_1_23_1	35564.3	23267	1.53	rela/757
1_1_24_1	29511.5	20333	1.45	rela/757
1_1_1_2	3252.02	2523	1.29	fdxr/711
1_1_2_2	2220.29	1734	1.28	fdxr/711
1_1_3_2	2348.43	2474	0.95	fdxr/711
1_1_4_2	9224.62	7671	1.2	stmn1/593
1_1_5_2	10693.3	7870	1.36	stmn1/593
1_1_6_2	9314.02	7698	1.21	stmn1/593
1_1_7_2	12283.7	7771	1.58	eya3/708
1_1_8_2	16535.6	10261	1.61	eya3/708
1_1_9_2	13212.5	8261	1.6	eya3/708
1_1_10_2	4071.71	4027	1.01	trfr2/984
1_1_11_2	1440.9	1591	0.91	trfr2/984
1_1_12_2	6720.69	4220	1.59	trfr2/984
1_1_13_2	20686.2	27257	0.76	impa1/652
1_1_14_2	31389.9	35409	0.89	impa1/652
1_1_15_2	26616	33123	0.8	impa1/652
1_1_16_2	5099.88	3909	1.3	nifu-pending/760
1_1_17_2	6057.65	4983	1.22	nifu-pending/760
1_1_18_2	5328.35	4025	1.32	nifu-pending/760
1_1_19_2	3775.95	3964	0.95	gng11/716
1_1_20_2	1629.8	1748	0.93	gng11/716
1_1_21_2	2291.88	1767	1.3	gng11/716
1_1_22_2	28776.5	28157	1.02	tmsb4x/595
1_1_23_2	22322.4	27306	0.82	tmsb4x/595
1_1_24_2	18821.4	25058	0.75	tmsb4x/595
1_1_1_3	23544.2	10667	2.21	gpx1/720
1_1_2_3	25430.4	10730	2.37	gpx1/720
1_1_3_3	21894.9	10490	2.09	gpx1/720
1_1_4_3	8146.89	5185	1.57	emptyempty
1_1_5_3	6208.95	4328	1.43	emptyempty
1_1_6_3	6991.59	4660	1.5	emptyempty
1_1_7_3	5037.09	3656	1.38	ndufa4/654
1_1_8_3	4905.91	3484	1.41	ndufa4/654
1_1_9_3	3694.4	3050	1.21	ndufa4/654
1_1_10_3	25994.5	25172	1.03	oaz1/766
1_1_11_3	20375.5	22864	0.89	oaz1/766
1_1_12_3	16569	19028	0.87	oaz1/766
1_1_13_3	4175.67	3668	1.14	eif2ak1/721
1_1_14_3	4609.84	4816	0.96	eif2ak1/721
1_1_15_3	3896.3	3430	1.14	eif2ak1/721
1_1_16_3	12851.9	8128	1.58	slc1a3/597
1_1_17_3	8455.02	5877	1.44	slc1a3/597
1_1_18_3	13003.1	9154	1.42	slc1a3/597
1_1_19_3	37632.4	19467	1.93	hspd1/727
1_1_20_3	41716.9	19948	2.09	hspd1/727
1_1_21_3	40208.8	18725	2.15	hspd1/727
1_1_22_3	495.42	358	1.38	emptyempty
1_1_23_3	2936.6	2361	1.24	emptyempty
1_1_24_3	241.49	1227	0.2	emptyempty
1_1_1_4	4452.06	3013	1.48	hspa1b (short)/911
1_1_2_4	7816.82	5580	1.4	hspa1b (short)/911
1_1_3_4	4620.22	3304	1.4	hspa1b (short)/911
1_1_4_4	6436.49	5073	1.27	prodh/1000
1_1_5_4	9517.59	6647	1.43	prodh/1000
1_1_6_4	8537.68	5763	1.48	prodh/1000
1_1_7_4	3906.53	3114	1.25	kif20a/1071
1_1_8_4	6047.03	4942	1.22	kif20a/1071
1_1_9_4	6306.04	5040	1.25	kif20a/1071
1_1_10_4	8695.89	6472	1.34	apg4b-pending/920
1_1_11_4	11956.6	8619	1.39	apg4b-pending/920
1_1_12_4	9879.04	7568	1.31	apg4b-pending/920
1_1_13_4	8183.23	5566	1.47	prodh/999
1_1_14_4	10162.6	7297	1.39	prodh/999
1_1_15_4	7216.63	5432	1.33	prodh/999
1_1_16_4	3011.02	2456	1.23	mmp3/1097
1_1_17_4	6384.28	4373	1.46	mmp3/1097
1_1_18_4	2881.17	2470	1.17	mmp3/1097
1_1_19_4	9147.53	6031	1.52	fnbp3/917
1_1_20_4	7989.57	5604	1.43	fnbp3/917
1_1_21_4	12268.6	7729	1.59	fnbp3/917
1_1_22_4	7734.79	6502	1.19	txnl/1005
1_1_23_4	7860.28	6893	1.14	txnl/1005
1_1_24_4	9543.37	7690	1.24	txnl/1005
1_1_1_5	8077.88	6172	1.31	slc30a4/1078
1_1_2_5	8062.15	7490	1.08	slc30a4/1078
1_1_3_5	6275.24	6304	1	slc30a4/1078
1_1_4_5	31713.7	20646	1.54	ptma/922
1_1_5_5	43996.2	24819	1.77	ptma/922
1_1_6_5	36646	23368	1.57	ptma/922
1_1_7_5	8039.16	5920	1.36	txk/1004
1_1_8_5	4969.72	4091	1.21	txk/1004
1_1_9_5	4792.38	3724	1.29	txk/1004
1_1_10_5	3207.27	3267	0.98	mmp3/1100
1_1_11_5	3640.11	3602	1.01	mmp3/1100
1_1_12_5	3880.39	3536	1.1	mmp3/1100
1_1_13_5	34455.2	40543	0.85	hephaestin (heph)/926
1_1_14_5	33974.3	39874	0.85	hephaestin (heph)/926
1_1_15_5	38513.1	41418	0.93	hephaestin (heph)/926
1_1_16_5	11834	10999	1.08	txnl/1007
1_1_17_5	10451.8	9583	1.09	txnl/1007
1_1_18_5	10403.5	10052	1.03	txnl/1007
1_1_19_5	12046.8	9801	1.23	cav3/1081
1_1_20_5	10142.9	9272	1.09	cav3/1081
1_1_21_5	11335.9	10013	1.13	cav3/1081
1_1_22_5	39380.3	23993	1.64	mgrn1/928
1_1_23_5	42779.8	24691	1.73	mgrn1/928
1_1_24_5	43906.6	23218	1.89	mgrn1/928
1_1_1_6	9689.57	12154	0.8	nrip1/1013
1_1_2_6	9527.41	12573	0.76	nrip1/1013
1_1_3_6	8799.47	12996	0.68	nrip1/1013
1_1_4_6	4125.38	3176	1.3	hfe (long 2)/1113
1_1_5_6	1529.85	1874	0.82	hfe (long 2)/1113
1_1_6_6	4781.97	4133	1.16	hfe (long 2)/1113
1_1_7_6	9821.18	7258	1.35	rpl32/930
1_1_8_6	5197.69	4678	1.11	rpl32/930
1_1_9_6	5245.49	4980	1.05	rpl32/930
1_1_10_6	5924.35	4510	1.31	peg12/1011
1_1_11_6	4780.81	4101	1.17	peg12/1011
1_1_12_6	8631.36	6563	1.32	peg12/1011
1_1_13_6	4387.7	3754	1.17	cav3/1083
1_1_14_6	773.45	786	0.98	cav3/1083
1_1_15_6	1046.29	1015	1.03	cav3/1083
1_1_16_6	8804.35	3928	2.24	serpinb5/935
1_1_17_6	10406	4602	2.26	serpinb5/935
1_1_18_6	9376.52	4380	2.14	serpinb5/935
1_1_19_6	14636.6	10324	1.42	bcl10/1016
1_1_20_6	13600.6	10986	1.24	bcl10/1016
1_1_21_6	12678.2	10338	1.23	bcl10/1016
1_1_22_6	1370.07	1291	1.06	emptyempty
1_1_23_6	1796.13	1735	1.04	emptyempty
1_1_24_6	2405.09	2005	1.2	emptyempty
1_1_1_7	2017.45	1705	1.18	fgd2/1217
1_1_2_7	1645.63	1377	1.2	fgd2/1217
1_1_3_7	1818.48	1634	1.11	fgd2/1217
1_1_4_7	4944.18	4212	1.17	top1/1289
1_1_5_7	2411.63	2517	0.96	top1/1289
1_1_6_7	6977.24	4966	1.41	top1/1289
1_1_7_7	6972.46	7997	0.87	urod/1334
1_1_8_7	5506.11	6923	0.8	urod/1334
1_1_9_7	6225.52	7893	0.79	urod/1334
1_1_10_7	23077.6	14538	1.59	_similar to transient receptor potential cation channel, subfamily v, member 4,/1404_
1_1_11_7	24910	15939	1.56	_similar to transient receptor potential cation channel, subfamily v, member 4,/1404_
1_1_12_7	25374.3	18058	1.41	_similar to transient receptor potential cation channel, subfamily v, member 4,/1404_
1_1_13_7	448.32	343.17	1.31	emptyempty
1_1_14_7	448.32	343.17	1.31	emptyempty
1_1_15_7	448.32	343.17	1.31	emptyempty
1_1_16_7	506.86	433	1.17	cacna1c/1469
1_1_17_7	278.43	853	0.33	cacna1c/1469
1_1_18_7	25.68	30.44	0.84	cacna1c/1469
1_1_19_7	2638.36	1887	1.4	tlr9/1219
1_1_20_7	1499.45	1574	0.95	tlr9/1219
1_1_21_7	3812.25	2668	1.43	tlr9/1219
1_1_22_7	14620.1	9608	1.52	4933407e01rik/1298
1_1_23_7	20112.2	11886	1.69	4933407e01rik/1298
1_1_24_7	17517.5	10830	1.62	4933407e01rik/1298
1_1_1_8	3972.53	4315	0.92	urod/1336
1_1_2_8	6478.04	6102	1.06	urod/1336
1_1_3_8	8057.31	6762	1.19	urod/1336
1_1_4_8	21368.1	22409	0.95	trpm7/1407
1_1_5_8	20660	22842	0.9	trpm7/1407
1_1_6_8	25490.5	26031	0.98	trpm7/1407
1_1_7_8	392.14	301.95	1.3	emptyempty
1_1_8_8	392.14	301.95	1.3	emptyempty
1_1_9_8	6965.29	4325	1.61	emptyempty
1_1_10_8	840.98	796	1.06	trpc4/1465
1_1_11_8	1352.41	1462	0.93	trpc4/1465
1_1_12_8	103.29	90.59	1.14	trpc4/1465
1_1_13_8	8419.79	6657	1.26	msr2/1221
1_1_14_8	5156.92	4315	1.2	msr2/1221
1_1_15_8	7760.12	5832	1.33	msr2/1221
1_1_16_8	6117.9	4479	1.37	cd160 (long)/1301
1_1_17_8	7467.51	4866	1.53	cd160 (long)/1301
1_1_18_8	7090.86	4964	1.43	cd160 (long)/1301
1_1_19_8	5126.64	4061	1.26	uros/1339
1_1_20_8	4197.41	3300	1.27	uros/1339
1_1_21_8	3259.86	2926	1.11	uros/1339
1_1_22_8	3476.54	2731	1.27	ube2d1/1413
1_1_23_8	9053.38	7222	1.25	ube2d1/1413
1_1_24_8	5857.21	4361	1.34	ube2d1/1413
1_1_1_9	1774.86	1665	1.07	txnrd2/1444
1_1_2_9	4518.8	3444	1.31	txnrd2/1444
1_1_3_9	2224.62	1866	1.19	txnrd2/1444
1_1_4_9	4621.37	3208	1.44	emptyempty
1_1_5_9	4929.1	3409	1.45	emptyempty
1_1_6_9	4831.74	3548	1.36	emptyempty
1_1_7_9	5356.38	5052	1.06	msr2/1223
1_1_8_9	4976.68	4596	1.08	msr2/1223
1_1_9_9	4215.72	3673	1.15	msr2/1223
1_1_10_9	3737.42	3272	1.14	pias3/1303
1_1_11_9	5104.53	3943	1.29	pias3/1303
1_1_12_9	5001.07	4060	1.23	pias3/1303
1_1_13_9	6297.75	6978	0.9	cpo (short form)/1341
1_1_14_9	7540.87	8551	0.88	cpo (short form)/1341
1_1_15_9	10157.7	9762	1.04	cpo (short form)/1341
1_1_16_9	7165.1	5143	1.39	dbh/1417
1_1_17_9	9469.73	5677	1.67	dbh/1417
1_1_18_9	9055.82	5588	1.62	dbh/1417
1_1_19_9	15612.4	14608	1.07	il-6ra/1369
1_1_20_9	14569.2	14940	0.98	il-6ra/1369
1_1_21_9	15590.7	15130	1.03	il-6ra/1369
1_1_22_9	495.79	400.17	1.24	emptyempty
1_1_23_9	6330.93	4759	1.33	emptyempty
1_1_24_9	2011	1632	1.23	emptyempty
1_1_1_10	2819.19	2571	1.1	mllas
1_1_2_10	872.93	549	1.59	mllas
1_1_3_10	6694.49	4614	1.45	mllas
1_1_4_10	3203.92	2238	1.43	kanr
1_1_5_10	691.7	757	0.91	kanr
1_1_6_10	1084.94	738	1.47	kanr
1_1_7_10	51.6	47.19	1.09	15b
1_1_8_10	51.6	47.19	1.09	15b
1_1_9_10	51.6	47.19	1.09	15b
1_1_10_10	2538.47	2096	1.21	cytp450
1_1_11_10	1620.31	1744	0.93	cytp450
1_1_12_10	2020.67	1745	1.16	cytp450
1_1_13_10	1049.33	917	1.14	cytp450 1:2
1_1_14_10	1959.5	1386	1.41	cytp450 1:2
1_1_15_10	1459.7	1478	0.99	cytp450 1:2
1_1_16_10	1124.73	635	1.77	cytp450 1:4
1_1_17_10	1196.45	894	1.34	cytp450 1:4
1_1_18_10	654.54	627	1.04	cytp450 1:4
1_1_19_10	202.38	436	0.46	2xssc
1_1_20_10	355.41	315	1.13	2xssc
1_1_21_10	1046.29	1366	0.77	2xssc
1_1_22_10	2404	2507	0.96	8h
1_1_23_10	174.4	143.98	1.21	8h
1_1_24_10	3370.86	2462	1.37	8h
1_1_1_11	547.07	471	1.16	egfp
1_1_2_11	683.86	759	0.9	egfp
1_1_3_11	4184.82	3240	1.29	egfp
1_1_4_11	3481.05	3014	1.15	fad6
1_1_5_11	2606.49	1705	1.53	fad6
1_1_6_11	973.39	949	1.03	fad6
1_1_7_11	5919.64	3889	1.52	fad6 1:2
1_1_8_11	7407.42	4857	1.53	fad6 1:2
1_1_9_11	5881.94	4188	1.4	fad6 1:2
1_1_10_11	7013.11	4832	1.45	fad6 1:4
1_1_11_11	325.9	323	1.01	fad6 1:4
1_1_12_11	262.16	276	0.95	fad6 1:4
1_1_13_11	21198.4	19834	1.07	cat
1_1_14_11	29064.1	26151	1.11	cat
1_1_15_11	16960.8	17797	0.95	cat
1_1_16_11	8135.99	9572	0.85	cat 1:2
1_1_17_11	8445.3	8481	1	cat 1:2
1_1_18_11	8983.74	8691	1.03	cat 1:2
1_1_19_11	6068.28	6171	0.98	cat 1:4
1_1_20_11	4429.06	5412	0.82	cat 1:4
1_1_21_11	4208.85	4683	0.9	cat 1:4
1_1_22_11	17366.2	18691	0.93	firluc
1_1_23_11	25296.9	37006	0.68	firluc
1_1_24_11	20677	19671	1.05	firluc
1_1_1_12	8570.52	10116	0.85	firluc 1:2
1_1_2_12	8792.16	10502	0.84	firluc 1:2
1_1_3_12	10843.4	12415	0.87	firluc 1:2
1_1_4_12	5034.76	6285	0.8	firluc 1:4
1_1_5_12	3790.7	4454	0.85	firluc 1:4
1_1_6_12	5077.78	6098	0.83	firluc 1:4
1_1_7_12	6928.26	6323	1.1	6i
1_1_8_12	5005.72	4711	1.06	6i
1_1_9_12	4933.74	5649	0.87	6i
1_1_10_12	2139.17	2179	0.98	6i 1:2
1_1_11_12	2919.96	2477	1.18	6i 1:2
1_1_12_12	3001.02	2408	1.25	6i 1:2
1_1_13_12	5187.2	3542	1.46	6i 1:4
1_1_14_12	435.11	314.82	1.38	6i 1:4
1_1_15_12	2524.23	2192	1.15	6i 1:4
1_1_16_12	2030.35	1708	1.19	ecfp
1_1_17_12	5279.32	6260	0.84	ecfp
1_1_18_12	648.69	659	0.98	ecfp
1_1_19_12	2871.2	2266	1.27	redfp
1_1_20_12	1646.69	1322	1.25	redfp
1_1_21_12	4109.39	3116	1.32	redfp
1_1_22_12	3358.51	2816	1.19	renluc
1_1_23_12	6911.54	19587	0.35	renluc
1_1_24_12	2149.97	1623	1.32	renluc
1_1_1_13	142.82	125.23	1.14	emptyempty
1_1_2_13	142.82	125.23	1.14	emptyempty
1_1_3_13	4948.83	3443	1.44	emptyempty
1_1_4_13	9762.12	7456	1.31	ireb2/565
1_1_5_13	9002.06	7551	1.19	ireb2/565
1_1_6_13	11710.2	8117	1.44	ireb2/565
1_1_7_13	8904.38	6103	1.46	slc2a4/831
1_1_8_13	6510.11	5182	1.26	slc2a4/831
1_1_9_13	8693.45	5870	1.48	slc2a4/831
1_1_10_13	35319.7	31580	1.12	slc25a11/646
1_1_11_13	38652.9	33812	1.14	slc25a11/646
1_1_12_13	30630.6	28226	1.09	slc25a11/646
1_1_13_13	2514.37	2767	0.91	nr1i3/644
1_1_14_13	3149.18	2896	1.09	nr1i3/644
1_1_15_13	3797.5	3588	1.06	nr1i3/644
1_1_16_13	213.64	172.02	1.24	nrip1/804
1_1_17_13	213.64	172.02	1.24	nrip1/804
1_1_18_13	213.64	172.02	1.24	nrip1/804
1_1_19_13	7027.46	30120	0.23	emptyempty
1_1_20_13	60.74	59.81	1.02	emptyempty
1_1_21_13	1758.93	1129	1.56	emptyempty
1_1_22_13	1049.33	1285	0.82	emptyempty
1_1_23_13	1320.26	2381	0.55	emptyempty
1_1_24_13	1919.88	2322	0.83	emptyempty
1_1_1_14	34161.9	21464	1.59	sfrs3/829
1_1_2_14	39599.4	25067	1.58	sfrs3/829
1_1_3_14	39693.7	26416	1.5	sfrs3/829
1_1_4_14	267281	113414	2.36	ldh1/642
1_1_5_14	292367	115567	2.53	ldh1/642
1_1_6_14	245671	93453	2.63	ldh1/642
1_1_7_14	23454	16349	1.43	efna1/625
1_1_8_14	30512.5	20485	1.49	efna1/625
1_1_9_14	31255.3	20642	1.51	efna1/625
1_1_10_14	2740.77	2181	1.26	peg12/801
1_1_11_14	5619.81	5512	1.02	peg12/801
1_1_12_14	4030.65	3757	1.07	peg12/801
1_1_13_14	155.88	137.27	1.14	emptyempty
1_1_14_14	4438.26	3296	1.35	emptyempty
1_1_15_14	708.38	687	1.03	emptyempty
1_1_16_14	3527.24	3857	0.91	actb/698
1_1_17_14	3635.59	4012	0.91	actb/698
1_1_18_14	4746.11	4144	1.15	actb/698
1_1_19_14	28080.7	18999	1.48	sfrs3/827
1_1_20_14	34115.4	20426	1.67	sfrs3/827
1_1_21_14	28625.3	20088	1.42	sfrs3/827
1_1_22_14	30241.3	25310	1.19	cotl1/614
1_1_23_14	31335.5	25049	1.25	cotl1/614
1_1_24_14	30801.6	24695	1.25	cotl1/614
1_1_1_15	17895.5	12661	1.41	ran/601
1_1_2_15	17808.7	13358	1.33	ran/601
1_1_3_15	18623.7	14185	1.31	ran/601
1_1_4_15	850.95	786	1.08	txk/797
1_1_5_15	1177.97	878	1.34	txk/797
1_1_6_15	410.37	521	0.79	txk/797
1_1_7_15	6675.44	4274	1.56	emptyempty
1_1_8_15	3614.12	2954	1.22	emptyempty
1_1_9_15	307.83	245.8	1.25	emptyempty
1_1_10_15	29199.2	21218	1.38	capn1/609
1_1_11_15	30059.8	23842	1.26	capn1/609
1_1_12_15	29354.6	20478	1.43	capn1/609
1_1_13_15	50141.5	20560	2.44	gapd/530
1_1_14_15	55529.2	22155	2.51	gapd/530
1_1_15_15	70764.8	26263	2.69	gapd/530
1_1_16_15	44827	162231	0.28	selp/591
1_1_17_15	41663.9	159867	0.26	selp/591
1_1_18_15	47530	163353	0.29	selp/591
1_1_19_15	15005.1	12189	1.23	frda/715
1_1_20_15	20867.3	16480	1.27	frda/715
1_1_21_15	13874.2	12075	1.15	frda/715
1_1_22_15	5078.94	3389	1.5	prodh/794
1_1_23_15	8346.94	5123	1.63	prodh/794
1_1_24_15	6213.68	4014	1.55	prodh/794
1_1_1_16	17004.6	17001	1	ierepo4-pending/1172
1_1_2_16	17852.7	18033	0.99	ierepo4-pending/1172
1_1_3_16	23777.8	20985	1.13	ierepo4-pending/1172
1_1_4_16	4212.28	3659	1.15	prkaca/1265
1_1_5_16	62776.9	137530	0.46	prkaca/1265
1_1_6_16	5027.79	3960	1.27	prkaca/1265
1_1_7_16	22652.8	19464	1.16	ahr/1184
1_1_8_16	28850.7	22471	1.28	ahr/1184
1_1_9_16	34810.4	27089	1.29	ahr/1184
1_1_10_16	9348.33	6817	1.37	atp7b/1144
1_1_11_16	10926.6	7485	1.46	atp7b/1144
1_1_12_16	9298.1	7359	1.26	atp7b/1144
1_1_13_16	26394.8	14065	1.88	abce1/1067
1_1_14_16	28494.5	13990	2.04	abce1/1067
1_1_15_16	31873	15146	2.1	abce1/1067
1_1_16_16	12636.7	7443	1.7	4430402g14rik/884
1_1_17_16	14491.5	9150	1.58	4430402g14rik/884
1_1_18_16	13601.9	7203	1.89	4430402g14rik/884
1_1_19_16	39993.5	18504	2.16	4933412d19rik/1310
1_1_20_16	41280.9	18896	2.18	4933412d19rik/1310
1_1_21_16	52146.6	22174	2.35	4933412d19rik/1310
1_1_22_16	15870	17852	0.89	ab041541/1259
1_1_23_16	12557.5	12792	0.98	ab041541/1259
1_1_24_16	14674.9	14770	0.99	ab041541/1259
1_1_1_17	52689.4	39599	1.33	cul1 (belen's)/1182
1_1_2_17	59481	44071	1.35	cul1 (belen's)/1182
1_1_3_17	62248.9	45411	1.37	cul1 (belen's)/1182
1_1_4_17	7145.94	6001	1.19	fbxo32/1140
1_1_5_17	7789.07	6303	1.24	fbxo32/1140
1_1_6_17	13290.8	9713	1.37	fbxo32/1140
1_1_7_17	23759.2	16276	1.46	txnrd1(bad)/1036
1_1_8_17	20661.3	14800	1.4	txnrd1(bad)/1036
1_1_9_17	24699.5	15884	1.55	txnrd1(bad)/1036
1_1_10_17	46413.7	62865	0.74	b2m/873
1_1_11_17	49885.3	70690	0.71	b2m/873
1_1_12_17	82081.7	118072	0.7	b2m/873
1_1_13_17	17244.7	34731	0.5	pdzk1/1308
1_1_14_17	14765.3	35646	0.41	pdzk1/1308
1_1_15_17	16932.4	37034	0.46	pdzk1/1308
1_1_16_17	47394.7	38529	1.23	tram1/1257
1_1_17_17	44953.2	39468	1.14	tram1/1257
1_1_18_17	49195.2	37216	1.32	tram1/1257
1_1_19_17	7326.97	7081	1.03	cul3 long form/1170
1_1_20_17	8960.53	8000	1.12	cul3 long form/1170
1_1_21_17	6910.34	6604	1.05	cul3 long form/1170
1_1_22_17	3401.18	2745	1.24	hsf4/1138
1_1_23_17	2707.7	2186	1.24	hsf4/1138
1_1_24_17	4419.87	3746	1.18	hsf4/1138
1_1_1_18	12637.9	8314	1.52	sod3/1033
1_1_2_18	14006.1	9147	1.53	sod3/1033
1_1_3_18	15333.5	10657	1.44	sod3/1033
1_1_4_18	3730.62	3310	1.13	bace/860
1_1_5_18	2958.8	3068	0.96	bace/860
1_1_6_18	2917.74	2888	1.01	bace/860
1_1_7_18	6389.03	4472	1.43	slc11a2 (exon 1a)/1156
1_1_8_18	417.87	449	0.93	slc11a2 (exon 1a)/1156
1_1_9_18	266.67	281	0.95	slc11a2 (exon 1a)/1156
1_1_10_18	29268.1	19319	1.51	prkaca/1255
1_1_11_18	27197	18195	1.49	prkaca/1255
1_1_12_18	26866.8	18531	1.45	prkaca/1255
1_1_13_18	16958.2	17134	0.99	cul3/1165
1_1_14_18	19195.2	17751	1.08	cul3/1165
1_1_15_18	16498.2	16684	0.99	cul3/1165
1_1_16_18	12487.1	9001	1.39	slc11a2 (non-ire)/1136
1_1_17_18	9719.07	6649	1.46	slc11a2 (non-ire)/1136
1_1_18_18	13061.1	8890	1.47	slc11a2 (non-ire)/1136
1_1_19_18	12976.6	7883	1.65	acas2/1031
1_1_20_18	12099.4	7091	1.71	acas2/1031
1_1_21_18	14149.5	8122	1.74	acas2/1031
1_1_22_18	26022.6	23681	1.1	trappc4/856
1_1_23_18	27027.8	25613	1.06	trappc4/856
1_1_24_18	28188.5	23064	1.22	trappc4/856
1_1_1_19	429.13	346.95	1.24	emptyempty
1_1_2_19	3979.37	2234	1.78	emptyempty
1_1_3_19	231.65	203.49	1.14	emptyempty
1_1_4_19	6952.15	4407	1.58	emptyempty
1_1_5_19	554.37	465.95	1.19	emptyempty
1_1_6_19	5045.22	3452	1.46	emptyempty
1_1_7_19	6599.27	4588	1.44	emptyempty
1_1_8_19	578.82	437.55	1.32	emptyempty
1_1_9_19	578.82	437.55	1.32	emptyempty
1_1_10_19	4562.57	3399	1.34	cnksr1/1512
1_1_11_19	4510.74	3914	1.15	cnksr1/1512
1_1_12_19	5080.1	4348	1.17	cnksr1/1512
1_1_13_19	290.24	247	1.18	emptyempty
1_1_14_19	1143.14	976	1.17	emptyempty
1_1_15_19	3033.27	2517	1.21	emptyempty
1_1_16_19	1494.22	1316	1.14	abcb8/1350
1_1_17_19	1899.56	1543	1.23	abcb8/1350
1_1_18_19	2878.95	2209	1.3	abcb8/1350
1_1_19_19	356.33	359	0.99	emptyempty
1_1_20_19	650.64	603	1.08	emptyempty
1_1_21_19	1107.37	2092	0.53	emptyempty
1_1_22_19	63.83	65.06	0.98	emptyempty
1_1_23_19	1754.68	1509	1.16	emptyempty
1_1_24_19	1676.28	2434	0.69	emptyempty
1_1_1_20	2909.98	3080	0.94	emptyempty
1_1_2_20	235.67	209.19	1.13	emptyempty
1_1_3_20	235.67	209.19	1.13	emptyempty
1_1_4_20	3325.97	2812	1.18	furin/1509
1_1_5_20	6169.91	4336	1.42	furin/1509
1_1_6_20	3782.76	3123	1.21	furin/1509
1_1_7_20	182.02	146.98	1.24	emptyempty
1_1_8_20	182.02	146.98	1.24	emptyempty
1_1_9_20	5870.16	3908	1.5	emptyempty
1_1_10_20	28385.3	18368	1.55	lbr/1348
1_1_11_20	29998.8	21339	1.41	lbr/1348
1_1_12_20	30861.3	21047	1.47	lbr/1348
1_1_13_20	3552.04	2397	1.48	emptyempty
1_1_14_20	3512.58	2659	1.32	emptyempty
1_1_15_20	483.05	399	1.21	emptyempty
1_1_16_20	336.94	401	0.84	emptyempty
1_1_17_20	4204.27	3469	1.21	emptyempty
1_1_18_20	666.26	966	0.69	emptyempty
1_1_19_20	935.11	901	1.04	emptyempty
1_1_20_20	283.88	322	0.88	emptyempty
1_1_21_20	5771.32	4217	1.37	emptyempty
1_1_22_20	1774.86	1435	1.24	bach1/1507
1_1_23_20	3202.8	3739	0.86	bach1/1507
1_1_24_20	2413.81	1806	1.34	bach1/1507
1_1_1_21	177420	198809	0.89	h-fer/549
1_1_2_21	193380	221300	0.87	h-fer/549
1_1_3_21	205045	224949	0.91	h-fer/549
1_1_4_21	42349.9	27768	1.53	lbr/1346
1_1_5_21	41350.6	28247	1.46	lbr/1346
1_1_6_21	40293.5	27808	1.45	lbr/1346
1_1_7_21	304.69	270.83	1.13	emptyempty
1_1_8_21	304.69	270.83	1.13	emptyempty
1_1_9_21	304.69	270.83	1.13	emptyempty
1_1_10_21	5144.11	3696	1.39	emptyempty
1_1_11_21	3131.32	2814	1.11	emptyempty
1_1_12_21	258.3	189.14	1.37	emptyempty
1_1_13_21	360.04	370	0.97	emptyempty
1_1_14_21	23.01	23.44	0.98	emptyempty
1_1_15_21	408.49	1429	0.29	emptyempty
1_1_16_21	7557.72	6385	1.18	bach1/1505
1_1_17_21	6119.08	4694	1.3	bach1/1505
1_1_18_21	7172.29	6281	1.14	bach1/1505
1_1_19_21	2422.54	2247	1.08	trpc6/1476
1_1_20_21	4485.42	2944	1.52	trpc6/1476
1_1_21_21	1422.12	1289	1.1	trpc6/1476
1_1_22_21	33992.1	26166	1.3	ppox/1344
1_1_23_21	32753.6	26219	1.25	ppox/1344
1_1_24_21	34965.4	27709	1.26	ppox/1344
1_1_1_22	474.5	716	0.66	renluc
1_1_2_22	7226.21	5182	1.39	renluc
1_1_3_22	712.58	508.46	1.4	renluc
1_1_4_22	6217.23	4327	1.44	redfp
1_1_5_22	1214.96	680	1.79	redfp
1_1_6_22	1714.38	1338	1.28	redfp
1_1_7_22	2727.54	2330	1.17	ecfp
1_1_8_22	2328.84	1280	1.82	ecfp
1_1_9_22	6307.23	4199	1.5	ecfp
1_1_10_22	1722.86	1631	1.06	6i 1:4
1_1_11_22	1049.33	1255	0.84	6i 1:4
1_1_12_22	1624.53	1302	1.25	6i 1:4
1_1_13_22	4893.15	4749	1.03	6i 1:2
1_1_14_22	3359.63	3376	1	6i 1:2
1_1_15_22	2769.47	3195	0.87	6i 1:2
1_1_16_22	7901.34	6743	1.17	6i
1_1_17_22	4439.41	4740	0.94	6i
1_1_18_22	4919.82	5049	0.97	6i
1_1_19_22	7579.38	7967	0.95	firluc 1:4
1_1_20_22	7865.11	7872	1	firluc 1:4
1_1_21_22	7844.59	7526	1.04	firluc 1:4
1_1_22_22	14489	12202	1.19	firluc 1:2
1_1_23_22	12635.4	12378	1.02	firluc 1:2
1_1_24_22	14982.1	12119	1.24	firluc 1:2
1_1_1_23	13908.4	14344	0.97	firluc
1_1_2_23	12086.8	14810	0.82	firluc
1_1_3_23	13223.9	15375	0.86	firluc
1_1_4_23	3946.35	4837	0.82	cat 1:4
1_1_5_23	4371.62	5339	0.82	cat 1:4
1_1_6_23	4838.69	5580	0.87	cat 1:4
1_1_7_23	9817.49	9712	1.01	cat 1:2
1_1_8_23	8614.32	8817	0.98	cat 1:2
1_1_9_23	8266.87	8441	0.98	cat 1:2
1_1_10_23	12223.5	12724	0.96	cat
1_1_11_23	13475.3	13556	0.99	cat
1_1_12_23	16923.3	17259	0.98	cat
1_1_13_23	439.51	312	1.41	fad6 1:4
1_1_14_23	853.95	878	0.97	fad6 1:4
1_1_15_23	423.51	417	1.02	fad6 1:4
1_1_16_23	1280.94	1297	0.99	fad6 1:2
1_1_17_23	525.02	578	0.91	fad6 1:2
1_1_18_23	1086.98	820	1.33	fad6 1:2
1_1_19_23	1963.79	1884	1.04	fad6
1_1_20_23	125.11	110.07	1.14	fad6
1_1_21_23	125.11	110.07	1.14	fad6
1_1_22_23	2787.14	3285	0.85	egfp
1_1_23_23	295.7	268	1.1	egfp
1_1_24_23	22.78	69.5	0.33	egfp
1_1_1_24	630.2	830	0.76	8h
1_1_2_24	3592.66	3052	1.18	8h
1_1_3_24	4636.37	3257	1.42	8h
1_1_4_24	492.56	496	0.99	2xssc
1_1_5_24	37.44	38.91	0.96	2xssc
1_1_6_24	37.44	38.91	0.96	2xssc
1_1_7_24	187.43	296	0.63	cytp450 1:4
1_1_8_24	1781.24	1310	1.36	cytp450 1:4
1_1_9_24	4784.28	3833	1.25	cytp450 1:4
1_1_10_24	1519.36	1363	1.11	cytp450 1:2
1_1_11_24	2309.27	1877	1.23	cytp450 1:2
1_1_12_24	1573.97	1360	1.16	cytp450 1:2
1_1_13_24	6579.05	4745	1.39	cytp450
1_1_14_24	4338.34	3505	1.24	cytp450
1_1_15_24	625.34	590	1.06	cytp450
1_1_16_24	637.01	441	1.44	15b
1_1_17_24	6457.86	5203	1.24	15b
1_1_18_24	617.57	677	0.91	15b
1_1_19_24	1217.02	870	1.4	kanr
1_1_20_24	1462.83	1011	1.45	kanr
1_1_21_24	2518.75	2182	1.15	kanr
1_1_22_24	2466.24	1819	1.36	mllas
1_1_23_24	283.88	274	1.04	mllas
1_1_24_24	2290.8	3041	0.75	mllas
2_1_1_1	7844.59	5615	1.4	mpp1/578
2_1_2_1	10312	8228	1.25	mpp1/578
2_1_3_1	11242.5	7822	1.44	mpp1/578
2_1_4_1	5303.83	4185	1.27	tfr2/826
2_1_5_1	4828.27	3696	1.31	tfr2/826
2_1_6_1	5187.2	4096	1.27	tfr2/826
2_1_7_1	31006.7	30351	1.02	gpx4/800
2_1_8_1	39268	35403	1.11	gpx4/800
2_1_9_1	31539.5	29089	1.08	gpx4/800
2_1_10_1	18980.2	15208	1.25	slc31a2/570
2_1_11_1	18376.8	14831	1.24	slc31a2/570
2_1_12_1	19567.1	15872	1.23	slc31a2/570
2_1_13_1	692.68	779	0.89	emptyempty
2_1_14_1	1079.85	750	1.44	emptyempty
2_1_15_1	3220.69	2262	1.42	emptyempty
2_1_16_1	1161.57	1101	1.06	emptyempty
2_1_17_1	3752.15	2766	1.36	emptyempty
2_1_18_1	1850.45	1888	0.98	emptyempty
2_1_19_1	17331.3	17738	0.98	slc11a1/584
2_1_20_1	20186.8	17821	1.13	slc11a1/584
2_1_21_1	18886.5	19485	0.97	slc11a1/584
2_1_22_1	339131	153711	2.21	actb/508
2_1_23_1	365901	146339	2.5	actb/508
2_1_24_1	352832	132547	2.66	actb/508
2_1_1_2	17326.1	13150	1.32	bcl10/805
2_1_2_2	17495.5	14142	1.24	bcl10/805
2_1_3_2	16131.9	12730	1.27	bcl10/805
2_1_4_2	34699.2	31267	1.11	oaz2/658
2_1_5_2	32977.5	26696	1.24	oaz2/658
2_1_6_2	26954	25318	1.06	oaz2/658
2_1_7_2	418.81	350	1.2	emptyempty
2_1_8_2	5250.15	5801	0.91	emptyempty
2_1_9_2	3524.98	3055	1.15	emptyempty
2_1_10_2	4581.01	3703	1.24	emptyempty
2_1_11_2	328.29	226.77	1.45	emptyempty
2_1_12_2	243.28	280	0.87	emptyempty
2_1_13_2	11720.2	9296	1.26	prnp/588
2_1_14_2	9640.4	7906	1.22	prnp/588
2_1_15_2	10005.9	8033	1.25	prnp/588
2_1_16_2	164782	77085	2.14	calr/510
2_1_17_2	159768	78256	2.04	calr/510
2_1_18_2	146735	79335	1.85	calr/510
2_1_19_2	11359.6	9407	1.21	mrpl18/807
2_1_20_2	12254.8	10699	1.15	mrpl18/807
2_1_21_2	10147.8	8674	1.17	mrpl18/807
2_1_22_2	11729	9138	1.28	slc2a3/719
2_1_23_2	11815.2	8831	1.34	slc2a3/719
2_1_24_2	10818.6	9127	1.19	slc2a3/719
2_1_1_3	958.26	801	1.2	emptyempty
2_1_2_3	243.28	325	0.75	emptyempty
2_1_3_3	7401.42	5077	1.46	emptyempty
2_1_4_3	3740.82	1899	1.97	emptyempty
2_1_5_3	987.53	763	1.29	emptyempty
2_1_6_3	505.9	599	0.84	emptyempty
2_1_7_3	24450.5	16156	1.51	1700013n18rik/592
2_1_8_3	24301.4	17621	1.38	1700013n18rik/592
2_1_9_3	21436.5	16379	1.31	1700013n18rik/592
2_1_10_3	40917.7	25394	1.61	myc/517
2_1_11_3	37582.7	22948	1.64	myc/517
2_1_12_3	35902.5	22155	1.62	myc/517
2_1_13_3	21187.9	14034	1.51	gsk3b/815
2_1_14_3	18354.7	12375	1.48	gsk3b/815
2_1_15_3	18022.5	11510	1.57	gsk3b/815
2_1_16_3	15567.6	9137	1.7	mpp1/579
2_1_17_3	13537.3	8977	1.51	mpp1/579
2_1_18_3	14537.3	10186	1.43	mpp1/579
2_1_19_3	1269.58	964	1.32	emptyempty
2_1_20_3	2746.29	2093	1.31	emptyempty
2_1_21_3	2289.71	2296	1	emptyempty
2_1_22_3	4144.8	3296	1.26	emptyempty
2_1_23_3	294.75	231.22	1.27	emptyempty
2_1_24_3	22492.8	99776	0.23	emptyempty
2_1_1_4	63624.5	42848	1.48	psap/959
2_1_2_4	86154.3	49198	1.75	psap/959
2_1_3_4	58537.8	39642	1.48	psap/959
2_1_4_4	6651.63	4837	1.38	abcb7 (bad)/1146
2_1_5_4	5460.45	4708	1.16	abcb7 (bad)/1146
2_1_6_4	4385.4	3676	1.19	abcb7 (bad)/1146
2_1_7_4	677.99	634	1.07	vhlh/1148
2_1_8_4	1142.11	1049	1.09	vhlh/1148
2_1_9_4	6290.64	3930	1.6	vhlh/1148
2_1_10_4	9158.54	6011	1.52	tlr4/1231
2_1_11_4	9972.66	6288	1.59	tlr4/1231
2_1_12_4	7288.57	5002	1.46	tlr4/1231
2_1_13_4	50240.6	31983	1.57	sbno1/1294
2_1_14_4	49772.2	29266	1.7	sbno1/1294
2_1_15_4	52361.1	30262	1.73	sbno1/1294
2_1_16_4	392.6	372	1.06	emptyempty
2_1_17_4	1974.51	1586	1.24	emptyempty
2_1_18_4	2517.66	2406	1.05	emptyempty
2_1_19_4	20184.2	16846	1.2	hnrpdl/962
2_1_20_4	22896.2	19861	1.15	hnrpdl/962
2_1_21_4	18443	16987	1.09	hnrpdl/962
2_1_22_4	5601.04	4625	1.21	fmo3/1120
2_1_23_4	7929.13	10033	0.79	fmo3/1120
2_1_24_4	8788.5	15385	0.57	fmo3/1120
2_1_1_5	3027.71	2494	1.21	vhlh/1150
2_1_2_5	2278.85	1899	1.2	vhlh/1150
2_1_3_5	2200.79	1919	1.15	vhlh/1150
2_1_4_5	40901	29112	1.4	magi3-pending/1233
2_1_5_5	35137	27273	1.29	magi3-pending/1233
2_1_6_5	44576.1	27826	1.6	magi3-pending/1233
2_1_7_5	39419.1	25794	1.53	sbno1 (short)/1296
2_1_8_5	35417.2	23502	1.51	sbno1 (short)/1296
2_1_9_5	42137.9	25168	1.67	sbno1 (short)/1296
2_1_10_5	6745.71	5950	1.13	arntl/1159
2_1_11_5	7220.22	6727	1.07	arntl/1159
2_1_12_5	7407.42	7196	1.03	arntl/1159
2_1_13_5	33637.7	44183	0.76	slc7a7/992
2_1_14_5	33289	44391	0.75	slc7a7/992
2_1_15_5	32279	40224	0.8	slc7a7/992
2_1_16_5	18639.3	14926	1.25	shc1/1123
2_1_17_5	21666.9	16109	1.35	shc1/1123
2_1_18_5	21208.9	16109	1.32	shc1/1123
2_1_19_5	1953.07	1568	1.25	vhlh/1152
2_1_20_5	1253.07	1087	1.15	vhlh/1152
2_1_21_5	2776.09	2442	1.14	vhlh/1152
2_1_22_5	5973.87	4939	1.21	msr2/1235
2_1_23_5	9072.93	6881	1.32	msr2/1235
2_1_24_5	7734.79	6041	1.28	msr2/1235
2_1_1_6	25584	15159	1.69	4933407e01rik/1300
2_1_2_6	27573.3	14390	1.92	4933407e01rik/1300
2_1_3_6	21451	12971	1.65	4933407e01rik/1300
2_1_4_6	7966.6	4998	1.59	epas1/1162
2_1_5_6	6100.17	4102	1.49	epas1/1162
2_1_6_6	7039.42	4571	1.54	epas1/1162
2_1_7_6	42736.6	30082	1.42	txn1/1022
2_1_8_6	37258.3	29552	1.26	txn1/1022
2_1_9_6	70605.9	50922	1.39	txn1/1022
2_1_10_6	14820.1	9332	1.59	nos2/1130
2_1_11_6	13980.7	9173	1.52	nos2/1130
2_1_12_6	11811.5	7362	1.6	nos2/1130
2_1_13_6	2860.12	3198	0.89	il6/1477
2_1_14_6	7074.11	5073	1.39	il6/1477
2_1_15_6	3332.7	3613	0.92	il6/1477
2_1_16_6	8624.06	5960	1.45	tlr6/1238
2_1_17_6	7373.79	4890	1.51	tlr6/1238
2_1_18_6	7972.64	5623	1.42	tlr6/1238
2_1_19_6	23269.7	30273	0.77	zfp364/1314
2_1_20_6	24806	31910	0.78	zfp364/1314
2_1_21_6	25867.4	33418	0.77	zfp364/1314
2_1_22_6	21424.7	19198	1.12	epas1 (short + dif 3')/1164
2_1_23_6	22596	19477	1.16	epas1 (short + dif 3')/1164
2_1_24_6	28750.8	23187	1.24	epas1 (short + dif 3')/1164
2_1_1_7	13833.6	12383	1.12	slc11a2 (cds+3'ire)/1153
2_1_2_7	9944.32	9962	1	slc11a2 (cds+3'ire)/1153
2_1_3_7	13485.5	12245	1.1	slc11a2 (cds+3'ire)/1153
2_1_4_7	14922.2	12564	1.19	9330132e09rik/1494
2_1_5_7	11485.5	11109	1.03	9330132e09rik/1494
2_1_6_7	13409.6	11479	1.17	9330132e09rik/1494
2_1_7_7	26861.4	21162	1.27	cabp4/1532
2_1_8_7	26480.6	20688	1.28	cabp4/1532
2_1_9_7	23065.7	20536	1.12	cabp4/1532
2_1_10_7	416	497	0.84	emptyempty
2_1_11_7	1190.29	1824	0.65	emptyempty
2_1_12_7	4787.75	4273	1.12	emptyempty
2_1_13_7	1765.3	1458	1.21	emptyempty
2_1_14_7	143.96	113.44	1.27	emptyempty
2_1_15_7	1561.36	1272	1.23	emptyempty
2_1_16_7	1174.9	1273	0.92	emptyempty
2_1_17_7	119.72	101.44	1.18	emptyempty
2_1_18_7	119.72	101.44	1.18	emptyempty
2_1_19_7	22958.4	17038	1.35	bcs1l/1373
2_1_20_7	22338.3	15819	1.41	bcs1l/1373
2_1_21_7	21428.6	18151	1.18	bcs1l/1373
2_1_22_7	119452	70148	1.7	d11ertd18e/1496
2_1_23_7	128979	67298	1.92	d11ertd18e/1496
2_1_24_7	137683	74967	1.84	d11ertd18e/1496
2_1_1_8	2601	1983	1.31	cabp4/1534
2_1_2_8	4094.54	3085	1.33	cabp4/1534
2_1_3_8	5278.15	4173	1.26	cabp4/1534
2_1_4_8	1046.29	974	1.07	emptyempty
2_1_5_8	2587.82	1869	1.38	emptyempty
2_1_6_8	2658.15	2506	1.06	emptyempty
2_1_7_8	3371.98	6537	0.52	emptyempty
2_1_8_8	1315.08	832	1.58	emptyempty
2_1_9_8	743.81	550	1.35	emptyempty
2_1_10_8	2113.26	1455	1.45	emptyempty
2_1_11_8	370.25	224	1.65	emptyempty
2_1_12_8	979.45	718	1.36	emptyempty
2_1_13_8	32077.3	107964	0.3	sepp1/1422
2_1_14_8	32337.6	101877	0.32	sepp1/1422
2_1_15_8	28321.9	97035	0.29	sepp1/1422
2_1_16_8	62413.3	31533	1.98	d11ertd18e/1498
2_1_17_8	51069.5	29666	1.72	d11ertd18e/1498
2_1_18_8	53538.7	30821	1.74	d11ertd18e/1498
2_1_19_8	10260.2	6858	1.5	slc22a17/1541
2_1_20_8	11409.4	7244	1.58	slc22a17/1541
2_1_21_8	10019.5	7353	1.36	slc22a17/1541
2_1_22_8	3940.66	3029	1.3	emptyempty
2_1_23_8	728.04	928	0.78	emptyempty
2_1_24_8	4516.49	3388	1.33	emptyempty
2_1_1_9	351.07	273.78	1.28	emptyempty
2_1_2_9	768.5	936	0.82	emptyempty
2_1_3_9	2348.43	1629	1.44	emptyempty
2_1_4_9	3561.06	2712	1.31	emptyempty
2_1_5_9	424.45	411	1.03	emptyempty
2_1_6_9	347.09	162	2.14	emptyempty
2_1_7_9	61470.5	64563	0.95	dnaja1/1446
2_1_8_9	74208.6	67795	1.09	dnaja1/1446
2_1_9_9	48883	58176	0.84	dnaja1/1446
2_1_10_9	12791.4	7794	1.64	abcg2/1501
2_1_11_9	13803.2	8561	1.61	abcg2/1501
2_1_12_9	13761.4	7426	1.85	abcg2/1501
2_1_13_9	1552.95	1410	1.1	emptyempty
2_1_14_9	2386.55	1994	1.2	emptyempty
2_1_15_9	2545.05	1688	1.51	emptyempty
2_1_16_9	4460.11	3968	1.12	emptyempty
2_1_17_9	342.4	267.47	1.28	emptyempty
2_1_18_9	342.4	267.47	1.28	emptyempty
2_1_19_9	1110.43	1027	1.08	emptyempty
2_1_20_9	788.3	753	1.05	emptyempty
2_1_21_9	380.48	389	0.98	emptyempty
2_1_22_9	3739.69	2540	1.47	emptyempty
2_1_23_9	264.32	229.57	1.15	emptyempty
2_1_24_9	5693.76	4203	1.35	emptyempty
2_1_1_10	386.07	369	1.05	mllas
2_1_2_10	956.25	779	1.23	mllas
2_1_3_10	514.5	495	1.04	mllas
2_1_4_10	5004.55	3839	1.3	kanr
2_1_5_10	5387.93	3715	1.45	kanr
2_1_6_10	2657.05	2180	1.22	kanr
2_1_7_10	1469.1	902	1.63	15b
2_1_8_10	2093.86	3449	0.61	15b
2_1_9_10	1693.2	1826	0.93	15b
2_1_10_10	3721.56	3165	1.18	cytp450
2_1_11_10	3339.43	3242	1.03	cytp450
2_1_12_10	2823.61	2600	1.09	cytp450
2_1_13_10	4785.44	4169	1.15	cytp450 1:2
2_1_14_10	2979.9	2699	1.1	cytp450 1:2
2_1_15_10	708.38	699	1.01	cytp450 1:2
2_1_16_10	572.1	592	0.97	cytp450 1:4
2_1_17_10	467.86	501	0.93	cytp450 1:4
2_1_18_10	3183.8	2319	1.37	cytp450 1:4
2_1_19_10	2418.18	1738	1.39	2xssc
2_1_20_10	1064.58	926	1.15	2xssc
2_1_21_10	1617.15	1353	1.2	2xssc
2_1_22_10	809.14	785	1.03	8h
2_1_23_10	54.17	53.66	1.01	8h
2_1_24_10	4101.39	2854	1.44	8h
2_1_1_11	3783.89	2178	1.74	egfp
2_1_2_11	3430.41	2438	1.41	egfp
2_1_3_11	2148.89	1773	1.21	egfp
2_1_4_11	3047.74	2389	1.28	fad6
2_1_5_11	5836.02	4524	1.29	fad6
2_1_6_11	956.25	842	1.14	fad6
2_1_7_11	3111.25	2136	1.46	fad6 1:2
2_1_8_11	2594.41	1739	1.49	fad6 1:2
2_1_9_11	1375.27	1016	1.35	fad6 1:2
2_1_10_11	851.95	815	1.05	fad6 1:4
2_1_11_11	1467.01	1052	1.39	fad6 1:4
2_1_12_11	2459.68	1624	1.51	fad6 1:4
2_1_13_11	25654.8	23913	1.07	cat
2_1_14_11	39800.6	35050	1.14	cat
2_1_15_11	41197.4	38588	1.07	cat
2_1_16_11	13674	13637	1	cat 1:2
2_1_17_11	13950.3	13715	1.02	cat 1:2
2_1_18_11	13959.2	12073	1.16	cat 1:2
2_1_19_11	8283.85	8229	1.01	cat 1:4
2_1_20_11	7264.58	7853	0.93	cat 1:4
2_1_21_11	9290.75	9086	1.02	cat 1:4
2_1_22_11	14959.2	14898	1	firluc
2_1_23_11	10920.4	13560	0.81	firluc
2_1_24_11	13503.2	13220	1.02	firluc
2_1_1_12	14875	14662	1.01	firluc 1:2
2_1_2_12	17061.4	16068	1.06	firluc 1:2
2_1_3_12	18989.3	16848	1.13	firluc 1:2
2_1_4_12	16203.8	14713	1.1	firluc 1:4
2_1_5_12	16458.3	12737	1.29	firluc 1:4
2_1_6_12	10710.7	11053	0.97	firluc 1:4
2_1_7_12	5577.58	4928	1.13	6i
2_1_8_12	8106.93	6591	1.23	6i
2_1_9_12	5490.88	4652	1.18	6i
2_1_10_12	4370.48	3702	1.18	6i 1:2
2_1_11_12	5683.19	4303	1.32	6i 1:2
2_1_12_12	5571.72	4882	1.14	6i 1:2
2_1_13_12	1686.85	1855	0.91	6i 1:4
2_1_14_12	852.95	910	0.94	6i 1:4
2_1_15_12	3154.76	2505	1.26	6i 1:4
2_1_16_12	544.19	615	0.88	ecfp
2_1_17_12	53.55	45.97	1.16	ecfp
2_1_18_12	1962.72	1590	1.23	ecfp
2_1_19_12	2047.55	1498	1.37	redfp
2_1_20_12	2033.57	1713	1.19	redfp
2_1_21_12	6726.65	4893	1.37	redfp
2_1_22_12	1844.05	1909	0.97	renluc
2_1_23_12	137.26	139.68	0.98	renluc
2_1_24_12	3363	2540	1.32	renluc
2_1_1_13	15831.6	9956	1.59	sytl2/772
2_1_2_13	12636.7	8629	1.46	sytl2/772
2_1_3_13	13117.9	7971	1.65	sytl2/772
2_1_4_13	9845.8	6454	1.53	hpxn/636
2_1_5_13	10934.1	6926	1.58	hpxn/636
2_1_6_13	8575.38	6447	1.33	hpxn/636
2_1_7_13	11655.3	10222	1.14	fmo1/522
2_1_8_13	7736	6179	1.25	fmo1/522
2_1_9_13	6132.08	5445	1.13	fmo1/522
2_1_10_13	9332.4	6124	1.52	cox7b/615
2_1_11_13	7891.68	6040	1.31	cox7b/615
2_1_12_13	9014.27	6186	1.46	cox7b/615
2_1_13_13	46097.4	23237	1.98	figf/699
2_1_14_13	38881.4	20333	1.91	figf/699
2_1_15_13	39204.2	20974	1.87	figf/699
2_1_16_13	4577.55	3934	1.16	gas7/536
2_1_17_13	1702.73	1262	1.35	gas7/536
2_1_18_13	3927.01	2861	1.37	gas7/536
2_1_19_13	39564.7	28959	1.37	bnip3l/762
2_1_20_13	38712.4	28265	1.37	bnip3l/762
2_1_21_13	28983	23538	1.23	bnip3l/762
2_1_22_13	378.39	315.35	1.2	emptyempty
2_1_23_13	592.38	580	1.02	emptyempty
2_1_24_13	6861.4	5682	1.21	emptyempty
2_1_1_14	6568.35	5174	1.27	cp/514
2_1_2_14	7186.66	5583	1.29	cp/514
2_1_3_14	5478.01	4548	1.2	cp/514
2_1_4_14	10003.5	5457	1.83	akr1b8/600
2_1_5_14	11281.1	6444	1.75	akr1b8/600
2_1_6_14	10471.6	7485	1.4	akr1b8/600
2_1_7_14	13203.7	8885	1.49	tparl/678
2_1_8_14	14313.5	9245	1.55	tparl/678
2_1_9_14	13544.9	9642	1.4	tparl/678
2_1_10_14	19967	13683	1.46	frda/528
2_1_11_14	22067.7	15335	1.44	frda/528
2_1_12_14	17909.7	14141	1.27	frda/528
2_1_13_14	21285.2	42816	0.5	maob/753
2_1_14_14	19070.1	40486	0.47	maob/753
2_1_15_14	16378.6	38824	0.42	maob/753
2_1_16_14	40589.5	23838	1.7	atp7a/605
2_1_17_14	34835.1	23631	1.47	atp7a/605
2_1_18_14	29493.9	21856	1.35	atp7a/605
2_1_19_14	33264.4	50164	0.66	cat/511
2_1_20_14	36428.3	59187	0.62	cat/511
2_1_21_14	29554.8	51687	0.57	cat/511
2_1_22_14	4955.79	3802	1.3	3110024a21rik/780
2_1_23_14	7603.46	6461	1.18	3110024a21rik/780
2_1_24_14	4790.07	3581	1.34	3110024a21rik/780
2_1_1_15	9524.96	7889	1.21	dkk1/673
2_1_2_15	7844.59	5984	1.31	dkk1/673
2_1_3_15	10448.1	7821	1.34	dkk1/673
2_1_4_15	9068.04	6844	1.32	ccs/518
2_1_5_15	12743.6	8810	1.45	ccs/518
2_1_6_15	12846.8	7951	1.62	ccs/518
2_1_7_15	61807.7	31518	1.96	herpud1/731
2_1_8_15	57984.3	28273	2.05	herpud1/731
2_1_9_15	47806.2	25803	1.85	herpud1/731
2_1_10_15	5542.42	3743	1.48	arg1/603
2_1_11_15	7099.24	4993	1.42	arg1/603
2_1_12_15	9902.44	6482	1.53	arg1/603
2_1_13_15	117037	50908	2.3	eno1/504
2_1_14_15	118749	51400	2.31	eno1/504
2_1_15_15	84423.7	42659	1.98	eno1/504
2_1_16_15	25898.2	16836	1.54	2610203c20rik/775
2_1_17_15	38711	24554	1.58	2610203c20rik/775
2_1_18_15	26286.3	19630	1.34	2610203c20rik/775
2_1_19_15	19623.2	13861	1.42	shmt1/671
2_1_20_15	16549.7	13668	1.21	shmt1/671
2_1_21_15	17839.8	14202	1.26	shmt1/671
2_1_22_15	23434.1	20670	1.13	aprt/506
2_1_23_15	25525.2	19969	1.28	aprt/506
2_1_24_15	25949	19988	1.3	aprt/506
2_1_1_16	84682.8	65680	1.29	akr1a4/1049
2_1_2_16	100516	81015	1.24	akr1a4/1049
2_1_3_16	85991.2	65344	1.32	akr1a4/1049
2_1_4_16	84602.9	40598	2.08	sfrs3/965
2_1_5_16	73204.8	35025	2.09	sfrs3/965
2_1_6_16	82171.8	36678	2.24	sfrs3/965
2_1_7_16	71231.5	24181	2.95	bcl2l/870
2_1_8_16	69953	23534	2.97	bcl2l/870
2_1_9_16	66210.9	22243	2.98	bcl2l/870
2_1_10_16	8328.74	5218	1.6	mpo/1039
2_1_11_16	6365.31	4609	1.38	mpo/1039
2_1_12_16	7707.06	5172	1.49	mpo/1039
2_1_13_16	34703.4	23836	1.46	slc11a2 (cds+3'nonire-800pb)/951
2_1_14_16	42231.3	26418	1.6	slc11a2 (cds+3'nonire-800pb)/951
2_1_15_16	41873	27615	1.52	slc11a2 (cds+3'nonire-800pb)/951
2_1_16_16	24313.4	14366	1.69	bcl2l/871
2_1_17_16	30716.1	18701	1.64	bcl2l/871
2_1_18_16	28028.2	18171	1.54	bcl2l/871
2_1_19_16	16279.6	10531	1.55	abcb9/1045
2_1_20_16	12293.7	12788	0.96	abcb9/1045
2_1_21_16	14049.2	10078	1.39	abcb9/1045
2_1_22_16	70836.2	75091	0.94	sod1/961
2_1_23_16	63821	63984	1	sod1/961
2_1_24_16	63451.2	63468	1	sod1/961
2_1_1_17	19521.4	17992	1.09	bag1/863
2_1_2_17	18714.7	15660	1.2	bag1/863
2_1_3_17	29285.7	18791	1.56	bag1/863
2_1_4_17	60675.8	34994	1.73	prdx4/1024
2_1_5_17	66706.9	35377	1.89	prdx4/1024
2_1_6_17	64344.4	33275	1.93	prdx4/1024
2_1_7_17	9474.64	7047	1.34	atox1/943
2_1_8_17	11599.1	8127	1.43	atox1/943
2_1_9_17	12451.9	8794	1.42	atox1/943
2_1_10_17	49538.8	26592	1.86	bcl2/867
2_1_11_17	57703.4	34289	1.68	bcl2/867
2_1_12_17	44333.7	26855	1.65	bcl2/867
2_1_13_17	16619.2	10711	1.55	abcb10/1042
2_1_14_17	20616.7	10871	1.9	abcb10/1042
2_1_15_17	18504.1	10525	1.76	abcb10/1042
2_1_16_17	9524.96	6363	1.5	amh/957
2_1_17_17	5979.77	4254	1.41	amh/957
2_1_18_17	8162.64	6131	1.33	amh/957
2_1_19_17	21668.2	16902	1.28	bace/861
2_1_20_17	21732.8	16477	1.32	bace/861
2_1_21_17	21379.9	16911	1.26	bace/861
2_1_22_17	422.64	405.7	1.04	txn1/1021
2_1_23_17	422.64	405.7	1.04	txn1/1021
2_1_24_17	422.64	405.7	1.04	txn1/1021
2_1_1_18	12281.2	9769	1.26	mt3/941
2_1_2_18	12183.3	9699	1.26	mt3/941
2_1_3_18	11905.3	9338	1.27	mt3/941
2_1_4_18	15009	8614	1.74	bat1a/865
2_1_5_18	14950.2	8391	1.78	bat1a/865
2_1_6_18	17024	9942	1.71	bat1a/865
2_1_7_18	39470.4	17270	2.29	gsk3b/1028
2_1_8_18	36567.5	15938	2.29	gsk3b/1028
2_1_9_18	40839.8	18493	2.21	gsk3b/1028
2_1_10_18	12164.5	7242	1.68	mtf1/947
2_1_11_18	9348.33	6475	1.44	mtf1/947
2_1_12_18	10103.4	6947	1.45	mtf1/947
2_1_13_18	86201.8	45966	1.88	aplp2/851
2_1_14_18	86455.4	43746	1.98	aplp2/851
2_1_15_18	84161.8	42931	1.96	aplp2/851
2_1_16_18	53686.8	23753	2.26	txn2/1018
2_1_17_18	49581.2	24650	2.01	txn2/1018
2_1_18_18	48299.9	26324	1.83	txn2/1018
2_1_19_18	8517.01	6976	1.22	ccl11/938
2_1_20_18	7764.94	7342	1.06	ccl11/938
2_1_21_18	10293.5	8725	1.18	ccl11/938
2_1_22_18	9769.5	7707	1.27	sec61a2-pending/857
2_1_23_18	8299.62	6528	1.27	sec61a2-pending/857
2_1_24_18	5604.56	5095	1.1	sec61a2-pending/857
2_1_1_19	10105.8	7692	1.31	trpv4/1406
2_1_2_19	8384.58	6683	1.25	trpv4/1406
2_1_3_19	7264.58	5631	1.29	trpv4/1406
2_1_4_19	82913.5	49388	1.68	sepn1/1434
2_1_5_19	84949.4	48279	1.76	sepn1/1434
2_1_6_19	80491	43810	1.84	sepn1/1434
2_1_7_19	1682.62	1787	0.94	nubp2/1374
2_1_8_19	768.5	623	1.23	nubp2/1374
2_1_9_19	53.63	72.69	0.74	nubp2/1374
2_1_10_19	8401.58	6223	1.35	hs epo/2306
2_1_11_19	9108.39	6858	1.33	hs epo/2306
2_1_12_19	8633.79	6055	1.43	hs epo/2306
2_1_13_19	18101.6	11204	1.62	thrap3/1243
2_1_14_19	17226.6	11251	1.53	thrap3/1243
2_1_15_19	19220	12809	1.5	thrap3/1243
2_1_16_19	2602.1	1903	1.37	2610301i15rik/1191
2_1_17_19	5376.25	3990	1.35	2610301i15rik/1191
2_1_18_19	7304.17	5424	1.35	2610301i15rik/1191
2_1_19_19	8854.35	7150	1.24	slc39a3/1400
2_1_20_19	10458	8432	1.24	slc39a3/1400
2_1_21_19	8025.85	6224	1.29	slc39a3/1400
2_1_22_19	5639.75	4675	1.21	sepm/1430
2_1_23_19	6552.9	5929	1.11	sepm/1430
2_1_24_19	5653.84	6323	0.89	sepm/1430
2_1_1_20	88638.3	31005	2.86	actg1/1371
2_1_2_20	112812	37203	3.03	actg1/1371
2_1_3_20	126640	39413	3.21	actg1/1371
2_1_4_20	18016	10449	1.72	hs epo/2274
2_1_5_20	16110	8741	1.84	hs epo/2274
2_1_6_20	16340	8877	1.84	hs epo/2274
2_1_7_20	15368	7992	1.92	tlr3/1239
2_1_8_20	13866.6	7066	1.96	tlr3/1239
2_1_9_20	14639.2	7551	1.94	tlr3/1239
2_1_10_20	11476.8	7179	1.6	2610301i15rik/1175
2_1_11_20	13840	8894	1.56	2610301i15rik/1175
2_1_12_20	9961.57	6380	1.56	2610301i15rik/1175
2_1_13_20	13476.6	9407	1.43	slc30a6/1392
2_1_14_20	12288.7	8219	1.5	slc30a6/1392
2_1_15_20	10643.7	7914	1.34	slc30a6/1392
2_1_16_20	341.32	266.88	1.28	emptyempty
2_1_17_20	6763.59	4913	1.38	emptyempty
2_1_18_20	531.44	415.66	1.28	emptyempty
2_1_19_20	9656.38	7367	1.31	trpc2 (form 2)/1463
2_1_20_20	9989.92	7940	1.26	trpc2 (form 2)/1463
2_1_21_20	8286.28	7158	1.16	trpc2 (form 2)/1463
2_1_22_20	27889.5	21984	1.27	npc2/1311
2_1_23_20	29631.9	24629	1.2	npc2/1311
2_1_24_20	24515.7	21219	1.16	npc2/1311
2_1_1_21	10671	7059	1.51	tlr3/1230
2_1_2_21	6874.52	4971	1.38	tlr3/1230
2_1_3_21	10909.2	6758	1.61	tlr3/1230
2_1_4_21	36137.8	22872	1.58	prostein-pending/1173
2_1_5_21	41783.8	25989	1.61	prostein-pending/1173
2_1_6_21	50218	28317	1.77	prostein-pending/1173
2_1_7_21	15177.5	10240	1.48	rgmc/1379
2_1_8_21	9673.58	6486	1.49	rgmc/1379
2_1_9_21	7264.58	4550	1.6	rgmc/1379
2_1_10_21	11704	20881	0.56	dio1/1425
2_1_11_21	9375.3	18964	0.49	dio1/1425
2_1_12_21	10272.5	19130	0.54	dio1/1425
2_1_13_21	17601.5	11688	1.51	slc30a3/1386
2_1_14_21	16892.4	12034	1.4	slc30a3/1386
2_1_15_21	18643.2	12620	1.48	slc30a3/1386
2_1_16_21	37762.3	28999	1.3	zfp364/1306
2_1_17_21	36413.2	27072	1.35	zfp364/1306
2_1_18_21	33185.2	24683	1.34	zfp364/1306
2_1_19_21	7638.38	5690	1.34	tlr6/1228
2_1_20_21	9633.03	6518	1.48	tlr6/1228
2_1_21_21	5952.64	4435	1.34	tlr6/1228
2_1_22_21	4095.68	3810	1.07	arntl/1169
2_1_23_21	2235.46	2277	0.98	arntl/1169
2_1_24_21	4975.52	4727	1.05	arntl/1169
2_1_1_22	6327.37	5345	1.18	renluc
2_1_2_22	476.69	379.72	1.26	renluc
2_1_3_22	465.02	576	0.81	renluc
2_1_4_22	4403.78	3197	1.38	redfp
2_1_5_22	6190.02	3927	1.58	redfp
2_1_6_22	3732.89	2529	1.48	redfp
2_1_7_22	238.59	195.38	1.22	ecfp
2_1_8_22	3022.15	2899	1.04	ecfp
2_1_9_22	990.56	955	1.04	ecfp
2_1_10_22	3619.77	3126	1.16	6i 1:4
2_1_11_22	1837.66	1533	1.2	6i 1:4
2_1_12_22	6668.29	4983	1.34	6i 1:4
2_1_13_22	4030.65	3793	1.06	6i 1:2
2_1_14_22	9491.82	7120	1.33	6i 1:2
2_1_15_22	9437.83	8132	1.16	6i 1:2
2_1_16_22	5918.46	6255	0.95	6i
2_1_17_22	5536.56	5354	1.03	6i
2_1_18_22	8894.61	8194	1.09	6i
2_1_19_22	10560.7	9959	1.06	firluc 1:4
2_1_20_22	11261.2	10810	1.04	firluc 1:4
2_1_21_22	10785.1	10972	0.98	firluc 1:4
2_1_22_22	18410.5	18485	1	firluc 1:2
2_1_23_22	16280.9	17000	0.96	firluc 1:2
2_1_24_22	16463.5	17284	0.95	firluc 1:2
2_1_1_23	27056	24965	1.08	firluc
2_1_2_23	29328.9	26536	1.11	firluc
2_1_3_23	27711.9	28902	0.96	firluc
2_1_4_23	11064.6	9081	1.22	cat 1:4
2_1_5_23	8877.53	7910	1.12	cat 1:4
2_1_6_23	10308.4	8712	1.18	cat 1:4
2_1_7_23	37014.1	26990	1.37	cat 1:2
2_1_8_23	18084.8	14048	1.29	cat 1:2
2_1_9_23	19614.1	13566	1.45	cat 1:2
2_1_10_23	103028	66974	1.54	cat
2_1_11_23	97103.6	61495	1.58	cat
2_1_12_23	33693.8	28942	1.16	cat
2_1_13_23	756.64	693	1.09	fad6 1:4
2_1_14_23	2211.62	2053	1.08	fad6 1:4
2_1_15_23	1990.6	1670	1.19	fad6 1:4
2_1_16_23	7757.71	5513	1.41	fad6 1:2
2_1_17_23	1943.43	1308	1.49	fad6 1:2
2_1_18_23	689.74	691	1	fad6 1:2
2_1_19_23	6375.98	4646	1.37	fad6
2_1_20_23	7531.25	5756	1.31	fad6
2_1_21_23	1518.32	1705	0.89	fad6
2_1_22_23	590.44	517	1.14	egfp
2_1_23_23	949.2	2481	0.38	egfp
2_1_24_23	5385.6	4177	1.29	egfp
2_1_1_24	1685.8	1507	1.12	8h
2_1_2_24	134.93	121.49	1.11	8h
2_1_3_24	287.51	277	1.04	8h
2_1_4_24	19.82	23.45	0.85	2xssc
2_1_5_24	803.18	646	1.24	2xssc
2_1_6_24	52.89	63.19	0.84	2xssc
2_1_7_24	435.74	448	0.97	cytp450 1:4
2_1_8_24	5463.96	4662	1.17	cytp450 1:4
2_1_9_24	363.75	354	1.03	cytp450 1:4
2_1_10_24	3702.32	2568	1.44	cytp450 1:2
2_1_11_24	3465.29	2377	1.46	cytp450 1:2
2_1_12_24	2112.19	2501	0.84	cytp450 1:2
2_1_13_24	5828.96	4514	1.29	cytp450
2_1_14_24	6513.68	4741	1.37	cytp450
2_1_15_24	5088.25	4138	1.23	cytp450
2_1_16_24	2202.96	1762	1.25	15b
2_1_17_24	562.46	605	0.93	15b
2_1_18_24	1978.8	1772	1.12	15b
2_1_19_24	3006.58	2196	1.37	kanr
2_1_20_24	5567.03	4405	1.26	kanr
2_1_21_24	2027.12	1687	1.2	kanr
2_1_22_24	1830.2	1472	1.24	mllas
2_1_23_24	1271.65	1053	1.21	mllas
2_1_24_24	3398.94	3351	1.01	mllas
3_1_1_1	44234.2	144304	0.31	1110046b24rik/590
3_1_2_1	10538.4	10099	1.04	1110046b24rik/590
3_1_3_1	12980.4	12488	1.04	1110046b24rik/590
3_1_4_1	23513.7	25547	0.92	il4i1/756
3_1_5_1	11516.7	20715	0.56	il4i1/756
3_1_6_1	39435.7	45410	0.87	il4i1/756
3_1_7_1	96720.1	238962	0.4	eya1/707
3_1_8_1	3836.09	3813	1.01	eya1/707
3_1_9_1	5811.31	5092	1.14	eya1/707
3_1_10_1	155351	61363	2.53	hspa9a/574
3_1_11_1	152837	60284	2.54	hspa9a/574
3_1_12_1	131222	61084	2.15	hspa9a/574
3_1_13_1	999374	298023	3.35	actb/698
3_1_14_1	861264	308741	2.79	actb/698
3_1_15_1	795384	348799	2.28	actb/698
3_1_16_1	6830.37	7951	0.86	slc11a2 (cds+3'ire)/1153
3_1_17_1	8513.36	10949	0.78	slc11a2 (cds+3'ire)/1153
3_1_18_1	7216.63	9071	0.8	slc11a2 (cds+3'ire)/1153
3_1_19_1	14199.1	19155	0.74	atp5j/649
3_1_20_1	16825.4	23362	0.72	atp5j/649
3_1_21_1	15346.2	21523	0.71	atp5j/649
3_1_22_1	854.95	787	1.09	nifu-pending/759
3_1_23_1	1889.95	1851	1.02	nifu-pending/759
3_1_24_1	3614.12	3076	1.17	nifu-pending/759
3_1_1_2	22840.6	25907	0.88	fech/712
3_1_2_2	13799.4	17388	0.79	fech/712
3_1_3_2	17709	25035	0.71	fech/712
3_1_4_2	30360.7	24988	1.22	stmn1/594
3_1_5_2	16455.8	16018	1.03	stmn1/594
3_1_6_2	50977.3	76300	0.67	stmn1/594
3_1_7_2	23666.3	24826	0.95	eya3/710
3_1_8_2	20658.6	12872	1.6	eya3/710
3_1_9_2	20283.7	12836	1.58	eya3/710
3_1_10_2	11940.3	9032	1.32	slc11a2 (non-ire)/1136
3_1_11_2	9484.45	7667	1.24	slc11a2 (non-ire)/1136
3_1_12_2	11877.8	9667	1.23	slc11a2 (non-ire)/1136
3_1_13_2	19850.6	13796	1.44	ndufa4/653
3_1_14_2	28181.8	21801	1.29	ndufa4/653
3_1_15_2	26642.8	18338	1.45	ndufa4/653
3_1_16_2	17785.4	16509	1.08	slc11a1/763
3_1_17_2	15732.9	14819	1.06	slc11a1/763
3_1_18_2	14741.1	14831	0.99	slc11a1/763
3_1_19_2	2529.7	3528	0.72	gng11/717
3_1_20_2	3389.95	3646	0.93	gng11/717
3_1_21_2	2658.15	3487	0.76	gng11/717
3_1_22_2	6712.35	8568	0.78	trf/596
3_1_23_2	10389.9	10274	1.01	trf/596
3_1_24_2	6729.03	8464	0.8	trf/596
3_1_1_3	41004	18477	2.22	hspd1/726
3_1_2_3	52717.8	26513	1.99	hspd1/726
3_1_3_3	37276.2	21588	1.73	hspd1/726
3_1_4_3	2440.01	3154	0.77	emptyempty
3_1_5_3	91.84	230.55	0.4	emptyempty
3_1_6_3	4102.53	5479	0.75	emptyempty
3_1_7_3	13457.6	18138	0.74	p4ha1/661
3_1_8_3	7880.81	5461	1.44	p4ha1/661
3_1_9_3	7433.86	5244	1.42	p4ha1/661
3_1_10_3	36830.7	19135	1.92	idh3a/771
3_1_11_3	39663.2	23117	1.72	idh3a/771
3_1_12_3	35613.7	21222	1.68	idh3a/771
3_1_13_3	45229.5	48647	0.93	prdx5/790
3_1_14_3	52912.7	47492	1.11	prdx5/790
3_1_15_3	47858.4	48326	0.99	prdx5/790
3_1_16_3	11686.5	8813	1.33	akr1b8 (bad)/598
3_1_17_3	8201.41	6900	1.19	akr1b8 (bad)/598
3_1_18_3	9407.18	7165	1.31	akr1b8 (bad)/598
3_1_19_3	52899.8	33083	1.6	hspd1/728
3_1_20_3	56744.2	33474	1.7	hspd1/728
3_1_21_3	52790.4	33215	1.59	hspd1/728
3_1_22_3	3431.54	2870	1.2	emptyempty
3_1_23_3	234.08	209.02	1.12	emptyempty
3_1_24_3	435.74	367	1.19	emptyempty
3_1_1_4	24652.8	29224	0.84	1110012l19rik/913
3_1_2_4	40033.8	33752	1.19	1110012l19rik/913
3_1_3_4	66779.4	78682	0.85	1110012l19rik/913
3_1_4_4	1507.83	1722	0.88	txk/1003
3_1_5_4	1899.56	6636	0.29	txk/1003
3_1_6_4	12448.1	19886	0.63	txk/1003
3_1_7_4	29732.1	30973	0.96	slc30a4/1077
3_1_8_4	19028.4	18703	1.02	slc30a4/1077
3_1_9_4	16949.1	14200	1.19	slc30a4/1077
3_1_10_4	14926	6335	2.36	fbxo32 (long)/921
3_1_11_4	6933.03	5224	1.33	fbxo32 (long)/921
3_1_12_4	7223.82	6022	1.2	fbxo32 (long)/921
3_1_13_4	179167	106269	1.69	ptp4a2/1002
3_1_14_4	211509	107911	1.96	ptp4a2/1002
3_1_15_4	193800	110096	1.76	ptp4a2/1002
3_1_16_4	18461.2	15329	1.2	il9r (long)/1098
3_1_17_4	20321.7	18516	1.1	il9r (long)/1098
3_1_18_4	19203	15927	1.21	il9r (long)/1098
3_1_19_4	18071.8	14825	1.22	fnbp3 (short)/918
3_1_20_4	18956.8	15520	1.22	fnbp3 (short)/918
3_1_21_4	18540.5	16015	1.16	fnbp3 (short)/918
3_1_22_4	6172.28	6278	0.98	txnl/1006
3_1_23_4	6486.36	6955	0.93	txnl/1006
3_1_24_4	8057.31	7857	1.03	txnl/1006
3_1_1_5	4456.66	4103	1.09	hamp/1080
3_1_2_5	18933.3	18895	1	hamp/1080
3_1_3_5	16905.3	20724	0.82	hamp/1080
3_1_4_5	135089	47554	2.84	krt1-19/927
3_1_5_5	151822	34325	4.42	krt1-19/927
3_1_6_5	150740	39446	3.82	krt1-19/927
3_1_7_5	49565.6	48108	1.03	gpx4/1010
3_1_8_5	56203.6	49752	1.13	gpx4/1010
3_1_9_5	49974.5	40588	1.23	gpx4/1010
3_1_10_5	14665.9	13466	1.09	hfe (long 1)/1112
3_1_11_5	20299.5	15584	1.3	hfe (long 1)/1112
3_1_12_5	18349.5	14688	1.25	hfe (long 1)/1112
3_1_13_5	29809.2	21885	1.36	mgrn1/929
3_1_14_5	32925.6	21880	1.5	mgrn1/929
3_1_15_5	29703.6	21203	1.4	mgrn1/929
3_1_16_5	10177.4	8086	1.26	tmpo/1009
3_1_17_5	9913.52	7250	1.37	tmpo/1009
3_1_18_5	9176.89	7065	1.3	tmpo/1009
3_1_19_5	7252.59	6769	1.07	fbxo2/1082
3_1_20_5	6853.04	6871	1	fbxo2/1082
3_1_21_5	7641.99	7050	1.08	fbxo2/1082
3_1_22_5	118843	50855	2.34	rps2/932
3_1_23_5	141005	52143	2.7	rps2/932
3_1_24_5	208600	65235	3.2	rps2/932
3_1_1_6	37447.4	27383	1.37	bcl10/1015
3_1_2_6	34030.5	29612	1.15	bcl10/1015
3_1_3_6	35347.2	24923	1.42	bcl10/1015
3_1_4_6	137474	108793	1.26	slc40a1/556
3_1_5_6	140743	108367	1.3	slc40a1/556
3_1_6_6	129102	106063	1.22	slc40a1/556
3_1_7_6	1919.22	40675.1	0.05	rpl32/931
3_1_8_6	44783.5	43546	1.03	rpl32/931
3_1_9_6	24558.3	17344	1.42	rpl32/931
3_1_10_6	13827.3	11278	1.23	peg12/1012
3_1_11_6	15993.2	12102	1.32	peg12/1012
3_1_12_6	14827.8	12734	1.16	peg12/1012
3_1_13_6	19230.4	16075	1.2	sfxn3/1085
3_1_14_6	21452.3	15390	1.39	sfxn3/1085
3_1_15_6	22819.5	15561	1.47	sfxn3/1085
3_1_16_6	14121.6	8116	1.74	serpinb5/936
3_1_17_6	14023.9	7628	1.84	serpinb5/936
3_1_18_6	12879.6	7030	1.83	serpinb5/936
3_1_19_6	36378.8	25583	1.42	mrpl18/1017
3_1_20_6	35282.6	27206	1.3	mrpl18/1017
3_1_21_6	33751.2	28781	1.17	mrpl18/1017
3_1_22_6	433.39	344.57	1.26	emptyempty
3_1_23_6	433.39	344.57	1.26	emptyempty
3_1_24_6	6389.03	4959	1.29	emptyempty
3_1_1_7	34830.9	34041	1.02	leap2-pending/1218
3_1_2_7	77923.4	76989	1.01	leap2-pending/1218
3_1_3_7	52001.7	70293	0.74	leap2-pending/1218
3_1_4_7	5827.78	6306	0.92	ccnf/1290
3_1_5_7	15918.8	20252	0.79	ccnf/1290
3_1_6_7	1554	1399	1.11	ccnf/1290
3_1_7_7	221.89	1084.66	0.2	urod/1335
3_1_8_7	13182.2	13525	0.97	urod/1335
3_1_9_7	14359.2	45995	0.31	urod/1335
3_1_10_7	31634.8	27167	1.16	trpv4/1405
3_1_11_7	46187.3	32308	1.43	trpv4/1405
3_1_12_7	48669.7	34216	1.42	trpv4/1405
3_1_13_7	51727.7	45563	1.14	slc39a2/1397
3_1_14_7	64467.3	50473	1.28	slc39a2/1397
3_1_15_7	80473.4	54662	1.47	slc39a2/1397
3_1_16_7	3421.42	2301	1.49	ttyh1/1474
3_1_17_7	2596.61	1921	1.35	ttyh1/1474
3_1_18_7	6005.72	4471	1.34	ttyh1/1474
3_1_19_7	5748.98	4549	1.26	tlr7/1220
3_1_20_7	4759.99	3953	1.2	tlr7/1220
3_1_21_7	4325.72	4509	0.96	tlr7/1220
3_1_22_7	6825.6	7475	0.91	4933412d19rik/1299
3_1_23_7	8373.65	8598	0.97	4933412d19rik/1299
3_1_24_7	11284.8	12521	0.9	4933412d19rik/1299
3_1_1_8	12736	10632	1.2	uros/1337
3_1_2_8	13261.8	11341	1.17	uros/1337
3_1_3_8	12509.7	10467	1.2	uros/1337
3_1_4_8	48058.7	46241	1.04	trpm7/1408
3_1_5_8	93152.2	86089	1.08	trpm7/1408
3_1_6_8	134727	119673	1.13	trpm7/1408
3_1_7_8	31096.3	22381	1.39	txnrd2/1443
3_1_8_8	33424.3	34501	0.97	txnrd2/1443
3_1_9_8	37334.2	27757	1.35	txnrd2/1443
3_1_10_8	8906.82	7474	1.19	ttyh1/1473
3_1_11_8	13908.4	9591	1.45	ttyh1/1473
3_1_12_8	11120.5	8084	1.38	ttyh1/1473
3_1_13_8	6898.4	5449	1.27	tlr5/1222
3_1_14_8	11641.5	8123	1.43	tlr5/1222
3_1_15_8	6662.34	5205	1.28	tlr5/1222
3_1_16_8	27768.4	18245	1.52	cd160/1302
3_1_17_8	26040	20268	1.28	cd160/1302
3_1_18_8	26428.3	18324	1.44	cd160/1302
3_1_19_8	28231.6	27767	1.02	cpo (short form)/1340
3_1_20_8	22231.3	28088	0.79	cpo (short form)/1340
3_1_21_8	24074	29465	0.82	cpo (short form)/1340
3_1_22_8	33037.6	25816	1.28	slc30a6/1416
3_1_23_8	38817.7	25976	1.49	slc30a6/1416
3_1_24_8	39373.3	27297	1.44	slc30a6/1416
3_1_1_9	10777.6	9144	1.18	il-6ra/1368
3_1_2_9	12269.9	10251	1.2	il-6ra/1368
3_1_3_9	1203.65	1475	0.82	il-6ra/1368
3_1_4_9	630.96	310.67	2.03	emptyempty
3_1_5_9	630.96	310.67	2.03	emptyempty
3_1_6_9	630.96	310.67	2.03	emptyempty
3_1_7_9	630.96	310.67	2.03	tlr2/1226
3_1_8_9	4038.63	5963	0.68	tlr2/1226
3_1_9_9	11687.7	28565	0.41	tlr2/1226
3_1_10_9	57540.2	46770	1.23	ube2g2/1304
3_1_11_9	62980.4	40705	1.55	ube2g2/1304
3_1_12_9	55960.6	40971	1.37	ube2g2/1304
3_1_13_9	15149.4	14369	1.05	cpo/1342
3_1_14_9	17876	15808	1.13	cpo/1342
3_1_15_9	22409.6	17523	1.28	cpo/1342
3_1_16_9	59004.2	28853	2.04	hectd1/1421
3_1_17_9	46780.9	25976	1.8	hectd1/1421
3_1_18_9	49134.5	28966	1.7	hectd1/1421
3_1_19_9	12596.4	10391	1.21	il-6ra/1370
3_1_20_9	12899.7	11143	1.16	il-6ra/1370
3_1_21_9	13033.4	13143	0.99	il-6ra/1370
3_1_22_9	2143.49	1936	1.11	emptyempty
3_1_23_9	178.51	155.86	1.15	emptyempty
3_1_24_9	178.51	155.86	1.15	emptyempty
3_1_1_10	315.8	367	0.86	mllas
3_1_2_10	3466.41	2700	1.28	mllas
3_1_3_10	307.63	224.61	1.37	mllas
3_1_4_10	2441.1	2038	1.2	kanr
3_1_5_10	4504.98	4054	1.11	kanr
3_1_6_10	4067.15	4844	0.84	kanr
3_1_7_10	275079	66632	4.13	15b
3_1_8_10	17411.9	3152.94	5.52	15b
3_1_9_10	5053.36	2580	1.96	15b
3_1_10_10	331.35	493.28	0.67	cytp450
3_1_11_10	8057.31	7001	1.15	cytp450
3_1_12_10	6330.93	5778	1.1	cytp450
3_1_13_10	5102.21	4759	1.07	cytp450 1:2
3_1_14_10	2976.57	2823	1.05	cytp450 1:2
3_1_15_10	4377.36	3217	1.36	cytp450 1:2
3_1_16_10	2941.04	2292	1.28	cytp450 1:4
3_1_17_10	2719.82	2063	1.32	cytp450 1:4
3_1_18_10	6830.37	5379	1.27	cytp450 1:4
3_1_19_10	4066.01	3162	1.29	2xssc
3_1_20_10	370.25	419	0.88	2xssc
3_1_21_10	4875.76	4812	1.01	2xssc
3_1_22_10	125.6	150.16	0.84	8h
3_1_23_10	4657.15	3262	1.43	8h
3_1_24_10	1377.35	2058	0.67	8h
3_1_1_11	8157.79	5493	1.49	egfp
3_1_2_11	2054.01	1684	1.22	egfp
3_1_3_11	8337.23	5798	1.44	egfp
3_1_4_11	3519.35	2951	1.19	fad6
3_1_5_11	5063.82	3653	1.39	fad6
3_1_6_11	23809.7	42150	0.56	fad6
3_1_7_11	68145.9	196539	0.35	fad6 1:2
3_1_8_11	38197.7	67899	0.56	fad6 1:2
3_1_9_11	5706.68	31047	0.18	fad6 1:2
3_1_10_11	70.06	142.46	0.49	fad6 1:4
3_1_11_11	1680.51	2118	0.79	fad6 1:4
3_1_12_11	1622.42	1467	1.11	fad6 1:4
3_1_13_11	73684.6	82310	0.9	cat
3_1_14_11	90035.1	80495	1.12	cat
3_1_15_11	89301.5	74191	1.2	cat
3_1_16_11	25414.4	20848	1.22	cat 1:2
3_1_17_11	22539.1	21568	1.05	cat 1:2
3_1_18_11	19897.7	20255	0.98	cat 1:2
3_1_19_11	16253.9	16908	0.96	cat 1:4
3_1_20_11	15524.1	14933	1.04	cat 1:4
3_1_21_11	15773.9	17725	0.89	cat 1:4
3_1_22_11	29504.7	40891	0.72	firluc
3_1_23_11	31994.2	40280	0.79	firluc
3_1_24_11	40812	42561	0.96	firluc
3_1_1_12	24100.6	24138	1	firluc 1:2
3_1_2_12	20551.1	21317	0.96	firluc 1:2
3_1_3_12	24241.6	23330	1.04	firluc 1:2
3_1_4_12	17731	18560	0.96	firluc 1:4
3_1_5_12	19079.2	16712	1.14	firluc 1:4
3_1_6_12	19959.1	18012	1.11	firluc 1:4
3_1_7_12	33603.5	43573	0.77	6i
3_1_8_12	48205.4	53836	0.9	6i
3_1_9_12	12933.8	14061	0.92	6i
3_1_10_12	36104.8	50752	0.71	6i 1:2
3_1_11_12	8243.83	9297	0.89	6i 1:2
3_1_12_12	23945.1	52834	0.45	6i 1:2
3_1_13_12	6180.56	4632	1.33	6i 1:4
3_1_14_12	3574.6	3301	1.08	6i 1:4
3_1_15_12	3449.53	4137	0.83	6i 1:4
3_1_16_12	1431.51	1281	1.12	ecfp
3_1_17_12	710.34	790	0.9	ecfp
3_1_18_12	715.26	776	0.92	ecfp
3_1_19_12	4067.15	2826	1.44	redfp
3_1_20_12	3175.98	2556	1.24	redfp
3_1_21_12	6256.3	5004	1.25	redfp
3_1_22_12	1066.62	1116	0.96	renluc
3_1_23_12	1191.32	1283	0.93	renluc
3_1_24_12	3406.8	3180	1.07	renluc
3_1_1_13	272.24	342.04	0.8	emptyempty
3_1_2_13	6173.46	5224	1.18	emptyempty
3_1_3_13	1664.65	1344	1.24	emptyempty
3_1_4_13	795.24	727	1.09	emptyempty
3_1_5_13	842.98	1055	0.8	emptyempty
3_1_6_13	1523.56	1915	0.8	emptyempty
3_1_7_13	76999.1	40006	1.92	sfrs3/830
3_1_8_13	110864	59957	1.85	sfrs3/830
3_1_9_13	111264	72977	1.52	sfrs3/830
3_1_10_13	132469	92781	1.43	slc25a11/645
3_1_11_13	133122	99213	1.34	slc25a11/645
3_1_12_13	180246	112572	1.6	slc25a11/645
3_1_13_13	11340.9	9881	1.15	2210018m11rik/632
3_1_14_13	15130.2	12329	1.23	2210018m11rik/632
3_1_15_13	15650.9	12043	1.3	2210018m11rik/632
3_1_16_13	14499.1	11162	1.3	peg12/802
3_1_17_13	15525.4	12227	1.27	peg12/802
3_1_18_13	15204.4	12415	1.22	peg12/802
3_1_19_13	1819.54	2240	0.81	emptyempty
3_1_20_13	135.69	119.57	1.13	emptyempty
3_1_21_13	917.02	914	1	emptyempty
3_1_22_13	22633	19841	1.14	psmc4/825
3_1_23_13	24784.7	21423	1.16	psmc4/825
3_1_24_13	26216.7	21380	1.23	psmc4/825
3_1_1_14	174597	102506	1.7	psap/828
3_1_2_14	160677	108999	1.47	psap/828
3_1_3_14	196125	114155	1.72	psap/828
3_1_4_14	33507.8	31228	1.07	mgst1/633
3_1_5_14	37803.7	34448	1.1	mgst1/633
3_1_6_14	40914.9	33167	1.23	mgst1/633
3_1_7_14	15210.7	12101	1.26	prkdc/624
3_1_8_14	24820.7	25850	0.96	prkdc/624
3_1_9_14	20572.1	24328	0.85	prkdc/624
3_1_10_14	16224.4	13115	1.24	txnl/799
3_1_11_14	19744.7	17028	1.16	txnl/799
3_1_12_14	23982.3	40205	0.6	txnl/799
3_1_13_14	429.88	2355.05	0.18	emptyempty
3_1_14_14	325.9	416	0.78	emptyempty
3_1_15_14	23.53	24.19	0.97	emptyempty
3_1_16_14	80392.3	51578	1.56	capn1/610
3_1_17_14	89639.2	54808	1.64	capn1/610
3_1_18_14	73528.1	48758	1.51	capn1/610
3_1_19_14	11418.2	9468	1.21	prkdc/623
3_1_20_14	11566.6	10039	1.15	prkdc/623
3_1_21_14	12767.5	11708	1.09	prkdc/623
3_1_22_14	69005.3	49354	1.4	cct7/613
3_1_23_14	62062.8	49853	1.24	cct7/613
3_1_24_14	77425.1	53956	1.43	cct7/613
3_1_1_15	3862.21	3007	1.28	emptyempty
3_1_2_15	381.72	681.76	0.56	emptyempty
3_1_3_15	2452.03	2177	1.13	emptyempty
3_1_4_15	46073.5	17481	2.64	hs peroxiredoxin 4/795
3_1_5_15	46717.5	19325	2.42	hs peroxiredoxin 4/795
3_1_6_15	43190.6	16306	2.65	hs peroxiredoxin 4/795
3_1_7_15	617.57	538	1.15	emptyempty
3_1_8_15	47811.9	90063	0.53	emptyempty
3_1_9_15	26762.1	55529	0.48	emptyempty
3_1_10_15	64001.7	83012	0.77	mt2/749
3_1_11_15	45899.2	32519	1.41	mt2/749
3_1_12_15	137313	297167	0.46	mt2/749
3_1_13_15	53212.8	40767	1.31	ppib/520
3_1_14_15	50033.9	28328	1.77	ppib/520
3_1_15_15	48473.5	27013	1.79	ppib/520
3_1_16_15	15884.1	10433	1.52	ltf/568
3_1_17_15	15304	9883	1.55	ltf/568
3_1_18_15	16468.6	10420	1.58	ltf/568
3_1_19_15	22083.5	15292	1.44	cox17/701
3_1_20_15	46600.8	25429	1.83	cox17/701
3_1_21_15	27209.1	16133	1.69	cox17/701
3_1_22_15	43208.7	47243	0.91	prdx5/791
3_1_23_15	46375.7	52800	0.88	prdx5/791
3_1_24_15	58826.3	66330	0.89	prdx5/791
3_1_1_16	27830.3	59963	0.46	pdzk1/1317
3_1_2_16	27438.9	59943	0.46	pdzk1/1317
3_1_3_16	32569.4	69665	0.47	pdzk1/1317
3_1_4_16	61421.6	37506	1.64	vdac3/1260
3_1_5_16	53278.2	38326	1.39	vdac3/1260
3_1_6_16	59165	37820	1.56	vdac3/1260
3_1_7_16	58629.7	48298	1.21	ube2d2/1183
3_1_8_16	115097	151230	0.76	ube2d2/1183
3_1_9_16	92646.3	67537	1.37	ube2d2/1183
3_1_10_16	47885.2	35519	1.35	atp7a/1143
3_1_11_16	60959.3	55695	1.09	atp7a/1143
3_1_12_16	78919.3	116387	0.68	atp7a/1143
3_1_13_16	137520	81702	1.68	txnrd1/1037
3_1_14_16	111488	50246	2.22	txnrd1/1037
3_1_15_16	140567	55475	2.53	txnrd1/1037
3_1_16_16	72628.9	113937	0.64	b2m/874
3_1_17_16	59402	75150	0.79	b2m/874
3_1_18_16	52926.9	75283	0.7	b2m/874
3_1_19_16	45400.7	93743	0.48	pdzk1/1309
3_1_20_16	41029	86176	0.48	pdzk1/1309
3_1_21_16	36731.4	95698	0.38	pdzk1/1309
3_1_22_16	32851.9	24481	1.34	1110012o05rik/1258
3_1_23_16	31555.9	25276	1.25	1110012o05rik/1258
3_1_24_16	33543.3	26747	1.25	1110012o05rik/1258
3_1_1_17	40136.6	28660	1.4	trb1-pending/1181
3_1_2_17	40290.7	29156	1.38	trb1-pending/1181
3_1_3_17	44153	33143	1.33	trb1-pending/1181
3_1_4_17	16607.7	13001	1.28	atp7b/1139
3_1_5_17	18459.9	14432	1.28	atp7b/1139
3_1_6_17	22224.7	17483	1.27	atp7b/1139
3_1_7_17	15949.6	14107	1.13	tyr/1035
3_1_8_17	67958.4	96548	0.7	tyr/1035
3_1_9_17	16883.4	16714	1.01	tyr/1035
3_1_10_17	52703.6	34152	1.54	bat1a/864
3_1_11_17	47456.7	37116	1.28	bat1a/864
3_1_12_17	82176.2	46262	1.78	bat1a/864
3_1_13_17	12183.3	16698	0.73	slc11a2 (exon 1b)/1157
3_1_14_17	2735.26	2447	1.12	slc11a2 (exon 1b)/1157
3_1_15_17	5087.08	4032	1.26	slc11a2 (exon 1b)/1157
3_1_16_17	44196.4	28231	1.57	adar/1256
3_1_17_17	43341.5	27868	1.56	adar/1256
3_1_18_17	47076.4	30604	1.54	adar/1256
3_1_19_17	17102.7	13136	1.3	crebbp/1167
3_1_20_17	17058.8	12188	1.4	crebbp/1167
3_1_21_17	14747.5	12865	1.15	crebbp/1167
3_1_22_17	7931.55	6186	1.28	hsf4/1137
3_1_23_17	7947.26	5963	1.33	hsf4/1137
3_1_24_17	7280.18	5924	1.23	hsf4/1137
3_1_1_18	11466.8	8821	1.3	tyrp1/1032
3_1_2_18	10448.1	8309	1.26	tyrp1/1032
3_1_3_18	11700.2	9503	1.23	tyrp1/1032
3_1_4_18	201284	91958	2.19	hspa5/859
3_1_5_18	241257	110027	2.19	hspa5/859
3_1_6_18	203237	92422	2.2	hspa5/859
3_1_7_18	15944.4	12162	1.31	itga10/1316
3_1_8_18	15333.5	12561	1.22	itga10/1316
3_1_9_18	455.73	372.01	1.23	itga10/1316
3_1_10_18	21663	18374	1.18	tlr9 (long)/1241
3_1_11_18	29669.8	21479	1.38	tlr9 (long)/1241
3_1_12_18	35160.4	34149	1.03	tlr9 (long)/1241
3_1_13_18	34067.4	89414	0.38	arntl/1160
3_1_14_18	71459.1	12692	5.63	arntl/1160
3_1_15_18	11962.9	11183	1.07	arntl/1160
3_1_16_18	120862	57036	2.12	slc11a2 (cds+3'nonire)/1133
3_1_17_18	135000	67986	1.99	slc11a2 (cds+3'nonire)/1133
3_1_18_18	121764	62490	1.95	slc11a2 (cds+3'nonire)/1133
3_1_19_18	25693.6	15851	1.62	acas2/1030
3_1_20_18	25116.7	15684	1.6	acas2/1030
3_1_21_18	24992.7	15668	1.6	acas2/1030
3_1_22_18	34486.7	29823	1.16	shc1/855
3_1_23_18	29051.9	28685	1.01	shc1/855
3_1_24_18	35060.1	31136	1.13	shc1/855
3_1_1_19	2737.46	5309	0.52	emptyempty
3_1_2_19	5960.9	4986	1.2	emptyempty
3_1_3_19	2339.72	2354	0.99	emptyempty
3_1_4_19	8842.15	6471	1.37	emptyempty
3_1_5_19	4698.72	4592	1.02	emptyempty
3_1_6_19	7774.59	6161	1.26	emptyempty
3_1_7_19	1019.91	777	1.31	emptyempty
3_1_8_19	62.47	67.52	0.93	emptyempty
3_1_9_19	62.47	67.52	0.93	emptyempty
3_1_10_19	25058	19090	1.31	cnksr1/1511
3_1_11_19	12069.3	22780	0.53	cnksr1/1511
3_1_12_19	18497.6	13977	1.32	cnksr1/1511
3_1_13_19	1372.6	1393.65	0.98	emptyempty
3_1_14_19	1372.6	1393.65	0.98	emptyempty
3_1_15_19	1372.6	1393.65	0.98	emptyempty
3_1_16_19	92825.3	54583	1.7	abcb8/1349
3_1_17_19	87577.4	50452	1.74	abcb8/1349
3_1_18_19	92905.9	53075	1.75	abcb8/1349
3_1_19_19	654.54	614	1.07	emptyempty
3_1_20_19	52.08	79.59	0.65	emptyempty
3_1_21_19	5455.77	3382	1.61	emptyempty
3_1_22_19	85.09	118.01	0.72	emptyempty
3_1_23_19	7658.86	7769	0.99	emptyempty
3_1_24_19	12385.3	10605	1.17	emptyempty
3_1_1_20	6448.36	4772	1.35	emptyempty
3_1_2_20	4636.37	4286	1.08	emptyempty
3_1_3_20	2277.76	1690	1.35	emptyempty
3_1_4_20	27129.9	19639	1.38	bach1/1508
3_1_5_20	25052.7	17227	1.45	bach1/1508
3_1_6_20	26687	20671	1.29	bach1/1508
3_1_7_20	243.28	264	0.92	emptyempty
3_1_8_20	21.67	32.5	0.67	emptyempty
3_1_9_20	21.67	32.5	0.67	emptyempty
3_1_10_20	35997.4	31747	1.13	lbr(weak)/1347
3_1_11_20	35550.5	47116	0.75	lbr(weak)/1347
3_1_12_20	19192.6	12380	1.55	lbr(weak)/1347
3_1_13_20	1474.33	2006	0.73	emptyempty
3_1_14_20	3364.12	4869	0.69	emptyempty
3_1_15_20	381.41	429	0.89	emptyempty
3_1_16_20	33.07	29.72	1.11	emptyempty
3_1_17_20	33.07	29.72	1.11	emptyempty
3_1_18_20	33.07	29.72	1.11	emptyempty
3_1_19_20	646.74	658	0.98	emptyempty
3_1_20_20	1877.13	2021	0.93	emptyempty
3_1_21_20	2061.54	1782	1.16	emptyempty
3_1_22_20	113520	76695	1.48	bach1/1506
3_1_23_20	97987.9	72382	1.35	bach1/1506
3_1_24_20	79708.5	68958	1.16	bach1/1506
3_1_1_21	9796.57	9416	1.04	il6/1477
3_1_2_21	10438.2	10473	1	il6/1477
3_1_3_21	9196.47	9117	1.01	il6/1477
3_1_4_21	17107.8	12809	1.34	ppox(mult)/1345
3_1_5_21	16414.6	13313	1.23	ppox(mult)/1345
3_1_6_21	17822.9	13142	1.36	ppox(mult)/1345
3_1_7_21	351.71	376	0.94	emptyempty
3_1_8_21	3715.9	5182	0.72	emptyempty
3_1_9_21	182.85	411.22	0.44	emptyempty
3_1_10_21	182.85	411.22	0.44	emptyempty
3_1_11_21	16664.3	24911	0.67	emptyempty
3_1_12_21	384.52	3783.21	0.1	emptyempty
3_1_13_21	16502.1	46296	0.36	emptyempty
3_1_14_21	3141.37	55871	0.06	emptyempty
3_1_15_21	652.59	668	0.98	emptyempty
3_1_16_21	64986.8	34869	1.86	ttc7/1504
3_1_17_21	79291.7	38347	2.07	ttc7/1504
3_1_18_21	82359.3	40769	2.02	ttc7/1504
3_1_19_21	829.03	747	1.11	trpc6/1475
3_1_20_21	1556.1	2558	0.61	trpc6/1475
3_1_21_21	108.16	92.78	1.17	trpc6/1475
3_1_22_21	30957.8	23598	1.31	ppox/1343
3_1_23_21	79698.2	56623	1.41	ppox/1343
3_1_24_21	21989.9	20704	1.06	ppox/1343
3_1_1_22	1118.6	1110	1.01	renluc
3_1_2_22	990.56	731	1.36	renluc
3_1_3_22	1101.25	952	1.16	renluc
3_1_4_22	4722.99	3891	1.21	redfp
3_1_5_22	4197.41	3328	1.26	redfp
3_1_6_22	5161.57	3493	1.48	redfp
3_1_7_22	5356.38	4877	1.1	ecfp
3_1_8_22	2446.57	1806	1.35	ecfp
3_1_9_22	143.72	131.56	1.09	ecfp
3_1_10_22	3683.08	8791	0.42	6i 1:4
3_1_11_22	234311	672410	0.35	6i 1:4
3_1_12_22	37994.4	105094	0.36	6i 1:4
3_1_13_22	14161	17166	0.82	6i 1:2
3_1_14_22	20771.5	24798	0.84	6i 1:2
3_1_15_22	12026.7	10767	1.12	6i 1:2
3_1_16_22	24756.7	20430	1.21	6i
3_1_17_22	18232.7	19471	0.94	6i
3_1_18_22	35253.7	26628	1.32	6i
3_1_19_22	23249.8	18921	1.23	firluc 1:4
3_1_20_22	22975.6	18077	1.27	firluc 1:4
3_1_21_22	19483.5	16375	1.19	firluc 1:4
3_1_22_22	33024	28463	1.16	firluc 1:2
3_1_23_22	28493.1	30385	0.94	firluc 1:2
3_1_24_22	26632	28975	0.92	firluc 1:2
3_1_1_23	41590.1	39551	1.05	firluc
3_1_2_23	47344	37636	1.26	firluc
3_1_3_23	43460.4	39404	1.1	firluc
3_1_4_23	19935.6	17955	1.11	cat 1:4
3_1_5_23	22553.7	20459	1.1	cat 1:4
3_1_6_23	20095.2	16791	1.2	cat 1:4
3_1_7_23	23772.5	20193	1.18	cat 1:2
3_1_8_23	51770.3	46020	1.12	cat 1:2
3_1_9_23	21947.7	20068	1.09	cat 1:2
3_1_10_23	61147.9	56631	1.08	cat
3_1_11_23	86882.7	132542	0.66	cat
3_1_12_23	59913.5	49888	1.2	cat
3_1_13_23	4646.76	6132	0.76	fad6 1:4
3_1_14_23	119.38	105.67	1.13	fad6 1:4
3_1_15_23	537.47	415	1.3	fad6 1:4
3_1_16_23	3502.44	2845	1.23	fad6 1:2
3_1_17_23	3078.92	2653	1.16	fad6 1:2
3_1_18_23	4305.07	3992	1.08	fad6 1:2
3_1_19_23	7133.96	4902	1.46	fad6
3_1_20_23	5672.62	3994	1.42	fad6
3_1_21_23	5494.4	3890	1.41	fad6
3_1_22_23	3234.11	2634	1.23	egfp
3_1_23_23	227.77	191.44	1.19	egfp
3_1_24_23	6148.63	4653	1.32	egfp
3_1_1_24	3268.81	2660	1.23	8h
3_1_2_24	2573.56	2318	1.11	8h
3_1_3_24	1188.24	1287	0.92	8h
3_1_4_24	3529.49	4026	0.88	2xssc
3_1_5_24	8217.17	8008	1.03	2xssc
3_1_6_24	6237.35	6353	0.98	2xssc
3_1_7_24	605.93	1070	0.57	cytp450 1:4
3_1_8_24	7216.63	5186	1.39	cytp450 1:4
3_1_9_24	3697.79	2924	1.26	cytp450 1:4
3_1_10_24	7260.99	9294	0.78	cytp450 1:2
3_1_11_24	9407.18	13301	0.71	cytp450 1:2
3_1_12_24	2023.9	2608	0.78	cytp450 1:2
3_1_13_24	33645.9	35873	0.94	cytp450
3_1_14_24	20190.8	27531	0.73	cytp450
3_1_15_24	4020.39	4882	0.82	cytp450
3_1_16_24	2174.83	3210	0.68	15b
3_1_17_24	1480.61	1557	0.95	15b
3_1_18_24	1003.71	1030	0.97	15b
3_1_19_24	20768.9	26812	0.77	kanr
3_1_20_24	4807.43	3394	1.42	kanr
3_1_21_24	6016.34	4382	1.37	kanr
3_1_22_24	3228.52	2740	1.18	mllas
3_1_23_24	4592.54	4098	1.12	mllas
3_1_24_24	608.84	733	0.83	mllas
4_1_1_1	7035.83	5830	1.21	nfkb2/582
4_1_2_1	8564.43	6314	1.36	nfkb2/582
4_1_3_1	8280.21	6527	1.27	nfkb2/582
4_1_4_1	41145.9	19346	2.13	gsr/847
4_1_5_1	40920.5	17610	2.32	gsr/847
4_1_6_1	42690.5	20064	2.13	gsr/847
4_1_7_1	16440.3	22552	0.73	nrip1/803
4_1_8_1	15839.3	21573	0.73	nrip1/803
4_1_9_1	17052.3	22817	0.75	nrip1/803
4_1_10_1	19544.9	16951	1.15	stip1/651
4_1_11_1	25235.5	20730	1.22	stip1/651
4_1_12_1	24047.5	20608	1.17	stip1/651
4_1_13_1	381.45	271.88	1.4	emptyempty
4_1_14_1	343.39	369	0.93	emptyempty
4_1_15_1	1558.21	1472	1.06	emptyempty
4_1_16_1	8025.85	6414	1.25	ftl1/569
4_1_17_1	6043.48	5719	1.06	ftl1/569
4_1_18_1	9010.61	9129	0.99	ftl1/569
4_1_19_1	26327.8	23128	1.14	slc11a1/585
4_1_20_1	29876.9	25054	1.19	slc11a1/585
4_1_21_1	22012.3	20631	1.07	slc11a1/585
4_1_22_1	1492.12	1797	0.83	calr/509
4_1_23_1	112.5	119.63	0.94	calr/509
4_1_24_1	1942.36	1993	0.97	calr/509
4_1_1_2	10694.6	11004	0.97	bcl10/806
4_1_2_2	11869	11272	1.05	bcl10/806
4_1_3_2	13372.9	11584	1.15	bcl10/806
4_1_4_2	26709.8	25369	1.05	efna1/706
4_1_5_2	26703.1	22062	1.21	efna1/706
4_1_6_2	26531.5	23241	1.14	efna1/706
4_1_7_2	4398.04	2869	1.53	emptyempty
4_1_8_2	4769.24	3314	1.44	emptyempty
4_1_9_2	3300.18	2989	1.1	emptyempty
4_1_10_2	2198.63	1994	1.1	emptyempty
4_1_11_2	419.75	626	0.67	emptyempty
4_1_12_2	37.67	35.9	1.05	emptyempty
4_1_13_2	29738.8	22559	1.32	3010033p07rik/589
4_1_14_2	29943.3	24557	1.22	3010033p07rik/589
4_1_15_2	32583.1	24596	1.32	3010033p07rik/589
4_1_16_2	1669.93	1454	1.15	cp/513
4_1_17_2	1818.48	1717	1.06	cp/513
4_1_18_2	656.49	855	0.77	cp/513
4_1_19_2	16942.7	12037	1.41	gsk3b/814
4_1_20_2	16315.6	12488	1.31	gsk3b/814
4_1_21_2	21135.3	15755	1.34	gsk3b/814
4_1_22_2	50977.3	37015	1.38	2610203c20rik/774
4_1_23_2	52071.3	42323	1.23	2610203c20rik/774
4_1_24_2	55923.5	43809	1.28	2610203c20rik/774
4_1_1_3	396.37	300.84	1.32	emptyempty
4_1_2_3	2994.35	2577	1.16	emptyempty
4_1_3_3	801.2	766	1.05	emptyempty
4_1_4_3	45.04	43.45	1.04	emptyempty
4_1_5_3	2118.66	1799	1.18	emptyempty
4_1_6_3	3511.46	3199	1.1	emptyempty
4_1_7_3	69088.2	75643	0.91	app (short)/697
4_1_8_3	69423	77860	0.89	app (short)/697
4_1_9_3	80318.6	81016	0.99	app (short)/697
4_1_10_3	30321.3	24463	1.24	ltf/567
4_1_11_3	32202.7	24341	1.32	ltf/567
4_1_12_3	34921.5	25440	1.37	ltf/567
4_1_13_3	570.03	440.05	1.3	emptyempty
4_1_14_3	466.92	483	0.97	emptyempty
4_1_15_3	32.58	31.08	1.05	emptyempty
4_1_16_3	29146.5	24242	1.2	akr1b8/599
4_1_17_3	29181.6	23609	1.24	akr1b8/599
4_1_18_3	28704.9	22633	1.27	akr1b8/599
4_1_19_3	324.75	297.73	1.09	emptyempty
4_1_20_3	3400.06	3236	1.05	emptyempty
4_1_21_3	230.57	227.06	1.02	emptyempty
4_1_22_3	482.1	656	0.73	emptyempty
4_1_23_3	1202.62	925	1.3	emptyempty
4_1_24_3	1778.05	1578	1.13	emptyempty
4_1_1_4	57588.8	42594	1.35	psap/960
4_1_2_4	62870.7	46935	1.34	psap/960
4_1_3_4	56938.8	38495	1.48	psap/960
4_1_4_4	23440.7	53480	0.44	il9r (long)/1117
4_1_5_4	9009.39	8048	1.12	il9r (long)/1117
4_1_6_4	9896.28	8565	1.16	il9r (long)/1117
4_1_7_4	1202.62	1079	1.11	vhlh/1149
4_1_8_4	1120.64	1268	0.88	vhlh/1149
4_1_9_4	1821.67	1832	0.99	vhlh/1149
4_1_10_4	9883.96	5200	1.9	tlr4 (short)/1232
4_1_11_4	8669.1	4679	1.85	tlr4 (short)/1232
4_1_12_4	11281.1	5693	1.98	tlr4 (short)/1232
4_1_13_4	14571.7	14271	1.02	clock/1295
4_1_14_4	24014.2	15551	1.54	clock/1295
4_1_15_4	10060.2	11131	0.9	clock/1295
4_1_16_4	4412.97	4055	1.09	tceb2 (bad)/1158
4_1_17_4	3663.85	3670	1	tceb2 (bad)/1158
4_1_18_4	3144.71	3878	0.81	tceb2 (bad)/1158
4_1_19_4	39111.3	28080	1.39	rpl6/973
4_1_20_4	33613.1	24724	1.36	rpl6/973
4_1_21_4	21868.5	16744	1.31	rpl6/973
4_1_22_4	6875.72	7632	0.9	klra6/1122
4_1_23_4	4554.5	5403	0.84	klra6/1122
4_1_24_4	6045.85	5987	1.01	klra6/1122
4_1_1_5	6114.35	4480	1.36	vhlh/1151
4_1_2_5	2557.11	2951	0.87	vhlh/1151
4_1_3_5	3915.63	3273	1.2	vhlh/1151
4_1_4_5	4917.5	4212	1.17	tlr2/1234
4_1_5_5	7084.88	5349	1.32	tlr2/1234
4_1_6_5	4751.89	4093	1.16	tlr2/1234
4_1_7_5	17420.5	11271	1.55	ccnf/1297
4_1_8_5	21581.3	13720	1.57	ccnf/1297
4_1_9_5	24668.8	15872	1.55	ccnf/1297
4_1_10_5	3321.48	3289	1.01	d630004k10rik/1161
4_1_11_5	7250.19	5646	1.28	d630004k10rik/1161
4_1_12_5	4448.61	3936	1.13	d630004k10rik/1161
4_1_13_5	48607.6	30820	1.58	txn2/1019
4_1_14_5	63488.7	44755	1.42	txn2/1019
4_1_15_5	44580.3	32424	1.37	txn2/1019
4_1_16_5	16169.1	15013	1.08	th/1129
4_1_17_5	16737.7	15128	1.11	th/1129
4_1_18_5	13431.1	13015	1.03	th/1129
4_1_19_5	28076.7	43597	0.64	h-fer/549
4_1_20_5	31010.7	44433	0.7	h-fer/549
4_1_21_5	30908.9	48660	0.64	h-fer/549
4_1_22_5	15991.9	13540	1.18	tlr2/1237
4_1_23_5	12200.9	11686	1.04	tlr2/1237
4_1_24_5	12068	10848	1.11	tlr2/1237
4_1_1_6	12233.5	27145	0.45	4933412d19rik (pdzk1 3')/1313
4_1_2_6	14672.3	31896	0.46	4933412d19rik (pdzk1 3')/1313
4_1_3_6	13317.4	30452	0.44	4933412d19rik (pdzk1 3')/1313
4_1_4_6	3350.65	2816	1.19	slit3/1163
4_1_5_6	3035.5	2849	1.07	slit3/1163
4_1_6_6	3419.17	3110	1.1	slit3/1163
4_1_7_6	4510.74	4381	1.03	acas2/1029
4_1_8_6	5334.19	4957	1.08	acas2/1029
4_1_9_6	8812.88	7935	1.11	acas2/1029
4_1_10_6	15497.2	9642	1.61	nos2/1131
4_1_11_6	19655.9	12189	1.61	nos2/1131
4_1_12_6	14443.2	9051	1.6	nos2/1131
4_1_13_6	326.82	342	0.96	emptyempty
4_1_14_6	21.59	24.3	0.89	emptyempty
4_1_15_6	21.59	24.3	0.89	emptyempty
4_1_16_6	13527.2	11429	1.18	tlr8/1240
4_1_17_6	11311	9746	1.16	tlr8/1240
4_1_18_6	12269.9	10486	1.17	tlr8/1240
4_1_19_6	5244.32	3606	1.45	4933407e01rik (short+3'dif)/1315
4_1_20_6	5076.62	3557	1.43	4933407e01rik (short+3'dif)/1315
4_1_21_6	4801.64	3693	1.3	4933407e01rik (short+3'dif)/1315
4_1_22_6	2079.85	2545	0.82	rbp2/1166
4_1_23_6	2952.14	3249	0.91	rbp2/1166
4_1_24_6	3446.16	3501	0.98	rbp2/1166
4_1_1_7	1700.61	2051	0.83	trfr2/984
4_1_2_7	1753.62	1607	1.09	trfr2/984
4_1_3_7	1320.26	1379	0.96	trfr2/984
4_1_4_7	6576.68	7124	0.92	9330132e09rik/1495
4_1_5_7	2132.69	1977	1.08	9330132e09rik/1495
4_1_6_7	2878.95	2287	1.26	9330132e09rik/1495
4_1_7_7	17346.8	17181	1.01	cabp4/1533
4_1_8_7	18259.9	16831	1.08	cabp4/1533
4_1_9_7	19620.6	17545	1.12	cabp4/1533
4_1_10_7	1543.5	1628	0.95	emptyempty
4_1_11_7	1194.4	1911	0.63	emptyempty
4_1_12_7	2090.62	2060	1.01	emptyempty
4_1_13_7	160.47	151.25	1.06	emptyempty
4_1_14_7	905.98	463	1.96	emptyempty
4_1_15_7	2107.87	2685	0.79	emptyempty
4_1_16_7	2844.63	2554	1.11	emptyempty
4_1_17_7	1984.17	2162	0.92	emptyempty
4_1_18_7	3114.59	2754	1.13	emptyempty
4_1_19_7	19167.8	12649	1.52	slc30a7/1394
4_1_20_7	19214.8	11837	1.62	slc30a7/1394
4_1_21_7	19419.6	12736	1.52	slc30a7/1394
4_1_22_7	84894.6	48112	1.76	d11ertd18e/1497
4_1_23_7	83621.7	49936	1.67	d11ertd18e/1497
4_1_24_7	98305.8	60330	1.63	d11ertd18e/1497
4_1_1_8	5923.18	4615	1.28	steap3/1538
4_1_2_8	8478.11	6401	1.32	steap3/1538
4_1_3_8	6857.81	5311	1.29	steap3/1538
4_1_4_8	732.97	761	0.96	emptyempty
4_1_5_8	1646.69	1898	0.87	emptyempty
4_1_6_8	1081.88	1146	0.94	emptyempty
4_1_7_8	406.62	506	0.8	emptyempty
4_1_8_8	302.08	549	0.55	emptyempty
4_1_9_8	1880.33	1615	1.16	emptyempty
4_1_10_8	539.39	332	1.62	emptyempty
4_1_11_8	1576.08	1843	0.86	emptyempty
4_1_12_8	2416	2780	0.87	emptyempty
4_1_13_8	15287.4	31121	0.49	dio1/1426
4_1_14_8	13870.4	30116	0.46	dio1/1426
4_1_15_8	13159.5	34004	0.39	dio1/1426
4_1_16_8	26506	23431	1.13	abcg2/1500
4_1_17_8	32194.5	25517	1.26	abcg2/1500
4_1_18_8	26594.5	23067	1.15	abcg2/1500
4_1_19_8	460.92	380.97	1.21	emptyempty
4_1_20_8	460.92	380.97	1.21	emptyempty
4_1_21_8	448.94	635	0.71	emptyempty
4_1_22_8	530.76	345	1.54	emptyempty
4_1_23_8	30.49	40.04	0.76	emptyempty
4_1_24_8	656.49	556	1.18	emptyempty
4_1_1_9	1265.45	1342	0.94	emptyempty
4_1_2_9	4349.81	3374	1.29	emptyempty
4_1_3_9	179.56	294	0.61	emptyempty
4_1_4_9	1307.83	1396	0.94	emptyempty
4_1_5_9	129.12	148.21	0.87	emptyempty
4_1_6_9	290.24	331	0.88	emptyempty
4_1_7_9	78747.1	101170	0.78	dnaja1/1447
4_1_8_9	88281.6	107343	0.82	dnaja1/1447
4_1_9_9	94211.2	114724	0.82	dnaja1/1447
4_1_10_9	28518.8	21479	1.33	ttc7/1503
4_1_11_9	41104.2	25364	1.62	ttc7/1503
4_1_12_9	32931.1	21898	1.5	ttc7/1503
4_1_13_9	906.98	656	1.38	emptyempty
4_1_14_9	60.24	66.97	0.9	emptyempty
4_1_15_9	1578.18	1223	1.29	emptyempty
4_1_16_9	2938.82	2240	1.31	emptyempty
4_1_17_9	226.57	612.28	0.37	emptyempty
4_1_18_9	226.57	612.28	0.37	emptyempty
4_1_19_9	226.57	612.28	0.37	emptyempty
4_1_20_9	895.95	809	1.11	emptyempty
4_1_21_9	177.82	463	0.38	emptyempty
4_1_22_9	1792.94	2428	0.74	emptyempty
4_1_23_9	1799.32	1729	1.04	emptyempty
4_1_24_9	135.73	142.43	0.95	emptyempty
4_1_1_10	653.57	597	1.09	mllas
4_1_2_10	924.05	956	0.97	mllas
4_1_3_10	739.87	463	1.6	mllas
4_1_4_10	1232.46	1049	1.17	kanr
4_1_5_10	1783.37	1514	1.18	kanr
4_1_6_10	2961.02	2936	1.01	kanr
4_1_7_10	1372.15	1390	0.99	15b
4_1_8_10	592.38	659	0.9	15b
4_1_9_10	401.94	474	0.85	15b
4_1_10_10	2688.97	3087	0.87	cytp450
4_1_11_10	2221.37	2312	0.96	cytp450
4_1_12_10	4823.64	4371	1.1	cytp450
4_1_13_10	4286.73	3847	1.11	cytp450 1:2
4_1_14_10	879.93	1020	0.86	cytp450 1:2
4_1_15_10	5488.54	4160	1.32	cytp450 1:2
4_1_16_10	465.02	438	1.06	cytp450 1:4
4_1_17_10	1385.67	1474	0.94	cytp450 1:4
4_1_18_10	319.47	441	0.72	cytp450 1:4
4_1_19_10	1176.95	1204	0.98	2xssc
4_1_20_10	292.06	639	0.46	2xssc
4_1_21_10	23.07	24.65	0.94	2xssc
4_1_22_10	23.07	24.65	0.94	8h
4_1_23_10	1403.36	1401	1	8h
4_1_24_10	276.62	311	0.89	8h
4_1_1_11	22.09	27.7	0.8	egfp
4_1_2_11	2063.69	1757	1.17	egfp
4_1_3_11	898.96	870	1.03	egfp
4_1_4_11	2031.42	1838	1.11	fad6
4_1_5_11	1919.88	2078	0.92	fad6
4_1_6_11	3740.82	3534	1.06	fad6
4_1_7_11	1728.16	1931	0.89	fad6 1:2
4_1_8_11	1576.08	1231	1.28	fad6 1:2
4_1_9_11	1660.42	1530	1.09	fad6 1:2
4_1_10_11	558.61	620	0.9	fad6 1:4
4_1_11_11	537.47	488	1.1	fad6 1:4
4_1_12_11	33.28	45.19	0.74	fad6 1:4
4_1_13_11	41879.9	42326	0.99	cat
4_1_14_11	36031.8	44990	0.8	cat
4_1_15_11	31392.7	42110	0.75	cat
4_1_16_11	10778.9	12968	0.83	cat 1:2
4_1_17_11	21685.4	24585	0.88	cat 1:2
4_1_18_11	13410.9	14255	0.94	cat 1:2
4_1_19_11	7084.88	8558	0.83	cat 1:4
4_1_20_11	4597.15	6937	0.66	cat 1:4
4_1_21_11	6726.65	7751	0.87	cat 1:4
4_1_22_11	22396.4	26389	0.85	firluc
4_1_23_11	23292.2	23841	0.98	firluc
4_1_24_11	24397.2	25553	0.95	firluc
4_1_1_12	19247.4	17779	1.08	firluc 1:2
4_1_2_12	17597.7	18885	0.93	firluc 1:2
4_1_3_12	16509.8	16555	1	firluc 1:2
4_1_4_12	8220.8	8756	0.94	firluc 1:4
4_1_5_12	7101.64	8758	0.81	firluc 1:4
4_1_6_12	8925.13	10325	0.86	firluc 1:4
4_1_7_12	5960.9	7067	0.84	6i
[truncated: 7,217 more rows]

## Sheet: Only Spikes
Spot number	Reporter Identifier	Running number	Comp_chanel1	Comp_chanel2	Comp_Ratio-C1/C2
1_1_7_12	6i	6i	6928.26	6323	0.131884
1_1_8_12	6i	6i	5005.72	4711	0.0875443
1_1_9_12	6i	6i	4933.74	5649	-0.195314
1_1_16_22	6i	6i	7901.34	6743	0.228707
1_1_17_22	6i	6i	4439.41	4740	-0.0945191
1_1_18_22	6i	6i	4919.82	5049	-0.0373921
2_1_7_12	6i	6i	5577.58	4928	0.178637
2_1_8_12	6i	6i	8106.93	6591	0.298658
2_1_9_12	6i	6i	5490.88	4652	0.239186
2_1_16_22	6i	6i	5918.46	6255	-0.0797881
2_1_17_22	6i	6i	5536.56	5354	0.0483727
2_1_18_22	6i	6i	8894.61	8194	0.118363
3_1_7_12	6i	6i	33603.5	43573	-0.374824
3_1_8_12	6i	6i	48205.4	53836	-0.159377
3_1_9_12	6i	6i	12933.8	14061	-0.120556
3_1_16_22	6i	6i	24756.7	20430	0.277132
3_1_17_22	6i	6i	18232.7	19471	-0.0948019
3_1_18_22	6i	6i	35253.7	26628	0.404832
4_1_7_12	6i	6i	5960.9	7067	-0.245568
4_1_8_12	6i	6i	6643.29	7719	-0.216516
4_1_9_12	6i	6i	5603.38	6088	-0.119671
4_1_16_22	6i	6i	7463.9	8931	-0.258892
4_1_17_22	6i	6i	6813.67	7460	-0.130744
4_1_18_22	6i	6i	7513.2	8412	-0.163021
1_2_7_12	6i	6i	4816.69	5327	-0.145281
1_2_8_12	6i	6i	7019.08	8266	-0.235907
1_2_9_12	6i	6i	8959.31	7950	0.172433
1_2_16_22	6i	6i	7454.29	7149	0.0603295
1_2_17_22	6i	6i	5964.43	6269	-0.0718511
1_2_18_22	6i	6i	7699.83	7350	0.0670823
2_2_7_12	6i	6i	27570.7	24234	0.186101
2_2_8_12	6i	6i	20644.2	16830	0.294702
2_2_9_12	6i	6i	32544.9	22485	0.533468
2_2_16_22	6i	6i	47432.8	35102	0.434331
2_2_17_22	6i	6i	22458.5	16598	0.436252
2_2_18_22	6i	6i	25967.7	17344	0.582283
3_2_7_12	6i	6i	10317	9689	0.0906038
3_2_8_12	6i	6i	16103.6	11688	0.462355
3_2_9_12	6i	6i	10730.5	8923	0.266119
3_2_16_22	6i	6i	16713.2	16174	0.0473158
3_2_17_22	6i	6i	13159.5	11472	0.197989
3_2_18_22	6i	6i	12410.5	9918	0.323434
4_2_7_12	6i	6i	3523.85	3812	-0.113396
4_2_8_12	6i	6i	8900.71	7186	0.308731
4_2_9_12	6i	6i	6779.09	7200	-0.0869053
4_2_16_22	6i	6i	11373.3	8891	0.355232
4_2_17_22	6i	6i	6964.1	5653	0.30092
4_2_18_22	6i	6i	4525.71	4344	0.05912
1_3_7_12	6i	6i	13897	14758	-0.0867206
1_3_8_12	6i	6i	9805.18	9254	0.083467
1_3_9_12	6i	6i	16727.4	15367	0.122379
1_3_16_22	6i	6i	12103.1	12416	-0.0368203
1_3_17_22	6i	6i	16160.1	16164	-0.000347238
1_3_18_22	6i	6i	13258	15116	-0.189215
2_3_7_12	6i	6i	10137.9	9276	0.128187
2_3_8_12	6i	6i	10381.3	10621	-0.0329339
2_3_9_12	6i	6i	12788.9	10645	0.264717
2_3_16_22	6i	6i	17270.5	19745	-0.193173
2_3_17_22	6i	6i	13133	11794	0.155145
2_3_18_22	6i	6i	14688.9	12359	0.249162
3_3_7_12	6i	6i	11887.8	10127	0.231271
3_3_8_12	6i	6i	11263.7	9812	0.199057
3_3_9_12	6i	6i	12611.5	10919	0.207899
3_3_16_22	6i	6i	6479.23	7014	-0.114415
3_3_17_22	6i	6i	9705.55	11722	-0.272337
3_3_18_22	6i	6i	13274.4	12689	0.0650683
4_3_7_12	6i	6i	339.42	295.85	0.198206
4_3_8_12	6i	6i	514.5	232	1.14905
4_3_9_12	6i	6i	22.56	32.39	-0.521781
4_3_16_22	6i	6i	4896.63	4835	0.0182733
4_3_17_22	6i	6i	10950.2	9316	0.233176
4_3_18_22	6i	6i	8949.54	8291	0.110267
1_4_7_12	6i	6i	5839.55	6992	-0.259848
1_4_8_12	6i	6i	8589.98	11318	-0.397892
1_4_9_12	6i	6i	6793.4	8271	-0.283928
1_4_16_22	6i	6i	8904.38	10246	-0.202474
1_4_17_22	6i	6i	6165.18	8818	-0.516308
1_4_18_22	6i	6i	9695.71	13355	-0.461962
2_4_7_12	6i	6i	7542.07	7427	0.022181
2_4_8_12	6i	6i	7241.8	7771	-0.101752
2_4_9_12	6i	6i	8292.34	8238	0.00948514
2_4_16_22	6i	6i	8958.09	9840	-0.135467
2_4_17_22	6i	6i	9716.61	9975	-0.0378638
2_4_18_22	6i	6i	8641.1	11171	-0.370471
3_4_7_12	6i	6i	23411.5	36553	-0.642769
3_4_8_12	6i	6i	21210.2	30738	-0.535262
3_4_9_12	6i	6i	9354.46	11384	-0.283281
3_4_16_22	6i	6i	8737.31	10082	-0.206521
3_4_17_22	6i	6i	9760.89	11564	-0.244556
3_4_18_22	6i	6i	5335.35	8096	-0.601626
4_4_7_12	6i	6i	6974.85	7094	-0.0244371
4_4_8_12	6i	6i	5569.38	7460	-0.421659
4_4_9_12	6i	6i	7211.83	7646	-0.0843398
4_4_16_22	6i	6i	4937.22	6275	-0.345917
4_4_17_22	6i	6i	7209.43	10052	-0.479525
4_4_18_22	6i	6i	5550.63	7367	-0.408426
1_1_10_12	6i 1:2	6i 1:2	2139.17	2179	-0.0266151
1_1_11_12	6i 1:2	6i 1:2	2919.96	2477	0.237355
1_1_12_12	6i 1:2	6i 1:2	3001.02	2408	0.317618
1_1_13_22	6i 1:2	6i 1:2	4893.15	4749	0.0431398
1_1_14_22	6i 1:2	6i 1:2	3359.63	3376	-0.00701255
1_1_15_22	6i 1:2	6i 1:2	2769.47	3195	-0.206206
2_1_10_12	6i 1:2	6i 1:2	4370.48	3702	0.239487
2_1_11_12	6i 1:2	6i 1:2	5683.19	4303	0.401358
2_1_12_12	6i 1:2	6i 1:2	5571.72	4882	0.19065
2_1_13_22	6i 1:2	6i 1:2	4030.65	3793	0.0876731
2_1_14_22	6i 1:2	6i 1:2	9491.82	7120	0.414808
2_1_15_22	6i 1:2	6i 1:2	9437.83	8132	0.214845
3_1_10_12	6i 1:2	6i 1:2	36104.8	50752	-0.491275
3_1_11_12	6i 1:2	6i 1:2	8243.83	9297	-0.173451
3_1_12_12	6i 1:2	6i 1:2	23945.1	52834	-1.14173
3_1_13_22	6i 1:2	6i 1:2	14161	17166	-0.277633
3_1_14_22	6i 1:2	6i 1:2	20771.5	24798	-0.255619
3_1_15_22	6i 1:2	6i 1:2	12026.7	10767	0.159626
4_1_10_12	6i 1:2	6i 1:2	10065.1	10300	-0.0332785
4_1_11_12	6i 1:2	6i 1:2	2856.8	3828	-0.422191
4_1_12_12	6i 1:2	6i 1:2	4544.13	4725	-0.0563102
4_1_13_22	6i 1:2	6i 1:2	4355.55	3914	0.154211
4_1_14_22	6i 1:2	6i 1:2	4364.73	4269	0.0319942
4_1_15_22	6i 1:2	6i 1:2	4945.34	4869	0.0224442
1_2_10_12	6i 1:2	6i 1:2	3023.26	3378	-0.160064
1_2_11_12	6i 1:2	6i 1:2	2342.98	2653	-0.17928
1_2_12_12	6i 1:2	6i 1:2	5947.93	5459	0.123751
1_2_13_22	6i 1:2	6i 1:2	3041.06	4050	-0.413348
1_2_14_22	6i 1:2	6i 1:2	5167.4	4902	0.0760681
1_2_15_22	6i 1:2	6i 1:2	3937.25	4682	-0.249937
2_2_10_12	6i 1:2	6i 1:2	8098.46	7357	0.13853
2_2_11_12	6i 1:2	6i 1:2	8247.47	7093	0.217556
2_2_12_12	6i 1:2	6i 1:2	15845.7	12102	0.388843
2_2_13_22	6i 1:2	6i 1:2	17501.9	12236	0.516382
2_2_14_22	6i 1:2	6i 1:2	15278.5	11172	0.451614
2_2_15_22	6i 1:2	6i 1:2	15818.7	11578	0.450249
3_2_10_12	6i 1:2	6i 1:2	11216.3	12560	-0.163234
3_2_11_12	6i 1:2	6i 1:2	12806.5	11449	0.161659
3_2_12_12	6i 1:2	6i 1:2	89340.2	45700	0.967115
3_2_13_22	6i 1:2	6i 1:2	6949.76	8590	-0.305695
3_2_14_22	6i 1:2	6i 1:2	9391.24	13307	-0.502798
3_2_15_22	6i 1:2	6i 1:2	7366.59	7131	0.0468925
4_2_10_12	6i 1:2	6i 1:2	5296.82	4524	0.227528
4_2_11_12	6i 1:2	6i 1:2	6051.75	6220	-0.0395622
4_2_12_12	6i 1:2	6i 1:2	6239.72	5342	0.224101
4_2_13_22	6i 1:2	6i 1:2	4051.18	3766	0.105309
4_2_14_22	6i 1:2	6i 1:2	4646.76	4491	0.0491884
4_2_15_22	6i 1:2	6i 1:2	6006.9	5071	0.24435
1_3_10_12	6i 1:2	6i 1:2	8121.46	7302	0.153447
1_3_11_12	6i 1:2	6i 1:2	6737.37	6043	0.156921
1_3_12_12	6i 1:2	6i 1:2	7757.71	6998	0.148688
1_3_13_22	6i 1:2	6i 1:2	6848.27	7275	-0.0872077
1_3_14_22	6i 1:2	6i 1:2	8638.66	8837	-0.0327491
1_3_15_22	6i 1:2	6i 1:2	10849.6	10186	0.0910582
2_3_10_12	6i 1:2	6i 1:2	9940.63	8532	0.220453
2_3_11_12	6i 1:2	6i 1:2	10198.4	8874	0.200688
2_3_12_12	6i 1:2	6i 1:2	10512.4	9218	0.189572
2_3_13_22	6i 1:2	6i 1:2	5112.68	5410	-0.0815489
2_3_14_22	6i 1:2	6i 1:2	6372.42	6746	-0.082191
2_3_15_22	6i 1:2	6i 1:2	8271.72	7866	0.0725572
3_3_10_12	6i 1:2	6i 1:2	6552.9	6657	-0.0227387
3_3_11_12	6i 1:2	6i 1:2	10852.1	11749	-0.114562
3_3_12_12	6i 1:2	6i 1:2	10266.3	8476	0.276466
3_3_13_22	6i 1:2	6i 1:2	15028.1	13708	0.132645
3_3_14_22	6i 1:2	6i 1:2	5537.73	5465	0.0190732
3_3_15_22	6i 1:2	6i 1:2	12139.5	11432	0.0866276
4_3_10_12	6i 1:2	6i 1:2	9318.92	8014	0.21764
4_3_11_12	6i 1:2	6i 1:2	4298.19	4668	-0.119075
4_3_12_12	6i 1:2	6i 1:2	2821.4	3453	-0.291439
4_3_13_22	6i 1:2	6i 1:2	7342.57	6316	0.217274
4_3_14_22	6i 1:2	6i 1:2	3438.28	3332	0.0452986
4_3_15_22	6i 1:2	6i 1:2	5232.66	6222	-0.249834
1_4_10_12	6i 1:2	6i 1:2	4157.38	5197	-0.322004
1_4_11_12	6i 1:2	6i 1:2	3653.67	4932	-0.432826
1_4_12_12	6i 1:2	6i 1:2	5310.83	7231	-0.445258
1_4_13_22	6i 1:2	6i 1:2	4080.84	5231	-0.358221
1_4_14_22	6i 1:2	6i 1:2	3534	4939	-0.482917
1_4_15_22	6i 1:2	6i 1:2	7786.66	7756	0.00569183
2_4_10_12	6i 1:2	6i 1:2	4205.42	4814	-0.194986
2_4_11_12	6i 1:2	6i 1:2	7462.7	6559	0.186222
2_4_12_12	6i 1:2	6i 1:2	7661.27	6772	0.178002
2_4_13_22	6i 1:2	6i 1:2	4893.15	5224	-0.0943914
2_4_14_22	6i 1:2	6i 1:2	5584.62	6671	-0.256444
2_4_15_22	6i 1:2	6i 1:2	4476.21	5341	-0.254832
3_4_10_12	6i 1:2	6i 1:2	10671	9043	0.238822
3_4_11_12	6i 1:2	6i 1:2	6227.88	6624	-0.0889615
3_4_12_12	6i 1:2	6i 1:2	10487.7	10028	0.0646617
3_4_13_22	6i 1:2	6i 1:2	4113.95	5418	-0.397236
3_4_14_22	6i 1:2	6i 1:2	4904.75	6048	-0.302279
3_4_15_22	6i 1:2	6i 1:2	7172.29	7791	-0.119375
4_4_10_12	6i 1:2	6i 1:2	3224.05	3165	0.0266686
4_4_11_12	6i 1:2	6i 1:2	1935.94	3001	-0.632409
4_4_12_12	6i 1:2	6i 1:2	3134.67	3420	-0.125683
4_4_13_22	6i 1:2	6i 1:2	2388.73	3103	-0.37742
4_4_14_22	6i 1:2	6i 1:2	2465.14	3257	-0.401874
4_4_15_22	6i 1:2	6i 1:2	2725.33	3953	-0.536517
1_1_13_12	6i 1:4	6i 1:4	5187.2	3542	0.550392
1_1_14_12	6i 1:4	6i 1:4	435.11	314.82	0.466853
1_1_15_12	6i 1:4	6i 1:4	2524.23	2192	0.203596
1_1_10_22	6i 1:4	6i 1:4	1722.86	1631	0.0790487
1_1_11_22	6i 1:4	6i 1:4	1049.33	1255	-0.258219
1_1_12_22	6i 1:4	6i 1:4	1624.53	1302	0.319293
2_1_13_12	6i 1:4	6i 1:4	1686.85	1855	-0.137087
2_1_14_12	6i 1:4	6i 1:4	852.95	910	-0.0934054
2_1_15_12	6i 1:4	6i 1:4	3154.76	2505	0.33272
2_1_10_22	6i 1:4	6i 1:4	3619.77	3126	0.21158
2_1_11_22	6i 1:4	6i 1:4	1837.66	1533	0.261512
2_1_12_22	6i 1:4	6i 1:4	6668.29	4983	0.420302
3_1_13_12	6i 1:4	6i 1:4	6180.56	4632	0.416102
3_1_14_12	6i 1:4	6i 1:4	3574.6	3301	0.114879
3_1_15_12	6i 1:4	6i 1:4	3449.53	4137	-0.262185
3_1_10_22	6i 1:4	6i 1:4	3683.08	8791	-1.25511
3_1_11_22	6i 1:4	6i 1:4	234311	672410	-1.52092
3_1_12_22	6i 1:4	6i 1:4	37994.4	105094	-1.46782
4_1_13_12	6i 1:4	6i 1:4	1057.46	1640	-0.633093
4_1_14_12	6i 1:4	6i 1:4	1469.1	1494	-0.0242475
4_1_15_12	6i 1:4	6i 1:4	1207.76	1515	-0.326984
4_1_10_22	6i 1:4	6i 1:4	1923.09	2083	-0.115237
4_1_11_22	6i 1:4	6i 1:4	269.38	402	-0.577553
4_1_12_22	6i 1:4	6i 1:4	803.18	829	-0.0456488
1_2_13_12	6i 1:4	6i 1:4	2106.79	2013	0.0656993
1_2_14_12	6i 1:4	6i 1:4	4681.4	3065	0.611053
1_2_15_12	6i 1:4	6i 1:4	2430.19	1594	0.608417
1_2_10_22	6i 1:4	6i 1:4	2982.12	2810	0.0857682
1_2_11_22	6i 1:4	6i 1:4	6849.46	5806	0.238446
1_2_12_22	6i 1:4	6i 1:4	4182.53	4958	-0.245382
2_2_13_12	6i 1:4	6i 1:4	7738.41	5589	0.469447
2_2_14_12	6i 1:4	6i 1:4	6098.99	5639	0.113131
2_2_15_12	6i 1:4	6i 1:4	5180.21	4496	0.204369
2_2_10_22	6i 1:4	6i 1:4	8988.62	8999	-0.00166505
2_2_11_22	6i 1:4	6i 1:4	4195.12	3579	0.229156
2_2_12_22	6i 1:4	6i 1:4	5741.93	4171	0.461142
3_2_13_12	6i 1:4	6i 1:4	2552.72	17898	-2.80969
3_2_14_12	6i 1:4	6i 1:4	38489.6	32145	0.259873
3_2_15_12	6i 1:4	6i 1:4	151.78	785.79	-2.37216
3_2_10_22	6i 1:4	6i 1:4	8207.47	6333	0.374048
3_2_11_22	6i 1:4	6i 1:4	1928.44	2021	-0.0676351
3_2_12_22	6i 1:4	6i 1:4	5091.74	5668	-0.154681
4_2_13_12	6i 1:4	6i 1:4	7919.47	7467	0.0848752
4_2_14_12	6i 1:4	6i 1:4	2384.37	1981	0.267379
4_2_15_12	6i 1:4	6i 1:4	3946.35	3247	0.281412
4_2_10_22	6i 1:4	6i 1:4	5723.13	5573	0.0383502
4_2_11_22	6i 1:4	6i 1:4	5446.41	4825	0.174777
4_2_12_22	6i 1:4	6i 1:4	1147.23	1076	0.0924766
1_3_13_12	6i 1:4	6i 1:4	3297.94	2611	0.336963
1_3_14_12	6i 1:4	6i 1:4	3299.06	3377	-0.0336872
1_3_15_12	6i 1:4	6i 1:4	1946.65	1500	0.376031
1_3_10_22	6i 1:4	6i 1:4	5740.75	4521	0.344597
1_3_11_22	6i 1:4	6i 1:4	4834.06	4087	0.242193
1_3_12_22	6i 1:4	6i 1:4	8676.4	6471	0.423108
2_3_13_12	6i 1:4	6i 1:4	4863.02	4734	0.0387928
2_3_14_12	6i 1:4	6i 1:4	9385.11	7939	0.241416
2_3_15_12	6i 1:4	6i 1:4	1973.44	1998	-0.0178439
2_3_10_22	6i 1:4	6i 1:4	2452.03	2608	-0.0889672
2_3_11_22	6i 1:4	6i 1:4	2664.75	2777	-0.059527
2_3_12_22	6i 1:4	6i 1:4	5534.22	4399	0.331204
3_3_13_12	6i 1:4	6i 1:4	2412.72	2314	0.0602716
3_3_14_12	6i 1:4	6i 1:4	769.49	899	-0.224419
3_3_15_12	6i 1:4	6i 1:4	2668.06	7457	-1.4828
3_3_10_22	6i 1:4	6i 1:4	386.49	510.23	-0.400717
3_3_11_22	6i 1:4	6i 1:4	20749.2	48314	-1.21939
3_3_12_22	6i 1:4	6i 1:4	76392.8	134143	-0.812264
4_3_13_12	6i 1:4	6i 1:4	1461.79	1182	0.306506
4_3_14_12	6i 1:4	6i 1:4	1560.31	1321	0.240202
4_3_15_12	6i 1:4	6i 1:4	1985.24	1854	0.0986722
4_3_10_22	6i 1:4	6i 1:4	1303.69	1456	-0.159409
4_3_11_22	6i 1:4	6i 1:4	4401.48	3854	0.191632
4_3_12_22	6i 1:4	6i 1:4	4301.63	3390	0.343598
1_4_13_12	6i 1:4	6i 1:4	2849.05	2765	0.0432015
1_4_14_12	6i 1:4	6i 1:4	2074.46	1789	0.213582
1_4_15_12	6i 1:4	6i 1:4	2162.94	2021	0.0979243
1_4_10_22	6i 1:4	6i 1:4	2239.79	2316	-0.0482718
1_4_11_22	6i 1:4	6i 1:4	1865.39	1826	0.0307905
1_4_12_22	6i 1:4	6i 1:4	147.89	122.53	0.271389
2_4_13_12	6i 1:4	6i 1:4	6917.51	4883	0.502485
2_4_14_12	6i 1:4	6i 1:4	1748.31	1606	0.122489
2_4_15_12	6i 1:4	6i 1:4	4735.7	3930	0.269048
2_4_10_22	6i 1:4	6i 1:4	2266.91	2104	0.107592
2_4_11_22	6i 1:4	6i 1:4	1392.95	1763	-0.339889
2_4_12_22	6i 1:4	6i 1:4	8572.95	6565	0.384997
3_4_13_12	6i 1:4	6i 1:4	4139.09	3335	0.311627
3_4_14_12	6i 1:4	6i 1:4	1035.12	1199	-0.212034
3_4_15_12	6i 1:4	6i 1:4	3831.55	5003	-0.384865
3_4_10_22	6i 1:4	6i 1:4	5507.28	6069	-0.140119
3_4_11_22	6i 1:4	6i 1:4	13893.2	4211	1.72215
3_4_12_22	6i 1:4	6i 1:4	14129.2	25854	-0.871705
4_4_13_12	6i 1:4	6i 1:4	3478.79	2427	0.519411
4_4_14_12	6i 1:4	6i 1:4	1260.29	1569	-0.31609
4_4_15_12	6i 1:4	6i 1:4	2357.14	2472	-0.0686413
4_4_10_22	6i 1:4	6i 1:4	1292.31	1312	-0.0218155
4_4_11_22	6i 1:4	6i 1:4	4268.39	3190	0.420136
4_4_12_22	6i 1:4	6i 1:4	2724.23	2242	0.281062
1_1_13_11	cat	cat	21198.4	19834	0.0959811
1_1_14_11	cat	cat	29064.1	26151	0.152371
1_1_15_11	cat	cat	16960.8	17797	-0.0694341
1_1_10_23	cat	cat	12223.5	12724	-0.0578984
1_1_11_23	cat	cat	13475.3	13556	-0.00860987
1_1_12_23	cat	cat	16923.3	17259	-0.0283337
2_1_13_11	cat	cat	25654.8	23913	0.101435
2_1_14_11	cat	cat	39800.6	35050	0.183375
2_1_15_11	cat	cat	41197.4	38588	0.0944017
2_1_10_23	cat	cat	103028	66974	0.621361
2_1_11_23	cat	cat	97103.6	61495	0.659055
2_1_12_23	cat	cat	33693.8	28942	0.219317
3_1_13_11	cat	cat	73684.6	82310	-0.159704
3_1_14_11	cat	cat	90035.1	80495	0.161588
3_1_15_11	cat	cat	89301.5	74191	0.26744
3_1_10_23	cat	cat	61147.9	56631	0.110711
3_1_11_23	cat	cat	86882.7	132542	-0.609309
3_1_12_23	cat	cat	59913.5	49888	0.264189
4_1_13_11	cat	cat	41879.9	42326	-0.0152844
4_1_14_11	cat	cat	36031.8	44990	-0.320332
4_1_15_11	cat	cat	31392.7	42110	-0.423736
4_1_10_23	cat	cat	20125.3	17711	0.184365
4_1_11_23	cat	cat	20327	18978	0.0990672
4_1_12_23	cat	cat	22938.6	21772	0.0753015
1_2_13_11	cat	cat	32292.6	27452	0.234293
1_2_14_11	cat	cat	37791.3	32673	0.209954
1_2_15_11	cat	cat	41722.5	33269	0.326646
1_2_10_23	cat	cat	55603.5	46245	0.265877
1_2_11_23	cat	cat	19248.7	20973	-0.123774
1_2_12_23	cat	cat	38949.2	49571	-0.347901
2_2_13_11	cat	cat	129208	77662	0.734411
2_2_14_11	cat	cat	66879.5	41066	0.70362
2_2_15_11	cat	cat	83019.9	54575	0.605217
2_2_10_23	cat	cat	101634	73359	0.47034
2_2_11_23	cat	cat	118939	75945	0.647201
2_2_12_23	cat	cat	124979	82646	0.596668
3_2_13_11	cat	cat	31381.8	29029	0.112432
3_2_14_11	cat	cat	56132.1	52175	0.105468
3_2_15_11	cat	cat	32794.6	29595	0.148104
3_2_10_23	cat	cat	30527.5	28134	0.117793
3_2_11_23	cat	cat	28249.1	28889	-0.0323138
3_2_12_23	cat	cat	40819	39402	0.0509706
4_2_13_11	cat	cat	25816.6	20980	0.299284
4_2_14_11	cat	cat	35028.6	28135	0.316165
4_2_15_11	cat	cat	28622.6	22479	0.348578
4_2_10_23	cat	cat	21880.4	23325	-0.0922373
4_2_11_23	cat	cat	24502.4	26749	-0.126564
4_2_12_23	cat	cat	23919.9	24500	-0.034571
1_3_13_11	cat	cat	41750.3	35810	0.221425
1_3_14_11	cat	cat	44759.7	40922	0.129323
1_3_15_11	cat	cat	52742	50961	0.0495592
1_3_10_23	cat	cat	32734.5	38805	-0.245429
1_3_11_23	cat	cat	95630.3	100654	-0.0738653
1_3_12_23	cat	cat	35668.7	36906	-0.0491955
2_3_13_11	cat	cat	32550.3	30467	0.0954252
2_3_14_11	cat	cat	41061	28313	0.536305
2_3_15_11	cat	cat	46666.9	33744	0.467768
2_3_10_23	cat	cat	35619.2	34598	0.0419685
2_3_11_23	cat	cat	36206.6	35550	0.0264047
2_3_12_23	cat	cat	42368.1	35969	0.236223
3_3_13_11	cat	cat	166945	416578	-1.31921
3_3_14_11	cat	cat	227852	743261	-1.70577
3_3_15_11	cat	cat	36963.1	33058	0.161085
3_3_10_23	cat	cat	48794	37245	0.389657
3_3_11_23	cat	cat	51776	51521	0.00712236
3_3_12_23	cat	cat	36264.5	32664	0.150855
4_3_13_11	cat	cat	30592.6	32396	-0.0826334
4_3_14_11	cat	cat	29334.3	32181	-0.133618
4_3_15_11	cat	cat	21909.4	23787	-0.118623
4_3_10_23	cat	cat	35637.1	38742	-0.120518
4_3_11_23	cat	cat	36029.1	36805	-0.0307396
4_3_12_23	cat	cat	31930.2	44452	-0.477327
1_4_13_11	cat	cat	36197	51949	-0.521226
1_4_14_11	cat	cat	43266.1	60736	-0.489316
1_4_15_11	cat	cat	48774.2	56063	-0.20093
1_4_10_23	cat	cat	12995.5	25454	-0.969877
1_4_11_23	cat	cat	12414.2	23451	-0.917656
1_4_12_23	cat	cat	32592.6	62165	-0.931557
2_4_13_11	cat	cat	62586.4	62144	0.0102341
2_4_14_11	cat	cat	23732.6	26792	-0.17493
2_4_15_11	cat	cat	25648.2	27474	-0.0992122
2_4_10_23	cat	cat	37160.3	60214	-0.696336
2_4_11_23	cat	cat	16701.7	27652	-0.727392
2_4_12_23	cat	cat	18278.1	29854	-0.707809
3_4_13_11	cat	cat	41574.8	42480	-0.0310751
3_4_14_11	cat	cat	96056.8	87044	0.142143
3_4_15_11	cat	cat	63730	59099	0.108839
3_4_10_23	cat	cat	45181.8	61758	-0.450884
3_4_11_23	cat	cat	34579.9	36309	-0.0703918
3_4_12_23	cat	cat	62049.9	85654	-0.465092
4_4_13_11	cat	cat	24847.4	31304	-0.333254
4_4_14_11	cat	cat	18903.4	22090	-0.224748
4_4_15_11	cat	cat	36697	47277	-0.365477
4_4_10_23	cat	cat	15261.9	23207	-0.604629
4_4_11_23	cat	cat	27566.6	49479	-0.843894
4_4_12_23	cat	cat	16117.7	24801	-0.62175
1_1_16_11	cat 1:2	cat 1:2	8135.99	9572	-0.234502
1_1_17_11	cat 1:2	cat 1:2	8445.3	8481	-0.00608571
1_1_18_11	cat 1:2	cat 1:2	8983.74	8691	0.047794
1_1_7_23	cat 1:2	cat 1:2	9817.49	9712	0.0155858
1_1_8_23	cat 1:2	cat 1:2	8614.32	8817	-0.0335509
1_1_9_23	cat 1:2	cat 1:2	8266.87	8441	-0.0300727
2_1_16_11	cat 1:2	cat 1:2	13674	13637	0.00391114
2_1_17_11	cat 1:2	cat 1:2	13950.3	13715	0.0245405
2_1_18_11	cat 1:2	cat 1:2	13959.2	12073	0.209429
2_1_7_23	cat 1:2	cat 1:2	37014.1	26990	0.45565
2_1_8_23	cat 1:2	cat 1:2	18084.8	14048	0.364409
2_1_9_23	cat 1:2	cat 1:2	19614.1	13566	0.531894
3_1_16_11	cat 1:2	cat 1:2	25414.4	20848	0.285735
3_1_17_11	cat 1:2	cat 1:2	22539.1	21568	0.0635381
3_1_18_11	cat 1:2	cat 1:2	19897.7	20255	-0.0256786
3_1_7_23	cat 1:2	cat 1:2	23772.5	20193	0.235436
3_1_8_23	cat 1:2	cat 1:2	51770.3	46020	0.169864
3_1_9_23	cat 1:2	cat 1:2	21947.7	20068	0.12917
4_1_16_11	cat 1:2	cat 1:2	10778.9	12968	-0.266747
4_1_17_11	cat 1:2	cat 1:2	21685.4	24585	-0.181057
4_1_18_11	cat 1:2	cat 1:2	13410.9	14255	-0.0880663
4_1_7_23	cat 1:2	cat 1:2	28996.5	27913	0.0549431
4_1_8_23	cat 1:2	cat 1:2	25222.1	26590	-0.0761937
4_1_9_23	cat 1:2	cat 1:2	14677.4	14449	0.0226278
1_2_16_11	cat 1:2	cat 1:2	13149.4	12184	0.11001
1_2_17_11	cat 1:2	cat 1:2	9689.57	9457	0.03505
1_2_18_11	cat 1:2	cat 1:2	11393.2	10897	0.0642458
1_2_7_23	cat 1:2	cat 1:2	14049.2	15714	-0.161557
1_2_8_23	cat 1:2	cat 1:2	22670	25164	-0.150578
1_2_9_23	cat 1:2	cat 1:2	25755.1	27527	-0.0959898
2_2_16_11	cat 1:2	cat 1:2	28525.5	20935	0.446335
2_2_17_11	cat 1:2	cat 1:2	25159.4	20826	0.272712
2_2_18_11	cat 1:2	cat 1:2	24517	21023	0.221814
2_2_7_23	cat 1:2	cat 1:2	60674.3	51460	0.237635
2_2_8_23	cat 1:2	cat 1:2	63110.3	51226	0.301
2_2_9_23	cat 1:2	cat 1:2	52068.5	45297	0.200995
3_2_16_11	cat 1:2	cat 1:2	36985.1	46734	-0.337527
3_2_17_11	cat 1:2	cat 1:2	17364.9	15790	0.137161
3_2_18_11	cat 1:2	cat 1:2	21871.2	30302	-0.470382
3_2_7_23	cat 1:2	cat 1:2	30118	28290	0.0903348
3_2_8_23	cat 1:2	cat 1:2	15265.7	14809	0.0438186
3_2_9_23	cat 1:2	cat 1:2	14685	14723	-0.00372349
4_2_16_11	cat 1:2	cat 1:2	16119	13743	0.230066
4_2_17_11	cat 1:2	cat 1:2	15959.8	15333	0.0578062
4_2_18_11	cat 1:2	cat 1:2	12664.3	12550	0.0130834
4_2_7_23	cat 1:2	cat 1:2	24590.2	23294	0.0781274
4_2_8_23	cat 1:2	cat 1:2	11885.3	10730	0.147525
4_2_9_23	cat 1:2	cat 1:2	12307.5	11432	0.106462
1_3_16_11	cat 1:2	cat 1:2	18270.3	18697	-0.0333065
1_3_17_11	cat 1:2	cat 1:2	20675.7	20194	0.0340095
1_3_18_11	cat 1:2	cat 1:2	41620.8	42050	-0.0148028
1_3_7_23	cat 1:2	cat 1:2	15502.3	17763	-0.19639
1_3_8_23	cat 1:2	cat 1:2	15467.8	17880	-0.209082
1_3_9_23	cat 1:2	cat 1:2	35137	39904	-0.183542
2_3_16_11	cat 1:2	cat 1:2	66955	50244	0.41424
2_3_17_11	cat 1:2	cat 1:2	74902.8	54535	0.457838
2_3_18_11	cat 1:2	cat 1:2	73320.4	52172	0.490938
2_3_7_23	cat 1:2	cat 1:2	14036.6	13801	0.0244166
2_3_8_23	cat 1:2	cat 1:2	16382.5	14754	0.151046
2_3_9_23	cat 1:2	cat 1:2	19896.4	17800	0.160627
3_3_16_11	cat 1:2	cat 1:2	19278.7	18171	0.0853677
3_3_17_11	cat 1:2	cat 1:2	30688.9	27870	0.139006
3_3_18_11	cat 1:2	cat 1:2	20328.3	20703	-0.0263517
3_3_7_23	cat 1:2	cat 1:2	20155.4	18718	0.106741
3_3_8_23	cat 1:2	cat 1:2	27761.7	29845	-0.104395
3_3_9_23	cat 1:2	cat 1:2	34159.2	61979	-0.859505
4_3_16_11	cat 1:2	cat 1:2	12791.4	11588	0.142546
4_3_17_11	cat 1:2	cat 1:2	12549.9	13199	-0.0727528
4_3_18_11	cat 1:2	cat 1:2	19533.1	17369	0.169408
4_3_7_23	cat 1:2	cat 1:2	18800.6	19747	-0.0708563
4_3_8_23	cat 1:2	cat 1:2	16803.5	17903	-0.0914439
4_3_9_23	cat 1:2	cat 1:2	15339.9	18305	-0.254953
1_4_16_11	cat 1:2	cat 1:2	13088.9	14232	-0.1208
1_4_17_11	cat 1:2	cat 1:2	15501	16120	-0.0564858
1_4_18_11	cat 1:2	cat 1:2	12851.9	15152	-0.237529
1_4_7_23	cat 1:2	cat 1:2	7669.7	12778	-0.73642
1_4_8_23	cat 1:2	cat 1:2	9984.99	14243	-0.51242
1_4_9_23	cat 1:2	cat 1:2	8998.39	15443	-0.779214
2_4_16_11	cat 1:2	cat 1:2	14494.1	14682	-0.0185867
2_4_17_11	cat 1:2	cat 1:2	17129.8	19119	-0.1585
2_4_18_11	cat 1:2	cat 1:2	13366.6	12773	0.0655373
2_4_7_23	cat 1:2	cat 1:2	9345.88	13818	-0.564146
2_4_8_23	cat 1:2	cat 1:2	7156.71	10641	-0.572265
2_4_9_23	cat 1:2	cat 1:2	10031.8	12309	-0.295129
3_4_16_11	cat 1:2	cat 1:2	13819.7	15727	-0.186517
3_4_17_11	cat 1:2	cat 1:2	17380.4	21736	-0.322626
3_4_18_11	cat 1:2	cat 1:2	14382.1	18706	-0.379226
3_4_7_23	cat 1:2	cat 1:2	14324.9	23515	-0.715056
3_4_8_23	cat 1:2	cat 1:2	80034.1	265359	-1.72926
3_4_9_23	cat 1:2	cat 1:2	8719.04	12343	-0.501452
4_4_16_11	cat 1:2	cat 1:2	9666.21	10707	-0.147532
4_4_17_11	cat 1:2	cat 1:2	11028.5	11337	-0.0398023
4_4_18_11	cat 1:2	cat 1:2	14997.5	16213	-0.112432
4_4_7_23	cat 1:2	cat 1:2	6898.4	9811	-0.508138
4_4_8_23	cat 1:2	cat 1:2	6218.42	9208	-0.56634
4_4_9_23	cat 1:2	cat 1:2	8502.42	30190	-1.82813
1_1_19_11	cat 1:4	cat 1:4	6068.28	6171	-0.0242166
1_1_20_11	cat 1:4	cat 1:4	4429.06	5412	-0.289161
1_1_21_11	cat 1:4	cat 1:4	4208.85	4683	-0.154007
1_1_4_23	cat 1:4	cat 1:4	3946.35	4837	-0.293594
1_1_5_23	cat 1:4	cat 1:4	4371.62	5339	-0.288402
1_1_6_23	cat 1:4	cat 1:4	4838.69	5580	-0.205649
2_1_19_11	cat 1:4	cat 1:4	8283.85	8229	0.00958431
2_1_20_11	cat 1:4	cat 1:4	7264.58	7853	-0.112365
2_1_21_11	cat 1:4	cat 1:4	9290.75	9086	0.0321498
2_1_4_23	cat 1:4	cat 1:4	11064.6	9081	0.285023
2_1_5_23	cat 1:4	cat 1:4	8877.53	7910	0.166481
2_1_6_23	cat 1:4	cat 1:4	10308.4	8712	0.242738
3_1_19_11	cat 1:4	cat 1:4	16253.9	16908	-0.0569201
3_1_20_11	cat 1:4	cat 1:4	15524.1	14933	0.0560047
3_1_21_11	cat 1:4	cat 1:4	15773.9	17725	-0.168248
3_1_4_23	cat 1:4	cat 1:4	19935.6	17955	0.150961
3_1_5_23	cat 1:4	cat 1:4	22553.7	20459	0.140625
3_1_6_23	cat 1:4	cat 1:4	20095.2	16791	0.259163
4_1_19_11	cat 1:4	cat 1:4	7084.88	8558	-0.27253
4_1_20_11	cat 1:4	cat 1:4	4597.15	6937	-0.593572
4_1_21_11	cat 1:4	cat 1:4	6726.65	7751	-0.204494
4_1_4_23	cat 1:4	cat 1:4	8602.15	8188	0.0711862
4_1_5_23	cat 1:4	cat 1:4	7890.47	7848	0.0077862
4_1_6_23	cat 1:4	cat 1:4	6372.42	6237	0.0309891
1_2_19_11	cat 1:4	cat 1:4	8421.01	6510	0.371336
1_2_20_11	cat 1:4	cat 1:4	8316.6	7161	0.215833
1_2_21_11	cat 1:4	cat 1:4	11750.2	8781	0.420231
1_2_4_23	cat 1:4	cat 1:4	9538.46	11900	-0.319133
1_2_5_23	cat 1:4	cat 1:4	8583.9	8794	-0.0348863
1_2_6_23	cat 1:4	cat 1:4	10863.3	12060	-0.15077
2_2_19_11	cat 1:4	cat 1:4	21519.4	17643	0.286544
2_2_20_11	cat 1:4	cat 1:4	20160.7	16370	0.300488
2_2_21_11	cat 1:4	cat 1:4	21632.7	18202	0.249115
2_2_4_23	cat 1:4	cat 1:4	20872.6	19038	0.132726
2_2_5_23	cat 1:4	cat 1:4	25886.1	20897	0.308883
2_2_6_23	cat 1:4	cat 1:4	21684	18005	0.268237
3_2_19_11	cat 1:4	cat 1:4	13538.6	11255	0.266511
3_2_20_11	cat 1:4	cat 1:4	14585.7	11941	0.288632
3_2_21_11	cat 1:4	cat 1:4	15879	11930	0.412528
3_2_4_23	cat 1:4	cat 1:4	10893.1	10825	0.00904491
3_2_5_23	cat 1:4	cat 1:4	10906.7	11774	-0.110385
3_2_6_23	cat 1:4	cat 1:4	13900.8	13131	0.0821942
4_2_19_11	cat 1:4	cat 1:4	9549.51	8803	0.117431
4_2_20_11	cat 1:4	cat 1:4	10692.1	9995	0.0972641
4_2_21_11	cat 1:4	cat 1:4	8485.4	7728	0.134888
4_2_4_23	cat 1:4	cat 1:4	5142.94	5127	0.00447842
4_2_5_23	cat 1:4	cat 1:4	6474.48	6231	0.0553006
4_2_6_23	cat 1:4	cat 1:4	3779.36	4033	-0.0937115
1_3_19_11	cat 1:4	cat 1:4	11732.7	11362	0.0463207
1_3_20_11	cat 1:4	cat 1:4	13909.7	12976	0.100247
1_3_21_11	cat 1:4	cat 1:4	14515.7	14432	0.0083429
1_3_4_23	cat 1:4	cat 1:4	10594.2	15276	-0.527996
1_3_5_23	cat 1:4	cat 1:4	10425.8	12592	-0.272348
1_3_6_23	cat 1:4	cat 1:4	10980	16641	-0.59986
2_3_19_11	cat 1:4	cat 1:4	14853.3	12326	0.269079
2_3_20_11	cat 1:4	cat 1:4	12563.7	10885	0.206923
2_3_21_11	cat 1:4	cat 1:4	14557.7	10283	0.501521
2_3_4_23	cat 1:4	cat 1:4	16315.6	18000	-0.141745
2_3_5_23	cat 1:4	cat 1:4	10539.7	11081	-0.072257
2_3_6_23	cat 1:4	cat 1:4	13847.6	14134	-0.0295359
3_3_19_11	cat 1:4	cat 1:4	11936.6	11996	-0.00716509
3_3_20_11	cat 1:4	cat 1:4	12345.2	11263	0.132356
3_3_21_11	cat 1:4	cat 1:4	9556.88	9549	0.00119005
3_3_4_23	cat 1:4	cat 1:4	14827.8	14835	-0.000700366
3_3_5_23	cat 1:4	cat 1:4	13249.1	12205	0.118426
3_3_6_23	cat 1:4	cat 1:4	13531	14508	-0.10058
4_3_19_11	cat 1:4	cat 1:4	7373.79	7771	-0.0756939
4_3_20_11	cat 1:4	cat 1:4	8462.31	8283	0.0308981
4_3_21_11	cat 1:4	cat 1:4	8419.79	7321	0.201744
4_3_4_23	cat 1:4	cat 1:4	5583.45	5966	-0.0956071
4_3_5_23	cat 1:4	cat 1:4	5125.48	4804	0.093451
4_3_6_23	cat 1:4	cat 1:4	9738.75	8274	0.235152
1_4_19_11	cat 1:4	cat 1:4	6789.82	8703	-0.358139
1_4_20_11	cat 1:4	cat 1:4	9899.98	13477	-0.445002
1_4_21_11	cat 1:4	cat 1:4	8678.84	10166	-0.228178
1_4_4_23	cat 1:4	cat 1:4	5931.43	9361	-0.658283
1_4_5_23	cat 1:4	cat 1:4	9737.52	11478	-0.237245
1_4_6_23	cat 1:4	cat 1:4	8321.46	10556	-0.343155
2_4_19_11	cat 1:4	cat 1:4	10929.1	10593	0.0450634
2_4_20_11	cat 1:4	cat 1:4	9981.29	10036	-0.00788619
2_4_21_11	cat 1:4	cat 1:4	12941.3	12875	0.00741346
2_4_4_23	cat 1:4	cat 1:4	8207.47	11437	-0.478699
2_4_5_23	cat 1:4	cat 1:4	7970.22	11613	-0.543049
2_4_6_23	cat 1:4	cat 1:4	7215.43	12442	-0.786061
3_4_19_11	cat 1:4	cat 1:4	10427	10418	0.00125271
3_4_20_11	cat 1:4	cat 1:4	10209.5	10968	-0.103385
3_4_21_11	cat 1:4	cat 1:4	10088.6	9761	0.0476194
3_4_4_23	cat 1:4	cat 1:4	59846	134441	-1.16765
3_4_5_23	cat 1:4	cat 1:4	2852.37	5269	-0.885368
3_4_6_23	cat 1:4	cat 1:4	9553.19	17646	-0.885287
4_4_19_11	cat 1:4	cat 1:4	7275.38	8801	-0.274645
4_4_20_11	cat 1:4	cat 1:4	8194.14	9208	-0.168295
4_4_21_11	cat 1:4	cat 1:4	8769	10227	-0.221899
4_4_4_23	cat 1:4	cat 1:4	5623.33	8346	-0.56966
4_4_5_23	cat 1:4	cat 1:4	8167.48	9804	-0.263479
4_4_6_23	cat 1:4	cat 1:4	4880.4	7394	-0.599356
1_1_10_10	cytp450	cytp450	2538.47	2096	0.27632
1_1_11_10	cytp450	cytp450	1620.31	1744	-0.10613
1_1_12_10	cytp450	cytp450	2020.67	1745	0.211607
1_1_13_24	cytp450	cytp450	6579.05	4745	0.471471
1_1_14_24	cytp450	cytp450	4338.34	3505	0.307729
1_1_15_24	cytp450	cytp450	625.34	590	0.0839258
2_1_10_10	cytp450	cytp450	3721.56	3165	0.233702
2_1_11_10	cytp450	cytp450	3339.43	3242	0.0427178
2_1_12_10	cytp450	cytp450	2823.61	2600	0.119029
2_1_13_24	cytp450	cytp450	5828.96	4514	0.368832
2_1_14_24	cytp450	cytp450	6513.68	4741	0.458281
2_1_15_24	cytp450	cytp450	5088.25	4138	0.298236
3_1_10_10	cytp450	cytp450	331.35	493.28	-0.574051
3_1_11_10	cytp450	cytp450	8057.31	7001	0.202737
3_1_12_10	cytp450	cytp450	6330.93	5778	0.131847
3_1_13_24	cytp450	cytp450	33645.9	35873	-0.0924681
3_1_14_24	cytp450	cytp450	20190.8	27531	-0.447362
3_1_15_24	cytp450	cytp450	4020.39	4882	-0.280137
4_1_10_10	cytp450	cytp450	2688.97	3087	-0.199152
4_1_11_10	cytp450	cytp450	2221.37	2312	-0.0576917
4_1_12_10	cytp450	cytp450	4823.64	4371	0.142159
4_1_13_24	cytp450	cytp450	3956.59	3776	0.0673988
4_1_14_24	cytp450	cytp450	4895.47	4592	0.0923247
4_1_15_24	cytp450	cytp450	4517.65	3305	0.450922
1_2_10_10	cytp450	cytp450	2819.19	2596	0.11899
1_2_11_10	cytp450	cytp450	4116.24	3542	0.216763
1_2_12_10	cytp450	cytp450	3634.46	3123	0.218808
1_2_13_24	cytp450	cytp450	5709.03	5231	0.126159
1_2_14_24	cytp450	cytp450	5203.52	4657	0.160087
1_2_15_24	cytp450	cytp450	4681.4	4075	0.20014
2_2_10_10	cytp450	cytp450	9048.49	7443	0.281793
2_2_11_10	cytp450	cytp450	11308.5	8306	0.445181
2_2_12_10	cytp450	cytp450	10507.5	7046	0.576542
2_2_13_24	cytp450	cytp450	17416.6	13213	0.398503
2_2_14_24	cytp450	cytp450	15634.2	9792	0.675031
2_2_15_24	cytp450	cytp450	16442.9	10910	0.591815
3_2_10_10	cytp450	cytp450	5432.37	4548	0.256349
3_2_11_10	cytp450	cytp450	7348.58	8251	-0.167103
3_2_12_10	cytp450	cytp450	6409.19	16658	-1.378
3_2_13_24	cytp450	cytp450	90898.8	200117	-1.13851
3_2_14_24	cytp450	cytp450	7990.78	8231	-0.0427314
3_2_15_24	cytp450	cytp450	5211.67	6938	-0.412774
4_2_10_10	cytp450	cytp450	2760.64	2831	-0.036309
4_2_11_10	cytp450	cytp450	2897.79	3020	-0.0595955
4_2_12_10	cytp450	cytp450	5650.32	4548	0.3131
4_2_13_24	cytp450	cytp450	5993.92	4824	0.31327
4_2_14_24	cytp450	cytp450	6673.05	5233	0.350708
4_2_15_24	cytp450	cytp450	9314.02	7475	0.31733
1_3_10_10	cytp450	cytp450	5513.13	5149	0.0985794
1_3_11_10	cytp450	cytp450	5476.84	4844	0.177145
1_3_12_10	cytp450	cytp450	6780.28	5707	0.248612
1_3_13_24	cytp450	cytp450	7904.97	7789	0.0213219
1_3_14_24	cytp450	cytp450	8249.9	7777	0.0851629
1_3_15_24	cytp450	cytp450	7519.22	7210	0.0605838
2_3_10_10	cytp450	cytp450	6494.67	6224	0.0614142
2_3_11_10	cytp450	cytp450	4615.61	3957	0.222114
2_3_12_10	cytp450	cytp450	8771.43	7878	0.154983
2_3_13_24	cytp450	cytp450	8853.13	6974	0.344201
2_3_14_24	cytp450	cytp450	7715.5	7588	0.02404
2_3_15_24	cytp450	cytp450	7643.2	6776	0.173743
3_3_10_10	cytp450	cytp450	5326.01	4745	0.166647
3_3_11_10	cytp450	cytp450	2128.37	2254	-0.0827385
3_3_12_10	cytp450	cytp450	73.96	78.03	-0.0772837
3_3_13_24	cytp450	cytp450	19912	26811	-0.429183
3_3_14_24	cytp450	cytp450	5577.58	5334	0.0644215
3_3_15_24	cytp450	cytp450	6973.66	7632	-0.130145
4_3_10_10	cytp450	cytp450	4518.8	3530	0.356272
4_3_11_10	cytp450	cytp450	3608.47	3386	0.0918053
4_3_12_10	cytp450	cytp450	1970.22	1721	0.19511
4_3_13_24	cytp450	cytp450	2002.41	1903	0.0734618
4_3_14_24	cytp450	cytp450	1006.75	1109	-0.139554
4_3_15_24	cytp450	cytp450	699.54	836	-0.257096
1_4_10_10	cytp450	cytp450	3520.47	3884	-0.141775
1_4_11_10	cytp450	cytp450	3321.48	3389	-0.0290334
1_4_12_10	cytp450	cytp450	3409.05	3104	0.135241
1_4_13_24	cytp450	cytp450	5226.83	4991	0.0666073
1_4_14_24	cytp450	cytp450	4177.96	4521	-0.113843
1_4_15_24	cytp450	cytp450	4123.09	3769	0.129544
2_4_10_10	cytp450	cytp450	3788.43	3791	-0.000978365
2_4_11_10	cytp450	cytp450	5055.69	4554	0.150774
2_4_12_10	cytp450	cytp450	5530.71	4845	0.190968
2_4_13_24	cytp450	cytp450	5258.32	6171	-0.230902
2_4_14_24	cytp450	cytp450	5237.32	7121	-0.443251
2_4_15_24	cytp450	cytp450	5967.97	9409	-0.656801
3_4_10_10	cytp450	cytp450	9431.7	9174	0.0399669
3_4_11_10	cytp450	cytp450	6765.98	6752	0.00298401
3_4_12_10	cytp450	cytp450	5870.16	5383	0.124989
3_4_13_24	cytp450	cytp450	810.13	1861	-1.19985
3_4_14_24	cytp450	cytp450	134.36	458.87	-1.77198
3_4_15_24	cytp450	cytp450	6752.87	7330	-0.118312
4_4_10_10	cytp450	cytp450	2886.7	3085	-0.0958493
4_4_11_10	cytp450	cytp450	5760.74	4882	0.238782
4_4_12_10	cytp450	cytp450	3340.55	2898	0.205028
4_4_13_24	cytp450	cytp450	5015.01	4545	0.141972
4_4_14_24	cytp450	cytp450	3635.59	3328	0.127534
4_4_15_24	cytp450	cytp450	1333.73	1925	-0.529392
1_1_13_10	cytp450 1:2	cytp450 1:2	1049.33	917	0.194475
1_1_14_10	cytp450 1:2	cytp450 1:2	1959.5	1386	0.499558
1_1_15_10	cytp450 1:2	cytp450 1:2	1459.7	1478	-0.0179744
1_1_10_24	cytp450 1:2	cytp450 1:2	1519.36	1363	0.156678
1_1_11_24	cytp450 1:2	cytp450 1:2	2309.27	1877	0.299008
1_1_12_24	cytp450 1:2	cytp450 1:2	1573.97	1360	0.210801
2_1_13_10	cytp450 1:2	cytp450 1:2	4785.44	4169	0.19895
2_1_14_10	cytp450 1:2	cytp450 1:2	2979.9	2699	0.142839
2_1_15_10	cytp450 1:2	cytp450 1:2	708.38	699	0.019231
2_1_10_24	cytp450 1:2	cytp450 1:2	3702.32	2568	0.527784
2_1_11_24	cytp450 1:2	cytp450 1:2	3465.29	2377	0.543834
2_1_12_24	cytp450 1:2	cytp450 1:2	2112.19	2501	-0.243765
3_1_13_10	cytp450 1:2	cytp450 1:2	5102.21	4759	0.100464
3_1_14_10	cytp450 1:2	cytp450 1:2	2976.57	2823	0.0764217
3_1_15_10	cytp450 1:2	cytp450 1:2	4377.36	3217	0.444345
3_1_10_24	cytp450 1:2	cytp450 1:2	7260.99	9294	-0.356133
3_1_11_24	cytp450 1:2	cytp450 1:2	9407.18	13301	-0.499701
3_1_12_24	cytp450 1:2	cytp450 1:2	2023.9	2608	-0.365806
4_1_13_10	cytp450 1:2	cytp450 1:2	4286.73	3847	0.156144
4_1_14_10	cytp450 1:2	cytp450 1:2	879.93	1020	-0.213108
4_1_15_10	cytp450 1:2	cytp450 1:2	5488.54	4160	0.399839
4_1_10_24	cytp450 1:2	cytp450 1:2	2188.89	1795	0.286216
4_1_11_24	cytp450 1:2	cytp450 1:2	4109.39	3241	0.342485
4_1_12_24	cytp450 1:2	cytp450 1:2	3781.62	3269	0.210155
1_2_13_10	cytp450 1:2	cytp450 1:2	5499.08	5465	0.00896878
1_2_14_10	cytp450 1:2	cytp450 1:2	4584.47	3792	0.273796
1_2_15_10	cytp450 1:2	cytp450 1:2	3197.21	2315	0.465801
1_2_10_24	cytp450 1:2	cytp450 1:2	1659.36	1465	0.179726
1_2_11_24	cytp450 1:2	cytp450 1:2	2503.43	2059	0.281962
1_2_12_24	cytp450 1:2	cytp450 1:2	2263.65	2286	-0.0141745
2_2_13_10	cytp450 1:2	cytp450 1:2	5486.2	3923	0.48385
2_2_14_10	cytp450 1:2	cytp450 1:2	309.15	255.77	0.27346
2_2_15_10	cytp450 1:2	cytp450 1:2	63469.9	56275	0.173579
2_2_10_24	cytp450 1:2	cytp450 1:2	4437.11	4433	0.00133696
2_2_11_24	cytp450 1:2	cytp450 1:2	9794.11	7866	0.316284
2_2_12_24	cytp450 1:2	cytp450 1:2	10034.3	6952	0.52944
3_2_13_10	cytp450 1:2	cytp450 1:2	1686.85	1917	-0.184519
3_2_14_10	cytp450 1:2	cytp450 1:2	5193.03	5075	0.0331687
3_2_15_10	cytp450 1:2	cytp450 1:2	1058.48	1216	-0.200149
3_2_10_24	cytp450 1:2	cytp450 1:2	9061.93	7716	0.231965
3_2_11_24	cytp450 1:2	cytp450 1:2	2812.55	2653	0.0842541
3_2_12_24	cytp450 1:2	cytp450 1:2	12000.4	17346	-0.531518
4_2_13_10	cytp450 1:2	cytp450 1:2	2312.53	2139	0.112536
4_2_14_10	cytp450 1:2	cytp450 1:2	4384.25	3332	0.395942
4_2_15_10	cytp450 1:2	cytp450 1:2	4825.95	4146	0.219093
4_2_10_24	cytp450 1:2	cytp450 1:2	1268.55	1292	-0.0264257
4_2_11_24	cytp450 1:2	cytp450 1:2	1014.85	1095	-0.109664
4_2_12_24	cytp450 1:2	cytp450 1:2	7142.34	5512	0.373821
1_3_13_10	cytp450 1:2	cytp450 1:2	3785.02	3192	0.24584
1_3_14_10	cytp450 1:2	cytp450 1:2	2821.4	3187	-0.175788
1_3_15_10	cytp450 1:2	cytp450 1:2	10975.1	7249	0.598375
1_3_10_24	cytp450 1:2	cytp450 1:2	2365.85	2405	-0.0236783
1_3_11_24	cytp450 1:2	cytp450 1:2	6275.24	4847	0.372579
1_3_12_24	cytp450 1:2	cytp450 1:2	5965.61	4349	0.455986
2_3_13_10	cytp450 1:2	cytp450 1:2	566.25	439.69	0.364952
2_3_14_10	cytp450 1:2	cytp450 1:2	5858.39	6303	-0.105534
2_3_15_10	cytp450 1:2	cytp450 1:2	2271.25	2283	-0.00744435
2_3_10_24	cytp450 1:2	cytp450 1:2	2406.18	2142	0.167786
2_3_11_24	cytp450 1:2	cytp450 1:2	7821.65	7278	0.103931
2_3_12_24	cytp450 1:2	cytp450 1:2	3140.25	3051	0.0415972
3_3_13_10	cytp450 1:2	cytp450 1:2	6474.48	5397	0.262607
3_3_14_10	cytp450 1:2	cytp450 1:2	76919.8	218371	-1.50535
3_3_15_10	cytp450 1:2	cytp450 1:2	2995.46	3037	-0.0198693
3_3_10_24	cytp450 1:2	cytp450 1:2	45278.6	87294	-0.947052
3_3_11_24	cytp450 1:2	cytp450 1:2	6030.5	8530	-0.500268
3_3_12_24	cytp450 1:2	cytp450 1:2	350	1771.12	-2.33924
4_3_13_10	cytp450 1:2	cytp450 1:2	1196.45	1584	-0.404812
4_3_14_10	cytp450 1:2	cytp450 1:2	985.51	1219	-0.306756
4_3_15_10	cytp450 1:2	cytp450 1:2	3674.03	2765	0.410084
4_3_10_24	cytp450 1:2	cytp450 1:2	785.33	728	0.109361
4_3_11_24	cytp450 1:2	cytp450 1:2	1721.8	1359	0.341372
4_3_12_24	cytp450 1:2	cytp450 1:2	3637.85	3321	0.131468
1_4_13_10	cytp450 1:2	cytp450 1:2	3463.04	2847	0.282597
1_4_14_10	cytp450 1:2	cytp450 1:2	3463.04	3238	0.0969361
1_4_15_10	cytp450 1:2	cytp450 1:2	1935.94	1885	0.0384697
1_4_10_24	cytp450 1:2	cytp450 1:2	3477.67	2943	0.240833
1_4_11_24	cytp450 1:2	cytp450 1:2	6064.74	5023	0.271897
1_4_12_24	cytp450 1:2	cytp450 1:2	1212.9	1237	-0.0283849
2_4_13_10	cytp450 1:2	cytp450 1:2	7394.21	5118	0.530816
2_4_14_10	cytp450 1:2	cytp450 1:2	3712.51	3289	0.174746
2_4_15_10	cytp450 1:2	cytp450 1:2	2882.27	2599	0.149249
2_4_10_24	cytp450 1:2	cytp450 1:2	3081.15	2796	0.140105
2_4_11_24	cytp450 1:2	cytp450 1:2	4403.78	3910	0.171574
2_4_12_24	cytp450 1:2	cytp450 1:2	6663.53	4831	0.463965
3_4_13_10	cytp450 1:2	cytp450 1:2	4714.9	4022	0.229314
3_4_14_10	cytp450 1:2	cytp450 1:2	3622.03	3002	0.270875
3_4_15_10	cytp450 1:2	cytp450 1:2	5463.96	4963	0.138734
3_4_10_24	cytp450 1:2	cytp450 1:2	1428.38	1605	-0.168193
3_4_11_24	cytp450 1:2	cytp450 1:2	50.28	105.17	-1.06467
3_4_12_24	cytp450 1:2	cytp450 1:2	50.28	105.17	-1.06467
4_4_13_10	cytp450 1:2	cytp450 1:2	2271.25	1726	0.396054
4_4_14_10	cytp450 1:2	cytp450 1:2	1683.68	1355	0.313325
4_4_15_10	cytp450 1:2	cytp450 1:2	4705.65	4027	0.224689
4_4_10_24	cytp450 1:2	cytp450 1:2	1408.57	1271	0.148267
4_4_11_24	cytp450 1:2	cytp450 1:2	850.95	852	-0.00177907
4_4_12_24	cytp450 1:2	cytp450 1:2	1987.38	1503	0.403023
1_1_16_10	cytp450 1:4	cytp450 1:4	1124.73	635	0.82475
1_1_17_10	cytp450 1:4	cytp450 1:4	1196.45	894	0.420413
1_1_18_10	cytp450 1:4	cytp450 1:4	654.54	627	0.0620159
1_1_7_24	cytp450 1:4	cytp450 1:4	187.43	296	-0.659245
1_1_8_24	cytp450 1:4	cytp450 1:4	1781.24	1310	0.443315
1_1_9_24	cytp450 1:4	cytp450 1:4	4784.28	3833	0.319828
2_1_16_10	cytp450 1:4	cytp450 1:4	572.1	592	-0.0493298
2_1_17_10	cytp450 1:4	cytp450 1:4	467.86	501	-0.0987337
2_1_18_10	cytp450 1:4	cytp450 1:4	3183.8	2319	0.457247
2_1_7_24	cytp450 1:4	cytp450 1:4	435.74	448	-0.0400312
2_1_8_24	cytp450 1:4	cytp450 1:4	5463.96	4662	0.228998
2_1_9_24	cytp450 1:4	cytp450 1:4	363.75	354	0.0391979
3_1_16_10	cytp450 1:4	cytp450 1:4	2941.04	2292	0.359719
3_1_17_10	cytp450 1:4	cytp450 1:4	2719.82	2063	0.398767
3_1_18_10	cytp450 1:4	cytp450 1:4	6830.37	5379	0.344626
3_1_7_24	cytp450 1:4	cytp450 1:4	605.93	1070	-0.820388
3_1_8_24	cytp450 1:4	cytp450 1:4	7216.63	5186	0.476703
3_1_9_24	cytp450 1:4	cytp450 1:4	3697.79	2924	0.33872
4_1_16_10	cytp450 1:4	cytp450 1:4	465.02	438	0.0863619
4_1_17_10	cytp450 1:4	cytp450 1:4	1385.67	1474	-0.0891528
4_1_18_10	cytp450 1:4	cytp450 1:4	319.47	441	-0.465098
4_1_7_24	cytp450 1:4	cytp450 1:4	1222.16	1010	0.275078
4_1_8_24	cytp450 1:4	cytp450 1:4	523.1	471	0.15136
4_1_9_24	cytp450 1:4	cytp450 1:4	375.82	326	0.20517
1_2_16_10	cytp450 1:4	cytp450 1:4	1778.05	1713	0.0537707
1_2_17_10	cytp450 1:4	cytp450 1:4	155.64	121.79	0.353817
1_2_18_10	cytp450 1:4	cytp450 1:4	2685.67	2182	0.299631
1_2_7_24	cytp450 1:4	cytp450 1:4	406.62	386	0.0750803
1_2_8_24	cytp450 1:4	cytp450 1:4	1512.03	1148	0.397364
1_2_9_24	cytp450 1:4	cytp450 1:4	1685.8	1470	0.197617
2_2_16_10	cytp450 1:4	cytp450 1:4	2202.96	1887	0.223349
2_2_17_10	cytp450 1:4	cytp450 1:4	448	279	0.683234
2_2_18_10	cytp450 1:4	cytp450 1:4	3948.63	2824	0.483612
2_2_7_24	cytp450 1:4	cytp450 1:4	8842.15	6818	0.375049
2_2_8_24	cytp450 1:4	cytp450 1:4	5062.66	4027	0.33019
2_2_9_24	cytp450 1:4	cytp450 1:4	3631.07	3488	0.0579947
3_2_16_10	cytp450 1:4	cytp450 1:4	115.52	267.31	-1.21037
3_2_17_10	cytp450 1:4	cytp450 1:4	115.52	267.31	-1.21037
3_2_18_10	cytp450 1:4	cytp450 1:4	2474.98	2940	-0.248399
3_2_7_24	cytp450 1:4	cytp450 1:4	2164.02	2137	0.0181269
3_2_8_24	cytp450 1:4	cytp450 1:4	3134.67	2250	0.478389
3_2_9_24	cytp450 1:4	cytp450 1:4	6798.17	6258	0.119445
4_2_16_10	cytp450 1:4	cytp450 1:4	779.39	767	0.0231188
4_2_17_10	cytp450 1:4	cytp450 1:4	322.22	489	-0.601788
4_2_18_10	cytp450 1:4	cytp450 1:4	22.96	30.65	-0.416764
4_2_7_24	cytp450 1:4	cytp450 1:4	3668.37	3672	-0.0014269
4_2_8_24	cytp450 1:4	cytp450 1:4	296.38	262.2	0.17678
4_2_9_24	cytp450 1:4	cytp450 1:4	296.38	262.2	0.17678
1_3_16_10	cytp450 1:4	cytp450 1:4	5910.21	4130	0.517068
1_3_17_10	cytp450 1:4	cytp450 1:4	3433.78	3410	0.0100259
1_3_18_10	cytp450 1:4	cytp450 1:4	2183.48	1788	0.288283
1_3_7_24	cytp450 1:4	cytp450 1:4	1895.29	1349	0.490528
1_3_8_24	cytp450 1:4	cytp450 1:4	2627.36	2218	0.244355
1_3_9_24	cytp450 1:4	cytp450 1:4	3056.65	2253	0.440104
2_3_16_10	cytp450 1:4	cytp450 1:4	4006.71	3117	0.36226
2_3_17_10	cytp450 1:4	cytp450 1:4	5303.83	4602	0.204774
2_3_18_10	cytp450 1:4	cytp450 1:4	1315.08	1294	0.0233129
2_3_7_24	cytp450 1:4	cytp450 1:4	2200.79	1682	0.387844
2_3_8_24	cytp450 1:4	cytp450 1:4	2121.9	2607	-0.297034
2_3_9_24	cytp450 1:4	cytp450 1:4	3485.55	2628	0.407421
3_3_16_10	cytp450 1:4	cytp450 1:4	64.06	84.42	-0.398161
3_3_17_10	cytp450 1:4	cytp450 1:4	815.1	1393	-0.773146
3_3_18_10	cytp450 1:4	cytp450 1:4	4457.81	3501	0.348568
3_3_7_24	cytp450 1:4	cytp450 1:4	2821.4	2398	0.23458
3_3_8_24	cytp450 1:4	cytp450 1:4	12548.6	22744	-0.857954
3_3_9_24	cytp450 1:4	cytp450 1:4	164.31	247.91	-0.593396
4_3_16_10	cytp450 1:4	cytp450 1:4	483.05	611	-0.339
4_3_17_10	cytp450 1:4	cytp450 1:4	1648.8	1581	0.060579
4_3_18_10	cytp450 1:4	cytp450 1:4	137.48	228.94	-0.735748
4_3_7_24	cytp450 1:4	cytp450 1:4	321.3	299	0.103775
4_3_8_24	cytp450 1:4	cytp450 1:4	3255.38	2511	0.374564
4_3_9_24	cytp450 1:4	cytp450 1:4	3041.06	2445	0.31474
1_4_16_10	cytp450 1:4	cytp450 1:4	1287.14	1139	0.176401
1_4_17_10	cytp450 1:4	cytp450 1:4	2515.47	2085	0.270781
1_4_18_10	cytp450 1:4	cytp450 1:4	1099.21	1088	0.0147885
1_4_7_24	cytp450 1:4	cytp450 1:4	3296.82	2728	0.273231
1_4_8_24	cytp450 1:4	cytp450 1:4	1475.38	1268	0.218532
1_4_9_24	cytp450 1:4	cytp450 1:4	113.98	89.55	0.348015
2_4_16_10	cytp450 1:4	cytp450 1:4	12385.3	8613	0.524046
2_4_17_10	cytp450 1:4	cytp450 1:4	895.89	681.32	0.394989
2_4_18_10	cytp450 1:4	cytp450 1:4	1943.43	1357	0.518184
2_4_7_24	cytp450 1:4	cytp450 1:4	4432.51	9577	-1.11145
2_4_8_24	cytp450 1:4	cytp450 1:4	172.64	137.4	0.329385
2_4_9_24	cytp450 1:4	cytp450 1:4	3087.83	2316	0.414958
3_4_16_10	cytp450 1:4	cytp450 1:4	2875.63	2478	0.214702
3_4_17_10	cytp450 1:4	cytp450 1:4	4562.57	3733	0.289511
3_4_18_10	cytp450 1:4	cytp450 1:4	1427.33	1385	0.0434329
3_4_7_24	cytp450 1:4	cytp450 1:4	810.13	1609	-0.989939
3_4_8_24	cytp450 1:4	cytp450 1:4	5109.19	3998	0.353816
3_4_9_24	cytp450 1:4	cytp450 1:4	8495.13	11297	-0.411232
4_4_16_10	cytp450 1:4	cytp450 1:4	370.25	594	-0.681963
4_4_17_10	cytp450 1:4	cytp450 1:4	313.05	375	-0.260497
4_4_18_10	cytp450 1:4	cytp450 1:4	20	24.57	-0.296898
4_4_7_24	cytp450 1:4	cytp450 1:4	2921.07	2536	0.203942
4_4_8_24	cytp450 1:4	cytp450 1:4	2354.96	1943	0.277417
4_4_9_24	cytp450 1:4	cytp450 1:4	2799.29	2007	0.48002
1_1_4_11	fad6	fad6	3481.05	3014	0.207843
1_1_5_11	fad6	fad6	2606.49	1705	0.612337
1_1_6_11	fad6	fad6	973.39	949	0.0366099
1_1_19_23	fad6	fad6	1963.79	1884	0.0598417
1_1_20_23	fad6	fad6	125.11	110.07	0.184776
1_1_21_23	fad6	fad6	125.11	110.07	0.184776
2_1_4_11	fad6	fad6	3047.74	2389	0.351333
2_1_5_11	fad6	fad6	5836.02	4524	0.367386
2_1_6_11	fad6	fad6	956.25	842	0.183568
2_1_19_23	fad6	fad6	6375.98	4646	0.456658
2_1_20_23	fad6	fad6	7531.25	5756	0.387823
2_1_21_23	fad6	fad6	1518.32	1705	-0.167296
3_1_4_11	fad6	fad6	3519.35	2951	0.254105
3_1_5_11	fad6	fad6	5063.82	3653	0.471144
3_1_6_11	fad6	fad6	23809.7	42150	-0.823986
3_1_19_23	fad6	fad6	7133.96	4902	0.541333
3_1_20_23	fad6	fad6	5672.62	3994	0.506181
3_1_21_23	fad6	fad6	5494.4	3890	0.498192
4_1_4_11	fad6	fad6	2031.42	1838	0.144352
4_1_5_11	fad6	fad6	1919.88	2078	-0.11418
4_1_6_11	fad6	fad6	3740.82	3534	0.0820525
4_1_19_23	fad6	fad6	821.07	1094	-0.414036
4_1_20_23	fad6	fad6	942.15	1011	-0.101754
4_1_21_23	fad6	fad6	2062.62	2293	-0.152758
1_2_4_11	fad6	fad6	1907.05	2240	-0.232156
1_2_5_11	fad6	fad6	2284.28	2093	0.126167
1_2_6_11	fad6	fad6	1775.93	1388	0.355567
1_2_19_23	fad6	fad6	1418.99	1665	-0.230658
1_2_20_23	fad6	fad6	5689.06	5158	0.141379
1_2_21_23	fad6	fad6	5780.73	3935	0.554888
2_2_4_11	fad6	fad6	7168.69	5695	0.332014
2_2_5_11	fad6	fad6	5448.75	3910	0.478757
2_2_6_11	fad6	fad6	5871.34	4516	0.378644
2_2_19_23	fad6	fad6	7745.64	6444	0.265428
2_2_20_23	fad6	fad6	7580.58	5952	0.348934
2_2_21_23	fad6	fad6	8630.14	6289	0.456553
3_2_4_11	fad6	fad6	16139.6	14923	0.113064
3_2_5_11	fad6	fad6	42450.4	31077	0.449931
3_2_6_11	fad6	fad6	39000.5	25534	0.611073
3_2_19_23	fad6	fad6	7196.25	7455	-0.050963
3_2_20_23	fad6	fad6	1922.02	1907	0.0113185
3_2_21_23	fad6	fad6	6195.94	4337	0.514626
4_2_4_11	fad6	fad6	4239.76	3702	0.195678
4_2_5_11	fad6	fad6	4479.66	3954	0.180076
4_2_6_11	fad6	fad6	5247.82	4902	0.0983478
4_2_19_23	fad6	fad6	9268.7	7672	0.272764
4_2_20_23	fad6	fad6	743.81	828	-0.154697
4_2_21_23	fad6	fad6	1099.21	1183	-0.105983
1_3_4_11	fad6	fad6	2119.74	1802	0.234288
1_3_5_11	fad6	fad6	4586.77	3325	0.464124
1_3_6_11	fad6	fad6	3844.03	3008	0.353815
1_3_19_23	fad6	fad6	3815.65	6297	-0.722736
1_3_20_23	fad6	fad6	4150.52	4139	0.00400985
1_3_21_23	fad6	fad6	7883.23	6083	0.374004
2_3_4_11	fad6	fad6	6055.29	4594	0.398445
2_3_5_11	fad6	fad6	3061.1	3055	0.0028778
2_3_6_11	fad6	fad6	4208.85	3529	0.254167
2_3_19_23	fad6	fad6	8820.2	6818	0.371463
2_3_20_23	fad6	fad6	2845.73	2198	0.372607
2_3_21_23	fad6	fad6	4479.66	3626	0.30501
3_3_4_11	fad6	fad6	2483.73	2427	0.0333342
3_3_5_11	fad6	fad6	2515.47	2240	0.167329
3_3_6_11	fad6	fad6	4996.42	4729	0.0793596
3_3_19_23	fad6	fad6	4849.11	4128	0.232277
3_3_20_23	fad6	fad6	2530.8	1853	0.449731
3_3_21_23	fad6	fad6	4583.32	3737	0.294512
4_3_4_11	fad6	fad6	1786.56	1390	0.362099
4_3_5_11	fad6	fad6	1413.78	1275	0.14906
4_3_6_11	fad6	fad6	5046.38	3711	0.443441
4_3_19_23	fad6	fad6	7190.26	5676	0.341169
4_3_20_23	fad6	fad6	825.05	716	0.204522
4_3_21_23	fad6	fad6	1272.68	1375	-0.111562
1_4_4_11	fad6	fad6	1571.87	1631	-0.0532749
1_4_5_11	fad6	fad6	2266.91	2183	0.054415
1_4_6_11	fad6	fad6	3302.42	2690	0.295917
1_4_19_23	fad6	fad6	2480.45	2151	0.205594
1_4_20_23	fad6	fad6	3198.33	2996	0.0942812
1_4_21_23	fad6	fad6	4756.52	3681	0.369809
2_4_4_11	fad6	fad6	2997.68	2750	0.124415
2_4_5_11	fad6	fad6	6355.82	4579	0.473046
2_4_6_11	fad6	fad6	2244.13	1955	0.198988
2_4_19_23	fad6	fad6	4142.52	3774	0.134414
2_4_20_23	fad6	fad6	2093.86	2019	0.0525241
2_4_21_23	fad6	fad6	2504.52	2269	0.142478
3_4_4_11	fad6	fad6	4124.23	20131	-2.28722
3_4_5_11	fad6	fad6	2333.19	3783	-0.697227
3_4_6_11	fad6	fad6	4744.95	7312	-0.623873
3_4_19_23	fad6	fad6	3654.8	2602	0.490171
3_4_20_23	fad6	fad6	4687.17	3554	0.399273
3_4_21_23	fad6	fad6	1500.5	1464	0.0355278
4_4_4_11	fad6	fad6	6470.92	6202	0.0612373
4_4_5_11	fad6	fad6	3167.04	3216	-0.0221323
4_4_6_11	fad6	fad6	1761.05	2611	-0.568167
4_4_19_23	fad6	fad6	1427.33	1564	-0.131922
4_4_20_23	fad6	fad6	1531.95	1208	0.342749
4_4_21_23	fad6	fad6	2414.91	2345	0.0423815
1_1_7_11	fad6 1:2	fad6 1:2	5919.64	3889	0.60611
1_1_8_11	fad6 1:2	fad6 1:2	7407.42	4857	0.608906
1_1_9_11	fad6 1:2	fad6 1:2	5881.94	4188	0.490031
1_1_16_23	fad6 1:2	fad6 1:2	1280.94	1297	-0.0179756
1_1_17_23	fad6 1:2	fad6 1:2	525.02	578	-0.138697
1_1_18_23	fad6 1:2	fad6 1:2	1086.98	820	0.40663
2_1_7_11	fad6 1:2	fad6 1:2	3111.25	2136	0.542583
2_1_8_11	fad6 1:2	fad6 1:2	2594.41	1739	0.577149
2_1_9_11	fad6 1:2	fad6 1:2	1375.27	1016	0.436814
2_1_16_23	fad6 1:2	fad6 1:2	7757.71	5513	0.492793
2_1_17_23	fad6 1:2	fad6 1:2	1943.43	1308	0.571243
2_1_18_23	fad6 1:2	fad6 1:2	689.74	691	-0.00263308
3_1_7_11	fad6 1:2	fad6 1:2	68145.9	196539	-1.52812
3_1_8_11	fad6 1:2	fad6 1:2	38197.7	67899	-0.829905
3_1_9_11	fad6 1:2	fad6 1:2	5706.68	31047	-2.44373
3_1_16_23	fad6 1:2	fad6 1:2	3502.44	2845	0.299932
3_1_17_23	fad6 1:2	fad6 1:2	3078.92	2653	0.2148
3_1_18_23	fad6 1:2	fad6 1:2	4305.07	3992	0.108925
4_1_7_11	fad6 1:2	fad6 1:2	1728.16	1931	-0.160111
4_1_8_11	fad6 1:2	fad6 1:2	1576.08	1231	0.35651
4_1_9_11	fad6 1:2	fad6 1:2	1660.42	1530	0.118017
4_1_16_23	fad6 1:2	fad6 1:2	2032.5	1842	0.141982
4_1_17_23	fad6 1:2	fad6 1:2	2421.45	1873	0.37052
4_1_18_23	fad6 1:2	fad6 1:2	2805.92	2564	0.130078
1_2_7_11	fad6 1:2	fad6 1:2	3083.38	2085	0.564465
1_2_8_11	fad6 1:2	fad6 1:2	1853.65	1513	0.292957
1_2_9_11	fad6 1:2	fad6 1:2	1435.68	1278	0.167846
1_2_16_23	fad6 1:2	fad6 1:2	4238.61	3300	0.361125
1_2_17_23	fad6 1:2	fad6 1:2	4334.9	3528	0.297148
1_2_18_23	fad6 1:2	fad6 1:2	2421.45	2210	0.131825
2_2_7_11	fad6 1:2	fad6 1:2	3067.78	2736	0.165127
2_2_8_11	fad6 1:2	fad6 1:2	3872.43	2997	0.36972
2_2_9_11	fad6 1:2	fad6 1:2	4722.99	4656	0.0206094
2_2_16_23	fad6 1:2	fad6 1:2	6389.03	4696	0.444165
2_2_17_23	fad6 1:2	fad6 1:2	3311.39	2474	0.420591
2_2_18_23	fad6 1:2	fad6 1:2	5944.39	4324	0.459162
3_2_7_11	fad6 1:2	fad6 1:2	6064.74	4826	0.329618
3_2_8_11	fad6 1:2	fad6 1:2	719.19	558	0.366108
3_2_9_11	fad6 1:2	fad6 1:2	1253.07	1108	0.177509
3_2_16_23	fad6 1:2	fad6 1:2	834.01	1396	-0.743162
3_2_17_23	fad6 1:2	fad6 1:2	2363.67	2240	0.0775299
3_2_18_23	fad6 1:2	fad6 1:2	1186.18	819	0.534388
4_2_7_11	fad6 1:2	fad6 1:2	3797.5	3445	0.140546
4_2_8_11	fad6 1:2	fad6 1:2	3467.54	2596	0.417622
4_2_9_11	fad6 1:2	fad6 1:2	30971.3	121967	-1.97748
4_2_16_23	fad6 1:2	fad6 1:2	2302.75	1748	0.397653
4_2_17_23	fad6 1:2	fad6 1:2	712.31	638	0.158949
4_2_18_23	fad6 1:2	fad6 1:2	1483.75	973	0.608736
1_3_7_11	fad6 1:2	fad6 1:2	3132.44	3582	-0.193478
1_3_8_11	fad6 1:2	fad6 1:2	2936.6	2215	0.40684
1_3_9_11	fad6 1:2	fad6 1:2	2046.48	1882	0.120878
1_3_16_23	fad6 1:2	fad6 1:2	315.47	243.33	0.374589
1_3_17_23	fad6 1:2	fad6 1:2	2527.51	2196	0.202839
1_3_18_23	fad6 1:2	fad6 1:2	6626.63	5557	0.253969
2_3_7_11	fad6 1:2	fad6 1:2	2065.85	1547	0.417262
2_3_8_11	fad6 1:2	fad6 1:2	3271.05	2912	0.167743
2_3_9_11	fad6 1:2	fad6 1:2	4735.7	4052	0.224944
2_3_16_23	fad6 1:2	fad6 1:2	4943.02	3978	0.313349
2_3_17_23	fad6 1:2	fad6 1:2	6133.26	5317	0.206042
2_3_18_23	fad6 1:2	fad6 1:2	2887.81	2503	0.206318
3_3_7_11	fad6 1:2	fad6 1:2	1677.33	1415	0.245365
3_3_8_11	fad6 1:2	fad6 1:2	2488.11	2728	-0.132793
3_3_9_11	fad6 1:2	fad6 1:2	1898.5	1523	0.317944
3_3_16_23	fad6 1:2	fad6 1:2	1352.41	1204	0.167697
3_3_17_23	fad6 1:2	fad6 1:2	1663.59	1754	-0.0763488
3_3_18_23	fad6 1:2	fad6 1:2	1400.24	1459	-0.0593058
4_3_7_11	fad6 1:2	fad6 1:2	1332.7	1190	0.16339
4_3_8_11	fad6 1:2	fad6 1:2	2426.91	2425	0.00113586
4_3_9_11	fad6 1:2	fad6 1:2	8240.2	6887	0.258804
4_3_16_23	fad6 1:2	fad6 1:2	1446.12	1174	0.300755
4_3_17_23	fad6 1:2	fad6 1:2	7355.78	5474	0.426283
4_3_18_23	fad6 1:2	fad6 1:2	1513.07	1405	0.106909
1_4_7_11	fad6 1:2	fad6 1:2	2864.55	2228	0.362559
1_4_8_11	fad6 1:2	fad6 1:2	1608.72	1590	0.0168865
1_4_9_11	fad6 1:2	fad6 1:2	1485.84	1651	-0.152061
1_4_16_23	fad6 1:2	fad6 1:2	913	820	0.154991
1_4_17_23	fad6 1:2	fad6 1:2	2526.42	1742	0.53635
1_4_18_23	fad6 1:2	fad6 1:2	1828.07	1544	0.243649
2_4_7_11	fad6 1:2	fad6 1:2	1271.65	987	0.36558
2_4_8_11	fad6 1:2	fad6 1:2	1148.25	1138	0.0129362
2_4_9_11	fad6 1:2	fad6 1:2	6680.2	4726	0.499272
2_4_16_23	fad6 1:2	fad6 1:2	3025.48	2354	0.36205
2_4_17_23	fad6 1:2	fad6 1:2	1963.79	1375	0.514209
2_4_18_23	fad6 1:2	fad6 1:2	3331.58	2573	0.372755
3_4_7_11	fad6 1:2	fad6 1:2	35216.7	85116	-1.27317
3_4_8_11	fad6 1:2	fad6 1:2	23991.6	66965	-1.48088
3_4_9_11	fad6 1:2	fad6 1:2	416.59	1415.95	-1.76507
3_4_16_23	fad6 1:2	fad6 1:2	5511.96	3672	0.585999
3_4_17_23	fad6 1:2	fad6 1:2	3293.46	2752	0.259124
3_4_18_23	fad6 1:2	fad6 1:2	4577.55	3003	0.608171
4_4_7_11	fad6 1:2	fad6 1:2	1411.7	1093	0.36914
4_4_8_11	fad6 1:2	fad6 1:2	1209.82	1090	0.150464
4_4_9_11	fad6 1:2	fad6 1:2	1702.73	1607	0.0834798
4_4_16_23	fad6 1:2	fad6 1:2	2219.2	2300	-0.0515942
4_4_17_23	fad6 1:2	fad6 1:2	156.97	150.31	0.0625479
4_4_18_23	fad6 1:2	fad6 1:2	1758.93	1667	0.077444
1_1_10_11	fad6 1:4	fad6 1:4	7013.11	4832	0.537434
1_1_11_11	fad6 1:4	fad6 1:4	325.9	323	0.0128952
1_1_12_11	fad6 1:4	fad6 1:4	262.16	276	-0.0742207
1_1_13_23	fad6 1:4	fad6 1:4	439.51	312	0.49435
1_1_14_23	fad6 1:4	fad6 1:4	853.95	878	-0.0400693
1_1_15_23	fad6 1:4	fad6 1:4	423.51	417	0.0223487
2_1_10_11	fad6 1:4	fad6 1:4	851.95	815	0.0639687
2_1_11_11	fad6 1:4	fad6 1:4	1467.01	1052	0.479744
2_1_12_11	fad6 1:4	fad6 1:4	2459.68	1624	0.598919
2_1_13_23	fad6 1:4	fad6 1:4	756.64	693	0.126752
2_1_14_23	fad6 1:4	fad6 1:4	2211.62	2053	0.10737
2_1_15_23	fad6 1:4	fad6 1:4	1990.6	1670	0.253355
3_1_10_11	fad6 1:4	fad6 1:4	70.06	142.46	-1.02389
3_1_11_11	fad6 1:4	fad6 1:4	1680.51	2118	-0.333803
3_1_12_11	fad6 1:4	fad6 1:4	1622.42	1467	0.145278
3_1_13_23	fad6 1:4	fad6 1:4	4646.76	6132	-0.400133
3_1_14_23	fad6 1:4	fad6 1:4	119.38	105.67	0.175995
3_1_15_23	fad6 1:4	fad6 1:4	537.47	415	0.373073
4_1_10_11	fad6 1:4	fad6 1:4	558.61	620	-0.150427
4_1_11_11	fad6 1:4	fad6 1:4	537.47	488	0.139303
4_1_12_11	fad6 1:4	fad6 1:4	33.28	45.19	-0.441348
4_1_13_23	fad6 1:4	fad6 1:4	350.31	285.65	0.294384
4_1_14_23	fad6 1:4	fad6 1:4	2105.71	2215	-0.0729999
4_1_15_23	fad6 1:4	fad6 1:4	1367.99	1419	-0.0528169
1_2_10_11	fad6 1:4	fad6 1:4	1711.2	1663	0.0412202
1_2_11_11	fad6 1:4	fad6 1:4	6171.1	4313	0.516836
1_2_12_11	fad6 1:4	fad6 1:4	5345.87	4257	0.328588
1_2_13_23	fad6 1:4	fad6 1:4	4790.07	3152	0.603779
1_2_14_23	fad6 1:4	fad6 1:4	5598.69	4228	0.405114
1_2_15_23	fad6 1:4	fad6 1:4	339.7	334	0.0244131
2_2_10_11	fad6 1:4	fad6 1:4	678.97	652	0.0584759
2_2_11_11	fad6 1:4	fad6 1:4	67.03	98.6	-0.556781
2_2_12_11	fad6 1:4	fad6 1:4	2586.73	2471	0.0660345
2_2_13_23	fad6 1:4	fad6 1:4	2269.08	2034	0.157788
2_2_14_23	fad6 1:4	fad6 1:4	2992.13	2110	0.50393
2_2_15_23	fad6 1:4	fad6 1:4	3190.5	3319	-0.0569661
3_2_10_11	fad6 1:4	fad6 1:4	1395.03	2298	-0.720083
3_2_11_11	fad6 1:4	fad6 1:4	1881.4	1230	0.613148
3_2_12_11	fad6 1:4	fad6 1:4	15025.5	18091	-0.267854
3_2_13_23	fad6 1:4	fad6 1:4	889.94	953	-0.0987681
3_2_14_23	fad6 1:4	fad6 1:4	3253.14	2826	0.203071
3_2_15_23	fad6 1:4	fad6 1:4	3856.53	4118	-0.0946405
4_2_10_11	fad6 1:4	fad6 1:4	946.17	832	0.185516
4_2_11_11	fad6 1:4	fad6 1:4	1310.94	1329	-0.0197394
4_2_12_11	fad6 1:4	fad6 1:4	1118.6	1077	0.054676
4_2_13_23	fad6 1:4	fad6 1:4	3025.48	2770	0.127278
4_2_14_23	fad6 1:4	fad6 1:4	193.38	159.21	0.280508
4_2_15_23	fad6 1:4	fad6 1:4	1630.86	1290	0.338262
1_3_10_11	fad6 1:4	fad6 1:4	1905.98	1612	0.241681
1_3_11_11	fad6 1:4	fad6 1:4	1956.29	1648	0.247404
1_3_12_11	fad6 1:4	fad6 1:4	4829.42	3083	0.647515
1_3_13_23	fad6 1:4	fad6 1:4	4631.76	2941	0.655254
1_3_14_23	fad6 1:4	fad6 1:4	2127.29	1725	0.30242
1_3_15_23	fad6 1:4	fad6 1:4	4205.42	3897	0.109886
2_3_10_11	fad6 1:4	fad6 1:4	4313.1	3578	0.269572
2_3_11_11	fad6 1:4	fad6 1:4	2436.74	1990	0.292184
2_3_12_11	fad6 1:4	fad6 1:4	1252.04	1001	0.322839
2_3_13_23	fad6 1:4	fad6 1:4	2605.39	1927	0.435143
2_3_14_23	fad6 1:4	fad6 1:4	1435.68	1426	0.00976024
2_3_15_23	fad6 1:4	fad6 1:4	939.13	872	0.106997
3_3_10_11	fad6 1:4	fad6 1:4	1864.32	2075	-0.154462
3_3_11_11	fad6 1:4	fad6 1:4	113.84	122.56	-0.106481
3_3_12_11	fad6 1:4	fad6 1:4	113.84	122.56	-0.106481
3_3_13_23	fad6 1:4	fad6 1:4	4958.11	12046	-1.28069
3_3_14_23	fad6 1:4	fad6 1:4	111.15	177.79	-0.677666
3_3_15_23	fad6 1:4	fad6 1:4	6574.3	5122	0.36013
4_3_10_11	fad6 1:4	fad6 1:4	4612.15	3791	0.282861
4_3_11_11	fad6 1:4	fad6 1:4	3632.2	3917	-0.108905
4_3_12_11	fad6 1:4	fad6 1:4	548.03	698	-0.348972
4_3_13_23	fad6 1:4	fad6 1:4	455.38	373.89	0.284457
4_3_14_23	fad6 1:4	fad6 1:4	368.39	240	0.618199
4_3_15_23	fad6 1:4	fad6 1:4	1660.42	1078	0.623191
1_4_10_11	fad6 1:4	fad6 1:4	2099.25	1800	0.221877
1_4_11_11	fad6 1:4	fad6 1:4	1072.72	980	0.13042
1_4_12_11	fad6 1:4	fad6 1:4	698.56	667	0.0666973
1_4_13_23	fad6 1:4	fad6 1:4	1427.33	1223	0.222895
1_4_14_23	fad6 1:4	fad6 1:4	2955.47	2195	0.429167
1_4_15_23	fad6 1:4	fad6 1:4	1332.7	1116	0.256015
2_4_10_11	fad6 1:4	fad6 1:4	1432.55	1018	0.492848
2_4_11_11	fad6 1:4	fad6 1:4	3739.69	2778	0.428872
2_4_12_11	fad6 1:4	fad6 1:4	4941.86	3389	0.544195
2_4_13_23	fad6 1:4	fad6 1:4	1165.67	1088	0.0994809
2_4_14_23	fad6 1:4	fad6 1:4	3313.63	2617	0.340499
2_4_15_23	fad6 1:4	fad6 1:4	1883.54	1769	0.0905126
3_4_10_11	fad6 1:4	fad6 1:4	4450.91	3581	0.313738
3_4_11_11	fad6 1:4	fad6 1:4	616.6	415	0.571224
3_4_12_11	fad6 1:4	fad6 1:4	4034.07	3550	0.184417
3_4_13_23	fad6 1:4	fad6 1:4	21681.4	20457	0.083864
3_4_14_23	fad6 1:4	fad6 1:4	332.33	440	-0.404887
3_4_15_23	fad6 1:4	fad6 1:4	3309.15	3224	0.0376089
4_4_10_11	fad6 1:4	fad6 1:4	812.12	787	0.0453293
4_4_11_11	fad6 1:4	fad6 1:4	3561.06	3332	0.0959183
4_4_12_11	fad6 1:4	fad6 1:4	3038.83	2976	0.0301414
4_4_13_23	fad6 1:4	fad6 1:4	763.56	721	0.0827423
4_4_14_23	fad6 1:4	fad6 1:4	53.09	44.15	0.266027
4_4_15_23	fad6 1:4	fad6 1:4	341.55	352	-0.0434786
1_1_22_11	firluc	firluc	17366.2	18691	-0.106064
1_1_23_11	firluc	firluc	25296.9	37006	-0.5488
1_1_24_11	firluc	firluc	20677	19671	0.0719573
1_1_1_23	firluc	firluc	13908.4	14344	-0.0444868
1_1_2_23	firluc	firluc	12086.8	14810	-0.293135
1_1_3_23	firluc	firluc	13223.9	15375	-0.21744
2_1_22_11	firluc	firluc	14959.2	14898	0.00591243
2_1_23_11	firluc	firluc	10920.4	13560	-0.312331
2_1_24_11	firluc	firluc	13503.2	13220	0.030576
2_1_1_23	firluc	firluc	27056	24965	0.116043
2_1_2_23	firluc	firluc	29328.9	26536	0.144374
2_1_3_23	firluc	firluc	27711.9	28902	-0.0606647
3_1_22_11	firluc	firluc	29504.7	40891	-0.470837
3_1_23_11	firluc	firluc	31994.2	40280	-0.332253
3_1_24_11	firluc	firluc	40812	42561	-0.0605386
3_1_1_23	firluc	firluc	41590.1	39551	0.0725263
3_1_2_23	firluc	firluc	47344	37636	0.331069
3_1_3_23	firluc	firluc	43460.4	39404	0.141359
4_1_22_11	firluc	firluc	22396.4	26389	-0.23667
4_1_23_11	firluc	firluc	23292.2	23841	-0.033596
4_1_24_11	firluc	firluc	24397.2	25553	-0.0667759
4_1_1_23	firluc	firluc	18228.8	21663	-0.249017
4_1_2_23	firluc	firluc	28165.6	26922	0.0651481
4_1_3_23	firluc	firluc	19015.4	21650	-0.187199
1_2_22_11	firluc	firluc	16621.8	13860	0.26215
1_2_23_11	firluc	firluc	27697.1	21156	0.388668
1_2_24_11	firluc	firluc	23747.2	17899	0.407881
1_2_1_23	firluc	firluc	16925.9	20307	-0.262743
1_2_2_23	firluc	firluc	20046.8	22439	-0.162637
1_2_3_23	firluc	firluc	21564.2	26041	-0.272147
2_2_22_11	firluc	firluc	36990.6	29531	0.32493
2_2_23_11	firluc	firluc	34399	28675	0.262572
2_2_24_11	firluc	firluc	37327.3	30266	0.302532
2_2_1_23	firluc	firluc	47589.2	44657	0.0917473
2_2_2_23	firluc	firluc	55859.2	56568	-0.0181923
2_2_3_23	firluc	firluc	56365.2	56031	0.00857819
3_2_22_11	firluc	firluc	41396.5	33498	0.305434
3_2_23_11	firluc	firluc	33137.3	28119	0.236913
3_2_24_11	firluc	firluc	34220.8	31218	0.132497
3_2_1_23	firluc	firluc	24390.6	21207	0.201783
3_2_2_23	firluc	firluc	19918.6	18882	0.0771039
3_2_3_23	firluc	firluc	21138	21713	-0.0387236
4_2_22_11	firluc	firluc	35894.3	32885	0.126324
4_2_23_11	firluc	firluc	27843.8	31209	-0.164608
4_2_24_11	firluc	firluc	27924.5	30387	-0.121921
4_2_1_23	firluc	firluc	21164.2	19197	0.140748
4_2_2_23	firluc	firluc	18547	18130	0.0328046
4_2_3_23	firluc	firluc	17176.3	18683	-0.121309
1_3_22_11	firluc	firluc	38392.7	37789	0.0228661
1_3_23_11	firluc	firluc	38529.7	37283	0.047453
1_3_24_11	firluc	firluc	45594.5	40567	0.168552
1_3_1_23	firluc	firluc	20980.3	30401	-0.535086
1_3_2_23	firluc	firluc	32936.6	44488	-0.433726
1_3_3_23	firluc	firluc	36389.8	46711	-0.360229
2_3_22_11	firluc	firluc	28709	20199	0.507218
2_3_23_11	firluc	firluc	24131.2	19685	0.293803
2_3_24_11	firluc	firluc	28121.1	21667	0.376155
2_3_1_23	firluc	firluc	43055	50006	-0.21592
2_3_2_23	firluc	firluc	38646	43980	-0.18653
2_3_3_23	firluc	firluc	37854.8	43891	-0.213447
3_3_22_11	firluc	firluc	31398.1	34873	-0.151433
3_3_23_11	firluc	firluc	32375.8	29358	0.141161
3_3_24_11	firluc	firluc	33077.2	29778	0.151592
3_3_1_23	firluc	firluc	27737.5	24703	0.167149
3_3_2_23	firluc	firluc	26931.2	27385	-0.0241084
3_3_3_23	firluc	firluc	27304.5	25305	0.109716
4_3_22_11	firluc	firluc	25572	25624	-0.00293183
4_3_23_11	firluc	firluc	22050.5	24706	-0.164048
4_3_24_11	firluc	firluc	21615.6	25517	-0.239389
4_3_1_23	firluc	firluc	19876.8	18102	0.134933
4_3_2_23	firluc	firluc	37288.6	32469	0.199673
4_3_3_23	firluc	firluc	4857.22	7211	-0.570069
1_4_22_11	firluc	firluc	26811.8	32116	-0.260426
1_4_23_11	firluc	firluc	26042.7	31303	-0.265424
1_4_24_11	firluc	firluc	34042.8	39479	-0.213736
1_4_1_23	firluc	firluc	11069.5	18546	-0.744514
1_4_2_23	firluc	firluc	11206.4	20991	-0.905451
1_4_3_23	firluc	firluc	9935.7	19566	-0.977655
2_4_22_11	firluc	firluc	29354.6	28005	0.0679036
2_4_23_11	firluc	firluc	26053.4	26565	-0.0280567
2_4_24_11	firluc	firluc	23886.7	24214	-0.0196351
2_4_1_23	firluc	firluc	17167.2	26513	-0.627043
2_4_2_23	firluc	firluc	18869.6	31378	-0.733693
2_4_3_23	firluc	firluc	16007.3	27171	-0.763336
3_4_22_11	firluc	firluc	27754.9	28071	-0.0163359
3_4_23_11	firluc	firluc	26958	31371	-0.218716
3_4_24_11	firluc	firluc	29396.5	31211	-0.0864082
3_4_1_23	firluc	firluc	15762.3	21983	-0.479907
3_4_2_23	firluc	firluc	12001.7	17438	-0.538999
3_4_3_23	firluc	firluc	26618.6	68754	-1.36901
4_4_22_11	firluc	firluc	17833.3	23710	-0.410923
4_4_23_11	firluc	firluc	24529	27512	-0.165573
4_4_24_11	firluc	firluc	20615.4	25837	-0.325719
4_4_1_23	firluc	firluc	16722.3	31631	-0.919568
4_4_2_23	firluc	firluc	19025.8	30882	-0.698808
4_4_3_23	firluc	firluc	18361.2	28512	-0.63491
1_1_1_12	firluc 1:2	firluc 1:2	8570.52	10116	-0.239184
1_1_2_12	firluc 1:2	firluc 1:2	8792.16	10502	-0.256375
1_1_3_12	firluc 1:2	firluc 1:2	10843.4	12415	-0.195264
1_1_22_22	firluc 1:2	firluc 1:2	14489	12202	0.247837
1_1_23_22	firluc 1:2	firluc 1:2	12635.4	12378	0.0296931
1_1_24_22	firluc 1:2	firluc 1:2	14982.1	12119	0.305974
2_1_1_12	firluc 1:2	firluc 1:2	14875	14662	0.0208058
2_1_2_12	firluc 1:2	firluc 1:2	17061.4	16068	0.086544
2_1_3_12	firluc 1:2	firluc 1:2	18989.3	16848	0.172613
2_1_22_22	firluc 1:2	firluc 1:2	18410.5	18485	-0.0058231
2_1_23_22	firluc 1:2	firluc 1:2	16280.9	17000	-0.0623552
2_1_24_22	firluc 1:2	firluc 1:2	16463.5	17284	-0.0701661
3_1_1_12	firluc 1:2	firluc 1:2	24100.6	24138	-0.00223588
3_1_2_12	firluc 1:2	firluc 1:2	20551.1	21317	-0.0527895
3_1_3_12	firluc 1:2	firluc 1:2	24241.6	23330	0.0552968
3_1_22_22	firluc 1:2	firluc 1:2	33024	28463	0.214425
3_1_23_22	firluc 1:2	firluc 1:2	28493.1	30385	-0.0927452
3_1_24_22	firluc 1:2	firluc 1:2	26632	28975	-0.121646
4_1_1_12	firluc 1:2	firluc 1:2	19247.4	17779	0.114488
4_1_2_12	firluc 1:2	firluc 1:2	17597.7	18885	-0.101857
4_1_3_12	firluc 1:2	firluc 1:2	16509.8	16555	-0.00394262
4_1_22_22	firluc 1:2	firluc 1:2	19422.2	22480	-0.210938
4_1_23_22	firluc 1:2	firluc 1:2	17495.5	17594	-0.00810292
4_1_24_22	firluc 1:2	firluc 1:2	21283.9	21317	-0.00224189
1_2_1_12	firluc 1:2	firluc 1:2	13557.6	14698	-0.116521
1_2_2_12	firluc 1:2	firluc 1:2	11166.6	12457	-0.157772
1_2_3_12	firluc 1:2	firluc 1:2	16251.3	16236	0.00136155
1_2_22_22	firluc 1:2	firluc 1:2	19953.9	17979	0.150358
1_2_23_22	firluc 1:2	firluc 1:2	22265.7	19658	0.179704
1_2_24_22	firluc 1:2	firluc 1:2	18266.4	17674	0.0475637
2_2_1_12	firluc 1:2	firluc 1:2	34662.2	30242	0.19681
2_2_2_12	firluc 1:2	firluc 1:2	30698.5	28242	0.120324
2_2_3_12	firluc 1:2	firluc 1:2	33428.4	29894	0.16122
2_2_22_22	firluc 1:2	firluc 1:2	29927	22274	0.426087
2_2_23_22	firluc 1:2	firluc 1:2	33925.1	28969	0.227841
2_2_24_22	firluc 1:2	firluc 1:2	35941	27785	0.371326
3_2_1_12	firluc 1:2	firluc 1:2	20619.3	16782	0.29708
3_2_2_12	firluc 1:2	firluc 1:2	22174.6	17361	0.353056
3_2_3_12	firluc 1:2	firluc 1:2	434.77	361.74	0.265299
3_2_22_22	firluc 1:2	firluc 1:2	29665.7	22904	0.373198
3_2_23_22	firluc 1:2	firluc 1:2	25824.6	20223	0.35275
3_2_24_22	firluc 1:2	firluc 1:2	24345.3	21543	0.176425
4_2_1_12	firluc 1:2	firluc 1:2	17306.7	15970	0.115969
4_2_2_12	firluc 1:2	firluc 1:2	15286.1	14758	0.0507279
4_2_3_12	firluc 1:2	firluc 1:2	15570.2	14801	0.073091
4_2_22_22	firluc 1:2	firluc 1:2	15286.1	17581	-0.201792
4_2_23_22	firluc 1:2	firluc 1:2	13985.8	16261	-0.217452
4_2_24_22	firluc 1:2	firluc 1:2	16226.9	18698	-0.204495
1_3_1_12	firluc 1:2	firluc 1:2	15873.9	19747	-0.314978
1_3_2_12	firluc 1:2	firluc 1:2	20041.5	22551	-0.170197
1_3_3_12	firluc 1:2	firluc 1:2	19274.8	23611	-0.292746
1_3_22_22	firluc 1:2	firluc 1:2	30393.2	32073	-0.0776107
1_3_23_22	firluc 1:2	firluc 1:2	27152.7	29885	-0.138326
1_3_24_22	firluc 1:2	firluc 1:2	33133.2	36788	-0.150956
2_3_1_12	firluc 1:2	firluc 1:2	23672.9	22816	0.0531906
2_3_2_12	firluc 1:2	firluc 1:2	22226	21653	0.0376847
2_3_3_12	firluc 1:2	firluc 1:2	23808.3	23627	0.0110294
2_3_22_22	firluc 1:2	firluc 1:2	28428.4	22443	0.341067
2_3_23_22	firluc 1:2	firluc 1:2	23362.5	19003	0.297967
2_3_24_22	firluc 1:2	firluc 1:2	27855.9	21747	0.357165
3_3_1_12	firluc 1:2	firluc 1:2	22436	18005	0.31742
3_3_2_12	firluc 1:2	firluc 1:2	23816.3	19820	0.264992
3_3_3_12	firluc 1:2	firluc 1:2	22663.4	19582	0.210835
3_3_22_22	firluc 1:2	firluc 1:2	23590.6	25478	-0.111039
3_3_23_22	firluc 1:2	firluc 1:2	24522.3	23878	0.0384141
3_3_24_22	firluc 1:2	firluc 1:2	22174.6	20995	0.0788603
4_3_1_12	firluc 1:2	firluc 1:2	12930	13366	-0.0478466
4_3_2_12	firluc 1:2	firluc 1:2	13902.1	14104	-0.0208016
4_3_3_12	firluc 1:2	firluc 1:2	15120	15456	-0.031706
4_3_22_22	firluc 1:2	firluc 1:2	18171.7	19553	-0.105699
4_3_23_22	firluc 1:2	firluc 1:2	12787.7	17397	-0.444086
4_3_24_22	firluc 1:2	firluc 1:2	15645.7	20043	-0.357329
1_4_1_12	firluc 1:2	firluc 1:2	11407	15287	-0.422392
1_4_2_12	firluc 1:2	firluc 1:2	9608.46	15091	-0.651311
1_4_3_12	firluc 1:2	firluc 1:2	12450.6	19890	-0.675823
1_4_22_22	firluc 1:2	firluc 1:2	12906	22854	-0.8244
1_4_23_22	firluc 1:2	firluc 1:2	11739	19779	-0.752664
1_4_24_22	firluc 1:2	firluc 1:2	12923.7	24133	-0.90099
2_4_1_12	firluc 1:2	firluc 1:2	20719	20173	0.0385287
2_4_2_12	firluc 1:2	firluc 1:2	15001.3	16773	-0.161054
2_4_3_12	firluc 1:2	firluc 1:2	17734.9	20814	-0.230966
2_4_22_22	firluc 1:2	firluc 1:2	16750.6	23018	-0.458548
2_4_23_22	firluc 1:2	firluc 1:2	16605.1	21629	-0.381343
2_4_24_22	firluc 1:2	firluc 1:2	14388.5	19214	-0.417245
3_4_1_12	firluc 1:2	firluc 1:2	23970.4	24246	-0.016494
3_4_2_12	firluc 1:2	firluc 1:2	24755.4	25745	-0.0565484
3_4_3_12	firluc 1:2	firluc 1:2	46034.1	60283	-0.389047
3_4_22_22	firluc 1:2	firluc 1:2	14084.8	21082	-0.581873
3_4_23_22	firluc 1:2	firluc 1:2	16499.5	22774	-0.464963
3_4_24_22	firluc 1:2	firluc 1:2	14283	20686	-0.534361
4_4_1_12	firluc 1:2	firluc 1:2	13646.2	16236	-0.250701
4_4_2_12	firluc 1:2	firluc 1:2	16369.6	19073	-0.220513
4_4_3_12	firluc 1:2	firluc 1:2	15886.7	14905	0.092024
4_4_22_22	firluc 1:2	firluc 1:2	19435.2	29544	-0.604192
4_4_23_22	firluc 1:2	firluc 1:2	10867	17221	-0.664215
4_4_24_22	firluc 1:2	firluc 1:2	11791.5	18234	-0.628887
1_1_4_12	firluc 1:4	firluc 1:4	5034.76	6285	-0.31999
1_1_5_12	firluc 1:4	firluc 1:4	3790.7	4454	-0.232637
1_1_6_12	firluc 1:4	firluc 1:4	5077.78	6098	-0.264138
1_1_19_22	firluc 1:4	firluc 1:4	7579.38	7967	-0.0719567
1_1_20_22	firluc 1:4	firluc 1:4	7865.11	7872	-0.00126328
1_1_21_22	firluc 1:4	firluc 1:4	7844.59	7526	0.0598148
2_1_4_12	firluc 1:4	firluc 1:4	16203.8	14713	0.13924
2_1_5_12	firluc 1:4	firluc 1:4	16458.3	12737	0.369794
2_1_6_12	firluc 1:4	firluc 1:4	10710.7	11053	-0.0453893
2_1_19_22	firluc 1:4	firluc 1:4	10560.7	9959	0.0846368
2_1_20_22	firluc 1:4	firluc 1:4	11261.2	10810	0.0589902
2_1_21_22	firluc 1:4	firluc 1:4	10785.1	10972	-0.0247883
3_1_4_12	firluc 1:4	firluc 1:4	17731	18560	-0.0659252
3_1_5_12	firluc 1:4	firluc 1:4	19079.2	16712	0.191119
3_1_6_12	firluc 1:4	firluc 1:4	19959.1	18012	0.14809
3_1_19_22	firluc 1:4	firluc 1:4	23249.8	18921	0.297231
3_1_20_22	firluc 1:4	firluc 1:4	22975.6	18077	0.34595
3_1_21_22	firluc 1:4	firluc 1:4	19483.5	16375	0.250759
4_1_4_12	firluc 1:4	firluc 1:4	8220.8	8756	-0.0909932
4_1_5_12	firluc 1:4	firluc 1:4	7101.64	8758	-0.302449
4_1_6_12	firluc 1:4	firluc 1:4	8925.13	10325	-0.210197
4_1_19_22	firluc 1:4	firluc 1:4	10023.2	10262	-0.0339688
4_1_20_22	firluc 1:4	firluc 1:4	13300.9	11802	0.172495
4_1_21_22	firluc 1:4	firluc 1:4	8523.09	9130	-0.0992383
1_2_4_12	firluc 1:4	firluc 1:4	9207.49	9169	0.00604353
1_2_5_12	firluc 1:4	firluc 1:4	10125.6	11191	-0.144334
1_2_6_12	firluc 1:4	firluc 1:4	10760.3	10992	-0.0307383
1_2_19_22	firluc 1:4	firluc 1:4	14657	12774	0.198382
1_2_20_22	firluc 1:4	firluc 1:4	13798.1	12180	0.179961
1_2_21_22	firluc 1:4	firluc 1:4	12901	11035	0.225396
2_2_4_12	firluc 1:4	firluc 1:4	17473.5	16881	0.0497666
2_2_5_12	firluc 1:4	firluc 1:4	20059.9	17681	0.182112
2_2_6_12	firluc 1:4	firluc 1:4	22178.5	18259	0.280556
2_2_19_22	firluc 1:4	firluc 1:4	24503.7	17638	0.474313
2_2_20_22	firluc 1:4	firluc 1:4	19906.8	16312	0.287329
2_2_21_22	firluc 1:4	firluc 1:4	18176.8	13853	0.391904
3_2_4_12	firluc 1:4	firluc 1:4	19054.5	17280	0.141027
3_2_5_12	firluc 1:4	firluc 1:4	44543.8	31789	0.486698
3_2_6_12	firluc 1:4	firluc 1:4	36327.8	22107	0.71657
3_2_19_22	firluc 1:4	firluc 1:4	15149.4	12794	0.243794
3_2_20_22	firluc 1:4	firluc 1:4	14818.9	13381	0.14725
3_2_21_22	firluc 1:4	firluc 1:4	16265.5	13600	0.258206
4_2_4_12	firluc 1:4	firluc 1:4	8980.07	8322	0.109796
4_2_5_12	firluc 1:4	firluc 1:4	7720.32	8070	-0.063908
4_2_6_12	firluc 1:4	firluc 1:4	8177.17	9205	-0.170816
4_2_19_22	firluc 1:4	firluc 1:4	6905.57	8010	-0.214042
4_2_20_22	firluc 1:4	firluc 1:4	9948.02	9657	0.0428343
4_2_21_22	firluc 1:4	firluc 1:4	9063.16	9528	-0.0721593
1_3_4_12	firluc 1:4	firluc 1:4	12086.8	14862	-0.298191
1_3_5_12	firluc 1:4	firluc 1:4	13073.7	15698	-0.263912
1_3_6_12	firluc 1:4	firluc 1:4	16904	17240	-0.0283951
1_3_19_22	firluc 1:4	firluc 1:4	22256.4	22747	-0.0314554
1_3_20_22	firluc 1:4	firluc 1:4	21549.7	24003	-0.155546
1_3_21_22	firluc 1:4	firluc 1:4	20524.9	21417	-0.0613833
2_3_4_12	firluc 1:4	firluc 1:4	11221.3	10779	0.0580191
2_3_5_12	firluc 1:4	firluc 1:4	15716.2	14597	0.106581
2_3_6_12	firluc 1:4	firluc 1:4	13133	13683	-0.059187
2_3_19_22	firluc 1:4	firluc 1:4	18018.6	16726	0.107395
2_3_20_22	firluc 1:4	firluc 1:4	24852.7	22370	0.151837
2_3_21_22	firluc 1:4	firluc 1:4	22296	17755	0.328561
3_3_4_12	firluc 1:4	firluc 1:4	12414.2	12009	0.0478776
3_3_5_12	firluc 1:4	firluc 1:4	11374.5	11029	0.0445062
3_3_6_12	firluc 1:4	firluc 1:4	11789	11873	-0.0102468
3_3_19_22	firluc 1:4	firluc 1:4	12179.6	13516	-0.150204
3_3_20_22	firluc 1:4	firluc 1:4	12919.9	11981	0.108847
3_3_21_22	firluc 1:4	firluc 1:4	12281.2	12803	-0.0600339
4_3_4_12	firluc 1:4	firluc 1:4	12352.7	10009	0.303529
4_3_5_12	firluc 1:4	firluc 1:4	7078.9	6814	0.0550232
4_3_6_12	firluc 1:4	firluc 1:4	9098.61	8997	0.0162021
4_3_19_22	firluc 1:4	firluc 1:4	11569.1	12386	-0.0984325
4_3_20_22	firluc 1:4	firluc 1:4	8507.28	9506	-0.16014
4_3_21_22	firluc 1:4	firluc 1:4	12172.1	11507	0.0810616
1_4_4_12	firluc 1:4	firluc 1:4	7919.47	10287	-0.377347
1_4_5_12	firluc 1:4	firluc 1:4	9803.95	14179	-0.532321
1_4_6_12	firluc 1:4	firluc 1:4	7690.19	11902	-0.630113
1_4_19_22	firluc 1:4	firluc 1:4	9462.37	13097	-0.468963
1_4_20_22	firluc 1:4	firluc 1:4	8951.98	11642	-0.37906
1_4_21_22	firluc 1:4	firluc 1:4	9512.68	13001	-0.450699
2_4_4_12	firluc 1:4	firluc 1:4	7318.57	9152	-0.322525
2_4_5_12	firluc 1:4	firluc 1:4	10062.7	10343	-0.039643
2_4_6_12	firluc 1:4	firluc 1:4	9512.68	11127	-0.226141
2_4_19_22	firluc 1:4	firluc 1:4	7958.14	12758	-0.680899
2_4_20_22	firluc 1:4	firluc 1:4	8071.83	12216	-0.597804
2_4_21_22	firluc 1:4	firluc 1:4	17428.2	17284	0.0119881
3_4_4_12	firluc 1:4	firluc 1:4	14978.3	29138	-0.960026
3_4_5_12	firluc 1:4	firluc 1:4	22553.7	26022	-0.206371
3_4_6_12	firluc 1:4	firluc 1:4	13815.9	14210	-0.040577
3_4_19_22	firluc 1:4	firluc 1:4	12945.1	16788	-0.375023
3_4_20_22	firluc 1:4	firluc 1:4	10962.6	16380	-0.57934
3_4_21_22	firluc 1:4	firluc 1:4	12642.9	17191	-0.443321
4_4_4_12	firluc 1:4	firluc 1:4	9538.46	10137	-0.0878025
4_4_5_12	firluc 1:4	firluc 1:4	8126.3	9120	-0.166435
4_4_6_12	firluc 1:4	firluc 1:4	8519.44	9952	-0.224228
4_4_19_22	firluc 1:4	firluc 1:4	4235.18	6960	-0.716664
4_4_20_22	firluc 1:4	firluc 1:4	6205.4	8071	-0.379223
4_4_21_22	firluc 1:4	firluc 1:4	5267.65	7406	-0.491535

## Sheet: All Genes
Spot number	Comp_chanel1	Comp_chanel2	Comp_Ratio-C1/C2	Comment
1_1_1_1	12076	16338	0.74	slc11a2 (cds)/587
1_1_2_1	12752.3	18016	0.71	slc11a2 (cds)/587
1_1_3_1	11690.5	17638	0.66	slc11a2 (cds)/587
1_1_4_1	3117.3	3933	0.79	il4i1/755
1_1_5_1	4007.73	4703	0.85	il4i1/755
1_1_6_1	4549.42	5474	0.83	il4i1/755
1_1_7_1	6762.72	9317	0.73	nsep1/705
1_1_8_1	7598.17	8748	0.87	nsep1/705
1_1_9_1	9310.21	12037	0.77	nsep1/705
1_1_10_1	18557.7	19456	0.95	ftl1/569
1_1_11_1	21331.8	23347	0.91	ftl1/569
1_1_12_1	20560.8	20910	0.98	ftl1/569
1_1_13_1	5278.97	8256	0.64	ddx5/691
1_1_14_1	3923.51	7960	0.49	ddx5/691
1_1_15_1	7713.96	10224	0.75	ddx5/691
1_1_16_1	34686.9	63383	0.55	slc40a1/556
1_1_17_1	38968.9	67949	0.57	slc40a1/556
1_1_18_1	37445.3	71113	0.53	slc40a1/556
1_1_19_1	12945.9	17971	0.72	atp5j/648
1_1_20_1	14175.9	18304	0.77	atp5j/648
1_1_21_1	16993.3	20014	0.85	atp5j/648
1_1_22_1	22634.2	20398	1.11	rela/757
1_1_23_1	25769.7	23267	1.11	rela/757
1_1_24_1	21752.1	20333	1.07	rela/757
1_1_1_2	2932.99	2523	1.16	fdxr/711
1_1_2_2	2073.63	1734	1.2	fdxr/711
1_1_3_2	2182.08	2474	0.88	fdxr/711
1_1_4_2	7562.62	7671	0.99	stmn1/593
1_1_5_2	8648.97	7870	1.1	stmn1/593
1_1_6_2	7629.17	7698	0.99	stmn1/593
1_1_7_2	9810.03	7771	1.26	eya3/708
1_1_8_2	12851.3	10261	1.25	eya3/708
1_1_9_2	10481.7	8261	1.27	eya3/708
1_1_10_2	3597.5	4027	0.89	trfr2/984
1_1_11_2	1400.04	1591	0.88	trfr2/984
1_1_12_2	5671.82	4220	1.34	trfr2/984
1_1_13_2	15751.1	27257	0.58	impa1/652
1_1_14_2	23006.3	35409	0.65	impa1/652
1_1_15_2	19804.1	33123	0.6	impa1/652
1_1_16_2	4414.04	3909	1.13	nifu-pending/760
1_1_17_2	5161.08	4983	1.04	nifu-pending/760
1_1_18_2	4593.32	4025	1.14	nifu-pending/760
1_1_19_2	3359.29	3964	0.85	gng11/716
1_1_20_2	1565.83	1748	0.9	gng11/716
1_1_21_2	2134.29	1767	1.21	gng11/716
1_1_22_2	21259.3	28157	0.76	tmsb4x/595
1_1_23_2	16879	27306	0.62	tmsb4x/595
1_1_24_2	14455.6	25058	0.58	tmsb4x/595
1_1_1_3	17716.2	10667	1.66	gpx1/720
1_1_2_3	19001	10730	1.77	gpx1/720
1_1_3_3	16585	10490	1.58	gpx1/720
1_1_4_3	6755.43	5185	1.3	emptyempty
1_1_5_3	5278.06	4328	1.22	emptyempty
1_1_6_3	5879.14	4660	1.26	emptyempty
1_1_7_3	4364.63	3656	1.19	ndufa4/654
1_1_8_3	4261.24	3484	1.22	ndufa4/654
1_1_9_3	3293.3	3050	1.08	ndufa4/654
1_1_10_3	19383.6	25172	0.77	oaz1/766
1_1_11_3	15536	22864	0.68	oaz1/766
1_1_12_3	12875	19028	0.68	oaz1/766
1_1_13_3	3680.85	3668	1	eif2ak1/721
1_1_14_3	4026.95	4816	0.84	eif2ak1/721
1_1_15_3	3456.42	3430	1.01	eif2ak1/721
1_1_16_3	10221.4	8128	1.26	slc1a3/597
1_1_17_3	6987.15	5877	1.19	slc1a3/597
1_1_18_3	10330.6	9154	1.13	slc1a3/597
1_1_19_3	27127.6	19467	1.39	hspd1/727
1_1_20_3	29789.7	19948	1.49	hspd1/727
1_1_21_3	28809.7	18725	1.54	hspd1/727
1_1_22_3	530.77	358	1.48	emptyempty
1_1_23_3	2673.35	2361	1.13	emptyempty
1_1_24_3	276.3	1227	0.23	emptyempty
1_1_1_4	3901.53	3013	1.29	hspa1b (short)/911
1_1_2_4	6506.31	5580	1.17	hspa1b (short)/911
1_1_3_4	4035.19	3304	1.22	hspa1b (short)/911
1_1_4_4	5453.49	5073	1.08	prodh/1000
1_1_5_4	7780.51	6647	1.17	prodh/1000
1_1_6_4	7049.18	5763	1.22	prodh/1000
1_1_7_4	3464.66	3114	1.11	kif20a/1071
1_1_8_4	5152.86	4942	1.04	kif20a/1071
1_1_9_4	5352.99	5040	1.06	kif20a/1071
1_1_10_4	7167.76	6472	1.11	apg4b-pending/920
1_1_11_4	9572.43	8619	1.11	apg4b-pending/920
1_1_12_4	8048.49	7568	1.06	apg4b-pending/920
1_1_13_4	6782.8	5566	1.22	prodh/999
1_1_14_4	8258.1	7297	1.13	prodh/999
1_1_15_4	6050.81	5432	1.11	prodh/999
1_1_16_4	2734.83	2456	1.11	mmp3/1097
1_1_17_4	5413.29	4373	1.24	mmp3/1097
1_1_18_4	2627.46	2470	1.06	mmp3/1097
1_1_19_4	7505.17	6031	1.24	fnbp3/917
1_1_20_4	6636.81	5604	1.18	fnbp3/917
1_1_21_4	9799.11	7729	1.27	fnbp3/917
1_1_22_4	6444.25	6502	0.99	txnl/1005
1_1_23_4	6539.16	6893	0.95	txnl/1005
1_1_24_4	7799.65	7690	1.01	txnl/1005
1_1_1_5	6703.42	6172	1.09	slc30a4/1078
1_1_2_5	6691.56	7490	0.89	slc30a4/1078
1_1_3_5	5329.23	6304	0.85	slc30a4/1078
1_1_4_5	23221.8	20646	1.12	ptma/922
1_1_5_5	31264.8	24819	1.26	ptma/922
1_1_6_5	26480.8	23368	1.13	ptma/922
1_1_7_5	6674.22	5920	1.13	txk/1004
1_1_8_5	4311.57	4091	1.05	txk/1004
1_1_9_5	4171.56	3724	1.12	txk/1004
1_1_10_5	2896.3	3267	0.89	mmp3/1100
1_1_11_5	3249.31	3602	0.9	mmp3/1100
1_1_12_5	3443.59	3536	0.97	mmp3/1100
1_1_13_5	25038.5	40543	0.62	hephaestin (heph)/926
1_1_14_5	24720.9	39874	0.62	hephaestin (heph)/926
1_1_15_5	27703.7	41418	0.67	hephaestin (heph)/926
1_1_16_5	9483.21	10999	0.86	txnl/1007
1_1_17_5	8471.32	9583	0.88	txnl/1007
1_1_18_5	8435.78	10052	0.84	txnl/1007
1_1_19_5	9637.98	9801	0.98	cav3/1081
1_1_20_5	8243.52	9272	0.89	cav3/1081
1_1_21_5	9119.88	10013	0.91	cav3/1081
1_1_22_5	28269.8	23993	1.18	mgrn1/928
1_1_23_5	30478.5	24691	1.23	mgrn1/928
1_1_24_5	31207	23218	1.34	mgrn1/928
1_1_1_6	7908.13	12154	0.65	nrip1/1013
1_1_2_6	7787.8	12573	0.62	nrip1/1013
1_1_3_6	7245.28	12996	0.56	nrip1/1013
1_1_4_6	3640.55	3176	1.15	hfe (long 2)/1113
1_1_5_6	1478.34	1874	0.79	hfe (long 2)/1113
1_1_6_6	4163.33	4133	1.01	hfe (long 2)/1113
1_1_7_6	8005.65	7258	1.1	rpl32/930
1_1_8_6	4490.88	4678	0.96	rpl32/930
1_1_9_6	4528.38	4980	0.91	rpl32/930
1_1_10_6	5057.8	4510	1.12	peg12/1011
1_1_11_6	4162.41	4101	1.01	peg12/1011
1_1_12_6	7119.42	6563	1.08	peg12/1011
1_1_13_6	3850.26	3754	1.03	cav3/1083
1_1_14_6	795.54	786	1.01	cav3/1083
1_1_15_6	1046.83	1015	1.03	cav3/1083
1_1_16_6	7248.93	3928	1.85	serpinb5/935
1_1_17_6	8437.61	4602	1.83	serpinb5/935
1_1_18_6	7675.67	4380	1.75	serpinb5/935
1_1_19_6	11503.2	10324	1.11	bcl10/1016
1_1_20_6	10761	10986	0.98	bcl10/1016
1_1_21_6	10095.8	10338	0.98	bcl10/1016
1_1_22_6	1337.37	1291	1.04	emptyempty
1_1_23_6	1710.35	1735	0.99	emptyempty
1_1_24_6	2229.86	2005	1.11	emptyempty
1_1_1_7	1900.79	1705	1.11	fgd2/1217
1_1_2_7	1579.64	1377	1.15	fgd2/1217
1_1_3_7	1729.68	1634	1.06	fgd2/1217
1_1_4_7	4291.44	4212	1.02	top1/1289
1_1_5_7	2235.37	2517	0.89	top1/1289
1_1_6_7	5868.19	4966	1.18	top1/1289
1_1_7_7	5864.53	7997	0.73	urod/1334
1_1_8_7	4732.33	6923	0.68	urod/1334
1_1_9_7	5290.85	7893	0.67	urod/1334
1_1_10_7	17396.9	14538	1.2	_similar to transient receptor potential cation channel, subfamily v, member 4,/1404_
1_1_11_7	18647.5	15939	1.17	_similar to transient receptor potential cation channel, subfamily v, member 4,/1404_
1_1_12_7	18963	18058	1.05	_similar to transient receptor potential cation channel, subfamily v, member 4,/1404_
1_1_13_7	484.72	343.17	1.41	emptyempty
1_1_14_7	484.72	343.17	1.41	emptyempty
1_1_15_7	484.72	343.17	1.41	emptyempty
1_1_16_7	541.89	433	1.25	cacna1c/1469
1_1_17_7	314.45	853	0.37	cacna1c/1469
1_1_18_7	36.07	30.44	1.18	cacna1c/1469
1_1_19_7	2425.5	1887	1.29	tlr9/1219
1_1_20_7	1451.63	1574	0.92	tlr9/1219
1_1_21_7	3388.61	2668	1.27	tlr9/1219
1_1_22_7	11491.4	9608	1.2	4933407e01rik/1298
1_1_23_7	15353.5	11886	1.29	4933407e01rik/1298
1_1_24_7	13542.8	10830	1.25	4933407e01rik/1298
1_1_1_8	3517.8	4315	0.82	urod/1336
1_1_2_8	5485.47	6102	0.9	urod/1336
1_1_3_8	6687.91	6762	0.99	urod/1336
1_1_4_8	16222.1	22409	0.72	trpm7/1407
1_1_5_8	15732.9	22842	0.69	trpm7/1407
1_1_6_8	19041.8	26031	0.73	trpm7/1407
1_1_7_8	429.2	301.95	1.42	emptyempty
1_1_8_8	429.2	301.95	1.42	emptyempty
1_1_9_8	5859.05	4325	1.35	emptyempty
1_1_10_8	858.4	796	1.08	trpc4/1465
1_1_11_8	1321.7	1462	0.9	trpc4/1465
1_1_12_8	127.73	90.59	1.41	trpc4/1465
1_1_13_8	6960.7	6657	1.05	msr2/1221
1_1_14_8	4458.86	4315	1.03	msr2/1221
1_1_15_8	6463.42	5832	1.11	msr2/1221
1_1_16_8	5207.69	4479	1.16	cd160 (long)/1301
1_1_17_8	6241.62	4866	1.28	cd160 (long)/1301
1_1_18_8	5954.94	4964	1.2	cd160 (long)/1301
1_1_19_8	4435.08	4061	1.09	uros/1339
1_1_20_8	3698.25	3300	1.12	uros/1339
1_1_21_8	2939.41	2926	1	uros/1339
1_1_22_8	3116.39	2731	1.14	ube2d1/1413
1_1_23_8	7434.96	7222	1.03	ube2d1/1413
1_1_24_8	5005.7	4361	1.15	ube2d1/1413
1_1_1_9	1691.95	1665	1.02	txnrd2/1444
1_1_2_9	3954.63	3444	1.15	txnrd2/1444
1_1_3_9	2077.31	1866	1.11	txnrd2/1444
1_1_4_9	4036.1	3208	1.26	emptyempty
1_1_5_9	4279.54	3409	1.26	emptyempty
1_1_6_9	4202.68	3548	1.18	emptyempty
1_1_7_9	4615.27	5052	0.91	msr2/1223
1_1_8_9	4317.06	4596	0.94	msr2/1223
1_1_9_9	3712.9	3673	1.01	msr2/1223
1_1_10_9	3328.13	3272	1.02	pias3/1303
1_1_11_9	4417.7	3943	1.12	pias3/1303
1_1_12_9	4336.27	4060	1.07	pias3/1303
1_1_13_9	5346.59	6978	0.77	cpo (short form)/1341
1_1_14_9	6297.3	8551	0.74	cpo (short form)/1341
1_1_15_9	8254.45	9762	0.85	cpo (short form)/1341
1_1_16_9	6011.55	5143	1.17	dbh/1417
1_1_17_9	7744.96	5677	1.36	dbh/1417
1_1_18_9	7436.79	5588	1.33	dbh/1417
1_1_19_9	12197.8	14608	0.84	il-6ra/1369
1_1_20_9	11455	14940	0.77	il-6ra/1369
1_1_21_9	12182.4	15130	0.81	il-6ra/1369
1_1_22_9	531.13	400.17	1.33	emptyempty
1_1_23_9	5372.18	4759	1.13	emptyempty
1_1_24_9	1895.27	1632	1.16	emptyempty
1_1_1_10	2576.06	2571	1	mllas
1_1_2_10	887.97	549	1.62	mllas
1_1_3_10	5651.73	4614	1.22	mllas
1_1_4_10	2893.55	2238	1.29	kanr
1_1_5_10	718.77	757	0.95	kanr
1_1_6_10	1081.9	738	1.47	kanr
1_1_7_10	67.99	47.19	1.44	15b
1_1_8_10	67.99	47.19	1.44	15b
1_1_9_10	67.99	47.19	1.44	15b
1_1_10_10	2341.93	2096	1.12	cytp450
1_1_11_10	1557.54	1744	0.89	cytp450
1_1_12_10	1903.54	1745	1.09	cytp450
1_1_13_10	1049.6	917	1.14	cytp450 1:2
1_1_14_10	1851.12	1386	1.34	cytp450 1:2
1_1_15_10	1416.62	1478	0.96	cytp450 1:2
1_1_16_10	1117.89	635	1.76	cytp450 1:4
1_1_17_10	1182.47	894	1.32	cytp450 1:4
1_1_18_10	683.6	627	1.09	cytp450 1:4
1_1_19_10	235.33	436	0.54	2xssc
1_1_20_10	392.52	315	1.25	2xssc
1_1_21_10	1046.83	1366	0.77	2xssc
1_1_22_10	2228.94	2507	0.89	8h
1_1_23_10	205.57	143.98	1.43	8h
1_1_24_10	3030.2	2462	1.23	8h
1_1_1_11	580.81	471	1.23	egfp
1_1_2_11	711.36	759	0.94	egfp
1_1_3_11	3688.18	3240	1.14	egfp
1_1_4_11	3120.05	3014	1.04	fad6
1_1_5_11	2398.87	1705	1.41	fad6
1_1_6_11	980.35	949	1.03	fad6
1_1_7_11	5054.14	3889	1.3	fad6 1:2
1_1_8_11	6195.97	4857	1.28	fad6 1:2
1_1_9_11	5024.89	4188	1.2	fad6 1:2
1_1_10_11	5895.58	4832	1.22	fad6 1:4
1_1_11_11	362.79	323	1.12	fad6 1:4
1_1_12_11	297.71	276	1.08	fad6 1:4
1_1_13_11	16105	19834	0.81	cat
1_1_14_11	21452.2	26151	0.82	cat
1_1_15_11	13151.2	17797	0.74	cat
1_1_16_11	6747.21	9572	0.7	cat 1:2
1_1_17_11	6979.85	8481	0.82	cat 1:2
1_1_18_11	7382.99	8691	0.85	cat 1:2
1_1_19_11	5169.31	6171	0.84	cat 1:4
1_1_20_11	3883.22	5412	0.72	cat 1:4
1_1_21_11	3707.41	4683	0.79	cat 1:4
1_1_22_11	13436.5	18691	0.72	firluc
1_1_23_11	18910.4	37006	0.51	firluc
1_1_24_11	15744.7	19671	0.8	firluc
1_1_1_12	7073.81	10116	0.7	firluc 1:2
1_1_2_12	7239.81	10502	0.69	firluc 1:2
1_1_3_12	8759.2	12415	0.71	firluc 1:2
1_1_4_12	4362.8	6285	0.69	firluc 1:4
1_1_5_12	3371.2	4454	0.76	firluc 1:4
1_1_6_12	4396.65	6098	0.72	firluc 1:4
1_1_7_12	5830.74	6323	0.92	6i
1_1_8_12	4339.93	4711	0.92	6i
1_1_9_12	4283.2	5649	0.76	6i
1_1_10_12	2004.69	2179	0.92	6i 1:2
1_1_11_12	2659.59	2477	1.07	6i 1:2
1_1_12_12	2726.57	2408	1.13	6i 1:2
1_1_13_12	4482.65	3542	1.27	6i 1:4
1_1_14_12	471.73	314.82	1.5	6i 1:4
1_1_15_12	2329.99	2192	1.06	6i 1:4
1_1_16_12	1911.82	1708	1.12	ecfp
1_1_17_12	4554.91	6260	0.73	ecfp
1_1_18_12	678.05	659	1.03	ecfp
1_1_19_12	2619.2	2266	1.16	redfp
1_1_20_12	1580.56	1322	1.2	redfp
1_1_21_12	3627.73	3116	1.16	redfp
1_1_22_12	3020.11	2816	1.07	renluc
1_1_23_12	5817.96	19587	0.3	renluc
1_1_24_12	2013.88	1623	1.24	renluc
1_1_1_13	171.45	125.23	1.37	emptyempty
1_1_2_13	171.45	125.23	1.37	emptyempty
1_1_3_13	4295.1	3443	1.25	emptyempty
1_1_4_13	7961.9	7456	1.07	ireb2/565
1_1_5_13	7396.66	7551	0.98	ireb2/565
1_1_6_13	9393.07	8117	1.16	ireb2/565
1_1_7_13	7323.71	6103	1.2	slc2a4/831
1_1_8_13	5510.14	5182	1.06	slc2a4/831
1_1_9_13	7165.93	5870	1.22	slc2a4/831
1_1_10_13	25608.6	31580	0.81	slc25a11/646
1_1_11_13	27795.1	33812	0.82	slc25a11/646
1_1_12_13	22500.2	28226	0.8	slc25a11/646
1_1_13_13	2321.72	2767	0.84	nr1i3/644
1_1_14_13	2848.6	2896	0.98	nr1i3/644
1_1_15_13	3376.7	3588	0.94	nr1i3/644
1_1_16_13	247.19	172.02	1.44	nrip1/804
1_1_17_13	247.19	172.02	1.44	nrip1/804
1_1_18_13	247.19	172.02	1.44	nrip1/804
1_1_19_13	5906.54	30120	0.2	emptyempty
1_1_20_13	78.85	59.81	1.32	emptyempty
1_1_21_13	1678.14	1129	1.49	emptyempty
1_1_22_13	1049.6	1285	0.82	emptyempty
1_1_23_13	1293.12	2381	0.54	emptyempty
1_1_24_13	1817.08	2322	0.78	emptyempty
1_1_1_14	24844.9	21464	1.16	sfrs3/829
1_1_2_14	28412.7	25067	1.13	sfrs3/829
1_1_3_14	28474.2	26416	1.08	sfrs3/829
1_1_4_14	161031	113414	1.42	ldh1/642
1_1_5_14	174704	115567	1.51	ldh1/642
1_1_6_14	149158	93453	1.6	ldh1/642
1_1_7_14	17654.5	16349	1.08	efna1/625
1_1_8_14	22421.4	20485	1.09	efna1/625
1_1_9_14	22916.7	20642	1.11	efna1/625
1_1_10_14	2510.89	2181	1.15	peg12/801
1_1_11_14	4821.02	5512	0.87	peg12/801
1_1_12_14	3564.52	3757	0.95	peg12/801
1_1_13_14	185.65	137.27	1.35	emptyempty
1_1_14_14	3890.55	3296	1.18	emptyempty
1_1_15_14	734.49	687	1.07	emptyempty
1_1_16_14	3157.64	3857	0.82	actb/698
1_1_17_14	3245.64	4012	0.81	actb/698
1_1_18_14	4134.95	4144	1	actb/698
1_1_19_14	20791.8	18999	1.09	sfrs3/827
1_1_20_14	24814.1	20426	1.21	sfrs3/827
1_1_21_14	21157.8	20088	1.05	sfrs3/827
1_1_22_14	22240.2	25310	0.88	cotl1/614
1_1_23_14	22970.1	25049	0.92	cotl1/614
1_1_24_14	22614.3	24695	0.92	cotl1/614
1_1_1_15	13808	12661	1.09	ran/601
1_1_2_15	13747.2	13358	1.03	ran/601
1_1_3_15	14317.6	14185	1.01	ran/601
1_1_4_15	867.64	786	1.1	txk/797
1_1_5_15	1165.86	878	1.33	txk/797
1_1_6_15	447.29	521	0.86	txk/797
1_1_7_15	5637.11	4274	1.32	emptyempty
1_1_8_15	3228.23	2954	1.09	emptyempty
1_1_9_15	344.47	245.8	1.4	emptyempty
1_1_10_15	21542.8	21218	1.02	capn1/609
1_1_11_15	22118.9	23842	0.93	capn1/609
1_1_12_15	21647	20478	1.06	capn1/609
1_1_13_15	35208	20560	1.71	gapd/530
1_1_14_15	38628.7	22155	1.74	gapd/530
1_1_15_15	48147.1	26263	1.83	gapd/530
1_1_16_15	31800.7	162231	0.2	selp/591
1_1_17_15	29755.3	159867	0.19	selp/591
1_1_18_15	33538	163353	0.21	selp/591
1_1_19_15	11766	12189	0.97	frda/715
1_1_20_15	15876.3	16480	0.96	frda/715
1_1_21_15	10957.5	12075	0.91	frda/715
1_1_22_15	4397.57	3389	1.3	prodh/794
1_1_23_15	6905.96	5123	1.35	prodh/794
1_1_24_15	5281.71	4014	1.32	prodh/794
1_1_1_16	13182.1	17001	0.78	ierepo4-pending/1172
1_1_2_16	13778.1	18033	0.76	ierepo4-pending/1172
1_1_3_16	17875.8	20985	0.85	ierepo4-pending/1172
1_1_4_16	3710.16	3659	1.01	prkaca/1265
1_1_5_16	43183	137530	0.31	prkaca/1265
1_1_6_16	4357.31	3960	1.1	prkaca/1265
1_1_7_16	17105.8	19464	0.88	ahr/1184
1_1_8_16	21309.1	22471	0.95	ahr/1184
1_1_9_16	25272.9	27089	0.93	ahr/1184
1_1_10_16	7654.7	6817	1.12	atp7b/1144
1_1_11_16	8820.23	7485	1.18	atp7b/1144
1_1_12_16	7617.32	7359	1.04	atp7b/1144
1_1_13_16	19654.6	14065	1.4	abce1/1067
1_1_14_16	21070	13990	1.51	abce1/1067
1_1_15_16	23327.8	15146	1.54	abce1/1067
1_1_16_16	10065.8	7443	1.35	4430402g14rik/884
1_1_17_16	11399.5	9150	1.25	4430402g14rik/884
1_1_18_16	10761.9	7203	1.49	4430402g14rik/884
1_1_19_16	28669.5	18504	1.55	4933412d19rik/1310
1_1_20_16	29506.7	18896	1.56	4933412d19rik/1310
1_1_21_16	36484.8	22174	1.65	4933412d19rik/1310
1_1_22_16	12380.5	17852	0.69	ab041541/1259
1_1_23_16	10008.5	12792	0.78	ab041541/1259
1_1_24_16	11530.5	14770	0.78	ab041541/1259
1_1_1_17	36829.7	39599	0.93	cul1 (belen's)/1182
1_1_2_17	41118.2	44071	0.93	cul1 (belen's)/1182
1_1_3_17	42852.9	45411	0.94	cul1 (belen's)/1182
1_1_4_17	5996.94	6001	1	fbxo32/1140
1_1_5_17	6485.32	6303	1.03	fbxo32/1140
1_1_6_17	10538.1	9713	1.08	fbxo32/1140
1_1_7_17	17863.1	16276	1.1	txnrd1(bad)/1036
1_1_8_17	15733.8	14800	1.06	txnrd1(bad)/1036
1_1_9_17	18504.2	15884	1.16	txnrd1(bad)/1036
1_1_10_17	32821.7	62865	0.52	b2m/873
1_1_11_17	35044.6	70690	0.5	b2m/873
1_1_12_17	55093.9	118072	0.47	b2m/873
1_1_13_17	13351.1	34731	0.38	pdzk1/1308
1_1_14_17	11595	35646	0.33	pdzk1/1308
1_1_15_17	13131.2	37034	0.35	pdzk1/1308
1_1_16_17	33451.3	38529	0.87	tram1/1257
1_1_17_17	31882	39468	0.81	tram1/1257
1_1_18_17	34603.8	37216	0.93	tram1/1257
1_1_19_17	6134.8	7081	0.87	cul3 long form/1170
1_1_20_17	7365.66	8000	0.92	cul3 long form/1170
1_1_21_17	5817.04	6604	0.88	cul3 long form/1170
1_1_22_17	3054.95	2745	1.11	hsf4/1138
1_1_23_17	2483.34	2186	1.14	hsf4/1138
1_1_24_17	3875.9	3746	1.03	hsf4/1138
1_1_1_18	10066.7	8314	1.21	sod3/1033
1_1_2_18	11052.1	9147	1.21	sod3/1033
1_1_3_18	11999.7	10657	1.13	sod3/1033
1_1_4_18	3322.63	3310	1	bace/860
1_1_5_18	2691.71	3068	0.88	bace/860
1_1_6_18	2657.75	2888	0.92	bace/860
1_1_7_18	5416.95	4472	1.21	slc11a2 (exon 1a)/1156
1_1_8_18	454.72	449	1.01	slc11a2 (exon 1a)/1156
1_1_9_18	302.36	281	1.08	slc11a2 (exon 1a)/1156
1_1_10_18	21589	19319	1.12	prkaca/1255
1_1_11_18	20196.5	18195	1.11	prkaca/1255
1_1_12_18	19973.6	18531	1.08	prkaca/1255
1_1_13_18	13149.4	17134	0.77	cul3/1165
1_1_14_18	14716.2	17751	0.83	cul3/1165
1_1_15_18	12825	16684	0.77	cul3/1165
1_1_16_18	9957.49	9001	1.11	slc11a2 (non-ire)/1136
1_1_17_18	7930	6649	1.19	slc11a2 (non-ire)/1136
1_1_18_18	10372.5	8890	1.17	slc11a2 (non-ire)/1136
1_1_19_18	10311.5	7883	1.31	acas2/1031
1_1_20_18	9676.22	7091	1.36	acas2/1031
1_1_21_18	11154.9	8122	1.37	acas2/1031
1_1_22_18	19402.6	23681	0.82	trappc4/856
1_1_23_18	20082.3	25613	0.78	trappc4/856
1_1_24_18	20864.3	23064	0.9	trappc4/856
1_1_1_19	465.83	346.95	1.34	emptyempty
1_1_2_19	3523.3	2234	1.58	emptyempty
1_1_3_19	266.05	203.49	1.31	emptyempty
1_1_4_19	5849.01	4407	1.33	emptyempty
1_1_5_19	587.84	465.95	1.26	emptyempty
1_1_6_19	4371.04	3452	1.27	emptyempty
1_1_7_19	5578.65	4588	1.22	emptyempty
1_1_8_19	611.36	437.55	1.4	emptyempty
1_1_9_19	611.36	437.55	1.4	emptyempty
1_1_10_19	3989.42	3399	1.17	cnksr1/1512
1_1_11_19	3948.23	3914	1.01	cnksr1/1512
1_1_12_19	4398.48	4348	1.01	cnksr1/1512
1_1_13_19	326.54	247	1.32	emptyempty
1_1_14_19	1134.5	976	1.16	emptyempty
1_1_15_19	2753.18	2517	1.09	emptyempty
1_1_16_19	1447.02	1316	1.1	abcb8/1350
1_1_17_19	1799.61	1543	1.17	abcb8/1350
1_1_18_19	2625.63	2209	1.19	abcb8/1350
1_1_19_19	393.45	359	1.1	emptyempty
1_1_20_19	679.9	603	1.13	emptyempty
1_1_21_19	1102.2	2092	0.53	emptyempty
1_1_22_19	82.49	65.06	1.27	emptyempty
1_1_23_19	1674.46	1509	1.11	emptyempty
1_1_24_19	1606.34	2434	0.66	emptyempty
1_1_1_20	2651.33	3080	0.86	emptyempty
1_1_2_20	270.25	209.19	1.29	emptyempty
1_1_3_20	270.25	209.19	1.29	emptyempty
1_1_4_20	2993.52	2812	1.06	furin/1509
1_1_5_20	5247.9	4336	1.21	furin/1509
1_1_6_20	3364.79	3123	1.08	furin/1509
1_1_7_20	213.72	146.98	1.45	emptyempty
1_1_8_20	213.72	146.98	1.45	emptyempty
1_1_9_20	5015.75	3908	1.28	emptyempty
1_1_10_20	20996.6	18368	1.14	lbr/1348
1_1_11_20	22078.1	21339	1.03	lbr/1348
1_1_12_20	22654.1	21047	1.08	lbr/1348
1_1_13_20	3177.81	2397	1.33	emptyempty
1_1_14_20	3145.72	2659	1.18	emptyempty
1_1_15_20	518.72	399	1.3	emptyempty
1_1_16_20	373.94	401	0.93	emptyempty
1_1_17_20	3703.75	3469	1.07	emptyempty
1_1_18_20	694.71	966	0.72	emptyempty
1_1_19_20	945.25	901	1.05	emptyempty
1_1_20_20	320.03	322	0.99	emptyempty
1_1_21_20	4938.96	4217	1.17	emptyempty
1_1_22_20	1691.95	1435	1.18	bach1/1507
1_1_23_20	2892.63	3739	0.77	bach1/1507
1_1_24_20	2237.21	1806	1.24	bach1/1507
1_1_1_21	110975	198809	0.56	h-fer/549
1_1_2_21	120009	221300	0.54	h-fer/549
1_1_3_21	126568	224949	0.56	h-fer/549
1_1_4_21	30200.1	27768	1.09	lbr/1346
1_1_5_21	29551.9	28247	1.05	lbr/1346
1_1_6_21	28864.8	27808	1.04	lbr/1346
1_1_7_21	341.28	270.83	1.26	emptyempty
1_1_8_21	341.28	270.83	1.26	emptyempty
1_1_9_21	341.28	270.83	1.26	emptyempty
1_1_10_21	4448.8	3696	1.2	emptyempty
1_1_11_21	2833.92	2814	1.01	emptyempty
1_1_12_21	293.73	189.14	1.55	emptyempty
1_1_13_21	397.16	370	1.07	emptyempty
1_1_14_21	32.65	23.44	1.39	emptyempty
1_1_15_21	445.44	1429	0.31	emptyempty
1_1_16_21	6310.08	6385	0.99	bach1/1505
1_1_17_21	5208.61	4694	1.11	bach1/1505
1_1_18_21	6017.03	6281	0.96	bach1/1505
1_1_19_21	2244.56	2247	1	trpc6/1476
1_1_20_21	3928.08	2944	1.33	trpc6/1476
1_1_21_21	1383.45	1289	1.07	trpc6/1476
1_1_22_21	24732.6	26166	0.95	ppox/1344
1_1_23_21	23912.6	26219	0.91	ppox/1344
1_1_24_21	25375.2	27709	0.92	ppox/1344
1_1_1_22	510.37	716	0.71	renluc
1_1_2_22	6058.11	5182	1.17	renluc
1_1_3_22	738.45	508.46	1.45	renluc
1_1_4_22	5284.46	4327	1.22	redfp
1_1_5_22	1199.07	680	1.76	redfp
1_1_6_22	1639.48	1338	1.23	redfp
1_1_7_22	2499.87	2330	1.07	ecfp
1_1_8_22	2165.54	1280	1.69	ecfp
1_1_9_22	5353.9	4199	1.28	ecfp
1_1_10_22	1646.85	1631	1.01	6i 1:4
1_1_11_22	1049.6	1255	0.84	6i 1:4
1_1_12_22	1561.23	1302	1.2	6i 1:4
1_1_13_22	4251.18	4749	0.9	6i 1:2
1_1_14_22	3021.03	3376	0.89	6i 1:2
1_1_15_22	2534.75	3195	0.79	6i 1:2
1_1_16_22	6570.19	6743	0.97	6i
1_1_17_22	3891.46	4740	0.82	6i
1_1_18_22	4272.22	5049	0.85	6i
1_1_19_22	6326.51	7967	0.79	firluc 1:4
1_1_20_22	6542.81	7872	0.83	firluc 1:4
1_1_21_22	6527.3	7526	0.87	firluc 1:4
1_1_22_22	11397.7	12202	0.93	firluc 1:2
1_1_23_22	10064.9	12378	0.81	firluc 1:2
1_1_24_22	11749.6	12119	0.97	firluc 1:2
1_1_1_23	10982.1	14344	0.77	firluc
1_1_2_23	9667.11	14810	0.65	firluc
1_1_3_23	10489.9	15375	0.68	firluc
1_1_4_23	3496.73	4837	0.72	cat 1:4
1_1_5_23	3837.44	5339	0.72	cat 1:4
1_1_6_23	4208.17	5580	0.75	cat 1:4
1_1_7_23	8002.92	9712	0.82	cat 1:2
1_1_8_23	7106.65	8817	0.81	cat 1:2
1_1_9_23	6845.75	8441	0.81	cat 1:2
1_1_10_23	9766.34	12724	0.77	cat
1_1_11_23	10670.9	13556	0.79	cat
1_1_12_23	13124.9	17259	0.76	cat
1_1_13_23	476.06	312	1.53	fad6 1:4
1_1_14_23	870.42	878	0.99	fad6 1:4
1_1_15_23	460.28	417	1.1	fad6 1:4
1_1_16_23	1258.09	1297	0.97	fad6 1:2
1_1_17_23	559.5	578	0.97	fad6 1:2
1_1_18_23	1083.75	820	1.32	fad6 1:2
1_1_19_23	1854.8	1884	0.98	fad6
1_1_20_23	152.02	110.07	1.38	fad6
1_1_21_23	152.02	110.07	1.38	fad6
1_1_22_23	2549.44	3285	0.78	egfp
1_1_23_23	332.12	268	1.24	egfp
1_1_24_23	32.35	69.5	0.47	egfp
1_1_1_24	660.46	830	0.8	8h
1_1_2_24	3210.81	3052	1.05	8h
1_1_3_24	4048	3257	1.24	8h
1_1_4_24	527.99	496	1.06	2xssc
1_1_5_24	50.81	38.91	1.31	2xssc
1_1_6_24	50.81	38.91	1.31	2xssc
1_1_7_24	219.48	296	0.74	cytp450 1:4
1_1_8_24	1697.47	1310	1.3	cytp450 1:4
1_1_9_24	4165.16	3833	1.09	cytp450 1:4
1_1_10_24	1469.13	1363	1.08	cytp450 1:2
1_1_11_24	2149	1877	1.14	cytp450 1:2
1_1_12_24	1517.03	1360	1.12	cytp450 1:2
1_1_13_24	5563.12	4745	1.17	cytp450
1_1_14_24	3810.89	3505	1.09	cytp450
1_1_15_24	655.83	590	1.11	cytp450
1_1_16_24	666.94	441	1.51	15b
1_1_17_24	5469.94	5203	1.05	15b
1_1_18_24	648.42	677	0.96	15b
1_1_19_24	1200.92	870	1.38	kanr
1_1_20_24	1419.38	1011	1.4	kanr
1_1_21_24	2325.39	2182	1.07	kanr
1_1_22_24	2281.3	1819	1.25	mllas
1_1_23_24	320.03	274	1.17	mllas
1_1_24_24	2133.37	3041	0.7	mllas
2_1_1_1	6527.3	5615	1.16	mpp1/578
2_1_2_1	8368.36	8228	1.02	mpp1/578
2_1_3_1	9051.58	7822	1.16	mpp1/578
2_1_4_1	4574.11	4185	1.09	tfr2/826
2_1_5_1	4199.93	3696	1.14	tfr2/826
2_1_6_1	4482.65	4096	1.09	tfr2/826
2_1_7_1	22751	30351	0.75	gpx4/800
2_1_8_1	28196.6	35403	0.8	gpx4/800
2_1_9_1	23105.9	29089	0.79	gpx4/800
2_1_10_1	14566.4	15208	0.96	slc31a2/570
2_1_11_1	14145	14831	0.95	slc31a2/570
2_1_12_1	14975	15872	0.94	slc31a2/570
2_1_13_1	719.69	779	0.92	emptyempty
2_1_14_1	1077.29	750	1.44	emptyempty
2_1_15_1	2907.3	2262	1.29	emptyempty
2_1_16_1	1151.1	1101	1.05	emptyempty
2_1_17_1	3340.04	2766	1.21	emptyempty
2_1_18_1	1757.28	1888	0.93	emptyempty
2_1_19_1	13412	17738	0.76	slc11a1/584
2_1_20_1	15405.3	17821	0.86	slc11a1/584
2_1_21_1	14501	19485	0.74	slc11a1/584
2_1_22_1	199916	153711	1.3	actb/508
2_1_23_1	214202	146339	1.46	actb/508
2_1_24_1	207240	132547	1.56	actb/508
2_1_1_2	13408.3	13150	1.02	bcl10/805
2_1_2_2	13527.3	14142	0.96	bcl10/805
2_1_3_2	12566	12730	0.99	bcl10/805
2_1_4_2	25199.6	31267	0.81	oaz2/658
2_1_5_2	24061	26696	0.9	oaz2/658
2_1_6_2	20032.5	25318	0.79	oaz2/658
2_1_7_2	455.65	350	1.3	emptyempty
2_1_8_2	4532.04	5801	0.78	emptyempty
2_1_9_2	3155.81	3055	1.03	emptyempty
2_1_10_2	4004.07	3703	1.08	emptyempty
2_1_11_2	365.21	226.77	1.61	emptyempty
2_1_12_2	278.16	280	0.99	emptyempty
2_1_13_2	9400.35	9296	1.01	prnp/588
2_1_14_2	7871.67	7906	1	prnp/588
2_1_15_2	8142.36	8033	1.01	prnp/588
2_1_16_2	103770	77085	1.35	calr/510
2_1_17_2	100897	78256	1.29	calr/510
2_1_18_2	93391.2	79335	1.18	calr/510
2_1_19_2	9137.19	9407	0.97	mrpl18/807
2_1_20_2	9789.1	10699	0.91	mrpl18/807
2_1_21_2	8247.16	8674	0.95	mrpl18/807
2_1_22_2	9406.72	9138	1.03	slc2a3/719
2_1_23_2	9469.55	8831	1.07	slc2a3/719
2_1_24_2	8740.98	9127	0.96	slc2a3/719
2_1_1_3	966.5	801	1.21	emptyempty
2_1_2_3	278.16	325	0.86	emptyempty
2_1_3_3	6191.41	5077	1.22	emptyempty
2_1_4_3	3330.88	1899	1.75	emptyempty
2_1_5_3	993.28	763	1.3	emptyempty
2_1_6_3	540.97	599	0.9	emptyempty
2_1_7_3	18334.7	16156	1.13	1700013n18rik/592
2_1_8_3	18233.1	17621	1.03	1700013n18rik/592
2_1_9_3	16269.3	16379	0.99	1700013n18rik/592
2_1_10_3	29270.8	25394	1.15	myc/517
2_1_11_3	27095	22948	1.18	myc/517
2_1_12_3	25992.3	22155	1.17	myc/517
2_1_13_3	16097.8	14034	1.15	gsk3b/815
2_1_14_3	14129.6	12375	1.14	gsk3b/815
2_1_15_3	13897	11510	1.21	gsk3b/815
2_1_16_3	12166	9137	1.33	mpp1/579
2_1_17_3	10715.5	8977	1.19	mpp1/579
2_1_18_3	11432.3	10186	1.12	mpp1/579
2_1_19_3	1247.95	964	1.29	emptyempty
2_1_20_3	2515.48	2093	1.2	emptyempty
2_1_21_3	2132.46	2296	0.93	emptyempty
2_1_22_3	3656.12	3296	1.11	emptyempty
2_1_23_3	331.14	231.22	1.43	emptyempty
2_1_24_3	16996	99776	0.17	emptyempty
2_1_1_4	43712.4	42848	1.02	psap/959
2_1_2_4	57571.8	49198	1.17	psap/959
2_1_3_4	40525.5	39642	1.02	psap/959
2_1_4_4	5618.84	4837	1.16	abcb7 (bad)/1146
2_1_5_4	4696.67	4708	1	abcb7 (bad)/1146
2_1_6_4	3848.43	3676	1.05	abcb7 (bad)/1146
2_1_7_4	705.81	634	1.11	vhlh/1148
2_1_8_4	1133.58	1049	1.08	vhlh/1148
2_1_9_4	5341.11	3930	1.36	vhlh/1148
2_1_10_4	7513.38	6011	1.25	tlr4/1231
2_1_11_4	8117.76	6288	1.29	tlr4/1231
2_1_12_4	6105.59	5002	1.22	tlr4/1231
2_1_13_4	35271.2	31983	1.1	sbno1/1294
2_1_14_4	34972.3	29266	1.19	sbno1/1294
2_1_15_4	36621.1	30262	1.21	sbno1/1294
2_1_16_4	429.66	372	1.15	emptyempty
2_1_17_4	1864	1586	1.18	emptyempty
2_1_18_4	2324.47	2406	0.97	emptyempty
2_1_19_4	15403.4	16846	0.91	hnrpdl/962
2_1_20_4	17272.7	19861	0.87	hnrpdl/962
2_1_21_4	14191.3	16987	0.84	hnrpdl/962
2_1_22_4	4806.39	4625	1.04	fmo3/1120
2_1_23_4	6591.18	10033	0.66	fmo3/1120
2_1_24_4	7237.07	15385	0.47	fmo3/1120
2_1_1_5	2748.6	2494	1.1	vhlh/1150
2_1_2_5	2123.27	1899	1.12	vhlh/1150
2_1_3_5	2057.09	1919	1.07	vhlh/1150
2_1_4_5	29259.9	29112	1.01	magi3-pending/1233
2_1_5_5	25488.3	27273	0.93	magi3-pending/1233
2_1_6_5	31638.9	27826	1.14	magi3-pending/1233
2_1_7_5	28295.2	25794	1.1	sbno1 (short)/1296
2_1_8_5	25672.9	23502	1.09	sbno1 (short)/1296
2_1_9_5	30062.7	25168	1.19	sbno1 (short)/1296
2_1_10_5	5691	5950	0.96	arntl/1159
2_1_11_5	6053.55	6727	0.9	arntl/1159
2_1_12_5	6195.97	7196	0.86	arntl/1159
2_1_13_5	24498.2	44183	0.55	slc7a7/992
2_1_14_5	24267.4	44391	0.55	slc7a7/992
2_1_15_5	23597.5	40224	0.59	slc7a7/992
2_1_16_5	14328.5	14926	0.96	shc1/1123
2_1_17_5	16428	16109	1.02	shc1/1123
2_1_18_5	16112.3	16109	1	shc1/1123
2_1_19_5	1845.6	1568	1.18	vhlh/1152
2_1_20_5	1233.19	1087	1.13	vhlh/1152
2_1_21_5	2540.26	2442	1.04	vhlh/1152
2_1_22_5	5096.19	4939	1.03	msr2/1235
2_1_23_5	7449.55	6881	1.08	msr2/1235
2_1_24_5	6444.25	6041	1.07	msr2/1235
2_1_1_6	19105.3	15159	1.26	4933407e01rik/1300
2_1_2_6	20450.2	14390	1.42	4933407e01rik/1300
2_1_3_6	16279.2	12971	1.26	4933407e01rik/1300
2_1_4_6	6619.47	4998	1.32	epas1/1162
2_1_5_6	5193.98	4102	1.27	epas1/1162
2_1_6_6	5915.67	4571	1.29	epas1/1162
2_1_7_6	30450.5	30082	1.01	txn1/1022
2_1_8_6	26882.5	29552	0.91	txn1/1022
2_1_9_6	48048.9	50922	0.94	txn1/1022
2_1_10_6	11634.1	9332	1.25	nos2/1130
2_1_11_6	11033.9	9173	1.2	nos2/1130
2_1_12_6	9466.82	7362	1.29	nos2/1130
2_1_13_6	2610.02	3198	0.82	il6/1477
2_1_14_6	5942.15	5073	1.17	il6/1477
2_1_15_6	2999.02	3613	0.83	il6/1477
2_1_16_6	7113.94	5960	1.19	tlr6/1238
2_1_17_6	6170.41	4890	1.26	tlr6/1238
2_1_18_6	6624.03	5623	1.18	tlr6/1238
2_1_19_6	17528.5	30273	0.58	zfp364/1314
2_1_20_6	18576.7	31910	0.58	zfp364/1314
2_1_21_6	19297.5	33418	0.58	zfp364/1314
2_1_22_6	16261.1	19198	0.85	epas1 (short + dif 3')/1164
2_1_23_6	17066.8	19477	0.88	epas1 (short + dif 3')/1164
2_1_24_6	21242.1	23187	0.92	epas1 (short + dif 3')/1164
2_1_1_7	10928.4	12383	0.88	slc11a2 (cds+3'ire)/1153
2_1_2_7	8096.8	9962	0.81	slc11a2 (cds+3'ire)/1153
2_1_3_7	10678.2	12245	0.87	slc11a2 (cds+3'ire)/1153
2_1_4_7	11706.9	12564	0.93	9330132e09rik/1494
2_1_5_7	9229.16	11109	0.83	9330132e09rik/1494
2_1_6_7	10623.6	11479	0.93	9330132e09rik/1494
2_1_7_7	19970	21162	0.94	cabp4/1532
2_1_8_7	19712.6	20688	0.95	cabp4/1532
2_1_9_7	17388.8	20536	0.85	cabp4/1532
2_1_10_7	452.86	497	0.91	emptyempty
2_1_11_7	1176.93	1824	0.65	emptyempty
2_1_12_7	4167.9	4273	0.98	emptyempty
2_1_13_7	1683.66	1458	1.15	emptyempty
2_1_14_7	172.7	113.44	1.52	emptyempty
2_1_15_7	1505.97	1272	1.18	emptyempty
2_1_16_7	1163.1	1273	0.91	emptyempty
2_1_17_7	146.06	101.44	1.44	emptyempty
2_1_18_7	146.06	101.44	1.44	emptyempty
2_1_19_7	17315.3	17038	1.02	bcs1l/1373
2_1_20_7	16889.9	15819	1.07	bcs1l/1373
2_1_21_7	16263.8	18151	0.9	bcs1l/1373
2_1_22_7	77471.1	70148	1.1	d11ertd18e/1496
2_1_23_7	83064.6	67298	1.23	d11ertd18e/1496
2_1_24_7	88142.2	74967	1.18	d11ertd18e/1496
2_1_1_8	2394.27	1983	1.21	cabp4/1534
2_1_2_8	3615.82	3085	1.17	cabp4/1534
2_1_3_8	4553.99	4173	1.09	cabp4/1534
2_1_4_8	1046.83	974	1.07	emptyempty
2_1_5_8	2383.25	1869	1.28	emptyempty
2_1_6_8	2442.03	2506	0.97	emptyempty
2_1_7_8	3031.11	6537	0.46	emptyempty
2_1_8_8	1288.51	832	1.55	emptyempty
2_1_9_8	767.8	550	1.4	emptyempty
2_1_10_8	1982.62	1455	1.36	emptyempty
2_1_11_8	407.38	224	1.82	emptyempty
2_1_12_8	985.89	718	1.37	emptyempty
2_1_13_8	23463.6	107964	0.22	sepp1/1422
2_1_14_8	23636.5	101877	0.23	sepp1/1422
2_1_15_8	20954	97035	0.22	sepp1/1422
2_1_16_8	42955.7	31533	1.36	d11ertd18e/1498
2_1_17_8	35799.5	29666	1.21	d11ertd18e/1498
2_1_18_8	37368.6	30821	1.21	d11ertd18e/1498
2_1_19_8	8330.09	6858	1.21	slc22a17/1541
2_1_20_8	9173.61	7244	1.27	slc22a17/1541
2_1_21_8	8152.39	7353	1.11	slc22a17/1541
2_1_22_8	3492.15	3029	1.15	emptyempty
2_1_23_8	753	928	0.81	emptyempty
2_1_24_8	3952.8	3388	1.17	emptyempty
2_1_1_9	388.17	273.78	1.42	emptyempty
2_1_2_9	790.92	936	0.84	emptyempty
2_1_3_9	2182.08	1629	1.34	emptyempty
2_1_4_9	3185.14	2712	1.17	emptyempty
2_1_5_9	461.21	411	1.12	emptyempty
2_1_6_9	384.16	162	2.37	emptyempty
2_1_7_9	42365.8	64563	0.66	dnaja1/1446
2_1_8_9	50271.2	67795	0.74	dnaja1/1446
2_1_9_9	34404.2	58176	0.59	dnaja1/1446
2_1_10_9	10177.8	7794	1.31	abcg2/1501
2_1_11_9	10906.6	8561	1.27	abcg2/1501
2_1_12_9	10876.5	7426	1.46	abcg2/1501
2_1_13_9	1498.61	1410	1.06	emptyempty
2_1_14_9	2214.24	1994	1.11	emptyempty
2_1_15_9	2347.44	1688	1.39	emptyempty
2_1_16_9	3907.94	3968	0.98	emptyempty
2_1_17_9	379.44	267.47	1.42	emptyempty
2_1_18_9	379.44	267.47	1.42	emptyempty
2_1_19_9	1104.97	1027	1.08	emptyempty
2_1_20_9	809.41	753	1.07	emptyempty
2_1_21_9	417.59	389	1.07	emptyempty
2_1_22_9	3329.96	2540	1.31	emptyempty
2_1_23_9	299.94	229.57	1.31	emptyempty
2_1_24_9	4878.63	4203	1.16	emptyempty
2_1_1_10	423.16	369	1.15	mllas
2_1_2_10	964.65	779	1.24	mllas
2_1_3_10	549.31	495	1.11	mllas
2_1_4_10	4339.02	3839	1.13	kanr
2_1_5_10	4639.97	3715	1.25	kanr
2_1_6_10	2441.11	2180	1.12	kanr
2_1_7_10	1424.91	902	1.58	15b
2_1_8_10	1966.07	3449	0.57	15b
2_1_9_10	1621.07	1826	0.89	15b
2_1_10_10	3315.3	3165	1.05	cytp450
2_1_11_10	3004.52	3242	0.93	cytp450
2_1_12_10	2579.74	2600	0.99	cytp450
2_1_13_10	4166.07	4169	1	cytp450 1:2
2_1_14_10	2709.14	2699	1	cytp450 1:2
2_1_15_10	734.49	699	1.05	cytp450 1:2
2_1_16_10	604.9	592	1.02	cytp450 1:4
2_1_17_10	503.88	501	1.01	cytp450 1:4
2_1_18_10	2877.03	2319	1.24	cytp450 1:4
2_1_19_10	2240.88	1738	1.29	2xssc
2_1_20_10	1063.44	926	1.15	2xssc
2_1_21_10	1554.78	1353	1.15	2xssc
2_1_22_10	828.82	785	1.06	8h
2_1_23_10	71.06	53.66	1.32	8h
2_1_24_10	3621.31	2854	1.27	8h
2_1_1_11	3365.7	2178	1.55	egfp
2_1_2_11	3078.79	2438	1.26	egfp
2_1_3_11	2012.96	1773	1.14	egfp
2_1_4_11	2765.11	2389	1.16	fad6
2_1_5_11	4989.24	4524	1.1	fad6
2_1_6_11	964.65	842	1.15	fad6
2_1_7_11	2817.41	2136	1.32	fad6 1:2
2_1_8_11	2388.76	1739	1.37	fad6 1:2
2_1_9_11	1341.98	1016	1.32	fad6 1:2
2_1_10_11	868.57	815	1.07	fad6 1:4
2_1_11_11	1423.07	1052	1.35	fad6 1:4
2_1_12_11	2275.79	1624	1.4	fad6 1:4
2_1_13_11	19153.3	23913	0.8	cat
2_1_14_11	28543.8	35050	0.81	cat
2_1_15_11	29452.5	38588	0.76	cat
2_1_16_11	10813.8	13637	0.79	cat 1:2
2_1_17_11	11012.1	13715	0.8	cat 1:2
2_1_18_11	11018.4	12073	0.91	cat 1:2
2_1_19_11	6858.52	8229	0.83	cat 1:4
2_1_20_11	6087.33	7853	0.78	cat 1:4
2_1_21_11	7611.85	9086	0.84	cat 1:4
2_1_22_11	11733.3	14898	0.79	firluc
2_1_23_11	8815.68	13560	0.65	firluc
2_1_24_11	10691	13220	0.81	firluc
2_1_1_12	11673.2	14662	0.8	firluc 1:2
2_1_2_12	13222.1	16068	0.82	firluc 1:2
2_1_3_12	14572.7	16848	0.86	firluc 1:2
2_1_4_12	12616.9	14713	0.86	firluc 1:4
2_1_5_12	12796.8	12737	1	firluc 1:4
2_1_6_12	8661.73	11053	0.78	firluc 1:4
2_1_7_12	4788.11	4928	0.97	6i
2_1_8_12	6725.32	6591	1.02	6i
2_1_9_12	4720.44	4652	1.01	6i
2_1_10_12	3836.53	3702	1.04	6i 1:2
2_1_11_12	4870.4	4303	1.13	6i 1:2
2_1_12_12	4783.54	4882	0.98	6i 1:2
2_1_13_12	1615.55	1855	0.87	6i 1:4
2_1_14_12	869.49	910	0.96	6i 1:4
2_1_15_12	2853.18	2505	1.14	6i 1:4
2_1_16_12	578.03	615	0.94	ecfp
2_1_17_12	70.32	45.97	1.53	ecfp
2_1_18_12	1853.88	1590	1.17	ecfp
2_1_19_12	1926.53	1498	1.29	redfp
2_1_20_12	1914.58	1713	1.12	redfp
2_1_21_12	5676.39	4893	1.16	redfp
2_1_22_12	1751.76	1909	0.92	renluc
2_1_23_12	165.38	139.68	1.18	renluc
2_1_24_12	3023.78	2540	1.19	renluc
2_1_1_13	12353.3	9956	1.24	sytl2/772
2_1_2_13	10065.8	8629	1.17	sytl2/772
2_1_3_13	10413.4	7971	1.31	sytl2/772
2_1_4_13	8023.88	6454	1.24	hpxn/636
2_1_5_13	8825.7	6926	1.27	hpxn/636
2_1_6_13	7077.46	6447	1.1	hpxn/636
2_1_7_13	9353	10222	0.91	fmo1/522
2_1_8_13	6445.16	6179	1.04	fmo1/522
2_1_9_13	5218.66	5445	0.96	fmo1/522
2_1_10_13	7642.85	6124	1.25	cox7b/615
2_1_11_13	6562.89	6040	1.09	cox7b/615
2_1_12_13	7405.78	6186	1.2	cox7b/615
2_1_13_13	32618.4	23237	1.4	figf/699
2_1_14_13	27944.3	20333	1.37	figf/699
2_1_15_13	28155	20974	1.34	figf/699
2_1_16_13	4001.32	3934	1.02	gas7/536
2_1_17_13	1629.36	1262	1.29	gas7/536
2_1_18_13	3481.15	2861	1.22	gas7/536
2_1_19_13	28390.1	28959	0.98	bnip3l/762
2_1_20_13	27834	28265	0.98	bnip3l/762
2_1_21_13	21397.9	23538	0.91	bnip3l/762
2_1_22_13	415.52	315.35	1.32	emptyempty
2_1_23_13	624.35	580	1.08	emptyempty
2_1_24_13	5779.6	5682	1.02	emptyempty
2_1_1_14	5554.9	5174	1.07	cp/514
2_1_2_14	6027.98	5583	1.08	cp/514
2_1_3_14	4710.38	4548	1.04	cp/514
2_1_4_14	8140.54	5457	1.49	akr1b8/600
2_1_5_14	9079.81	6444	1.41	akr1b8/600
2_1_6_14	8485.89	7485	1.13	akr1b8/600
2_1_7_14	10475.3	8885	1.18	tparl/678
2_1_8_14	11272.2	9245	1.22	tparl/678
2_1_9_14	10721	9642	1.11	tparl/678
2_1_10_14	15252.8	13683	1.11	frda/528
2_1_11_14	16703.9	15335	1.09	frda/528
2_1_12_14	13818	14141	0.98	frda/528
2_1_13_14	16164.9	42816	0.38	maob/753
2_1_14_14	14629	40486	0.36	maob/753
2_1_15_14	12740.5	38824	0.33	maob/753
2_1_16_14	29057.4	23838	1.22	atp7a/605
2_1_17_14	25289.2	23631	1.07	atp7a/605
2_1_18_14	21740.3	21856	0.99	atp7a/605
2_1_19_14	24251.1	50164	0.48	cat/511
2_1_20_14	26337.9	59187	0.44	cat/511
2_1_21_14	21781.1	51687	0.42	cat/511
2_1_22_14	4300.59	3802	1.13	3110024a21rik/780
2_1_23_14	6344.76	6461	0.98	3110024a21rik/780
2_1_24_14	4169.73	3581	1.16	3110024a21rik/780
2_1_1_15	7785.98	7889	0.99	dkk1/673
2_1_2_15	6527.3	5984	1.09	dkk1/673
2_1_3_15	8468.58	7821	1.08	dkk1/673
2_1_4_15	7445.9	6844	1.09	ccs/518
2_1_5_15	10143.2	8810	1.15	ccs/518
2_1_6_15	10217.8	7951	1.29	ccs/518
2_1_7_15	42576.9	31518	1.35	herpud1/731
2_1_8_15	40177.2	28273	1.42	herpud1/731
2_1_9_15	33715.1	25803	1.31	herpud1/731
2_1_10_15	4760.68	3743	1.27	arg1/603
2_1_11_15	5961.33	4993	1.19	arg1/603
2_1_12_15	8065.81	6482	1.24	arg1/603
2_1_13_15	76046.7	50908	1.49	eno1/504
2_1_14_15	77056.9	51400	1.5	eno1/504
2_1_15_15	56520.2	42659	1.32	eno1/504
2_1_16_15	19318.3	16836	1.15	2610203c20rik/775
2_1_17_15	27833	24554	1.13	2610203c20rik/775
2_1_18_15	19581.2	19630	1	2610203c20rik/775
2_1_19_15	15014	13861	1.08	shmt1/671
2_1_20_15	12861.3	13668	0.94	shmt1/671
2_1_21_15	13769	14202	0.97	shmt1/671
2_1_22_15	17640.9	20670	0.85	aprt/506
2_1_23_15	19065.4	19969	0.95	aprt/506
2_1_24_15	19352.7	19988	0.97	aprt/506
2_1_1_16	56677.8	65680	0.86	akr1a4/1049
2_1_2_16	66227.7	81015	0.82	akr1a4/1049
2_1_3_16	57472.8	65344	0.88	akr1a4/1049
2_1_4_16	56629.2	40598	1.39	sfrs3/965
2_1_5_16	49653	35025	1.42	sfrs3/965
2_1_6_16	55148.9	36678	1.5	sfrs3/965
2_1_7_16	48435.5	24181	2	bcl2l/870
2_1_8_16	47645.1	23534	2.02	bcl2l/870
2_1_9_16	45323.8	22243	2.04	bcl2l/870
2_1_10_16	6892.28	5218	1.32	mpo/1039
2_1_11_16	5398.67	4609	1.17	mpo/1039
2_1_12_16	6423.26	5172	1.24	mpo/1039
2_1_13_16	25202.3	23836	1.06	slc11a2 (cds+3'nonire-800pb)/951
2_1_14_16	30123.3	26418	1.14	slc11a2 (cds+3'nonire-800pb)/951
2_1_15_16	29890.9	27615	1.08	slc11a2 (cds+3'nonire-800pb)/951
2_1_16_16	18241.3	14366	1.27	bcl2l/871
2_1_17_16	22557.2	18701	1.21	bcl2l/871
2_1_18_16	20756.5	18171	1.14	bcl2l/871
2_1_19_16	12670.5	10531	1.2	abcb9/1045
2_1_20_16	9817.32	12788	0.77	abcb9/1045
2_1_21_16	11083	10078	1.1	abcb9/1045
2_1_22_16	48191.3	75091	0.64	sod1/961
2_1_23_16	43835	63984	0.69	sod1/961
2_1_24_16	43604.2	63468	0.69	sod1/961
2_1_1_17	14943.2	17992	0.83	bag1/863
2_1_2_17	14381.1	15660	0.92	bag1/863
2_1_3_17	21600.8	18791	1.15	bag1/863
2_1_4_17	41867.9	34994	1.2	prdx4/1024
2_1_5_17	45632.1	35377	1.29	prdx4/1024
2_1_6_17	44161.5	33275	1.33	prdx4/1024
2_1_7_17	7748.6	7047	1.1	atox1/943
2_1_8_17	9312.03	8127	1.15	atox1/943
2_1_9_17	9932.01	8794	1.13	atox1/943
2_1_10_17	34823.3	26592	1.31	bcl2/867
2_1_11_17	40000.3	34289	1.17	bcl2/867
2_1_12_17	31482.6	26855	1.17	bcl2/867
2_1_13_17	12910.4	10711	1.21	abcb10/1042
2_1_14_17	15703	10871	1.44	abcb10/1042
2_1_15_17	14234	10525	1.35	abcb10/1042
2_1_16_17	7785.98	6363	1.22	amh/957
2_1_17_17	5100.76	4254	1.2	amh/957
2_1_18_17	6767.29	6131	1.1	amh/957
2_1_19_17	16429	16902	0.97	bace/861
2_1_20_17	16473.4	16477	1	bace/861
2_1_21_17	16230.2	16911	0.96	bace/861
2_1_22_17	459.43	405.7	1.13	txn1/1021
2_1_23_17	459.43	405.7	1.13	txn1/1021
2_1_24_17	459.43	405.7	1.13	txn1/1021
2_1_1_18	9808.21	9769	1	mt3/941
[truncated: 8,231 more rows]

[truncated: 1 more sheets: Only BG]
