# Supplementary material for: The IronChip evaluation package: a package of perl modules for robust analysis of custom microarrays
Source: BMC Bioinformatics. 2010 Mar 1;11:112. doi: 10.1186/1471-2105-11-112 (PMC2838865; doi:10.1186/1471-2105-11-112)
Supplement: Additional file 3 — Example dataset and ICEP analysis results. This ZIP archive includes several files containing a) 4 input data tables, corresponding to 2 IronChip hybridization experiments with a dye swap; b) 2 intermediate results files with single array evaluations; and c) Excel file with final results. [file 1471-2105-11-112-S3.ZIP › array2_norm_genes.txt]

Gene Name	Martina's name	Running number	Regulation	Present Calls	Overall P-Call	Group AV_chanel 1	Group AV_chanel 2	Average Comp_ratios|0.804073161715382|-0.804073161715382|	StDev Comp_ratios	RelError Comp_Ratios	EST flag
		1404_	NONE	P|P|P|P|P|P	P	15727.015	15391	0.0144399847258113	0.198804776729961	.	SINGLE
1040	endogenous mouse mammary tumor virus MTV-17	1040	NONE	P|P|P|P|P|P	P	15727.015	15391	0.180436011733292	0.1184317693258	.	SINGLE
1110012L19Rik	1110012L19Rik	913	DOWN	P|P|P|P|P|P	P	15727.015	15391	-0.395948806621143	0.27096002215049	.	SINGLE
1110012O05Rik	sim CAAX-DKFZP564B147\ire candidate	1258|1268|1275	NONE	P|P|P|P|P|P|P|P|P|P|P|P|P|P|P|P|P|P	P	15427.3730555556	16453.0555555556	0.0764175383472131	0.123954586583613	162.20698711912	HighRE
1110019C08Rik	afball	1415	NONE	A|P|P|P|P|P	P	15727.015	15391	0.013815726722714	0.179530121622376	.	SINGLE
1700013N18Rik	SFT-1(=ubi-4), ubi2c?	592	NONE	P|P|P|P|P|P	P	15727.015	15391	-0.0161291859300727	0.144199619661196	.	SINGLE
2210018M11Rik	GL002	632	NONE	P|P|P|P|P|P	P	15727.015	15391	0.064226323255755	0.135972320207906	.	SINGLE
2310020H20Rik	nifU (isu)	759|760	NONE	A|P|P|P|P|P|P|P|P|P|P|P	P	12457.9059090909	12977.9871212121	0.129250725343701	0.0313752362301025	24.2747080503186	HighRE
2310067E08Rik	2310067E08Rik\NIA results interesting	1324	DOWN	P|P|P|P|P|P	P	27512.48	38357	-0.494018437690614	0.0637180064009433	.	SINGLE
2410015C20Rik	2410015C20RIK\1q21	1354	DOWN	P|P|P|P|P|P	P	27512.48	38357	-0.477616784511657	1.05681689931814	.	SINGLE
2610203C20Rik	sperm acrosomal protein mRNA	774|775	NONE	P|P|P|P|P|P|P|P|P|P|P|P	P	24865.9466666667	30632.125	-0.159380552511501	0.272900584640684	171.225773998362	HighRE
2610312B22Rik	erythropoietin 4\mouse hipoxia gene	1172|1201	NONE	P|P|P|P|P|P|P|P|P|A|P|P	P	19444.3358333333	24368.6258333333	-0.162176257568651	0.177478344521641	109.43546680778	HighRE
2700059D21Rik	Riiken (AK005836) hom. to hs hypoth.protein FLJ10342	1076	NONE	P|P|P|P|P|P	P	16346.9533333333	33518.6666666667	-0.245742093472542	0.640033852405527	.	SINGLE
2900070E19Rik	2900070E19Rik /2900070E19Rik mouse homologue of GRX5 zebrafish (shiraz mutant)	1482|1483	NONE	P|P|P|P|P|P|P|P|P|P|P|P	P	12692.865	17846.6666666667	0.117822744264622	0.113883112073292	96.6563058635924	HighRE
3110024A21Rik|1	3110024a21rik	685	UP	P|P|P|P|P|P	P	13679.9766666667	9797.83333333333	0.468634668759097	0.224101661957346	80.231169922867	SPLIT
3110024A21Rik|2	3110024a21rik	780	NONE	P|P|P|P|P|P	P	6293.23166666667	5836.16666666667	0.129372956814639	0.138984663216333	80.231169922867	SPLIT
4732436F15Rik	4732436F15Rik\1q21	1355	NONE	P|P|P|P|P|P	P	6690.48833333333	12013.6666666667	-0.330368327787257	0.98063135434932	.	SINGLE
4833418A01Rik	4833418A01RiK\NIA results interesting	1323	NONE	P|P|P|P|P|P	P	6690.48833333333	12013.6666666667	0.207491998230688	0.06830752614819	.	SINGLE
5730454B08Rik	kiaa0663\ire candidate	1254|1269	NONE	P|P|P|P|P|P|P|P|P|P|P|P	P	18468.9929166667	19238.2083333333	-0.0279004935661961	0.119888163981177	429.699079325364	HighRE
5930405J04Rik	SMARCC2\ire candidate	1270|1271	NONE	P|P|P|P|P|P|P|P|P|P|P|P	P	8546.84416666667	9743	-0.108014672219523	0.170277687044141	157.643108612206	HighRE
6330442E10Rik	6330442E10Rik\NIA results interesting	1321	DOWN	P|P|P|P|P|P	P	17998.1016666667	34764.8333333333	-0.965536166058603	0.18699878639774	.	SINGLE
6530407C02Rik	MAGI-3-abfall	1233	NONE	P|P|P|P|P|P	P	17998.1016666667	34764.8333333333	-0.194773737219276	0.264238215978269	.	SINGLE
834	repetitive DNA\CORRECTED INFORMATION	834	NONE	P|P|P|P|P|P	P	17998.1016666667	34764.8333333333	0.0198942980003547	0.146459990503194	.	SINGLE
9330132E09Rik	9330132E09Rik/9330132E09Rik possible Mfre1 from Fleming	1493|1494|1495	NONE	P|P|P|P|P|P|P|P|P|P|P|P|P|P|P|P|P|P	P	13609.6180555556	17467.6666666667	-0.0529917773117314	0.266472390381029	502.856110700852	HighRE
9530060I07	bc037518-abfall	1307	NONE	P|A|P|P|A|M	M	17998.1016666667	34764.8333333333	0.222995437426759	0.16631839801113	.	SINGLE
APG4B (human)	IRIG2	733|920	NONE	P|P|P|P|P|P|P|P|P|P|P|P	P	12359.0857407407	14499.0477777778	0.13321440967238	0.153849288690024	115.489975197422	HighRE
Abcb10	ABCB10	1041|1042	NONE	P|P|P|P|P|P|P|P|P|P|P|P	P	19419.5083333333	26906.8333333333	0.260849010805706	0.161427257876718	61.8853249157832	HighRE
Abcb6	ABCB6	1043	NONE	P|P|P|P|P|P	P	6736.17833333333	5986.16666666667	0.160628022228506	0.192163581423861	.	SINGLE
Abcb7	ABCB7 ABC 3�b PstI	1145	NONE	P|P|P|P|P|P	P	6736.17833333333	5986.16666666667	0.155112728604383	0.0759166740842769	.	SINGLE
Abcb7 (bad)	ABCB7 ABC 3�b RV	1146	NONE	P|P|P|P|P|P	P	6736.17833333333	5986.16666666667	0.0239068803652412	0.210656294454928	.	SINGLE
Abcb7 (short)	ABCB7	845	NONE	P|P|P|P|P|P	P	6736.17833333333	5986.16666666667	0.0691777431823668	0.142378081402069	.	SINGLE
Abcb8	ABCB8\David Koellerd email	1349|1350|1351|1352	NONE	P|P|P|P|P|P|M|P|P|P|A|P|P|P|P|P|P|P|P|P|P|P|P|P	P	15931.863125	14646.5208333333	0.13447957921602	0.103641660067046	77.0686974715784	HighRE
Abcb9	ABCB9 (TAPL)	1045	NONE	P|P|P|P|P|P	P	6736.17833333333	5986.16666666667	0.00176565783023151	0.367297442857243	.	SINGLE
Abcd3|1	Abcd3/Abcd3 DAP (DMT1 associated protein)	1490	UP	P|P|P|P|P|P	P	6736.17833333333	5986.16666666667	0.489777185186614	0.209693611982779	.	SPLIT
Abcd3|2	Abcd3/Abcd3 DAP (DMT1 associated protein)	1491|1492	NONE	P|P|P|P|P|P|P|P|P|P|P|P	P	6736.17833333333	5986.16666666667	0.0612118218156342	0.0978689545367026	159.885707750175	AVERAGE
Abce1	RLI	1066|1067	UP	P|P|P|P|P|P|P|P|P|P|P|P	P	8140.41583333333	7264.08333333333	0.545254604988681	0.0870493161240545	15.9648933411322	AVERAGE
Abce1|2	RLI	1068	NONE	P|P|P|P|P|P	P	4925.45333333333	4855.5	0.286705812391944	0.0508543764642188	.	SPLIT
Abcf2	ABCF2	1047|1048	NONE	P|P|P|P|P|P|P|P|P|P|P|P	P	24726.1948039216	21834.4509803922	0.0755168104234279	0.172820048093521	228.849771493933	HighRE
Abcf2 (dif 3')	ABCF2 (dif 3')	1046	NONE	P|P|P|P|P|P	P	16145.8816666667	28784	-0.376054132309551	0.597895677647459	.	SINGLE
Abcg2|1	Abcg2/ABCG2, BCRP heme binding protein	1500	DOWN	P|P|P|P|P|P	P	16145.8816666667	28784	-0.546721655898001	0.391874160986631	493.473984243268	SPLIT
Abcg2|2	Abcg2/ABCG2, BCRP heme binding protein	1501	NONE	P|P|P|P|P|P	P	17676.605	25393.6666666667	0.303159880809598	0.155069161642129	493.473984243268	SPLIT
Acas2	ACETYL-COENZYME A SYNTHETASE	1029|1030|1031|816	NONE	P|P|P|P|P|P|P|P|P|P|P|P|P|P|P|P|P|P|P|P|P|P|P|P	P	10835.2633333333	9882.75	0.101865216038245	0.29339069370198	288.018525962608	HighRE
Aco1|1	IRP-1	560	DOWN	P|P|P|P|P|P	P	6618.745	8599.5	-0.547078420543891	0.0785555572235267	.	SPLIT
Aco1|2	IRP-1	561|562	NONE	P|P|P|P|P|P|P|P|P|P|P|P	P	6618.745	8599.5	-0.112876494358605	0.20860487816287	184.808076604628	AVERAGE
Aco2|1	No info available but SPOTTED on CHIP	501	UP	P|P|P|P|P|P	P	6618.745	8599.5	0.642274625254563	0.231990943785126	62.9502889528986	SPLIT
Aco2|2	No info available but SPOTTED on CHIP	502	NONE	P|P|P|P|P|P	P	17701.1016666667	14817.3333333333	0.2466094319812	0.221928973052802	62.9502889528986	SPLIT
Acox2	cox2	617|618|619	UP	P|P|P|P|P|P|P|P|P|P|P|P|P|P|P|P|P|P	P	102492.010555556	60683.1666666667	0.746083790028059	0.132080380038049	17.7031563751146	HighRE
Acox3|1	cox3	620	UP	P|P|P|P|P|P	P	62923.7683333333	34386.8333333333	0.558557137075236	0.0834294093286882	36.3965361414946	SPLIT
Acox3|2	cox3	621	NONE	P|P|P|P|P|P	P	187070.3	110800	0.329901350475981	0.185935231349838	36.3965361414946	SPLIT
Acrv1	L31	740	NONE	P|P|P|P|P|P	P	42075.86	39305.8333333333	0.0818529742077603	0.0951225430615108	.	SINGLE
Actb	beta-actin cytosceletal	508|875	UP	P|P|P|P|P|P|P|P|P|P|P|P|P|P|P|P|P|P	P	121218.950833333	85621.2083333333	0.609961263981174	0.124179143212634	20.3585293928544	AVERAGE
Actb|2	beta-actin cytosceletal	698	NONE	P|P|P|P|P|P|P|P|P|P|P|P	P	276068.241666667	170065	0.227950250708462	0.437903331699458	.	SPLIT
Actg1	afball\list Martina	1371	UP	P|P|P|P|P|P	P	42075.86	39305.8333333333	1.02840558976499	0.063195747395893	.	SINGLE
Actr3	actin-related protein 3 homolog	1141	NONE	P|P|P|P|A|P	P	42075.86	39305.8333333333	-0.0358365845407599	0.422823159708406	.	SINGLE
Adar	ADAR\ire candidate	1256|1262|1267	NONE	P|P|P|P|P|P|P|P|P|P|P|P|P|P|P|P|P|P	P	76699.0542592593	51434.0887037037	0.0289012517029546	0.164697541461438	569.863005084312	HighRE
Ahr	AHR\mouse hipoxia gene	1184|1185	NONE	P|P|P|P|P|P|P|P|P|P|P|P	P	67100.3893939394	47084.2998484849	-0.198745238807853	0.0357873670252167	18.0066537643279	HighRE
Akr1a4	ALR	1049|1050|1051	NONE	P|P|P|P|P|P|P|P|P|P|P|P|P|P|P|P|P|P	P	51257.5705555556	56152.8888888889	-0.144545624537552	0.0751975410008712	52.0233948564355	HighRE
Akr1b8	ALRMA	599|600	NONE	P|P|P|P|P|P|P|P|P|P|P|P	P	37711.0113333333	41732.0333333333	0.0180764027571204	0.47150964024392	2608.42628137498	HighRE
Akr1b8 (bad)	ALRMA	598	NONE	P|P|P|P|P|P	P	9855.94333333333	8807	0.146125691046416	0.109277977250619	.	SINGLE
Alas1	ALAS1\heme biosynthesis	1331|1332|1333	NONE	P|P|P|P|P|P|P|P|P|P|P|P|P|P|P|P|P|P	P	20992.48	20561.4166666667	0.11557721176668	0.246727213567127	213.47392777151	HighRE
Alas2	ALAS-e\Known ire 5'	521	NONE	P|P|P|P|P|P	P	9855.94333333333	8807	-0.0395333074053605	0.201541872008214	.	SINGLE
Alb1	serum albumine	668|669	NONE	P|P|P|P|P|P|P|P|P|P|P|P	P	24253.3683333333	24095.3571428571	0.142735915208266	0.0296924294797029	20.8023533785303	HighRE
Alox15	m12-Lox	1147	NONE	P|P|P|P|P|P	P	20172.69	41904	-0.364980318721943	1.17083447997016	.	SINGLE
Apex1	ref-1	1026|813	NONE	P|P|P|P|P|P|P|P|P|P|P|P	P	26270.2955555556	34446.5	-0.0337972482833746	0.003239002242771	9.5836270918077	SIMILAR
Aplp1|1	APLP1	849	NONE	P|P|P|P|P|P	P	20172.69	41904	-0.342798372234531	0.106861551630718	22.3921115484959	SPLIT
Aplp1|2	APLP1	850	DOWN	P|P|P|P|P|P	P	19276.9616666667	19974.3333333333	-0.471774732788381	0.446251192775268	22.3921115484959	SPLIT
Aplp2	APLP2	841|851	NONE	P|P|P|P|P|P|P|P|P|P|P|P	P	74029.4483333333	66750.9166666667	0.173741314890672	0.150109395674686	86.3982155131858	HighRE
App	AMYLOIDOGENIC GLYCOPROTEIN (200bp missing)	505	DOWN	P|P|P|P|P|P	P	136902.935	223405.166666667	-0.718956449303184	0.251262013338488	.	SINGLE
App (short)	AMYLOIDOGENIC GLYCOPROTEIN (650bp missing)	697	DOWN	P|P|P|P|P|P	P	136902.935	223405.166666667	-0.569000297316651	0.125434362442339	.	SINGLE
Aprt	APRT	506|507	NONE	P|P|P|P|P|P|P|P|P|P|P|P	P	63132.32	92523.0833333333	-0.0476560880227976	0.0498822103768834	104.671223439534	HighRE
Arbp	PO	660	UP	P|P|P|P|P|P	P	48766.7466666667	34585	0.497309922490882	0.12270084084708	.	SINGLE
Arg1	Arginase	602|603|604	NONE	P|P|P|P|P|P|P|P|P|P|P|P|P|P|P|P|P|P	P	18379.2058333333	14671.75	0.158111755193342	0.144832078317445	91.6010818679112	HighRE
Arnt	ARNT\mouse hipoxia gene	1207	NONE	P|P|P|P|P|P	P	48766.7466666667	34585	0.31426585491559	0.114573023266787	.	SINGLE
Arnt2|1	Arnt2\mouse hipoxia gene	1210	UP	P|P|P|P|P|P	P	48766.7466666667	34585	0.557356741533694	0.257105180428054	35.7298376860948	SPLIT
Arnt2|2	Arnt2\mouse hipoxia gene	1213	NONE	P|P|P|P|A|P	P	7224.18833333333	5766.16666666667	0.332528836429538	0.217167085268319	35.7298376860948	SPLIT
Arntl	ARNTL\mouse hipoxia gene	1159|1160|1169	NONE	P|P|P|P|P|P|P|P|P|P|P|P|P|P|P|P|P|P	P	9794.83722222222	12276.2222222222	-0.149723433861086	0.188605326753535	125.969143166008	HighRE
Atox1	ATOX1	1127|1128|943|944	NONE	P|P|P|P|P|P|P|P|P|P|P|P|P|P|P|P|P|P|P|P|P|P|P|P	P	8133.55619047619	9420.42857142857	-0.0456795329422773	0.102448103030299	224.275723571335	HighRE
Atp2a2|1	SERCA2b (2,3,4)-ATP2a2\ire cand	1263	NONE	P|P|P|P|P|P	P	6382.94333333333	8607.66666666667	0.241796601435781	0.109966317034813	44.7905388067777	SPLIT
Atp2a2|2	SERCA2b (2,3,4)-ATP2a2\ire cand	1264	UP	P|P|P|P|P|P	P	17844.185	22879.3333333333	0.465952835397936	0.252650636689464	44.7905388067777	SPLIT
Atp5j|1	mitochondrial ATPase coupling factor 6 subunit (ATP5A)	648	NONE	P|P|P|P|P|P	P	17028.7116666667	22120.6666666667	-0.377913888701538	0.0827312175697034	43.2136809063723	SPLIT
Atp5j|2	mitochondrial ATPase coupling factor 6 subunit (ATP5A)	649	DOWN	P|P|P|P|P|P	P	11585.2033333333	19096.8333333333	-0.710495841006237	0.127648643975497	43.2136809063723	SPLIT
Atp7a	ATP7A ME53(Menkes)	1143|605|882	NONE	P|P|P|P|P|P|P|P|P|P|P|P|P|P|P|P|P|P	P	29072.6805555556	33150.2222222222	-0.0495621781578417	0.101858439960945	205.516471928562	HighRE
Atp7a (bad)	ATP7A Cu-transporter ATPase	881	UP	P|P|P|P|P|P	P	34035.685	44122.1666666667	0.574747466375293	0.209326847336321	.	SINGLE
Atp7b	ATP7B wilson	1139|1144	NONE	P|P|P|P|P|P|P|P|P|P|P|P	P	21737.7861111111	22409.3055555556	0.0977010475071602	0.00548454786952692	5.61360191058849	SIMILAR
B2m	beta-2 Microglobulin	846|872|873|874|970	DOWN	P|P|P|P|P|P|A|A|A|P|P|P|P|P|P|P|P|P|P|P|P|P|P|P|P|P|P|P|P|P	P	33999.9592424242	52554.4804545455	-0.903185309447871	0.19144659839828	21.1968237742169	HighRE
BC021442	LOC224598-abfall	1214	NONE	A|A|A|P|P|P	A	34035.685	44122.1666666667	-0.344647114893072	0.41967024854084	.	SINGLE
BC022641	BC022641 (abfall)\CORRECTED INFORMATION	839	NONE	P|P|P|A|P|P	P	34035.685	44122.1666666667	0.143917008462173	0.148251492625234	.	SINGLE
Bace1	BACE	860|861	NONE	P|P|P|P|P|P|P|P|P|P|P|P	P	27348.8261111111	42380.4634444445	-0.14397362485776	0.12661487048616	87.9431011140067	HighRE
Bach1	Bach1/BACH1 negative regulator of Hmox1	1505|1508	NONE	P|P|P|P|P|P|P|P|P|P|P|P	P	13481.6375	12958.25	0.0490516967938627	0.0590073459654328	120.296238096326	HighRE
Bag1	bag-1	862|863	NONE	P|P|P|P|P|P|P|P|P|P|P|P	P	17010.0091666667	17650.5	-0.0533624182612969	0.0969730423645869	181.725351894182	HighRE
Bag3	Bag3/HHpatients putative HH modifiers	1517|1518|1519	NONE	P|P|P|P|P|P|P|P|P|P|P|P|P|P|P|P|P|P	P	15687.9427777778	14258.5	0.181429533352758	0.257603501249758	141.985428992364	HighRE
Bat1a	BAT 1	864|865	NONE	P|P|P|P|P|P|P|P|P|P|P|P	P	18450.4703333333	16248.7333333333	0.269280095145095	0.00411153923193559	1.52686340582292	SIMILAR
Bcat1	BCAT1	606|607|608	NONE	P|P|P|P|P|P|P|P|P|P|P|P|P|P|P|P|P|P	P	22368.2635416667	20241.2708333333	0.0706290473715034	0.0876330480862737	124.075081496329	HighRE
Bcat2	BCAT2	1052|1053	NONE	P|P|P|P|P|P|P|P|P|P|P|P	P	22926.9783333333	21029.6333333333	0.0513324626031399	0.0226673604473957	44.1579446960122	HighRE
Bcl10	bcl10	1015|1016|805|806	NONE	P|P|P|P|P|P|P|P|P|P|P|P|P|P|P|P|P|P|P|P|P|P|P|P	P	17621.8879166667	20806.5416666667	-0.122135964926892	0.106608812065325	87.286993744339	HighRE
Bcl2	bcl2	866|867|868	NONE	P|P|P|P|P|P|P|P|P|P|P|P|P|P|P|P|P|P	P	19344.1145238095	20382.8571428571	0.175430884775019	0.0734970587543171	41.8951650666148	HighRE
Bcl2l1	BCLXL	869|870	UP	P|P|P|P|P|P|P|P|P|P|P|P	P	20411.2808333333	25816.5833333333	0.773556447554464	0.085470310222664	11.0490075408035	AVERAGE
Bcl2l1|2	BCLXL	871	NONE	P|P|P|P|P|P	P	15563.1516666667	16403	0.0388003818700025	0.436612653649534	.	SPLIT
Bcs1L	Gracile Syndrome gene homologue\list Martina	1372|1373	NONE	P|P|P|P|P|P|P|P|P|P|P|P	P	26357.0836111111	23057.0972222222	0.0413244672721298	0.295156952747038	714.242607904347	HighRE
Bnip3l	nix	762	NONE	P|P|P|P|P|P	P	25368.2616666667	25014.3333333333	0.02088181964151	0.105779267965512	.	SINGLE
Bst2	2310015I10Rik\NIA results interesting	1322	NONE	P|P|P|P|P|P	P	25368.2616666667	25014.3333333333	-0.0880611911047617	0.117310547104256	.	SINGLE
Cabp4|1	Cabp4/HHpatients putative HH modifiers	1533	DOWN	P|P|P|P|P|P	P	12642.4216666667	13675.3333333333	-0.480380437867746	0.225577650997779	.	SPLIT
Cabp4|2	Cabp4/HHpatients putative HH modifiers	1532|1534	NONE	P|P|P|P|P|P|P|P|P|P|P|P	P	25368.2616666667	25014.3333333333	-0.0938721561152639	0.324908455978073	346.118028416354	AVERAGE
Cacna1c	Cacna1c\list Martina- Gunshin mail	1469	NONE	A|A|A|P|A|A	A	25368.2616666667	25014.3333333333	-0.150648765562385	0.69159493023191	.	SINGLE
Calr	calreticulin	509|510	NONE	P|A|P|P|P|P|P|P|P|P|P|P	P	28418.6783333333	27373.0710416667	0.0396465163382243	0.402709983883999	1015.75124646131	HighRE
Capn1	calcium activated neutral protease large subunit	609|610	NONE	P|P|P|P|P|P|P|P|P|P|P|P	P	41390.69	40742.4166666667	0.00843046998322315	0.1175081857197	1393.85094726088	HighRE
Capza2	Cappa2-abfall	1192	NONE	A|A|A|P|P|P	A	8976.515	7911.03666666667	0.122847545308983	0.0751713644391383	.	SINGLE
Cat	catalase	511	DOWN	P|P|P|P|P|P	P	8976.515	7911.03666666667	-1.11048232783564	0.0865787914757924	.	SINGLE
Cav3	caveolin 3	1081|1083|1086	NONE	P|P|P|P|P|P|P|A|A|P|P|P|P|P|P|P|P|P	P	11193.996	17337.9406666667	0.076614706803734	0.285499653804096	372.643407140445	HighRE
Ccl11	MCP1 (JE)	937|938|995	NONE	P|P|P|P|P|P|P|P|P|P|P|P|P|P|P|P|P|P	P	10461.27375	14428.4004166667	-0.0661505060183847	0.0936226920333946	141.529819903985	HighRE
Ccnf	CCNF short form\Mouse hipoxia gene	1290|1297	NONE	P|P|P|P|P|P|P|P|P|P|P|P	P	11230.3261666667	14302.987	0.00739255400603067	0.236020006309832	3192.67206052594	HighRE
Ccnf (short)	CCNF (even shorter)\Mouse hipoxia gene	1292	NONE	P|P|P|P|P|P	P	44199.82	40443.1666666667	0.1182503281025	0.171535811455218	.	SINGLE
Ccs	Cu chaperone for SOD	518	NONE	P|P|P|P|P|P	P	44199.82	40443.1666666667	0.0992777240101582	0.183922136291804	.	SINGLE
Cct7	chaperonin containing TCP1, subunit 7 (eta)	613	NONE	P|P|P|P|P|P	P	44199.82	40443.1666666667	-0.0978145551133314	0.0700866430080824	.	SINGLE
Cd160	BY55 (CD160) \1q21	1302|1312	NONE	P|P|P|P|P|P|P|P|P|P|P|P	P	23419.388	23457.3666666667	-0.0855793593349172	0.12172185281407	142.232722656533	HighRE
Cd160 (long)	BY55 (CD160) long form\1q21	1301	NONE	P|P|P|P|P|P	P	6541.27166666667	6110	0.123209389184814	0.194461893358881	.	SINGLE
Cd163	CD163\list Martina- Metal array	1411	NONE	A|P|P|P|P|P	P	6541.27166666667	6110	0.236024528643047	0.128917656518646	.	SINGLE
Cdc14a	A830059A17Rik\ire candidate NIA results interesting	1320	NONE	P|P|P|P|P|P	P	6541.27166666667	6110	0.0680043882629672	0.0533203767536384	.	SINGLE
Cdc34	CDC34\mouse hipoxia gene	1174|1177	NONE	P|P|P|P|P|P|P|P|P|P|P|P	P	11806.142	11018.0333333333	0.124597087596277	0.0457663785786643	36.7314994769042	HighRE
Clock	Clock\Mouse hipoxia gene	1288|1293|1295	NONE	P|P|P|P|P|P|P|P|P|P|P|P|P|P|P|P|P|P	P	13820.1416666667	13386.2777777778	-0.034508540856159	0.346675857407541	1004.60885568179	HighRE
Cnbp1	ZNF9\ire candidate	1248|1249	NONE	P|P|P|P|P|P|P|P|P|P|P|P	P	16659.1213333333	14609.5333333333	0.336640972050595	0.00416762770510911	1.23800370457662	SIMILAR
Cnksr1	Cnksr1/HHpatients putative HH modifiers	1511|1512	NONE	P|P|P|P|P|P|P|P|P|P|P|P	P	14312.3061904762	13227.0238095238	-0.117743447704769	0.241194944089273	204.847869491683	HighRE
Cotl1	clbp	614	NONE	P|P|P|P|P|P	P	23953.31	26170.8333333333	-0.12821697579857	0.0681501941877737	.	SINGLE
Cox17|1	cox 17-chaperon	878|879	UP	P|P|P|P|P|P|P|P|P|P|P|P	P	15394.9816666667	11946.1666666667	0.485730341279574	0.07567841404819	15.5803349341588	AVERAGE
Cox17|2	cox 17-chaperon	519|701	NONE	P|P|P|P|P|P|P|P|P|P|P|P	P	15394.9816666667	11946.1666666667	0.319752596957589	0.0150172857222302	4.69653283980115	AVERAGE
Cox17 (bad)	cox 17	880	UP	P|P|P|P|P|P	P	23953.31	26170.8333333333	0.451481777844841	0.12593979012139	.	SINGLE
Cox7b	cox 7b	615|702	NONE	P|P|P|P|P|P|P|P|P|P|P|P	P	15239.1054166667	12957.5	0.0464230762842693	0.148194189465413	319.225267532798	HighRE
Cp	ceruloplasmin	512|513|514|843	NONE	P|P|P|P|P|P|P|P|A|P|P|M|P|P|P|P|P|P|P|P|P|P|P|P	P	5250.34708333333	5279	-0.0355447823013818	0.119932456272537	337.412268432644	HighRE
Cpox	CPO\heme biosynthesis	1342	NONE	P|P|P|P|P|P	P	8712.97166666667	9045.33333333333	-0.36570147387011	0.231055593522851	.	SINGLE
Cpox (short form)	CPO short form\heme biosynthesis	1340|1341	DOWN	P|P|P|P|P|P|P|P|P|P|P|P	P	8161.55738095238	10360.8571428571	-0.575813631508236	0.161143929252787	27.9854314721068	HighRE
Crebbp	CREBBP short form\mouse hipoxia gene	1167|1212	NONE	P|P|P|P|P|P|P|P|P|P|P|P	P	17444.1416666667	16481	0.0636867508480738	0.123249529861515	193.524600046766	HighRE
Csnb	Csnb (abfall)	1364	NONE	P|P|P|P|P|P	P	7792.95833333333	8353	-0.073636320760241	0.181400099210119	.	SINGLE
Cth	cystathionine gamma-lyase (short isoform)	622	UP	P|P|P|P|P|P	P	7792.95833333333	8353	0.67734657757756	0.367662122129734	.	SINGLE
Ctsd	cathepsin D	612	NONE	P|P|P|P|P|P	P	7792.95833333333	8353	0.164996270566473	0.168402433759877	.	SINGLE
Cul1	Cul1\mouse hipoxia gene	1182|1186	NONE	P|P|P|P|P|P|P|P|P|P|P|P	P	30345.2253333333	28053.1333333333	-0.01360458372294	0.080232832662661	589.748531058488	HighRE
Cul2	Cul2 short form\mouse hipoxia gene	1206|1208	NONE	P|P|P|P|P|P|P|P|P|P|P|P	P	25295.2675	21588.1666666667	0.142457232934204	0.1414488155052	99.2921261993978	HighRE
Cul3	Cul3\mouse hipoxia gene	1165|1195	NONE	P|P|P|P|P|P|P|P|P|P|P|P	P	14473.7383333333	16364.25	-0.176477504290476	0.204151402711139	115.681261207724	HighRE
Cul3 long form	Cul3 long form\mouse hipoxia gene	1170	NONE	P|P|P|P|P|P	P	7842.725	9407.16666666667	-0.249396423346047	0.105743870789811	.	SINGLE
Cybrd1	DCYTB	1114	UP	P|P|P|P|P|P	P	7842.725	9407.16666666667	0.78546866395563	0.162618540375524	.	SINGLE
Cyp1a1	CYP145	704	DOWN	P|P|P|P|P|P	P	7842.725	9407.16666666667	-0.385157511659105	0.591661446817238	.	SINGLE
Cyp3a13	Cyt-P450 (Cyp3a13) (abfall)	688	UP	P|P|P|P|P|P	P	7842.725	9407.16666666667	0.892388263112271	0.124884498677516	.	SINGLE
D11Ertd18e	D11Ertd18e/(McKie heme transporter HCP1)	1496|1497|1498	NONE	P|P|P|P|P|P|P|P|P|P|P|P|P|P|P|P|P|P	P	33376.2535714286	30589.5	-0.061050984888525	0.209659923890505	343.417758572331	HighRE
D11Ertd498e	FLJ10055\ire candidate	1272|1283	NONE	P|P|P|P|P|P|P|P|P|P|P|P	P	32306.8525925926	36663.7037037037	-0.0774617600837285	0.205546720843803	265.352505057499	HighRE
D11Ertd498e (dif 3' form)	FLJ10055 (dif 3' form)\ire candidate	1282	NONE	P|P|P|P|P|P	P	11595.1783333333	9818.33333333333	0.24527974300904	0.112734658822726	.	SINGLE
D1Ertd396e	scaffold attachment factor B	667	UP	P|P|P|P|P|P	P	11595.1783333333	9818.33333333333	0.38644050963486	0.144607904016003	.	SINGLE
D330037H05Rik	LOC207214-abfall	1193	NONE	P|P|P|P|P|P	P	11595.1783333333	9818.33333333333	0.149748489319544	0.136225106075939	.	SINGLE
D630004K10Rik	ak052609-abfall	1161	NONE	P|P|P|P|P|P	P	11595.1783333333	9818.33333333333	-0.0277512334221188	0.191602743726958	.	SINGLE
DNA in chr 1	afball	1386	NONE	P|P|P|P|P|P	P	11595.1783333333	9818.33333333333	0.0522162438135516	0.154804747448401	.	SINGLE
Dbh	DBH\list Martina- Metal array	1417	NONE	P|P|P|P|P|P	P	11595.1783333333	9818.33333333333	0.170042819358974	0.227879243594609	.	SINGLE
Ddx21	Gu	634	NONE	P|P|P|P|P|P	P	11595.1783333333	9818.33333333333	0.130284749407486	0.115671185361598	.	SINGLE
Ddx5	p68 RNA Helikase (abfall)	691	DOWN	P|P|P|P|P|P	P	11595.1783333333	9818.33333333333	-0.846505911013644	0.277577243726076	.	SINGLE
Dio1	DIO1\list Martina- Metal array	1424|1425|1426	DOWN	P|P|P|P|P|P|P|P|P|P|P|P|P|P|P|P|P|P	P	10491.8504545455	15195.4545454545	-1.44323800108712	0.139342280806554	9.65483729652317	SIMILAR
Dkk1	Sk-Dkk-1 protein precursor	673	NONE	P|P|P|P|P|P	P	11595.1783333333	9818.33333333333	0.0356478772635493	0.0685050510763004	.	SINGLE
Dnaja1	DNAJA1\list Martina- Metal array	1445|1446|1447	DOWN	P|P|P|P|P|P|P|P|P|P|P|P|P|P|P|P|P|P	P	17419.7585555556	28407.0222222222	-0.874233902910154	0.0642872998403659	7.35355831275429	SIMILAR
Dock9	isg-4	734|735	NONE	P|P|P|P|P|P|P|P|P|P|P|P	P	16406.8202941176	25988.7941176471	0.152501849068708	0.04147706055252	27.1977427197182	HighRE
Dsip1	GILZ-DSIPI\ire candidate	1244|1251	NONE	M|A|A|P|P|P|P|P|P|P|P|P	P	16998.3058333333	18135.0833333333	-0.0732947503101381	0.0961659679153282	131.204441666577	HighRE
Dsip1 (short)	GILZ-DSIPI short form\ire candidate	1266	NONE	P|P|P|A|A|A	A	5405.63833333333	5961.68666666667	0.0923875379445991	0.278921302675161	.	SINGLE
Dusp1	protein tyrosine phosphatase	954|955	NONE	P|P|P|P|P|P|P|P|P|P|P|P	P	14296.7194444444	13155.34	0.0521334646729337	0.26774935636002	513.584428044025	HighRE
Eefsec	sec (SelB)	1072|1073	NONE	P|P|P|A|A|M|P|P|P|P|P|P	P	9485.00416666667	7488.47	0.222069167892562	0.0994508167592028	44.7837120762832	HighRE
Efna1	EPH-RELATED RECEPTOR TYROSINE KINASE LIGAND	625|706	NONE	P|P|P|P|P|P|P|P|P|P|P|P	P	25100.035	24947.4166666667	0.00154186795611725	0.136354312350731	8843.44938940815	HighRE
Egln1	EGLN1 (sm20)\mouse hipoxia gene	1179|1194|1196	NONE	P|P|P|P|P|P|P|P|P|P|P|P|P|P|P|P|P|P	P	20775.3466666667	17415.8888888889	0.252546676417755	0.0878970262244235	34.8042696388634	HighRE
Egln2	EGLN2\mouse hipoxia gene	1202	NONE	P|P|P|P|P|P	P	23566.6733333333	20994.1666666667	-0.159819151749581	0.265800462285544	.	SINGLE
Egr1	EGR1\list Martina- Metal array	1448|1449|1450	NONE	P|P|P|P|P|P|P|P|P|P|P|P|P|P|P|P|P|P	P	21108.7576190476	19848.0238095238	0.159283937639971	0.184545148147216	115.859232815014	HighRE
Eif2ak1	heme-regulated initiation factor 2-alpha kinase	721|844	NONE	P|P|P|P|P|P|P|P|P|P|P|P	P	25108.5188888889	23505.6111111111	0.0480446035485367	0.0824881417087474	171.690753208973	HighRE
Elac2	IRIG1 (ELAC2)	888	NONE	P|P|P|P|P|A	P	3202.98333333333	3025.33333333333	0.0757120688909945	0.17595946428532	.	SINGLE
Elac2 (bad)	IRIG1 (ELAC2)	889	NONE	P|P|P|P|P|P|P|P|P|P|P|P	P	3202.98333333333	3025.33333333333	0.118276167982942	0.165168629578481	.	SINGLE
Elac2 (short 2)	IRIG1	557	NONE	P|P|P|A|P|A	P	3202.98333333333	3025.33333333333	0.237380180966898	0.162717878756981	.	SINGLE
Elac2 (short1)	IRIG1	732	NONE	P|P|P|P|P|P	P	3202.98333333333	3025.33333333333	0.147206036048368	0.0966038857531363	.	SINGLE
Eno1	alpha enolase	503|504	UP	P|P|P|P|P|P|P|P|P|P|P|P	P	35814.5693055556	28000.5297222222	0.480299584200409	0.0255704924403966	5.32386312242301	SIMILAR
Ep300	EP300\mouse hipoxia gene	1171|1197	NONE	P|P|P|P|P|P|P|P|P|P|P|P	P	30163.7488541667	25262.3972916667	-0.369779176537418	0.00233738270391868	0.632102306518647	SIMILAR
Epas1	HIF2A\mouse hipoxia gene	1162	NONE	P|P|P|P|P|P	P	3202.98333333333	3025.33333333333	0.187068553512555	0.204461477392525	.	SINGLE
Epas1 (short + dif 3')	HIF2A (short + dif 3')\mouse hipoxia gene	1164	NONE	P|P|P|P|P|P	P	3202.98333333333	3025.33333333333	-0.25737658020901	0.424675015808211	.	SINGLE
Epor	EPOR\mouse hipoxia gene	1187|1198|1205	NONE	P|P|P|P|P|P|P|P|P|P|P|P|P|P|P|P|P|P	P	25682.8410897436	24373.8726923077	0.123186158052719	0.199488444988915	161.940633706217	HighRE
Eya1	EYA1	707	DOWN	P|P|P|P|P|P	P	3202.98333333333	3025.33333333333	-0.489447756111832	0.701484016689567	.	SINGLE
Eya2	EYA2	626|628	NONE	P|P|P|P|P|P|P|P|P|P|P|P	P	23226.6483854167	24499.1153125	0.0351360802358324	0.156103103240502	444.281496947701	HighRE
Eya3	Eya3	708|710	NONE	P|P|P|P|P|P|P|P|P|P|P|P	P	22064.0733333333	18233	0.270303343721644	0.124245113854306	45.9650672994458	HighRE
FLOT2	hs FLOT2	481	UP	P|P|P|P|P|P	P	58965.135	42467.3333333333	0.467811722059	0.0867857171800054	.	SINGLE
Fbxo2	neural F box protein NFB42 mouse	1082	NONE	P|P|P|P|P|P	P	58965.135	42467.3333333333	-0.143175245338521	0.0694395877552468	.	SINGLE
Fbxo32	Atrogin1(IREG3)	1140	NONE	P|P|P|P|P|P	P	58965.135	42467.3333333333	0.124828117560895	0.0968430124563054	.	SINGLE
Fbxo32 (long)	IRIG3 (fused with RIIKEN NM_026346)	921	NONE	P|P|P|P|P|P	P	58965.135	42467.3333333333	0.0197927344520989	0.469230520939741	.	SINGLE
Fcna	ficolin-A	630	NONE	P|P|P|P|P|P	P	58965.135	42467.3333333333	0.292650164933409	0.113553419350531	.	SINGLE
Fdx1	adrenodoxin (ferredoxin)	695|696	NONE	P|P|P|P|P|P|A|P|A|P|P|P	P	14135.9316666667	11817.380952381	-0.059085341276085	0.196518965662353	332.601896541629	HighRE
Fdxr	ferredoxin reductase	711	NONE	P|P|P|P|P|P	P	3173.37666666667	3015.66666666667	0.0833118839224953	0.156330546653592	.	SINGLE
Fech	ferrochalatase	712|890|891|892	NONE	P|P|P|P|P|P|P|P|P|P|P|P|P|P|P|P|P|P|P|P|P|P|P|P|P|P|P|P|P|P	P	12682.1616666667	13289.15	-0.0758852845728871	0.187355556513561	246.893132928305	HighRE
Fgd2	Fgd2-abfall	1217	NONE	P|P|P|A|A|A	A	3173.37666666667	3015.66666666667	0.179015443420118	0.165554975865137	.	SINGLE
Figf	c-Fos	699	NONE	P|P|P|P|P|P	P	3173.37666666667	3015.66666666667	0.355073005746811	0.24660467094659	.	SINGLE
Fmo1	flavin monoox-1	522|523	NONE	P|P|P|P|P|P|P|P|P|P|P|P	P	13965.2581481482	13924.4744444444	-0.146316855321983	0.0332339931233914	22.7137147324942	HighRE
Fmo2	flavin monoox-2	524|525	NONE	P|P|P|P|P|P|P|P|P|P|P|P	P	10718.3891666667	9989.33333333333	0.0886147435537322	0.0683677409335866	77.1516546703442	HighRE
Fmo3|1	flavin monoox-3	1119	NONE	P|P|P|P|P|P	P	21529.5683333333	19203	0.195055296785842	0.180963458577201	237.199024864444	SPLIT
Fmo3|2	flavin monoox-3	1120	DOWN	P|P|P|P|P|M	P	6712.44833333333	10221.9183333333	-0.771076513591902	0.801731595457315	237.199024864444	SPLIT
Fmo4	flavin monoox-4	526	NONE	P|P|P|P|P|P	P	5532.80833333333	5759.5	-0.0664966322028198	0.121531925400171	.	SINGLE
Fmo5	flavin monoox-5	527	DOWN	P|P|P|P|P|P	P	5532.80833333333	5759.5	-0.584023786510924	0.0751069537949498	.	SINGLE
Fnbp3	hypA-FBP-11	917	NONE	P|P|P|P|P|P	P	5532.80833333333	5759.5	0.233101754487515	0.0852181226865388	.	SINGLE
Fnbp3 (short)	hypA-FBP-11 (500bp missing)	916|918	NONE	P|P|P|P|P|P|P|P|P|P|P|P	P	15219.9926666667	16962.4333333333	0.174344641912988	0.265620819102352	152.353875741658	HighRE
Fth1	H-Fer\Known ire 5'	549	DOWN	P|P|P|P|P|P|P|P|P|P|P|P|P|P|P|P|P|P|P|P|P|P|P|P	P	118281.101666667	185246.708333333	-0.792661826495545	0.46816439330369	.	SINGLE
Ftl1	l-Fer\Known ire 5'	569	NONE	P|P|P|P|P|P|P|P|P|P|P|P|P|P|P|P|P|P|P|P|P|P|P|P	P	118281.101666667	185246.708333333	0.140066049032287	0.391768691159357	.	SINGLE
Ftmt	hs mitochondrial ferritin MoMtF	1116	NONE	P|P|P|P|P|P	P	118281.101666667	185246.708333333	-0.0331657832309275	0.0691109128275187	.	SINGLE
Furin	Furin/Furin, cleavage of hamp	1506|1507|1509	NONE	P|P|P|P|P|P|P|P|P|P|P|P|P|P|P|P|P|P	P	41561.6691666667	51706.6527777778	-0.00650735499469834	0.168747625376827	2593.18302926931	HighRE
Fxn	frataxin	528|715	NONE	P|P|P|P|P|P|P|P|P|P|P|P	P	35793.5014583333	43309.84375	0.0225193248359287	0.000575914871242278	2.5574251245909	SIMILAR
Fxyd5	Fxyd5/HHpatients putative HH modifiers	1523|1524|1525	NONE	P|P|P|P|P|P|M|P|P|P|P|P|P|P|P|P|P|P	P	28042.0204545455	33277.1287878788	0.149394751519536	0.0392771756113402	26.2908671234035	HighRE
Fxyd7	Fxyd7/HHpatients putative HH modifiers	1520|1522	NONE	P|P|P|P|P|P|P|P|P|P|P|P	P	24937.8855128205	29258.5705128205	0.132026916963141	0.114927793679367	87.0487596945495	HighRE
Gapd	GAPDH	530|531	UP	P|P|P|P|P|P|P|P|P|P|P|P|P|P|P|M|A|P	P	55007.6575	26415.0191666667	0.628190416077811	0.167925670561428	26.731651146462	HighRE
Gas1	gas-1	532	NONE	P|P|P|P|P|P	P	6058.46	6236.33333333333	-0.0454107817675042	0.0566116743880971	.	SINGLE
Gas7|1	gas-7	536	DOWN	P|M|P|P|P|P	P	6058.46	6236.33333333333	-0.412635349698515	0.720788735445675	.	SPLIT
Gas7|2	gas-7	893|894|895	NONE	P|P|P|P|P|P|P|P|P|P|P|P|P|P|P|P|P|P	P	6058.46	6236.33333333333	0.0965613795675854	0.192875815539195	199.744262564307	AVERAGE
Gls	Gls\NIA results interesting	1325	NONE	P|P|P|P|P|P	P	6058.46	6236.33333333333	0.0240531100742281	1.25850044310962	.	SINGLE
Gng11	G protein gamma-11 subunit (homologue of hs)	1055|1056|1057|716|717	NONE	P|P|P|P|P|P|P|P|P|P|P|P|P|P|P|P|P|P|P|P|P|P|P|P|P|P|P|P|P|P	P	12886.9436363636	18272.5606060606	-0.0978783068262757	0.157789047936814	161.20941713558	HighRE
Got2	Got2\NIA results interesting	1326	NONE	P|P|P|P|P|P	P	6058.46	6236.33333333333	0.116091640418955	0.397422061367032	.	SINGLE
Gpr89|1	SH120\1q21	1299	DOWN	P|P|P|P|P|P	P	6058.46	6236.33333333333	-0.39278600697106	0.0663107303890039	703.721406667046	SPLIT
Gpr89|2	SH120\1q21	1310	UP	P|P|P|P|P|P	P	6860.59833333333	12787.1666666667	0.590361410972649	0.103117428394502	703.721406667046	SPLIT
Gpr89 (pdzk1 3')	PDZK1 (5' from sh120)\1q21	1313	DOWN	P|P|P|P|P|P	P	12317.7216666667	33473.5	-1.44946184834472	0.0679315664542942	.	SINGLE
Gpx1	GPX-1	544|720	UP	P|P|P|P|P|P|P|P|P|P|P|P	P	21202.2733333333	20911.2777777778	0.806364286623261	0.0657417507275502	8.15285991928672	SIMILAR
Gpx2	GPX2\list Martina- Metal array	1427|1428|1429	NONE	P|P|P|P|P|P|P|P|P|P|P|M|P|P|P|P|P|P	P	28785.7411111111	26767.3080555556	0.085863365643149	0.130700787906894	152.219502377871	HighRE
Gpx3	GPX-3	545|546	DOWN	P|P|P|P|P|P|P|P|P|P|P|P	P	24784.903125	27705.1685416667	-1.26631029079097	0.293898402461685	23.2090353050915	HighRE
Gpx4	GPX4	1010|800	NONE	P|P|P|P|P|P|P|P|P|P|P|P	P	29511.1033333333	37719.6666666667	-0.356429774743247	0.030166230958005	8.46344303859999	SIMILAR
Gsk3b|1	glycogen synthase kinase 3 beta	1028	UP	P|P|P|P|P|P	P	30323.0066666667	38351	0.474088307136895	0.261261640274556	.	SPLIT
Gsk3b|2	glycogen synthase kinase 3 beta	814|815	NONE	P|P|P|P|P|P|P|P|P|P|P|P	P	30323.0066666667	38351	0.0251360766790601	0.228755337932815	910.067791619139	AVERAGE
Gsn	gelsolin	777	UP	P|P|P|P|P|P	P	30323.0066666667	38351	0.585966390430606	0.183812219321647	.	SINGLE
Gsr	Glutathion Reductase	538|540|847|896	UP	P|P|P|P|P|P|P|P|P|P|P|P|P|P|P|P|P|P|P|P|P|P|P|P	P	21230.0895833333	21321.6666666667	0.729455900298904	0.127850568435055	17.5268399889104	AVERAGE
Gsr|2	Glutathion Reductase	537	NONE	A|M|A|P|P|P	M	30323.0066666667	38351	0.277346332466945	0.635479779142885	.	SPLIT
Gsr (bad)	Glutathion Reductase	539	UP	P|P|P|P|P|P	P	30323.0066666667	38351	0.859556388913022	0.275201829961929	.	SINGLE
Gss	glutathione synthetase type A1	541|542|543	NONE	P|P|P|P|P|P|P|P|P|P|P|P|P|P|P|P|P|P	P	27723.7637777778	22223.429	-0.00413084595783977	0.117464014044572	2843.58253111912	HighRE
Gsta4	Gsta4/HHpatients putative HH modifiers	1514|1515|1516	UP	P|P|P|P|P|P|P|P|P|P|P|P|P|P|P|P|P|P	P	25454.7708333333	19821.394537037	0.841613425511005	0.115579573144974	13.7330952241877	SIMILAR
HECTd1	HECTd1 (abfall)	1421	NONE	P|P|P|P|P|P	P	30323.0066666667	38351	0.11591800102947	0.295104904662173	.	SINGLE
HLA_A (human)	afball\list Martina	1367	NONE	P|P|P|P|P|P	P	30323.0066666667	38351	-0.12808994956633	0.149041432053609	.	SINGLE
Haao	HYACDO	639|640	NONE	P|P|P|P|P|P|P|P|P|P|P|P	P	24235.283030303	20557.0728030303	0.0607200141018464	0.268497625324121	442.189662330721	HighRE
Hadhb	HADHB	635	NONE	P|P|P|P|P|P	P	173638.086666667	172712.333333333	-0.00149780232404478	0.0709551595772615	.	SINGLE
Hamp	hepcidin	1080|1091|1099	NONE	P|P|P|P|P|P|P|P|P|P|P|P|P|P|P|P|P|P	P	55074.4666666667	55692.4166666667	-0.0169307188394417	0.353829994327268	2089.86988492767	HighRE
Hap1	huntingtin	915	NONE	P|P|P|P|P|P	P	173638.086666667	172712.333333333	0.288947252179913	0.150416795758286	.	SINGLE
Hba-a1	Hba-a1\NIA results interesting	1330	UP	P|P|P|A|A|P	P	173638.086666667	172712.333333333	0.535941345083065	0.32428600799023	.	SINGLE
Hbb-bh1|1	Hbb-b1\NIA results interesting	1329	UP	P|P|P|P|P|P	P	173638.086666667	172712.333333333	0.447588392091859	0.118727005314654	81.2555936069095	SPLIT
Hbb-bh1|2	Hbb-b1\NIA results interesting	1366	NONE	P|P|P|P|P|P	P	9825.28	13527.5	0.120935269562299	0.552349621970846	81.2555936069095	SPLIT
Hdh	HD-Huntingtin\list Martina- Metal array	1456	UP	P|P|P|P|P|P	P	12575.6283333333	9232.83333333333	0.441296741204146	0.0796095638911862	.	SINGLE
Heph	hephaestin	898|926	DOWN	P|P|P|P|P|P|P|P|P|P|P|P	P	12575.6283333333	9232.83333333333	-0.636121744186443	0.161322974047987	25.3603929628768	AVERAGE
Heph|2	hephaestin	722	NONE	P|P|P|P|P|P	P	12575.6283333333	9232.83333333333	-0.0341138814551613	0.160975994668619	.	SPLIT
Herpud1	Herpud 1 (abfall)\CORRECTED INFORMATION	731|737	NONE	P|P|P|P|P|P|P|P|P|P|P|P	P	26384.6033333333	29221.1388888889	0.277153609659892	0.0670603500341022	24.1960947636204	HighRE
Hfe	HFE	900	NONE	P|P|A|P|P|P	P	4653.43666666667	5184.84333333333	-0.120775377470812	0.130294834257864	.	SINGLE
Hfe (800 bp less)	HFE (es fehlen 800bp)	823	NONE	P|P|P|P|P|P	P	4653.43666666667	5184.84333333333	-0.0556384961169684	0.615660495641638	.	SINGLE
Hfe (long 1)	HFE (mayka-1) 3'-UTR long	1112	NONE	P|P|P|P|P|P	P	4653.43666666667	5184.84333333333	-0.138410744899891	0.129183004437803	.	SINGLE
Hfe (long 2)	HFE (Mayka-2) 3'-UTR long	1113	NONE	P|P|P|P|P|P	P	4653.43666666667	5184.84333333333	-0.0646482585726201	0.190789626740499	.	SINGLE
Hfe (strange)	hfe no info available but spotted on chip	718	NONE	P|P|P|M|P|P	P	4653.43666666667	5184.84333333333	-0.143766913206281	0.445598987577989	.	SINGLE
Hif1a|1	HIF-1	723|902	UP	P|P|P|P|P|P|P|P|P|P|P|P	P	3948.08916666667	4249.42166666667	0.493442765179388	0.0664972246075039	13.4761778467518	AVERAGE
Hif1a|2	HIF-1	724|901	NONE	P|P|P|P|P|P|P|P|P|P|P|P	P	3948.08916666667	4249.42166666667	0.216524465788131	0.0255829519549416	11.8152707879093	AVERAGE
Hmbs	hydroxymethylbilane synthase\corrected information	1142|694	NONE	P|P|P|P|P|P|P|P|P|P|P|P	P	13834.4334848485	13312.0918181818	0.0846565471729301	0.218364664466034	257.941850640299	HighRE
Hmbs (bad)	hydroxymethylbilane synthase\corrected information	729	NONE	P|P|P|P|P|P	P	17109.46	24931	-0.120113024200614	0.646999904434362	.	SINGLE
Hmox1|1	Heme oxygenase 1	547	UP	P|P|P|P|P|P	P	17109.46	24931	0.489148693736454	0.0680878890411959	53.3927333939219	SPLIT
Hmox1|2	Heme oxygenase 1	897	NONE	P|P|P|P|P|P	P	13394.11	9480.66666666667	0.221026548730483	0.396507883549831	53.3927333939219	SPLIT
Hmox2	Heme oxygenase 2	548	NONE	P|P|P|P|P|P	P	24053.8666666667	23448.3333333333	-0.0395998998729734	0.169846832658925	.	SINGLE
Hnrpdl	JKTBP	924|962	NONE	P|P|P|P|P|P|P|P|P|P|P|P	P	23124.0916666667	23882.7777777778	-0.0315146210831696	0.309206300477534	981.151890297247	HighRE
Hprt1	HPRT	550|551	NONE	P|P|P|P|P|P|P|P|P|P|P|P	P	16765.7233333333	16113.0833333333	0.0628767277639061	0.200030512775203	318.131238518473	HighRE
Hpxn	hemopexin	636|637	NONE	P|P|P|P|P|P|P|P|P|P|P|P	P	9168.53166666667	7686.41666666667	0.244642573474598	0.0697151348930905	28.4967305170738	HighRE
Hsf1	HSF1	783|907	NONE	P|P|P|P|P|P|P|P|P|P|P|P	P	8958.45583333333	7381.08333333333	0.217162661716779	0.152234529273867	70.1016132655481	HighRE
Hsf2	HSF2	782	NONE	P|A|P|P|P|P	P	10519.8166666667	9375.43833333333	0.0783808692351512	0.301205684895535	.	SINGLE
Hsf4	HSF 4	1137|1138	NONE	P|P|P|P|P|P|P|P|P|P|P|P	P	7353.355	6768.535	0.0980153490043318	0.044315416390156	45.2127313123146	HighRE
Hsp105	hsp105 alpha	555	NONE	P|P|P|P|P|P	P	13299.4666666667	11885.8333333333	0.165160759546312	0.101822345875668	.	SINGLE
Hspa1a	HSP70.1	824	NONE	P|P|P|P|P|P	P	13299.4666666667	11885.8333333333	-0.0362898838517933	0.157198834785694	.	SINGLE
Hspa1a (short)	HSP70.1 (short form)	911	NONE	P|P|P|P|A|A	P	13299.4666666667	11885.8333333333	0.128287948674285	0.262382321594382	.	SINGLE
Hspa5	78 kDa glucose-regulated protein	842|858|859	UP	P|P|P|P|P|P|P|P|P|P|P|P|P|P|P|P|P|P	P	56883.0880555556	41790.1666666667	0.5721676031112	0.119040469141998	20.8051746541935	HighRE
Hspa8	Hsc 70 (HSP CA)	554|904|905|906|908	NONE	P|P|P|P|P|P|P|P|P|P|P|P|P|P|P|P|P|P|P|P|P|P|P|P|P|P|P|P|P|P	P	69764.7053030303	59474.8181818182	0.07592771196111	0.126318481812091	166.366769851818	HighRE
Hspa9a	mit hsp70	574|751	UP	P|P|P|P|P|P|P|P|P|P|P|P	P	75013.0374358974	60439.7564102564	0.618388012948169	0.104182465241378	16.8474263827799	HighRE
Hspb1	HSP25	638|741	NONE	P|P|P|P|P|P|P|P|P|P|P|P	P	10409.8475	11688	-0.248271649395103	0.133191243930189	53.647383523129	HighRE
Hspb2	Hspb2	989|993|994	NONE	P|P|P|P|P|P|P|P|P|P|P|P|P|P|P|P|P|P	P	10329.9177777778	10623.2777777778	-0.0208122114021512	0.244320849458985	1173.93026977293	HighRE
Hspca|1	HSP 86B	552	DOWN	P|P|P|P|P|P	P	15086.4133333333	15329.1666666667	-0.476006735672512	0.373387280809163	43.3509617954332	SPLIT
Hspca|2	HSP 86B	553	NONE	P|P|P|P|P|P	P	8677.44	10384.1666666667	-0.252646981005677	0.188386632722382	43.3509617954332	SPLIT
Hspd1	HSP60A	726|727|728	UP	P|P|P|P|P|P|P|P|P|P|P|P|P|P|P|P|P|P	P	41493.0822222222	27727.6666666667	0.568948105665342	0.153972092473064	27.0625898811993	HighRE
Idh3a	RNAIDH (alpha subunit)	771	UP	P|P|P|P|P|P	P	37630.7866666667	23465.8333333333	0.393715638457819	0.0910337375624059	.	SINGLE
Idh3g|1	RNAIDH (gamma subunit )	664	NONE	P|P|P|P|P|P	P	37630.7866666667	23465.8333333333	-0.109850303894471	0.0572308696016991	88.0917875021755	SPLIT
Idh3g|2	RNAIDH (gamma subunit )	665	DOWN	P|P|P|P|P|P	P	45053.6716666667	28008.1666666667	-0.47276003135851	0.795460598855525	88.0917875021755	SPLIT
Il4i1|1	MOAA similar	755	DOWN	P|P|P|P|P|P	P	5460.985	7628.83333333333	-0.430987313034081	0.190802917565286	36.2554053775633	SPLIT
Il4i1|2	MOAA similar	756	NONE	P|P|P|P|P|P	P	14715.98	19802	-0.255099148429787	0.62675990133988	36.2554053775633	SPLIT
Il6	IL6	1477	NONE	P|P|P|P|P|P|P|P|P|P|P|P	P	5683.55833333333	6870.66666666667	-0.269337665886937	0.176371271358613	.	SINGLE
Il6ra	interleukin 6 receptor alpha\list Martina	1368	NONE	P|P|M|P|P|P	P	5683.55833333333	6870.66666666667	-0.29448452751805	0.346980772027922	.	SINGLE
Il9r	interleukin 9 receptor	1084	NONE	P|P|P|P|P|P	P	5683.55833333333	6870.66666666667	0.0612951032874148	0.523711909239466	.	SINGLE
Il9r (bad)	interleukin 9 receptor	1118	NONE	P|P|P|P|P|P	P	5683.55833333333	6870.66666666667	0.0582941545778324	0.0638280917957007	.	SINGLE
Il9r (long)|1	interleukin 9 receptor (long)\corrected information	1098	NONE	P|P|P|P|P|P	P	5683.55833333333	6870.66666666667	-0.0636630163337963	0.183251188876231	106.586478466042	SPLIT
Il9r (long)|2	interleukin 9 receptor (long)\corrected information	1117	DOWN	P|P|P|P|P|P	P	8200.04833333333	10915.6666666667	-0.453250530554518	0.577296237524543	106.586478466042	SPLIT
Impa1	myo-inositol monophosphatase A1	652	DOWN	P|P|P|P|P|P	P	25739.82	41069.3333333333	-0.686346399976879	0.0714418109753979	.	SINGLE
Ireb2	IRP-2	565	NONE	P|P|P|P|P|P	P	25739.82	41069.3333333333	0.15027772114312	0.104889379907058	.	SINGLE
Ireb2 (not sure)	IRP-2	563	NONE	P|P|P|P|P|P	P	25739.82	41069.3333333333	-0.159552319197998	0.561482615461289	.	SINGLE
Itga10	ITGA10\1q21	1316	NONE	P|P|A|P|P|P	P	25739.82	41069.3333333333	0.176337167944369	0.16727558952782	.	SINGLE
Jun	C-JUN	515	DOWN	P|P|P|P|P|P	P	25739.82	41069.3333333333	-0.974092153514419	0.204500673636137	.	SINGLE
Kif20a	Rab6 kinesin-like (Rab6kifl)	1071	NONE	P|P|P|P|P|P	P	25739.82	41069.3333333333	0.138191376082712	0.120830015821341	.	SINGLE
Klra6	KLrab6	1122	NONE	P|P|P|P|P|P	P	25739.82	41069.3333333333	-0.337808050005189	0.126547316268994	.	SINGLE
Krt1-19	keratin 19.	927	UP	P|P|P|P|P|P	P	25739.82	41069.3333333333	1.3759292569284	0.270611177395685	.	SINGLE
Lbr	LBR\complete human homologue	1346|1347|1348	NONE	P|P|P|P|P|P|P|P|P|P|P|P|P|P|P|P|P|P	P	21578.4665151515	19978.6365151515	-0.00079371179981953	0.157518416791586	19845.7950136815	HighRE
Lbr (short)	Lamin B receptor (3'?)	1061|1062	NONE	P|P|P|P|P|P|P|P|P|P|P|P	P	21278.7233333333	19543.5898717949	0.206101665584965	0.113497117282926	55.0685104658394	HighRE
Lcn2	LCN2\toll receptors and others	1216|1225	NONE	P|P|P|P|P|P|P|P|P|P|P|P	P	11924.5291666667	11651	0.0707040634937918	0.0849956023055556	120.213178855015	HighRE
Ldh1	lactate dehydrogenase-A	642	UP	P|P|P|P|P|P	P	224245.451666667	131541.333333333	0.736833318510235	0.175077748445907	.	SINGLE
Leap2|1	LEAP-2\toll receptors and others	1215	NONE	P|P|P|P|P|P	P	224245.451666667	131541.333333333	-0.135159205085017	0.0966278362512304	91.3578480015534	SPLIT
Leap2|2	LEAP-2\toll receptors and others	1218	DOWN	P|P|P|P|P|P	P	6930.44833333333	7636.16666666667	-0.628446813137574	0.177260612854816	91.3578480015534	SPLIT
Lox	LYSOX	854	DOWN	P|P|P|P|P|P	P	4935.23166666667	9975.33333333333	-1.01700737452783	0.0980461492713598	.	SINGLE
Lrp10	Lrp10 (abfall)	1356	NONE	P|P|P|P|P|P	P	4935.23166666667	9975.33333333333	-0.130107706416862	0.10221689943281	.	SINGLE
Ltf	lactoferrin	567|568	NONE	P|P|P|P|P|P|P|P|P|P|P|P	P	15147.6220833333	17466.0833333333	0.0442368290954442	0.302418147471106	683.634323831432	HighRE
MTB-Snrpb2 (chimera)	afball	1444	NONE	P|P|P|P|P|P	P	4164.85	3969	0.0844512932524512	0.0874162882497223	.	SINGLE
Maob	MAOB	753|754	DOWN	P|P|P|P|P|P|P|P|P|P|P|P	P	11495.2766666667	34878.0555555556	-1.71275218901777	0.539901365398065	31.5224449199326	HighRE
Maob (bad)	MAOB	761	DOWN	P|P|P|P|P|P	P	15460.3766666667	26340	-0.751107012980438	0.182037543507952	.	SINGLE
Mfi2	melanotransferrin	746|747|748	NONE	P|P|P|P|P|P|P|P|P|P|P|P|P|P|P|P|P|P	P	16191.1108333333	18337.25	0.0627412576004782	0.142385851797458	226.941341699171	HighRE
Mgrn1	KIAA0544	928|929	NONE	P|P|P|P|P|P|P|P|P|P|P|P	P	19781.9108333333	21594.4444444444	-0.00829876482429303	0.0601321637584591	724.591731801266	HighRE
Mgst1	GST-1 Microsomal	633	NONE	P|P|P|P|P|P	P	26220.0983333333	29375.1666666667	-0.157094265494881	0.17320469212563	.	SINGLE
Mm.62521 no name gene	afball	1442	NONE	P|P|P|P|P|P	P	26220.0983333333	29375.1666666667	0.0488946623895236	0.167030486179544	.	SINGLE
Mmp3	MMP-3 (stromelysin)	1093|1097|1100	NONE	P|P|P|P|P|P|P|P|P|P|A|A|P|P|P|P|P|P	P	14587.8913333333	15120.5976666667	-0.0268747456671519	0.177787794467647	661.542239951135	HighRE
Mpo	myeloperoxidase	1039|822	NONE	P|P|P|P|P|P|P|P|P|P|P|P	P	12207.7535714286	12401.784047619	0.159884431668789	0.0433029813033217	27.0839260904568	HighRE
Mpp1	MPP	575|578|579	NONE	P|P|P|P|P|P|P|P|P|P|P|P|P|P|P|M|P|P	P	11425.8977777778	10133.2422222222	0.0895598030469883	0.127547220903287	142.415700530704	HighRE
Mrp63	afball\list Martina	1370	NONE	P|P|P|P|P|P	P	8332.945	7436.16666666667	-0.236705782549021	0.133549863834558	.	SINGLE
Mrpl18|1	Mrpl18\corrected information	1017	NONE	P|P|P|P|P|P	P	8332.945	7436.16666666667	-0.0956808646019191	0.0877341358128624	87.6538821604032	SPLIT
Mrpl18|2	Mrpl18\corrected information	807	DOWN	P|P|P|P|P|P	P	12591.245	11250.8333333333	-0.407646393011383	0.807596260102389	87.6538821604032	SPLIT
Mscp	Mscp /Mscp mouse homologue of frascati (frs-A zebrafish)	1484|1485|1486	NONE	P|P|P|P|P|P|P|P|P|P|P|P|P|P|P|P|P|A	P	4393.79833333333	4484.72222222222	0.0464187661684493	0.171261155624941	368.948099575612	HighRE
Msr2	MSR2\toll receptors and others	1221|1223|1235	NONE	P|P|P|P|P|P|P|P|P|P|P|P|P|P|P|P|P|P	P	5523.38555555556	5999.41666666667	-0.0850373342063482	0.132778283198794	156.141163687704	HighRE
Mt1	metallothionein-I	573|750	UP	P|P|P|P|P|P|P|P|P|P|P|P	P	12730.52	9644.47916666667	0.74815366585113	0.271394576807332	36.2752452062883	HighRE
Mt2	metallothionein-2	572|749	NONE	P|P|P|P|P|P|P|P|P|P|P|P	P	35998.245	55411.9166666667	-0.1084007793058	0.259058160785985	238.981825080037	HighRE
Mt3	metallothionein-3	941|942	NONE	P|P|P|P|P|P|P|P|P|P|P|P	P	10646.4383333333	11016.1666666667	-0.0576740201159565	0.172493729464607	299.083936090808	HighRE
Mtf1	MTF-1	947	NONE	P|P|P|P|P|P	P	10064.525	8712	0.218306967949516	0.120641811848093	.	SINGLE
Mtf1 (short)	MTF-1 (e.v. 1000bp too short)	948	NONE	P|P|P|P|P|P	P	10064.525	8712	0.2389196203501	0.218245685019413	.	SINGLE
Myc	c-myc (abl proto-oncogene)	517	NONE	P|P|P|P|P|P	P	10064.525	8712	0.231255234482095	0.107829544061571	.	SINGLE
Ndufa4|1	Ndufa4	1064	UP	P|P|P|P|P|P	P	12929.85	11100.6666666667	0.436217119350444	0.147440389245773	.	SPLIT
Ndufa4|2	Ndufa4	1063|653|654	NONE	P|P|P|P|P|P|P|P|P|P|P|P|P|P|P|P|P|P	P	11019.6333333333	9508.22222222222	0.213004330747317	0.0736705754221187	34.5864213951184	AVERAGE
Ndufa4 (bad)	Ndufa4	1065	UP	P|P|P|P|P|P	P	10064.525	8712	0.508226603290675	0.145374842389067	.	SINGLE
Nfkb2	Nfkappa B-50K	581|582	NONE	P|P|P|P|P|P|P|P|P|P|P|P	P	17188.195	14601.2666666667	0.106928541160061	0.0830325225772753	77.6523477047947	HighRE
Nfs1	nifs-like protein mRNA	949|950	NONE	P|P|P|P|P|P|P|P|P|P|P|P	P	26402.2541666667	25434.3333333333	0.165941221393887	0.269250401061523	162.256489858187	HighRE
Nos1	NOS1\list Martina- Metal array	1451|1452	NONE	P|P|P|P|P|A|P|P|P|P|P|P	P	6652.74166666667	5705.46583333333	0.0915132591172878	0.128791883845743	140.735763416181	HighRE
Nos2	NO-synthetase 1c	1130|1131|1132|583	NONE	P|P|P|P|P|P|P|P|P|P|P|P|P|P|P|P|P|P|P|P|P|P|P|P	P	18291.8583333333	45151.875	0.0346648020612817	0.267360140408025	771.272658460232	HighRE
Npas2	MOP4\Mouse hipoxia gene	1285	NONE	P|P|P|P|P|P	P	12901.9416666667	11535.5	-0.0539068007528281	0.254941879723858	.	SINGLE
Npc2	Npc2-abfall	1311	NONE	P|P|P|P|P|P	P	12901.9416666667	11535.5	-0.059842405311113	0.131978235730894	.	SINGLE
Npm1	nucleophosmin-nucleoplasmin 1	655|656	NONE	P|P|P|P|P|P|P|P|P|P|P|P	P	21665.174375	34445.75	0.140253680880821	0.0054372606286436	3.87673292743302	SIMILAR
Npm3|1	nucleophosmin-nucleoplasmin 3	764	NONE	P|P|P|P|P|P	P	12901.9416666667	11535.5	0.0966808371405659	0.102007446625361	212.417720030088	SPLIT
Npm3|2	nucleophosmin-nucleoplasmin 3	765	DOWN	P|P|P|P|P|P	P	13719.4666666667	14227.6666666667	-0.481848031068544	0.210677752313749	212.417720030088	SPLIT
Nr1i3	mCAR1 (hs nuclear hormone receptor MB67)	643|644	NONE	P|P|P|P|P|P|P|P|P|P|P|P	P	6808.805	7894.25	-0.194920762962745	0.0735665546224802	37.7417744032435	HighRE
Nrip1|1	RIP140	1013|803	DOWN	P|P|P|P|P|P|P|P|P|P|P|P	P	10177.2683333333	18423.5	-0.789787455304506	0.0580764205209466	7.35342402957704	AVERAGE
Nrip1|2	RIP140	1014|804	NONE	P|P|P|P|P|P|A|A|A|P|P|P	P	10177.2683333333	18423.5	-0.12135837222083	0.354458683070317	292.076003149849	AVERAGE
Nsep1	DNA binding protein B	705	NONE	P|P|P|P|P|P	P	10177.2683333333	18423.5	-0.283384908060302	0.119525237683623	.	SINGLE
Nubp2	nucleotide binding protein 2 (Min D homolog E coli)\list Martina	1374|1375|1376	NONE	P|A|A|P|P|A|P|P|P|P|P|P|P|P|P|P|P|P	P	21819.688125	23597.828125	0.126253400311939	0.150784764425986	119.43026013829	HighRE
Oaz1|1	ornithine decarboxylase antizyme 1	766	DOWN	P|P|P|P|P|P	P	10177.2683333333	18423.5	-0.605615591444059	0.418834592552539	110.333950208131	SPLIT
Oaz1|2	ornithine decarboxylase antizyme 1	840	NONE	P|P|P|P|P|P	P	25639.515	33086	-0.0747830028079382	0.621807697888903	110.333950208131	SPLIT
Oaz2	ornithine decarboxylase antizyme 2	657|658	NONE	P|P|P|P|P|P|P|P|P|P|P|P	P	19096.5158333333	22015.6666666667	-0.108322913363433	0.345964015903842	319.382118853379	HighRE
P4ha1	prolyl 4-hydroxylase alpha subunit	661|662	NONE	P|P|P|P|P|P|P|P|P|A|A|P	P	6431.32166666667	5941.9	0.222630628811541	0.191356321420948	85.9523788089974	HighRE
PRDX4 (human)	Hs peroxiredoxin 4\CORRECTED INFORMATION	795	UP	P|P|P|P|P|P	P	24162.805	14011.6666666667	0.778820169149017	0.19294580189301	.	SINGLE
Pah	phenylalanine hydroxylase (abfall)	689	UP	P|P|P|P|P|P	P	24162.805	14011.6666666667	1.6206063166854	0.103159122180273	.	SINGLE
Pam	PAM\list Martina- Metal array	1418	NONE	P|P|P|P|P|P	P	24162.805	14011.6666666667	0.134872147080575	0.211919386094438	.	SINGLE
Pcanap6	Prostein-pending-abfall	1173	NONE	P|P|P|P|P|P	P	24162.805	14011.6666666667	0.0716664570086104	0.194366068022704	.	SINGLE
Pcsk7	subtilisin-like protease PC8	776	NONE	P|P|P|P|P|P	P	24162.805	14011.6666666667	-0.00433801832245897	0.110472510182188	.	SINGLE
Pdzk1	PDZK1\1q21	1308|1309|1317	DOWN	P|P|P|P|P|P|P|P|P|P|P|P|P|P|P|P|P|P	P	27087.076875	32502.1041666667	-1.50695511698659	0.110196684950045	7.31253928586819	SIMILAR
Peg12	FRAT3	1011|1012|801|802	NONE	P|P|P|P|P|P|P|P|P|P|P|P|P|P|P|P|P|P|P|P|P|P|P|P	P	20619.3681944444	24317.5833333333	-0.0312427220354339	0.0843020690236224	269.829462772198	HighRE
Pex11b	PEX11B\1q21	1360|1362	NONE	P|P|P|P|P|P|P|P|P|P|P|P	P	19557.8935714286	23007.4523809524	-0.0477778574212287	0.203956882038286	426.885785689635	HighRE
Pias3	PIAS3\1q21	1303	NONE	P|P|P|P|P|P	P	4290.505	4548	-0.066441707083323	0.189237290191234	.	SINGLE
Plod2	PLOD2	659	NONE	P|P|P|P|P|P	P	4290.505	4548	-0.0528602875098282	0.308573429439574	.	SINGLE
Pmp22	gas-3	534|535	UP	P|P|P|P|P|P|P|P|P|P|P|P	P	8124.11875	6876	0.49675982757314	0.162735730651492	32.7594385895732	HighRE
Pnpt1	1200003F12Rik (abfall)	692	NONE	P|P|P|P|P|P	P	6486.575	5773.16666666667	0.169307818547823	0.0938860501325414	.	SINGLE
Polr3c	RPC62\1q21	1298|1300	NONE	P|P|P|P|P|P|P|P|P|P|P|P	P	12749.9383333333	11433.6666666667	0.137816427136298	0.109397735603132	79.3793148438972	HighRE
Polr3c (short+3'dif)	RPC62 (short + 3' dif)\1q21	1315	NONE	P|P|P|P|P|P	P	4104.92166666667	3649.33333333333	0.166302262479088	0.128229254508562	.	SINGLE
Por	cytochrome P450 reductase	886|887	UP	P|P|P|P|P|P|P|P|P|P|P|P	P	30763.0883333333	15334.6666666667	1.04840989125139	0.0996239842850365	9.50238881914064	SIMILAR
Ppib	cyclophilin (was mmSTl-1)	520|883	NONE	P|P|P|P|P|P|P|P|P|P|P|P	P	36658.7	25225.6333333333	0.220942274919458	0.190021896159449	86.0052229609382	HighRE
Ppox	PPOX\heme biosynthesis	1343|1344|1345	NONE	P|P|P|P|P|P|P|P|P|P|P|P|P|P|P|P|P|P	P	18041.9555555556	19338.1666666667	-0.0834769376463859	0.17948127318645	215.007016604688	HighRE
Prdx4	thioredoxin peroxidase (antioxidant enzyme) (AOE372)	1024|1025|812	NONE	P|P|P|P|P|P|P|P|P|P|P|P|P|P|P|P|P|P	P	19463.0786111111	18915.1388888889	0.27400793023328	0.0536484173376693	19.5791476881691	HighRE
Prdx5	peroxireoxin 5	790|791|997|998	DOWN	P|P|P|P|P|P|P|P|P|P|P|P|P|P|P|P|P|P|P|P|P|P|P|P	P	23989.508	29436.2166666667	-0.50168615243457	0.0929003942330644	18.5176317469078	HighRE
Prkaca|1	PRKACA (Cs)\ire candidate	1255	NONE	P|P|P|P|P|P	P	22588.9616666667	26257.1666666667	0.0531624995164469	0.100285713837447	179.451692104604	SPLIT
Prkaca|2	PRKACA (Cs)\ire candidate	1265	DOWN	P|P|P|P|P|P	P	17662.4683333333	18533.5	-0.44854753155067	0.780269688505364	179.451692104604	SPLIT
Prkacb	TPK2 (MMCAMPKC)	981|982|983	NONE	P|P|P|P|P|P|P|P|P|P|P|P|P|P|P|P|P|P	P	18015.2266666667	20697.8333333333	-0.0448588156858345	0.171015244774235	381.229959283652	HighRE
Prkdc	DNA PKcs	623|624	NONE	P|P|P|P|P|P|P|P|P|P|P|P	P	14821.8646666667	17033.2333333333	-0.113473191089019	0.0929615297683433	81.9237820635673	HighRE
Prkr	PKR	769	NONE	P|P|P|P|P|P	P	14461.6566666667	15013.1666666667	-0.0504149851875689	0.0802437917070841	.	SINGLE
Prnp	prion protein	588	NONE	P|P|P|P|P|P	P	14461.6566666667	15013.1666666667	0.043505086648867	0.0398082392393802	.	SINGLE
Prodh	PRODH	1000|792|794|999	NONE	P|P|P|P|P|P|P|P|P|P|P|P|P|P|P|P|P|P|P|P|P|P|P|P	P	12014.2088888889	10829.6111111111	0.241102290980654	0.113447961982235	47.0538714173139	HighRE
Psap	Saposin	828|958|959|960	NONE	P|P|P|P|P|P|P|P|P|P|P|P|P|P|P|P|P|P|P|P|P|P|P|P	P	42309.4828333333	40916.9666666667	0.0249221247059612	0.112379274959694	450.921726319801	HighRE
Psen1	presenilin-1(acNo.:) (abfall)	690	NONE	P|P|P|P|P|P	P	14461.6566666667	15013.1666666667	0.0590720106485806	0.348929887992995	.	SINGLE
Psma4|1	PSMA4\ire candidate	1250	DOWN	P|P|P|P|P|P	P	14461.6566666667	15013.1666666667	-0.504579349565099	0.0855090167342655	34.7010846846094	SPLIT
Psma4|2	PSMA4\ire candidate	1253	NONE	P|P|P|P|P|P	P	14769.0383333333	14191.6666666667	-0.305746643775765	0.397895845251684	34.7010846846094	SPLIT
Psma7	XAPC7 (C6-I proteasome chain)	683|684	NONE	P|P|P|P|P|P|P|P|P|P|P|P	P	21347.5625	20879.8333333333	-0.0202046395454297	0.197454321672154	977.272181610474	HighRE
Psmb7	proteasome Z subunit	663	UP	P|P|P|P|P|P	P	33043.3133333333	24427.5	0.43289423774602	0.074821237964887	.	SINGLE
Psmc4	26S proteasome ATPase (CIP21)	825	NONE	P|P|P|P|P|P	P	33043.3133333333	24427.5	-0.0616058002537807	0.14965333598041	.	SINGLE
Ptma	IRIG5 (PTMA)	922|923	NONE	P|P|P|P|P|P|P|P|P|P|P|P	P	27468.9929166667	23932.4583333333	0.179181518298743	0.193626612026254	108.061709636497	HighRE
Ptp4a2|1	PTP4A2	1002	NONE	P|P|P|P|P|P	P	112587.598333333	103922.5	0.111775824732607	0.0821313261070564	88.9157439517095	SPLIT
Ptp4a2|2	PTP4A2	796	UP	P|P|P|P|P|P	P	90640.0666666667	62799	0.490349854413671	0.219279954832901	88.9157439517095	SPLIT
Rabep2	Ca-transporting ATPase (from rattus norvegicus)	946	NONE	P|P|P|P|P|P	P	41282.1016666667	32915.8333333333	0.323448818039762	0.0684917530502506	.	SINGLE
Ran	ARA24 (RAN)	601	NONE	P|P|P|P|P|P	P	41282.1016666667	32915.8333333333	0.119960016250452	0.0755313455270584	.	SINGLE
Rbm8a	RBM8\1q21	1357|1358	NONE	P|P|P|P|P|P|P|P|P|P|P|P	P	23408.1320833333	22534.3333333333	-0.149703718125438	0.27150416962308	181.361006274797	HighRE
Rbm8a (short)	RBM8 short form\1q21	1359	NONE	P|P|P|P|P|P	P	8395.95833333333	8702	-0.0497069870975911	0.128023851780115	.	SINGLE
Rbp2	Rbp2-abfall	1166	DOWN	P|P|P|P|P|P	P	8395.95833333333	8702	-0.656745816378097	0.419903484648439	.	SINGLE
Rela	Nfkappa B-65A	757	NONE	P|P|P|P|P|P	P	8395.95833333333	8702	0.0873804021742947	0.0884022682230051	.	SINGLE
Rgmc	HFE-2 Homologue gene\list Martina HOMOLOGUE OF hfe2, JH gene in 1q21 in human	1378|1379	NONE	P|P|P|P|P|P|P|P|P|P|P|P	P	12887.877	12999.9666666667	0.0458599373548597	0.0923648589824573	201.406422053626	HighRE
Rnf5	RNF5\ire candidate	1274|1277|1278	NONE	P|P|P|P|P|P|P|P|P|P|P|P|P|P|P|P|P|P	P	18633.9855555556	19102	0.049372335486159	0.100597856084606	203.753488859784	HighRE
Rnu64	LLREP3\CORRECTED INFORMATION	835|836|932|933|934	UP	P|P|P|P|P|P|P|P|P|P|P|P|P|P|P|P|P|P|P|P|P|P|P|P|P|P|P|P|P|P	P	40905.1975	24000.5625	1.01959105023706	0.126843031117547	12.4405791015972	SIMILAR
Rpl19	L19 RP	566	NONE	P|P|P|P|P|P	P	23625.7016666667	27307.5	0.322596774847615	0.15514914450657	.	SINGLE
Rpl28	L28	641|739	UP	P|P|P|P|P|P|P|P|P|P|P|P	P	20550.57	21569.25	0.581275040612339	0.0902108936507241	15.5194851572661	AVERAGE
Rpl28|2	L28	738	NONE	P|P|P|A|A|A	A	14800.8166666667	14167.5	-0.188508634896997	0.44826373723373	.	SPLIT
Rpl32|1	L32 RP	930	NONE	P|P|P|A|A|P	P	23625.7016666667	27307.5	-0.00671614633373041	0.650834356401803	139.470662367773	SPLIT
Rpl32|2	L32 RP	931	DOWN	P|P|P|P|P|P	P	14800.8166666667	14167.5	-0.967097877524365	1.73612646055192	139.470662367773	SPLIT
Rpl6	TAX107	973|974	NONE	P|P|P|P|P|P|P|P|P|P|P|P	P	21055.1391666667	20735.25	-0.0144199794588542	0.3054206222985	2118.03784582345	HighRE
Rps6kb2	Rps6kb2/HHpatients putative HH modifiers	1530|1531	NONE	P|P|P|P|P|P|P|P|P|P|P|P	P	18960.0558333333	18221.0833333333	0.176181945289363	0.128431944287944	72.8973358064618	HighRE
Rps9	S9 rib. prot.	589	NONE	P|P|P|P|P|P	P	23923.9133333333	26035.3333333333	-0.119399876317896	0.0592335089714308	.	SINGLE
S100a6	calcyclin	611	NONE	P|P|P|P|P|P	P	23923.9133333333	26035.3333333333	-0.00196789669373647	0.0434369391265017	.	SINGLE
Sbno1	MOP3\Mouse hipoxia gene	1287|1294	NONE	P|P|P|P|P|P|P|P|P|P|P|P	P	26303.3425	27850.2083333333	-0.091878234123979	0.183033190059705	199.212786145545	HighRE
Sbno1 (short)	MOP3 short form\Mouse hipoxia gene	1296	NONE	P|P|P|P|P|P	P	30584.0833333333	29718.3333333333	0.0454557222648017	0.200356620365937	.	SINGLE
Sec61a2	2600001M11Rik\NIA results interesting	1327|857	NONE	P|P|P|P|P|P|P|P|P|P|P|P	P	15952.9111111111	15998.7222222222	-0.0644276407926327	0.152135804667131	236.134371514233	HighRE
Sec61g	afball	1384	NONE	P|P|P|P|P|P	P	17220.745	20298.3333333333	-0.241287115564699	0.27024057243273	.	SINGLE
Secisbp2	SBP2	1069|1070	NONE	P|P|P|P|P|P|P|P|P|P|P|P	P	11625.3716666667	13425.3333333333	-0.0615663109474398	0.134709256332877	218.803521373695	HighRE
Selp	SelP	591	DOWN	P|P|P|P|P|P	P	32610.0416666667	175897.5	-2.42826412213035	0.132961520211246	.	SINGLE
Sephs1	selD	590	DOWN	P|P|P|P|P|P	P	32610.0416666667	175897.5	-0.441628339445489	0.872671219965509	.	SINGLE
Sephs2	SEPHS2\list Martina- Metal array	1439|1441	NONE	P|P|P|P|P|P|P|P|P|P|P|P	P	26994.31875	70107.2083333333	-0.203800950643129	0.00294852137940317	1.44676527273234	SIMILAR
Sepm	SEPM\list Martina- Metal array	1430|1432	NONE	P|P|P|P|P|P|P|P|P|P|A|P	P	19571.6461111111	48251.095	0.11107956440923	0.174197304948649	156.822099433957	HighRE
Sepn1	SEPN1-1110019I12Rik\list Martina- Metal array	1433|1434|1435	NONE	P|P|P|P|P|P|P|P|P|P|P|P|P|P|P|P|P|P	P	22714.4511111111	22515.7777777778	-0.0209883497665748	0.0462661910273054	220.437488139191	HighRE
Sepp1	SEPP1\list Martina- Metal array	1422	DOWN	P|P|P|P|P|P	P	11085.47	11504	-2.35123081978902	0.205129837391429	.	SINGLE
Sepw1	SEPW1\list Martina- Metal array	1437|1438	NONE	P|P|P|A|P|A|P|P|P|P|P|P	P	18057.6386111111	38129.7777777778	0.077037057714678	0.240838353968231	312.626625565352	HighRE
Serpinb5	maspin	935|936	UP	P|P|P|P|P|P|P|P|P|P|P|P	P	9228.58833333333	6270.41666666667	0.580571507480264	0.0881853713329241	15.1894073678636	HighRE
Serpinh1	hsp47	909|910	NONE	P|P|P|P|P|P|P|P|P|P|P|P	P	26064.9866666667	24323.4166666667	0.085441663107865	0.061149755455737	71.5690135602102	HighRE
Sertad2	kiaa0127 (3')\ire candidate	1246|1259	NONE	P|P|P|P|P|P|P|P|P|P|P|P	P	9804.69833333333	11880.1666666667	-0.220934714111912	0.204002455719152	92.3360806105903	HighRE
Sf3a2	SAP62	833|956|957	NONE	P|P|P|P|P|P|P|P|P|P|P|P|P|P|P|M|P|P	P	13569.455	16684.0577777778	-0.104171031860483	0.135307364115369	129.889626414172	HighRE
Sfrs3|1	SRP20	965	UP	P|P|P|P|P|P	P	28000.2483333333	24251	0.425011163376848	0.12462170713459	.	SPLIT
Sfrs3|2	SRP20	827|829|830|966|967	NONE	P|P|P|P|P|P|P|P|P|P|P|P|P|P|P|P|P|P|P|P|P|P|P|P|P|P|P|P|P|P	P	25196.287	25015.2666666667	0.216900244011113	0.0941310179724972	43.3982997122282	AVERAGE
Sfxn1|1	sideroflexin 1	1092	UP	P|P|P|P|P|P	P	11136.605	19497.0066666667	0.401307380908082	0.225348363159662	.	SPLIT
Sfxn1|2	sideroflexin 1	1089|1090	NONE	P|P|P|P|P|P|P|P|P|P|P|P	P	17815.9508333333	22351.67	0.295457146836132	0.0405367649990129	13.7200150455307	AVERAGE
Sfxn2	sideroflexin 2	1087	NONE	P|P|P|P|P|P	P	24495.2966666667	25206.3333333333	0.0974130273113426	0.121583062532678	.	SINGLE
Sfxn3	sideroflexin 3	1085|1115	NONE	P|P|P|P|P|P|P|P|P|P|P|P	P	26787.8784444444	24002.8893333333	0.0190503124927478	0.121650623617343	638.575475670829	HighRE
Sfxn4	sideroflexin 4	1095|1096	NONE	P|P|P|P|P|P|P|P|P|P|P|P	P	22244.0616666667	20827.25	0.0881773198339143	0.0178672469792694	20.2628601242623	HighRE
Sfxn5	sideroflexin 5	1088	NONE	P|P|P|P|P|P	P	11959.1766666667	10350.3333333333	0.216897693174415	0.114233057706196	.	SINGLE
Sh3gl3|1	sh3gl3 human-sh3d2c2\ire candidate	1245	NONE	M|P|P|P|P|P	P	11959.1766666667	10350.3333333333	0.129460577814664	0.227243082152735	228.259909427754	SPLIT
Sh3gl3|2	sh3gl3 human-sh3d2c2\ire candidate	1281	DOWN	P|P|P|P|P|P	P	2718.91	2505.83333333333	-0.551127909228244	0.948069889024551	228.259909427754	SPLIT
Sh3gl3 (dif 3')	sh3gl3 human-sh3d2c2 (dif 3')\ire candidate	1273	NONE	P|P|P|P|P|P	P	22139.4866666667	23143.3333333333	-0.0485041047919306	0.113898495186629	.	SINGLE
Shc1	p66SHC	1123|855	NONE	P|P|P|P|P|P|P|P|P|P|P|P	P	20275.6472222222	22910.4444444444	-0.21644187387326	0.0937210833199089	43.3008094241451	HighRE
Shmt1	SHMT1	670|671|672	NONE	P|P|P|P|P|P|P|P|P|P|P|P|P|P|P|P|P|P	P	11050.7072222222	10867.6666666667	0.0140727927084754	0.0452558901917178	321.58428770476	HighRE
Sim2	Sim 2\mouse hipoxia gene	1200	NONE	P|P|P|P|P|P	P	9623.48666666667	9729.66666666667	0.0252744580031288	0.0904542745268181	.	SINGLE
Sim2 (mdh?)	Sim 2\mouse hipoxia gene	1180	DOWN	P|P|P|P|P|P	P	9623.48666666667	9729.66666666667	-0.586436986409483	0.283303923724652	.	SINGLE
Skp1a	SKP1\Mouse hipoxia gene	1286	UP	P|P|P|P|P|P	P	9623.48666666667	9729.66666666667	0.818752130274852	0.105655516075041	.	SINGLE
Skp1a(short)	SKP1 short form\Mouse hipoxia gene	1291	NONE	P|P|P|P|P|P	P	9623.48666666667	9729.66666666667	0.359866242531372	0.0927301573141316	.	SINGLE
Slc11a1|1	NRAMP 1	585	DOWN	P|P|P|P|P|P	P	14501.79	13830.8333333333	-0.489279874669229	0.276357300253219	.	SPLIT
Slc11a1|2	NRAMP 1	584|763	NONE	P|P|P|P|P|P|P|P|P|P|P|P	P	9623.48666666667	9729.66666666667	-0.185886702198516	0.019535377382324	10.5092925697619	AVERAGE
Slc11a2 (CDS)	DCT-1 (CDS)\Known ire 3'	587	DOWN	P|P|P|P|P|P	P	9623.48666666667	9729.66666666667	-0.593679603385495	0.166085337839881	.	SINGLE
Slc11a2 (CDS+3'IRE)	DCT-1 (CDS+IRE)\Known ire 3' corrected information	1153	DOWN	P|P|P|P|P|P|P|P|P|P|P|P	P	9623.48666666667	9729.66666666667	-0.527701361360982	0.200536655401583	.	SINGLE
Slc11a2 (CDS+3'nonIRE)	DCT-1 Nramp-2 (CDS+non-IRE)\Known ire 3'	1133|1134	NONE	P|P|P|P|P|P|P|P|P|P|P|P	P	25807.0411309524	24956.9226190476	0.249743802587869	0.0144430053142652	5.78312861604787	SIMILAR
Slc11a2 (CDS+3'nonIRE-800pb)	DCT-1 Nramp-2 (CDS+3'nonIRE-800)\Known ire 3'	1135|1154|951|952	NONE	P|P|P|P|P|P|P|P|P|P|P|P|P|P|P|P|P|P|P|P|P|P|P|P	P	27328.6734722222	27532.9212962963	-0.0617055566755345	0.166565203069311	269.935500209743	HighRE
Slc11a2 (exon 1a)	DCT-1 Mouse exon 1A\Known ire 3'	1156	NONE	P|A|A|P|P|P	P	9623.48666666667	9729.66666666667	-0.0472260972071194	0.318641686727565	.	SINGLE
Slc11a2 (exon 1b)	DCT-1 Mouse exon 1B\Known ire 3'	1157	NONE	P|P|P|P|P|P	P	9623.48666666667	9729.66666666667	0.103362023405912	0.464521210560104	.	SINGLE
Slc11a2 (non-ire)	DCT-1 Nramp-2 (non-IRE)\Known ire 3' corrected information	1136	NONE	P|P|P|P|P|P|P|P|P|P|P|P|P|P|P|P|P|P	P	9623.48666666667	9729.66666666667	0.14365608195233	0.213377981755546	.	SINGLE
Slc1a3	Slc1a3\corrected information	597	NONE	P|P|P|P|P|P	P	9623.48666666667	9729.66666666667	0.195811852175217	0.134341968759758	.	SINGLE
Slc22a17	Slc22a17/Slc22A17, Lipocalin2 receptor	1541	NONE	P|P|P|P|P|A	P	9623.48666666667	9729.66666666667	-0.173772787948978	0.566401265592075	.	SINGLE
Slc23A2	Slc23A2/Slc23A2 ascorbate transporter	1479|1480	UP	P|P|P|P|P|P|P|P|P|P|P|P	P	11764.3175	11436.6666666667	0.764741173895998	0.0705048220353352	9.21943586169766	AVERAGE
Slc23A2|2	Slc23A2/Slc23A2 ascorbate transporter	1478	NONE	P|P|P|P|P|P	P	9623.48666666667	9729.66666666667	0.345830524652079	0.133420895003236	.	SPLIT
Slc25a11	MITOCHONDRIAL 2-OXOGLUTARATE-MALATE CARRIER	645|646|647	NONE	P|P|P|P|P|P|P|P|P|P|P|P|P|P|P|P|P|P	P	27845.6820210728	27131.54151341	-0.050890860178731	0.243830791364062	479.12491655224	HighRE
Slc25a14	Bmcp1	876|877	NONE	P|P|P|P|P|P|P|P|P|P|P|P	P	29203.5251702509	28391.1571146953	0.0645185261795213	0.0414541811767795	64.2515935057695	HighRE
Slc25a28	Slc25a28/SLC25A28 mouse homologue of frs-B (frascati zebrafish)	1487|1488|1489	NONE	P|P|P|P|P|P|P|P|P|P|P|P|P|P|P|P|P|P	P	17748.9661111111	14845	0.179311747162656	0.297710438671496	166.029523097246	HighRE
Slc2a1	Glut-1\mouse hipoxia gene	1190|1203|1204	UP	P|P|P|P|P|P|P|P|P|P|P|P|P|P|P|P|P|P	P	22304.1875	15431.1388888889	0.736485718534469	0.15618086832102	21.2062317558315	HighRE
Slc2a3	GLUT3	719	NONE	P|P|P|P|P|P	P	15449.3916666667	12249.8333333333	-0.017409745619383	0.174806765829401	.	SINGLE
Slc2a4	Slc2a4\CORRECTED INFORMATION	831	NONE	P|P|P|P|P|P	P	15449.3916666667	12249.8333333333	0.233483178088258	0.0843538153649313	.	SINGLE
Slc30A2	Zinc transporter 2 Znt2\list Martina	1382|1383	DOWN	P|P|P|P|P|P|P|P|P|P|P|P	P	19817.0671666667	18912.3166666667	-0.954107360643123	0.356277801452658	37.3414791824378	HighRE
Slc30A2 (short)	Zinc transporter 2 Znt2\list Martina	1381	NONE	P|P|P|P|P|P	P	17112.5033333333	15894.5	0.0823184537577982	0.217647871569821	.	SINGLE
Slc30A3	Zinc transporter 3 Znt3\list Martina	1385	NONE	P|P|P|P|P|P	P	17112.5033333333	15894.5	0.12153241721753	0.217907149259072	.	SINGLE
Slc30A5	Zinc transporter 5 Znt5\list Martina	1387|1388|1389	NONE	P|P|P|P|P|P|P|P|P|P|P|P|P|P|P|P|A|A	P	26886.2136666667	27952.274	-0.0655980932206136	0.17151843179685	261.468624126032	HighRE
Slc30A6	Zinc transporter 6 Znt6\list Martina	1391|1392|1416	NONE	P|P|P|P|P|P|P|P|P|P|P|P|P|P|P|P|P|P	P	24672.3860416667	24910.5670833333	0.0662156660097173	0.148214196527311	223.835544454934	HighRE
Slc30A7|1	Zinc transporter 7 Znt7\list Martina	1393	UP	P|P|P|P|P|P	P	17112.5033333333	15894.5	0.397436034541513	0.183449042859311	.	SPLIT
Slc30A7|2	Zinc transporter 7 Znt7\list Martina	1394|1395	NONE	P|P|P|P|P|P|P|P|P|P|P|P	P	17112.5033333333	15894.5	0.0370103908344012	0.00178539919787847	4.82404848375429	AVERAGE
Slc30a1	zinc transporter 1	1074|1075	NONE	P|P|P|P|P|P|P|P|P|P|P|P	P	19039.6717948718	19040.0412820513	-0.232705441054429	0.0996450255152811	42.8202387807401	HighRE
Slc30a4	ZnT4	1077|1078|1079	NONE	P|P|P|P|P|P|P|P|P|P|P|P|P|P|P|P|P|P	P	14672.0866666667	17309.2222222222	-0.237998947012521	0.139691854678823	58.6943162700102	HighRE
Slc31a1	mCTR1	939|940	DOWN	P|P|P|P|P|P|P|P|P|P|P|P	P	26933.734	36834.6333333333	-0.542678747825175	0.0385691798571514	7.10718450127635	SIMILAR
Slc31a2	mCTR2	570|571|745	NONE	P|P|P|P|P|P|P|P|P|P|P|P|P|P|P|P|P|P	P	21494.8939583333	28028.6875	0.0154561866895187	0.231774434257499	1499.55767818637	HighRE
Slc38a1	SLC38A1\NIA results interesting	1318	UP	P|P|P|P|P|P	P	12720.62	16282.6666666667	1.30044868221755	0.129961576312936	.	SINGLE
Slc38a1(short)	SLC38A1 short form\NIA results interesting	1319	UP	P|P|P|P|P|P	P	12720.62	16282.6666666667	1.4117194342305	0.223062074234532	.	SINGLE
Slc39A2	ZIP2\list Martina	1397	NONE	P|P|P|P|P|P	P	12720.62	16282.6666666667	-0.352795327276877	0.226988606128492	.	SINGLE
Slc39A3	ZIP3\list Martina	1400	DOWN	P|P|P|P|M|P	P	12720.62	16282.6666666667	-0.534522357875747	0.882512171091503	.	SINGLE
Slc39A4	ZIP4\list Martina	1401|1403	NONE	P|P|P|P|P|P|P|P|P|P|P|P	P	39693.2966666667	35817.3289285714	0.185527922279877	0.103472069914602	55.7716965958955	HighRE
Slc39a1	ZIP1 (ZIRTL)	687|781	NONE	P|P|P|P|P|P|P|P|P|P|P|P	P	35127.1316666667	40907.3333333333	-0.152401338393007	0.265679179915418	174.328639575522	HighRE
Slc40a1|1	IREG1-SLC40A1\Known ire 5' additional 2 ESTs	1363	NONE	P|P|P|P|P|P	P	121375.7	128962.833333333	-0.0806294956216363	0.211672712736933	110.814323207673	SPLIT
Slc40a1|2	IREG1-SLC40A1\Known ire 5' additional 2 ESTs	556	DOWN	P|P|P|P|P|P|P|P|P|P|P|P	P	66552.1541666667	100784.5	-0.664475893228092	0.254677475884138	110.814323207673	SPLIT
Slc7a7	y+LAT1a	991|992	DOWN	P|P|P|P|P|P|P|P|P|P|P|P	P	28364.0525	51137.5	-0.820190511608488	0.28085448079907	34.2425908156731	HighRE
Slit3	Slit3-abfall	1163	NONE	P|P|P|P|P|P	P	4167.64166666667	4214.33333333333	-0.0147049097366863	0.0821158415278779	.	SINGLE
Snx1	afball\list Martina	1369	DOWN	P|P|P|P|P|P	P	4167.64166666667	4214.33333333333	-0.456171568148688	0.157824776092773	.	SINGLE
Sod1	SOD-CP	837|961	DOWN	P|P|P|P|P|P|P|P|P|P|P|P	P	32459.3508333333	42841.5416666667	-0.420454487179649	0.00930572837951343	2.21325462404622	SIMILAR
Sod2	SOD-mit	773|963|964	NONE	P|P|P|P|P|P|P|P|P|P|P|P|P|P|P|P|P|P	P	26321.6852380952	31329.7142857143	0.175782722953729	0.116527597940365	66.2907002362449	HighRE
Sod3	SOD3 EC	1033|818	NONE	P|P|P|P|P|P|P|P|P|P|P|P	P	23087.2451851852	26581.8703703704	0.239261822602738	0.0465383932896689	19.4508228615059	HighRE
Spp1	osteopontin	1121|793	NONE	P|P|P|P|P|P|P|P|P|P|P|P	P	6917.01833333333	7090.75	0.0239038689529115	0.135648072616352	567.473294317195	HighRE
Steap3	Steap3/Fleming endosomal ferrireductase	1538	NONE	P|P|P|P|P|P	P	5864.46	6005.33333333333	-0.0294292477519176	0.17689401357151	.	SINGLE
Stip1|1	STI1	650	NONE	P|P|P|P|P|P	P	5864.46	6005.33333333333	0.14938458018624	0.158512709089331	314.964390270813	SPLIT
Stip1|2	STI1	651	DOWN	P|P|P|P|P|P	P	21245.5833333333	20159.5	-0.392853527799552	0.341185198842431	314.964390270813	SPLIT
Stk3	Stk3-abfall	1168|675|968	NONE	P|P|P|P|P|P|P|P|P|P|P|P|P|P|P|P|P|P	P	23388.0383333333	24572.3888888889	-0.0332963287924838	0.0442468998409209	132.88822355367	HighRE
Stmn1	Stathmin	593|594	NONE	P|P|P|P|P|P|P|P|P|P|P|P	P	20238.985	22324.3333333333	-0.102028728716949	0.0839660879703925	82.2965149387811	HighRE
Stoml2	stoml2 (abfall)	730	NONE	P|P|P|P|P|P	P	14425.6516666667	11633.8333333333	0.284427978741228	0.179474436343583	.	SINGLE
Sympk	SYMPLEK	971|972	NONE	P|P|P|P|P|P|P|P|P|P|P|P	P	20279.0472222222	17177.9444444444	0.23358765759261	0.136955526394204	58.6313197391028	HighRE
Sytl2	slp-2	674|772	NONE	P|P|P|P|P|P|P|P|P|P|P|P	P	8754.39333333333	7652.33333333333	0.17360598235849	0.177777106574288	102.402638526122	HighRE
Tceb1|1	elongin C (TCEB1)\mouse hipoxia gene	1175	NONE	P|P|P|P|P|P	P	10005.7016666667	8928.5	0.182797386412195	0.177960399119131	236.797566764162	SPLIT
Tceb1|2	elongin C (TCEB1)\mouse hipoxia gene	1191	DOWN	P|P|P|P|P|M	P	7307.98666666667	19448.09	-0.724891775783428	1.10839922833352	236.797566764162	SPLIT
Tceb1(long)	elongin C (TCEB1) long form\mouse hipoxia gene	1178	NONE	P|P|P|P|P|P	P	9429.26666666667	10011.5	-0.0662736126635838	0.221153451019368	.	SINGLE
Tceb2	elongin B (TCEB2)\mouse hipoxia gene	1199	NONE	P|P|P|P|P|P	P	9429.26666666667	10011.5	-0.0476307209088512	0.362609982062177	.	SINGLE
Tceb2 (bad)	elongin B (TCEB2)\mouse hipoxia gene	1158	DOWN	P|P|P|P|P|P	P	9429.26666666667	10011.5	-0.503829315742179	0.329357741410674	.	SINGLE
Tceb3	elongin A (TCEB3)\mouse hipoxia gene	1176	NONE	P|P|P|P|P|P	P	9429.26666666667	10011.5	0.347820009798683	0.201238938228704	.	SINGLE
Tceb3 (long)	elongin A (TCEB3) long form\mouse hipoxia gene	1189|1211	NONE	P|P|P|P|P|P|P|P|P|A|P|P	P	7896.79583333333	7653.78	0.220357569172667	0.0123969407995294	5.62582934912274	SIMILAR
Tfrc	TfR1\Known ire 3'	1111|679	DOWN	P|P|P|P|P|P|P|P|P|P|P|P	P	8737.15229166667	11453.5433333333	-0.913219197583226	0.580327599588649	63.5474594844751	HighRE
Tfrc (bad)	TFR1\Known ire 3'	680	DOWN	P|P|P|P|P|A	P	6175.6	13105.5	-0.950493489144204	0.345715081030027	.	SINGLE
Tgfb1	TGF beta 1	975|977	NONE	P|P|P|P|P|P|P|P|P|P|P|P	P	22693.4811111111	26959.0555555556	-0.166986207668489	0.123303435770359	73.8404910752558	HighRE
Th|1	tyrosine hydroxylase	1129	DOWN	P|P|P|P|P|P	P	15632.5533333333	25133.3333333333	-0.569983813523207	0.361374867944714	625.089907534815	SPLIT
Th|2	tyrosine hydroxylase	838	NONE	P|P|P|P|P|P	P	11803.8133333333	9071.83333333333	0.359659744584986	0.257156809757011	625.089907534815	SPLIT
Thrap3	trap150 homologue- abfall	1243	NONE	P|P|P|P|P|P	P	18637.205	28808.6666666667	-0.28935902998573	0.798426590095786	.	SINGLE
Thy1	THY-1	978|979	NONE	P|P|P|P|P|P|P|P|P|P|P|P	P	13305.5761111111	16082.7777777778	0.0747160336869283	0.155198796351221	207.718194733847	HighRE
Tlr1	TLR1\toll receptors and others	1227|1229|1236	NONE	P|P|P|P|P|P|P|P|P|P|P|P|P|P|P|P|P|P	P	8132.42333333333	12561.6666666667	0.0428787487852885	0.252603429625593	589.111009023334	HighRE
Tlr2	TLR2\toll receptors and others	1226|1234|1237	NONE	A|P|P|P|P|P|P|P|P|P|P|P|P|P|P|P|P|P	P	7543.245	10546.4908333333	-0.130491042261919	0.217558639652677	166.72304541487	HighRE
Tlr3	TLR3\toll receptors and others	1230|1239	NONE	P|P|P|P|P|P|P|P|P|P|P|P	P	8075.2625	9893.305625	0.293784758112414	0.016027466695692	5.45551334884406	SIMILAR
Tlr4	TLR4\toll receptors and others	1231|580	NONE	P|P|P|P|P|P|P|P|P|P|P|P	P	7776.1315	8978.9445	0.310919465284671	0.0389819486494981	12.5376353049517	SIMILAR
Tlr4 (short)	TLR4 short form\toll receptors and others	1232	UP	P|P|P|P|P|P	P	3823.65833333333	3775.66666666667	0.492383080419101	0.184201511697565	.	SINGLE
Tlr5	TLR5\toll receptors and others	1222	NONE	P|P|P|P|P|P	P	3823.65833333333	3775.66666666667	-0.0245346576430115	0.332658537139674	.	SINGLE
Tlr6	TLR6\toll receptors and others	1228|1238	NONE	P|P|P|P|P|P|P|P|P|P|P|P	P	8305.13892857143	11184.9072619048	-0.191001370352095	0.249748513719595	130.75744601162	HighRE
Tlr7	TLR7\toll receptors and others	1220|1242	NONE	P|P|P|P|P|P|P|P|P|P|P|P	P	14456.3958333333	17550.6666666667	-0.144965543081926	0.259328923526584	178.890043808567	HighRE
Tlr8	TLR8\toll receptors and others	1240	NONE	P|P|P|P|P|P	P	9447.65	11250	-0.251836318604794	0.174114104588587	.	SINGLE
Tlr9	TLR9\toll receptors and others	1219	NONE	P|P|P|P|P|P	P	9447.65	11250	0.136538410183157	0.203243621715551	.	SINGLE
Tlr9 (long)	TLR9 long form\toll receptors and others	1241	NONE	P|P|P|P|P|P	P	9447.65	11250	0.0411656086011467	0.287996023331505	.	SINGLE
Tm4sf1	L6	742|743	NONE	P|P|P|P|P|P|P|P|P|P|P|P	P	9453.46466666667	10339.3333333333	-0.219724346458029	0.0207590551601751	9.44777194462627	SIMILAR
Tm7sf2	TM7SF2	1058|1059|1060	NONE	P|P|P|P|P|P|P|P|P|P|P|P|P|P|P|P|P|P	P	26256.054375	24756.0625	0.140254044017851	0.0852391486650012	60.7748241855701	HighRE
Tmpo	thymopoitin-abfall	1009	NONE	P|P|P|P|P|P	P	9447.65	11250	0.176369040109861	0.102248072384754	.	SINGLE
Tmsb4x	thymosin beta-4	595	DOWN	P|P|P|P|P|P	P	9447.65	11250	-0.696188503461965	0.162615059608982	.	SINGLE
Tnf	TNFa	1124|1125|1126	NONE	P|P|P|P|P|P|P|P|P|P|P|P|P|P|P|P|P|P|P|P|P|P|P|P	P	22551.301025641	22567.6602564103	0.0458023030138285	0.132946679155613	290.261996466585	HighRE
Top1	Top1-abfall	1289	NONE	P|P|P|P|P|M	P	9447.65	11250	0.0476023880507217	0.182759106861075	.	SINGLE
Tparl	TPA regulated locus (Tparl)	678	NONE	P|P|P|P|P|P	P	9447.65	11250	0.0728487070499891	0.180157445180076	.	SINGLE
Tpcn1	IRIG4	558	NONE	P|P|P|P|P|P	P	9447.65	11250	0.035226991613118	0.198350896976328	.	SINGLE
Tram1	TRAM\ire candidate	1247|1257	NONE	P|P|P|P|P|P|P|P|P|P|P|P	P	23170.0349074074	23046.0324074074	-0.017629832690182	0.246580958562782	1398.65739452027	HighRE
Trappc4	synbindin	856	NONE	P|P|P|P|P|P	P	17644.1383333333	20731	-0.2283791854916	0.080952971538186	.	SINGLE
Trf	transferrin	596	DOWN	P|P|P|P|P|P	P	17644.1383333333	20731	-0.416041575523326	0.13614789959654	.	SINGLE
Trfr2	No info available but SPOTTED on CHIP	826|984	NONE	P|P|P|P|P|P|P|P|P|P|P|M|P|P|P|P|P|P|P|P|P|P|P|P	P	9395.82694444445	10912.9166666667	-0.049672809778727	0.0934605581732748	188.152348517439	HighRE
Trib1	TRB-1 long form\mouse hipoxia gene	1181|1188	NONE	P|P|P|P|P|P|P|P|P|P|P|P	P	21289.9666666667	19312.25	0.183647120446333	0.130410207945869	71.011300165732	HighRE
Trpc1|1	Trpc1\list Martina- Gunshin mail	1460	DOWN	P|P|P|P|P|P	P	15796.36	21434.5	-0.447320921298676	0.140400992550961	.	SPLIT
Trpc1|2	Trpc1\list Martina- Gunshin mail	1458|1459	NONE	P|P|P|P|P|P|P|P|P|P|P|P	P	12902.7166666667	13119	-0.0422494066787429	0.0502332132826902	118.896849048449	AVERAGE
Trpc2 (form 1)	Trpc2 (form 1)\list Martina- Gunshin mail	1461|1462	NONE	P|P|P|P|P|P|P|P|P|P|P|P	P	10282.048	10905	0.234271270195147	0.132305832965387	56.4754836797429	HighRE
Trpc2 (form 2)	Trpc2 (form 2)\list Martina- Gunshin mail	1463	DOWN	P|P|P|P|P|P	P	10511.5916666667	32962.5	-0.498326620315434	1.14073974661602	.	SINGLE
Trpc3	Trpc3\list Martina- Gunshin mail	1464	NONE	P|P|P|P|P|P	P	10511.5916666667	32962.5	-0.343386639299291	0.167153803594795	.	SINGLE
Trpc4	Trpc4\list Martina- Gunshin mail	1465|1466	NONE	A|M|A|P|A|A|A|P|P|P|P|P	M	4887.99041666667	10746.9466666667	0.269135987398283	0.0287555112969988	10.6843798835586	SIMILAR
Trpc5	Trpc5\list Martina- Gunshin mail	1467	NONE	P|P|P|P|P|P	P	10511.5916666667	32962.5	0.0805502568460405	0.207174113918813	.	SINGLE
Trpc6	Trpc6\list Martina- Gunshin mail	1475|1476	NONE	A|P|A|A|A|P|P|P|M|P|P|P	M	3891.10119047619	7209.88357142857	0.0497086388318868	0.0207245802201976	41.6921096759208	HighRE
Trpm7	TRPM7\list Martina	1407|1408	DOWN	P|P|P|P|P|P|P|P|P|P|P|P	P	17914.9866666667	29774.5	-0.633930153295821	0.10529834547082	16.6104017806017	AVERAGE
Trpm7|2	TRPM7\list Martina	1409	NONE	P|A|A|P|P|P	P	6313.21166666667	7570.17666666667	-0.120464866042101	0.240888867951401	.	SPLIT
Trpv4	TRPV4\list Martina	1405|1406	NONE	P|P|P|P|P|P|P|P|P|P|P|P	P	20291.114	27506.7686666667	-0.0818542496337125	0.245453993505062	299.86713530872	HighRE
Ttc7	Ttc7/Ttc7 (hea and fsn anemic mice)	1503|1504	NONE	P|P|P|P|P|P|P|P|P|P|P|P	P	30694.3783333333	29298.9166666667	0.00537344908940418	0.3161232765721	5883.06079228438	HighRE
Ttyh1	Ttyh1-tweety homolog 1\Mayka (yeast homolog FTR1)	1473|1474	NONE	P|P|P|P|P|P|P|P|P|P|P|P	P	5503.665	5315.16666666667	0.11982778242065	0.214388961551631	178.91423609846	HighRE
Txk|1	tyrosine kinase (TXK)	1003	DOWN	P|P|P|P|P|P	P	4142.84833333333	6574.33333333333	-0.492554643512158	0.795095547953328	.	SPLIT
Txk|2	tyrosine kinase (TXK)	1004|797|798	NONE	P|P|P|P|P|P|A|A|A|A|P|P|P|P|P|P|P|P	P	4142.84833333333	6574.33333333333	0.0104195671156354	0.320483483843482	3075.78501378018	AVERAGE
Txn1	thioredoxin	1021|1022|1023|810|811	NONE	A|A|A|P|P|P|P|P|P|P|P|P|P|P|P|P|P|P|P|P|P|P|P|P|P|P|P|P|P|P	P	23463.8505555556	24814.4277777778	-0.0306871744523656	0.188717332179836	614.971353823315	HighRE
Txn2	thioredoxin mitochondrial (TXN2)	1018|1019|808|809	NONE	P|P|P|P|P|P|P|P|P|P|P|P|P|P|P|P|P|P|P|P|P|P|P|P	P	28211.0032051282	28752.6935897436	0.142453188362723	0.205518065876153	144.270597406953	HighRE
Txn2(bad)	thioredoxin mitochondrial (TXN2)	1020	NONE	P|P|P|P|P|P	P	4142.84833333333	6574.33333333333	0.101264511464137	0.202929436930829	.	SINGLE
Txnl1|1	thioredoxin-like protein	1007	DOWN	P|P|P|P|P|P	P	2338.12833333333	6335.66666666667	-0.382319461431308	0.193606351235455	.	SPLIT
Txnl1|2	thioredoxin-like protein	1005|1006|799	NONE	P|P|P|P|P|P|P|P|P|P|P|P|P|P|P|P|P|P	P	4142.84833333333	6574.33333333333	-0.220927652783377	0.0267337446756147	12.1006783618109	AVERAGE
Txnrd1	thioredoxin reductase 1	1037|820	UP	P|P|P|P|P|P|P|P|P|P|P|P	P	28041.5588333333	26599.4508333333	0.564358441921368	0.0279238088841183	4.9478853880614	SIMILAR
Txnrd1(bad)	thioredoxin reductase 1	1036	NONE	P|P|P|P|P|P	P	4142.84833333333	6574.33333333333	0.181892469467969	0.0739823323272417	.	SINGLE
Txnrd2	TXNRD2\list Martina- Metal array	1443	NONE	P|P|P|P|P|P	P	4142.84833333333	6574.33333333333	-0.156653133394355	0.185962142218109	.	SINGLE
Tyr	tyrosinase	1035|819	NONE	P|P|P|P|P|P|P|P|P|P|P|A	P	25835.92625	25013.3965277778	-0.0831515664237015	0.288374499407405	346.805853227086	HighRE
Tyrp1	Tyrosinase-related protein 1	1032|817|821	NONE	P|P|P|P|P|P|P|P|P|P|P|P|P|P|P|P|P|P	P	8056.96222222222	9323.5	-0.0921459479615803	0.0916450693799682	99.4564290750789	HighRE
Ube2D1	UBE2D1=sft1\list Martina- Metal array	1413	NONE	P|P|P|P|P|P	P	9780.50166666667	12835.5	-0.0771247459431992	0.424117218399253	.	SINGLE
Ube2D1 (dif form)	UBE2D1=sft1\list Martina- Metal array	1412	NONE	P|P|M|A|A|P	M	9780.50166666667	12835.5	-0.159095882586461	0.771196202599724	.	SINGLE
Ube2d2|1	UBE2D2\mouse hipoxia gene	1183	DOWN	P|P|P|P|P|P	P	9780.50166666667	12835.5	-0.383515942367884	0.340419390166198	.	SPLIT
Ube2d2|2	UBE2D2\mouse hipoxia gene	779|832	NONE	P|P|P|P|P|P|P|P|P|P|P|P	P	9780.50166666667	12835.5	-0.128452200740465	0.0756757247493382	58.9135291673511	AVERAGE
Ube2g2	Ube2g2-abfall	1304	DOWN	P|P|P|P|P|P	P	9780.50166666667	12835.5	-0.429498920645902	0.406272868253136	.	SINGLE
Uqcrfs1	Cytc reductase	884|885	NONE	P|P|P|P|P|P|P|P|P|P|P|P	P	22349.9739393939	25996.0424242424	0.162370854321989	0.240106511179004	147.875375898966	HighRE
Urod	UROD\heme biosynthesis	1334|1335	DOWN	P|P|P|P|P|P|A|P|P|P|P|P	P	5519.94833333333	8573.66666666667	-0.835285156932089	0.290602071242947	34.7907620327286	AVERAGE
Urod|2	UROD\heme biosynthesis	1336	NONE	P|P|P|P|P|P	P	5648.04166666667	6914.33333333333	-0.28636649705898	0.181249007272364	.	SPLIT
Uros	UROS\heme biosynthesis	1337|1339	NONE	P|P|P|P|P|P|P|P|P|P|P|P	P	6680.323	9573.122	-0.0924920558044844	0.190194349775124	205.633173704312	HighRE
Usp40	B230215L03Rik\NIA results interesting	1328	NONE	P|P|P|P|P|P	P	10015.22	11513	-0.208988155384292	0.155202772371	.	SINGLE
Vamp3	synaptobrevin-3	676|677	NONE	P|P|P|P|P|P|P|P|P|P|P|P	P	35744.9438888889	39483.9444444444	-0.132697504411804	0.108607563197247	81.8459726719522	HighRE
Vdac3	VDAC3\ire candidate	1252|1260|1261	NONE	P|P|P|P|P|P|P|P|P|P|P|P|P|P|P|P|P|P	P	34372.7466666667	31337.4444444444	0.143742161769286	0.00323866198229545	2.25310510321507	SIMILAR
Vegfa|1	VEGF, no info available but spotted on chip	988	NONE	P|P|P|P|P|P	P	44705.1883333333	41349.8333333333	-0.0679713941086375	0.179566940597428	116.976678181591	SPLIT
Vegfa|2	VEGF, no info available but spotted on chip	990	DOWN	P|P|P|P|P|P	P	36711.7116666667	33383.8333333333	-0.718507095669263	0.101237741652872	116.976678181591	SPLIT
Vhlh	VHLh1	1148|1149|1150|1151|1152	NONE	A|A|P|P|M|A|A|A|P|P|P|P|P|P|P|P|P|P|P|P|P|P|P|P|P|A|P|P|P|P|P|P|P|P|A|P	P	6550.28416666667	6699.98366666667	0.0108236567174712	0.206014288423291	1903.37049484164	HighRE
Wt1	Wt1/HHpatients putative HH modifiers	1526|1527|1528	NONE	P|P|P|P|P|P|P|P|P|P|P|P|P|P|P|P|P|P	P	8339.2453125	8235.698125	0.0051458885692802	0.205908158427258	4001.41113930223	HighRE
Zfp189	ZNF189\ire candidate	1279|1280	NONE	P|P|P|P|P|P|P|P|P|P|P|P	P	8762.19941666667	8352.5085	0.212562856812183	0.181817409241065	85.5358325380979	HighRE
Zfp36	TTP	985|986|987	NONE	P|P|P|A|A|A|P|P|P|P|P|P|P|P|P|P|P|P	P	19341.7972222222	17348.8888888889	0.0766093115489366	0.138072712426025	180.22967395788	HighRE
Zfp36 (bad)	tristetraproline	682	NONE	P|P|P|P|P|P	P	14512.0916666667	13395.6666666667	-0.210477404576644	0.147178415331619	.	SINGLE
Zfp364|1	ZNF364\1q21	1314	DOWN	P|P|P|P|P|P	P	17047.4466666667	15817.6666666667	-0.782198474932008	0.0868961166018411	.	SPLIT
Zfp364|2	ZNF364\1q21	1305|1306	NONE	P|P|P|P|P|P|P|P|P|P|P|P	P	14512.0916666667	13395.6666666667	-0.322896337600295	0.069531222611595	21.5336052209009	AVERAGE
hs EPO	hs EPO\Human hipoxia gene	2274|2302|2306	NONE	P|P|P|P|P|P|P|P|P|P|P|P|P|P|P|P|P|P	P	21561.8255	25396.4666666667	0.0460763730006806	0.295487481324696	641.299351666269	HighRE
