# Supplementary material for: The IronChip evaluation package: a package of perl modules for robust analysis of custom microarrays
Source: BMC Bioinformatics. 2010 Mar 1;11:112. doi: 10.1186/1471-2105-11-112 (PMC2838865; doi:10.1186/1471-2105-11-112)
Supplement: Additional file 3 — Example dataset and ICEP analysis results. This ZIP archive includes several files containing a) 4 input data tables, corresponding to 2 IronChip hybridization experiments with a dye swap; b) 2 intermediate results files with single array evaluations; and c) Excel file with final results. [file 1471-2105-11-112-S3.ZIP › array2_norm_all_ETSs.txt]

Spot number	Reporter Identifier	Running number	Marina's name	Comp_Channel1	Comp_Channel2	Comp_Ratio	P-call	Overall P-call	Regulation	ch1_average	ch2_average	av_ratio|0.37851162325373|-0.37851162325373|	av_ratio_stdev	rel_error
1_1_10_7		1404_		17396.93	14538.00	0.259003928522947	P|P|P|P|P|P	P	NONE	15727.015	15391	0.0144399847258113	0.198804776729961	1376.76583808707
4_1_13_17	1040	1040	endogenous mouse mammary tumor virus MTV-17	5940.33	5146.00	0.207091621452523	P|P|P|P|P|P	P	NONE	6900.45	6110.16666666667	0.180436011733292	0.1184317693258	65.6364370882114
3_1_1_4	1110012L19Rik	913	1110012L19Rik	18472.47	29224.00	-0.661776873244733	P|P|P|P|P|P	P	DOWN	19869.8566666667	28775.8333333333	-0.395948806621143	0.27096002215049	68.433094788881
3_1_22_16	1110012O05Rik	1258	sim CAAX-DKFZP564B147\ire candidate	23977.76	24481.00	-0.0299656018306691	P|P|P|P|P|P	P	NONE	24068.665	24843.5	-0.0450504648184631	0.0938951859482345	208.422235656386
1_2_22_7	1110012O05Rik	1268	sim CAAX-DKFZP564B147\ire candidate	13110.32	11117.00	0.237935380392395	P|P|P|P|P|P	P	NONE	10536.9616666667	9090.83333333333	0.202717405213153	0.105817079993538	52.1993066566106
1_2_16_17	1110012O05Rik	1275	sim CAAX-DKFZP564B147\ire candidate	19234.00	17367.00	0.147310261642884	P|P|P|P|P|P	P	NONE	15461.29	14507	0.0715856746469496	0.182952200853135	255.570966894465
4_2_19_19	1110019C08Rik	1415	afball	246.15	200.15	0.298456123847331	A|P|P|P|P|P	P	NONE	1985.91833333333	2063.025	0.013815726722714	0.179530121622376	1299.46202053357
2_1_7_3	1700013N18Rik	592	SFT-1(=ubi-4), ubi2c?	18334.65	16156.00	0.182502674776834	P|P|P|P|P|P	P	NONE	22887.265	23512.8333333333	-0.0161291859300727	0.144199619661196	894.02912388986
3_1_13_13	2210018M11Rik	632	GL002	9123.53	9881.00	-0.115064928270484	P|P|P|P|P|P	P	NONE	10295.2866666667	9917.16666666667	0.064226323255755	0.135972320207906	211.708086832951
3_1_22_1	2310020H20Rik	759	nifU (isu)	871.34	787.00	0.146872137742168	A|P|P|P|P|P	P	NONE	2973.94166666667	2632.33333333333	0.151436367643336	0.122404970451676	80.8293096014852
1_1_16_2	2310020H20Rik	760	nifU (isu)	4414.04	3909.00	0.175300118742059	P|P|P|P|P|P	P	NONE	6330.315	5914.16666666667	0.107065083044066	0.0744077102562878	69.4976439944135
4_2_10_19	2310067E08Rik	1324	2310067E08Rik\NIA results interesting	16090.49	23293.00	-0.533688201273278	P|P|P|P|P|P	P	DOWN	27512.48	38357	-0.494018437690614	0.0637180064009433	12.8979004708418
1_2_4_21	2410015C20Rik	1354	2410015C20RIK\1q21	4706.72	4804.00	-0.0295141205417089	P|P|P|P|P|P	P	DOWN	4863.11666666667	10885	-0.477616784511657	1.05681689931814	221.26879406022
4_1_22_2	2610203C20Rik	774	sperm acrosomal protein mRNA	35740.80	37015.00	-0.0505381014496698	P|P|P|P|P|P	P	NONE	26569.1566666667	32414.3333333333	-0.352350406500702	0.246267689094637	69.8928352433011
2_1_16_15	2610203C20Rik	775	sperm acrosomal protein mRNA	19318.30	16836.00	0.198418728580875	P|P|P|P|P|P	P	NONE	40519.0333333333	40872.1666666667	0.0335893014777001	0.163577881905053	486.993997221562
1_1_1_16	2610312B22Rik	1172	erythropoietin 4\mouse hipoxia gene	13182.10	17001.00	-0.367039388295651	P|P|P|P|P|P	P	NONE	17091.6133333333	20724.5	-0.287672398493665	0.0832603862226315	28.9427788896699
2_2_10_4	2610312B22Rik	1201	erythropoietin 4\mouse hipoxia gene	26124.35	21955.00	0.250845607477675	P|P|P|A|P|P	P	NONE	21797.0583333333	28012.7516666667	-0.0366801166436358	0.633329374083382	1726.62857164951
3_2_10_5	2700059D21Rik	1076	Riiken (AK005836) hom. to hs hypoth.protein FLJ10342	10155.90	10222.00	-0.00935940176963596	P|P|P|P|P|P	P	NONE	16346.9533333333	33518.6666666667	-0.245742093472542	0.640033852405527	260.449418071325
3_2_7_20	2900070E19Rik	1482	2900070E19Rik /2900070E19Rik mouse homologue of GRX5 zebrafish (shiraz mutant)	12015.12	10598.00	0.181059024841174	P|P|P|P|P|P	P	NONE	11095.1083333333	9638.66666666667	0.198350265074275	0.125331560053302	63.1869889391727
1_2_7_20	2900070E19Rik	1483	2900070E19Rik /2900070E19Rik mouse homologue of GRX5 zebrafish (shiraz mutant)	11419.54	11310.00	0.0139056081431675	P|P|P|P|P|P	P	NONE	10636.5333333333	10382.6666666667	0.0372952234549703	0.117229067798985	314.327297007686
2_2_7_1	3110024A21Rik	685	3110024a21rik	15796.45	9678.00	0.70681952781887	P|P|P|P|P|P	P	UP	13679.9766666667	9797.83333333333	0.468634668759097	0.224101661957346	47.8201202123495
2_1_22_14	3110024A21Rik	780	3110024a21rik	4300.59	3802.00	0.17777606542917	P|P|P|P|P|P	P	NONE	6293.23166666667	5836.16666666667	0.129372956814639	0.138984663216333	107.429455612941
3_2_10_20	4732436F15Rik	1355	4732436F15Rik\1q21	4149.60	4195.00	-0.0156985358511098	P|P|P|P|P|P	P	NONE	6690.48833333333	12013.6666666667	-0.330368327787257	0.98063135434932	296.829711527554
2_2_4_20	4833418A01Rik	1323	4833418A01RiK\NIA results interesting	20182.92	18519.00	0.124128716831682	P|P|P|P|P|P	P	NONE	17160.2066666667	14815.3333333333	0.207491998230688	0.06830752614819	32.9205592170578
4_2_10_5	5730454B08Rik	1254	kiaa0663\ire candidate	18291.13	18215.00	0.00601721040713999	P|P|P|P|P|P	P	NONE	33026.9016666667	31613.6666666667	0.056873240168899	0.0694910870450681	122.185911755155
3_2_22_7	5730454B08Rik	1269	kiaa0663\ire candidate	14003.32	14458.00	-0.0460990841711478	P|P|P|P|P|P	P	NONE	16998.375	18510.1666666667	-0.112674227301291	0.0994851328937714	88.2944887012607
1_2_16_8	5930405J04Rik	1270	SMARCC2\ire candidate	8207.07	7719.00	0.0884533006369684	P|P|P|P|P|P	P	NONE	8141.42166666667	7989	0.0123898349741501	0.143779337073486	1160.46208342133
3_2_16_8	5930405J04Rik	1271	SMARCC2\ire candidate	13071.25	21541.00	-0.72068811355729	P|P|P|P|P|P	P	NONE	8952.26666666667	11497	-0.228419179413196	0.458717937557723	200.822863796359
2_2_22_20	6330442E10Rik	1321	6330442E10Rik\NIA results interesting	21743.92	39401.00	-0.857620192562982	P|P|P|P|P|P	P	DOWN	17998.1016666667	34764.8333333333	-0.965536166058603	0.18699878639774	19.3673518373821
2_1_4_5	6530407C02Rik	1233	MAGI-3-abfall	29259.93	29112.00	0.00731236175651146	P|P|P|P|P|P	P	NONE	29868.575	34748.5	-0.194773737219276	0.264238215978269	135.664191564384
3_2_19_14	834	834	repetitive DNA\CORRECTED INFORMATION	13829.84	13561.00	0.0283208977857987	P|P|P|P|P|P	P	NONE	15671.6683333333	15462.6666666667	0.0198942980003547	0.146459990503194	736.190794470772
4_2_10_9	9330132E09Rik	1493	9330132E09Rik/9330132E09Rik possible Mfre1 from Fleming	2894.46	2334.00	0.310489658330175	P|P|P|P|P|P	P	NONE	5765.33333333333	5111	0.177200753132378	0.243891905314102	137.635930436425
2_1_4_7	9330132E09Rik	1494	9330132E09Rik/9330132E09Rik possible Mfre1 from Fleming	11706.90	12564.00	-0.101936748925788	P|P|P|P|P|P	P	NONE	8967.64166666667	11213.3333333333	-0.344910224488378	0.212604846005191	61.6406331011376
4_1_4_7	9330132E09Rik	1495	9330132E09Rik/9330132E09Rik possible Mfre1 from Fleming	5561.30	7124.00	-0.357265352136645	P|P|P|P|P|P	P	NONE	3386.38833333333	3505.66666666667	0.00873413942080566	0.193791869318178	2218.78607589598
4_1_22_20	9530060I07	1307	bc037518-abfall	3332.71	3036.00	0.134523994212234	P|A|P|P|A|M	M	NONE	1775.36333333333	1536.43	0.222995437426759	0.16631839801113	74.5837672422134
4_2_7_14	APG4B (human)	733	IRIG2	9422.20	9578.00	-0.0236604799270455	P|P|P|P|P|P	P	NONE	19582.215	16058.1666666667	0.242002284985822	0.180077185698721	74.4113576073345
1_1_10_4	APG4B (human)	920	Apg4B	7167.76	6472.00	0.147310724297481	P|P|P|P|P|P	P	NONE	8216.485	8090.83333333333	0.0244265343589375	0.117634507560063	481.584926586288
4_2_16_18	Abcb10	1041	ABCB10	8409.36	6153.00	0.450706014842758	P|P|P|P|P|P	P	NONE	12076.3233333333	9336.33333333333	0.374995319518683	0.100498075762441	26.7998213661527
2_1_13_17	Abcb10	1042	ABCB10	12910.41	10711.00	0.269441638279159	P|P|P|P|P|P	P	NONE	26762.6933333333	44477.3333333333	0.14670270209273	0.84160947406795	573.683689572381
2_2_16_18	Abcb6	1043	ABCB6	7756.81	6794.00	0.191202245615256	P|P|P|P|P|P	P	NONE	6736.17833333333	5986.16666666667	0.160628022228506	0.192163581423861	119.632663565074
4_2_10_6	Abcb7	1145	ABCB7 ABC 3�b PstI	6940.63	6467.00	0.101970011585505	P|P|P|P|P|P	P	NONE	9544.65333333333	8542	0.155112728604383	0.0759166740842769	48.942904149345
2_1_4_4	Abcb7 (bad)	1146	ABCB7 ABC 3�b RV	5618.84	4837.00	0.216159781455331	P|P|P|P|P|P	P	NONE	4925.45333333333	4855.5	0.0239068803652412	0.210656294454928	881.153422096871
4_2_22_2	Abcb7 (short)	845	ABCB7	7215.18	6805.00	0.0844402249301141	P|P|P|P|P|P	P	NONE	9032.725	8715.33333333333	0.0691777431823668	0.142378081402069	205.814868846952
3_1_16_19	Abcb8	1349	ABCB8\David Koellerd email	61607.82	54583.00	0.174661796183061	P|P|P|P|P|P	P	NONE	51080.0733333333	46447.6666666667	0.121145005026057	0.116675456715851	96.310579780615
1_1_16_19	Abcb8	1350	ABCB8\David Koellerd email	1447.02	1316.00	0.136925373156825	M|P|P|P|A|P	P	NONE	2632.62666666667	2454.33333333333	0.109709615217634	0.122829131228188	111.958401261848
3_2_22_21	Abcb8	1351	ABCB8\David Koellerd email	22607.01	17258.00	0.389504911309364	P|P|P|P|P|P	P	NONE	16463.0266666667	13463	0.277441979461316	0.0599078669414895	21.5929352356147
1_2_22_21	Abcb8	1352	4833412N02Rik (abfall)	41955.40	40108.00	0.0649664817262588	P|P|P|P|P|P	P	NONE	27040.1683333333	26708.1666666667	0.0296217171590716	0.0638167474665869	215.439054811997
2_1_19_16	Abcb9	1045	ABCB9 (TAPL)	12670.49	10531.00	0.266829880301187	P|P|P|P|P|P	P	NONE	16581.2733333333	17466.3333333333	0.00176565783023151	0.367297442857243	20802.3002287529
2_2_16_8	Abcd3	1490	Abcd3/Abcd3 DAP (DMT1 associated protein)	76343.31	45553.00	0.744955669286559	P|P|P|P|P|P	P	UP	82488.905	60032	0.489777185186614	0.209693611982779	42.8140832862359
4_2_16_8	Abcd3	1491	Abcd3/Abcd3 DAP (DMT1 associated protein)	28819.62	21101.00	0.449739941552825	P|P|P|P|P|P	P	NONE	31184.4233333333	29332	0.130415623236175	0.260305670385318	199.596999137075
2_2_10_9	Abcd3	1492	Abcd3/Abcd3 DAP (DMT1 associated protein)	12902.23	9933.00	0.377319023645447	P|P|P|P|P|P	P	NONE	13397.4983333333	17809.1666666667	-0.00799197960490611	0.646321523506025	8087.1267878269
1_2_19_5	Abce1	1066	RLI	14831.51	8891.00	0.738247888490207	P|P|P|P|P|P	P	UP	13802.5433333333	8951.83333333333	0.606807766717652	0.252118555482754	41.5483402340935
1_1_13_16	Abce1	1067	RLI	19654.57	14065.00	0.48275524836945	P|P|P|P|P|P	P	UP	21810.5983333333	15658.5	0.483701443259711	0.10611054768857	21.9371988996933
3_2_19_5	Abce1	1068	RLI	17766.98	14431.00	0.300027200209847	P|P|P|P|P|P	P	NONE	19804.2516666667	16242.3333333333	0.286705812391944	0.0508543764642188	17.7374766280279
2_2_22_17	Abcf2	1047	ABCF2	62312.41	52946.00	0.23499782113748	P|P|P|P|P|P	P	NONE	51412.9116666667	44656.1666666667	0.197719038355342	0.0691031160214422	34.9501578584707
4_1_1_16	Abcf2	1048	ABCF2	37728.78	35847.00	0.0738130635753963	P|P|P|P|P|P	P	NONE	42408.0016666667	43865.1666666667	-0.046685417508486	0.11040094328147	236.478431967333
4_2_22_17	Abcf2 (dif 3')	1046	ABCF2 (dif 3')	14722.55	15838.00	-0.105362592308411	P|P|P|P|P|P	P	NONE	16145.8816666667	28784	-0.376054132309551	0.597895677647459	158.991917992088
4_1_16_8	Abcg2	1500	Abcg2/ABCG2, BCRP heme binding protein	19729.79	23431.00	-0.248042927198143	P|P|P|P|P|P	P	DOWN	17676.605	25393.6666666667	-0.546721655898001	0.391874160986631	71.6770877390927
2_1_10_9	Abcg2	1501	Abcg2/ABCG2, BCRP heme binding protein	10177.75	7794.00	0.384982822768481	P|P|P|P|P|P	P	NONE	12522.2966666667	10324	0.303159880809598	0.155069161642129	51.1509508540551
4_1_7_6	Acas2	1029	ACETYL-COENZYME A SYNTHETASE	3948.23	4381.00	-0.150054179731217	P|P|P|P|P|P	P	NONE	6618.745	8599.5	-0.326262946491777	0.228436041773366	70.0159316985522
3_1_19_18	Acas2	1030	ACETYL-COENZYME A SYNTHETASE	19179.61	15851.00	0.274999525494574	P|P|P|P|P|P	P	NONE	17701.1016666667	14817.3333333333	0.256499467372775	0.025473746133859	9.93130566498898
1_1_19_18	Acas2	1031	ACETYL-COENZYME A SYNTHETASE	10311.52	7883.00	0.38744033344749	P|P|P|P|P|P	P	NONE	9370.055	7505.66666666667	0.321163254261114	0.158383168920915	49.3154701914142
2_2_19_13	Acas2	816	ACETYL-COENZYME A SYNTHETASE	10205.96	8614.00	0.244656663830051	P|P|P|P|P|P	P	NONE	9651.15166666667	8608.5	0.156061089010867	0.0934786228631139	59.8987380234188
1_2_16_3	Aco1	560	IRP-1	12780.46	18943.00	-0.567725064951426	P|P|P|P|P|P	P	DOWN	11226.325	16339.5	-0.547078420543891	0.0785555572235267	14.3591036081132
3_2_1_1	Aco1	561	IRP-1	9708.08	10942.00	-0.172618558569752	P|P|P|P|P|P	P	NONE	13648.8516666667	12966.8333333333	0.0346294295789537	0.176785311919797	510.50598889229
3_2_16_3	Aco1	562	IRP-1	15772.86	20126.00	-0.351616188895881	P|P|P|P|P|P	P	NONE	17023.0566666667	20375.3333333333	-0.260382418296165	0.105441811142158	40.4949811251182
4_1_13_15	Aco2	501	No info available but SPOTTED on CHIP	129751.53	65702.00	0.981742357960292	P|P|P|P|P|P	P	UP	91747.2933333333	56859.5	0.642274625254563	0.231990943785126	36.1202100570574
4_1_22_15	Aco2	502	Aconitase mit	69641.66	52088.00	0.418999548295177	P|P|P|P|P|P	P	NONE	47140.4766666667	37743.5	0.2466094319812	0.221928973052802	89.9920863812381
4_2_16_15	Acox2	617	cox2	47820.85	23435.00	1.02897497889396	P|P|P|P|P|P	P	UP	62923.7683333333	34386.8333333333	0.882671841581985	0.116171142923401	13.161306099353
2_2_16_15	Acox2	618	cox2	168570.28	95123.00	0.825484081701037	P|P|P|P|P|P	P	UP	187070.3	110800	0.73655203888816	0.119673336579005	16.2477775174791
4_2_22_14	Acox2	619	cox2	33879.48	24613.00	0.460991217594382	P|P|P|P|P|P	P	UP	57481.9633333333	36862.6666666667	0.619027489614031	0.0902089807312264	14.5726938213152
2_2_22_14	Acox3	620	cox3	152332.67	104023.00	0.55032283170519	P|P|P|P|P|P	P	UP	103045.815	70146.6666666667	0.558557137075236	0.0834294093286882	14.9365935534453
4_2_4_14	Acox3	621	cox3	38210.78	28989.00	0.398474140580604	P|P|P|P|P|P	P	NONE	80320.9016666667	61486.8333333333	0.329901350475981	0.185935231349838	56.3608578993602
2_2_1_2	Acrv1	740	L31	46640.93	41720.00	0.160857397683548	P|P|P|P|P|P	P	NONE	42075.86	39305.8333333333	0.0818529742077603	0.0951225430615108	116.2114681625
2_1_22_1	Actb	508	beta-actin cytosceletal	199915.63	153711.00	0.379170858573939	P|P|P|P|P|P|P|P|P|P|P|P	P	UP	276068.241666667	170065	0.697769178228763	0.223892636670766	32.0869198090838
1_1_16_14	Actb	698	beta-actin cytosceletal	3157.64	3857.00	-0.288632445895848	P|P|P|P|P|P|P|P|P|P|P|P	P	NONE	200362.041666667	131936.583333333	0.227950250708462	0.437903331699458	192.10478178395
2_2_22_18	Actb	875	beta-actin cytosceletal	45289.51	29065.00	0.63989402197755	P|P|P|P|P|P	P	UP	36255.9233333333	24873.3333333333	0.522153349733586	0.19105309576686	36.5894609053719
2_1_1_20	Actg1	1371	afball\list Martina	59077.88	31005.00	0.930117166672973	P|P|P|P|P|P	P	UP	75433.765	36896.8333333333	1.02840558976499	0.063195747395893	6.14502177203594
2_2_10_6	Actr3	1141	actin-related protein 3 homolog	9968.42	7724.00	0.368016690505145	P|P|P|P|A|P	P	NONE	8672.68666666667	8586.88166666667	-0.0358365845407599	0.422823159708406	1179.86455776078
3_1_16_17	Adar	1256	ADAR\ire candidate	31394.02	28231.00	0.153209544738949	P|P|P|P|P|P	P	NONE	28400.3533333333	26235.6666666667	0.111734797951459	0.0347880526059691	31.1344838347335
2_2_7_20	Adar	1262	ADAR\ire candidate	13510.08	12405.00	0.123114482383776	P|P|P|P|P|P	P	NONE	11271.7716666667	13911.1666666667	-0.160769468671834	0.499453398633317	310.664333694361
3_2_4_7	Adar	1267	ADAR\ire candidate	9661.65	9589.00	0.0108892211236711	P|P|P|P|P|P	P	NONE	11750.845	11095.5	0.135738425829239	0.142612526964347	105.064226355296
1_1_7_16	Ahr	1184	AHR\mouse hipoxia gene	17105.76	19464.00	-0.186326021670574	P|P|P|P|P|P	P	NONE	24732.51	28163.1666666667	-0.173439748903511	0.0996353084704428	57.4466401735122
3_2_13_18	Ahr	1185	AHR\mouse hipoxia gene	20126.74	22908.00	-0.186737995864759	P|P|P|P|P|P	P	NONE	23080.285	26857.3333333333	-0.224050728712196	0.265894481100796	118.676017091804
2_1_1_16	Akr1a4	1049	ALR	56677.81	65680.00	-0.212670112740864	P|P|P|P|P|P	P	NONE	63656.9683333333	71862.8333333333	-0.176830642405452	0.077991003003503	44.1049141385115
4_2_4_17	Akr1a4	1050	ALR	33440.48	35531.00	-0.0874827372691558	P|P|P|P|P|P	P	NONE	51980.22	53328.6666666667	-0.0585967520789933	0.0960754709057713	163.960403088986
4_2_7_18	Akr1a4	1051	ALR	15318.11	19283.00	-0.332091216176858	P|P|P|P|P|P	P	NONE	38135.5233333333	43267.1666666667	-0.198209479128209	0.190037993715744	95.8773488289228
4_1_16_3	Akr1b8	599	ALRMA	21507.51	24242.00	-0.172668219589802	P|P|P|P|P|P	P	NONE	25868.005	33133.3333333333	-0.315331261254185	0.205194202857857	65.0725849513704
2_1_4_14	Akr1b8	600	ALRMA	8140.54	5457.00	0.577016454648574	P|P|P|P|P|P	P	NONE	8914.34	7068.16666666667	0.351484066768425	0.178670925788753	50.8332930796746
3_1_16_3	Akr1b8 (bad)	598	ALRMA	9375.77	8813.00	0.0893039738681783	P|P|P|P|P|P	P	NONE	9855.94333333333	8807	0.146125691046416	0.109277977250619	74.7835486477919
3_2_19_8	Alas1	1331	ALAS1\heme biosynthesis	27385.36	20617.00	0.409570425741749	P|P|P|P|P|P	P	NONE	33948.1416666667	27721	0.316887362548798	0.159745588377179	50.4108422287051
1_2_13_9	Alas1	1332	ALAS1\heme biosynthesis	14762.50	12815.00	0.204103580992942	P|P|P|P|P|P	P	NONE	14595.1416666667	12804.3333333333	0.189507317042993	0.0915116747382177	48.2892566715283
3_2_13_9	Alas1	1333	ALAS1\heme biosynthesis	24737.17	26702.00	-0.110267343419327	P|P|P|P|P|P	P	NONE	25570.6933333333	32913.3333333333	-0.159663044291752	0.511249821547328	320.20548262447
3_2_16_13	Alas2	521	ALAS-e\Known ire 5'	75611.75	89155.00	-0.23770526407385	P|P|P|P|P|P	P	NONE	68693.1633333333	70659.8333333333	-0.0395333074053605	0.201541872008214	509.802708742973
3_2_1_15	Alb1	668	serum albumine	7246.19	6361.00	0.187969048205177	P|P|P|P|P|P	P	NONE	8377.83666666667	8142.83333333333	0.121740196973264	0.188274132296861	154.652396642835
3_2_7_2	Alb1	669	serum albumine	5006.61	4863.00	0.0419874865772724	P|P|P|P|P|P	P	NONE	8732.65833333333	7619.16666666667	0.163731633443267	0.12693521596457	77.5263846668659
3_2_16_18	Alox15	1147	m12-Lox	23949.70	161027.00	-2.74922312107737	P|P|P|P|P|P	P	NONE	20172.69	41904	-0.364980318721943	1.17083447997016	320.793867480332
4_1_7_18	Apex1	1026	ref-1	12106.94	11826.00	0.0338720911841991	P|P|P|P|P|P	P	NONE	19276.9616666667	19974.3333333333	-0.0315069278332328	0.0800574203844042	254.094657556429
4_2_16_2	Apex1	813	ref-1	25580.57	25555.00	0.00144282014535898	P|P|P|P|P|P	P	NONE	39361.235	41461.1666666667	-0.0360875687335164	0.110402462809128	305.929345432991
4_1_13_18	Aplp1	849	APLP1	11129.41	14465.00	-0.378189209710341	P|P|P|P|P|P	P	NONE	11024.5116666667	14011	-0.342798372234531	0.106861551630718	31.1732961081877
4_1_22_18	Aplp1	850	APLP1	32909.29	37644.00	-0.193925033576702	P|P|P|P|P|P	P	DOWN	26602.7116666667	36291.6666666667	-0.471774732788381	0.446251192775268	94.5898883006603
4_2_10_1	Aplp2	841	APLP2	55521.67	46836.00	0.245433093838729	P|P|P|P|P|P	P	NONE	89845.26	75063.3333333333	0.279884686492057	0.229695153241457	82.0677815997538
2_1_13_18	Aplp2	851	APLP2	57600.64	45966.00	0.32551771444301	P|P|P|P|P|P	P	NONE	58213.6366666667	58438.5	0.0675979432892871	0.400201668405239	592.032314788877
4_1_19_14	App	505	AMYLOIDOGENIC GLYCOPROTEIN (200bp missing)	138956.66	210003.00	-0.595774955105278	P|P|P|P|P|P	P	DOWN	136902.935	223405.166666667	-0.718956449303184	0.251262013338488	34.9481548683529
4_1_7_3	App (short)	697	AMYLOIDOGENIC GLYCOPROTEIN (650bp missing)	47109.67	75643.00	-0.683183355619684	P|P|P|P|P|P	P	DOWN	67123.6016666667	97696.5	-0.569000297316651	0.125434362442339	22.0446918980316
2_1_22_15	Aprt	506	APRT	17640.92	20670.00	-0.228612587231463	P|P|P|P|P|P	P	NONE	29984.705	29445.8333333333	-0.0123840388047294	0.174976690164659	1412.92104234877
4_1_4_15	Aprt	507	APRT	13761.71	14468.00	-0.0722057557958905	P|P|P|P|P|P	P	NONE	18518.0383333333	19544.8333333333	-0.0829281372408659	0.0719659309649859	86.781077399532
1_2_19_15	Arbp	660	PO	46829.33	28180.00	0.732740785505548	P|P|P|P|P|P	P	UP	48766.7466666667	34585	0.497309922490882	0.12270084084708	24.6729122621376
4_1_10_15	Arg1	602	Arginase	6768.20	5530.00	0.291492720200153	P|P|P|P|P|P	P	NONE	7224.18833333333	5766.16666666667	0.324922222265571	0.0337797566071854	10.3962592560308
2_1_10_15	Arg1	603	Arginase	4760.68	3743.00	0.346972609866924	P|P|P|P|P|P	P	NONE	9383.24333333333	10670.6666666667	0.0643608961996088	0.449764531298342	698.816452001295
4_1_16_14	Arg1	604	Arginase	8082.21	7795.00	0.0522008146194175	P|P|P|P|P|P	P	NONE	8142.645	7665.16666666667	0.085052147114848	0.0758380708053366	89.1665564926075
2_2_22_5	Arnt	1207	ARNT\mouse hipoxia gene	21810.04	16261.00	0.423576434592408	P|P|P|P|P|P	P	NONE	18173.6983333333	14526.5	0.31426585491559	0.114573023266787	36.457356558052
3_2_1_7	Arnt2	1210	Arnt2\mouse hipoxia gene	9063.42	6890.00	0.395551558072546	P|P|P|P|P|P	P	UP	27724.6233333333	16946.3333333333	0.557356741533694	0.257105180428054	46.1293748274346
1_2_13_8	Arnt2	1213	Arnt2\mouse hipoxia gene	20232.76	14217.00	0.509076068055525	P|P|P|P|A|P	P	NONE	10335.1816666667	7730.5	0.332528836429538	0.217167085268319	65.3077452169584
2_1_10_5	Arntl	1159	ARNTL\mouse hipoxia gene	5691.00	5950.00	-0.0642074889500364	P|P|P|P|P|P	P	NONE	6382.94333333333	8607.66666666667	-0.365873635633422	0.294566733259505	80.5105108897868
3_1_13_18	Arntl	1160	ARNTL\mouse hipoxia gene	24782.42	89414.00	-1.85118366578319	P|P|P|P|P|P	P	NONE	17844.185	22879.3333333333	-0.0185986695252826	1.20204469002983	6463.06816945049
2_1_22_21	Arntl	1169	ARNTL\mouse hipoxia gene	3616.73	3810.00	-0.0751050973197114	P|P|P|P|P|P	P	NONE	5157.38333333333	5341.66666666667	-0.0646979964245531	0.103594786445545	160.120548039461
3_2_10_16	Atox1	1127	ATOX1	5700.14	5467.00	0.0602479779197677	P|P|P|P|P|P	P	NONE	7090.10833333333	7521.66666666667	-0.0286813453191738	0.351216154307278	1224.5456076026
1_2_10_16	Atox1	1128	ATOX2? Atox1	2342.84	2145.00	0.127280783604498	P|P|P|P|P|P	P	NONE	4093.82833333333	3907	0.076163191017058	0.0789974192313852	103.721257180115
2_1_7_17	Atox1	943	ATOX1 mHAH1-chaperon ATP 7A-B	7748.60	7047.00	0.136926456894921	P|P|P|P|P|P	P	NONE	8242.16166666667	8542.5	-0.0571609935976742	0.25181999476342	440.545167104419
4_1_13_16	Atox1	944	ATOX1 mHAH1-chaperon ATP 7A-B	8577.91	9313.00	-0.118619799318262	P|P|P|P|P|P	P	NONE	8124.28333333333	9143.16666666667	-0.173038983869319	0.0608496989952741	35.1653122519654
4_2_13_19	Atp2a2	1263	SERCA2b (2,3,4)-ATP2a2\ire cand	31908.19	28365.00	0.169814909695035	P|P|P|P|P|P	P	NONE	44879.55	38251.6666666667	0.241796601435781	0.109966317034813	45.4788513907294
2_2_13_19	Atp2a2	1264	SERCA2b (2,3,4)-ATP2a2\ire cand	39040.20	24802.00	0.654503981442328	P|P|P|P|P|P	P	UP	26308.6916666667	18326.6666666667	0.465952835397936	0.252650636689464	54.2223627577443
1_1_19_1	Atp5j	648	mitochondrial ATPase coupling factor 6 subunit (ATP5A)	12945.85	17971.00	-0.473180997171753	P|P|P|P|P|P	P	NONE	17028.7116666667	22120.6666666667	-0.377913888701538	0.0827312175697034	21.8915525581653
3_1_19_1	Atp5j	649	mitochondrial ATPase coupling factor 6 subunit (ATP5A)	11190.35	19155.00	-0.775465865643403	P|P|P|P|P|P	P	DOWN	11585.2033333333	19096.8333333333	-0.710495841006237	0.127648643975497	17.9661352830321
3_1_10_16	Atp7a	1143	ATP7A ME53(Menkes)	33765.67	35519.00	-0.0730337800277175	P|P|P|P|P|P	P	NONE	34035.685	44122.1666666667	-0.0692486646599478	0.618133643765753	892.628972415798
2_1_16_14	Atp7a	605	ATP7A ATPCU	29057.41	23838.00	0.285642916419864	P|P|P|P|P|P	P	NONE	27064.2116666667	26213.3333333333	0.0607025442606641	0.158430121127095	260.994202231091
4_2_19_17	Atp7a	882	ATP7A Cu-transporter ATPase	23188.33	22679.00	0.0320418943067824	P|P|P|P|P|P	P	NONE	26118.145	29115.1666666667	-0.140140414074241	0.143070816599325	102.09104742871
2_2_13_18	Atp7a (bad)	881	ATP7A Cu-transporter ATPase	22066.36	14029.00	0.653436490637954	P|P|P|P|P|P	P	UP	19273.0083333333	12565.5	0.574747466375293	0.209326847336321	36.420664654072
3_1_4_17	Atp7b	1139	ATP7B wilson	12902.23	13001.00	-0.0110021553130735	P|P|P|P|P|P	P	NONE	15151.7433333333	14231.5	0.0938228865168756	0.145469262084252	155.04667089739
1_1_10_16	Atp7b	1144	ATP7B pCMB94(Wilson)	7654.70	6817.00	0.167208854251664	P|P|P|P|P|P	P	NONE	8783.92333333333	8208.16666666667	0.101579208497445	0.0831223686207538	81.830100716767
2_2_16_3	B2m	846	beta-2 Microglobulin	177787.64	286615.00	-0.688959085195605	P|P|P|P|P|P	P	DOWN	142239.7	234635.833333333	-0.739109386947001	0.109722405432448	14.8452187687227
4_2_22_18	B2m	872	beta-2 microglobulin	248.20	394.57	-0.668778153577103	A|A|A|P|P|P	A	DOWN	16357.0233333333	32219.785	-0.821794791402331	0.168717778352348	20.5304024943312
1_1_10_17	B2m	873	beta-2 microglobulin	32821.65	62865.00	-0.937609254788949	P|P|P|P|P|P	P	DOWN	34713.86	75947	-1.13804795538763	0.145158642887737	12.7550550221142
3_1_16_16	B2m	874	beta-2 microglobulin	49297.97	113937.00	-1.20863617976688	P|P|P|P|P|P	P	DOWN	37455.61	79356.5	-1.07855365360801	0.127090033655885	11.7833761195597
4_2_22_16	B2m	970	beta-2 microglobulin	10683.67	15955.00	-0.57860128918602	P|P|P|P|P|P	P	DOWN	12806.6416666667	21484.3333333333	-0.738420759894381	0.150806917591914	20.4228978629317
3_2_13_8	BC021442	1214	LOC224598-abfall	815.88	771.00	0.0816261154194306	A|A|A|P|P|P	A	NONE	2619.60333333333	2824.33333333333	-0.344647114893072	0.41967024854084	121.768101459675
1_2_7_13	BC022641	839	BC022641 (abfall)\CORRECTED INFORMATION	3451.84	3030.00	0.188047800437352	P|P|P|A|P|P	P	NONE	2734.025	2579	0.143917008462173	0.148251492625234	103.011794234314
1_1_4_18	Bace1	860	BACE	3322.63	3310.00	0.00549442992907873	P|P|P|P|P|P	P	NONE	4564.42166666667	4688.33333333333	-0.0544433913379393	0.116260716867473	213.544222742891
2_1_19_17	Bace1	861	BACE	16428.96	16902.00	-0.0409528130767519	P|P|P|P|P|P	P	NONE	26314.79	47516	-0.23350385837758	0.635710504149976	272.248393909629
1_1_16_21	Bach1	1505	Bach1/BACH1 negative regulator of Hmox1	6310.08	6385.00	-0.0170283239322761	P|P|P|P|P|P	P	NONE	8341.1	8335	0.00732720232188453	0.0903851747080711	1233.5564208199
3_1_4_20	Bach1	1508	Bach1/BACH1 negative regulator of Hmox1	20151.20	19639.00	0.037144282712732	P|P|P|P|P|P	P	NONE	18622.175	17581.5	0.0907761912658408	0.105964579409386	116.731686945386
4_1_1_17	Bag1	862	bag-1	16592.28	17361.00	-0.0653379045352901	P|P|P|P|P|P	P	NONE	17339.105	18886.6666666667	-0.121932714109587	0.0881614791395857	72.3033845210325
2_1_1_17	Bag1	863	bag-1	14943.18	17992.00	-0.267868371110412	P|P|P|P|P|P	P	NONE	16680.9133333333	16414.3333333333	0.0152078775869928	0.175475530030712	1153.84628148766
1_2_22_20	Bag3	1517	Bag3/HHpatients putative HH modifiers	12434.18	8996.00	0.46695580269028	P|P|P|P|P|P	P	NONE	10995.0783333333	8653.5	0.346570326540958	0.0752146573170468	21.7025669992431
3_2_4_20	Bag3	1518	Bag3/HHpatients putative HH modifiers	12544.16	11559.00	0.117999274339605	P|P|P|P|P|P	P	NONE	15994.505	12653.3333333333	0.313115881518335	0.200811023914821	64.1331327370127
1_2_4_20	Bag3	1519	Bag3/HHpatients putative HH modifiers	15599.50	21044.00	-0.431909167064531	P|P|P|P|P|P	P	NONE	20074.245	21468.6666666667	-0.115397608001019	0.255664255839839	221.550741188312
3_1_10_17	Bat1a	864	BAT 1	36838.69	34152.00	0.10925169177377	P|P|P|P|P|P	P	NONE	33159.4166666667	28463.3333333333	0.266372797873078	0.255286872175851	95.8381915173978
2_1_4_18	Bat1a	865	BAT 1	11768.73	8614.00	0.450203414406227	P|P|P|P|P|P	P	NONE	12029.1066666667	10004.8333333333	0.272187392417112	0.199902423153007	73.4429399458251
3_2_10_15	Bcat1	606	BCAT1	27556.30	30412.00	-0.142258506618562	P|P|P|P|P|P	P	NONE	36417.0933333333	31434.3333333333	0.1580025974231	0.356021614575786	225.326431579116
1_2_10_15	Bcat1	607	BCAT1	26563.13	28777.00	-0.115491046008368	P|P|P|P|P|P	P	NONE	26255.9133333333	26623.5	-0.0172612137207474	0.0960248636489313	556.304239101754
3_2_16_14	Bcat1	608	BCAT1	31734.70	29050.00	0.127523040719012	P|P|P|P|P|P	P	NONE	24020.75	22628.6666666667	0.071145758412158	0.146461726007989	205.861500779167
2_2_7_18	Bcat2	1052	BCAT2	18042.67	17773.00	0.0217256259016616	P|P|P|P|P|P	P	NONE	18424.4083333333	17963	0.0353042183191867	0.0261442622526033	74.0542164571725
2_2_4_17	Bcat2	1053	BCAT2	46496.69	44315.00	0.0693329042106359	P|P|P|P|P|P	P	NONE	31899.2666666667	30403.1666666667	0.0673607068870931	0.0424810466889844	63.0650250749138
3_1_1_6	Bcl10	1015	bcl10	27006.38	27383.00	-0.0199802421302538	P|P|P|P|P|P	P	NONE	26631.41	37129.6666666667	-0.263394122685741	0.633332893277158	240.450655018144
1_1_19_6	Bcl10	1016	bcl10	11503.21	10324.00	0.156034458526682	P|P|P|P|P|P	P	NONE	14191.1516666667	14503.5	-0.0164714553743519	0.0989435548063914	600.697100272384
2_1_1_2	Bcl10	805	bcl10	13408.33	13150.00	0.0280667620536248	P|P|P|P|P|P	P	NONE	15563.1516666667	16403	-0.0701046054740419	0.106418524739737	151.79962003943
4_1_1_2	Bcl10	806	bcl10	8649.88	11004.00	-0.347276021310053	P|P|P|P|P|P	P	NONE	14101.8383333333	15190	-0.138573676173435	0.133776107639093	96.5378932948732
4_1_10_17	Bcl2	866	bcl2	13870.71	11303.00	0.295335898590124	P|P|P|P|P|P	P	NONE	14329.375	12033	0.256703191869906	0.0798722515407702	31.1146312435602
2_1_10_17	Bcl2	867	bcl2	34823.31	26592.00	0.389061052288165	P|P|P|P|P|P	P	NONE	41677.855	39439.3333333333	0.113630451883801	0.203194947656912	178.820856811078
4_1_16_16	Bcl2	868	bcl2	6957.05	6238.00	0.157392136613509	P|P|P|P|P|P	P	NONE	8914.02	7981.5	0.155959010571351	0.109175801481114	70.0028815784041
4_1_7_16	Bcl2l1	869	BCLXL	53924.07	28934.00	0.898163606812825	P|P|P|P|P|P	P	UP	75416.7483333333	42434.3333333333	0.833993083503027	0.0911135740164232	10.9249795734178
2_1_7_16	Bcl2l1	870	BCLXL	48435.52	24181.00	1.00219152225805	P|P|P|P|P|P	P	UP	44306.5133333333	27251.6666666667	0.713119811605901	0.332685335986697	46.6520955626672
2_1_16_16	Bcl2l1	871	BCLXL	18241.26	14366.00	0.344546965281134	P|P|P|P|P|P	P	NONE	28454.05	30200.1666666667	0.0388003818700025	0.436612653649534	1125.27926944732
4_1_7_19	Bcs1L	1372	Gracile Syndrome gene homologue\list Martina	7008.13	6073.00	0.206620167825271	P|P|P|P|P|P	P	NONE	10967.9033333333	9096.66666666667	0.250031950073918	0.0901994609601797	36.0751739661726
2_1_19_7	Bcs1L	1373	Gracile Syndrome gene homologue\list Martina	17315.30	17038.00	0.0232913882568265	P|P|P|P|P|P	P	NONE	21730.9866666667	25022.3333333333	-0.167383015529658	0.20824684430365	124.413366341074
2_1_19_13	Bnip3l	762	nix	28390.11	28959.00	-0.0286233458202239	P|P|P|P|P|P	P	NONE	25368.2616666667	25014.3333333333	0.02088181964151	0.105779267965512	506.561543876371
4_2_4_20	Bst2	1322	2310015I10Rik\NIA results interesting	5215.92	5737.00	-0.137374775815134	P|P|P|P|P|P	P	NONE	12642.4216666667	13675.3333333333	-0.0880611911047617	0.117310547104256	133.214808512751
2_1_7_7	Cabp4	1532	Cabp4/HHpatients putative HH modifiers	19969.96	21162.00	-0.083644538543636	P|P|P|P|P|P	P	NONE	17835.5483333333	22207.3333333333	-0.32361712860221	0.247899361625189	76.6026701664196
4_1_7_7	Cabp4	1533	Cabp4/HHpatients putative HH modifiers	13422.87	17181.00	-0.356120836113155	P|P|P|P|P|P	P	DOWN	13141.94	18296.6666666667	-0.480380437867746	0.225577650997779	46.9581259384844
2_1_1_8	Cabp4	1534	Cabp4/HHpatients putative HH modifiers	2394.27	1983.00	0.271901175506987	P|P|P|P|P|P	P	NONE	4311.33666666667	3950	0.135872816371682	0.118938124523273	87.5363650356049
1_1_16_7	Cacna1c	1469	Cacna1c\list Martina- Gunshin mail	541.89	433.00	0.323632999024636	A|A|A|P|A|A	A	NONE	802.955	752.296666666667	-0.150648765562385	0.69159493023191	459.077728018629
4_1_22_1	Calr	509	calreticulin	1445.18	1797.00	-0.314341214437095	P|A|P|P|P|P	P	NONE	23564.7283333333	31404.605	-0.245112444117677	0.25482731429901	103.963434095035
2_1_16_2	Calr	510	calreticulin	103769.83	77085.00	0.428864998087404	P|P|P|P|P|P	P	NONE	129682.235	103684	0.324405476794125	0.0942848069384202	29.0638764395015
1_1_10_15	Capn1	609	calcium activated neutral protease large subunit	21542.83	21218.00	0.021919108898987	P|P|P|P|P|P	P	NONE	29180.115	31193.3333333333	-0.0746603649841049	0.122228036636219	163.712080247989
3_1_16_14	Capn1	610	calcium activated neutral protease large subunit	54062.77	51578.00	0.0678796008067359	P|P|P|P|P|P	P	NONE	53601.265	50291.5	0.0915213049505512	0.0507466315019536	55.4478889143593
4_2_22_21	Capza2	1192	Cappa2-abfall	39.44	37.74	0.0635651287774661	A|A|A|P|P|P	A	NONE	8976.515	7911.03666666667	0.122847545308983	0.0751713644391383	61.1907745084114
2_1_19_14	Cat	511	catalase	24251.13	50164.00	-1.04860041865662	P|P|P|P|P|P	P	DOWN	27339.605	58853.6666666667	-1.11048232783564	0.0865787914757924	7.79650331262246
1_1_19_5	Cav3	1081	caveolin 3	9637.98	9801.00	-0.0241981481866876	P|P|P|P|P|P	P	NONE	10691.085	12539.5	-0.211601308579258	0.123916959662677	58.5615280428487
1_1_13_6	Cav3	1083	caveolin 3	3850.26	3754.00	0.0365272211051059	P|A|A|P|P|P	P	NONE	2220.10166666667	2098.33333333333	0.0821272647870159	0.109521079492533	133.355323322357
1_2_22_6	Cav3	1086	caveolin 3	6278.13	4151.00	0.596875970889549	P|P|P|P|P|P	P	NONE	6742.67333333333	5287.16666666667	0.359318164203444	0.197232676484298	54.8908171457277
4_1_19_18	Ccl11	937	MCP1 (JE)	10318.80	11005.00	-0.0928839394595836	P|P|P|P|P|P	P	NONE	7994.41166666667	8913.33333333333	-0.172310373257721	0.109007357230992	63.2622140908205
2_1_19_18	Ccl11	938	MCP1 (JE)	7033.67	6976.00	0.0118776092453517	P|P|P|P|P|P	P	NONE	8855.46666666667	8972.16666666667	-0.030755888465292	0.105524662180492	343.103930486602
1_2_19_6	Ccl11	995	eotaxin precursor (Scya11) mRNA	8561.51	8253.00	0.0529466279090034	P|P|P|P|P|P	P	NONE	10870.3316666667	10852	0.00461474366785916	0.098702508792076	2138.85138365367
3_1_4_7	Ccnf	1290	CCNF short form\Mouse hipoxia gene	4982.84	6306.00	-0.339756920485558	P|P|P|P|P|P	P	NONE	4677.175	6183.16666666667	-0.159498792951344	0.310025947654283	194.375105866073
4_1_7_5	Ccnf	1297	CCNF short form\Mouse hipoxia gene	13474.65	11271.00	0.257632278079173	P|P|P|P|P|P	P	NONE	23935.8966666667	21419.5	0.174283900963405	0.152216166620722	87.3380534744189
2_2_19_6	Ccnf (short)	1292	CCNF (even shorter)\Mouse hipoxia gene	44890.98	36431.00	0.301258995213677	P|P|P|P|P|P	P	NONE	44199.82	40443.1666666667	0.1182503281025	0.171535811455218	145.061594506977
2_1_4_15	Ccs	518	Cu chaperone for SOD	7445.90	6844.00	0.121606480794967	P|P|P|P|P|P	P	NONE	9447.325	8849.16666666667	0.0992777240101582	0.183922136291804	185.260226426005
3_1_22_14	Cct7	613	chaperonin containing TCP1, subunit 7 (eta)	47058.29	49354.00	-0.0687181187218743	P|P|P|P|P|P	P	NONE	41647.8983333333	44559.6666666667	-0.0978145551133314	0.0700866430080824	71.6525704450402
3_1_16_8	Cd160	1302	BY55 (CD160) \1q21	20581.62	18245.00	0.173855391755721	P|P|P|P|P|P	P	NONE	16765.1433333333	18532.1666666667	-0.171649706878337	0.284094515624769	165.508302222812
4_1_4_20	Cd160	1312	BY55 (CD160)\1q21	2425.50	2901.00	-0.25826811600318	P|P|P|P|P|P	P	NONE	5036.75333333333	4902.66666666667	0.000490988208502683	0.144792010600268	29489.9160698433
1_1_16_8	Cd160 (long)	1301	BY55 (CD160) long form\1q21	5207.69	4479.00	0.217466905049227	P|P|P|P|P|P	P	NONE	6541.27166666667	6110	0.123209389184814	0.194461893358881	157.83041750754
4_2_13_20	Cd163	1411	CD163\list Martina- Metal array	1295.89	1214.00	0.0941748404640645	A|P|P|P|P|P	P	NONE	3944.32833333333	3296	0.236024528643047	0.128917656518646	54.620448671085
4_2_22_20	Cdc14a	1320	A830059A17Rik\ire candidate NIA results interesting	25653.87	25920.00	-0.0148892390311604	P|P|P|P|P|P	P	NONE	33905.1016666667	32135.6666666667	0.0680043882629672	0.0533203767536384	78.4072588778434
4_1_10_20	Cdc34	1174	CDC34\mouse hipoxia gene	8780.15	7792.00	0.172251909539421	P|P|P|P|P|P	P	NONE	9675.1	9149.16666666667	0.0922353709529525	0.119323150520009	129.368103892458
1_2_7_18	Cdc34	1177	CDC34\mouse hipoxia gene	3797.15	3469.00	0.130397150690288	P|P|P|P|P|P	P	NONE	4964.90833333333	4399.33333333333	0.156958804239601	0.105988680729748	67.5264323293099
2_2_1_6	Clock	1288	Clock\Mouse hipoxia gene	29605.28	20815.00	0.508230940028266	P|P|P|P|P|P	P	NONE	22129.3016666667	17365.5	0.33738482465309	0.100006013904599	29.6415270033049
4_2_19_6	Clock	1293	Clock\Mouse hipoxia gene	5716.58	5751.00	-0.00866053909027224	P|P|P|P|P|P	P	NONE	7555.7	8093.83333333333	-0.0921756709653727	0.184345616718067	199.993788802817
4_1_13_4	Clock	1295	Clock\Mouse hipoxia gene	11456.83	14271.00	-0.316878512337981	P|P|P|P|P|P	P	NONE	11775.4233333333	14699.5	-0.348734776256194	0.291014190925778	83.448572020815
1_2_19_16	Cnbp1	1248	ZNF9\ire candidate	38057.34	29102.00	0.387056424615139	P|P|P|P|P|P	P	NONE	26044.39	20367.8333333333	0.333694014238852	0.0973705569224713	29.1795935101117
3_2_1_16	Cnbp1	1249	ZNF9\ire candidate	16614.96	13621.00	0.286650195583009	P|P|P|P|P|P	P	NONE	15790.7916666667	12521	0.339587929862338	0.0881916119974902	25.9701845213525
3_1_10_19	Cnksr1	1511	Cnksr1/HHpatients putative HH modifiers	18748.09	19090.00	-0.026073477153964	P|P|P|P|P|P	P	NONE	11866.92	14650.8333333333	-0.288294028258204	0.473854161905655	164.364889820492
1_1_10_19	Cnksr1	1512	Cnksr1/HHpatients putative HH modifiers	3989.42	3399.00	0.23106865425551	P|P|P|P|P|P	P	NONE	5023.61666666667	4890.66666666667	0.0528071328486661	0.14922880412825	282.592134960078
1_1_22_14	Cotl1	614	clbp	22240.25	25310.00	-0.186534502132992	P|P|P|P|P|P	P	NONE	23953.31	26170.8333333333	-0.12821697579857	0.0681501941877737	53.152239602686
4_1_7_13	Cox17	519	cox 17-chaperon	11596.87	10732.00	0.111816514192715	P|P|P|P|P|P	P	NONE	15938.5233333333	12734.6666666667	0.309133772388385	0.181036066734806	58.5623710201934
3_1_19_15	Cox17	701	cox 17-chaperon	16714.76	15292.00	0.128345534785546	P|P|P|P|P|P	P	NONE	18147.47	14451.1666666667	0.330371421526793	0.106099402643517	32.1151878552887
4_2_10_17	Cox17	878	cox 17	7804.21	6509.00	0.261816685078712	P|P|P|P|P|P	P	UP	12642.4933333333	9441.16666666667	0.432217621516656	0.126654102871806	29.3033177192951
2_2_10_17	Cox17	879	cox 17	29606.18	16860.00	0.812293819464068	P|P|P|P|P|P	P	UP	23102.5316666667	16263	0.539243061042492	0.355791336940853	65.9797710244095
4_2_13_18	Cox17 (bad)	880	cox 17	6253.48	5168.00	0.275053188787974	P|P|P|P|P|P	P	UP	10532.225	7568	0.451481777844841	0.12593979012139	27.8947670319203
2_1_10_13	Cox7b	615	cox 7b	7642.85	6124.00	0.31963643319209	P|P|P|P|P|P	P	NONE	8692.79333333333	7848.16666666667	0.151212192587707	0.150477968794258	99.5144414078757
1_2_13_3	Cox7b	702	cox 7b	10515.35	9627.00	0.127338675049919	P|P|P|P|P|P	P	NONE	8903.49666666667	9183	-0.0583660400191684	0.147286516240605	252.349681753694
4_1_1_14	Cp	512	ceruloplasmin	8024.79	8686.00	-0.11422831381826	P|P|P|P|P|P	P	NONE	8712.97166666667	9045.33333333333	-0.0682559409811428	0.165996128819638	243.196601546374
4_1_16_2	Cp	513	ceruloplasmin	1600.82	1454.00	0.138783827661861	P|P|A|P|P|M	P	NONE	1708.07	1939	-0.186868028352316	0.294365029174265	157.525624779043
2_1_1_14	Cp	514	ceruloplasmin	5554.90	5174.00	0.1024808862501	P|P|P|P|P|P	P	NONE	4882.69833333333	4752.33333333333	0.0229440258074738	0.108132095111992	471.286495314038
4_2_4_2	Cp	843	GPI-ANCHOR	3537.04	3200.00	0.144470629299485	P|P|P|P|P|P	P	NONE	5697.64833333333	5379.33333333333	0.0900008143204577	0.0610857746492739	67.8724688331945
3_1_13_9	Cpox	1342	CPO\heme biosynthesis	11868.74	14369.00	-0.275792877153805	P|P|P|P|P|P	P	NONE	11570.9583333333	14482.8333333333	-0.36570147387011	0.231055593522851	63.1814772518302
3_1_19_8	Cpox (short form)	1340	CPO short form\heme biosynthesis	20893.30	27767.00	-0.410330936629625	P|P|P|P|P|P	P	DOWN	17732.5933333333	27529.5	-0.689759596629926	0.401247637466939	58.1720992976947
1_1_13_9	Cpox (short form)	1341	CPO\heme biosynthesis	5346.59	6978.00	-0.38419454874522	P|P|P|P|P|P	P	DOWN	6825.96166666667	9397.66666666667	-0.461867666386545	0.144568513034949	31.300851641335
3_1_19_17	Crebbp	1167	CREBBP short form\mouse hipoxia gene	13251.15	13136.00	0.0125915370552201	P|P|P|P|P|P	P	NONE	11279.4066666667	11435.6666666667	-0.0234638274950575	0.100633987728657	428.889906175174
3_2_19_7	Crebbp	1212	CREBBP short form\mouse hipoxia gene	18908.56	16361.00	0.208778567731982	P|P|P|P|P|P	P	NONE	23608.8766666667	21526.3333333333	0.150837329191205	0.102153075038822	67.7240014700405
4_2_19_7	Csnb	1364	Csnb (abfall)	6683.34	6428.00	0.0561993409299748	P|P|P|P|P|P	P	NONE	7792.95833333333	8353	-0.073636320760241	0.181400099210119	246.345957181587
2_2_4_14	Cth	622	cystathionine gamma-lyase (short isoform)	17201.01	8600.00	1.00008471390763	P|P|P|P|P|P	P	UP	17311.825	11507.1666666667	0.67734657757756	0.367662122129734	54.2797637576658
4_1_22_13	Ctsd	612	cathepsin D	66270.91	52848.00	0.326526855202992	P|P|P|P|P|P	P	NONE	49656.985	42616.6666666667	0.164996270566473	0.168402433759877	102.064387989928
1_1_1_17	Cul1	1182	Cul1\mouse hipoxia gene	36829.67	39599.00	-0.104595527645107	P|P|P|P|P|P	P	NONE	45986.4683333333	48081.6666666667	-0.0703377637725132	0.115015569014162	163.518944654177
1_2_13_18	Cul1	1186	Cul1\mouse hipoxia gene	33422.41	33596.00	-0.00747370736536707	P|P|P|P|P|P	P	NONE	30977.89	29707.1666666667	0.0431285963266331	0.11337481211531	262.876192994246
2_2_16_19	Cul2	1206	Cul2 short form\mouse hipoxia gene	64557.25	45736.00	0.497248928834505	P|P|P|P|P|P	P	NONE	38003.485	30894	0.242476649568735	0.184380703357684	76.040601717988
4_2_22_5	Cul2	1208	Cul2 short form\mouse hipoxia gene	10580.86	10400.00	0.0248733644269466	P|P|P|P|P|P	P	NONE	12587.05	12282.3333333333	0.0424378162996722	0.103861562207887	244.738234112882
1_1_13_18	Cul3	1165	Cul3\mouse hipoxia gene	13149.39	17134.00	-0.381866119130576	P|P|P|P|P|P	P	NONE	14263.7666666667	17785.6666666667	-0.320834345536268	0.0611208483641312	19.0505939325071
2_2_4_21	Cul3	1195	Cul3\mouse hipoxia gene	16143.13	16662.00	-0.0456412523500632	P|P|P|P|P|P	P	NONE	14683.71	14942.8333333333	-0.0321206630446842	0.0710440196530476	221.178558967527
1_1_19_17	Cul3 long form	1170	Cul3 long form\mouse hipoxia gene	6134.80	7081.00	-0.206936804906681	P|P|P|P|P|P	P	NONE	7842.725	9407.16666666667	-0.249396423346047	0.105743870789811	42.3999147105198
1_2_7_17	Cybrd1	1114	DCYTB	21736.68	13476.00	0.68973927039441	P|P|P|P|P|P	P	UP	20302.8716666667	11856	0.78546866395563	0.162618540375524	20.7033772113295
3_2_13_3	Cyp1a1	704	CYP145	2722.90	6854.00	-1.33180219227128	P|P|P|P|P|P	P	DOWN	6466.01833333333	7960.66666666667	-0.385157511659105	0.591661446817238	153.615450538299
3_2_1_2	Cyp3a13	688	Cyt-P450 (Cyp3a13) (abfall)	30334.77	18566.00	0.70830934923543	P|P|P|P|P|P	P	UP	37273.985	20091.8333333333	0.892388263112271	0.124884498677516	13.9944129522695
2_1_22_7	D11Ertd18e	1496	D11Ertd18e/(McKie heme transporter HCP1)	77471.12	70148.00	0.143256625326366	P|P|P|P|P|P	P	NONE	73821.2716666667	66271	0.147069051033334	0.109613909317876	74.5322748380498
4_1_22_7	D11Ertd18e	1497	D11Ertd18e/(McKie heme transporter HCP1)	56806.57	48112.00	0.239661022168012	P|P|P|P|P|P	P	NONE	41951.2866666667	46598.1666666667	-0.272217593084068	0.488437871744578	179.429208160596
2_1_16_8	D11Ertd18e	1498	D11Ertd18e/(McKie heme transporter HCP1)	42955.71	31533.00	0.445987485832349	P|P|P|P|P|P	P	NONE	45975.6166666667	51941.6666666667	-0.058004412614841	0.466944989333259	805.016322523342
3_2_10_18	D11Ertd498e	1272	FLJ10055\ire candidate	10051.24	11775.00	-0.228353565250054	P|P|P|P|P|P	P	NONE	15135.84	14299.5	0.067881720075583	0.317708325895242	468.032226557442
2_2_7_5	D11Ertd498e	1283	FLJ10055\ire candidate	20281.70	17220.00	0.236093440512792	P|P|P|P|P|P	P	NONE	41992.0583333333	101547.333333333	-0.22280524024304	0.739666779889032	331.979076920358
4_2_13_4	D11Ertd498e (dif 3' form)	1282	FLJ10055 (dif 3' form)\ire candidate	6446.07	5152.00	0.323287261731234	P|P|P|P|P|P	P	NONE	11595.1783333333	9818.33333333333	0.24527974300904	0.112734658822726	45.9616670499247
1_2_22_14	D1Ertd396e	667	scaffold attachment factor B	14740.71	11473.00	0.36156333324668	P|P|P|P|P|P	P	UP	16794.1866666667	12938.5	0.38644050963486	0.144607904016003	37.4204826902438
2_2_22_21	D330037H05Rik	1193	LOC207214-abfall	10270.57	8701.00	0.239263127555422	P|P|P|P|P|P	P	NONE	9463.665	8512.83333333333	0.149748489319544	0.136225106075939	90.9692690022748
4_1_10_5	D630004K10Rik	1161	ak052609-abfall	2989.85	3289.00	-0.137575901570843	P|P|P|P|P|P	P	NONE	5137.96833333333	5147.5	-0.0277512334221188	0.191602743726958	690.429649783578
2_1_13_21	DNA in chr 1	1386	afball	13601.83	11688.00	0.218772682509377	P|P|P|P|P|P	P	NONE	19595.6183333333	19465.8333333333	0.0522162438135516	0.154804747448401	296.468562543798
1_1_16_9	Dbh	1417	DBH\list Martina- Metal array	6011.55	5143.00	0.225126865366553	P|P|P|P|P|P	P	NONE	8698.40833333333	8003.66666666667	0.170042819358974	0.227879243594609	134.012858910283
3_2_7_1	Ddx21	634	Gu	6002.42	5389.00	0.155526683677654	P|P|P|P|P|P	P	NONE	7194.465	6455	0.130284749407486	0.115671185361598	88.7833655801249
1_1_13_1	Ddx5	691	p68 RNA Helikase (abfall)	5278.97	8256.00	-0.645186503459617	P|P|P|P|P|P	P	DOWN	5136.30333333333	9044.66666666667	-0.846505911013644	0.277577243726076	32.7909398049793
4_1_10_21	Dio1	1424	DIO1\list Martina- Metal array	9139.92	21752.00	-1.2508946136623	P|P|P|P|P|P	P	DOWN	10314.3666666667	30157.1666666667	-1.51691786473764	0.197264578587134	13.0043018921959
2_1_10_21	Dio1	1425	DIO1\list Martina- Metal array	9388.51	20881.00	-1.15322268606668	P|P|P|P|P|P	P	DOWN	9848.04833333333	24005.8333333333	-1.28252422420285	0.172842151716004	13.4767163422144
4_1_13_8	Dio1	1426	DIO1\list Martina- Metal array	11966.93	31121.00	-1.37883532836836	P|P|P|P|P|P	P	DOWN	11632.1466666667	33600.6666666667	-1.53027191432086	0.110577703751218	7.22601667823806
2_1_1_15	Dkk1	673	Sk-Dkk-1 protein precursor	7785.98	7889.00	-0.018963798756916	P|P|P|P|P|P	P	NONE	8733.96	8566.16666666667	0.0356478772635493	0.0685050510763004	192.171473689257
4_2_22_19	Dnaja1	1445	DNAJA1\list Martina- Metal array	22066.36	41021.00	-0.894513995282956	P|P|P|P|P|P	P	DOWN	29285.6883333333	55926.6666666667	-0.9355217324336	0.0748230359072304	7.9980008281145
2_1_7_9	Dnaja1	1446	DNAJA1\list Martina- Metal array	42365.83	64563.00	-0.607806483235869	P|P|P|P|P|P	P	DOWN	46314.6383333333	81245.1666666667	-0.807317293390611	0.310625913582265	38.4763111264077
4_1_7_9	Dnaja1	1447	DNAJA1\list Martina- Metal array	53056.70	101170.00	-0.931174698948991	P|P|P|P|P|P	P	DOWN	61551.7366666667	113217.333333333	-0.879862682906252	0.0717080857227003	8.14991783556988
2_2_7_14	Dock9	734	isg-4	9510.52	8880.00	0.0989645478870895	P|P|P|P|P|P	P	NONE	7697.27	6945.5	0.123173138288336	0.160318514679144	130.157043091534
4_2_13_13	Dock9	735	isg-4	8775.60	7340.00	0.257717704791119	P|P|P|P|P|P	P	NONE	9922.29666666667	8758.66666666667	0.181830559849079	0.0432778500178303	23.8011971440616
4_2_19_21	Dsip1	1244	GILZ-DSIPI\ire candidate	1231.35	1646.00	-0.418723442747279	M|A|A|P|P|P	M	NONE	12103.8233333333	14409.3333333333	-0.141294358342435	0.35056527414014	248.10988793376
2_2_16_4	Dsip1	1251	GILZ-DSIPI\ire candidate	24766.13	23963.00	0.0475599133129885	P|P|P|P|P|P	P	NONE	21892.7883333333	21860.8333333333	-0.00529514227784163	0.0712567059364014	1345.6995524858
1_2_4_7	Dsip1 (short)	1266	GILZ-DSIPI short form\ire candidate	10166.82	11191.00	-0.138470457255004	P|P|P|A|A|A	A	NONE	5405.63833333333	5961.68666666667	0.0923875379445991	0.278921302675161	301.903599641781
2_2_7_6	Dusp1	954	protein tyrosine phosphatase	34922.65	27103.00	0.365710487006464	P|P|P|P|P|P	P	NONE	28313.7416666667	23298.8333333333	0.241460850213438	0.192711397516612	79.8106183036573
4_2_7_6	Dusp1	955	protein tyrosine phosphatase	5932.11	7413.00	-0.321512161238074	P|P|P|P|P|P	P	NONE	9170.77833333333	10205.5	-0.13719392086757	0.154027652226476	112.270027164801
1_2_16_4	Eefsec	1072	sec (SelB)	9712.63	6748.00	0.525402029969532	P|P|P|A|A|M	M	NONE	5579.07333333333	4078.44	0.151746820967589	0.389874407383422	256.924266945068
3_2_19_18	Eefsec	1073	sec (SelB)	14664.44	12559.00	0.223600383661076	P|P|P|P|P|P	P	NONE	13390.935	10898.5	0.292391514817535	0.117028673521525	40.0246476353996
1_1_7_14	Efna1	625	EPH-RELATED RECEPTOR TYROSINE KINASE LIGAND	17654.52	16349.00	0.110835202113804	P|P|P|P|P|P	P	NONE	21858.3583333333	20428	0.0979589268633477	0.055029377616324	56.1759702544412
4_1_4_2	Efna1	706	EPH-RELATED RECEPTOR TYROSINE KINASE LIGAND	19867.55	25369.00	-0.352652676883227	P|P|P|P|P|P	P	NONE	28341.7116666667	29466.8333333333	-0.0948751909511132	0.180732498285521	190.495003460544
1_2_13_17	Egln1	1179	EGLN1 (sm20)\mouse hipoxia gene	36778.20	36666.00	0.00440798618582092	P|P|P|P|P|P	P	NONE	23566.6733333333	20994.1666666667	0.155428539877518	0.169364464670968	108.966129904091
4_2_4_21	Egln1	1194	EGLN1 (sm20)\mouse hipoxia gene	10228.71	9268.00	0.142294260875081	P|P|P|P|P|P	P	NONE	18345.78	14443.8333333333	0.326638819029027	0.115967366445579	35.5032407937017
4_2_10_20	Egln1	1196	EGLN1 (sm20)\mouse hipoxia gene	11912.38	9586.00	0.313460836072891	P|P|P|P|P|P	P	NONE	20413.5866666667	16809.6666666667	0.275572670346721	0.0645356085590635	23.4187259853692
4_2_10_4	Egln2	1202	EGLN2\mouse hipoxia gene	26988.28	26096.00	0.0485043476437639	P|P|P|P|P|P	P	NONE	37808.3066666667	44386.3333333333	-0.159819151749581	0.265800462285544	166.313273081329
2_2_22_19	Egr1	1448	EGR1\list Martina- Metal array	23754.17	16699.00	0.508419086897038	P|P|P|P|P|P	P	NONE	18857.1383333333	14596.3333333333	0.367582005793355	0.0785225267932014	21.3619071542215
4_2_4_19	Egr1	1449	EGR1\list Martina- Metal array	10518.99	11692.00	-0.152525545970796	P|P|P|P|P|P	P	NONE	14406.675	13383.5	0.0940687937793119	0.168008807974185	178.602064748846
2_2_4_19	Egr1	1450	EGR1\list Martina- Metal array	17646.36	17384.00	0.0216105428715083	P|P|P|P|P|P	P	NONE	14363.1433333333	14322.3333333333	0.0162010133472469	0.138170588982867	852.851522441013
1_1_13_3	Eif2ak1	721	heme-regulated initiation factor 2-alpha kinase	3680.85	3668.00	0.00504532006217496	P|P|P|P|P|P	P	NONE	5090.54833333333	5084.16666666667	-0.0102833208211955	0.134622164379167	1309.13123027038
2_2_22_2	Eif2ak1	844	Heme-REG	72587.09	65083.00	0.157432226499117	P|P|P|P|P|P	P	NONE	73124.8183333333	67530.1666666667	0.106372527918269	0.117483840444899	110.445659931263
1_2_1_4	Elac2	888	IRIG1 (ELAC2)	6109.24	6445.00	-0.0771874411334737	P|P|P|P|P|A	P	NONE	3202.98333333333	3025.33333333333	0.0757120688909945	0.17595946428532	232.406097023522
1_2_10_4	Elac2 (bad)	889	IRIG1 (ELAC2)	4450.63	3721.00	0.258319177872455	P|P|P|P|P|P|P|P|P|P|P|P	P	NONE	45459.2658333333	40967.8333333333	0.118276167982942	0.165168629578481	139.646585102674
1_2_1_1	Elac2 (short 2)	557	IRIG1	2725.66	2144.00	0.346300705171267	P|P|P|A|P|A	P	NONE	3158.46833333333	2720.17833333333	0.237380180966898	0.162717878756981	68.5473732871033
3_2_22_13	Elac2 (short1)	732	IRIG1	10918.38	9694.00	0.171594826576291	P|P|P|P|P|P	P	NONE	10908.5533333333	9859.83333333333	0.147206036048368	0.0966038857531363	65.6249487768252
3_2_10_14	Eno1	503	alpha enolase	62356.50	49405.00	0.335882897277098	P|P|P|P|P|P	P	UP	62863.12	48160.6666666667	0.462218515597526	0.381868564413287	82.6164576985047
2_1_13_15	Eno1	504	alpha enolase	76046.73	50908.00	0.578993825379541	P|P|P|P|P|P	P	UP	89295.025	63269.3333333333	0.498380652803291	0.0752217017893937	15.0932226935951
4_1_4_21	Ep300	1171	EP300\mouse hipoxia gene	17142.04	23389.00	-0.448291371817691	P|P|P|P|P|P	P	NONE	19491.1666666667	25154.6666666667	-0.371431955697594	0.0864754203198077	23.2816318018186
2_2_10_20	Ep300	1197	EP300\mouse hipoxia gene	4421.35	4693.00	-0.0860235158779085	P|P|P|P|P|P	P	NONE	6931.40833333333	8941.33333333333	-0.368126397377242	0.467751115407543	127.062639012059
2_1_4_6	Epas1	1162	HIF2A\mouse hipoxia gene	6619.47	4998.00	0.405364808208852	P|P|P|P|P|P	P	NONE	6598.33666666667	5921	0.187068553512555	0.204461477392525	109.297620339382
2_1_22_6	Epas1 (short + dif 3')	1164	HIF2A (short + dif 3')\mouse hipoxia gene	16261.09	19198.00	-0.239532056184647	P|P|P|P|P|P	P	NONE	47076.705	73188.1666666667	-0.25737658020901	0.424675015808211	165.001421443762
4_1_16_19	Epor	1187	EPOR\mouse hipoxia gene	7587.23	6807.00	0.156554162646225	P|P|P|P|P|P	P	NONE	4432.98833333333	5577	-0.101840483476423	0.645097678399717	633.439332158179
1_2_1_17	Epor	1198	EPOR\mouse hipoxia gene	14410.19	10774.00	0.41953538744721	P|P|P|P|P|P	P	NONE	10004.2133333333	8204.66666666667	0.278336289622998	0.105720307936238	37.982940736702
4_2_16_19	Epor	1205	EPOR\mouse hipoxia gene	15417.96	12002.00	0.361337055275675	P|P|P|P|P|P	P	NONE	24454.7	21870.3333333333	0.193062668011582	0.177635312121057	92.0091460200896
3_1_7_1	Eya1	707	EYA1	63951.78	238962.00	-1.90172479750489	P|P|P|P|P|P	P	DOWN	15556.3916666667	45553.3333333333	-0.489447756111832	0.701484016689567	143.321530833474
4_2_10_13	Eya2	626	EYA2	8979.63	7645.00	0.232139499264266	P|P|P|P|P|P	P	NONE	12028.4416666667	11026.8333333333	0.145517643101455	0.0917677041734368	63.0629401477156
2_2_10_13	Eya2	628	EYA2	7771.39	5660.00	0.4573706107955	P|P|P|P|P|P	P	NONE	10164.6066666667	18545.3333333333	-0.07524548262979	0.801214559278139	1064.80087744289
1_1_7_2	Eya3	708	Eya3	9810.03	7771.00	0.336157286625961	P|P|P|P|P|P	P	NONE	20279.9583333333	15664.8333333333	0.358157906257318	0.0753828780102971	21.0473862766381
3_1_7_2	Eya3	710	Eya3	17799.63	24826.00	-0.480004578911851	P|P|P|P|P|P	P	NONE	23848.1883333333	20801.1666666667	0.18244878118597	0.338685295300792	185.633081843156
1_2_1_21	FLOT2	481	hs FLOT2	45521.22	36401.00	0.322561139023142	P|P|P|P|P|P	P	UP	58965.135	42467.3333333333	0.467811722059	0.0867857171800054	18.551419959729
3_1_19_5	Fbxo2	1082	neural F box protein NFB42 mouse	6078.20	6769.00	-0.155298570103462	P|P|P|P|P|P	P	NONE	5882.53	6512.33333333333	-0.143175245338521	0.0694395877552468	48.4997162680359
1_1_4_17	Fbxo32	1140	Atrogin1(IREG3)	5996.94	6001.00	-0.000976391295435986	P|P|P|P|P|P	P	NONE	7648.37333333333	7006	0.124828117560895	0.0968430124563054	77.5810885789111
3_1_10_4	Fbxo32 (long)	921	IRIG3 (fused with RIIKEN NM_026346)	11709.62	6335.00	0.886277733853069	P|P|P|P|P|P	P	NONE	6571.02	6203.33333333333	0.0197927344520989	0.469230520939741	2370.72104450925
1_2_7_1	Fcna	630	ficolin-A	7331.92	5687.00	0.366523240148356	P|P|P|P|P|P	P	NONE	6299.81333333333	5152.66666666667	0.292650164933409	0.113553419350531	38.8017616106143
1_2_19_2	Fdx1	695	adrenodoxin (ferredoxin)	11882.38	13500.00	-0.184135575320611	P|P|P|P|P|P	P	NONE	10808.3866666667	12359.8333333333	-0.198045234527701	0.131035260001286	66.1643085297049
3_2_19_2	Fdx1	696	adrenodoxin (ferredoxin)	703.04	591.00	0.250448644471019	A|P|A|P|P|P	P	NONE	2776.26333333333	3020.16666666667	0.0798745519755309	0.426809913659929	534.350306954686
1_1_1_2	Fdxr	711	ferredoxin reductase	2932.99	2523.00	0.217231945934763	P|P|P|P|P|P	P	NONE	3173.37666666667	3015.66666666667	0.0833118839224953	0.156330546653592	187.644954468951
3_1_1_2	Fech	712	ferrochalatase	17234.57	25907.00	-0.588036658684362	P|P|P|P|P|P|P|P|P|P|P|P	P	NONE	13662.5966666667	17908.9166666667	-0.351605090516442	0.264768017073147	75.3026688789554
3_2_22_18	Fech	890	ferrochalatase	16013.36	15693.00	0.0291548769603477	P|P|P|P|P|P	P	NONE	14057.15	13935.1666666667	0.014661927748205	0.0804277650892521	548.548366016185
1_2_19_4	Fech	891	ferrochalatase	21659.68	18777.00	0.206045346619049	P|P|P|P|P|P	P	NONE	17604.73	16415.3333333333	0.0610950428416311	0.167611254924136	274.345097618825
1_2_22_18	Fech	892	ferrochalatase	17390.58	17542.00	-0.0125071924994912	P|P|P|P|P|P	P	NONE	14912.955	15170.6666666667	-0.0276930183649432	0.049143890586216	177.459495164412
1_1_1_7	Fgd2	1217	Fgd2-abfall	1900.79	1705.00	0.156827412045872	P|P|P|A|A|A	A	NONE	1049.46666666667	951.353333333333	0.179015443420118	0.165554975865137	92.4808344476781
2_1_13_13	Figf	699	c-Fos	32618.37	23237.00	0.489260867302328	P|P|P|P|P|P	P	NONE	34202.295	27797.3333333333	0.355073005746811	0.24660467094659	69.4518217254833
2_1_7_13	Fmo1	522	flavin monoox-1	9353.00	10222.00	-0.128176403778923	P|P|P|P|P|P	P	NONE	6770.46	7651.5	-0.16981683722544	0.152159448363977	89.6020976777335
4_2_13_15	Fmo1	523	flavin monoox-1	16145.85	15220.00	0.085195034944445	P|P|P|P|P|P	P	NONE	20254.2933333333	22474.3333333333	-0.122816873418526	0.178361712992473	145.225739776542
2_2_13_15	Fmo2	524	flavin monoox-2	19234.00	15041.00	0.354758336344337	P|P|P|P|P|P	P	NONE	11212.8666666667	9985.83333333333	0.136958036782276	0.23012056982768	168.022684344917
4_2_19_14	Fmo2	525	flavin monoox-2	11302.22	10915.00	0.0502940465969196	P|P|P|P|P|P	P	NONE	10223.9116666667	9992.83333333333	0.040271450325188	0.0982674796643099	244.012765546832
4_2_19_5	Fmo3	1119	flavin monoox-3	17590.13	14736.00	0.255421178556917	P|P|P|P|P|P	P	NONE	21529.5683333333	19203	0.195055296785842	0.180963458577201	92.7754649882114
2_1_22_4	Fmo3	1120	flavin monoox-3	4806.39	4625.00	0.0555003507202316	P|P|P|P|P|M	P	DOWN	6712.44833333333	10221.9183333333	-0.771076513591902	0.801731595457315	103.975621267806
4_1_10_14	Fmo4	526	flavin monoox-4	4909.71	5746.00	-0.22692018094102	P|P|P|P|P|P	P	NONE	5532.80833333333	5759.5	-0.0664966322028198	0.121531925400171	182.764030860224
2_2_19_14	Fmo5	527	flavin monoox-5	35934.93	54465.00	-0.599942555117317	P|P|P|P|P|P	P	DOWN	28210.9066666667	41890.3333333333	-0.584023786510924	0.0751069537949498	12.8602559569797
1_1_19_4	Fnbp3	917	hypA-FBP-11	7505.17	6031.00	0.315487515579303	P|P|P|P|P|P	P	NONE	8613.48833333333	7338.83333333333	0.233101754487515	0.0852181226865388	36.5583360253528
3_2_10_17	Fnbp3 (short)	916	hypA-FBP-11 (500bp missing)	16519.69	14669.00	0.171416089699713	P|P|P|P|P|P	P	NONE	17991.7633333333	14005.1666666667	0.362166924324586	0.223500909969593	61.7121263589726
3_1_19_4	Fnbp3 (short)	918	hypA-FBP-11 (400bp missing)	13931.57	14825.00	-0.0896742550458933	P|P|P|P|P|P	P	NONE	15750.9966666667	15818.3333333333	-0.01347764049861	0.138295999642723	1026.11432362354
1_1_1_21	Fth1	549	H-Fer\Known ire 5'	110975.47	198809.00	-0.841142249842657	P|P|P|P|P|P|P|P|P|P|P|P|P|P|P|P|P|P|P|P|P|P|P|P	P	DOWN	118281.101666667	185246.708333333	-0.792661826495545	0.46816439330369	59.0623110202622
1_1_10_1	Ftl1	569	l-Fer\Known ire 5'	18557.70	19456.00	-0.0681972167589646	P|P|P|P|P|P|P|P|P|P|P|P|P|P|P|P|P|P|P|P|P|P|P|P	P	NONE	52667.23	40510.0416666667	0.140066049032287	0.391768691159357	279.702821537465
2_2_19_5	Ftmt	1116	hs mitochondrial ferritin MoMtF	9271.05	9239.00	0.00499603429154541	P|P|P|P|P|P	P	NONE	7984.21833333333	8155.16666666667	-0.0331657832309275	0.0691109128275187	208.380162007065
3_1_22_20	Furin	1506	Furin/Furin, cleavage of hamp	73967.83	76695.00	-0.0522345747965794	P|P|P|P|P|P	P	NONE	62530.605	68747.5	-0.140641668547614	0.119066355162547	84.6593732797169
1_1_22_20	Furin	1507	Furin/Furin, cleavage of hamp	1691.95	1435.00	0.237636198094792	P|P|P|P|P|P	P	NONE	3495.29833333333	3717.83333333333	-0.0618401594767465	0.404379926484561	653.911519482123
1_1_4_20	Furin	1509	Furin/Furin, cleavage of hamp	2993.52	2812.00	0.0902463146491844	P|P|P|P|P|P	P	NONE	4411.56166666667	3862.66666666667	0.182959763040266	0.0736592350558705	40.2598002051738
2_1_10_14	Fxn	528	frataxin	15252.75	13683.00	0.15668480131413	P|P|P|P|P|P	P	NONE	19000.1983333333	18901.5	0.022112091525087	0.122244763680213	552.841252224021
1_1_19_15	Fxn	715	frataxin	11766.00	12189.00	-0.0509558290389391	P|P|P|P|P|P	P	NONE	17977.7983333333	17337.3333333333	0.0229265581467703	0.119933673547053	523.121145264225
2_2_7_7	Fxyd5	1523	Fxyd5/HHpatients putative HH modifiers	10746.44	7763.00	0.469172621102222	P|P|P|P|P|P	P	NONE	7684.58833333333	6669	0.178338112207765	0.286587338494381	160.698874147836
4_2_7_7	Fxyd5	1524	Fxyd5/HHpatients putative HH modifiers	1481.11	1233.00	0.264505991838924	M|P|P|P|P|P	P	NONE	3122.82333333333	2902.83333333333	0.104683892481923	0.126656524546505	120.989506163402
2_2_1_8	Fxyd5	1525	Fxyd5/HHpatients putative HH modifiers	12658.68	9913.00	0.352733338147462	P|P|P|P|P|P	P	NONE	11306.8016666667	9997.83333333333	0.165162249868922	0.151077018820383	91.4718823098394
3_2_10_19	Fxyd7	1520	Fxyd7/HHpatients putative HH modifiers	5931.19	5742.00	0.0467682573395006	P|P|P|P|P|P	P	NONE	11071.1	9848.5	0.21329313922063	0.160266648630227	75.1391485051226
1_2_10_19	Fxyd7	1522	Fxyd7/HHpatients putative HH modifiers	4885.02	5024.00	-0.0404719954152547	P|P|P|P|P|P	P	NONE	4659.18666666667	4464.5	0.0507606947056522	0.0897442461160734	176.798695597995
1_1_13_15	Gapd	530	GAPDH	35208.02	20560.00	0.776063831839908	P|P|P|P|P|P|P|P|P|P|P|P	P	UP	41843.0833333333	23959.75	0.746931796467095	0.11367681693653	15.2191696048031
1_2_16_13	Gapd	531	GAPDH	129984.42	57186.00	1.1846048097213	P|P|P|M|A|P	P	UP	68172.2316666667	28870.2883333333	0.509449035688527	0.975072084405528	191.397375615346
4_1_16_13	Gas1	532	gas-1	5018.50	5371.00	-0.0979345059108029	P|P|P|P|P|P	P	NONE	6058.46	6236.33333333333	-0.0454107817675042	0.0566116743880971	124.665711940261
2_1_16_13	Gas7	536	gas-7	4001.32	3934.00	0.0244790532095829	P|M|P|P|P|P	P	DOWN	6860.59833333333	12787.1666666667	-0.412635349698515	0.720788735445675	174.679347266856
3_2_19_4	Gas7	893	gas-7	4514.66	4502.00	0.0040512853362393	P|P|P|P|P|P	P	NONE	6531.035	7076.83333333333	-0.0842547219318807	0.242531824454397	287.855468386071
1_2_13_5	Gas7	894	gas-7	18959.33	18342.00	0.0477570239645978	P|P|P|P|P|P	P	NONE	18335.9183333333	17454.1666666667	0.074362888327918	0.106373739315127	143.046809647913
2_2_1_17	Gas7	895	gas-7	30529.10	23096.00	0.402542046734497	P|P|P|P|P|P	P	NONE	20790.3333333333	16872.5	0.299575972306719	0.0818768146787234	27.3309017569988
2_2_10_19	Gls	1325	Gls\NIA results interesting	59903.26	31603.00	0.922573001549862	P|P|P|P|P|P	P	NONE	61495.6083333333	116828.166666667	0.0240531100742281	1.25850044310962	5232.17346624147
4_2_10_16	Gng11	1055	G protein gamma-11 subunit (homologue of hs)	4498.20	4924.00	-0.130482953842804	P|P|P|P|P|P	P	NONE	7244.32166666667	7114.5	0.000903466053470667	0.109436274651729	12112.9370861616
2_2_10_16	Gng11	1056	G protein gamma-11 subunit (homologue of hs)	5692.83	5112.00	0.15525818214802	P|P|P|P|P|P	P	NONE	5021.255	6629.16666666667	-0.197963847908286	0.586240950698133	296.13535849724
1_2_7_4	Gng11	1057	G protein gamma-11 subunit (homologue of hs)	4947.19	4596.00	0.106230510203429	P|P|P|P|P|P	P	NONE	3071.075	3002.5	0.0223177222991447	0.076545457430767	342.980598130754
1_1_19_2	Gng11	716	G protein gamma-11 subunit (homologue of hs)	3359.29	3964.00	-0.2388006169364	P|P|P|P|P|P	P	NONE	3191.42166666667	3136	0.0134089954912162	0.214608237415647	1600.479600103
3_1_19_2	Gng11	717	G protein gamma-11 subunit (homologue of hs)	2334.58	3528.00	-0.595687534051998	P|P|P|P|P|P	P	NONE	3156.35333333333	3860.83333333333	-0.328057870066925	0.2033836199414	61.996263006862
1_2_7_7	Got2	1326	Got2\NIA results interesting	6570.19	6867.00	-0.0637448718960281	P|P|P|P|P|P	P	NONE	54187.8366666667	31603.3333333333	0.116091640418955	0.397422061367032	342.334779604114
3_1_22_7	Gpr89	1299	SH120\1q21	5752.20	7475.00	-0.377959741156625	P|P|P|P|P|P	P	DOWN	6729.515	8875.83333333333	-0.39278600697106	0.0663107303890039	16.8821519127818
1_1_19_16	Gpr89	1310	SH120\1q21	28669.52	18504.00	0.631680579343923	P|P|P|P|P|P	P	UP	34592.315	23090.6666666667	0.590361410972649	0.103117428394502	17.4668307375665
4_1_1_6	Gpr89 (pdzk1 3')	1313	PDZK1 (5' from sh120)\1q21	9773.62	27145.00	-1.47372156530696	P|P|P|P|P|P	P	DOWN	12317.7216666667	33473.5	-1.44946184834472	0.0679315664542942	4.6866750257602
2_2_1_1	Gpx1	544	GPX-1	28284.31	13860.00	1.02907471917316	P|P|P|P|P|P	P	UP	24717.47	13649.6666666667	0.852850724369788	0.126796917134308	14.8674221069583
1_1_1_3	Gpx1	720	GPX-1	17716.19	10667.00	0.731913886916246	P|P|P|P|P|P	P	UP	26571.6283333333	15610.6666666667	0.759877848876735	0.0961303467482659	12.6507631312542
4_1_16_20	Gpx2	1427	GPX2\list Martina- Metal array	34987.68	27403.00	0.352513160154317	P|P|P|P|P|P	P	NONE	32800.8266666667	29714.8333333333	0.135238459930278	0.232950519425152	172.251680139844
3_2_10_7	Gpx2	1428	GPX2\list Martina- Metal array	54253.70	54016.00	0.00633472083490854	P|P|P|P|P|M	P	NONE	52429.9066666667	47518.8483333333	-0.0623323634463319	0.51188679522293	821.221540337811
4_1_22_19	Gpx2	1429	GPX2\list Martina- Metal array	26441.90	19234.00	0.459167022321531	P|P|P|P|P|P	P	NONE	23876.8933333333	20636.3333333333	0.184684000445501	0.30264166677126	163.869997423284
2_2_10_14	Gpx3	545	GPX-3	18858.70	30801.00	-0.707746961776855	P|P|P|P|P|P	P	DOWN	13760.6716666667	27958.8333333333	-1.05849273743042	0.244275845187308	23.077706303428
2_2_7_13	Gpx3	546	GPX-3	14358.43	43297.00	-1.59236905715357	P|P|P|P|P|P	P	DOWN	11804.1066666667	33078.6666666667	-1.47412784415153	0.225964260014951	15.3286745726597
3_1_7_5	Gpx4	1010	GPX4	34840.47	48108.00	-0.465512737213036	P|P|P|P|P|P	P	NONE	30323.0066666667	38351	-0.335099028270002	0.10152965193802	30.2984023744211
2_1_7_1	Gpx4	800	GPX4	22750.99	30351.00	-0.415814725994223	P|P|P|P|P|P	P	NONE	28699.2	37088.3333333333	-0.377760521216493	0.0978473634978028	25.9019558694772
2_1_7_18	Gsk3b	1028	glycogen synthase kinase 3 beta	28328.62	17270.00	0.713992241134792	P|P|P|P|P|P	P	UP	25000.4633333333	17926.1666666667	0.474088307136895	0.261261640274556	55.1082227385784
4_1_19_2	Gsk3b	814	glycogen synthase kinase 3 beta	13138.49	12037.00	0.126323605180938	P|P|P|P|P|P	P	NONE	12705.9966666667	13927.3333333333	-0.136618374005854	0.218494617859226	159.930623863129
2_1_13_3	Gsk3b	815	glycogen synthase kinase 3 beta	16097.75	14034.00	0.197932787853996	P|P|P|P|P|P	P	NONE	18514.6983333333	16344.8333333333	0.186890527363974	0.0550221742919975	29.4408577406603
4_2_7_15	Gsn	777	gelsolin	13484.64	10332.00	0.384197457829031	P|P|P|P|P|P	P	UP	26089.49	16467.6666666667	0.585966390430606	0.183812219321647	31.3690720702547
4_2_22_15	Gsr	537	Glutathion Reductase	289.91	204.92	0.500544300901192	A|M|A|P|P|P	M	NONE	10389.5983333333	6822.435	0.277346332466945	0.635479779142885	229.128603753441
2_2_22_15	Gsr	538	Glutathion Reductase	38839.85	25295.00	0.618685389915886	P|P|P|P|P|P	P	UP	28393.75	19244.3333333333	0.556544877950121	0.0643546275216881	11.5632413613652
2_2_4_15	Gsr	540	Glutathion Reductase	37130.29	23006.00	0.690586415851659	P|P|P|P|P|P	P	UP	29118.2133333333	16916.8333333333	0.82381913663883	0.176446284481132	21.4180851880949
4_1_4_1	Gsr	847	Glutathione Reductase	29419.05	19346.00	0.604715355827362	P|P|P|P|P|P	P	UP	56656.3316666667	30226.8333333333	0.828520194630833	0.210887820906649	25.453552281923
4_2_7_16	Gsr	896	Glutathione Reductase	32478.33	22265.00	0.544699840857451	P|P|P|P|P|P	P	UP	49736.2016666667	30030.1666666667	0.708939391975831	0.107032112819016	15.0974983236177
4_2_4_15	Gsr (bad)	539	Glutathion Reductase	12870.42	7296.00	0.818881499132164	P|P|P|P|P|P	P	UP	21998.085	11301.8333333333	0.859556388913022	0.275201829961929	32.0167278740076
4_2_10_14	Gss	541	glutathione synthetase type A1	21776.53	23448.00	-0.106690788259997	P|P|P|P|P|P	P	NONE	31626.32	33168.6666666667	-0.0619166225616386	0.0601605604556732	97.1638276874401
2_2_1_14	Gss	542	glutathione synthetase type A1	27904.50	26558.00	0.0713512901198363	P|P|P|P|P|P	P	NONE	24751.2066666667	22583.1666666667	0.131032440913865	0.239740623790512	182.962800752607
4_2_7_13	Gss	543	glutathione synthetase type A1	15826.40	17408.00	-0.137417335903813	P|P|P|P|P|P	P	NONE	21853.895	22951.8333333333	-0.0815083562257457	0.0706243672747906	86.6467814406528
3_2_16_21	Gsta4	1514	Gsta4/HHpatients putative HH modifiers	10853.79	7406.00	0.551432446061363	P|P|P|P|P|P	P	UP	11200.1816666667	6866	0.719693645004251	0.173454819060416	24.1012019856576
1_2_16_21	Gsta4	1515	Gsta4/HHpatients putative HH modifiers	13145.75	7254.00	0.85774780347229	P|P|P|P|P|P	P	UP	12812.8166666667	7091.33333333333	0.855559349017646	0.143324570239787	16.7521482179293
3_2_22_20	Gsta4	1516	Gsta4/HHpatients putative HH modifiers	18721.80	8480.00	1.14258297902838	P|P|P|P|P|P	P	UP	18316.42	9476.33333333333	0.949587282511119	0.110940359842188	11.6830081747529
3_1_16_9	HECTd1	1421	HECTd1 (abfall)	40818.71	28853.00	0.500509258023915	P|P|P|P|P|P	P	NONE	31047.3766666667	28189.6666666667	0.11591800102947	0.295104904662173	254.580739868994
4_1_1_20	HLA_A (human)	1367	afball\list Martina	7000.84	6925.00	0.0157139639141114	P|P|P|P|P|P	P	NONE	8207.79	8911.16666666667	-0.12808994956633	0.149041432053609	116.356851226981
2_2_10_15	Haao	639	HYACDO	24961.61	17026.00	0.551971454107588	P|P|P|P|P|P	P	NONE	24859.495	49206.1666666667	-0.129136477497324	0.964191689705058	746.645493505146
4_2_16_14	Haao	640	HYACDO	9317.49	7141.00	0.383815247346963	P|P|P|P|P|P	P	NONE	10875.69	9163.5	0.250576505701017	0.0750778218999527	29.9620356225791
4_1_4_13	Hadhb	635	HADHB	140951.38	148893.00	-0.0790783263454047	P|P|P|P|P|P	P	NONE	173638.086666667	172712.333333333	-0.00149780232404478	0.0709551595772615	4737.28464952896
3_1_1_5	Hamp	1080	hepcidin	3905.20	4103.00	-0.0712827181245334	P|P|P|P|P|P	P	NONE	9825.28	13527.5	-0.342924044151123	0.348338906836903	101.579026836448
1_2_1_18	Hamp	1091	hepcidin	22394.20	25538.00	-0.189520416334368	P|P|P|P|P|P	P	NONE	29715.8766666667	31010.1666666667	-0.067222426177862	0.0764017166471072	113.655101416539
4_2_13_6	Hamp	1099	hepcidin	4475.33	3964.00	0.175037104614554	P|P|P|P|P|P	P	NONE	7118.62333333333	5519.66666666667	0.35935431381066	0.114508008187215	31.8649321258874
3_2_16_6	Hap1	915	huntingtin	9163.59	6331.00	0.533479515045535	P|P|P|P|P|P	P	NONE	11696.1916666667	9757.16666666667	0.288947252179913	0.150416795758286	52.0568355031905
1_2_19_8	Hba-a1	1330	Hba-a1\NIA results interesting	23921.64	15642.00	0.61289131131209	P|P|P|A|A|P	P	UP	13302.2983333333	8808.69833333333	0.535941345083065	0.32428600799023	60.5077423052646
3_2_1_8	Hbb-bh1	1329	Hbb-b1\NIA results interesting	31395.82	22003.00	0.512872251818908	P|P|P|P|P|P	P	UP	29221.1416666667	21526.6666666667	0.447588392091859	0.118727005314654	26.5259348571953
2_2_13_8	Hbb-bh1	1366	Hemoglobin beta 2	88271.52	50904.00	0.79416901386255	P|P|P|P|P|P	P	NONE	64645.815	61386.1666666667	0.120935269562299	0.552349621970846	456.731625083371
1_2_7_8	Hdh	1456	HD-Huntingtin\list Martina- Metal array	11384.07	8436.00	0.43238543780995	P|P|P|P|P|P	P	UP	12575.6283333333	9232.83333333333	0.441296741204146	0.0796095638911862	18.0399165590843
2_2_19_15	Heph	722	hephaestin	50891.05	50526.00	0.0103859873503923	P|P|P|P|P|P	P	NONE	40332.7	40041.8333333333	-0.0341138814551613	0.160975994668619	471.878273013885
3_2_13_5	Heph	898	hephaestin	17138.42	22938.00	-0.420505493244018	P|P|P|P|P|P	P	DOWN	19932.6533333333	30970.8333333333	-0.522049175275929	0.313941417243274	60.1363687773935
1_1_13_5	Heph	926	hephaestin, no info available but spotted on chip	25038.53	40543.00	-0.6953029808834	P|P|P|P|P|P	P	DOWN	28220.64	47794.8333333333	-0.750194313096956	0.112378965001039	14.9799809248241
2_1_7_15	Herpud1	731	Herpud 1 (abfall)\CORRECTED INFORMATION	42576.89	31518.00	0.433894582633346	P|P|P|P|P|P	P	NONE	35904.545	30537	0.229734781402035	0.239577778634217	104.284504580504
2_2_13_13	Herpud1	737	KIAA0025	29022.15	19088.00	0.60448845201155	P|P|P|P|P|P	P	NONE	21341.4533333333	16749.5	0.324572437917749	0.245857876687224	75.7482299681673
3_2_10_4	Hfe	900	HFE	5917.50	6849.00	-0.210905559323881	P|P|A|P|P|P	P	NONE	4653.43666666667	5184.84333333333	-0.120775377470812	0.130294834257864	107.881951591791
2_2_13_1	Hfe (800 bp less)	823	HFE (es fehlen 800bp)	5922.98	5048.00	0.230611304303158	P|P|P|P|P|P	P	NONE	9809.48666666667	14830.5	-0.0556384961169684	0.615660495641638	1106.5369098894
3_1_10_5	Hfe (long 1)	1112	HFE (mayka-1) 3'-UTR long	11524.12	13466.00	-0.224664781552164	P|P|P|P|P|P	P	NONE	12297.0683333333	13437.5	-0.138410744899891	0.129183004437803	93.3330750667067
1_1_4_6	Hfe (long 2)	1113	HFE (Mayka-2) 3'-UTR long	3640.55	3176.00	0.196945511111062	P|P|P|P|P|P	P	NONE	3242.74166666667	3314	-0.0646482585726201	0.190789626740499	295.119514358121
1_2_13_13	Hfe (strange)	718	hfe no info available but spotted on chip	3221.81	2848.00	0.177922270105092	P|P|P|M|P|P	P	NONE	2330.82166666667	2530.16666666667	-0.143766913206281	0.445598987577989	309.945437124765
4_2_1_15	Hif1a	723	HIF-1	11473.20	7910.00	0.536518230972649	P|P|P|P|P|P	P	UP	16226.83	11849.1666666667	0.446422126729337	0.0980220608312251	21.9572586039525
2_2_1_15	Hif1a	724	HIF-1	19785.98	16852.00	0.231558702782808	P|P|P|P|P|P	P	NONE	29462.9416666667	26011.3333333333	0.23461434459824	0.188821140442835	80.4814985913065
1_2_7_6	Hif1a	901	HIF-1	7602.73	6197.00	0.294947588436876	P|P|P|P|P|P	P	NONE	6579.88833333333	5635.33333333333	0.198434586978022	0.118080208136845	59.5058603115008
1_2_4_5	Hif1a	902	HIF-1	35036.44	24623.00	0.508849645702439	P|P|P|P|P|P	P	UP	35543.89	24405.8333333333	0.540463403629439	0.15016444811019	27.7843878238143
4_2_1_5	Hmbs	1142	hydroxymethylbilane synthase\corrected information	11573.23	10160.00	0.187891163687929	P|P|P|P|P|P	P	NONE	16702.63	14152.6666666667	0.239063682188388	0.0288379373182843	12.0628683764518
3_2_13_13	Hmbs	694	hydroxymethylbilane synthase (abfall)\corrected information	13225.71	11590.00	0.190464606730967	P|P|P|P|P|P	P	NONE	15329.0333333333	25081.6666666667	-0.0697505878425275	0.708771438109279	1016.15120392883
4_1_7_15	Hmbs (bad)	729	hydroxymethylbilane synthase\corrected information	12775.91	11676.00	0.129879938868027	P|P|P|P|P|P	P	NONE	17109.46	24931	-0.120113024200614	0.646999904434362	538.659240944376
4_2_16_13	Hmox1	547	Heme oxygenase 1	11942.38	8656.00	0.464317976046596	P|P|P|P|P|P	P	UP	13394.11	9480.66666666667	0.489148693736454	0.0680878890411959	13.9196710352212
2_2_7_16	Hmox1	897	Heme oxygenase 1	36862.16	28631.00	0.364562550095513	P|P|P|P|P|P	P	NONE	27704.6266666667	24884.3333333333	0.221026548730483	0.396507883549831	179.393781347656
4_2_1_1	Hmox2	548	Heme oxygenase 2	8515.96	9904.00	-0.217842141175447	P|P|P|P|P|P	P	NONE	24053.8666666667	23448.3333333333	-0.0395998998729734	0.169846832658925	428.907227552978
3_2_16_16	Hnrpdl	924	JKTBP	22570.79	19383.00	0.219665034293399	P|P|P|P|P|P	P	NONE	19696.935	17234.1666666667	0.1871272507701	0.152221598851598	81.3465693666468
2_1_19_4	Hnrpdl	962	hnrnpD (abfall)	15403.44	16846.00	-0.129153491936209	P|P|P|P|P|P	P	NONE	25621.4733333333	30965.8333333333	-0.250156492936439	0.0870443342230621	34.7959524061519
2_2_16_13	Hprt1	550	HPRT	19756.98	15737.00	0.32820189621029	P|P|P|P|P|P	P	NONE	17004.8333333333	14609.8333333333	0.204319659791474	0.0986411425234208	48.2778517858206
1_2_10_1	Hprt1	551	HPRT	15042.14	14261.00	0.0769346805048804	P|P|P|P|P|P	P	NONE	16526.6133333333	17616.3333333333	-0.0785662042636624	0.155763015280413	198.257019974751
2_1_4_13	Hpxn	636	hemopexin	8023.88	6454.00	0.314106452265386	P|P|P|P|P|P	P	NONE	7471.61166666667	6496.16666666667	0.195346528840359	0.108867011718385	55.7302002572839
4_2_10_15	Hpxn	637	hemopexin	7383.90	6831.00	0.112286222532172	P|P|P|P|P|P	P	NONE	10865.4516666667	8876.66666666667	0.293938618108837	0.117591182095631	40.0053531081413
1_2_4_13	Hsf1	783	HSF1	5164.74	4535.00	0.187593172944086	P|P|P|P|P|P	P	NONE	4645.16833333333	4344.5	0.109516593736486	0.098560306689229	89.9957744543999
3_2_7_6	Hsf1	907	HSF1	10717.33	9083.00	0.238704747817572	P|P|P|P|P|P	P	NONE	13271.7433333333	10417.6666666667	0.324808729697072	0.13535580724563	41.6724659376821
3_2_4_13	Hsf2	782	HSF2	6424.17	8298.00	-0.369253586441533	P|A|P|P|P|P	P	NONE	10519.8166666667	9375.43833333333	0.0783808692351512	0.301205684895535	384.284695787036
3_1_22_17	Hsf4	1137	HSF 4	6593.00	6186.00	0.0919282479325818	P|P|P|P|P|P	P	NONE	7145.50166666667	6533.5	0.129351080444917	0.0690905923264185	53.4132317169476
1_1_22_17	Hsf4	1138	HSF 4	3054.95	2745.00	0.154342618590175	P|P|P|P|P|P	P	NONE	4394.74666666667	4396.66666666667	0.066679617563747	0.22455489927914	336.766927411456
1_2_22_2	Hsp105	555	hsp105 alpha	14488.28	13848.00	0.0652087033275946	P|P|P|P|P|P	P	NONE	13299.4666666667	11885.8333333333	0.165160759546312	0.101822345875668	61.6504466044894
4_2_10_3	Hspa1a	824	HSP70.1	16605.89	15425.00	0.106424557415193	P|P|P|P|P|P	P	NONE	45588.9483333333	50858.3333333333	-0.0362898838517933	0.157198834785694	433.17535935824
1_1_1_4	Hspa1a (short)	911	HSP70.1 (short form)	3901.53	3013.00	0.372839320414507	P|P|P|P|A|A	P	NONE	3405.88833333333	2893.16666666667	0.128287948674285	0.262382321594382	204.526087061033
2_2_4_2	Hspa5	842	78 kDa glucose-regulated protein	60062.57	42412.00	0.50199369034127	P|P|P|P|P|P	P	UP	48924.1433333333	34514.5	0.490301920804176	0.175353146200255	35.7643196487273
4_1_4_18	Hspa5	858	78 kDa glucose-regulated protein	126274.95	75225.00	0.747284363846499	P|P|P|P|P|P	P	UP	115167.356666667	69535	0.708725445382886	0.143095378691972	20.1905236540033
3_1_4_18	Hspa5	859	78 kDa glucose-regulated protein	124457.14	91958.00	0.436602004627629	P|P|P|P|P|P	P	UP	114912.725	81054.1666666667	0.517475443146536	0.130138702644287	25.1487687711269
3_2_4_2	Hspa8	554	Hsc 70 (HSP CA)	112176.87	102989.00	0.123284979136965	P|P|P|P|P|P	P	NONE	100586.81	84831.3333333333	0.241534039305339	0.13430001958135	55.6029369473561
3_2_4_18	Hspa8	904	hsc 70 (=hspCA)	72250.86	75566.00	-0.064722497323447	P|P|P|P|P|P	P	NONE	64041.14	59461.3333333333	0.141820049400955	0.283008098637726	199.554364727094
3_2_4_5	Hspa8	905	hsc 70 (=hspCA)	73904.91	72954.00	0.018683133545916	P|P|P|P|P|P	P	NONE	78386.895	74081.3333333333	0.0768440820955383	0.0963247838278789	125.350945968905
1_2_22_5	Hspa8	906	hsc 70 (=hspCA)	139916.44	122904.00	0.187033617222866	P|P|P|P|P|P	P	NONE	101817.86	98458	0.00996442619669272	0.200882938886988	2016.0010714281
1_2_4_18	Hspa8	908	Hsc 70 (HSP CA)	80634.73	88375.00	-0.132236957434811	P|P|P|P|P|P	P	NONE	81280.525	86650	-0.090524037192975	0.0700705772225024	77.4054929445194
3_1_10_1	Hspa9a	574	mit hsp70	98360.20	61363.00	0.680705651376435	P|P|P|P|P|P	P	UP	133586.025	81304.3333333333	0.692056140601079	0.124511197771678	17.9914880407729
4_1_13_14	Hspa9a	751	mit hsp70	95977.76	49190.00	0.964335087701112	P|P|P|P|P|P	P	UP	74171.7033333333	50189.5	0.544719885295259	0.258351522015784	47.428325822133
1_2_1_2	Hspb1	638	HSP25	6032.55	7190.00	-0.253223802585237	P|P|P|P|P|P	P	NONE	4273.65166666667	5342.16666666667	-0.342452081172812	0.132836530082932	38.7898153890612
4_2_4_1	Hspb1	741	hs hsp27	9360.29	10902.00	-0.219967692292128	P|P|P|P|P|P	P	NONE	16546.0433333333	18033.8333333333	-0.154091217617395	0.135714054648355	88.0738414212096
3_2_22_4	Hspb2	989	Hspb2	13281.14	13115.00	0.0181611795758065	P|P|P|P|P|P	P	NONE	15086.4133333333	15329.1666666667	-0.0222011046323241	0.0507590832197913	228.633142631506
1_2_1_6	Hspb2	993	small heat shock protein HSPB2 (Hspb2)	8310.04	9768.00	-0.233207778965948	P|P|P|P|P|P	P	NONE	8677.44	10384.1666666667	-0.264435653432281	0.135197987393932	51.1269889816711
3_2_1_6	Hspb2	994	small heat shock protein HSPB2 (Hspb2)	6420.52	5970.00	0.104959214929292	P|P|P|P|P|P	P	NONE	7225.9	6156.5	0.224200123858151	0.136577538441589	60.9176908965491
3_2_10_1	Hspca	552	HSP 86B	31767.23	40353.00	-0.345136635906451	P|P|P|P|P|P	P	DOWN	40614.855	63737.6666666667	-0.476006735672512	0.373387280809163	78.4415960588529
1_2_4_2	Hspca	553	HSP 86B	31429.26	38348.00	-0.287043033062711	P|P|P|P|P|P	P	NONE	34898.9866666667	41191.6666666667	-0.252646981005677	0.188386632722382	74.5651628103758
3_1_1_3	Hspd1	726	HSP60A	29326.83	18477.00	0.666490601517476	P|P|P|P|P|P	P	UP	37630.7866666667	23465.8333333333	0.662476132738699	0.223036262119822	33.6670637774953
1_1_19_3	Hspd1	727	HSP60A	27127.58	19467.00	0.478729781414719	P|P|P|P|P|P	P	UP	45053.6716666667	28008.1666666667	0.653129830411196	0.114272488608615	17.4961367997341
3_1_19_3	Hspd1	728	HSP60A	36963.28	33083.00	0.160002716960324	P|P|P|P|P|P	P	UP	41794.7883333333	31709	0.39123835384613	0.233421031885701	59.6621035721623
3_1_10_3	Idh3a	771	RNAIDH (alpha subunit)	26602.02	19135.00	0.475321898604815	P|P|P|P|P|P	P	UP	29179.86	22193.5	0.393715638457819	0.0910337375624059	23.121697151524
1_2_7_2	Idh3g	664	RNAIDH (gamma subunit )	19445.20	20670.00	-0.0881243153425214	P|P|P|P|P|P	P	NONE	16335.54	17620.3333333333	-0.109850303894471	0.0572308696016991	52.0989633826401
3_2_22_14	Idh3g	665	RNAIDH (gamma subunit )	16066.90	15651.00	0.0378367583851596	P|P|P|P|P|P	P	DOWN	19888.6516666667	38555.5	-0.47276003135851	0.795460598855525	168.258851445143
1_1_4_1	Il4i1	755	MOAA similar	3117.30	3933.00	-0.335333183808568	P|P|P|P|P|P	P	DOWN	5460.985	7628.83333333333	-0.430987313034081	0.190802917565286	44.2711216304871
3_1_4_1	Il4i1	756	MOAA similar	17695.33	25547.00	-0.529785217722333	P|P|P|P|P|P	P	NONE	14715.98	19802	-0.255099148429787	0.62675990133988	245.692667026832
2_1_13_6	Il6	1477	IL6	2610.02	3198.00	-0.293109076931029	P|P|P|P|P|P|P|P|P|P|P|P	P	NONE	5683.55833333333	6870.66666666667	-0.269337665886937	0.176371271358613	65.4833295513335
3_1_1_9	Il6ra	1368	interleukin 6 receptor alpha\list Martina	8710.92	9144.00	-0.0700003070766862	P|P|M|P|P|P	P	NONE	8200.04833333333	10915.6666666667	-0.29448452751805	0.346980772027922	117.826486488888
3_2_4_6	Il9r	1084	interleukin 9 receptor	9402.17	8456.00	0.153018389318359	P|P|P|P|P|P	P	NONE	20252.3266666667	24313	0.0612951032874148	0.523711909239466	854.410680709295
4_2_16_5	Il9r (bad)	1118	interleukin 9 receptor	7959.17	7485.00	0.0886156748724855	P|P|P|P|P|P	P	NONE	9706.28666666667	9385	0.0582941545778324	0.0638280917957007	109.493125439326
3_1_16_4	Il9r (long)	1098	interleukin 9 receptor (long)\corrected information	14204.04	15329.00	-0.109962256410511	P|P|P|P|P|P	P	NONE	20695.02	21182.8333333333	-0.0636630163337963	0.183251188876231	287.845596123522
4_1_4_4	Il9r (long)	1117	interleukin 9 receptor (long)\corrected information	17645.45	53480.00	-1.59970324276673	P|P|P|P|P|P	P	DOWN	12359.0533333333	20077.8333333333	-0.453250530554518	0.577296237524543	127.368022452895
1_1_13_2	Impa1	652	myo-inositol monophosphatase A1	15751.07	27257.00	-0.791176945912089	P|P|P|P|P|P	P	DOWN	25739.82	41069.3333333333	-0.686346399976879	0.0714418109753979	10.4090020691891
1_1_4_13	Ireb2	565	IRP-2	7961.90	7456.00	0.0947108915664232	P|P|P|P|P|P	P	NONE	10466.5383333333	9346.83333333333	0.15027772114312	0.104889379907058	69.7970258726269
2_2_13_2	Ireb2 (not sure)	563	IRP-2	6718.93	5894.00	0.188984439416492	P|P|P|P|P|P	P	NONE	5250	7225.16666666667	-0.159552319197998	0.561482615461289	351.911284200458
3_1_7_18	Itga10	1316	ITGA10\1q21	12433.27	12162.00	0.0318252862533005	P|P|A|P|P|P	P	NONE	10219.1116666667	9354.66833333333	0.176337167944369	0.16727558952782	94.8612203982951
1_2_10_14	Jun	515	C-JUN	21258.39	50913.00	-1.26000173875651	P|P|P|P|P|P	P	DOWN	19645.2833333333	38912.1666666667	-0.974092153514419	0.204500673636137	20.9939760728305
1_1_7_4	Kif20a	1071	Rab6 kinesin-like (Rab6kifl)	3464.66	3114.00	0.153944837849951	P|P|P|P|P|P	P	NONE	5054.925	4669.66666666667	0.138191376082712	0.120830015821341	87.4367266948847
4_1_22_4	Klra6	1122	KLrab6	5790.56	7632.00	-0.398358294604639	P|P|P|P|P|P	P	NONE	4448.55833333333	5566.66666666667	-0.337808050005189	0.126547316268994	37.4613086535533
3_1_4_5	Krt1-19	927	keratin 19.	86631.89	47554.00	0.865331493769994	P|P|P|P|P|P	P	UP	88525.0416666667	34671.6666666667	1.3759292569284	0.270611177395685	19.6675211340294
1_1_4_21	Lbr	1346	LBR\complete human homologue	30200.09	27768.00	0.121129578687058	P|P|P|P|P|P	P	NONE	32220.7433333333	28483.6666666667	0.172025709661045	0.113600966458733	66.0372026266128
3_1_10_20	Lbr	1347	LBR\complete human homologue	26054.69	31747.00	-0.285077178188448	P|P|P|P|P|P	P	NONE	14902.0083333333	18983.1666666667	-0.136316936993961	0.415814919760286	305.035404205647
1_1_10_20	Lbr	1348	LBR\complete human homologue	20996.58	18368.00	0.192959808438806	P|P|P|P|P|P	P	NONE	20891.1016666667	21482	-0.0380899080665421	0.177051126067225	464.824240998222
3_2_7_4	Lbr (short)	1061	Lamin B receptor (3'?)	20266.29	17315.00	0.227059621916743	P|P|P|P|P|P	P	NONE	27575.915	22208.6666666667	0.286356246860847	0.144186698929367	50.3522100565293
4_2_1_16	Lbr (short)	1062	Lamin B receptor (3'?)	8092.24	5651.00	0.518032918853248	P|P|P|P|P|P	P	NONE	11684.3566666667	12093	0.125847084309084	0.48609999556367	386.26242175766
3_2_7_9	Lcn2	1216	LCN2\toll receptors and others	35453.64	40950.00	-0.207929696323627	P|P|P|P|P|P	P	NONE	15738.4833333333	15235.6666666667	0.130805030255085	0.180637533425877	138.09677890339
4_2_16_6	Lcn2	1225	LCN2\toll receptors and others	3417.93	3505.00	-0.0362915936487013	P|P|P|P|P|P	P	NONE	8110.575	8066.33333333333	0.0106030967324985	0.076819272910091	724.498463497362
1_1_4_14	Ldh1	642	lactate dehydrogenase-A	161030.63	113414.00	0.505736392940284	P|P|P|P|P|P	P	UP	224245.451666667	131541.333333333	0.736833318510235	0.175077748445907	23.7608349198823
1_2_7_9	Leap2	1215	LEAP-2\toll receptors and others	6898.66	8407.00	-0.285274913977986	P|P|P|P|P|P	P	NONE	6930.44833333333	7636.16666666667	-0.135159205085017	0.0966278362512304	71.4918648644389
3_1_1_7	Leap2	1218	LEAP-2\toll receptors and others	25286.49	34041.00	-0.428906627338135	P|P|P|P|P|P	P	DOWN	28697.9983333333	44971.6666666667	-0.628446813137574	0.177260612854816	28.2061439646464
4_1_19_17	Lox	854	LYSOX	4638.14	10224.00	-1.14034146859564	P|P|P|P|P|P	P	DOWN	4935.23166666667	9975.33333333333	-1.01700737452783	0.0980461492713598	9.64065273537273
1_2_10_20	Lrp10	1356	Lrp10 (abfall)	15936.22	17426.00	-0.128931979163596	P|P|P|P|P|P	P	NONE	14757.4633333333	16174	-0.130107706416862	0.10221689943281	78.5632936340521
4_1_10_3	Ltf	567	lactoferrin	22293.68	24463.00	-0.133966557664947	P|P|P|P|P|P	P	NONE	30670.5816666667	35183.8333333333	-0.169605093735248	0.126168376978607	74.3894975085801
3_1_16_15	Ltf	568	lactoferrin	12390.55	10433.00	0.248086165002763	P|P|P|P|P|P	P	NONE	10227.2116666667	8531.16666666667	0.258078751926137	0.0562751692838597	21.8054252292594
1_1_1_9	MTB-Snrpb2 (chimera)	1444	afball	1691.95	1665.00	0.0231647576992177	P|P|P|P|P|P	P	NONE	4164.85	3969	0.0844512932524512	0.0874162882497223	103.510893537661
2_1_13_14	Maob	753	MAOB	16164.90	42816.00	-1.40528543846255	P|P|P|P|P|P	P	DOWN	16098.8816666667	40204.3333333333	-1.33098427237292	0.19127705281377	14.3710978998088
4_1_19_13	Maob	754	MAOB	15419.78	58920.00	-1.93397524846538	P|P|P|P|P|P	P	DOWN	14222.0983333333	60460.8333333333	-2.09452010566262	0.204817181237934	9.7787164078398
1_2_22_13	Maob (bad)	761	MAOB	15537.78	31619.00	-1.02501135121438	P|P|P|P|P|P	P	DOWN	15460.3766666667	26340	-0.751107012980438	0.182037543507952	24.2358998600767
1_2_16_2	Mfi2	746	melanotransferrin	11303.13	8984.00	0.331292498213905	P|P|P|P|P|P	P	NONE	10168.2716666667	9092.16666666667	0.164070643244124	0.21592250148304	131.603373530854
3_2_16_2	Mfi2	747	melanotransferrin	18394.49	17267.00	0.0912562289667712	P|P|P|P|P|P	P	NONE	26945.1816666667	24849.5	0.124205943158715	0.0612297486082527	49.2969555651705
1_2_10_3	Mfi2	748	melanotransferrin	11529.58	12256.00	-0.0881482429810957	P|P|P|P|P|P	P	NONE	12190.6133333333	13067.3333333333	-0.100052813601405	0.072594624175258	72.5563045777643
1_1_22_5	Mgrn1	928	KIAA0544	28269.84	23993.00	0.236650159506885	P|P|P|P|P|P	P	NONE	33109.6233333333	34755	0.0342210959367334	0.518445707869028	1514.98861645901
3_1_13_5	Mgrn1	929	KIAA0544	21951.34	21885.00	0.00436662650567842	P|P|P|P|P|P	P	NONE	20817.3983333333	21462.6666666667	-0.0508186255853194	0.136819843251473	269.231687546853
3_1_4_14	Mgst1	633	GST-1 Microsomal	24412.24	31228.00	-0.355235495864915	P|P|P|P|P|P	P	NONE	26220.0983333333	29375.1666666667	-0.157094265494881	0.17320469212563	110.255260801531
2_2_16_20	Mm.62521 no name gene	1442	afball	37763.08	32085.00	0.235077454132222	P|P|P|P|P|P	P	NONE	31402.2816666667	30054.1666666667	0.0488946623895236	0.167030486179544	341.612924635579
3_2_22_6	Mmp3	1093	MMP-3 (stromelysin)	6487.14	6592.00	-0.0231336683377843	P|P|P|P|P|P	P	NONE	8459.75666666667	9267.16666666667	-0.109533578711751	0.143234823485121	130.767957342157
1_1_16_4	Mmp3	1097	MMP-3 (stromelysin)	2734.83	2456.00	0.155140595607893	P|P|P|P|A|A	P	NONE	2647.72833333333	2244.82166666667	0.177194149321343	0.353246060013252	199.355374523477
1_1_10_5	Mmp3	1100	MMP-3 (stromelysin)	2896.30	3267.00	-0.173755409642065	P|P|P|P|P|P	P	NONE	4209.59166666667	4661.66666666667	-0.148284807611047	0.0907294947897869	61.1859679029097
2_1_10_16	Mpo	1039	myeloperoxidase	6892.28	5218.00	0.401484368319565	P|P|P|P|P|P	P	NONE	6529.71333333333	5752	0.190504263393962	0.171782768498514	90.1726635604307
1_2_4_15	Mpo	822	myeloperoxidase\CORRECTED INFORMATION	5612.45	5390.00	0.058345414301686	P|P|P|P|P|P	P	NONE	5985.105	5457.5	0.129264599943616	0.0817238663270389	63.2221554568582
4_2_7_3	Mpp1	575	MPP	3415.18	3236.00	0.0777500112346718	P|P|P|P|P|P	P	NONE	8332.945	7436.16666666667	0.165756054747422	0.0569894231897829	34.3815031533074
2_1_1_1	Mpp1	578	MPP	6527.30	5615.00	0.217200325633631	P|P|P|P|P|P	P	NONE	12591.245	11250.8333333333	0.160612453557982	0.0723320873478211	45.0351674141562
2_1_16_3	Mpp1	579	MPP	12166.03	9137.00	0.413066006466675	P|P|P|M|P|P	P	NONE	13353.5033333333	11712.7266666667	-0.0576890991644396	0.711577709029486	1233.46996111202
3_1_19_9	Mrp63	1370	afball\list Martina	10036.68	10391.00	-0.0500523778449589	P|P|P|P|P|P	P	NONE	8685.07333333333	10175	-0.236705782549021	0.133549863834558	56.4201948919015
3_1_19_6	Mrpl18	1017	Mrpl18\corrected information	26305.30	25583.00	0.0401680511385896	P|P|P|P|P|P	P	NONE	24116.2783333333	25766.6666666667	-0.0956808646019191	0.0877341358128624	91.694547470783
2_1_19_2	Mrpl18	807	Mrpl18\CORRECTED INFORMATION	9137.19	9407.00	-0.0419841491593513	P|P|P|P|P|P	P	DOWN	22479.8883333333	64029.3333333333	-0.407646393011383	0.807596260102389	198.11196025469
3_2_13_19	Mscp	1484	Mscp /Mscp mouse homologue of frascati (frs-A zebrafish)	7393.02	11388.00	-0.623278676880358	P|P|P|P|P|P	P	NONE	6502.67	7294.16666666667	-0.120660431860527	0.350585364158372	290.555369935704
1_2_13_19	Mscp	1485	Mscp /Mscp mouse homologue of frascati (frs-A zebrafish)	6111.07	5530.00	0.144145526186717	P|P|P|P|P|P	P	NONE	3650.58166666667	3515.5	0.0383407379735096	0.178461037266882	465.460621520076
2_2_4_7	Mscp	1486	Mscp /Mscp mouse homologue of frascati (frs-A zebrafish)	4069.97	4499.00	-0.144586206580409	P|P|P|P|P|A	P	NONE	3028.14333333333	2644.5	0.221575992392365	0.216806812808904	97.8476099635307
1_1_13_8	Msr2	1221	MSR2\toll receptors and others	6960.70	6657.00	0.064360229160955	P|P|P|P|P|P	P	NONE	5789.64166666667	5488.33333333333	0.0653650298733338	0.0708232740868789	108.350404220915
1_1_7_9	Msr2	1223	MSR2\toll receptors and others	4615.27	5052.00	-0.130439589029746	P|P|P|P|P|P	P	NONE	4909.41833333333	5645.5	-0.186014845477699	0.179272818759715	96.3755437364852
2_1_22_5	Msr2	1235	MSR2\toll receptors and others	5096.19	4939.00	0.0452000975253992	P|P|P|P|P|P	P	NONE	9259.85833333333	11408.5	-0.13446218701468	0.497105722276642	369.699268852716
3_2_19_1	Mt1	573	metallothionein-I	48856.40	21274.00	1.19945624349541	P|P|P|P|P|P	P	UP	44247.795	22935.5	0.940058611488848	0.200371197407715	21.3147557991486
3_2_10_3	Mt1	750	metallothionein-I	25341.69	14665.00	0.78913566780054	P|P|P|P|P|P	P	UP	24456.0516666667	18223.8333333333	0.556248720213412	0.550351150131383	98.9397602425464
1_2_19_1	Mt2	572	metallothionein-2	62928.78	62283.00	0.0148815369342058	P|P|P|P|P|P	P	NONE	36587.6333333333	35578.6666666667	0.0747810029076846	0.279804515133058	374.165234823703
3_1_10_15	Mt2	749	metallothionein-2	43947.76	83012.00	-0.917530270153139	P|P|P|P|P|P	P	NONE	35408.8566666667	75245.1666666667	-0.291582561519285	0.862746012224812	295.883954009283
2_1_1_18	Mt3	941	metallothionein-3	9808.21	9769.00	0.00577897955753802	P|P|P|P|P|P	P	NONE	12316.11	11697.5	0.0642974657006251	0.0590696717796613	91.8693624017704
4_1_7_17	Mt3	942	metallothionein-3	7890.81	7679.00	0.0392549542147931	P|P|P|P|P|P	P	NONE	8976.76666666667	10334.8333333333	-0.179645505932538	0.148543571302946	82.6870511076009
2_1_10_18	Mtf1	947	MTF-1	9723.55	7242.00	0.42509495104548	P|P|P|P|P|P	P	NONE	10064.525	8712	0.218306967949516	0.120641811848093	55.2624650423396
2_2_19_4	Mtf1 (short)	948	MTF-1 (e.v. 1000bp too short)	12099.67	8981.00	0.430019703137096	P|P|P|P|P|P	P	NONE	12929.85	11100.6666666667	0.2389196203501	0.218245685019413	91.3469076753126
2_1_10_3	Myc	517	c-myc (abl proto-oncogene)	29270.78	25394.00	0.204973528178914	P|P|P|P|P|P	P	NONE	53306.96	45305.6666666667	0.231255234482095	0.107829544061571	46.6279365753859
1_2_1_5	Ndufa4	1063	Ndufa4	10972.96	9149.00	0.262266782714958	P|P|P|P|P|P	P	NONE	8318.66666666667	6933	0.250130628137499	0.187048603996484	74.7803679178633
3_2_1_5	Ndufa4	1064	Ndufa4	7771.39	6267.00	0.310397670726481	P|P|P|P|P|P	P	UP	7646.445	5696.5	0.436217119350444	0.147440389245773	33.7997714223873
3_1_13_2	Ndufa4	653	NADH-UBIQUINONE OXIDOREDUCTASE MLRQ	15171.96	13796.00	0.137157439255892	P|P|P|P|P|P	P	NONE	18005.7366666667	16631.1666666667	0.128157079775753	0.106071495336275	82.7667855118711
1_1_7_3	Ndufa4	654	NADH-UBIQUINONE OXIDOREDUCTASE MLRQ	4364.63	3656.00	0.255593287974171	P|P|P|P|P|P	P	NONE	6332.96666666667	5230.66666666667	0.260725284328698	0.122187537654334	46.8644757522986
2_2_1_16	Ndufa4 (bad)	1065	Ndufa4	20251.79	15508.00	0.385036789276674	P|P|P|P|P|P	P	UP	19674.82	14065.1666666667	0.508226603290675	0.145374842389067	28.6043354377341
3_2_13_2	Nfkb2	581	Nfkappa B-50K	13382.89	21405.00	-0.677558139701088	P|P|P|P|P|P	P	NONE	13209.995	13142.5	0.0482156813866447	0.427913235748049	887.498057564684
4_1_1_1	Nfkb2	582	Nfkappa B-50K	5912.93	5830.00	0.0203773144867553	P|P|P|P|P|P	P	NONE	22391.985	19195.3333333333	0.165641400933478	0.103044262373181	62.2092434575361
4_2_19_4	Nfs1	949	nifs-like protein mRNA	26504.32	23534.00	0.171480975276004	P|P|P|P|P|P	P	NONE	35119.8616666667	36700.8333333333	-0.0244475630339136	0.19409515653089	793.924352548521
2_2_13_5	Nfs1	950	nifs-like protein mRNA	17486.73	13479.00	0.375547064340263	P|P|P|P|P|P	P	NONE	17684.6466666667	14167.8333333333	0.356330005821687	0.305694383847753	85.7896833983516
1_2_13_7	Nos1	1451	NOS1\list Martina- Metal array	19716.20	15919.00	0.308631809324119	P|P|P|P|P|A	P	NONE	9783.59166666667	7685.09833333333	0.182582873546403	0.342395534523236	187.528834371323
1_2_4_9	Nos1	1452	NOS1\list Martina- Metal array	2426.42	2543.00	-0.0677021673517886	P|P|P|P|P|P	P	NONE	3521.89166666667	3725.83333333333	0.000443644688172975	0.186300990923141	41993.2878471665
2_1_10_6	Nos2	1130	NO-synthetase 1c	11634.15	9332.00	0.31810759774293	P|P|P|P|P|P	P	NONE	12901.9416666667	11535.5	0.189636626057629	0.155194450311153	81.837803982017
4_1_10_6	Nos2	1131	NO-synthetase 1c	12116.03	9642.00	0.329512720600975	P|P|P|P|P|P	P	NONE	13719.4666666667	14227.6666666667	-0.00100898114396789	0.359459175927289	35625.9557550985
2_2_7_4	Nos2	1132	NO-synthetase 1c	6686.99	5975.00	0.162418246761521	P|P|P|P|P|P	P	NONE	42979.67	151976.5	-0.326678962842494	0.820443927974239	251.146850974242
1_2_7_3	Nos2	583	NO synthetase 1	2349.27	1849.00	0.345467306094637	P|P|P|P|P|P	P	NONE	3566.355	2867.83333333333	0.27671052617396	0.112954491684582	40.820453506554
3_2_10_9	Npas2	1285	MOP4\Mouse hipoxia gene	25139.89	20323.00	0.306864954532911	P|P|P|P|P|P	P	NONE	12735.1916666667	13191	-0.0539068007528281	0.254941879723858	472.930829067022
2_1_22_20	Npc2	1311	Npc2-abfall	20663.17	21984.00	-0.0893923098354559	P|P|P|P|P|P	P	NONE	28700.61	29265	-0.059842405311113	0.131978235730894	220.542999641736
1_2_16_15	Npm1	655	nucleophosmin-nucleoplasmin 1	21246.62	18984.00	0.162449343978107	P|P|P|P|P|P	P	NONE	19438.8233333333	17528	0.144098404742412	0.104872343125281	72.7782818364634
4_2_4_13	Npm1	656	nucleophosmin-nucleoplasmin 1	31797.95	26789.00	0.247293030409492	P|P|P|P|P|P	P	NONE	39279.3366666667	34974.5	0.136408957019229	0.184924584943634	135.566306630118
2_2_22_1	Npm3	764	nucleophosmin-nucleoplasmin 3	6773.67	6553.00	0.0477821715255724	P|P|P|P|P|P	P	NONE	6731.60333333333	6333.33333333333	0.0966808371405659	0.102007446625361	105.509478033429
4_2_22_1	Npm3	765	nucleophosmin-nucleoplasmin 3	7522.50	8868.00	-0.237396568646608	P|P|P|P|P|P	P	DOWN	5921.84833333333	8235.83333333333	-0.481848031068544	0.210677752313749	43.7228625478766
4_2_22_13	Nr1i3	643	mCAR1 (hs nuclear hormone receptor MB67)	11171.25	12841.00	-0.200966933203338	P|P|P|P|P|P	P	NONE	9631.32	11410.8333333333	-0.246940172604831	0.0399145728907285	16.1636612097952
1_1_13_13	Nr1i3	644	mCAR1 (hs nuclear hormone receptor MB67)	2321.72	2767.00	-0.253128650628532	P|P|P|P|P|P	P	NONE	3986.29	4377.66666666667	-0.142901353320658	0.118719538306855	83.0779664069787
1_1_1_6	Nrip1	1013	RIP140	7908.13	12154.00	-0.620022704476226	P|P|P|P|P|P	P	DOWN	10177.2683333333	18423.5	-0.83085368608191	0.179782165616571	21.6382461350538
4_1_16_18	Nrip1	1014	RIP140	26916.82	31116.00	-0.209148634514473	P|P|P|P|P|P	P	NONE	25639.515	33086	-0.371998510670304	0.201736494147804	54.230457477987
4_1_7_1	Nrip1	803	RIP140	12784.09	22552.00	-0.818905913032884	P|P|P|P|P|P	P	DOWN	17257.1516666667	28601	-0.748721224527102	0.105091348062543	14.0361117889933
1_1_16_13	Nrip1	804	RIP140	247.19	172.02	0.523044070199701	A|A|A|P|P|P	A	NONE	5696.79166666667	6782.51	0.129281766228645	0.432212947373506	334.318566323657
1_1_7_1	Nsep1	705	DNA binding protein B	6762.72	9317.00	-0.462261870874967	P|P|P|P|P|P	P	NONE	10969.08	13205.5	-0.283384908060302	0.119525237683623	42.1777004646236
2_1_7_19	Nubp2	1374	nucleotide binding protein 2 (Min D homolog E coli)\list Martina	1611.87	1787.00	-0.148804241579427	P|A|A|P|P|A	A	NONE	1571.55833333333	1768.94833333333	-0.0401201767518154	0.283059271511282	705.528475764939
4_2_13_21	Nubp2	1375	nucleotide binding protein 2 (Min D homolog E coli)\list Martina	15095.70	14134.00	0.0949678432406697	P|P|P|P|P|P	P	NONE	27549.9183333333	25019.8333333333	0.164988869130468	0.0997783661737071	60.4758167624056
2_2_13_21	Nubp2	1376	nucleotide binding protein 2 (Min D homolog E coli)\list Martina	83807.44	63554.00	0.399095395468912	P|P|P|P|P|P	P	NONE	75696.2216666667	61895.3333333333	0.253891508557165	0.242588688168406	95.5481691951841
1_1_10_3	Oaz1	766	ornithine decarboxylase antizyme 1	19383.56	25172.00	-0.376986286419438	P|P|P|P|P|P	P	DOWN	28947.4316666667	54800.6666666667	-0.605615591444059	0.418834592552539	69.1584890596773
2_2_10_1	Oaz1	840	ornithine decarboxylase antizyme 3\CORRECTED INFORMATION	16986.93	13323.00	0.350506164731258	P|P|P|P|P|P	P	NONE	18621.8666666667	25184.3333333333	-0.0747830028079382	0.621807697888903	831.482655872837
2_2_4_13	Oaz2	657	ornithine decarboxylase antizyme 2	15484.23	15146.00	0.0318628086151805	P|P|P|P|P|P	P	NONE	13558.9533333333	12401.5	0.136310588328704	0.0703819783604217	51.6335372206743
2_1_4_2	Oaz2	658	ornithine decarboxylase antizyme 2	25199.61	31267.00	-0.31123939635249	P|P|P|P|P|P	P	NONE	24634.0783333333	31629.8333333333	-0.35295641505557	0.119468471705492	33.8479388982582
3_1_7_3	P4ha1	661	prolyl 4-hydroxylase alpha subunit	10658.20	18138.00	-0.767051574314391	P|P|P|P|P|P	P	NONE	7129.32833333333	7495.16666666667	0.0873212763118755	0.421851353188512	483.102596533099
1_2_13_1	P4ha1	662	prolyl 4-hydroxylase alpha subunit	11104.86	8589.00	0.370629128638292	P|P|P|A|A|P	P	NONE	5733.315	4388.63333333333	0.357939981311206	0.224273832780071	62.6568264205945
3_1_4_15	PRDX4 (human)	795	Hs peroxiredoxin 4\CORRECTED INFORMATION	32603.02	17481.00	0.899217890183545	P|P|P|P|P|P	P	UP	24162.805	14011.6666666667	0.778820169149017	0.19294580189301	24.7741146847588
3_2_19_3	Pah	689	phenylalanine hydroxylase (abfall)	75515.59	25773.00	1.55091403792858	P|P|P|P|P|P	P	UP	86208.625	27908.1666666667	1.6206063166854	0.103159122180273	6.36546464851884
2_2_19_19	Pam	1418	PAM\list Martina- Metal array	7937.29	6360.00	0.31961975181795	P|P|P|P|P|P	P	NONE	5206.81166666667	4607.16666666667	0.134872147080575	0.211919386094438	157.126130696083
2_1_4_21	Pcanap6	1173	Prostein-pending-abfall	26146.97	22872.00	0.193061246658312	P|P|P|P|P|P	P	NONE	32651.6333333333	31487.8333333333	0.0716664570086104	0.194366068022704	271.209260420606
4_1_22_14	Pcsk7	776	subtilisin-like protease PC8	9649.81	9005.00	0.0997742605749369	P|P|P|P|P|P	P	NONE	8507.25	8461.16666666667	-0.00433801832245897	0.110472510182188	2546.61234624678
1_1_13_17	Pdzk1	1308	PDZK1\1q21	13351.09	34731.00	-1.37926642025156	P|P|P|P|P|P	P	DOWN	12980.9466666667	36530.6666666667	-1.49457039044551	0.0788579085599212	5.27629271020249
3_1_19_16	Pdzk1	1309	PDZK1\1q21	32170.23	93743.00	-1.54298471471616	P|P|P|P|P|P	P	DOWN	27580.7566666667	84875.6666666667	-1.62282096513546	0.117760578799534	7.25653546074963
3_1_1_16	Pdzk1	1317	PDZK1\1q21	20623.30	59963.00	-1.53979736294229	P|P|P|P|P|P	P	DOWN	19397.7866666667	52134.5	-1.40347399537879	0.167623875348529	11.9434970580475
1_1_10_6	Peg12	1011	FRAT3	5057.80	4510.00	0.165382556325372	P|P|P|P|P|P	P	NONE	5796.43	6076.5	-0.0501751717215276	0.19798760023796	394.592770577432
3_1_10_6	Peg12	1012	FRAT3	10923.84	11278.00	-0.0460311596515462	P|P|P|P|P|P	P	NONE	10507.0316666667	11520.1666666667	-0.142547466428249	0.135807266631521	95.2716102463169
1_1_10_14	Peg12	801	FRAT3	2510.89	2181.00	0.203209056746788	P|P|P|P|P|P	P	NONE	4697.17833333333	4636.66666666667	0.0270762651346716	0.148657519809605	549.032590241726
3_1_16_13	Peg12	802	FRAT3	11404.99	11162.00	0.0310696301814434	P|P|P|P|P|P	P	NONE	9735.16333333333	9560.83333333333	0.0406754848733695	0.108820632300136	267.533706454674
2_2_1_7	Pex11b	1360	PEX11B\1q21	8098.62	7043.00	0.201486011841306	P|P|P|P|P|P	P	NONE	9027.64333333333	8430.83333333333	0.096441436937708	0.0783009131782237	81.1901146068558
4_2_1_7	Pex11b	1362	PEX11B\1q21	5881.88	5926.00	-0.0107812751192532	P|P|P|P|P|P	P	NONE	17350.4483333333	21862.5	-0.191997151780165	0.25513983036478	132.887299628753
1_1_10_9	Pias3	1303	PIAS3\1q21	3328.13	3272.00	0.0245390393737177	P|P|P|P|P|P	P	NONE	4290.505	4548	-0.066441707083323	0.189237290191234	284.817020059276
3_2_19_15	Plod2	659	PLOD2	6815.64	7283.00	-0.0956837102784663	P|P|P|P|P|P	P	NONE	6763.58333333333	7371.16666666667	-0.0528602875098282	0.308573429439574	583.752839751773
4_2_1_14	Pmp22	534	gas-3	10753.72	7481.00	0.5235327770382	P|P|P|P|P|P	P	UP	11883.5316666667	9258	0.381688288888122	0.183482677404423	48.0713406059478
4_2_16_3	Pmp22	535	gas-3	7324.62	4633.00	0.66080723233965	P|P|P|P|P|P	P	UP	9558.855	6326.83333333333	0.611831366258157	0.133773362558085	21.8644172129025
1_2_7_14	Pnpt1	692	1200003F12Rik (abfall)	7585.41	6708.00	0.177344472978187	P|P|P|P|P|P	P	NONE	6486.575	5773.16666666667	0.169307818547823	0.0938860501325414	55.4528733154885
1_1_22_7	Polr3c	1298	RPC62\1q21	11491.38	9608.00	0.2582440055012	P|P|P|P|P|P	P	NONE	11495.3766666667	10784.6666666667	0.0604605464448703	0.300654773843569	497.274324369057
2_1_1_6	Polr3c	1300	RPC62\1q21	19105.28	15159.00	0.333796815671864	P|P|P|P|P|P	P	NONE	20267.8633333333	17743.1666666667	0.215172307827726	0.20275323369941	94.2283120659472
4_1_19_6	Polr3c (short+3'dif)	1315	RPC62 (short + 3' dif)\1q21	4527.47	3606.00	0.328305684826035	P|P|P|P|P|P	P	NONE	4104.92166666667	3649.33333333333	0.166302262479088	0.128229254508562	77.1061395058806
4_2_16_16	Por	886	cytochrome P450 reductase	34565.02	14130.00	1.29055129474519	P|P|P|P|P|P	P	UP	49928.4466666667	23335.8333333333	1.11885468610816	0.113069862890995	10.105857739605
2_2_16_16	Por	887	cytochrome P450 reductase	47514.39	21124.00	1.16948146139785	P|P|P|P|P|P	P	UP	38255.8966666667	19018.8333333333	0.977965096394616	0.171452715194056	17.531578154081
3_1_13_15	Ppib	520	cyclophilin (was mmSTl-1)	37161.89	40767.00	-0.133577917374501	P|P|P|P|P|P	P	NONE	37009.9166666667	29271.1666666667	0.35530804626773	0.262338714476344	73.8341608730888
2_2_19_17	Ppib	883	cyclophilin	76185.14	61762.00	0.302790154567584	P|P|P|P|P|P	P	NONE	53994.3183333333	50853	0.0865765035711856	0.213004544880906	246.030430999985
3_1_22_21	Ppox	1343	PPOX\heme biosynthesis	22718.39	23598.00	-0.0548039941257845	P|P|P|P|P|P	P	NONE	22588.9616666667	26257.1666666667	-0.281401533152357	0.175812167371959	62.4773310232003
1_1_22_21	Ppox	1344	PPOX\heme biosynthesis	24732.64	26166.00	-0.0812771528203802	P|P|P|P|P|P	P	NONE	17662.4683333333	18533.5	-0.0377398058863537	0.0864212833871446	228.992389752576
3_1_4_21	Ppox	1345	PPOX\heme biosynthesis	13254.79	12809.00	0.0493559645741712	P|P|P|P|P|P	P	NONE	13874.4366666667	13223.8333333333	0.0687105260995526	0.0731395511108469	106.445919224774
2_1_4_17	Prdx4	1024	thioredoxin peroxidase (antioxidant enzyme) (AOE372)	41867.90	34994.00	0.25873697583753	P|P|P|P|P|P	P	NONE	43000.8683333333	37010.1666666667	0.220145956105694	0.151818977296537	68.9628735327066
4_1_10_16	Prdx4	1025	thioredoxin peroxidase (antioxidant enzyme) (AOE372)	7921.80	6496.00	0.28627664576432	P|P|P|P|P|P	P	NONE	7057.65166666667	5645	0.327440209532475	0.102462129228555	31.2918591686869
3_2_4_15	Prdx4	812	thioredoxin peroxidase (antioxidant enzyme) (AOE372); peroxireoxin4	37775.72	47825.00	-0.34030571535123	P|P|P|P|P|P	P	NONE	12594.085	12821.1666666667	0.274437625061672	0.347369558200819	126.57504892879
3_1_13_3	Prdx5	790	peroxireoxin 5	32059.99	48647.00	-0.601576863046391	P|P|P|P|P|P	P	DOWN	31623.8216666667	43933.1666666667	-0.475357987936176	0.104348038035712	21.9514640931463
3_1_22_15	Prdx5	791	peroxireoxin 5	30755.97	47243.00	-0.619234103671629	P|P|P|P|P|P	P	DOWN	29281.0683333333	45409.3333333333	-0.620352099590108	0.0680267898434898	10.9658353519619
1_2_10_6	Prdx5	997	peroxireoxin 5	39476.98	49491.00	-0.326154565711994	P|P|P|P|P|P	P	DOWN	30987.7466666667	40522.5	-0.39697865233887	0.0624462400786707	15.7303773668326
3_2_10_6	Prdx5	998	peroxireoxin 5	28704.78	36941.00	-0.363931922375421	P|P|P|P|P|P	P	DOWN	31223.9716666667	51006.3333333333	-0.514055869873125	0.41350349719945	80.4394077440469
1_1_10_18	Prkaca	1255	PRKACA (Cs)\ire candidate	21589.03	19319.00	0.160278005617431	P|P|P|P|P|P	P	NONE	23180.8833333333	22551.1666666667	0.0531624995164469	0.100285713837447	188.639952503403
1_1_4_16	Prkaca	1265	PRKACA (Cs)\ire candidate	3710.16	3659.00	0.0200319884815293	P|P|P|P|P|P	P	DOWN	13167.335	31955.1666666667	-0.44854753155067	0.780269688505364	173.954739157275
1_2_13_4	Prkacb	981	TPK2 (MMCAMPKC)	24858.44	26187.00	-0.0751150306541437	P|P|P|P|P|P	P	NONE	19154.5316666667	19858.8333333333	-0.0277359810828993	0.0822567638584558	296.570594033075
2_2_13_16	Prkacb	982	TPK2 (MMCAMPKC)	10879.26	7884.00	0.464580747278227	P|P|P|P|P|P	P	NONE	9771.42	9732.33333333333	0.116950892343729	0.445545514053732	380.968032928071
3_2_13_4	Prkacb	983	TPK2 (MMCAMPKC)	20311.60	22106.00	-0.122134109244074	P|P|P|P|P|P	P	NONE	25119.7283333333	32502.3333333333	-0.223791358318334	0.31026460434166	138.640118489438
3_1_19_14	Prkdc	623	DNA PKcs	9179.99	9468.00	-0.0445671239975259	P|P|P|P|P|P	P	NONE	8619.08	8994.5	-0.0477394630003485	0.0997854883672007	209.020969436695
3_1_7_14	Prkdc	624	DNA PKcs	11912.38	12101.00	-0.0226645924259515	P|P|P|P|P|P	P	NONE	11444.5633333333	14078.1666666667	-0.17920691917769	0.29869431461493	166.675659614886
4_1_1_13	Prkr	769	PKR	14163.17	15487.00	-0.128913500008676	P|P|P|P|P|P	P	NONE	14461.6566666667	15013.1666666667	-0.0504149851875689	0.0802437917070841	159.166548216839
2_1_13_2	Prnp	588	prion protein	9400.35	9296.00	0.0161044044163444	P|P|P|P|P|P	P	NONE	14769.0383333333	14191.6666666667	0.043505086648867	0.0398082392393802	91.5024938593403
1_1_4_4	Prodh	1000	PRODH	5453.49	5073.00	0.104340627999398	P|P|P|P|P|P	P	NONE	6805.465	6072.33333333333	0.160800611961442	0.0793160420532883	49.32570907896
2_2_16_2	Prodh	792	PRODH	20393.15	14964.00	0.446588765480232	P|P|P|P|P|P	P	NONE	20385.665	16172.8333333333	0.348610889127983	0.13377892586112	38.3748557584518
1_1_22_15	Prodh	794	PRODH	4397.57	3389.00	0.375846905707414	P|P|P|P|P|P	P	NONE	7896.755	6395.33333333333	0.328084003486431	0.0945477292216045	28.8181466383242
1_1_13_4	Prodh	999	PRODH	6782.80	5566.00	0.285240044960462	P|P|P|P|P|P	P	NONE	7766.67333333333	7132.33333333333	0.126913659346758	0.11507119724645	90.6688829545513
3_1_1_14	Psap	828	Saposin	109370.49	102506.00	0.0935151695184198	P|P|P|P|P|P	P	NONE	103580.916666667	92010.5	0.189805638161378	0.192796181699439	101.575582035934
4_1_22_16	Psap	958	saposin	136341.22	148056.00	-0.118921159567529	P|P|P|P|P|P	P	NONE	120422.463333333	123696	-0.054650638216159	0.152984198380602	279.931220154292
2_1_1_4	Psap	959	saposin	43712.39	42848.00	0.028814394684209	P|P|P|P|P|P	P	NONE	59008.1366666667	61555.6666666667	-0.0368374992329009	0.171736817672742	466.201075667367
4_1_1_4	Psap	960	saposin	39928.16	42594.00	-0.0932436295287673	P|P|P|P|P|P	P	NONE	67998.0583333333	66929.8333333333	0.0013709981115263	0.0838390173484841	6115.18109643115
3_2_7_14	Psen1	690	presenilin-1(acNo.:) (abfall)	19141.54	24143.00	-0.334898051903325	P|P|P|P|P|P	P	NONE	16354.0516666667	16350.8333333333	0.0590720106485806	0.348929887992995	590.685646487944
1_2_1_16	Psma4	1250	PSMA4\ire candidate	11237.65	16499.00	-0.554038212816211	P|P|P|P|P|P	P	DOWN	11007.4533333333	15631.5	-0.504579349565099	0.0855090167342655	16.9465945857607
2_2_10_5	Psma4	1253	PSMA4\ire candidate	24090.91	24542.00	-0.0267639329004695	P|P|P|P|P|P	P	NONE	19635.71	23989.3333333333	-0.305746643775765	0.397895845251684	130.139072121263
3_2_1_3	Psma7	683	XAPC7 (C6-I proteasome chain)	42465.95	40565.00	0.0660710362586573	P|P|P|P|P|P	P	NONE	29879.645	27651.8333333333	0.11941665028354	0.0637871798126416	53.4156498789631
1_2_19_3	Psma7	684	XAPC7 (C6-I proteasome chain)	14521.88	15109.00	-0.0571799413890476	P|P|P|P|P|P	P	NONE	12815.48	14107.8333333333	-0.1598259293744	0.169902604692354	106.304781306386
3_2_13_1	Psmb7	663	proteasome Z subunit	39083.52	30585.00	0.353736131298515	P|P|P|P|P|P	P	UP	33043.3133333333	24427.5	0.43289423774602	0.074821237964887	17.2839533172037
3_1_22_13	Psmc4	825	26S proteasome ATPase (CIP21)	17092.15	19841.00	-0.215150857157089	P|P|P|P|P|P	P	NONE	18370.7633333333	19266.5	-0.0616058002537807	0.14965333598041	242.920853822081
1_1_4_5	Ptma	922	IRIG5 (PTMA)	23221.83	20646.00	0.169619370586527	P|P|P|P|P|P	P	NONE	28104.8216666667	27592.6666666667	0.042266827916802	0.212499117177518	502.756245620801
1_2_10_17	Ptma	923	IRIG5 (PTMA)	34443.99	29907.00	0.203769074967273	P|P|P|P|P|P	P	NONE	30357.0733333333	24443.1666666667	0.316096208680684	0.119711307933369	37.8717949300998
3_1_13_4	Ptp4a2	1002	PTP4A2	111967.98	106269.00	0.075365411100253	P|P|P|P|P|P	P	NONE	112587.598333333	103922.5	0.111775824732607	0.0821313261070564	73.4786133795328
2_2_13_3	Ptp4a2	796	PTP4A2	121408.87	77448.00	0.648573938403401	P|P|P|P|P|P	P	UP	90640.0666666667	62799	0.490349854413671	0.219279954832901	44.7190822754709
4_2_1_4	Rabep2	946	Ca-transporting ATPase (from rattus norvegicus)	22019.26	18749.00	0.231952335326899	P|P|P|P|P|P	P	NONE	41282.1016666667	32915.8333333333	0.323448818039762	0.0684917530502506	21.1754531877222
1_1_1_15	Ran	601	ARA24 (RAN)	13808.04	12661.00	0.125117191705346	P|P|P|P|P|P	P	NONE	19524.5933333333	17776.3333333333	0.119960016250452	0.0755313455270584	62.9637673350794
3_2_16_19	Rbm8a	1357	RBM8\1q21	24238.46	28765.00	-0.247016430691047	P|P|P|P|P|P	P	NONE	25766.995	32588	-0.34168615758634	0.0864252299317937	25.2937463262482
3_2_4_21	Rbm8a	1358	RBM8\1q21	6307.34	6451.00	-0.032491112418008	P|P|P|P|P|P	P	NONE	7058.83833333333	6857.16666666667	0.0422787213354646	0.0546871683691657	129.349153999349
1_2_16_19	Rbm8a (short)	1359	RBM8 short form\1q21	10897.46	12266.00	-0.170672947917345	P|P|P|P|P|P	P	NONE	8395.95833333333	8702	-0.0497069870975911	0.128023851780115	257.557054360914
4_1_22_6	Rbp2	1166	Rbp2-abfall	1954.12	2545.00	-0.381146592224378	P|P|P|P|P|P	P	DOWN	3407.75333333333	5892.5	-0.656745816378097	0.419903484648439	63.9369866052858
1_1_22_1	Rela	757	Nfkappa B-65A	22634.18	20398.00	0.150075336434886	P|P|P|P|P|P	P	NONE	32734.5116666667	31046.8333333333	0.0873804021742947	0.0884022682230051	101.16944534848
4_1_7_21	Rgmc	1378	HFE-2 Homologue gene\list Martina HOMOLOGUE OF hfe2, JH gene in 1q21 in human	10334.27	10864.00	-0.072118902518878	P|P|P|P|P|P	P	NONE	12469.795	12496.6666666667	-0.019451880774975	0.109329060140329	562.048788007081
2_1_7_21	Rgmc	1379	HFE-2 Homologue gene\list Martina HOMOLOGUE OF hfe2, JH gene in 1q21 in human	11888.74	10240.00	0.215380107224587	P|P|P|P|P|P	P	NONE	7431.36666666667	6861.83333333333	0.111171755484694	0.241342251738942	217.089539232983
3_2_16_17	Rnf5	1274	RNF5\ire candidate	41914.81	69531.00	-0.730196248917199	P|P|P|P|P|P	P	NONE	23625.7016666667	27307.5	-0.0565022326271544	0.351226987936636	621.61612312615
1_2_10_9	Rnf5	1277	RNF5\ire candidate	13726.29	13243.00	0.051711760662654	P|P|P|P|P|P	P	NONE	14800.8166666667	14167.5	0.0609229004298721	0.0962450424796205	157.978431428109
1_2_22_16	Rnf5	1278	RNF5\ire candidate	21594.47	19906.00	0.117458559816435	P|P|P|P|P|P	P	NONE	17475.4383333333	15831	0.143696338655759	0.0558268825950792	38.8505950237318
1_2_19_14	Rnu64	835	LLREP3\CORRECTED INFORMATION	22323.56	10334.00	1.11116832721634	P|P|P|P|P|P	P	UP	33656.4183333333	16579.6666666667	1.02740504342293	0.0658326417529444	6.40766192208034
3_2_1_14	Rnu64	836	LLREP3\CORRECTED INFORMATION	33595.85	15400.00	1.12535268106617	P|P|P|P|P|P	P	UP	30500.7233333333	15168	1.00569431139316	0.0759389583434057	7.55089866603796
3_1_22_5	Rnu64	932	LLrep3	77112.57	50855.00	0.600576425754376	P|P|P|P|P|P	P	UP	90759.4633333333	50479.6666666667	0.83714757999054	0.131319161295159	15.6865007358253
1_2_16_16	Rnu64	933	LLrep3	44917.13	19532.00	1.20142606595404	P|P|P|P|P|P	P	UP	38031.9816666667	18281.3333333333	1.03308982987817	0.198912690167323	19.2541523897085
2_2_1_4	Rnu64	934	LLrep3	90853.58	39067.00	1.2175928900642	P|P|P|P|P|P	P	UP	78391.0366666667	34189.8333333333	1.1946184865005	0.039939279043194	3.34326644820236
4_2_13_2	Rpl19	566	L19 RP	27245.17	21981.00	0.309743471326283	P|P|P|P|P|P	P	NONE	43911.2733333333	36121.5	0.322596774847615	0.15514914450657	48.0938300080208
2_2_16_14	Rpl28	641	L28	22771.82	15678.00	0.538508070602661	P|P|P|P|P|P	P	UP	27119.5983333333	19036.5	0.517486305975013	0.100587069765786	19.4376292868788
1_2_4_1	Rpl28	738	L28	13061.25	11297.00	0.209353268239749	P|P|P|A|A|A	A	NONE	6395.83833333333	5695.48666666667	-0.188508634896997	0.44826373723373	237.794803128603
3_2_4_1	Rpl28	739	L28	49040.24	31643.00	0.632079654617926	P|P|P|P|P|P	P	UP	50795.48	32591.1666666667	0.645063775249664	0.0644680671168794	9.99406098907474
1_1_7_6	Rpl32	930	L32 RP	8005.65	7258.00	0.141446486924443	P|P|P|A|A|P	P	NONE	3263.40166666667	3592.39666666667	-0.00671614633373041	0.650834356401803	9690.59225426829
3_1_7_6	Rpl32	931	L32 RP	1816.52	40675.12	-4.48489744703519	P|P|P|P|P|P	P	DOWN	14554.945	24316.02	-0.967097877524365	1.73612646055192	179.519209058359
4_1_19_4	Rpl6	973	TAX107	28094.41	28080.00	0.000740167488905269	P|P|P|P|P|P	P	NONE	18521.935	21234	-0.230384972600339	0.248597749497691	107.905366696354
4_2_4_16	Rpl6	974	TAX107	21829.97	17252.00	0.339546526510535	P|P|P|P|P|P	P	NONE	23588.3433333333	20236.5	0.201545013682631	0.142561773414876	70.7344581788391
2_2_13_9	Rps6kb2	1530	Rps6kb2/HHpatients putative HH modifiers	28343.09	19395.00	0.547312275423412	P|P|P|P|P|P	P	NONE	27093.0133333333	27283.6666666667	0.0853668465623851	0.364578662391676	427.072894305925
4_2_13_9	Rps6kb2	1531	Rps6kb2/HHpatients putative HH modifiers	7719.43	6062.00	0.3487004712088	P|P|P|P|P|P	P	NONE	10827.0983333333	9158.5	0.266997044016341	0.12898887902122	48.310976436625
4_1_13_2	Rps9	589	S9 rib. prot.	21904.24	22559.00	-0.0424929579798294	P|P|P|P|P|P	P	NONE	23923.9133333333	26035.3333333333	-0.119399876317896	0.0592335089714308	49.6093553846947
4_1_10_13	S100a6	611	calcyclin	14049.64	14675.00	-0.0628273392142996	P|P|P|P|P|P	P	NONE	19542.0916666667	19562.8333333333	-0.00196789669373647	0.0434369391265017	2207.27740763808
4_2_4_6	Sbno1	1287	MOP3\Mouse hipoxia gene	16249.30	17400.00	-0.0987097361347976	P|P|P|P|P|P	P	NONE	24461.87	28965.8333333333	-0.221302243997403	0.0904491455615023	40.8713187574202
2_1_13_4	Sbno1	1294	MOP3\Mouse hipoxia gene	35271.23	31983.00	0.141186617472539	P|P|P|P|P|P	P	NONE	37285.495	36836.8333333333	0.0375457757494446	0.212130091449197	564.990567420449
2_1_7_5	Sbno1 (short)	1296	MOP3 short form\Mouse hipoxia gene	28295.16	25794.00	0.133519779263689	P|P|P|P|P|P	P	NONE	30584.0833333333	29718.3333333333	0.0454557222648017	0.200356620365937	440.773153264979
3_2_7_7	Sec61a2	1327	2600001M11Rik\NIA results interesting	9725.37	11061.00	-0.185656778929544	P|P|P|P|P|P	P	NONE	10080.2633333333	11327.8333333333	-0.172003899934033	0.10111776149438	58.7880632550547
2_1_22_18	Sec61a2	857	SEC61 BETA	7967.37	7707.00	0.0479341834278806	P|P|P|P|P|P	P	NONE	7194.38666666667	6950	0.0431486183487674	0.102248998658493	236.969345882692
4_1_13_20	Sec61g	1384	afball	19494.14	19907.00	-0.0302353117395701	P|P|P|P|P|P	P	NONE	17220.745	20298.3333333333	-0.241287115564699	0.27024057243273	111.999586799432
1_2_13_6	Secisbp2	1069	SBP2	7301.82	6937.00	0.0739442201935129	P|P|P|P|P|P	P	NONE	7019.37833333333	6838.83333333333	0.0336875176941345	0.109822137387593	326.002462944055
3_2_13_6	Secisbp2	1070	SBP2	5648.99	6882.00	-0.284834945298424	P|P|P|P|P|P	P	NONE	10635.9916666667	13138.8333333333	-0.156820139589014	0.31761196223622	202.532635839121
1_1_16_15	Selp	591	SelP	31800.66	162231.00	-2.35092091103539	P|P|P|P|P|P	P	DOWN	32610.0416666667	175897.5	-2.42826412213035	0.132961520211246	5.47557899486637
3_1_1_1	Sephs1	590	selD	31418.42	144304.00	-2.19942875490091	P|P|P|P|P|P	P	DOWN	17928.2516666667	37199.5	-0.441628339445489	0.872671219965509	197.603084317741
4_2_10_21	Sephs2	1439	SEPHS2\list Martina- Metal array	12121.48	13920.00	-0.199593352449637	P|P|P|P|P|P	P	NONE	17939.6016666667	20363.6666666667	-0.20171603118128	0.0599767456066561	29.7332568241716
4_2_16_20	Sephs2	1441	SEPHS2\list Martina- Metal array	33680.76	33075.00	0.0261835364092766	P|P|P|P|P|P	P	NONE	39499.38	46968.1666666667	-0.205885870104978	0.202295841209715	98.2563014676853
2_1_22_19	Sepm	1430	SEPM\list Martina- Metal array	4836.57	4675.00	0.0490179142671538	P|P|P|P|P|P	P	NONE	7266.175	7153.83333333333	-0.0120965311843805	0.212555179070352	1757.15811277212
1_2_16_7	Sepm	1432	SEPM\list Martina- Metal array	2636.64	2413.00	0.127872687249173	P|P|P|P|A|P	P	NONE	2186.42666666667	1923.90333333333	0.23425566000284	0.14724889359218	62.8582009887805
4_1_4_19	Sepn1	1433	SEPN1-1110019I12Rik\list Martina- Metal array	8084.04	9104.00	-0.171424097423771	P|P|P|P|P|P	P	NONE	11085.47	11504	-0.0588565074234727	0.0667282516682217	113.374467139397
2_1_4_19	Sepn1	1434	SEPN1-1110019I12Rik\list Martina- Metal array	55600.91	49388.00	0.170947948209003	P|P|P|P|P|P	P	NONE	47805.57	46231.1666666667	0.0305810229770415	0.230374442740809	753.32484107468
3_2_16_7	Sepn1	1435	SEPN1-1110019I12Rik\list Martina- Metal array	11738.72	16231.00	-0.467476783453304	P|P|P|P|P|P	P	NONE	9252.31333333333	9812.16666666667	-0.0346895648532933	0.243739274707096	702.62995727361
2_1_13_8	Sepp1	1422	SEPP1\list Martina- Metal array	23463.56	107964.00	-2.20205650641405	P|P|P|P|P|P	P	DOWN	27989.1766666667	147027.333333333	-2.35123081978902	0.205129837391429	8.72435984017241
1_2_10_8	Sepw1	1437	SEPW1\list Martina- Metal array	1619.23	1408.00	0.201660590696754	P|P|P|A|P|A	P	NONE	1724.92333333333	1509.83333333333	0.24733549097542	0.235810693534796	95.3404190416939
3_2_10_8	Sepw1	1438	SEPW1\list Martina- Metal array	10529.91	12000.00	-0.188541300249705	P|P|P|P|P|P	P	NONE	10488.3783333333	12694.1666666667	-0.0932613755460639	0.414180618502724	444.107344629665
1_1_16_6	Serpinb5	935	maspin	7248.93	3928.00	0.88397312787246	P|P|P|P|P|P	P	UP	8193.05	5356.83333333333	0.642927981551228	0.298426837807344	46.4168377128824
3_1_16_6	Serpinb5	936	maspin	11134.87	8116.00	0.456243944501327	P|P|P|P|P|P	P	UP	10264.1266666667	7184	0.5182150334093	0.0496829374670753	9.58732075760419
3_2_22_5	Serpinh1	909	hsp47	22386.05	21092.00	0.0859040864698827	P|P|P|P|P|P	P	NONE	29021.4916666667	26397.1666666667	0.128681069858516	0.0872167111300645	67.7774215165906
1_2_16_6	Serpinh1	910	hsp47	23647.34	20682.00	0.193302204833834	P|P|P|P|P|P	P	NONE	23108.4816666667	22249.6666666667	0.0422022563572143	0.192334311577757	455.744143037694
4_2_1_21	Sertad2	1246	kiaa0127 (3')\ire candidate	3777.01	3411.00	0.147049848506756	P|P|P|P|P|P	P	NONE	7149.87666666667	7704.83333333333	-0.0766831942941909	0.151639791452245	197.748402173346
1_1_22_16	Sertad2	1259	kiaa0127 (3')\ire candidate	12380.55	17852.00	-0.528010304690843	P|P|P|P|P|P	P	NONE	12459.52	16055.5	-0.365186233929633	0.0845315203974112	23.1475101040363
1_2_13_15	Sf3a2	833	SAP62	21518.38	22976.00	-0.0945581848335347	P|P|P|P|P|P	P	NONE	24495.2966666667	25206.3333333333	-0.0161177963206964	0.139025506759827	862.559024780006
4_2_19_18	Sf3a2	956	SAP62	1691.03	1745.00	-0.045324782087795	P|P|P|P|P|P	P	NONE	5076.46333333333	5348.83333333333	-0.0364253204648786	0.128096488483667	351.668803043691
2_1_16_17	Sf3a2	957	SAP62	7785.98	6363.00	0.291171517221198	P|P|P|M|P|P	P	NONE	11136.605	19497.0066666667	-0.259969978795873	0.64550848159685	248.301163306129
1_1_19_14	Sfrs3	827	SRP20	20791.83	18999.00	0.13009325784012	P|P|P|P|P|P	P	NONE	28000.2483333333	24251	0.20005825287776	0.12744355556558	63.7032233023903
1_1_1_14	Sfrs3	829	SRP20	24844.86	21464.00	0.211028452658948	P|P|P|P|P|P	P	NONE	27116.0066666667	25303.3333333333	0.0994263205719125	0.103450181920599	104.047078606089
3_1_7_13	Sfrs3	830	SRP20	51985.66	40006.00	0.377897329457026	P|P|P|P|P|P	P	NONE	55186.935	45153.1666666667	0.333674345338507	0.183304654382406	54.9351956310715
2_1_4_16	Sfrs3	965	SRp20	56629.20	40598.00	0.480137492095952	P|P|P|P|P|P	P	UP	50471.0783333333	37497.8333333333	0.425011163376848	0.12462170713459	29.3219844261104
4_2_10_18	Sfrs3	966	SRp20	24923.60	20624.00	0.273188299511041	P|P|P|P|P|P	P	NONE	39862.475	32430	0.287188507850313	0.0358726572948685	12.4909793791491
2_2_10_18	Sfrs3	967	SRp20	33447.70	21533.00	0.635357677409388	P|P|P|P|P|P	P	NONE	29706.0416666667	32923.6666666667	0.164153793417073	0.778319717955299	474.140561575564
1_2_19_18	Sfxn1	1089	sideroflexin 1	47054.69	36636.00	0.361076529967053	P|P|P|P|P|P	P	NONE	36073.925	28436	0.324120968254299	0.095123223819898	29.3480623398811
3_2_1_18	Sfxn1	1090	sideroflexin 1	19942.77	17383.00	0.198188722899409	P|P|P|P|P|P	P	NONE	17025.7216666667	14332.1666666667	0.266793325417964	0.157890080796792	59.1806712365978
3_2_7_17	Sfxn1	1092	sideroflexin 1	29337.68	23763.00	0.30403780526084	P|P|P|P|P|P	P	UP	27161.6683333333	20794.5	0.401307380908082	0.225348363159662	56.1535555737205
2_2_4_4	Sfxn2	1087	sideroflexin 2	15830.03	14753.00	0.101655635437472	P|P|P|P|P|P	P	NONE	13357.2433333333	12316.1666666667	0.0974130273113426	0.121583062532678	124.811912624464
3_1_13_6	Sfxn3	1085	sideroflexin 3	14740.71	16075.00	-0.125012722698929	P|P|P|P|P|P	P	NONE	15118.7033333333	15818.1666666667	-0.0669696684026481	0.164306265811424	245.344302473695
2_2_16_5	Sfxn3	1115	sideroflexin Sfxn3	21589.03	18144.00	0.250805878809362	P|P|P|P|P|P	P	NONE	22029.765	20735.1666666667	0.105070293388144	0.285558576850624	271.778604248998
4_2_4_4	Sfxn4	1095	sideroflexin 4	6333.81	5683.00	0.156420875031944	P|P|P|P|P|P	P	NONE	8182.08333333333	7656.33333333333	0.100811371334091	0.0885988749454524	87.8857947997098
2_2_22_4	Sfxn4	1096	sideroflexin 4	40343.23	35264.00	0.19413046604553	P|P|P|P|P|P	P	NONE	36306.04	33998.1666666667	0.075543268333738	0.147044415591916	194.649263707121
3_2_22_17	Sfxn5	1088	sideroflexin 5	11033.91	9583.00	0.203394844273343	P|P|P|P|P|P	P	NONE	11959.1766666667	10350.3333333333	0.216897693174415	0.114233057706196	52.6667923638713
2_2_19_21	Sh3gl3	1245	sh3gl3 human-sh3d2c2\ire candidate	1756.36	1284.00	0.451943381014189	M|P|P|P|P|P	P	NONE	2718.91	2505.83333333333	0.129460577814664	0.227243082152735	175.530718299479
2_2_13_4	Sh3gl3	1281	sh3gl3 human-sh3d2c2\ire candidate	9462.27	8270.00	0.194298998447695	P|P|P|P|P|P	P	DOWN	18450.9	51413.3333333333	-0.551127909228244	0.948069889024551	172.02356715198
1_2_10_18	Sh3gl3 (dif 3')	1273	sh3gl3 human-sh3d2c2 (dif 3')\ire candidate	32450.33	35950.00	-0.147758621039767	P|P|P|P|P|P	P	NONE	22139.4866666667	23143.3333333333	-0.0485041047919306	0.113898495186629	234.822383951261
2_1_16_5	Shc1	1123	p66SHC	14328.46	14926.00	-0.0589440318632506	P|P|P|P|P|P	P	NONE	19250.7366666667	21849.8333333333	-0.150171060317603	0.171518199986354	114.215215384111
3_1_22_18	Shc1	855	p66SHC	25059.35	29823.00	-0.251076396755156	P|P|P|P|P|P	P	NONE	19436.7183333333	23738.1666666667	-0.282712687428918	0.0880060445920529	31.1291457742519
4_1_19_15	Shmt1	670	SHMT1	9485.03	9234.00	0.0386966043262013	P|P|P|P|P|P	P	NONE	9623.48666666667	9729.66666666667	-0.0212650013504726	0.0953365916388758	448.326290074546
2_1_19_15	Shmt1	671	SHMT1	15014.00	13861.00	0.115277043838	P|P|P|P|P|P	P	NONE	14501.79	13830.8333333333	0.0650812432792066	0.112444313551288	172.775300356338
4_1_1_15	Shmt1	672	SHMT2(mito),wrong is Shmt1 by seq	6560.15	6585.00	-0.00545463756190073	P|P|P|P|P|P	P	NONE	9026.845	9042.5	-0.00159786380330793	0.165838876538328	10378.7867398338
1_2_7_16	Sim2	1200	Sim 2\mouse hipoxia gene	4155.09	4221.00	-0.0227051029263446	P|P|P|P|P|P	P	NONE	3829.61166666667	3757.66666666667	0.0252744580031288	0.0904542745268181	357.888088107055
3_2_19_16	Sim2 (mdh?)	1180	Sim 2\mouse hipoxia gene	37688.16	51537.00	-0.45149719759046	P|P|P|P|P|P	P	DOWN	34862.3433333333	51727.8333333333	-0.586436986409483	0.283303923724652	48.3093546775089
2_2_4_6	Skp1a	1286	SKP1\Mouse hipoxia gene	63388.56	35682.00	0.829026013067715	P|P|P|P|P|P	P	UP	49758.7283333333	27766	0.818752130274852	0.105655516075041	12.9044569373606
4_2_1_6	Skp1a(short)	1291	SKP1 short form\Mouse hipoxia gene	29742.69	25021.00	0.249395684056496	P|P|P|P|P|P	P	NONE	44280.5416666667	34618.5	0.359866242531372	0.0927301573141316	25.7679510758911
2_1_19_1	Slc11a1	584	NRAMP 1	13411.96	17738.00	-0.403323266110243	P|P|P|P|P|P	P	NONE	31104.5983333333	33963.3333333333	-0.199700300018595	0.178540760200459	89.4043525141592
4_1_19_1	Slc11a1	585	NRAMP 1	19609.25	23128.00	-0.238106156468552	P|P|P|P|P|P	P	DOWN	19937.525	28435.6666666667	-0.489279874669229	0.276357300253219	56.4824581105132
3_1_16_2	Slc11a1	763	NRAMP 1	13730.83	16509.00	-0.265833898477676	P|P|P|P|P|P	P	NONE	14766.3883333333	16482	-0.172073104378436	0.144673821745555	84.0769522164124
1_1_1_1	Slc11a2 (CDS)	587	DCT-1 (CDS)\Known ire 3'	12076.03	16338.00	-0.436085142217088	P|P|P|P|P|P	P	DOWN	10767.9733333333	16119	-0.593679603385495	0.166085337839881	27.9755842870075
2_1_1_7	Slc11a2 (CDS+3'IRE)	1153	DCT-1 (CDS+IRE)\Known ire 3' corrected information	10928.39	12383.00	-0.180280000273291	P|P|P|P|P|P|P|P|P|P|P|P	P	DOWN	8491.70416666667	12243.25	-0.527701361360982	0.200536655401583	38.0019211783694
3_1_16_18	Slc11a2 (CDS+3'nonIRE)	1133	DCT-1 Nramp-2 (CDS+non-IRE)\Known ire 3'	78301.41	57036.00	0.457165479374231	P|P|P|P|P|P	P	NONE	62994.16	51532.8333333333	0.259956549586299	0.14599165593541	56.1600221913023
4_2_7_4	Slc11a2 (CDS+3'nonIRE)	1134	DCT-1 Nramp-2 (CDS+non-IRE)\Known ire 3'	41370.84	33727.00	0.294710253524641	P|P|P|P|P|P	P	NONE	47352.88	40147.8333333333	0.239531055589439	0.0786889409351135	32.8512479275289
2_2_1_5	Slc11a2 (CDS+3'nonIRE-800pb)	1135	DCT-1 Nramp-2 (CDS+3'nonIRE-800)\Known ire 3'	9304.74	8919.00	0.0610838740177395	P|P|P|P|P|P	P	NONE	8786.43333333333	7914.83333333333	0.147759630657895	0.0916253019726177	62.0096988363188
4_2_22_6	Slc11a2 (CDS+3'nonIRE-800pb)	1154	DCT-1 (CDS+3'nonIRE-800)\Known ire 3' corrected information	17277.20	16760.00	0.0438472794925955	P|P|P|P|P|P	P	NONE	21899.3366666667	24207.1666666667	-0.120151789635492	0.162621559100666	135.346763950846
2_1_13_16	Slc11a2 (CDS+3'nonIRE-800pb)	951	DCT-1 Nramp-2 (CDS+3'nonIRE-800)\Known ire 3'	25202.33	23836.00	0.0804149670361292	P|P|P|P|P|P	P	NONE	30921.3083333333	31865	-0.0264519726038004	0.181288281379907	685.348817251765
4_1_16_17	Slc11a2 (CDS+3'nonIRE-800pb)	952	DCT-1 Nramp-2 (CDS+3'nonIRE-800)\Known ire 3'	67506.74	70427.00	-0.0610970783803004	P|P|P|P|P|P	P	NONE	69010.4683333333	82208.6666666667	-0.247978095120741	0.225361970038577	90.8797891720426
1_1_7_18	Slc11a2 (exon 1a)	1156	DCT-1 Mouse exon 1A\Known ire 3'	5416.95	4472.00	0.276560586200882	P|A|A|P|P|P	P	NONE	2296.28166666667	2468.33333333333	-0.0472260972071194	0.318641686727565	674.715264592156
3_1_13_17	Slc11a2 (exon 1b)	1157	DCT-1 Mouse exon 1B\Known ire 3'	9737.21	16698.00	-0.778094952870239	P|P|P|P|P|P	P	NONE	5156.57833333333	5664.16666666667	0.103362023405912	0.464521210560104	449.41187803173
1_1_16_18	Slc11a2 (non-ire)	1136	DCT-1 Nramp-2 (non-IRE)\Known ire 3' corrected information	9957.49	9001.00	0.145696833749634	P|P|P|P|P|P|P|P|P|P|P|P|P|P|P|P|P|P	P	NONE	9574.13444444445	8878.88888888889	0.14365608195233	0.213377981755546	148.533900448678
1_1_16_3	Slc1a3	597	Slc1a3\corrected information	10221.43	8128.00	0.330624739306135	P|P|P|P|P|P	P	NONE	11329.59	9949.66666666667	0.195811852175217	0.134341968759758	68.6076799067024
2_1_19_8	Slc22a17	1541	Slc22a17/Slc22A17, Lipocalin2 receptor	8330.09	6858.00	0.280544178574449	P|P|P|P|P|A	P	NONE	12760.2933333333	20100.565	-0.173772787948978	0.566401265592075	325.94359121313
3_2_19_21	Slc23A2	1478	Slc23A2/Slc23A2 ascorbate transporter	10162.27	9033.00	0.169945586633747	P|P|P|P|P|P	P	NONE	11862.0766666667	9391.66666666667	0.345830524652079	0.133420895003236	38.5798492303313
1_2_19_21	Slc23A2	1479	Slc23A2/Slc23A2 ascorbate transporter	40182.62	21783.00	0.883368975504608	P|P|P|P|P|P	P	UP	34871.3566666667	19697.5	0.814595611663535	0.123394915304762	15.147996568846
3_2_1_21	Slc23A2	1480	Slc23A2/Slc23A2 ascorbate transporter	26174.12	16857.00	0.634793226990457	P|P|P|P|P|P	P	UP	25704.615	15600.5	0.71488673612846	0.204638335659884	28.6252808057571
3_1_10_13	Slc25a11	645	MITOCHONDRIAL 2-OXOGLUTARATE-MALATE CARRIER	85104.34	92781.00	-0.124596689950979	P|P|P|P|P|P	P	NONE	83941.8566666667	83803.3333333333	0.0192494914782327	0.164927802499792	856.79043878272
1_1_10_13	Slc25a11	646	MITOCHONDRIAL 2-OXOGLUTARATE-MALATE CARRIER	25608.62	31580.00	-0.302381660269754	P|P|P|P|P|P	P	NONE	27121.795	33868.3333333333	-0.322104431255318	0.0672896429125796	20.8906293683498
2_2_22_13	Slc25a11	647	MITOCHONDRIAL 2-OXOGLUTARATE-MALATE CARRIER	96676.82	84453.00	0.195021346792032	P|P|P|P|P|P	P	NONE	90990.0783333334	81799.1666666667	0.150182359240892	0.0763619990574147	50.8461842278894
4_2_4_18	Slc25a14	876	Bmcp1	12806.81	12150.00	0.0759548511299381	P|P|P|P|P|P	P	NONE	28903.5733333333	27995.1666666667	0.0352059935608848	0.121576009494806	345.327591123239
2_2_4_18	Slc25a14	877	Bmcp1	99790.38	99332.00	0.00664218377636469	P|P|P|P|P|P	P	NONE	68880.9283333333	65316	0.0938310587981577	0.0527189933532385	56.1850138200439
4_2_4_7	Slc25a28	1487	Slc25a28/SLC25A28 mouse homologue of frs-B (frascati zebrafish)	12275.11	8659.00	0.503463625425582	P|P|P|P|P|P	P	NONE	15449.3916666667	12249.8333333333	0.352769640862135	0.133335301238714	37.79670521331
2_2_22_7	Slc25a28	1488	Slc25a28/SLC25A28 mouse homologue of frs-B (frascati zebrafish)	30761.39	21758.00	0.499574745286294	P|P|P|P|P|P	P	NONE	29910.3866666667	23505.1666666667	0.349615433705993	0.117952894419633	33.737896856929
4_2_22_7	Slc25a28	1489	Slc25a28/SLC25A28 mouse homologue of frs-B (frascati zebrafish)	8227.12	7298.00	0.17288633575373	P|P|P|P|P|P	P	NONE	7887.12	8780	-0.164449833080161	0.221196506143059	134.506981247732
3_2_1_17	Slc2a1	1190	Glut-1\mouse hipoxia gene	23274.34	16358.00	0.508743888358059	P|P|P|P|P|P	P	UP	20597.7016666667	14089.1666666667	0.556155884495374	0.16976998557184	30.5256116683689
2_2_4_5	Slc2a1	1203	Glut-1\mouse hipoxia gene	32621.09	17517.00	0.897049272054398	P|P|P|P|P|P	P	UP	27843.635	15403.6666666667	0.828474599940236	0.204537710420959	24.6884708880289
4_2_4_5	Slc2a1	1204	Glut-1\mouse hipoxia gene	16279.24	9064.00	0.844813582361064	P|P|P|P|P|P	P	UP	32136.89	18559	0.824826671167796	0.0944621712829314	11.4523662467402
2_1_22_2	Slc2a3	719	GLUT3	9406.72	9138.00	0.041813319234404	P|P|P|P|P|P	P	NONE	20487.5066666667	21525.3333333333	-0.017409745619383	0.174806765829401	1004.07421022155
1_1_7_13	Slc2a4	831	Slc2a4\CORRECTED INFORMATION	7323.71	6103.00	0.263056074857594	P|P|P|P|P|P	P	NONE	7549.36	6409.66666666667	0.233483178088258	0.0843538153649313	36.1284337722374
4_2_1_20	Slc30A2	1382	Zinc transporter 2 Znt2\list Martina	9361.20	20969.00	-1.16349267777874	P|P|P|P|P|P	P	DOWN	13503.96	31177.5	-1.20603381003653	0.0752395437466804	6.2385932401349
2_2_1_20	Slc30A2	1383	Zinc transporter 2 Znt2\list Martina	26545.94	47556.00	-0.84113614449298	P|P|P|P|P|P	P	DOWN	22804.72	37423.8333333333	-0.702180911249714	0.106873464409199	15.2202178522612
2_2_19_20	Slc30A2 (short)	1381	Zinc transporter 2 Znt2\list Martina	20298.91	15978.00	0.345315426042197	P|P|P|P|P|P	P	NONE	17112.5033333333	15894.5	0.0823184537577982	0.217647871569821	264.397424434376
4_1_13_21	Slc30A3	1385	Zinc transporter 3 Znt3\list Martina	37271.12	27663.00	0.430100550294439	P|P|P|P|P|P	P	NONE	42214.1316666667	39661.5	0.12153241721753	0.217907149259072	179.299609312503
4_2_7_19	Slc30A5	1387	Zinc transporter 5 Znt5\list Martina	28122.44	33399.00	-0.248083134546084	P|P|P|P|P|P	P	NONE	43580.75	52847.1666666667	-0.262988991903444	0.0995340588116497	37.8472338675656
2_2_7_19	Slc30A5	1388	Zinc transporter 5 Znt5\list Martina	37815.44	33251.00	0.185577676148295	P|P|P|P|P|P	P	NONE	27164.1466666667	26670.1666666667	0.0190903120379466	0.142883828864264	748.462511143075
1_2_10_7	Slc30A5	1389	Zinc transporter 5 Znt5\list Martina	7455.94	8319.00	-0.158019866823461	P|P|P|P|A|A	P	NONE	4359.53666666667	4688.03666666667	0.047104400203657	0.262837207986648	557.988652546821
1_2_4_8	Slc30A6	1391	Zinc transporter 6 Znt6\list Martina	33789.15	26483.00	0.351493498305186	P|P|P|P|P|P	P	NONE	28880.7583333333	24754	0.226961060935191	0.0927887143124183	40.8830985941303
2_1_13_20	Slc30A6	1392	Zinc transporter 6 Znt6\list Martina	10671.84	9407.00	0.182002332412873	P|P|P|P|P|P	P	NONE	10498.3383333333	10375	0.0367167000783566	0.175461034103317	477.878005727279
3_1_22_8	Slc30A6	1416	Zinc transporter 6 Znt6\list Martina- Metal array	24100.87	25816.00	-0.0991802567299315	P|P|P|P|P|P	P	NONE	23568.9233333333	24394.1666666667	-0.0650307629843959	0.148392537926758	228.188216033025
3_2_4_8	Slc30A7	1393	Zinc transporter 7 Znt7\list Martina	12712.30	9086.00	0.484507866129824	P|P|P|P|P|P	P	UP	14178.86	10717	0.397436034541513	0.183449042859311	46.1581303444063
4_1_19_7	Slc30A7	1394	Zinc transporter 7 Znt7\list Martina	14697.13	12649.00	0.216511125157251	P|P|P|P|P|P	P	NONE	11040.475	10348.5	0.0357479229544564	0.247242025623113	691.626268575393
4_1_19_19	Slc30A7	1395	Zinc transporter 7 Znt7\list Martina	12388.74	10393.00	0.253417308581323	P|P|P|P|P|P	P	NONE	10815.6833333333	10460.5	0.0382728587143461	0.191427885323503	500.166153650156
3_2_16_4	Slc30a1	1074	zinc transporter 1	4628.99	4924.00	-0.0891333158410849	P|P|P|P|P|P	P	NONE	5552.94666666667	6224.16666666667	-0.162245767801068	0.123145562836686	75.9006318042618
1_2_10_5	Slc30a1	1075	zinc transporter 1	6695.21	9389.00	-0.487842200642688	P|P|P|P|P|P	P	NONE	8548.68	10485.8333333333	-0.303165114307791	0.127845078339348	42.1701153284914
3_1_7_4	Slc30a4	1077	ZnT4	21899.71	30973.00	-0.500099361617188	P|P|P|P|P|P	P	NONE	12720.62	16282.6666666667	-0.332453467881013	0.127605338305925	38.3829168993946
1_1_1_5	Slc30a4	1078	ZnT4	6703.42	6172.00	0.119159266227319	P|P|P|P|P|P	P	NONE	9312.14666666667	12346.5	-0.304008482184814	0.283486848023023	93.249650794508
1_2_4_6	Slc30a4	1079	ZnT4	21863.48	25089.00	-0.198531916412921	P|P|P|P|P|P	P	NONE	21983.4933333333	23298.5	-0.077534890971736	0.151249678637021	195.073052585005
4_1_10_18	Slc31a1	939	mCTR1	44962.21	61922.00	-0.461739120198471	P|P|P|P|P|P	P	DOWN	47806.19	71273.8333333333	-0.56995127644697	0.136176863061892	23.8927200778999
4_1_1_18	Slc31a1	940	mCTR1	29593.53	43426.00	-0.553277275693696	P|P|P|P|P|P	P	DOWN	42846.22	60971.6666666667	-0.515406219203381	0.0690308714456576	13.3934882571562
2_1_10_1	Slc31a2	570	mCTR2	14566.38	15208.00	-0.062188050083945	P|P|P|P|P|P	P	NONE	22027.5583333333	24526.3333333333	-0.138689766416544	0.131633656400822	94.9123066553237
2_2_7_3	Slc31a2	571	mCTR2	6626.77	5028.00	0.39832119788624	P|P|P|P|P|P	P	NONE	7000.48833333333	5820.5	0.281998572992914	0.13889027316262	49.2521191467554
3_2_22_1	Slc31a2	745	mCTR2	6898.66	6784.00	0.0241799892220537	P|P|P|P|P|P	P	NONE	8262.435	9709.5	-0.0969402465078136	0.337693014260419	348.351718120708
4_2_16_21	Slc38a1	1318	SLC38A1\NIA results interesting	74550.29	27186.00	1.45535006790609	P|P|P|P|P|P	P	UP	142713.576666667	59676.3333333333	1.30044868221755	0.129961576312936	9.99359514066505
2_2_16_21	Slc38a1(short)	1319	SLC38A1 short form\NIA results interesting	87139.24	27623.00	1.65745251837965	P|P|P|P|P|P	P	UP	72190.3916666667	26716.1666666667	1.4117194342305	0.223062074234532	15.8007369471484
3_1_13_7	Slc39A2	1397	ZIP2\list Martina	36218.45	45563.00	-0.331137935174189	P|P|P|P|P|P	P	NONE	35654.82	44107.6666666667	-0.352795327276877	0.226988606128492	64.340026235764
2_1_19_19	Slc39A3	1400	ZIP3\list Martina	7286.32	7150.00	0.0272471147426889	P|P|P|P|M|P	P	DOWN	14125.6333333333	43084.105	-0.534522357875747	0.882512171091503	165.102948097196
1_2_16_9	Slc39A4	1401	ZIP4\list Martina	79249.34	61189.00	0.373126598649357	P|P|P|P|P|P	P	NONE	70994.0716666667	59138.8333333333	0.2586937245799	0.19203662742352	74.2331990214968
4_1_1_19	Slc39A4	1403	ZIP4\list Martina	50396.40	39906.00	0.336715003638724	P|P|P|P|P|P	P	NONE	48068.5083333333	44490	0.112362119979854	0.150473843990026	133.918658723248
4_2_7_1	Slc39a1	687	ZIP1 (ZIRTL)	15977.06	15138.00	0.077827344700751	P|P|P|P|P|P	P	NONE	27882.8283333333	28186	0.0354622113452654	0.140335612595007	395.732830163009
4_1_4_14	Slc39a1	781	ZIP1 (ZIRTL)	41938.26	54458.00	-0.376876993693642	P|P|P|P|P|P	P	NONE	42371.435	53628.6666666667	-0.34026488813128	0.0658484087547942	19.3521021567729
2_2_19_7	Slc40a1	1363	IREG1-SLC40A1\Known ire 5' additional 2 ESTs	131628.88	120415.00	0.12846093927449	P|P|P|P|P|P	P	NONE	121375.7	128962.833333333	-0.0806294956216363	0.211672712736933	262.525160432893
1_1_16_1	Slc40a1	556	IREG1 (from Karen)\Known ire 5'	34686.94	63383.00	-0.869703370887414	P|P|P|P|P|P|P|P|P|P|P|P	P	DOWN	66552.1541666667	100784.5	-0.664475893228092	0.254677475884138	38.3275719224197
3_2_16_5	Slc7a7	991	y+LAT1a	26149.69	40967.00	-0.64766840492443	P|P|P|P|P|P	P	DOWN	28847.705	44323.1666666667	-0.621596403708839	0.0410715322557424	6.60742758656318
2_1_13_5	Slc7a7	992	y+LAT1a	24498.23	44183.00	-0.850813862066389	P|P|P|P|P|P	P	DOWN	27880.4	57951.8333333333	-1.01878461950814	0.212049463284606	20.8139639354766
4_1_4_6	Slit3	1163	Slit3-abfall	3013.69	2816.00	0.0978836893095362	P|P|P|P|P|P	P	NONE	4167.64166666667	4214.33333333333	-0.0147049097366863	0.0821158415278779	558.424655426566
1_1_19_9	Snx1	1369	afball\list Martina	12197.84	14608.00	-0.26013297323539	P|P|P|P|P|P	P	DOWN	12934.92	17942.3333333333	-0.456171568148688	0.157824776092773	34.5976792752087
1_2_1_14	Sod1	837	SOD-CP	48401.28	58196.00	-0.265874794513895	P|P|P|P|P|P	P	DOWN	51535.9233333333	69772	-0.427034630820684	0.150729533353014	35.2967938603338
2_1_22_16	Sod1	961	SOD-CP	48191.29	75091.00	-0.639867584376755	P|P|P|P|P|P	P	DOWN	61198.9183333333	79437.5	-0.413874343538614	0.193368495970752	46.7215470080742
4_1_16_15	Sod2	773	SOD-mit	15846.37	15466.00	0.0350522753410577	P|P|P|P|P|P	P	NONE	15713.6933333333	14874	0.0580112702862998	0.239466525090509	412.793107112951
2_2_19_18	Sod2	963	SOD-mit	16389.94	12741.00	0.363332058535658	P|P|P|P|P|P	P	NONE	14206.9116666667	11513	0.291025301436974	0.13215489733419	45.4101058161124
4_1_4_16	Sod2	964	SOD-mit	19554.87	19193.00	0.0269477126494486	P|P|P|P|P|P	P	NONE	24493.7883333333	21554.8333333333	0.178311597137913	0.110771141226702	62.1222304127685
1_1_1_18	Sod3	1033	SOD3 EC	10066.71	8314.00	0.275977606017574	P|P|P|P|P|P	P	NONE	10510.27	9103.16666666667	0.206354209122086	0.0629228810609885	30.4926569361913
2_2_1_13	Sod3	818	SOD3 EC	17659.05	13793.00	0.356471453222098	P|P|P|P|P|P	P	NONE	13023.14	10825.6666666667	0.272169436083389	0.137459446651153	50.5051002894525
2_2_13_6	Spp1	1121	osteopontin	6447.90	5063.00	0.348836885141913	P|P|P|P|P|P	P	NONE	8559.79666666667	9321.5	-0.0720138030489963	0.366192588657799	508.503332907791
4_2_19_2	Spp1	793	Osteopontin	2561.38	2015.00	0.346141464727605	P|P|P|P|P|P	P	NONE	5274.24	4860	0.119821540954819	0.157984873332322	131.85014319912
4_1_1_8	Steap3	1538	Steap3/Fleming endosomal ferrireductase	5056.89	4615.00	0.131919748711508	P|P|P|P|P|P	P	NONE	5864.46	6005.33333333333	-0.0294292477519176	0.17689401357151	601.082348630486
3_2_16_15	Stip1	650	STI1	56322.16	58845.00	-0.0632171725882845	P|P|P|P|P|P	P	NONE	21245.5833333333	20159.5	0.14938458018624	0.158512709089331	106.110489376956
4_1_10_1	Stip1	651	STI1	14959.52	16951.00	-0.180306500800171	P|P|P|P|P|P	P	DOWN	17694.7566666667	23571.5	-0.392853527799552	0.341185198842431	86.8479406952191
4_1_22_21	Stk3	1168	Stk3-abfall	6315.55	6466.00	-0.0339651285231209	P|P|P|P|P|P	P	NONE	4963.11833333333	5251.5	-0.0823061780033602	0.0982226857137677	119.338168891475
3_2_4_14	Stk3	675	STE20 like kinase3 (mess1)	33566.04	44310.00	-0.400629983692252	P|P|P|P|P|P	P	NONE	16995.415	19535.6666666667	0.00371116178070092	0.32217992644106	8681.37649284077
4_2_16_17	Stk3	968	STE20 like kinase3 (mess1)	57648.36	48320.00	0.254659111522444	P|P|P|P|P|P	P	NONE	48205.5816666667	48930	-0.0212939701547922	0.213667406757558	1003.4174238263
1_1_4_2	Stmn1	593	Stathmin	7562.62	7671.00	-0.0205285318566848	P|P|P|P|P|P	P	NONE	9817.45833333333	10195.1666666667	-0.0426557385233784	0.119135302773225	279.294901219282
3_1_4_2	Stmn1	594	Stathmin	22319.94	24988.00	-0.162902286066652	P|P|P|P|P|P	P	NONE	21213.3516666667	27709.3333333333	-0.16140171891052	0.510134091963694	316.064844542647
2_2_4_1	Stoml2	730	stoml2 (abfall)	14841.50	12020.00	0.304200013510694	P|P|P|P|P|P	P	NONE	14425.6516666667	11633.8333333333	0.284427978741228	0.179474436343583	63.1001342195202
4_2_1_18	Sympk	971	SYMPLEK	21156.03	18526.00	0.191517507581996	P|P|P|P|P|P	P	NONE	26479.0466666667	24090.6666666667	0.136745476158295	0.0757118095232228	55.3669573943197
2_2_22_16	Sympk	972	SYMPLEK	25027.67	19160.00	0.38542642568079	P|P|P|P|P|P	P	NONE	19932.4433333333	15809.3333333333	0.330429839026924	0.0476740226968643	14.427880616732
1_2_1_15	Sytl2	674	slp-2	4328.04	4439.00	-0.0365208759643212	P|P|P|P|P|P	P	NONE	6293.77166666667	6199.83333333333	0.0478985847600874	0.13311733687473	277.9149687647
2_1_1_13	Sytl2	772	slp-2	12353.29	9956.00	0.311257184481614	P|P|P|P|P|P	P	NONE	11215.015	9104.83333333333	0.299313379956892	0.0591058172967545	19.7471350279319
2_1_10_20	Tceb1	1175	elongin C (TCEB1)\mouse hipoxia gene	9222.79	7179.00	0.361420350918246	P|P|P|P|P|P	P	NONE	10005.7016666667	8928.5	0.182797386412195	0.177960399119131	97.3539078495592
2_1_16_19	Tceb1	1191	elongin C (TCEB1)\mouse hipoxia gene	2395.19	1903.00	0.33186454160857	P|P|P|P|P|M	P	DOWN	7307.98666666667	19448.09	-0.724891775783428	1.10839922833352	152.905477115617
3_2_13_17	Tceb1(long)	1178	elongin C (TCEB1) long form\mouse hipoxia gene	10075.81	12524.00	-0.313799591112867	P|P|P|P|P|P	P	NONE	9429.26666666667	10011.5	-0.0662736126635838	0.221153451019368	333.697594157091
3_2_7_16	Tceb2	1199	elongin B (TCEB2)\mouse hipoxia gene	7496.06	7677.00	-0.0344101474285203	P|P|P|P|P|P	P	NONE	7902.155	8542.16666666667	-0.0476307209088512	0.362609982062177	761.294339332147
4_1_16_4	Tceb2 (bad)	1158	elongin B (TCEB2)\mouse hipoxia gene	3870.41	4055.00	-0.067215512507998	P|P|P|P|P|P	P	DOWN	4411.83166666667	6649.83333333333	-0.503829315742179	0.329357741410674	65.3708966747013
3_2_7_18	Tceb3	1176	elongin A (TCEB3)\mouse hipoxia gene	11345.88	9420.00	0.268369545549194	P|P|P|P|P|P	P	NONE	11604.97	9090.16666666667	0.347820009798683	0.201238938228704	57.8572056119429
1_2_19_17	Tceb3 (long)	1189	elongin A (TCEB3) long form\mouse hipoxia gene	11966.93	9809.00	0.286875119959692	P|P|P|P|P|P	P	NONE	8304.02333333333	7022	0.229123530077983	0.160882516747088	70.2164970539392
1_2_19_7	Tceb3 (long)	1211	elongin A (TCEB3) long form\mouse hipoxia gene	9035.19	7472.00	0.274060484633956	P|P|P|A|P|P	P	NONE	5728.52833333333	4607.01333333333	0.211591608267351	0.310732986778727	146.855061655426
4_2_22_4	Tfrc	1111	TfR1\Known ire 3'	8640.77	20435.00	-1.24181045806973	P|P|P|P|P|P	P	DOWN	10343.2883333333	26209.5	-1.32357277856207	0.124059501024274	9.37307740334853
3_2_10_13	Tfrc	679	TFR1\Known ire 3'	12123.30	21299.00	-0.81300323834983	P|P|P|P|P|P	P	DOWN	12173.155	19496.1666666667	-0.502865616604381	0.41117814937187	81.7670041050661
1_2_10_13	Tfrc (bad)	680	TFR1\Known ire 3'	8276.32	19298.00	-1.22139000515917	P|P|P|P|P|A	P	DOWN	6175.6	13105.5	-0.950493489144204	0.345715081030027	36.3721671929914
2_2_1_18	Tgfb1	975	TGF beta 1	55554.99	68011.00	-0.291851603005747	P|P|P|P|P|P	P	NONE	51588.96	55370.5	-0.0797975120916684	0.194174673368855	243.334244739102
2_2_7_17	Tgfb1	977	TGF beta 1	11930.57	12687.00	-0.0886879947072794	P|P|P|P|P|P	P	NONE	10315.8833333333	12401.1666666667	-0.254174903245309	0.169678879034782	66.7567398937972
4_1_16_5	Th	1129	tyrosine hydroxylase	12592.33	15013.00	-0.253667040585597	P|P|P|P|P|P	P	DOWN	15632.5533333333	25133.3333333333	-0.569983813523207	0.361374867944714	63.4009000555592
3_2_7_13	Th	838	TYR HYDRO	9071.62	9114.00	-0.00672416189450548	P|P|P|P|P|P	P	NONE	11803.8133333333	9071.83333333333	0.359659744584986	0.257156809757011	71.5000256850391
2_1_13_19	Thrap3	1243	trap150 homologue- abfall	13952.46	11204.00	0.316505621838521	P|P|P|P|P|P	P	NONE	18637.205	28808.6666666667	-0.28935902998573	0.798426590095786	275.929384382841
4_2_13_16	Thy1	978	THY-1	5642.59	6941.00	-0.298786004194937	P|P|P|P|P|P	P	NONE	4337.25166666667	4515	-0.0350260876450099	0.16397917250618	468.162970892188
2_2_4_16	Thy1	979	THY-1	23941.55	20774.00	0.204737525311738	P|P|P|P|P|P	P	NONE	16942.2716666667	14924.6666666667	0.184458155018867	0.0558723091637175	30.2899642241368
4_1_19_21	Tlr1	1227	TLR1\toll receptors and others	1787.65	1512.00	0.241606162570779	P|P|P|P|P|P	P	NONE	3823.65833333333	3775.66666666667	0.0485250779658537	0.14031379246422	289.157273612124
4_1_1_21	Tlr1	1229	TLR1\toll receptors and others	6869.47	6255.00	0.135188910741424	P|P|P|P|P|P	P	NONE	12327.7883333333	9896.66666666667	0.292611680703684	0.106125562636609	36.2683958416813
4_1_7_20	Tlr1	1236	TLR1\toll receptors and others	2307.94	2874.00	-0.31645434336975	P|P|P|P|P|P	P	NONE	8245.82333333333	24012.6666666667	-0.212500512313672	0.963022213686246	453.185831507422
3_1_7_9	Tlr2	1226	TLR2\toll receptors and others	661.19	310.67	1.08968197148511	A|P|P|P|P|P	P	NONE	4507.75166666667	7948.445	-0.18398256208011	0.909087497451302	494.116120122008
4_1_4_5	Tlr2	1234	TLR2\toll receptors and others	4270.39	4212.00	0.0198623958644951	P|P|P|P|P|P	P	NONE	7613.78666666667	6951.83333333333	0.108824129059492	0.101470281518148	93.2424476033946
4_1_22_5	Tlr2	1237	TLR2\toll receptors and others	12466.90	13540.00	-0.119124967460247	P|P|P|P|P|P	P	NONE	8740.66166666667	10693.6666666667	-0.316314693765139	0.164961659998457	52.1511214148463
2_1_1_21	Tlr3	1230	TLR3\toll receptors and others	8632.58	7059.00	0.29032797762657	P|P|P|P|P|P	P	NONE	8442.60666666667	6947.83333333333	0.282451627726648	0.125048391298867	44.27249802217
2_1_7_20	Tlr3	1239	TLR3\toll receptors and others	12024.21	7992.00	0.589313622673593	P|P|P|P|P|P	P	NONE	10900.0233333333	8919.66666666667	0.305117888498181	0.338307612097584	110.877672155758
2_1_10_4	Tlr4	1231	TLR4\toll receptors and others	7513.38	6011.00	0.321857050427744	P|P|P|P|P|P	P	NONE	7193.17333333333	5895	0.283355065050746	0.0821882724630502	29.0054008557536
1_2_13_2	Tlr4	580	TLR4	5151.94	3793.00	0.441776420149862	P|P|P|P|P|P	P	NONE	5966.04166666667	4748	0.338483865518596	0.141623886514516	41.8406609418538
4_1_10_4	Tlr4 (short)	1232	TLR4 short form\toll receptors and others	8052.14	5200.00	0.630860632903915	P|P|P|P|P|P	P	UP	8782.22166666667	6349.16666666667	0.492383080419101	0.184201511697565	37.4102033605172
3_1_13_8	Tlr5	1222	TLR5\toll receptors and others	5807.91	5449.00	0.0920276064344264	P|P|P|P|P|P	P	NONE	7237.09333333333	8174.16666666667	-0.0245346576430115	0.332658537139674	1355.87193422456
2_1_19_21	Tlr6	1228	TLR6\toll receptors and others	6371.23	5690.00	0.163143266825618	P|P|P|P|P|P	P	NONE	15182.4616666667	45378.1666666667	-0.367600237994482	0.918111508543195	249.758137685693
2_1_16_6	Tlr6	1238	TLR6\toll receptors and others	7113.94	5960.00	0.255336475864774	P|P|P|P|P|P	P	NONE	7308.85333333333	6897.75666666667	-0.0144025027097083	0.563992758001182	3915.93578816695
3_1_19_7	Tlr7	1220	TLR7\toll receptors and others	4921.59	4549.00	0.113575042426124	P|P|P|P|P|P	P	NONE	4310.83666666667	4202.33333333333	0.0384076973015291	0.215734125913954	561.695027484414
4_1_13_19	Tlr7	1242	TLR7\toll receptors and others	29255.41	27622.00	0.0828856537195872	P|P|P|P|P|P	P	NONE	24601.955	30899	-0.328338783465381	0.417345540591144	127.108207013
4_1_16_6	Tlr8	1240	TLR8\toll receptors and others	10708.23	11429.00	-0.0939791462003362	P|P|P|P|P|P	P	NONE	9447.65	11250	-0.251836318604794	0.174114104588587	69.1378056799757
1_1_19_7	Tlr9	1219	TLR9\toll receptors and others	2425.50	1887.00	0.362187756594373	P|P|P|P|P|P	P	NONE	3494.12	3143.16666666667	0.136538410183157	0.203243621715551	148.85453949765
3_1_10_18	Tlr9 (long)	1241	TLR9 long form\toll receptors and others	16425.33	18374.00	-0.16174337788644	P|P|P|P|P|P	P	NONE	18045.705	18478.6666666667	0.0411656086011467	0.287996023331505	699.603462982649
4_2_1_2	Tm4sf1	742	L6	7227.95	9706.00	-0.425290333838938	P|P|P|P|P|P	P	NONE	9644.22666666667	11211.1666666667	-0.234403215132814	0.114035435023286	48.649262322905
1_2_22_1	Tm4sf1	743	L6	8515.05	9495.00	-0.157152999004102	P|P|P|P|P|P	P	NONE	6635.62166666667	7613.66666666667	-0.205045477783244	0.0770260825691485	37.5653652067245
2_2_13_17	Tm7sf2	1058	TM7SF2	103548.27	74783.00	0.469521197664614	P|P|P|P|P|P	P	NONE	81423.6116666667	69860.3333333333	0.202194782877982	0.293774322412626	145.292731212511
4_2_19_16	Tm7sf2	1059	TM7SF2	21406.96	16841.00	0.346102126719974	P|P|P|P|P|P	P	NONE	25354.9016666667	22759.1666666667	0.175527324224788	0.13491358499241	76.8618707020418
2_2_19_16	Tm7sf2	1060	TM7SF2	66116.20	57989.00	0.189224549025468	P|P|P|P|P|P	P	NONE	56002.5983333333	53732.3333333333	0.043040024950783	0.163428687076183	379.713272153226
3_1_16_5	Tmpo	1009	thymopoitin-abfall	8269.03	8086.00	0.0322919001199878	P|P|P|P|P|P	P	NONE	7699.255	6846.5	0.176369040109861	0.102248072384754	57.9739348363318
1_1_22_2	Tmsb4x	595	thymosin beta-4	21259.30	28157.00	-0.405399535214244	P|P|P|P|P|P	P	DOWN	25423.6816666667	41808.8333333333	-0.696188503461965	0.162615059608982	23.3579064865823
1_2_22_17	Tnf	1124	TNFa	7952.79	5905.00	0.429524016250635	P|P|P|P|P|P|P|P|P|P|P|P	P	NONE	7770.93333333333	7527.75	0.104664625466132	0.212338698272303	202.875324233604
3_2_4_17	Tnf	1125	TNFa	33185.73	34021.00	-0.0358625375103061	P|P|P|P|P|P	P	NONE	37427.9483333333	33868.6666666667	0.139156481894492	0.255304278592071	183.465602978984
1_2_4_17	Tnf	1126	TNFa	3795.32	3759.00	0.0138726153059651	P|P|P|P|P|P	P	NONE	4796.66	5279.33333333333	-0.106414198319139	0.344872097471398	324.084664376381
1_1_4_7	Top1	1289	Top1-abfall	4291.44	4212.00	0.0269563913772208	P|P|P|P|P|M	P	NONE	3163.31666666667	2970.66666666667	0.0476023880507217	0.182759106861075	383.928442132652
2_1_7_14	Tparl	678	TPA regulated locus (Tparl)	10475.31	8885.00	0.23754925743584	P|P|P|P|P|P	P	NONE	10571.9933333333	10077	0.0728487070499891	0.180157445180076	247.303558945048
3_2_22_2	Tpcn1	558	IRIG4	8039.38	8473.00	-0.0757886245520693	P|P|P|P|P|P	P	NONE	9716.13166666667	9359.83333333333	0.035226991613118	0.198350896976328	563.065104039326
2_2_1_21	Tram1	1247	TRAM\ire candidate	71662.91	62154.00	0.205379387191588	P|P|P|P|P|P	P	NONE	66422.75	60191.8333333333	0.156729235221041	0.125773261294162	80.2487558347235
1_1_16_17	Tram1	1257	TRAM\ire candidate	33451.32	38529.00	-0.203881600882831	P|P|P|P|P|P	P	NONE	34019.5233333333	38849.6666666667	-0.191988900601405	0.066474575336462	34.6241762561432
1_1_22_18	Trappc4	856	synbindin	19402.59	23681.00	-0.287480757521093	P|P|P|P|P|P	P	NONE	17644.1383333333	20731	-0.2283791854916	0.080952971538186	35.4467380045733
3_1_22_2	Trf	596	transferrin	5665.43	8568.00	-0.596773020895917	P|P|P|P|P|P	P	DOWN	6835.54333333333	9045.33333333333	-0.416041575523326	0.13614789959654	32.7245899463975
2_1_4_1	Trfr2	826	No info available but SPOTTED on CHIP	4574.11	4185.00	0.128263437890076	P|P|P|P|P|P	P	NONE	5697.205	5765.33333333333	0.0164137846790754	0.165802567127629	1010.14220893855
1_1_10_2	Trfr2	984	transferrin receptor 2	3597.50	4027.00	-0.162710785318094	P|P|P|P|P|M|P|P|P|P|P|P|P|P|P|P|P|P	P	NONE	7406.42111111111	8110	-0.115759404236529	0.377081140384625	325.745577969753
3_1_1_17	Trib1	1181	TRB-1 long form\mouse hipoxia gene	28762.65	28660.00	0.00515799266301699	P|P|P|P|P|P	P	NONE	29137.3383333333	27472.1666666667	0.0914331780718612	0.140654736423615	153.833367044366
3_2_19_17	Trib1	1188	TRB-1\mouse hipoxia gene	11552.31	9927.00	0.218751664315211	P|P|P|P|P|P	P	NONE	13442.595	11152.3333333333	0.275861062820804	0.115893970792269	42.0117176404676
3_2_7_8	Trpc1	1458	Trpc1\list Martina- Gunshin mail	15033.97	18726.00	-0.31681673301034	P|P|P|P|P|P	P	NONE	12902.7166666667	13119	-0.00672916092576256	0.26494493021015	3937.26547979867
1_2_1_9	Trpc1	1459	Trpc1\list Martina- Gunshin mail	7248.93	7097.00	0.0305587511844366	P|P|P|P|P|P	P	NONE	4312.74333333333	4456.5	-0.0777696524317233	0.089367763449257	114.913415008144
4_1_19_20	Trpc1	1460	Trpc1\list Martina- Gunshin mail	18688.26	22774.00	-0.285255456147736	P|P|P|P|P|P	P	DOWN	15796.36	21434.5	-0.447320921298676	0.140400992550961	31.3870838286177
3_2_1_9	Trpc2 (form 1)	1461	Trpc2 (form 1)\list Martina- Gunshin mail	7925.45	7576.00	0.0650565217122694	P|P|P|P|P|P	P	NONE	7360.82	6651.5	0.140716918514787	0.143410661310167	101.914299164458
1_2_19_9	Trpc2 (form 1)	1462	Trpc2 (form 1)\list Martina- Gunshin mail	10588.14	7665.00	0.466091478881485	P|P|P|P|P|P	P	NONE	11037.6	8863.5	0.327825621875507	0.138805647620464	42.3413053642208
2_1_19_20	Trpc2 (form 2)	1463	Trpc2 (form 2)\list Martina- Gunshin mail	7883.52	7367.00	0.097762695768327	P|P|P|P|P|P	P	DOWN	10511.5916666667	32962.5	-0.498326620315434	1.14073974661602	228.914069630465
3_2_19_9	Trpc3	1464	Trpc3\list Martina- Gunshin mail	4950.85	5808.00	-0.23036521389713	P|P|P|P|P|P	P	NONE	5441.04166666667	6955.66666666667	-0.343386639299291	0.167153803594795	48.6780161091552
1_1_10_8	Trpc4	1465	Trpc4\list Martina- Gunshin mail	858.40	796.00	0.108881645325511	A|M|A|P|A|A	A	NONE	1031.08	911.598333333333	0.289469204432877	0.533332755163454	184.24507581328
1_2_22_9	Trpc4	1466	Trpc4\list Martina- Gunshin mail	430.41	317.13	0.440637236788577	A|P|P|P|P|P	P	NONE	2568.24833333333	2158.02166666667	0.248802770363688	0.259535664663538	104.313816234506
3_2_22_9	Trpc5	1467	Trpc5\list Martina- Gunshin mail	1823.52	1501.00	0.280802045990766	P|P|P|P|P|P	P	NONE	3005.68833333333	2882.5	0.0805502568460405	0.207174113918813	257.198576430109
3_1_19_21	Trpc6	1475	Trpc6\list Martina- Gunshin mail	847.31	747.00	0.181781652917316	A|P|A|A|A|P	A	NONE	1561.69166666667	1539.89833333333	0.0643631300428332	0.442908442681104	688.139999385287
1_1_19_21	Trpc6	1476	Trpc6\list Martina- Gunshin mail	2244.56	2247.00	-0.00156746263928337	P|P|M|P|P|P	P	NONE	3118.36666666667	3059	0.0350541476209405	0.208258002515477	594.103741353189
1_1_4_8	Trpm7	1407	TRPM7\list Martina	16222.07	22409.00	-0.466120345254185	P|P|P|P|P|P	P	DOWN	17914.9866666667	29774.5	-0.708387327425962	0.258055862306273	36.4286390108022
3_1_4_8	Trpm7	1408	TRPM7\list Martina	33876.77	46241.00	-0.448876271009523	P|P|P|P|P|P	P	DOWN	42396.7716666667	60915.1666666667	-0.55947297916568	0.111893725089881	19.9998443636624
4_2_7_21	Trpm7	1409	TRPM7\list Martina	1345.66	1419.00	-0.0765606506810072	P|A|A|P|P|P	P	NONE	6313.21166666667	7570.17666666667	-0.120464866042101	0.240888867951401	199.966077966012
3_1_10_7	Trpv4	1405	TRPV4\list Martina	23169.32	27167.00	-0.22963955735215	P|P|P|P|P|P	P	NONE	27189.0166666667	32105.8333333333	-0.255416432910461	0.224088391115971	87.7345237980548
2_1_1_19	Trpv4	1406	TRPV4\list Martina	8216.18	7692.00	0.0951090258749324	P|P|P|P|P|P	P	NONE	7641.58333333333	7168.16666666667	0.0917079336430355	0.0570121251767046	62.1670589576458
4_1_10_9	Ttc7	1503	Ttc7/Ttc7 (hea and fsn anemic mice)	21086.27	21479.00	-0.0266229112118687	P|P|P|P|P|P	P	NONE	23315.69	27343.3333333333	-0.218159463465638	0.366489567426602	167.991597341056
3_1_16_21	Ttc7	1504	Ttc7/Ttc7 (hea and fsn anemic mice)	44561.86	34869.00	0.353864461646118	P|P|P|P|P|P	P	NONE	38073.0666666667	31254.5	0.228906361644446	0.217313721791908	94.9356410327533
3_1_10_8	Ttyh1	1473	Ttyh1-tweety homolog 1\Mayka (yeast homolog FTR1)	7325.53	7474.00	-0.0289474218341909	P|P|P|P|P|P	P	NONE	8060.11166666667	8140.83333333333	-0.0317681061040501	0.173755997849968	546.951075021171
3_1_16_7	Ttyh1	1474	Ttyh1-tweety homolog 1\Mayka (yeast homolog FTR1)	3071.46	2301.00	0.416663611467847	P|P|P|P|P|P	P	NONE	2947.21833333333	2489.5	0.271423670945351	0.15597536719408	57.4656464746896
3_1_4_4	Txk	1003	tyrosine kinase (TXK)	1459.00	1722.00	-0.239105259478953	P|P|P|P|P|P	P	DOWN	4142.84833333333	6574.33333333333	-0.492554643512158	0.795095547953328	161.422810326973
1_1_7_5	Txk	1004	tyrosine kinase (TXK)	6674.22	5920.00	0.173002066506265	P|P|P|P|P|P	P	NONE	6911.415	6660	0.071038770550234	0.0910580647172352	128.180800444519
1_1_4_15	Txk	797	tyrosine kinase (TXK)	867.64	786.00	0.142567253287244	A|A|A|A|P|P	A	NONE	2338.12833333333	6335.66666666667	-0.336044502461398	0.969804894879565	288.594185524868
4_2_13_3	Txk	798	No info available but SPOTTED on CHIP	19797.77	14788.00	0.42091098716578	P|P|P|P|P|P	P	NONE	28137.4383333333	23325	0.29626443325807	0.105032671250913	35.4523390120951
2_1_22_17	Txn1	1021	thioredoxin	459.43	405.70	0.179431762787482	A|A|A|P|P|P	A	NONE	1195.06833333333	1129.85	0.112106725165463	0.141735214168262	126.428823925656
2_1_7_6	Txn1	1022	thioredoxin	30450.47	30082.00	0.0175640084599381	P|P|P|P|P|P	P	NONE	36100.9883333333	45825.5	-0.301112655852864	0.307896948705996	102.253074628802
4_1_4_17	Txn1	1023	thioredoxin	20684.01	22885.00	-0.145886384511553	P|P|P|P|P|P	P	NONE	41195.695	44330.8333333333	-0.12072358058225	0.0507246300825091	42.0171683426419
1_2_22_15	Txn1	810	thioredoxin	42599.44	39775.00	0.0989725347649044	P|P|P|P|P|P	P	NONE	41653.7383333333	37271.6666666667	0.170722886043284	0.103858348151639	60.8344613652487
4_2_19_13	Txn1	811	thioredoxin	41591.86	36627.00	0.183393664800457	P|P|P|P|P|P	P	NONE	49499.335	51877	-0.014429247035461	0.189405927018176	1312.65288169713
2_1_16_18	Txn2	1018	thioredoxin mitochondrial (TXN2)	37462.49	23753.00	0.657337056536992	P|P|P|P|P|P	P	NONE	39185.1183333333	39042.3333333333	0.145688369304052	0.576032270092532	395.386586344686
4_1_13_5	Txn2	1019	thioredoxin mitochondrial (TXN2)	34228.13	30820.00	0.151315613275618	P|P|P|P|P|P	P	NONE	32132.9716666667	35316.5	-0.146904455617476	0.205756275121923	140.061289670948
3_2_22_15	Txn2	808	thioredoxin mitochondrial (TXN2)	43041.39	25785.00	0.739192624219063	P|P|P|P|P|P	P	NONE	35156.81	37267.5	0.253563819330576	0.676654279596739	266.857582987647
2_2_13_14	Txn2	809	thioredoxin mitochondrial (TXN2)	64346.73	37891.00	0.764011619584447	P|P|P|P|P|P	P	NONE	49093.4866666667	38828.8333333333	0.317465020433742	0.413517364633223	130.256040198775
4_1_22_17	Txn2(bad)	1020	thioredoxin mitochondrial (TXN2)	21590.84	18713.00	0.20637850832776	P|P|P|P|P|P	P	NONE	20655.32	18957	0.101264511464137	0.202929436930829	200.395413947854
1_1_22_4	Txnl1	1005	thioredoxin-like protein	6444.25	6502.00	-0.0128710925914697	P|P|P|P|P|P	P	NONE	8197.175	9778	-0.20721265967596	0.211921368851877	102.27240419735
3_1_22_4	Txnl1	1006	thioredoxin-like protein	5249.73	6278.00	-0.258061803794184	P|P|P|P|P|P	P	NONE	5406.24166666667	6445.66666666667	-0.251735458884742	0.084996036077643	33.7640300870601
1_1_16_5	Txnl1	1007	thioredoxin-like protein	9483.21	10999.00	-0.213924974646712	P|P|P|P|P|P	P	DOWN	8891.32666666667	11653.8333333333	-0.382319461431308	0.193606351235455	50.639941401529
3_1_10_14	Txnl1	799	thioredoxin-like protein	12631.41	13115.00	-0.0542021165005419	P|P|P|P|P|P	P	NONE	12687.055	16596.5	-0.203834839789428	0.477998628598247	234.502908870753
3_1_13_16	Txnrd1	1037	thioredoxin reductase 1	88047.05	81702.00	0.10790327280702	P|P|P|P|P|P	P	UP	71138.2733333333	50038.1666666667	0.54461332730285	0.220993103882738	40.5779830943886
3_2_16_1	Txnrd1	820	thioredoxin reductase 1	50797.35	35986.00	0.497317486973904	P|P|P|P|P|P	P	UP	67112.7433333333	44734.8333333333	0.584103556539885	0.0911754395300495	15.6094648815623
1_1_7_17	Txnrd1(bad)	1036	thioredoxin reductase 1	17863.11	16276.00	0.134237092637902	P|P|P|P|P|P	P	NONE	20260.6566666667	17800	0.181892469467969	0.0739823323272417	40.6736642498935
3_1_7_8	Txnrd2	1443	TXNRD2\list Martina- Metal array	22810.76	22381.00	0.0274400161416554	P|P|P|P|P|P	P	NONE	18551.2633333333	20933.5	-0.156653133394355	0.185962142218109	118.709494147156
3_1_7_17	Tyr	1035	tyrosinase	12436.91	14107.00	-0.181783129835389	P|P|P|P|P|P	P	NONE	16395.5183333333	25765.5	-0.287063130475954	0.399604820943095	139.20450887599
1_2_16_1	Tyr	819	tyrosinase	5960.41	5622.00	0.0843281193554742	P|P|P|P|P|A	P	NONE	4023.615	3833.5	0.120759997628551	0.136096062895774	112.699623690285
3_1_1_18	Tyrp1	1032	Tyrosinase-related protein 1	9215.50	8821.00	0.063120226064494	P|P|P|P|P|P	P	NONE	9780.50166666667	12835.5	-0.14390872203195	0.588500106451028	408.939846134116
4_2_1_13	Tyrp1	817	Tyrosinase-related protein 1\CORRECTED INFORMATION	5822.52	6328.00	-0.120105909796845	P|P|P|P|P|P	P	NONE	6878.24833333333	7604.33333333333	-0.146197533829098	0.338593676682451	231.600128821777
2_2_10_3	Tyrp1	821	Tyrosinase-related protein 1	9190.00	8649.00	0.0875315239603341	P|P|P|P|P|P	P	NONE	7512.13666666667	7530.66666666667	0.0136684119763065	0.31019998630333	2269.46617383969
1_1_22_8	Ube2D1	1413	UBE2D1=sft1\list Martina- Metal array	3116.39	2731.00	0.190446476375346	P|P|P|P|P|P	P	NONE	4067.54	4232	-0.0771247459431992	0.424117218399253	549.910684583138
2_2_13_20	Ube2D1 (dif form)	1412	UBE2D1=sft1\list Martina- Metal array	3088.88	2910.00	0.0860646716138946	P|P|M|A|A|P	M	NONE	2486.55166666667	5234.63333333333	-0.159095882586461	0.771196202599724	484.736744950401
3_1_7_16	Ube2d2	1183	UBE2D2\mouse hipoxia gene	40583.23	48298.00	-0.251079755821839	P|P|P|P|P|P	P	DOWN	46022.71	64711.8333333333	-0.383515942367884	0.340419390166198	88.7627742576747
4_2_13_14	Ube2d2	779	ubc4	20241.82	23093.00	-0.190116592366527	P|P|P|P|P|P	P	NONE	25550.46	29227.5	-0.181963018881929	0.129856413146057	71.3641782511412
3_2_13_15	Ube2d2	832	UBC4	66470.60	75223.00	-0.178457467742263	P|P|P|P|P|P	P	NONE	58787.4316666667	62406.3333333333	-0.0749413825990012	0.29716267854359	396.526816343458
3_1_10_9	Ube2g2	1304	Ube2g2-abfall	39897.49	46770.00	-0.229285441167784	P|P|P|P|P|P	P	DOWN	30357.285	38674.6666666667	-0.429498920645902	0.406272868253136	94.5922908588833
1_1_16_16	Uqcrfs1	884	Cytc reductase	10065.80	7443.00	0.435505696884836	P|P|P|P|P|P	P	NONE	13383.0266666667	11410	0.332151796583706	0.410353978735542	123.544109336807
4_2_1_17	Uqcrfs1	885	Cytc reductase	32053.67	27566.00	0.217599609937567	P|P|P|P|P|P	P	NONE	41023.8216666667	42089	-0.0074100879397283	0.142950230138863	1929.13000900371
1_1_7_7	Urod	1334	UROD\heme biosynthesis	5864.53	7997.00	-0.447443396663967	P|P|P|P|P|P	P	DOWN	5519.94833333333	8573.66666666667	-0.629798461729345	0.140468573047448	22.3037339058815
3_1_7_7	Urod	1335	UROD\heme biosynthesis	255.86	1084.66	-2.08381635737849	A|P|P|P|P|P	P	DOWN	7175.14	15352.61	-1.04077185213483	0.791778038707924	76.0760427065574
1_1_1_8	Urod	1336	UROD\heme biosynthesis	3517.80	4315.00	-0.29468709683605	P|P|P|P|P|P	P	NONE	5648.04166666667	6914.33333333333	-0.28636649705898	0.181249007272364	63.2926718501691
3_1_1_8	Uros	1337	UROS\heme biosynthesis	10137.70	10632.00	-0.0686826330240573	P|P|P|P|P|P	P	NONE	10935.04	13023.3333333333	-0.226979770273841	0.236312961496449	104.111904427143
1_1_19_8	Uros	1339	UROS\heme biosynthesis	4435.08	4061.00	0.127125100840726	P|P|P|P|P|P	P	NONE	4123.445	4001.66666666667	0.0419956586648721	0.107075542600794	254.968122908282
1_2_1_8	Usp40	1328	B230215L03Rik\NIA results interesting	10519.90	11438.00	-0.12071381991999	P|P|P|P|P|P	P	NONE	10015.22	11513	-0.208988155384292	0.155202772371	74.2639084428542
4_1_7_14	Vamp3	676	synaptobrevin-3	44339.13	53803.00	-0.279106155567899	P|P|P|P|P|P	P	NONE	48648.45	55947	-0.209494648836724	0.0786229372411486	37.5298069319307
1_2_4_14	Vamp3	677	synaptobrevin-3	51965.84	59893.00	-0.204823825592369	P|P|P|P|P|P	P	NONE	48571.1616666667	50991.8333333333	-0.0559003599868835	0.113765999762133	203.51568359994
4_2_16_4	Vdac3	1252	VDAC3\ire candidate	30493.86	25771.00	0.242770262749911	P|P|P|P|P|P	P	NONE	44705.1883333333	41349.8333333333	0.140322006880739	0.0874667053233444	62.3328494707771
3_1_4_16	Vdac3	1260	VDAC3\ire candidate	42335.16	37506.00	0.174734933193108	P|P|P|P|P|P	P	NONE	36711.7116666667	33383.8333333333	0.144142339660418	0.102781782910575	71.3057545428472
4_2_7_20	Vdac3	1261	VDAC3\ire candidate	16107.73	14120.00	0.190013106335903	P|P|P|P|P|P	P	NONE	21701.34	19278.6666666667	0.146762138766702	0.0989822577467875	67.4440005975472
3_2_7_5	Vegfa	988	VEGF, no info available but spotted on chip	13143.94	14990.00	-0.189602583544005	P|P|P|P|P|P	P	NONE	14604.0966666667	15094.5	-0.0679713941086375	0.179566940597428	264.180164247374
1_2_16_5	Vegfa	990	VEGF	23567.68	37212.00	-0.658958184958286	P|P|P|P|P|P	P	DOWN	24440.625	40278.1666666667	-0.718507095669263	0.101237741652872	14.0900127866618
2_1_7_4	Vhlh	1148	VHLh1	705.81	634.00	0.15479703017263	A|A|P|P|M|A	A	NONE	2126.85833333333	1784.5	0.211679842270823	0.146068785110123	69.0045795306491
4_1_7_4	Vhlh	1149	VHLh1	1188.00	1079.00	0.138839971312749	A|A|P|P|P|P	P	NONE	2261.34166666667	2284.83333333333	-0.00800588622542447	0.216585641780995	2705.32999948436
2_1_1_5	Vhlh	1150	VHLh1	2748.60	2494.00	0.140235503522131	P|P|P|P|P|P	P	NONE	3088.085	2884.83333333333	0.110262745830817	0.0963618327194071	87.3929195154101
4_1_1_5	Vhlh	1151	VHLh1	5204.95	4480.00	0.216385572433261	P|P|P|P|P|P	P	NONE	3130.685	2951.16666666667	0.0695527893222453	0.202440953762084	291.060870074029
2_1_19_5	Vhlh	1152	VHLh1	1845.60	1568.00	0.235164349680412	P|A|P|P|P|P|P|P|P|P|A|P	P	NONE	22144.4508333333	23594.585	-0.329371207611105	0.865486924827243	262.769454289745
4_2_1_8	Wt1	1526	Wt1/HHpatients putative HH modifiers	3659.78	3448.00	0.0859971521018398	P|P|P|P|P|P	P	NONE	6156.40166666667	6281.66666666667	-0.0224533697006779	0.128719737367848	573.275811532033
2_2_19_8	Wt1	1527	Wt1/HHpatients putative HH modifiers	22242.96	16121.00	0.464407550352437	P|P|P|P|P|P	P	NONE	18800.4266666667	15862.6666666667	0.223461728343211	0.199255507757929	89.1676213350933
4_2_19_8	Wt1	1528	Wt1/HHpatients putative HH modifiers	10526.27	10007.00	0.0729847724735005	P|P|P|P|P|P	P	NONE	9005.71333333333	10241.3333333333	-0.185570692934692	0.305891572576844	164.838298407656
3_2_4_16	Zfp189	1279	ZNF189\ire candidate	14218.57	11685.00	0.283118642394364	P|P|P|P|P|P	P	NONE	13591.035	10725.1666666667	0.34112717982431	0.149746052965848	43.8974264797578
1_2_4_16	Zfp189	1280	ZNF189\ire candidate	8304.57	7282.00	0.189570728437373	P|P|P|P|P|P	P	NONE	7316.99666666667	6914.33333333333	0.0839985338000556	0.161476487610273	192.237269277391
1_2_4_4	Zfp36	985	TTP	25529.00	23361.00	0.128034994742682	P|P|P|A|A|A	A	NONE	14512.0916666667	13395.6666666667	-0.0662079203857915	0.539954314405364	815.543384022738
3_2_4_4	Zfp36	986	TTP	25167.04	22655.00	0.151706054275338	P|P|P|P|P|P	P	NONE	26465.8533333333	22833.3333333333	0.209389766445538	0.0885499244732473	42.2895187173719
1_2_22_4	Zfp36	987	TTP	18865.04	16052.00	0.232962097901863	P|P|P|P|P|P	P	NONE	17047.4466666667	15817.6666666667	0.0866460885870631	0.123851050964008	142.938998151729
4_1_13_13	Zfp36 (bad)	682	tristetraproline	21191.36	20751.00	0.0302953164069943	P|P|P|P|P|P	P	NONE	23720.5916666667	27687.1666666667	-0.210477404576644	0.147178415331619	69.9259930668831
4_1_16_21	Zfp364	1305	ZNF364\1q21	47009.61	52787.00	-0.167226965112619	P|P|P|P|P|P	P	NONE	41885.215	54259.1666666667	-0.372062336613145	0.149438340162419	40.1648663293213
2_1_16_21	Zfp364	1306	ZNF364\1q21	27212.61	28999.00	-0.0917278171274678	P|P|P|P|P|P	P	NONE	37160.7683333333	48712.3333333333	-0.273730338587444	0.284213783254485	103.829843897151
2_1_19_6	Zfp364	1314	ZNF364\1q21	17528.45	30273.00	-0.788333223164643	P|P|P|P|P|P	P	DOWN	24371.2666666667	41438.8333333333	-0.782198474932008	0.0868961166018411	11.1092158047731
2_1_4_20	hs EPO	2274	hs EPO\Human hipoxia gene	13892.51	10449.00	0.410942400000026	P|P|P|P|P|P	P	NONE	12326.0066666667	9634.33333333333	0.352877722809119	0.170860991258283	48.4193192752796
4_1_10_19	hs EPO	2302	hs EPO\Human hipoxia gene	7030.94	7740.00	-0.138615983376225	P|P|P|P|P|P	P	NONE	9825.61	11826.8333333333	-0.236620668582587	0.179719847177187	75.952725623569
2_1_10_19	hs EPO	2306	hs EPO\Human hipoxia gene	6947.01	6223.00	0.15878192782086	P|P|P|P|P|P	P	NONE	8303.405	8359.33333333333	0.0219720647755104	0.17654364488495	803.491372744003
